# Supplementary material for: Achieving Chemical Accuracy in Cyclodextrin Host–Guest Binding via Integrative Atomistic Modelling
Source: Adv Sci (Weinh). 2025 Dec 14;13(10):e19782. doi: 10.1002/advs.202519782 (PMC12915143; doi:10.1002/advs.202519782)
Supplement: Supplementary file 1 — Supporting Information [file ADVS-13-e19782-s003.zip › all_poses/ACD.EA1.pdb]

MODEL        1
ATOM      1  H1  ACD     1      12.910  12.200  19.430  1.00  0.00            
ATOM      2  O1  ACD     1      13.080  12.970  18.890  1.00  0.00            
ATOM      3  C1  ACD     1      14.450  12.890  18.420  1.00  0.00            
ATOM      4  H2  ACD     1      15.110  12.590  19.240  1.00  0.00            
ATOM      5  H3  ACD     1      14.830  13.890  18.160  1.00  0.00            
ATOM      6  C2  ACD     1      14.690  12.060  17.210  1.00  0.00            
ATOM      7  H4  ACD     1      15.750  12.240  16.990  1.00  0.00            
ATOM      8  O2  ACD     1      14.450  10.720  17.700  1.00  0.00            
ATOM      9  C3  ACD     1      14.690   9.670  16.750  1.00  0.00            
ATOM     10  H5  ACD     1      14.570   8.710  17.270  1.00  0.00            
ATOM     11  O3  ACD     1      16.100   9.790  16.280  1.00  0.00            
ATOM     12  C4  ACD     1      16.980   8.830  16.750  1.00  0.00            
ATOM     13  H6  ACD     1      16.410   8.120  17.370  1.00  0.00            
ATOM     14  C5  ACD     1      17.540   8.080  15.560  1.00  0.00            
ATOM     15  H7  ACD     1      17.850   8.900  14.890  1.00  0.00            
ATOM     16  O4  ACD     1      16.570   7.310  14.810  1.00  0.00            
ATOM     17  H8  ACD     1      17.100   6.730  14.270  1.00  0.00            
ATOM     18  C6  ACD     1      18.810   7.260  15.880  1.00  0.00            
ATOM     19  H9  ACD     1      18.600   6.340  16.450  1.00  0.00            
ATOM     20  O5  ACD     1      19.280   6.810  14.620  1.00  0.00            
ATOM     21  H10 ACD     1      19.660   7.660  14.360  1.00  0.00            
ATOM     22  C7  ACD     1      19.870   8.120  16.580  1.00  0.00            
ATOM     23  H11 ACD     1      20.770   7.610  16.950  1.00  0.00            
ATOM     24  O6  ACD     1      19.190   8.540  17.790  1.00  0.00            
ATOM     25  C8  ACD     1      18.030   9.480  17.580  1.00  0.00            
ATOM     26  H12 ACD     1      18.350  10.410  17.090  1.00  0.00            
ATOM     27  C9  ACD     1      17.530   9.990  18.950  1.00  0.00            
ATOM     28  H13 ACD     1      18.370  10.120  19.640  1.00  0.00            
ATOM     29  H14 ACD     1      17.180  11.020  18.840  1.00  0.00            
ATOM     30  O7  ACD     1      16.600   9.100  19.610  1.00  0.00            
ATOM     31  H15 ACD     1      17.030   8.680  20.350  1.00  0.00            
ATOM     32  O8  ACD     1      20.190   9.180  15.660  1.00  0.00            
ATOM     33  C10 ACD     1      21.520   9.560  15.620  1.00  0.00            
ATOM     34  H16 ACD     1      22.190   8.720  15.870  1.00  0.00            
ATOM     35  C11 ACD     1      21.830   9.960  14.160  1.00  0.00            
ATOM     36  H17 ACD     1      21.180  10.830  14.050  1.00  0.00            
ATOM     37  O9  ACD     1      21.570   8.810  13.280  1.00  0.00            
ATOM     38  H18 ACD     1      21.860   9.140  12.430  1.00  0.00            
ATOM     39  C12 ACD     1      23.240  10.560  14.060  1.00  0.00            
ATOM     40  H19 ACD     1      24.020   9.780  14.150  1.00  0.00            
ATOM     41  O10 ACD     1      23.480  11.250  12.810  1.00  0.00            
ATOM     42  H20 ACD     1      24.430  11.100  12.740  1.00  0.00            
ATOM     43  C13 ACD     1      23.470  11.560  15.200  1.00  0.00            
ATOM     44  H21 ACD     1      24.510  11.900  15.210  1.00  0.00            
ATOM     45  O11 ACD     1      23.190  11.030  16.500  1.00  0.00            
ATOM     46  C14 ACD     1      21.810  10.660  16.620  1.00  0.00            
ATOM     47  H22 ACD     1      21.170  11.520  16.390  1.00  0.00            
ATOM     48  C15 ACD     1      21.670  10.310  18.090  1.00  0.00            
ATOM     49  H23 ACD     1      22.060  11.180  18.640  1.00  0.00            
ATOM     50  H24 ACD     1      20.600  10.220  18.340  1.00  0.00            
ATOM     51  O12 ACD     1      22.320   9.100  18.580  1.00  0.00            
ATOM     52  H25 ACD     1      23.240   9.370  18.540  1.00  0.00            
ATOM     53  O13 ACD     1      22.700  12.680  14.800  1.00  0.00            
ATOM     54  C16 ACD     1      23.330  13.980  14.830  1.00  0.00            
ATOM     55  H26 ACD     1      24.410  13.930  14.970  1.00  0.00            
ATOM     56  C17 ACD     1      23.150  14.600  13.460  1.00  0.00            
ATOM     57  H27 ACD     1      22.070  14.500  13.280  1.00  0.00            
ATOM     58  O14 ACD     1      23.840  13.890  12.430  1.00  0.00            
ATOM     59  H28 ACD     1      23.640  12.990  12.700  1.00  0.00            
ATOM     60  C18 ACD     1      23.510  16.030  13.370  1.00  0.00            
ATOM     61  H29 ACD     1      24.540  16.120  13.740  1.00  0.00            
ATOM     62  O15 ACD     1      23.310  16.640  12.070  1.00  0.00            
ATOM     63  H30 ACD     1      22.540  16.280  11.620  1.00  0.00            
ATOM     64  C19 ACD     1      22.540  16.670  14.390  1.00  0.00            
ATOM     65  H31 ACD     1      22.640  17.760  14.480  1.00  0.00            
ATOM     66  O16 ACD     1      22.920  16.240  15.670  1.00  0.00            
ATOM     67  C20 ACD     1      22.690  14.820  15.920  1.00  0.00            
ATOM     68  H32 ACD     1      21.620  14.600  15.880  1.00  0.00            
ATOM     69  C21 ACD     1      23.220  14.450  17.340  1.00  0.00            
ATOM     70  H33 ACD     1      22.850  15.190  18.060  1.00  0.00            
ATOM     71  H34 ACD     1      22.690  13.560  17.700  1.00  0.00            
ATOM     72  O17 ACD     1      24.650  14.250  17.450  1.00  0.00            
ATOM     73  H35 ACD     1      24.870  15.180  17.370  1.00  0.00            
ATOM     74  O18 ACD     1      21.140  16.350  14.170  1.00  0.00            
ATOM     75  C22 ACD     1      20.400  17.060  13.090  1.00  0.00            
ATOM     76  H36 ACD     1      21.050  17.760  12.550  1.00  0.00            
ATOM     77  C23 ACD     1      19.970  15.960  12.090  1.00  0.00            
ATOM     78  H37 ACD     1      19.800  15.050  12.680  1.00  0.00            
ATOM     79  O19 ACD     1      21.090  15.740  11.180  1.00  0.00            
ATOM     80  H38 ACD     1      20.780  15.180  10.470  1.00  0.00            
ATOM     81  C24 ACD     1      18.690  16.290  11.250  1.00  0.00            
ATOM     82  H39 ACD     1      18.860  16.970  10.410  1.00  0.00            
ATOM     83  O20 ACD     1      18.050  15.150  10.770  1.00  0.00            
ATOM     84  H40 ACD     1      17.630  14.700  11.510  1.00  0.00            
ATOM     85  C25 ACD     1      17.660  16.860  12.230  1.00  0.00            
ATOM     86  H41 ACD     1      16.780  17.270  11.710  1.00  0.00            
ATOM     87  O21 ACD     1      18.210  18.000  12.880  1.00  0.00            
ATOM     88  C26 ACD     1      19.260  17.760  13.830  1.00  0.00            
ATOM     89  H42 ACD     1      18.880  17.090  14.610  1.00  0.00            
ATOM     90  C27 ACD     1      19.740  19.000  14.550  1.00  0.00            
ATOM     91  H43 ACD     1      18.960  19.470  15.160  1.00  0.00            
ATOM     92  H44 ACD     1      20.680  18.800  15.090  1.00  0.00            
ATOM     93  O22 ACD     1      20.100  20.020  13.640  1.00  0.00            
ATOM     94  H45 ACD     1      20.950  20.400  13.890  1.00  0.00            
ATOM     95  O23 ACD     1      17.330  15.920  13.130  1.00  0.00            
ATOM     96  C28 ACD     1      16.410  16.080  14.180  1.00  0.00            
ATOM     97  H46 ACD     1      16.450  17.100  14.600  1.00  0.00            
ATOM     98  C29 ACD     1      16.690  14.970  15.150  1.00  0.00            
ATOM     99  H47 ACD     1      16.600  14.070  14.530  1.00  0.00            
ATOM    100  O24 ACD     1      15.700  15.090  16.150  1.00  0.00            
ATOM    101  C30 ACD     1      18.130  14.880  15.720  1.00  0.00            
ATOM    102  H48 ACD     1      18.730  14.890  14.800  1.00  0.00            
ATOM    103  H49 ACD     1      18.320  15.830  16.230  1.00  0.00            
ATOM    104  O25 ACD     1      18.390  13.780  16.580  1.00  0.00            
ATOM    105  H50 ACD     1      18.220  14.120  17.460  1.00  0.00            
ATOM    106  C31 ACD     1      14.940  16.020  13.640  1.00  0.00            
ATOM    107  H51 ACD     1      14.980  15.120  13.020  1.00  0.00            
ATOM    108  O26 ACD     1      14.570  17.110  12.840  1.00  0.00            
ATOM    109  H52 ACD     1      14.410  17.910  13.350  1.00  0.00            
ATOM    110  C32 ACD     1      13.940  15.820  14.740  1.00  0.00            
ATOM    111  H53 ACD     1      13.830  16.800  15.220  1.00  0.00            
ATOM    112  O27 ACD     1      12.710  15.320  14.170  1.00  0.00            
ATOM    113  H54 ACD     1      12.950  14.430  13.890  1.00  0.00            
ATOM    114  C33 ACD     1      14.360  14.780  15.770  1.00  0.00            
ATOM    115  H55 ACD     1      13.720  14.910  16.650  1.00  0.00            
ATOM    116  O28 ACD     1      14.310  13.520  15.230  1.00  0.00            
ATOM    117  C34 ACD     1      13.850  12.390  15.980  1.00  0.00            
ATOM    118  H56 ACD     1      12.850  12.620  16.380  1.00  0.00            
ATOM    119  C35 ACD     1      13.850  11.220  14.940  1.00  0.00            
ATOM    120  H57 ACD     1      14.810  11.230  14.400  1.00  0.00            
ATOM    121  O29 ACD     1      12.910  11.430  13.880  1.00  0.00            
ATOM    122  H58 ACD     1      12.100  11.100  14.280  1.00  0.00            
ATOM    123  C36 ACD     1      13.720   9.810  15.610  1.00  0.00            
ATOM    124  H59 ACD     1      12.700   9.640  15.990  1.00  0.00            
ATOM    125  O30 ACD     1      14.040   8.770  14.690  1.00  0.00            
ATOM    126  H60 ACD     1      15.000   8.710  14.680  1.00  0.00            
ATOM    127  C1  EA1     2      11.460   9.980  11.210  1.00  0.00            
ATOM    128  N1  EA1     2      12.510   8.990  10.540  1.00  0.00            
ATOM    129  C2  EA1     2      13.350   8.440  11.720  1.00  0.00            
ATOM    130  C3  EA1     2      14.580   7.600  11.290  1.00  0.00            
ATOM    131  C4  EA1     2      15.470   8.410  10.280  1.00  0.00            
ATOM    132  C5  EA1     2      14.640   8.970   9.100  1.00  0.00            
ATOM    133  C6  EA1     2      13.410   9.750   9.550  1.00  0.00            
ATOM    134  O1  EA1     2      16.270   9.440  10.930  1.00  0.00            
ATOM    135  C7  EA1     2      17.600   9.770  10.400  1.00  0.00            
ATOM    136  C8  EA1     2      18.250  10.680  11.380  1.00  0.00            
ATOM    137  C9  EA1     2      19.270  11.550  10.930  1.00  0.00            
ATOM    138  C10 EA1     2      19.800  12.540  11.860  1.00  0.00            
ATOM    139  C11 EA1     2      19.370  12.550  13.210  1.00  0.00            
ATOM    140  C12 EA1     2      18.440  11.570  13.640  1.00  0.00            
ATOM    141  C13 EA1     2      17.860  10.680  12.710  1.00  0.00            
ATOM    142  C14 EA1     2      18.540   8.530  10.150  1.00  0.00            
ATOM    143  C15 EA1     2      18.710   7.560  11.110  1.00  0.00            
ATOM    144  C16 EA1     2      19.640   6.560  10.920  1.00  0.00            
ATOM    145  C17 EA1     2      20.320   6.450   9.730  1.00  0.00            
ATOM    146  C18 EA1     2      20.280   7.470   8.800  1.00  0.00            
ATOM    147  C19 EA1     2      19.310   8.490   8.960  1.00  0.00            
ATOM    148  H1  EA1     2      11.140  10.890  10.690  1.00  0.00            
ATOM    149  H2  EA1     2      10.510   9.520  11.470  1.00  0.00            
ATOM    150  H3  EA1     2      11.900  10.220  12.180  1.00  0.00            
ATOM    151  H4  EA1     2      12.100   8.180  10.060  1.00  0.00            
ATOM    152  H5  EA1     2      12.700   7.930  12.430  1.00  0.00            
ATOM    153  H6  EA1     2      13.610   9.330  12.290  1.00  0.00            
ATOM    154  H7  EA1     2      14.220   6.680  10.820  1.00  0.00            
ATOM    155  H8  EA1     2      15.150   7.280  12.170  1.00  0.00            
ATOM    156  H9  EA1     2      16.160   7.720   9.780  1.00  0.00            
ATOM    157  H10 EA1     2      14.440   8.110   8.450  1.00  0.00            
ATOM    158  H11 EA1     2      15.230   9.730   8.580  1.00  0.00            
ATOM    159  H12 EA1     2      13.760  10.610  10.130  1.00  0.00            
ATOM    160  H13 EA1     2      12.790  10.000   8.690  1.00  0.00            
ATOM    161  H14 EA1     2      17.460  10.320   9.460  1.00  0.00            
ATOM    162  H15 EA1     2      19.650  11.540   9.910  1.00  0.00            
ATOM    163  H16 EA1     2      20.650  13.160  11.600  1.00  0.00            
ATOM    164  H17 EA1     2      19.910  13.180  13.920  1.00  0.00            
ATOM    165  H18 EA1     2      18.120  11.600  14.680  1.00  0.00            
ATOM    166  H19 EA1     2      17.060  10.030  13.070  1.00  0.00            
ATOM    167  H20 EA1     2      18.270   7.790  12.080  1.00  0.00            
ATOM    168  H21 EA1     2      19.800   5.850  11.720  1.00  0.00            
ATOM    169  H22 EA1     2      21.070   5.670   9.640  1.00  0.00            
ATOM    170  H23 EA1     2      20.830   7.550   7.860  1.00  0.00            
ATOM    171  H24 EA1     2      19.260   9.270   8.210  1.00  0.00            
TER
ENDMDL
MODEL        1
ATOM      1  H1  ACD     1       5.720  13.550  16.550  1.00  0.00            
ATOM      2  O1  ACD     1       6.180  12.780  16.210  1.00  0.00            
ATOM      3  C1  ACD     1       7.580  13.070  16.470  1.00  0.00            
ATOM      4  H2  ACD     1       7.860  12.960  17.530  1.00  0.00            
ATOM      5  H3  ACD     1       7.830  14.050  16.040  1.00  0.00            
ATOM      6  C2  ACD     1       8.400  12.140  15.590  1.00  0.00            
ATOM      7  H4  ACD     1       9.430  12.370  15.870  1.00  0.00            
ATOM      8  O2  ACD     1       8.160  10.780  15.980  1.00  0.00            
ATOM      9  C3  ACD     1       8.640   9.690  15.240  1.00  0.00            
ATOM     10  H5  ACD     1       8.350   8.800  15.820  1.00  0.00            
ATOM     11  O3  ACD     1      10.070   9.810  15.250  1.00  0.00            
ATOM     12  C4  ACD     1      10.980   8.690  15.130  1.00  0.00            
ATOM     13  H6  ACD     1      10.330   7.820  14.970  1.00  0.00            
ATOM     14  C5  ACD     1      11.870   8.920  13.910  1.00  0.00            
ATOM     15  H7  ACD     1      12.080  10.000  13.990  1.00  0.00            
ATOM     16  O4  ACD     1      11.120   8.550  12.670  1.00  0.00            
ATOM     17  H8  ACD     1      11.650   8.040  12.060  1.00  0.00            
ATOM     18  C6  ACD     1      13.210   8.220  13.990  1.00  0.00            
ATOM     19  H9  ACD     1      13.040   7.150  13.810  1.00  0.00            
ATOM     20  O5  ACD     1      14.140   8.610  12.980  1.00  0.00            
ATOM     21  H10 ACD     1      14.590   9.350  13.400  1.00  0.00            
ATOM     22  C7  ACD     1      13.890   8.310  15.380  1.00  0.00            
ATOM     23  H11 ACD     1      14.740   7.630  15.430  1.00  0.00            
ATOM     24  O6  ACD     1      13.000   7.790  16.280  1.00  0.00            
ATOM     25  C8  ACD     1      11.770   8.580  16.470  1.00  0.00            
ATOM     26  H12 ACD     1      12.070   9.580  16.830  1.00  0.00            
ATOM     27  C9  ACD     1      11.010   7.830  17.600  1.00  0.00            
ATOM     28  H13 ACD     1      11.490   7.770  18.590  1.00  0.00            
ATOM     29  H14 ACD     1      10.140   8.450  17.870  1.00  0.00            
ATOM     30  O7  ACD     1      10.720   6.490  17.100  1.00  0.00            
ATOM     31  H15 ACD     1      11.510   6.070  16.750  1.00  0.00            
ATOM     32  O8  ACD     1      14.220   9.670  15.690  1.00  0.00            
ATOM     33  C10 ACD     1      15.610   9.870  16.060  1.00  0.00            
ATOM     34  H16 ACD     1      16.130   8.950  16.350  1.00  0.00            
ATOM     35  C11 ACD     1      16.400  10.560  14.920  1.00  0.00            
ATOM     36  H17 ACD     1      15.760  11.420  14.670  1.00  0.00            
ATOM     37  O9  ACD     1      16.650   9.730  13.770  1.00  0.00            
ATOM     38  H18 ACD     1      17.110   8.940  14.080  1.00  0.00            
ATOM     39  C12 ACD     1      17.790  11.140  15.390  1.00  0.00            
ATOM     40  H19 ACD     1      18.580  10.410  15.600  1.00  0.00            
ATOM     41  O10 ACD     1      18.310  12.000  14.380  1.00  0.00            
ATOM     42  H20 ACD     1      18.790  11.600  13.650  1.00  0.00            
ATOM     43  C13 ACD     1      17.520  12.030  16.520  1.00  0.00            
ATOM     44  H21 ACD     1      18.520  12.430  16.670  1.00  0.00            
ATOM     45  O11 ACD     1      16.900  11.220  17.620  1.00  0.00            
ATOM     46  C14 ACD     1      15.580  10.730  17.270  1.00  0.00            
ATOM     47  H22 ACD     1      14.920  11.570  17.010  1.00  0.00            
ATOM     48  C15 ACD     1      15.040   9.940  18.490  1.00  0.00            
ATOM     49  H23 ACD     1      14.990  10.610  19.360  1.00  0.00            
ATOM     50  H24 ACD     1      14.000   9.620  18.350  1.00  0.00            
ATOM     51  O12 ACD     1      15.790   8.740  18.740  1.00  0.00            
ATOM     52  H25 ACD     1      15.350   8.080  19.290  1.00  0.00            
ATOM     53  O13 ACD     1      16.650  13.090  16.220  1.00  0.00            
ATOM     54  C16 ACD     1      16.940  14.360  16.810  1.00  0.00            
ATOM     55  H26 ACD     1      17.880  14.450  17.380  1.00  0.00            
ATOM     56  C17 ACD     1      17.290  15.310  15.570  1.00  0.00            
ATOM     57  H27 ACD     1      16.460  15.120  14.870  1.00  0.00            
ATOM     58  O14 ACD     1      18.500  14.860  15.000  1.00  0.00            
ATOM     59  H28 ACD     1      18.390  13.950  14.700  1.00  0.00            
ATOM     60  C18 ACD     1      17.330  16.810  16.010  1.00  0.00            
ATOM     61  H29 ACD     1      18.150  16.950  16.730  1.00  0.00            
ATOM     62  O15 ACD     1      17.570  17.730  14.920  1.00  0.00            
ATOM     63  H30 ACD     1      16.690  17.810  14.530  1.00  0.00            
ATOM     64  C19 ACD     1      16.010  17.190  16.680  1.00  0.00            
ATOM     65  H31 ACD     1      15.970  18.240  16.970  1.00  0.00            
ATOM     66  O16 ACD     1      15.830  16.340  17.810  1.00  0.00            
ATOM     67  C20 ACD     1      15.770  14.920  17.610  1.00  0.00            
ATOM     68  H32 ACD     1      14.880  14.660  17.020  1.00  0.00            
ATOM     69  C21 ACD     1      15.620  14.250  18.920  1.00  0.00            
ATOM     70  H33 ACD     1      14.650  14.480  19.380  1.00  0.00            
ATOM     71  H34 ACD     1      15.600  13.160  18.850  1.00  0.00            
ATOM     72  O17 ACD     1      16.740  14.430  19.780  1.00  0.00            
ATOM     73  H35 ACD     1      16.600  13.920  20.580  1.00  0.00            
ATOM     74  O18 ACD     1      14.950  16.920  15.820  1.00  0.00            
ATOM     75  C22 ACD     1      14.000  17.970  15.550  1.00  0.00            
ATOM     76  H36 ACD     1      14.440  18.970  15.640  1.00  0.00            
ATOM     77  C23 ACD     1      13.650  17.900  14.020  1.00  0.00            
ATOM     78  H37 ACD     1      13.400  16.860  13.790  1.00  0.00            
ATOM     79  O19 ACD     1      14.770  18.270  13.230  1.00  0.00            
ATOM     80  H38 ACD     1      14.430  18.440  12.350  1.00  0.00            
ATOM     81  C24 ACD     1      12.510  18.870  13.790  1.00  0.00            
ATOM     82  H39 ACD     1      12.790  19.850  14.220  1.00  0.00            
ATOM     83  O20 ACD     1      12.190  18.920  12.410  1.00  0.00            
ATOM     84  H40 ACD     1      12.160  17.990  12.160  1.00  0.00            
ATOM     85  C25 ACD     1      11.330  18.420  14.710  1.00  0.00            
ATOM     86  H41 ACD     1      10.470  19.080  14.540  1.00  0.00            
ATOM     87  O21 ACD     1      11.760  18.550  16.080  1.00  0.00            
ATOM     88  C26 ACD     1      12.850  17.740  16.530  1.00  0.00            
ATOM     89  H42 ACD     1      12.520  16.700  16.580  1.00  0.00            
ATOM     90  C27 ACD     1      13.110  18.130  17.970  1.00  0.00            
ATOM     91  H43 ACD     1      12.130  18.290  18.440  1.00  0.00            
ATOM     92  H44 ACD     1      13.560  17.320  18.550  1.00  0.00            
ATOM     93  O22 ACD     1      13.830  19.320  18.010  1.00  0.00            
ATOM     94  H45 ACD     1      13.210  20.050  17.910  1.00  0.00            
ATOM     95  O23 ACD     1      11.050  17.020  14.480  1.00  0.00            
ATOM     96  C28 ACD     1       9.910  16.760  13.650  1.00  0.00            
ATOM     97  H46 ACD     1       9.560  17.730  13.270  1.00  0.00            
ATOM     98  C29 ACD     1       8.910  16.090  14.590  1.00  0.00            
ATOM     99  H47 ACD     1       9.390  15.210  15.030  1.00  0.00            
ATOM    100  O24 ACD     1       7.880  15.510  13.890  1.00  0.00            
ATOM    101  C30 ACD     1       8.370  17.030  15.710  1.00  0.00            
ATOM    102  H48 ACD     1       9.220  17.450  16.250  1.00  0.00            
ATOM    103  H49 ACD     1       7.900  17.880  15.210  1.00  0.00            
ATOM    104  O25 ACD     1       7.460  16.460  16.650  1.00  0.00            
ATOM    105  H50 ACD     1       6.670  16.160  16.190  1.00  0.00            
ATOM    106  C31 ACD     1      10.330  15.770  12.460  1.00  0.00            
ATOM    107  H51 ACD     1      11.020  15.050  12.920  1.00  0.00            
ATOM    108  O26 ACD     1      10.980  16.640  11.480  1.00  0.00            
ATOM    109  H52 ACD     1      11.250  16.060  10.760  1.00  0.00            
ATOM    110  C32 ACD     1       9.100  15.100  11.890  1.00  0.00            
ATOM    111  H53 ACD     1       8.460  15.890  11.490  1.00  0.00            
ATOM    112  O27 ACD     1       9.580  14.120  10.930  1.00  0.00            
ATOM    113  H54 ACD     1      10.120  13.510  11.430  1.00  0.00            
ATOM    114  C33 ACD     1       8.230  14.500  12.950  1.00  0.00            
ATOM    115  H55 ACD     1       7.390  13.960  12.480  1.00  0.00            
ATOM    116  O28 ACD     1       8.930  13.460  13.670  1.00  0.00            
ATOM    117  C34 ACD     1       8.130  12.330  14.070  1.00  0.00            
ATOM    118  H56 ACD     1       7.070  12.600  13.940  1.00  0.00            
ATOM    119  C35 ACD     1       8.510  11.120  13.210  1.00  0.00            
ATOM    120  H57 ACD     1       9.600  11.230  13.210  1.00  0.00            
ATOM    121  O29 ACD     1       8.010  11.260  11.840  1.00  0.00            
ATOM    122  H58 ACD     1       8.370  10.540  11.320  1.00  0.00            
ATOM    123  C36 ACD     1       8.080   9.780  13.890  1.00  0.00            
ATOM    124  H59 ACD     1       6.990   9.650  13.850  1.00  0.00            
ATOM    125  O30 ACD     1       8.620   8.710  13.060  1.00  0.00            
ATOM    126  H60 ACD     1       9.570   8.750  13.200  1.00  0.00            
ATOM    127  C1  EA1     2       7.620  14.090   8.200  1.00  0.00            
ATOM    128  N1  EA1     2       8.700  13.090   7.600  1.00  0.00            
ATOM    129  C2  EA1     2       8.650  11.920   8.610  1.00  0.00            
ATOM    130  C3  EA1     2       9.910  11.050   8.630  1.00  0.00            
ATOM    131  C4  EA1     2      11.220  11.800   8.560  1.00  0.00            
ATOM    132  C5  EA1     2      11.190  12.830   7.440  1.00  0.00            
ATOM    133  C6  EA1     2      10.030  13.820   7.600  1.00  0.00            
ATOM    134  O1  EA1     2      11.460  12.370   9.890  1.00  0.00            
ATOM    135  C7  EA1     2      12.780  12.840  10.170  1.00  0.00            
ATOM    136  C8  EA1     2      13.050  13.210  11.590  1.00  0.00            
ATOM    137  C9  EA1     2      14.000  14.090  12.000  1.00  0.00            
ATOM    138  C10 EA1     2      14.130  14.370  13.340  1.00  0.00            
ATOM    139  C11 EA1     2      13.330  13.790  14.330  1.00  0.00            
ATOM    140  C12 EA1     2      12.410  12.880  13.950  1.00  0.00            
ATOM    141  C13 EA1     2      12.280  12.520  12.550  1.00  0.00            
ATOM    142  C14 EA1     2      13.870  11.870   9.700  1.00  0.00            
ATOM    143  C15 EA1     2      13.950  10.550  10.140  1.00  0.00            
ATOM    144  C16 EA1     2      14.960   9.700   9.690  1.00  0.00            
ATOM    145  C17 EA1     2      15.890  10.240   8.800  1.00  0.00            
ATOM    146  C18 EA1     2      15.920  11.600   8.540  1.00  0.00            
ATOM    147  C19 EA1     2      14.830  12.400   8.890  1.00  0.00            
ATOM    148  H1  EA1     2       6.600  13.740   8.360  1.00  0.00            
ATOM    149  H2  EA1     2       7.930  14.380   9.210  1.00  0.00            
ATOM    150  H3  EA1     2       7.670  15.000   7.610  1.00  0.00            
ATOM    151  H4  EA1     2       8.410  12.810   6.660  1.00  0.00            
ATOM    152  H5  EA1     2       7.770  11.280   8.500  1.00  0.00            
ATOM    153  H6  EA1     2       8.620  12.400   9.590  1.00  0.00            
ATOM    154  H7  EA1     2       9.930  10.360   7.780  1.00  0.00            
ATOM    155  H8  EA1     2       9.970  10.470   9.550  1.00  0.00            
ATOM    156  H9  EA1     2      12.000  11.120   8.210  1.00  0.00            
ATOM    157  H10 EA1     2      11.120  12.370   6.450  1.00  0.00            
ATOM    158  H11 EA1     2      12.130  13.380   7.450  1.00  0.00            
ATOM    159  H12 EA1     2      10.140  14.490   8.450  1.00  0.00            
ATOM    160  H13 EA1     2       9.970  14.400   6.670  1.00  0.00            
ATOM    161  H14 EA1     2      12.980  13.790   9.640  1.00  0.00            
ATOM    162  H15 EA1     2      14.600  14.710  11.340  1.00  0.00            
ATOM    163  H16 EA1     2      14.830  15.140  13.640  1.00  0.00            
ATOM    164  H17 EA1     2      13.390  14.020  15.390  1.00  0.00            
ATOM    165  H18 EA1     2      11.770  12.400  14.690  1.00  0.00            
ATOM    166  H19 EA1     2      11.600  11.720  12.260  1.00  0.00            
ATOM    167  H20 EA1     2      13.080  10.100  10.600  1.00  0.00            
ATOM    168  H21 EA1     2      15.030   8.670  10.040  1.00  0.00            
ATOM    169  H22 EA1     2      16.610   9.580   8.330  1.00  0.00            
ATOM    170  H23 EA1     2      16.640  11.960   7.810  1.00  0.00            
ATOM    171  H24 EA1     2      14.760  13.480   8.760  1.00  0.00            
TER
ENDMDL
MODEL        1
ATOM      1  H1  ACD     1      10.060  13.600  22.410  1.00  0.00            
ATOM      2  O1  ACD     1       9.990  13.240  21.520  1.00  0.00            
ATOM      3  C1  ACD     1      11.010  13.850  20.790  1.00  0.00            
ATOM      4  H2  ACD     1      11.630  14.450  21.470  1.00  0.00            
ATOM      5  H3  ACD     1      10.670  14.650  20.120  1.00  0.00            
ATOM      6  C2  ACD     1      11.950  12.910  20.090  1.00  0.00            
ATOM      7  H4  ACD     1      12.660  13.420  19.420  1.00  0.00            
ATOM      8  O2  ACD     1      12.580  12.170  21.130  1.00  0.00            
ATOM      9  C3  ACD     1      13.390  10.990  20.710  1.00  0.00            
ATOM     10  H5  ACD     1      13.860  10.510  21.580  1.00  0.00            
ATOM     11  O3  ACD     1      14.460  11.350  19.780  1.00  0.00            
ATOM     12  C4  ACD     1      15.810  11.350  20.170  1.00  0.00            
ATOM     13  H6  ACD     1      15.940  10.700  21.040  1.00  0.00            
ATOM     14  C5  ACD     1      16.520  10.660  19.030  1.00  0.00            
ATOM     15  H7  ACD     1      16.300  11.370  18.220  1.00  0.00            
ATOM     16  O4  ACD     1      15.930   9.350  18.760  1.00  0.00            
ATOM     17  H8  ACD     1      15.040   9.380  19.110  1.00  0.00            
ATOM     18  C6  ACD     1      18.060  10.610  19.150  1.00  0.00            
ATOM     19  H9  ACD     1      18.230   9.930  20.000  1.00  0.00            
ATOM     20  O5  ACD     1      18.720  10.150  18.040  1.00  0.00            
ATOM     21  H10 ACD     1      18.950  10.880  17.460  1.00  0.00            
ATOM     22  C7  ACD     1      18.580  12.030  19.510  1.00  0.00            
ATOM     23  H11 ACD     1      19.610  11.940  19.870  1.00  0.00            
ATOM     24  O6  ACD     1      17.820  12.590  20.600  1.00  0.00            
ATOM     25  C8  ACD     1      16.370  12.720  20.370  1.00  0.00            
ATOM     26  H12 ACD     1      16.200  13.300  19.450  1.00  0.00            
ATOM     27  C9  ACD     1      15.690  13.470  21.550  1.00  0.00            
ATOM     28  H13 ACD     1      16.270  14.400  21.610  1.00  0.00            
ATOM     29  H14 ACD     1      14.640  13.700  21.320  1.00  0.00            
ATOM     30  O7  ACD     1      15.710  12.820  22.790  1.00  0.00            
ATOM     31  H15 ACD     1      14.890  13.100  23.190  1.00  0.00            
ATOM     32  O8  ACD     1      18.370  12.820  18.330  1.00  0.00            
ATOM     33  C10 ACD     1      19.360  13.790  18.090  1.00  0.00            
ATOM     34  H16 ACD     1      20.240  13.490  18.680  1.00  0.00            
ATOM     35  C11 ACD     1      19.950  13.490  16.770  1.00  0.00            
ATOM     36  H17 ACD     1      19.150  13.530  16.020  1.00  0.00            
ATOM     37  O9  ACD     1      20.540  12.120  16.740  1.00  0.00            
ATOM     38  H18 ACD     1      20.990  11.960  15.900  1.00  0.00            
ATOM     39  C12 ACD     1      20.960  14.570  16.380  1.00  0.00            
ATOM     40  H19 ACD     1      21.830  14.580  17.040  1.00  0.00            
ATOM     41  O10 ACD     1      21.290  14.400  14.980  1.00  0.00            
ATOM     42  H20 ACD     1      20.520  14.870  14.630  1.00  0.00            
ATOM     43  C13 ACD     1      20.440  15.930  16.540  1.00  0.00            
ATOM     44  H21 ACD     1      21.330  16.540  16.340  1.00  0.00            
ATOM     45  O11 ACD     1      20.030  16.150  17.890  1.00  0.00            
ATOM     46  C14 ACD     1      18.990  15.240  18.320  1.00  0.00            
ATOM     47  H22 ACD     1      18.090  15.560  17.790  1.00  0.00            
ATOM     48  C15 ACD     1      18.630  15.730  19.770  1.00  0.00            
ATOM     49  H23 ACD     1      18.440  16.810  19.790  1.00  0.00            
ATOM     50  H24 ACD     1      17.740  15.270  20.210  1.00  0.00            
ATOM     51  O12 ACD     1      19.500  15.460  20.900  1.00  0.00            
ATOM     52  H25 ACD     1      20.280  15.010  20.570  1.00  0.00            
ATOM     53  O13 ACD     1      19.340  16.190  15.670  1.00  0.00            
ATOM     54  C16 ACD     1      19.370  17.430  14.930  1.00  0.00            
ATOM     55  H26 ACD     1      20.320  17.980  14.900  1.00  0.00            
ATOM     56  C17 ACD     1      18.930  16.960  13.480  1.00  0.00            
ATOM     57  H27 ACD     1      18.070  16.280  13.500  1.00  0.00            
ATOM     58  O14 ACD     1      20.010  16.190  12.880  1.00  0.00            
ATOM     59  H28 ACD     1      19.830  15.970  11.960  1.00  0.00            
ATOM     60  C18 ACD     1      18.430  18.140  12.680  1.00  0.00            
ATOM     61  H29 ACD     1      19.250  18.860  12.560  1.00  0.00            
ATOM     62  O15 ACD     1      17.870  17.500  11.500  1.00  0.00            
ATOM     63  H30 ACD     1      17.080  17.020  11.750  1.00  0.00            
ATOM     64  C19 ACD     1      17.200  18.670  13.470  1.00  0.00            
ATOM     65  H31 ACD     1      16.690  19.500  12.960  1.00  0.00            
ATOM     66  O16 ACD     1      17.780  19.170  14.670  1.00  0.00            
ATOM     67  C20 ACD     1      18.200  18.140  15.600  1.00  0.00            
ATOM     68  H32 ACD     1      17.370  17.440  15.710  1.00  0.00            
ATOM     69  C21 ACD     1      18.530  18.850  16.900  1.00  0.00            
ATOM     70  H33 ACD     1      18.880  18.200  17.710  1.00  0.00            
ATOM     71  H34 ACD     1      19.410  19.490  16.720  1.00  0.00            
ATOM     72  O17 ACD     1      17.460  19.630  17.320  1.00  0.00            
ATOM     73  H35 ACD     1      17.050  19.990  16.530  1.00  0.00            
ATOM     74  O18 ACD     1      16.210  17.700  13.610  1.00  0.00            
ATOM     75  C22 ACD     1      14.870  18.160  13.310  1.00  0.00            
ATOM     76  H36 ACD     1      14.910  18.990  12.600  1.00  0.00            
ATOM     77  C23 ACD     1      14.250  16.950  12.640  1.00  0.00            
ATOM     78  H37 ACD     1      14.420  16.120  13.340  1.00  0.00            
ATOM     79  O19 ACD     1      14.900  16.810  11.330  1.00  0.00            
ATOM     80  H38 ACD     1      14.210  16.540  10.720  1.00  0.00            
ATOM     81  C24 ACD     1      12.730  17.060  12.590  1.00  0.00            
ATOM     82  H39 ACD     1      12.490  18.010  12.100  1.00  0.00            
ATOM     83  O20 ACD     1      12.120  15.900  12.030  1.00  0.00            
ATOM     84  H40 ACD     1      12.250  15.950  11.080  1.00  0.00            
ATOM     85  C25 ACD     1      12.170  17.290  14.000  1.00  0.00            
ATOM     86  H41 ACD     1      11.140  17.520  13.710  1.00  0.00            
ATOM     87  O21 ACD     1      12.740  18.490  14.570  1.00  0.00            
ATOM     88  C26 ACD     1      14.190  18.500  14.690  1.00  0.00            
ATOM     89  H42 ACD     1      14.360  17.700  15.430  1.00  0.00            
ATOM     90  C27 ACD     1      14.590  19.900  15.020  1.00  0.00            
ATOM     91  H43 ACD     1      15.670  20.080  15.120  1.00  0.00            
ATOM     92  H44 ACD     1      14.290  20.600  14.230  1.00  0.00            
ATOM     93  O22 ACD     1      14.060  20.170  16.270  1.00  0.00            
ATOM     94  H45 ACD     1      13.110  20.060  16.280  1.00  0.00            
ATOM     95  O23 ACD     1      12.290  16.130  14.850  1.00  0.00            
ATOM     96  C28 ACD     1      11.210  15.670  15.730  1.00  0.00            
ATOM     97  H46 ACD     1      10.390  16.390  15.630  1.00  0.00            
ATOM     98  C29 ACD     1      11.630  15.640  17.140  1.00  0.00            
ATOM     99  H47 ACD     1      12.460  14.930  17.210  1.00  0.00            
ATOM    100  O24 ACD     1      10.530  15.030  17.840  1.00  0.00            
ATOM    101  C30 ACD     1      11.930  17.020  17.740  1.00  0.00            
ATOM    102  H48 ACD     1      12.300  16.860  18.760  1.00  0.00            
ATOM    103  H49 ACD     1      12.710  17.470  17.120  1.00  0.00            
ATOM    104  O25 ACD     1      10.770  17.840  17.810  1.00  0.00            
ATOM    105  H50 ACD     1      11.110  18.720  17.670  1.00  0.00            
ATOM    106  C31 ACD     1      10.840  14.260  15.270  1.00  0.00            
ATOM    107  H51 ACD     1      11.680  13.550  15.310  1.00  0.00            
ATOM    108  O26 ACD     1      10.460  14.330  13.880  1.00  0.00            
ATOM    109  H52 ACD     1      11.240  14.720  13.500  1.00  0.00            
ATOM    110  C32 ACD     1       9.660  13.770  16.090  1.00  0.00            
ATOM    111  H53 ACD     1       8.830  14.480  16.030  1.00  0.00            
ATOM    112  O27 ACD     1       9.170  12.480  15.520  1.00  0.00            
ATOM    113  H54 ACD     1       8.770  12.700  14.680  1.00  0.00            
ATOM    114  C33 ACD     1      10.130  13.700  17.580  1.00  0.00            
ATOM    115  H55 ACD     1       9.280  13.360  18.180  1.00  0.00            
ATOM    116  O28 ACD     1      11.210  12.770  17.850  1.00  0.00            
ATOM    117  C34 ACD     1      11.250  12.040  19.030  1.00  0.00            
ATOM    118  H56 ACD     1      10.230  11.890  19.410  1.00  0.00            
ATOM    119  C35 ACD     1      11.700  10.600  18.830  1.00  0.00            
ATOM    120  H57 ACD     1      12.370  10.650  17.960  1.00  0.00            
ATOM    121  O29 ACD     1      10.530   9.790  18.480  1.00  0.00            
ATOM    122  H58 ACD     1       9.820   9.880  19.120  1.00  0.00            
ATOM    123  C36 ACD     1      12.500   9.970  20.010  1.00  0.00            
ATOM    124  H59 ACD     1      11.800   9.520  20.720  1.00  0.00            
ATOM    125  O30 ACD     1      13.320   8.870  19.500  1.00  0.00            
ATOM    126  H60 ACD     1      12.620   8.250  19.270  1.00  0.00            
ATOM    127  C1  EA1     2      13.950  10.120   9.350  1.00  0.00            
ATOM    128  N1  EA1     2      13.460  11.320  10.210  1.00  0.00            
ATOM    129  C2  EA1     2      14.550  12.310  10.230  1.00  0.00            
ATOM    130  C3  EA1     2      14.430  13.480  11.160  1.00  0.00            
ATOM    131  C4  EA1     2      14.120  12.940  12.560  1.00  0.00            
ATOM    132  C5  EA1     2      12.970  11.950  12.610  1.00  0.00            
ATOM    133  C6  EA1     2      13.320  10.800  11.630  1.00  0.00            
ATOM    134  O1  EA1     2      15.210  12.230  13.090  1.00  0.00            
ATOM    135  C7  EA1     2      16.270  13.050  13.650  1.00  0.00            
ATOM    136  C8  EA1     2      15.930  13.560  15.080  1.00  0.00            
ATOM    137  C9  EA1     2      16.340  14.780  15.570  1.00  0.00            
ATOM    138  C10 EA1     2      15.840  15.350  16.760  1.00  0.00            
ATOM    139  C11 EA1     2      14.840  14.610  17.510  1.00  0.00            
ATOM    140  C12 EA1     2      14.500  13.300  17.020  1.00  0.00            
ATOM    141  C13 EA1     2      15.070  12.750  15.860  1.00  0.00            
ATOM    142  C14 EA1     2      17.480  12.200  13.670  1.00  0.00            
ATOM    143  C15 EA1     2      17.360  10.840  14.220  1.00  0.00            
ATOM    144  C16 EA1     2      18.520  10.100  14.370  1.00  0.00            
ATOM    145  C17 EA1     2      19.750  10.560  13.940  1.00  0.00            
ATOM    146  C18 EA1     2      19.810  11.780  13.310  1.00  0.00            
ATOM    147  C19 EA1     2      18.680  12.660  13.190  1.00  0.00            
ATOM    148  H1  EA1     2      15.010  10.020   9.550  1.00  0.00            
ATOM    149  H2  EA1     2      13.350   9.210   9.450  1.00  0.00            
ATOM    150  H3  EA1     2      13.870  10.390   8.290  1.00  0.00            
ATOM    151  H4  EA1     2      12.550  11.660   9.860  1.00  0.00            
ATOM    152  H5  EA1     2      14.630  12.750   9.230  1.00  0.00            
ATOM    153  H6  EA1     2      15.500  11.800  10.380  1.00  0.00            
ATOM    154  H7  EA1     2      13.580  14.050  10.780  1.00  0.00            
ATOM    155  H8  EA1     2      15.270  14.180  11.050  1.00  0.00            
ATOM    156  H9  EA1     2      13.770  13.750  13.220  1.00  0.00            
ATOM    157  H10 EA1     2      12.070  12.440  12.230  1.00  0.00            
ATOM    158  H11 EA1     2      12.840  11.680  13.670  1.00  0.00            
ATOM    159  H12 EA1     2      14.200  10.190  11.840  1.00  0.00            
ATOM    160  H13 EA1     2      12.440  10.150  11.600  1.00  0.00            
ATOM    161  H14 EA1     2      16.460  13.860  12.940  1.00  0.00            
ATOM    162  H15 EA1     2      17.110  15.260  14.970  1.00  0.00            
ATOM    163  H16 EA1     2      16.150  16.310  17.150  1.00  0.00            
ATOM    164  H17 EA1     2      14.490  14.970  18.470  1.00  0.00            
ATOM    165  H18 EA1     2      13.880  12.680  17.650  1.00  0.00            
ATOM    166  H19 EA1     2      14.710  11.770  15.570  1.00  0.00            
ATOM    167  H20 EA1     2      16.450  10.510  14.710  1.00  0.00            
ATOM    168  H21 EA1     2      18.470   9.090  14.760  1.00  0.00            
ATOM    169  H22 EA1     2      20.650   9.950  13.920  1.00  0.00            
ATOM    170  H23 EA1     2      20.780  12.140  12.970  1.00  0.00            
ATOM    171  H24 EA1     2      18.790  13.640  12.730  1.00  0.00            
TER
ENDMDL
MODEL        1
ATOM      1  H1  ACD     1      14.640   8.680  17.290  1.00  0.00            
ATOM      2  O1  ACD     1      14.670   9.630  17.190  1.00  0.00            
ATOM      3  C1  ACD     1      14.160   9.880  15.910  1.00  0.00            
ATOM      4  H2  ACD     1      13.750  10.890  15.760  1.00  0.00            
ATOM      5  H3  ACD     1      13.390   9.120  15.750  1.00  0.00            
ATOM      6  C2  ACD     1      15.190   9.570  14.870  1.00  0.00            
ATOM      7  H4  ACD     1      16.180   9.990  15.120  1.00  0.00            
ATOM      8  O2  ACD     1      15.350   8.160  14.840  1.00  0.00            
ATOM      9  C3  ACD     1      15.860   7.540  13.720  1.00  0.00            
ATOM     10  H5  ACD     1      15.830   6.460  13.900  1.00  0.00            
ATOM     11  O3  ACD     1      17.230   8.000  13.490  1.00  0.00            
ATOM     12  C4  ACD     1      18.340   7.080  13.600  1.00  0.00            
ATOM     13  H6  ACD     1      18.060   6.020  13.480  1.00  0.00            
ATOM     14  C5  ACD     1      19.220   7.550  12.440  1.00  0.00            
ATOM     15  H7  ACD     1      19.550   8.600  12.520  1.00  0.00            
ATOM     16  O4  ACD     1      18.470   7.360  11.210  1.00  0.00            
ATOM     17  H8  ACD     1      17.570   7.590  11.470  1.00  0.00            
ATOM     18  C6  ACD     1      20.510   6.820  12.540  1.00  0.00            
ATOM     19  H9  ACD     1      20.310   5.760  12.360  1.00  0.00            
ATOM     20  O5  ACD     1      21.460   7.170  11.540  1.00  0.00            
ATOM     21  H10 ACD     1      21.100   7.020  10.660  1.00  0.00            
ATOM     22  C7  ACD     1      21.260   6.970  13.870  1.00  0.00            
ATOM     23  H11 ACD     1      22.170   6.380  13.970  1.00  0.00            
ATOM     24  O6  ACD     1      20.350   6.520  14.870  1.00  0.00            
ATOM     25  C8  ACD     1      19.140   7.250  14.930  1.00  0.00            
ATOM     26  H12 ACD     1      19.260   8.330  15.080  1.00  0.00            
ATOM     27  C9  ACD     1      18.350   6.890  16.150  1.00  0.00            
ATOM     28  H13 ACD     1      18.970   7.130  17.020  1.00  0.00            
ATOM     29  H14 ACD     1      17.430   7.490  16.100  1.00  0.00            
ATOM     30  O7  ACD     1      18.070   5.490  16.170  1.00  0.00            
ATOM     31  H15 ACD     1      18.920   5.040  16.180  1.00  0.00            
ATOM     32  O8  ACD     1      21.590   8.300  14.130  1.00  0.00            
ATOM     33  C10 ACD     1      22.950   8.860  14.300  1.00  0.00            
ATOM     34  H16 ACD     1      23.500   8.140  14.920  1.00  0.00            
ATOM     35  C11 ACD     1      23.700   9.090  12.950  1.00  0.00            
ATOM     36  H17 ACD     1      23.010   9.720  12.370  1.00  0.00            
ATOM     37  O9  ACD     1      23.940   7.840  12.340  1.00  0.00            
ATOM     38  H18 ACD     1      23.120   7.550  11.930  1.00  0.00            
ATOM     39  C12 ACD     1      24.980   9.920  13.080  1.00  0.00            
ATOM     40  H19 ACD     1      25.660   9.270  13.630  1.00  0.00            
ATOM     41  O10 ACD     1      25.620  10.310  11.860  1.00  0.00            
ATOM     42  H20 ACD     1      26.560  10.160  11.920  1.00  0.00            
ATOM     43  C13 ACD     1      24.750  11.160  13.930  1.00  0.00            
ATOM     44  H21 ACD     1      25.740  11.490  14.250  1.00  0.00            
ATOM     45  O11 ACD     1      24.150  10.680  15.110  1.00  0.00            
ATOM     46  C14 ACD     1      22.890  10.150  15.080  1.00  0.00            
ATOM     47  H22 ACD     1      22.170  10.850  14.630  1.00  0.00            
ATOM     48  C15 ACD     1      22.530   9.970  16.510  1.00  0.00            
ATOM     49  H23 ACD     1      21.610   9.380  16.640  1.00  0.00            
ATOM     50  H24 ACD     1      23.300   9.420  17.070  1.00  0.00            
ATOM     51  O12 ACD     1      22.260  11.230  17.020  1.00  0.00            
ATOM     52  H25 ACD     1      22.030  11.120  17.950  1.00  0.00            
ATOM     53  O13 ACD     1      23.910  12.120  13.260  1.00  0.00            
ATOM     54  C16 ACD     1      24.570  13.360  12.890  1.00  0.00            
ATOM     55  H26 ACD     1      25.660  13.380  13.020  1.00  0.00            
ATOM     56  C17 ACD     1      24.300  13.640  11.450  1.00  0.00            
ATOM     57  H27 ACD     1      23.300  13.220  11.350  1.00  0.00            
ATOM     58  O14 ACD     1      25.190  12.750  10.680  1.00  0.00            
ATOM     59  H28 ACD     1      25.290  11.910  11.150  1.00  0.00            
ATOM     60  C18 ACD     1      24.110  15.070  11.060  1.00  0.00            
ATOM     61  H29 ACD     1      25.100  15.560  11.070  1.00  0.00            
ATOM     62  O15 ACD     1      23.540  15.140   9.740  1.00  0.00            
ATOM     63  H30 ACD     1      24.160  14.640   9.200  1.00  0.00            
ATOM     64  C19 ACD     1      23.240  15.810  12.100  1.00  0.00            
ATOM     65  H31 ACD     1      23.310  16.870  11.840  1.00  0.00            
ATOM     66  O16 ACD     1      23.850  15.750  13.370  1.00  0.00            
ATOM     67  C20 ACD     1      23.950  14.430  13.910  1.00  0.00            
ATOM     68  H32 ACD     1      22.950  14.060  14.180  1.00  0.00            
ATOM     69  C21 ACD     1      24.760  14.410  15.270  1.00  0.00            
ATOM     70  H33 ACD     1      24.250  15.140  15.900  1.00  0.00            
ATOM     71  H34 ACD     1      24.630  13.430  15.750  1.00  0.00            
ATOM     72  O17 ACD     1      26.170  14.710  15.240  1.00  0.00            
ATOM     73  H35 ACD     1      26.450  15.110  14.410  1.00  0.00            
ATOM     74  O18 ACD     1      21.940  15.360  12.110  1.00  0.00            
ATOM     75  C22 ACD     1      20.900  16.230  11.880  1.00  0.00            
ATOM     76  H36 ACD     1      21.270  17.210  11.550  1.00  0.00            
ATOM     77  C23 ACD     1      20.170  15.680  10.680  1.00  0.00            
ATOM     78  H37 ACD     1      19.980  14.630  10.940  1.00  0.00            
ATOM     79  O19 ACD     1      20.870  15.970   9.500  1.00  0.00            
ATOM     80  H38 ACD     1      21.810  15.770   9.600  1.00  0.00            
ATOM     81  C24 ACD     1      18.800  16.260  10.490  1.00  0.00            
ATOM     82  H39 ACD     1      18.940  17.300  10.180  1.00  0.00            
ATOM     83  O20 ACD     1      18.120  15.510   9.500  1.00  0.00            
ATOM     84  H40 ACD     1      18.420  15.940   8.690  1.00  0.00            
ATOM     85  C25 ACD     1      18.000  16.140  11.810  1.00  0.00            
ATOM     86  H41 ACD     1      17.040  16.610  11.580  1.00  0.00            
ATOM     87  O21 ACD     1      18.750  16.960  12.700  1.00  0.00            
ATOM     88  C26 ACD     1      20.030  16.400  13.110  1.00  0.00            
ATOM     89  H42 ACD     1      19.940  15.370  13.460  1.00  0.00            
ATOM     90  C27 ACD     1      20.770  17.240  14.120  1.00  0.00            
ATOM     91  H43 ACD     1      21.840  17.030  14.110  1.00  0.00            
ATOM     92  H44 ACD     1      20.650  18.270  13.750  1.00  0.00            
ATOM     93  O22 ACD     1      20.120  17.130  15.420  1.00  0.00            
ATOM     94  H45 ACD     1      19.170  17.140  15.340  1.00  0.00            
ATOM     95  O23 ACD     1      17.730  14.790  12.280  1.00  0.00            
ATOM     96  C28 ACD     1      16.400  14.460  12.760  1.00  0.00            
ATOM     97  H46 ACD     1      15.910  15.420  12.950  1.00  0.00            
ATOM     98  C29 ACD     1      16.430  13.750  14.090  1.00  0.00            
ATOM     99  H47 ACD     1      17.120  12.930  13.860  1.00  0.00            
ATOM    100  O24 ACD     1      15.090  13.310  14.430  1.00  0.00            
ATOM    101  C30 ACD     1      16.920  14.690  15.200  1.00  0.00            
ATOM    102  H48 ACD     1      17.940  15.050  15.030  1.00  0.00            
ATOM    103  H49 ACD     1      16.340  15.610  15.110  1.00  0.00            
ATOM    104  O25 ACD     1      16.810  14.170  16.470  1.00  0.00            
ATOM    105  H50 ACD     1      17.440  14.530  17.100  1.00  0.00            
ATOM    106  C31 ACD     1      15.720  13.630  11.740  1.00  0.00            
ATOM    107  H51 ACD     1      16.320  12.720  11.660  1.00  0.00            
ATOM    108  O26 ACD     1      15.770  14.270  10.500  1.00  0.00            
ATOM    109  H52 ACD     1      16.680  14.480  10.260  1.00  0.00            
ATOM    110  C32 ACD     1      14.270  13.310  12.180  1.00  0.00            
ATOM    111  H53 ACD     1      13.680  14.210  12.350  1.00  0.00            
ATOM    112  O27 ACD     1      13.620  12.450  11.260  1.00  0.00            
ATOM    113  H54 ACD     1      13.710  12.900  10.420  1.00  0.00            
ATOM    114  C33 ACD     1      14.350  12.530  13.490  1.00  0.00            
ATOM    115  H55 ACD     1      13.340  12.260  13.850  1.00  0.00            
ATOM    116  O28 ACD     1      15.130  11.400  13.250  1.00  0.00            
ATOM    117  C34 ACD     1      14.620  10.100  13.530  1.00  0.00            
ATOM    118  H56 ACD     1      13.530  10.080  13.690  1.00  0.00            
ATOM    119  C35 ACD     1      14.830   9.250  12.210  1.00  0.00            
ATOM    120  H57 ACD     1      15.840   9.530  11.890  1.00  0.00            
ATOM    121  O29 ACD     1      13.820   9.580  11.230  1.00  0.00            
ATOM    122  H58 ACD     1      13.810  10.540  11.150  1.00  0.00            
ATOM    123  C36 ACD     1      14.880   7.760  12.540  1.00  0.00            
ATOM    124  H59 ACD     1      13.930   7.350  12.880  1.00  0.00            
ATOM    125  O30 ACD     1      15.340   6.990  11.450  1.00  0.00            
ATOM    126  H60 ACD     1      14.510   6.980  10.950  1.00  0.00            
ATOM    127  C1  EA1     2      15.790   7.190   8.270  1.00  0.00            
ATOM    128  N1  EA1     2      16.360   8.630   8.030  1.00  0.00            
ATOM    129  C2  EA1     2      17.850   8.590   8.250  1.00  0.00            
ATOM    130  C3  EA1     2      18.520   9.940   7.970  1.00  0.00            
ATOM    131  C4  EA1     2      17.920  11.050   8.850  1.00  0.00            
ATOM    132  C5  EA1     2      16.320  10.970   8.790  1.00  0.00            
ATOM    133  C6  EA1     2      15.730   9.550   9.010  1.00  0.00            
ATOM    134  O1  EA1     2      18.360  10.940  10.240  1.00  0.00            
ATOM    135  C7  EA1     2      19.380  11.860  10.710  1.00  0.00            
ATOM    136  C8  EA1     2      19.400  11.800  12.190  1.00  0.00            
ATOM    137  C9  EA1     2      20.310  12.630  12.840  1.00  0.00            
ATOM    138  C10 EA1     2      20.390  12.680  14.210  1.00  0.00            
ATOM    139  C11 EA1     2      19.660  11.850  15.030  1.00  0.00            
ATOM    140  C12 EA1     2      18.730  10.980  14.430  1.00  0.00            
ATOM    141  C13 EA1     2      18.580  10.950  13.020  1.00  0.00            
ATOM    142  C14 EA1     2      20.650  11.660  10.090  1.00  0.00            
ATOM    143  C15 EA1     2      21.320  10.520  10.460  1.00  0.00            
ATOM    144  C16 EA1     2      22.520  10.170   9.760  1.00  0.00            
ATOM    145  C17 EA1     2      23.040  11.080   8.850  1.00  0.00            
ATOM    146  C18 EA1     2      22.420  12.260   8.520  1.00  0.00            
ATOM    147  C19 EA1     2      21.140  12.510   9.040  1.00  0.00            
ATOM    148  H1  EA1     2      16.010   6.860   9.280  1.00  0.00            
ATOM    149  H2  EA1     2      14.700   7.180   8.220  1.00  0.00            
ATOM    150  H3  EA1     2      16.140   6.470   7.530  1.00  0.00            
ATOM    151  H4  EA1     2      16.120   8.840   7.050  1.00  0.00            
ATOM    152  H5  EA1     2      18.220   7.890   7.500  1.00  0.00            
ATOM    153  H6  EA1     2      18.000   8.170   9.250  1.00  0.00            
ATOM    154  H7  EA1     2      18.420  10.110   6.890  1.00  0.00            
ATOM    155  H8  EA1     2      19.610   9.870   8.000  1.00  0.00            
ATOM    156  H9  EA1     2      18.180  12.060   8.490  1.00  0.00            
ATOM    157  H10 EA1     2      15.960  11.370   7.830  1.00  0.00            
ATOM    158  H11 EA1     2      15.940  11.640   9.570  1.00  0.00            
ATOM    159  H12 EA1     2      15.980   9.310  10.040  1.00  0.00            
ATOM    160  H13 EA1     2      14.660   9.560   8.810  1.00  0.00            
ATOM    161  H14 EA1     2      18.980  12.880  10.610  1.00  0.00            
ATOM    162  H15 EA1     2      20.980  13.220  12.220  1.00  0.00            
ATOM    163  H16 EA1     2      21.020  13.390  14.730  1.00  0.00            
ATOM    164  H17 EA1     2      19.790  11.960  16.100  1.00  0.00            
ATOM    165  H18 EA1     2      18.200  10.320  15.100  1.00  0.00            
ATOM    166  H19 EA1     2      17.870  10.260  12.580  1.00  0.00            
ATOM    167  H20 EA1     2      20.910   9.820  11.180  1.00  0.00            
ATOM    168  H21 EA1     2      23.010   9.220   9.950  1.00  0.00            
ATOM    169  H22 EA1     2      24.000  10.790   8.420  1.00  0.00            
ATOM    170  H23 EA1     2      23.020  12.930   7.920  1.00  0.00            
ATOM    171  H24 EA1     2      20.620  13.440   8.810  1.00  0.00            
TER
ENDMDL
MODEL        1
ATOM      1  H1  ACD     1      13.200  16.540  20.610  1.00  0.00            
ATOM      2  O1  ACD     1      13.630  16.720  19.770  1.00  0.00            
ATOM      3  C1  ACD     1      14.040  15.420  19.330  1.00  0.00            
ATOM      4  H2  ACD     1      14.310  14.740  20.150  1.00  0.00            
ATOM      5  H3  ACD     1      15.010  15.580  18.840  1.00  0.00            
ATOM      6  C2  ACD     1      12.830  14.690  18.710  1.00  0.00            
ATOM      7  H4  ACD     1      13.210  13.720  18.370  1.00  0.00            
ATOM      8  O2  ACD     1      11.800  14.640  19.760  1.00  0.00            
ATOM      9  C3  ACD     1      10.570  14.070  19.340  1.00  0.00            
ATOM     10  H5  ACD     1       9.900  13.940  20.200  1.00  0.00            
ATOM     11  O3  ACD     1      10.810  12.820  18.710  1.00  0.00            
ATOM     12  C4  ACD     1       9.920  11.710  18.920  1.00  0.00            
ATOM     13  H6  ACD     1       9.020  11.950  19.500  1.00  0.00            
ATOM     14  C5  ACD     1       9.530  11.230  17.570  1.00  0.00            
ATOM     15  H7  ACD     1      10.470  11.020  17.040  1.00  0.00            
ATOM     16  O4  ACD     1       8.710  12.210  16.870  1.00  0.00            
ATOM     17  H8  ACD     1       8.560  11.900  15.980  1.00  0.00            
ATOM     18  C6  ACD     1       8.760   9.910  17.630  1.00  0.00            
ATOM     19  H9  ACD     1       7.810  10.040  18.160  1.00  0.00            
ATOM     20  O5  ACD     1       8.480   9.390  16.340  1.00  0.00            
ATOM     21  H10 ACD     1       9.340   9.070  16.060  1.00  0.00            
ATOM     22  C7  ACD     1       9.580   8.780  18.380  1.00  0.00            
ATOM     23  H11 ACD     1       8.840   8.000  18.590  1.00  0.00            
ATOM     24  O6  ACD     1      10.020   9.300  19.620  1.00  0.00            
ATOM     25  C8  ACD     1      10.750  10.570  19.640  1.00  0.00            
ATOM     26  H12 ACD     1      11.700  10.570  19.100  1.00  0.00            
ATOM     27  C9  ACD     1      11.080  11.080  21.030  1.00  0.00            
ATOM     28  H13 ACD     1      11.660  10.290  21.540  1.00  0.00            
ATOM     29  H14 ACD     1      11.690  11.990  20.920  1.00  0.00            
ATOM     30  O7  ACD     1       9.930  11.290  21.820  1.00  0.00            
ATOM     31  H15 ACD     1      10.200  11.690  22.650  1.00  0.00            
ATOM     32  O8  ACD     1      10.660   8.410  17.550  1.00  0.00            
ATOM     33  C10 ACD     1      11.080   7.000  17.730  1.00  0.00            
ATOM     34  H16 ACD     1      10.780   6.580  18.690  1.00  0.00            
ATOM     35  C11 ACD     1      10.490   6.240  16.590  1.00  0.00            
ATOM     36  H17 ACD     1      10.590   6.770  15.640  1.00  0.00            
ATOM     37  O9  ACD     1       9.130   5.910  16.880  1.00  0.00            
ATOM     38  H18 ACD     1       8.830   5.400  16.120  1.00  0.00            
ATOM     39  C12 ACD     1      11.170   4.910  16.290  1.00  0.00            
ATOM     40  H19 ACD     1      10.740   4.200  17.010  1.00  0.00            
ATOM     41  O10 ACD     1      10.750   4.440  14.960  1.00  0.00            
ATOM     42  H20 ACD     1      11.130   4.980  14.260  1.00  0.00            
ATOM     43  C13 ACD     1      12.690   4.970  16.350  1.00  0.00            
ATOM     44  H21 ACD     1      13.160   3.990  16.450  1.00  0.00            
ATOM     45  O11 ACD     1      13.020   5.600  17.590  1.00  0.00            
ATOM     46  C14 ACD     1      12.610   7.000  17.590  1.00  0.00            
ATOM     47  H22 ACD     1      12.860   7.390  16.600  1.00  0.00            
ATOM     48  C15 ACD     1      13.320   7.800  18.680  1.00  0.00            
ATOM     49  H23 ACD     1      14.390   7.540  18.630  1.00  0.00            
ATOM     50  H24 ACD     1      13.260   8.870  18.470  1.00  0.00            
ATOM     51  O12 ACD     1      12.850   7.540  20.010  1.00  0.00            
ATOM     52  H25 ACD     1      13.340   8.100  20.620  1.00  0.00            
ATOM     53  O13 ACD     1      13.060   5.650  15.230  1.00  0.00            
ATOM     54  C16 ACD     1      14.240   5.320  14.540  1.00  0.00            
ATOM     55  H26 ACD     1      14.220   4.240  14.380  1.00  0.00            
ATOM     56  C17 ACD     1      14.120   6.080  13.170  1.00  0.00            
ATOM     57  H27 ACD     1      13.620   7.050  13.290  1.00  0.00            
ATOM     58  O14 ACD     1      13.250   5.250  12.360  1.00  0.00            
ATOM     59  H28 ACD     1      13.150   5.520  11.450  1.00  0.00            
ATOM     60  C18 ACD     1      15.420   6.350  12.480  1.00  0.00            
ATOM     61  H29 ACD     1      15.870   5.440  12.070  1.00  0.00            
ATOM     62  O15 ACD     1      15.190   7.180  11.340  1.00  0.00            
ATOM     63  H30 ACD     1      14.920   6.510  10.700  1.00  0.00            
ATOM     64  C19 ACD     1      16.480   6.870  13.430  1.00  0.00            
ATOM     65  H31 ACD     1      17.430   6.830  12.890  1.00  0.00            
ATOM     66  O16 ACD     1      16.640   5.970  14.540  1.00  0.00            
ATOM     67  C20 ACD     1      15.500   5.820  15.360  1.00  0.00            
ATOM     68  H32 ACD     1      15.280   6.800  15.790  1.00  0.00            
ATOM     69  C21 ACD     1      15.930   4.750  16.370  1.00  0.00            
ATOM     70  H33 ACD     1      16.880   5.060  16.830  1.00  0.00            
ATOM     71  H34 ACD     1      15.250   4.700  17.230  1.00  0.00            
ATOM     72  O17 ACD     1      16.110   3.510  15.730  1.00  0.00            
ATOM     73  H35 ACD     1      16.570   2.810  16.210  1.00  0.00            
ATOM     74  O18 ACD     1      16.290   8.170  13.890  1.00  0.00            
ATOM     75  C22 ACD     1      17.370   9.100  13.730  1.00  0.00            
ATOM     76  H36 ACD     1      18.350   8.650  13.560  1.00  0.00            
ATOM     77  C23 ACD     1      16.900   9.960  12.550  1.00  0.00            
ATOM     78  H37 ACD     1      15.810  10.050  12.630  1.00  0.00            
ATOM     79  O19 ACD     1      17.190   9.220  11.390  1.00  0.00            
ATOM     80  H38 ACD     1      16.540   8.530  11.240  1.00  0.00            
ATOM     81  C24 ACD     1      17.500  11.390  12.610  1.00  0.00            
ATOM     82  H39 ACD     1      18.590  11.310  12.530  1.00  0.00            
ATOM     83  O20 ACD     1      16.920  12.320  11.680  1.00  0.00            
ATOM     84  H40 ACD     1      16.140  12.640  12.140  1.00  0.00            
ATOM     85  C25 ACD     1      17.360  11.970  13.950  1.00  0.00            
ATOM     86  H41 ACD     1      18.010  12.840  14.040  1.00  0.00            
ATOM     87  O21 ACD     1      17.950  11.110  14.890  1.00  0.00            
ATOM     88  C26 ACD     1      17.380   9.850  15.010  1.00  0.00            
ATOM     89  H42 ACD     1      16.380  10.050  15.410  1.00  0.00            
ATOM     90  C27 ACD     1      18.110   8.980  16.050  1.00  0.00            
ATOM     91  H43 ACD     1      17.670   7.990  16.180  1.00  0.00            
ATOM     92  H44 ACD     1      19.180   8.940  15.790  1.00  0.00            
ATOM     93  O22 ACD     1      18.090   9.500  17.400  1.00  0.00            
ATOM     94  H45 ACD     1      18.970   9.300  17.730  1.00  0.00            
ATOM     95  O23 ACD     1      16.030  12.430  14.160  1.00  0.00            
ATOM     96  C28 ACD     1      15.880  13.830  14.430  1.00  0.00            
ATOM     97  H46 ACD     1      16.670  14.390  13.910  1.00  0.00            
ATOM     98  C29 ACD     1      15.760  14.160  15.950  1.00  0.00            
ATOM     99  H47 ACD     1      14.990  13.500  16.370  1.00  0.00            
ATOM    100  O24 ACD     1      15.380  15.480  16.100  1.00  0.00            
ATOM    101  C30 ACD     1      17.060  13.820  16.620  1.00  0.00            
ATOM    102  H48 ACD     1      17.080  14.300  17.600  1.00  0.00            
ATOM    103  H49 ACD     1      17.140  12.740  16.760  1.00  0.00            
ATOM    104  O25 ACD     1      18.220  14.400  16.020  1.00  0.00            
ATOM    105  H50 ACD     1      18.160  15.360  16.050  1.00  0.00            
ATOM    106  C31 ACD     1      14.500  14.180  13.830  1.00  0.00            
ATOM    107  H51 ACD     1      13.840  13.360  14.160  1.00  0.00            
ATOM    108  O26 ACD     1      14.560  14.030  12.360  1.00  0.00            
ATOM    109  H52 ACD     1      14.900  14.830  11.950  1.00  0.00            
ATOM    110  C32 ACD     1      13.970  15.550  14.230  1.00  0.00            
ATOM    111  H53 ACD     1      14.640  16.260  13.730  1.00  0.00            
ATOM    112  O27 ACD     1      12.600  15.580  13.820  1.00  0.00            
ATOM    113  H54 ACD     1      11.980  15.280  14.490  1.00  0.00            
ATOM    114  C33 ACD     1      14.080  15.830  15.770  1.00  0.00            
ATOM    115  H55 ACD     1      13.820  16.880  15.980  1.00  0.00            
ATOM    116  O28 ACD     1      13.170  15.010  16.430  1.00  0.00            
ATOM    117  C34 ACD     1      12.320  15.480  17.480  1.00  0.00            
ATOM    118  H56 ACD     1      12.530  16.550  17.650  1.00  0.00            
ATOM    119  C35 ACD     1      10.860  15.210  17.070  1.00  0.00            
ATOM    120  H57 ACD     1      10.890  14.210  16.620  1.00  0.00            
ATOM    121  O29 ACD     1      10.270  16.130  16.100  1.00  0.00            
ATOM    122  H58 ACD     1      10.470  17.010  16.430  1.00  0.00            
ATOM    123  C36 ACD     1       9.970  15.100  18.310  1.00  0.00            
ATOM    124  H59 ACD     1      10.050  16.060  18.830  1.00  0.00            
ATOM    125  O30 ACD     1       8.680  14.690  18.030  1.00  0.00            
ATOM    126  H60 ACD     1       8.800  13.880  17.530  1.00  0.00            
ATOM    127  C1  EA1     2      11.900  10.840   6.640  1.00  0.00            
ATOM    128  N1  EA1     2      12.790  11.320   7.750  1.00  0.00            
ATOM    129  C2  EA1     2      13.320  10.090   8.480  1.00  0.00            
ATOM    130  C3  EA1     2      14.100  10.400   9.810  1.00  0.00            
ATOM    131  C4  EA1     2      13.240  11.250  10.800  1.00  0.00            
ATOM    132  C5  EA1     2      12.570  12.400  10.120  1.00  0.00            
ATOM    133  C6  EA1     2      11.910  12.020   8.780  1.00  0.00            
ATOM    134  O1  EA1     2      12.180  10.360  11.130  1.00  0.00            
ATOM    135  C7  EA1     2      12.370   9.460  12.290  1.00  0.00            
ATOM    136  C8  EA1     2      12.550  10.190  13.610  1.00  0.00            
ATOM    137  C9  EA1     2      13.460   9.660  14.610  1.00  0.00            
ATOM    138  C10 EA1     2      13.610  10.270  15.900  1.00  0.00            
ATOM    139  C11 EA1     2      12.980  11.440  16.170  1.00  0.00            
ATOM    140  C12 EA1     2      12.070  11.960  15.250  1.00  0.00            
ATOM    141  C13 EA1     2      11.900  11.380  13.950  1.00  0.00            
ATOM    142  C14 EA1     2      11.320   8.400  12.340  1.00  0.00            
ATOM    143  C15 EA1     2      10.400   8.240  13.400  1.00  0.00            
ATOM    144  C16 EA1     2       9.390   7.300  13.290  1.00  0.00            
ATOM    145  C17 EA1     2       9.380   6.280  12.290  1.00  0.00            
ATOM    146  C18 EA1     2      10.350   6.460  11.310  1.00  0.00            
ATOM    147  C19 EA1     2      11.330   7.440  11.360  1.00  0.00            
ATOM    148  H1  EA1     2      11.600  11.660   5.990  1.00  0.00            
ATOM    149  H2  EA1     2      12.460  10.080   6.080  1.00  0.00            
ATOM    150  H3  EA1     2      11.020  10.370   7.070  1.00  0.00            
ATOM    151  H4  EA1     2      13.500  12.010   7.470  1.00  0.00            
ATOM    152  H5  EA1     2      14.020   9.640   7.770  1.00  0.00            
ATOM    153  H6  EA1     2      12.560   9.340   8.680  1.00  0.00            
ATOM    154  H7  EA1     2      15.050  10.890   9.580  1.00  0.00            
ATOM    155  H8  EA1     2      14.330   9.430  10.260  1.00  0.00            
ATOM    156  H9  EA1     2      13.820  11.580  11.670  1.00  0.00            
ATOM    157  H10 EA1     2      13.350  13.150   9.940  1.00  0.00            
ATOM    158  H11 EA1     2      11.750  12.760  10.740  1.00  0.00            
ATOM    159  H12 EA1     2      11.090  11.330   9.020  1.00  0.00            
ATOM    160  H13 EA1     2      11.470  12.940   8.390  1.00  0.00            
ATOM    161  H14 EA1     2      13.290   8.890  12.100  1.00  0.00            
ATOM    162  H15 EA1     2      14.040   8.750  14.530  1.00  0.00            
ATOM    163  H16 EA1     2      14.360   9.860  16.570  1.00  0.00            
ATOM    164  H17 EA1     2      13.310  11.960  17.070  1.00  0.00            
ATOM    165  H18 EA1     2      11.600  12.920  15.430  1.00  0.00            
ATOM    166  H19 EA1     2      11.110  11.700  13.270  1.00  0.00            
ATOM    167  H20 EA1     2      10.240   9.050  14.110  1.00  0.00            
ATOM    168  H21 EA1     2       8.550   7.310  13.980  1.00  0.00            
ATOM    169  H22 EA1     2       8.560   5.560  12.270  1.00  0.00            
ATOM    170  H23 EA1     2      10.300   5.890  10.390  1.00  0.00            
ATOM    171  H24 EA1     2      11.880   7.530  10.430  1.00  0.00            
TER
ENDMDL
MODEL        1
ATOM      1  H1  ACD     1      16.390  21.510  16.290  1.00  0.00            
ATOM      2  O1  ACD     1      15.490  21.430  15.970  1.00  0.00            
ATOM      3  C1  ACD     1      14.940  20.400  16.810  1.00  0.00            
ATOM      4  H2  ACD     1      13.900  20.200  16.510  1.00  0.00            
ATOM      5  H3  ACD     1      14.920  20.730  17.860  1.00  0.00            
ATOM      6  C2  ACD     1      15.710  19.120  16.690  1.00  0.00            
ATOM      7  H4  ACD     1      15.590  18.710  15.680  1.00  0.00            
ATOM      8  O2  ACD     1      17.130  19.430  17.000  1.00  0.00            
ATOM      9  C3  ACD     1      17.960  18.280  17.020  1.00  0.00            
ATOM     10  H5  ACD     1      18.910  18.710  17.360  1.00  0.00            
ATOM     11  O3  ACD     1      18.000  17.710  15.700  1.00  0.00            
ATOM     12  C4  ACD     1      19.270  17.940  15.020  1.00  0.00            
ATOM     13  H6  ACD     1      19.900  18.650  15.570  1.00  0.00            
ATOM     14  C5  ACD     1      20.000  16.640  14.920  1.00  0.00            
ATOM     15  H7  ACD     1      19.280  15.900  14.560  1.00  0.00            
ATOM     16  O4  ACD     1      20.480  16.210  16.160  1.00  0.00            
ATOM     17  H8  ACD     1      19.720  16.170  16.740  1.00  0.00            
ATOM     18  C6  ACD     1      21.110  16.680  13.960  1.00  0.00            
ATOM     19  H9  ACD     1      22.010  17.120  14.420  1.00  0.00            
ATOM     20  O5  ACD     1      21.420  15.300  13.550  1.00  0.00            
ATOM     21  H10 ACD     1      20.830  15.070  12.820  1.00  0.00            
ATOM     22  C7  ACD     1      20.780  17.410  12.630  1.00  0.00            
ATOM     23  H11 ACD     1      21.660  17.620  12.020  1.00  0.00            
ATOM     24  O6  ACD     1      20.150  18.630  12.940  1.00  0.00            
ATOM     25  C8  ACD     1      18.920  18.590  13.740  1.00  0.00            
ATOM     26  H12 ACD     1      18.240  17.950  13.170  1.00  0.00            
ATOM     27  C9  ACD     1      18.350  19.980  13.980  1.00  0.00            
ATOM     28  H13 ACD     1      17.470  19.800  14.610  1.00  0.00            
ATOM     29  H14 ACD     1      18.990  20.640  14.570  1.00  0.00            
ATOM     30  O7  ACD     1      18.000  20.690  12.750  1.00  0.00            
ATOM     31  H15 ACD     1      17.600  21.550  12.930  1.00  0.00            
ATOM     32  O8  ACD     1      19.760  16.530  11.970  1.00  0.00            
ATOM     33  C10 ACD     1      20.020  16.100  10.610  1.00  0.00            
ATOM     34  H16 ACD     1      21.060  16.320  10.340  1.00  0.00            
ATOM     35  C11 ACD     1      19.660  14.620  10.590  1.00  0.00            
ATOM     36  H17 ACD     1      18.730  14.500  11.170  1.00  0.00            
ATOM     37  O9  ACD     1      20.700  13.910  11.270  1.00  0.00            
ATOM     38  H18 ACD     1      20.400  13.050  11.570  1.00  0.00            
ATOM     39  C12 ACD     1      19.340  14.130   9.210  1.00  0.00            
ATOM     40  H19 ACD     1      20.230  14.210   8.570  1.00  0.00            
ATOM     41  O10 ACD     1      19.000  12.750   9.270  1.00  0.00            
ATOM     42  H20 ACD     1      19.830  12.290   9.380  1.00  0.00            
ATOM     43  C13 ACD     1      18.170  14.940   8.600  1.00  0.00            
ATOM     44  H21 ACD     1      17.930  14.710   7.560  1.00  0.00            
ATOM     45  O11 ACD     1      18.650  16.310   8.600  1.00  0.00            
ATOM     46  C14 ACD     1      19.010  16.910   9.780  1.00  0.00            
ATOM     47  H22 ACD     1      18.060  17.010  10.320  1.00  0.00            
ATOM     48  C15 ACD     1      19.480  18.380   9.500  1.00  0.00            
ATOM     49  H23 ACD     1      18.650  18.780   8.900  1.00  0.00            
ATOM     50  H24 ACD     1      19.530  18.990  10.410  1.00  0.00            
ATOM     51  O12 ACD     1      20.770  18.400   8.850  1.00  0.00            
ATOM     52  H25 ACD     1      21.300  18.900   9.490  1.00  0.00            
ATOM     53  O13 ACD     1      17.120  14.810   9.560  1.00  0.00            
ATOM     54  C16 ACD     1      15.790  14.340   9.160  1.00  0.00            
ATOM     55  H26 ACD     1      15.750  13.980   8.120  1.00  0.00            
ATOM     56  C17 ACD     1      15.550  13.110  10.040  1.00  0.00            
ATOM     57  H27 ACD     1      15.660  13.300  11.120  1.00  0.00            
ATOM     58  O14 ACD     1      16.420  12.000   9.660  1.00  0.00            
ATOM     59  H28 ACD     1      17.340  12.270   9.740  1.00  0.00            
ATOM     60  C18 ACD     1      14.110  12.630   9.840  1.00  0.00            
ATOM     61  H29 ACD     1      13.960  12.120   8.880  1.00  0.00            
ATOM     62  O15 ACD     1      13.810  11.560  10.760  1.00  0.00            
ATOM     63  H30 ACD     1      12.960  11.170  10.520  1.00  0.00            
ATOM     64  C19 ACD     1      13.090  13.710  10.030  1.00  0.00            
ATOM     65  H31 ACD     1      12.070  13.390   9.810  1.00  0.00            
ATOM     66  O16 ACD     1      13.460  14.800   9.120  1.00  0.00            
ATOM     67  C20 ACD     1      14.760  15.360   9.390  1.00  0.00            
ATOM     68  H32 ACD     1      14.960  15.750  10.400  1.00  0.00            
ATOM     69  C21 ACD     1      14.980  16.550   8.510  1.00  0.00            
ATOM     70  H33 ACD     1      14.110  17.180   8.710  1.00  0.00            
ATOM     71  H34 ACD     1      15.840  17.050   8.970  1.00  0.00            
ATOM     72  O17 ACD     1      15.100  16.330   7.110  1.00  0.00            
ATOM     73  H35 ACD     1      14.280  16.060   6.700  1.00  0.00            
ATOM     74  O18 ACD     1      13.150  14.160  11.410  1.00  0.00            
ATOM     75  C22 ACD     1      11.810  14.450  11.950  1.00  0.00            
ATOM     76  H36 ACD     1      11.010  13.930  11.400  1.00  0.00            
ATOM     77  C23 ACD     1      11.650  13.710  13.270  1.00  0.00            
ATOM     78  H37 ACD     1      12.460  14.040  13.920  1.00  0.00            
ATOM     79  O19 ACD     1      11.830  12.270  13.150  1.00  0.00            
ATOM     80  H38 ACD     1      12.620  12.150  12.610  1.00  0.00            
ATOM     81  C24 ACD     1      10.340  14.040  14.030  1.00  0.00            
ATOM     82  H39 ACD     1       9.550  13.570  13.420  1.00  0.00            
ATOM     83  O20 ACD     1      10.490  13.370  15.200  1.00  0.00            
ATOM     84  H40 ACD     1      10.400  12.440  15.010  1.00  0.00            
ATOM     85  C25 ACD     1      10.230  15.550  14.190  1.00  0.00            
ATOM     86  H41 ACD     1       9.250  15.740  14.640  1.00  0.00            
ATOM     87  O21 ACD     1      10.340  16.130  12.900  1.00  0.00            
ATOM     88  C26 ACD     1      11.620  15.980  12.260  1.00  0.00            
ATOM     89  H42 ACD     1      12.350  16.450  12.930  1.00  0.00            
ATOM     90  C27 ACD     1      11.590  16.800  10.940  1.00  0.00            
ATOM     91  H43 ACD     1      12.590  16.690  10.520  1.00  0.00            
ATOM     92  H44 ACD     1      10.820  16.470  10.220  1.00  0.00            
ATOM     93  O22 ACD     1      11.410  18.190  11.170  1.00  0.00            
ATOM     94  H45 ACD     1      11.520  18.610  10.310  1.00  0.00            
ATOM     95  O23 ACD     1      11.270  16.000  14.950  1.00  0.00            
ATOM     96  C28 ACD     1      10.960  16.630  16.150  1.00  0.00            
ATOM     97  H46 ACD     1       9.890  16.550  16.370  1.00  0.00            
ATOM     98  C29 ACD     1      11.320  18.110  16.110  1.00  0.00            
ATOM     99  H47 ACD     1      12.060  18.260  15.300  1.00  0.00            
ATOM    100  O24 ACD     1      11.840  18.660  17.330  1.00  0.00            
ATOM    101  C30 ACD     1      10.070  18.920  15.700  1.00  0.00            
ATOM    102  H48 ACD     1      10.300  19.980  15.530  1.00  0.00            
ATOM    103  H49 ACD     1       9.700  18.510  14.740  1.00  0.00            
ATOM    104  O25 ACD     1       9.010  18.790  16.670  1.00  0.00            
ATOM    105  H50 ACD     1       8.880  19.680  17.020  1.00  0.00            
ATOM    106  C31 ACD     1      11.620  15.770  17.210  1.00  0.00            
ATOM    107  H51 ACD     1      12.550  15.460  16.720  1.00  0.00            
ATOM    108  O26 ACD     1      10.660  14.800  17.590  1.00  0.00            
ATOM    109  H52 ACD     1      10.560  14.170  16.880  1.00  0.00            
ATOM    110  C32 ACD     1      12.040  16.550  18.440  1.00  0.00            
ATOM    111  H53 ACD     1      11.140  16.870  18.980  1.00  0.00            
ATOM    112  O27 ACD     1      12.880  15.790  19.320  1.00  0.00            
ATOM    113  H54 ACD     1      13.800  15.840  19.040  1.00  0.00            
ATOM    114  C33 ACD     1      12.760  17.870  18.100  1.00  0.00            
ATOM    115  H55 ACD     1      13.000  18.400  19.030  1.00  0.00            
ATOM    116  O28 ACD     1      13.920  17.600  17.280  1.00  0.00            
ATOM    117  C34 ACD     1      15.170  18.090  17.730  1.00  0.00            
ATOM    118  H56 ACD     1      15.200  18.650  18.680  1.00  0.00            
ATOM    119  C35 ACD     1      16.100  16.880  17.850  1.00  0.00            
ATOM    120  H57 ACD     1      16.120  16.320  16.900  1.00  0.00            
ATOM    121  O29 ACD     1      15.690  16.010  18.950  1.00  0.00            
ATOM    122  H58 ACD     1      16.430  15.470  19.240  1.00  0.00            
ATOM    123  C36 ACD     1      17.550  17.270  18.140  1.00  0.00            
ATOM    124  H59 ACD     1      17.590  17.740  19.130  1.00  0.00            
ATOM    125  O30 ACD     1      18.460  16.140  18.150  1.00  0.00            
ATOM    126  H60 ACD     1      18.980  16.330  18.930  1.00  0.00            
ATOM    127  C1  EA1     2      12.080  11.880  18.690  1.00  0.00            
ATOM    128  N1  EA1     2      13.060  10.860  18.010  1.00  0.00            
ATOM    129  C2  EA1     2      14.490  11.020  18.500  1.00  0.00            
ATOM    130  C3  EA1     2      15.520  10.250  17.700  1.00  0.00            
ATOM    131  C4  EA1     2      15.420  10.520  16.130  1.00  0.00            
ATOM    132  C5  EA1     2      13.940  10.280  15.780  1.00  0.00            
ATOM    133  C6  EA1     2      13.020  11.190  16.540  1.00  0.00            
ATOM    134  O1  EA1     2      15.780  11.880  15.930  1.00  0.00            
ATOM    135  C7  EA1     2      15.980  12.350  14.550  1.00  0.00            
ATOM    136  C8  EA1     2      15.950  13.880  14.410  1.00  0.00            
ATOM    137  C9  EA1     2      16.810  14.470  13.510  1.00  0.00            
ATOM    138  C10 EA1     2      16.580  15.780  13.080  1.00  0.00            
ATOM    139  C11 EA1     2      15.510  16.480  13.600  1.00  0.00            
ATOM    140  C12 EA1     2      14.680  15.920  14.650  1.00  0.00            
ATOM    141  C13 EA1     2      14.870  14.600  15.030  1.00  0.00            
ATOM    142  C14 EA1     2      17.270  11.710  13.940  1.00  0.00            
ATOM    143  C15 EA1     2      18.460  11.510  14.660  1.00  0.00            
ATOM    144  C16 EA1     2      19.640  11.140  14.000  1.00  0.00            
ATOM    145  C17 EA1     2      19.610  10.850  12.620  1.00  0.00            
ATOM    146  C18 EA1     2      18.400  10.800  11.970  1.00  0.00            
ATOM    147  C19 EA1     2      17.270  11.270  12.590  1.00  0.00            
ATOM    148  H1  EA1     2      12.480  12.900  18.610  1.00  0.00            
ATOM    149  H2  EA1     2      11.040  11.920  18.360  1.00  0.00            
ATOM    150  H3  EA1     2      12.100  11.790  19.770  1.00  0.00            
ATOM    151  H4  EA1     2      12.860   9.880  18.230  1.00  0.00            
ATOM    152  H5  EA1     2      14.470  10.720  19.540  1.00  0.00            
ATOM    153  H6  EA1     2      14.840  12.050  18.400  1.00  0.00            
ATOM    154  H7  EA1     2      15.400   9.180  17.910  1.00  0.00            
ATOM    155  H8  EA1     2      16.540  10.490  18.040  1.00  0.00            
ATOM    156  H9  EA1     2      16.090   9.820  15.620  1.00  0.00            
ATOM    157  H10 EA1     2      13.700   9.230  15.980  1.00  0.00            
ATOM    158  H11 EA1     2      13.810  10.390  14.690  1.00  0.00            
ATOM    159  H12 EA1     2      13.220  12.230  16.290  1.00  0.00            
ATOM    160  H13 EA1     2      12.010  11.000  16.170  1.00  0.00            
ATOM    161  H14 EA1     2      15.140  11.930  13.990  1.00  0.00            
ATOM    162  H15 EA1     2      17.670  13.980  13.080  1.00  0.00            
ATOM    163  H16 EA1     2      17.280  16.150  12.330  1.00  0.00            
ATOM    164  H17 EA1     2      15.320  17.510  13.330  1.00  0.00            
ATOM    165  H18 EA1     2      13.910  16.570  15.060  1.00  0.00            
ATOM    166  H19 EA1     2      14.190  14.080  15.690  1.00  0.00            
ATOM    167  H20 EA1     2      18.460  11.860  15.690  1.00  0.00            
ATOM    168  H21 EA1     2      20.540  11.120  14.610  1.00  0.00            
ATOM    169  H22 EA1     2      20.470  10.510  12.050  1.00  0.00            
ATOM    170  H23 EA1     2      18.430  10.610  10.900  1.00  0.00            
ATOM    171  H24 EA1     2      16.340  11.370  12.050  1.00  0.00            
TER
ENDMDL
MODEL        1
ATOM      1  H1  ACD     1       6.100   8.980  20.560  1.00  0.00            
ATOM      2  O1  ACD     1       6.700   9.510  21.080  1.00  0.00            
ATOM      3  C1  ACD     1       7.960   8.850  21.150  1.00  0.00            
ATOM      4  H2  ACD     1       7.880   7.760  21.230  1.00  0.00            
ATOM      5  H3  ACD     1       8.560   9.210  22.000  1.00  0.00            
ATOM      6  C2  ACD     1       8.910   9.070  19.880  1.00  0.00            
ATOM      7  H4  ACD     1       9.920   8.740  20.120  1.00  0.00            
ATOM      8  O2  ACD     1       8.230   8.200  18.900  1.00  0.00            
ATOM      9  C3  ACD     1       9.050   7.970  17.760  1.00  0.00            
ATOM     10  H5  ACD     1       8.550   7.250  17.110  1.00  0.00            
ATOM     11  O3  ACD     1      10.390   7.580  18.060  1.00  0.00            
ATOM     12  C4  ACD     1      10.730   6.230  17.980  1.00  0.00            
ATOM     13  H6  ACD     1       9.900   5.550  17.720  1.00  0.00            
ATOM     14  C5  ACD     1      11.590   6.070  16.780  1.00  0.00            
ATOM     15  H7  ACD     1      12.490   6.690  16.920  1.00  0.00            
ATOM     16  O4  ACD     1      10.840   6.540  15.620  1.00  0.00            
ATOM     17  H8  ACD     1      10.650   7.480  15.640  1.00  0.00            
ATOM     18  C6  ACD     1      12.150   4.660  16.700  1.00  0.00            
ATOM     19  H9  ACD     1      11.290   3.980  16.590  1.00  0.00            
ATOM     20  O5  ACD     1      13.030   4.450  15.650  1.00  0.00            
ATOM     21  H10 ACD     1      12.620   4.860  14.890  1.00  0.00            
ATOM     22  C7  ACD     1      12.870   4.320  17.990  1.00  0.00            
ATOM     23  H11 ACD     1      13.070   3.250  17.940  1.00  0.00            
ATOM     24  O6  ACD     1      12.000   4.540  19.060  1.00  0.00            
ATOM     25  C8  ACD     1      11.420   5.870  19.240  1.00  0.00            
ATOM     26  H12 ACD     1      12.190   6.640  19.380  1.00  0.00            
ATOM     27  C9  ACD     1      10.320   5.740  20.390  1.00  0.00            
ATOM     28  H13 ACD     1      10.920   5.560  21.290  1.00  0.00            
ATOM     29  H14 ACD     1       9.810   6.700  20.530  1.00  0.00            
ATOM     30  O7  ACD     1       9.380   4.670  20.160  1.00  0.00            
ATOM     31  H15 ACD     1       8.640   4.800  20.770  1.00  0.00            
ATOM     32  O8  ACD     1      14.000   5.180  18.300  1.00  0.00            
ATOM     33  C10 ACD     1      15.190   4.480  18.740  1.00  0.00            
ATOM     34  H16 ACD     1      14.970   3.560  19.300  1.00  0.00            
ATOM     35  C11 ACD     1      15.990   4.140  17.490  1.00  0.00            
ATOM     36  H17 ACD     1      15.950   5.130  17.010  1.00  0.00            
ATOM     37  O9  ACD     1      15.310   3.140  16.730  1.00  0.00            
ATOM     38  H18 ACD     1      14.610   3.630  16.280  1.00  0.00            
ATOM     39  C12 ACD     1      17.350   3.720  17.940  1.00  0.00            
ATOM     40  H19 ACD     1      17.330   2.810  18.570  1.00  0.00            
ATOM     41  O10 ACD     1      18.210   3.520  16.780  1.00  0.00            
ATOM     42  H20 ACD     1      17.920   2.690  16.400  1.00  0.00            
ATOM     43  C13 ACD     1      18.000   4.810  18.690  1.00  0.00            
ATOM     44  H21 ACD     1      18.950   4.390  19.020  1.00  0.00            
ATOM     45  O11 ACD     1      17.230   5.020  19.880  1.00  0.00            
ATOM     46  C14 ACD     1      15.870   5.420  19.730  1.00  0.00            
ATOM     47  H22 ACD     1      15.890   6.380  19.190  1.00  0.00            
ATOM     48  C15 ACD     1      15.260   5.410  21.120  1.00  0.00            
ATOM     49  H23 ACD     1      14.170   5.450  21.020  1.00  0.00            
ATOM     50  H24 ACD     1      15.530   4.430  21.530  1.00  0.00            
ATOM     51  O12 ACD     1      15.670   6.490  22.020  1.00  0.00            
ATOM     52  H25 ACD     1      14.880   6.690  22.530  1.00  0.00            
ATOM     53  O13 ACD     1      18.140   6.040  17.910  1.00  0.00            
ATOM     54  C16 ACD     1      19.040   7.020  18.420  1.00  0.00            
ATOM     55  H26 ACD     1      20.080   6.710  18.250  1.00  0.00            
ATOM     56  C17 ACD     1      18.690   8.230  17.420  1.00  0.00            
ATOM     57  H27 ACD     1      17.610   8.410  17.400  1.00  0.00            
ATOM     58  O14 ACD     1      19.260   7.950  16.080  1.00  0.00            
ATOM     59  H28 ACD     1      19.080   7.060  15.770  1.00  0.00            
ATOM     60  C18 ACD     1      19.270   9.490  18.070  1.00  0.00            
ATOM     61  H29 ACD     1      20.360   9.450  18.000  1.00  0.00            
ATOM     62  O15 ACD     1      18.990  10.630  17.220  1.00  0.00            
ATOM     63  H30 ACD     1      19.360  10.470  16.350  1.00  0.00            
ATOM     64  C19 ACD     1      18.940   9.770  19.490  1.00  0.00            
ATOM     65  H31 ACD     1      19.450  10.680  19.810  1.00  0.00            
ATOM     66  O16 ACD     1      19.330   8.670  20.260  1.00  0.00            
ATOM     67  C20 ACD     1      18.780   7.410  19.940  1.00  0.00            
ATOM     68  H32 ACD     1      17.680   7.430  20.030  1.00  0.00            
ATOM     69  C21 ACD     1      19.460   6.460  20.880  1.00  0.00            
ATOM     70  H33 ACD     1      19.710   5.560  20.290  1.00  0.00            
ATOM     71  H34 ACD     1      20.450   6.870  21.110  1.00  0.00            
ATOM     72  O17 ACD     1      18.780   6.120  22.040  1.00  0.00            
ATOM     73  H35 ACD     1      17.860   6.270  21.800  1.00  0.00            
ATOM     74  O18 ACD     1      17.520   9.910  19.580  1.00  0.00            
ATOM     75  C22 ACD     1      17.050  11.030  20.300  1.00  0.00            
ATOM     76  H36 ACD     1      17.840  11.580  20.820  1.00  0.00            
ATOM     77  C23 ACD     1      16.370  11.960  19.370  1.00  0.00            
ATOM     78  H37 ACD     1      15.560  11.500  18.780  1.00  0.00            
ATOM     79  O19 ACD     1      17.270  12.410  18.360  1.00  0.00            
ATOM     80  H38 ACD     1      17.660  11.630  17.960  1.00  0.00            
ATOM     81  C24 ACD     1      15.730  13.060  20.240  1.00  0.00            
ATOM     82  H39 ACD     1      16.520  13.610  20.790  1.00  0.00            
ATOM     83  O20 ACD     1      14.950  13.980  19.520  1.00  0.00            
ATOM     84  H40 ACD     1      14.140  13.490  19.370  1.00  0.00            
ATOM     85  C25 ACD     1      14.710  12.510  21.240  1.00  0.00            
ATOM     86  H41 ACD     1      14.410  13.310  21.920  1.00  0.00            
ATOM     87  O21 ACD     1      15.430  11.580  22.040  1.00  0.00            
ATOM     88  C26 ACD     1      16.090  10.470  21.350  1.00  0.00            
ATOM     89  H42 ACD     1      15.340   9.840  20.840  1.00  0.00            
ATOM     90  C27 ACD     1      16.770   9.600  22.360  1.00  0.00            
ATOM     91  H43 ACD     1      16.010   9.400  23.130  1.00  0.00            
ATOM     92  H44 ACD     1      17.160   8.710  21.840  1.00  0.00            
ATOM     93  O22 ACD     1      17.880  10.080  23.030  1.00  0.00            
ATOM     94  H45 ACD     1      17.460  10.880  23.350  1.00  0.00            
ATOM     95  O23 ACD     1      13.590  11.930  20.560  1.00  0.00            
ATOM     96  C28 ACD     1      12.510  11.960  21.410  1.00  0.00            
ATOM     97  H46 ACD     1      12.870  12.010  22.450  1.00  0.00            
ATOM     98  C29 ACD     1      11.850  10.560  21.350  1.00  0.00            
ATOM     99  H47 ACD     1      11.800  10.190  20.310  1.00  0.00            
ATOM    100  O24 ACD     1      10.480  10.690  21.860  1.00  0.00            
ATOM    101  C30 ACD     1      12.520   9.550  22.200  1.00  0.00            
ATOM    102  H48 ACD     1      13.550   9.600  21.810  1.00  0.00            
ATOM    103  H49 ACD     1      12.490   9.750  23.280  1.00  0.00            
ATOM    104  O25 ACD     1      12.100   8.140  22.020  1.00  0.00            
ATOM    105  H50 ACD     1      11.230   8.170  22.420  1.00  0.00            
ATOM    106  C31 ACD     1      11.630  13.170  21.030  1.00  0.00            
ATOM    107  H51 ACD     1      11.470  13.150  19.950  1.00  0.00            
ATOM    108  O26 ACD     1      12.250  14.440  21.460  1.00  0.00            
ATOM    109  H52 ACD     1      11.830  15.270  21.220  1.00  0.00            
ATOM    110  C32 ACD     1      10.210  13.010  21.550  1.00  0.00            
ATOM    111  H53 ACD     1      10.130  13.150  22.640  1.00  0.00            
ATOM    112  O27 ACD     1       9.280  13.960  20.990  1.00  0.00            
ATOM    113  H54 ACD     1       9.490  13.800  20.070  1.00  0.00            
ATOM    114  C33 ACD     1       9.730  11.640  21.190  1.00  0.00            
ATOM    115  H55 ACD     1       8.710  11.590  21.590  1.00  0.00            
ATOM    116  O28 ACD     1       9.720  11.440  19.790  1.00  0.00            
ATOM    117  C34 ACD     1       8.920  10.460  19.200  1.00  0.00            
ATOM    118  H56 ACD     1       7.870  10.760  19.190  1.00  0.00            
ATOM    119  C35 ACD     1       9.500  10.400  17.800  1.00  0.00            
ATOM    120  H57 ACD     1      10.580  10.200  17.840  1.00  0.00            
ATOM    121  O29 ACD     1       9.330  11.580  17.040  1.00  0.00            
ATOM    122  H58 ACD     1       9.550  12.370  17.530  1.00  0.00            
ATOM    123  C36 ACD     1       8.990   9.310  16.930  1.00  0.00            
ATOM    124  H59 ACD     1       7.930   9.570  16.810  1.00  0.00            
ATOM    125  O30 ACD     1       9.770   9.040  15.720  1.00  0.00            
ATOM    126  H60 ACD     1       9.870   9.820  15.180  1.00  0.00            
ATOM    127  C1  EA1     2      15.670  13.040  11.780  1.00  0.00            
ATOM    128  N1  EA1     2      16.620  12.080  12.400  1.00  0.00            
ATOM    129  C2  EA1     2      16.790  10.840  11.530  1.00  0.00            
ATOM    130  C3  EA1     2      17.720   9.770  12.260  1.00  0.00            
ATOM    131  C4  EA1     2      17.210   9.440  13.740  1.00  0.00            
ATOM    132  C5  EA1     2      16.950  10.750  14.520  1.00  0.00            
ATOM    133  C6  EA1     2      16.030  11.670  13.780  1.00  0.00            
ATOM    134  O1  EA1     2      15.950   8.700  13.560  1.00  0.00            
ATOM    135  C7  EA1     2      15.580   7.600  14.480  1.00  0.00            
ATOM    136  C8  EA1     2      14.840   8.320  15.620  1.00  0.00            
ATOM    137  C9  EA1     2      15.150   7.980  16.930  1.00  0.00            
ATOM    138  C10 EA1     2      14.370   8.500  18.000  1.00  0.00            
ATOM    139  C11 EA1     2      13.410   9.540  17.800  1.00  0.00            
ATOM    140  C12 EA1     2      13.080   9.870  16.440  1.00  0.00            
ATOM    141  C13 EA1     2      13.760   9.250  15.350  1.00  0.00            
ATOM    142  C14 EA1     2      14.770   6.450  13.770  1.00  0.00            
ATOM    143  C15 EA1     2      15.250   5.150  13.720  1.00  0.00            
ATOM    144  C16 EA1     2      14.460   4.150  13.100  1.00  0.00            
ATOM    145  C17 EA1     2      13.300   4.470  12.410  1.00  0.00            
ATOM    146  C18 EA1     2      12.840   5.770  12.410  1.00  0.00            
ATOM    147  C19 EA1     2      13.590   6.750  13.100  1.00  0.00            
ATOM    148  H1  EA1     2      16.170  13.820  11.200  1.00  0.00            
ATOM    149  H2  EA1     2      14.880  12.470  11.300  1.00  0.00            
ATOM    150  H3  EA1     2      15.210  13.620  12.590  1.00  0.00            
ATOM    151  H4  EA1     2      17.530  12.540  12.560  1.00  0.00            
ATOM    152  H5  EA1     2      17.020  11.020  10.480  1.00  0.00            
ATOM    153  H6  EA1     2      15.780  10.440  11.460  1.00  0.00            
ATOM    154  H7  EA1     2      18.740  10.180  12.330  1.00  0.00            
ATOM    155  H8  EA1     2      17.810   8.820  11.720  1.00  0.00            
ATOM    156  H9  EA1     2      18.020   8.920  14.250  1.00  0.00            
ATOM    157  H10 EA1     2      17.890  11.280  14.750  1.00  0.00            
ATOM    158  H11 EA1     2      16.580  10.480  15.510  1.00  0.00            
ATOM    159  H12 EA1     2      15.040  11.240  13.620  1.00  0.00            
ATOM    160  H13 EA1     2      15.890  12.640  14.260  1.00  0.00            
ATOM    161  H14 EA1     2      16.500   7.170  14.890  1.00  0.00            
ATOM    162  H15 EA1     2      15.870   7.190  17.120  1.00  0.00            
ATOM    163  H16 EA1     2      14.610   8.210  19.020  1.00  0.00            
ATOM    164  H17 EA1     2      13.060  10.050  18.700  1.00  0.00            
ATOM    165  H18 EA1     2      12.320  10.620  16.280  1.00  0.00            
ATOM    166  H19 EA1     2      13.490   9.420  14.310  1.00  0.00            
ATOM    167  H20 EA1     2      16.240   4.920  14.080  1.00  0.00            
ATOM    168  H21 EA1     2      14.840   3.130  13.150  1.00  0.00            
ATOM    169  H22 EA1     2      12.700   3.710  11.920  1.00  0.00            
ATOM    170  H23 EA1     2      11.980   6.110  11.840  1.00  0.00            
ATOM    171  H24 EA1     2      13.170   7.740  13.150  1.00  0.00            
TER
ENDMDL
MODEL        1
ATOM      1  H1  ACD     1      17.130  11.900  23.680  1.00  0.00            
ATOM      2  O1  ACD     1      17.250  11.990  22.730  1.00  0.00            
ATOM      3  C1  ACD     1      16.440  13.040  22.240  1.00  0.00            
ATOM      4  H2  ACD     1      17.090  13.910  22.070  1.00  0.00            
ATOM      5  H3  ACD     1      15.590  13.370  22.840  1.00  0.00            
ATOM      6  C2  ACD     1      15.870  12.700  20.940  1.00  0.00            
ATOM      7  H4  ACD     1      16.720  12.270  20.400  1.00  0.00            
ATOM      8  O2  ACD     1      14.810  11.750  21.150  1.00  0.00            
ATOM      9  C3  ACD     1      13.960  11.330  20.020  1.00  0.00            
ATOM     10  H5  ACD     1      13.160  10.740  20.470  1.00  0.00            
ATOM     11  O3  ACD     1      14.780  10.640  19.000  1.00  0.00            
ATOM     12  C4  ACD     1      15.270   9.280  19.220  1.00  0.00            
ATOM     13  H6  ACD     1      14.400   8.630  19.300  1.00  0.00            
ATOM     14  C5  ACD     1      16.070   9.060  17.950  1.00  0.00            
ATOM     15  H7  ACD     1      16.860   9.820  18.000  1.00  0.00            
ATOM     16  O4  ACD     1      15.350   9.250  16.710  1.00  0.00            
ATOM     17  H8  ACD     1      15.770   8.730  16.020  1.00  0.00            
ATOM     18  C6  ACD     1      16.780   7.720  18.020  1.00  0.00            
ATOM     19  H9  ACD     1      16.080   6.890  18.160  1.00  0.00            
ATOM     20  O5  ACD     1      17.560   7.530  16.830  1.00  0.00            
ATOM     21  H10 ACD     1      18.450   7.760  17.090  1.00  0.00            
ATOM     22  C7  ACD     1      17.690   7.780  19.260  1.00  0.00            
ATOM     23  H11 ACD     1      18.150   6.790  19.350  1.00  0.00            
ATOM     24  O6  ACD     1      16.960   7.870  20.450  1.00  0.00            
ATOM     25  C8  ACD     1      16.130   9.020  20.470  1.00  0.00            
ATOM     26  H12 ACD     1      16.710   9.920  20.720  1.00  0.00            
ATOM     27  C9  ACD     1      15.200   8.620  21.570  1.00  0.00            
ATOM     28  H13 ACD     1      15.770   8.300  22.460  1.00  0.00            
ATOM     29  H14 ACD     1      14.630   9.460  21.990  1.00  0.00            
ATOM     30  O7  ACD     1      14.280   7.510  21.300  1.00  0.00            
ATOM     31  H15 ACD     1      13.510   7.600  21.870  1.00  0.00            
ATOM     32  O8  ACD     1      18.750   8.730  19.170  1.00  0.00            
ATOM     33  C10 ACD     1      20.000   8.280  19.640  1.00  0.00            
ATOM     34  H16 ACD     1      19.880   7.280  20.070  1.00  0.00            
ATOM     35  C11 ACD     1      21.020   8.070  18.470  1.00  0.00            
ATOM     36  H17 ACD     1      20.980   8.990  17.880  1.00  0.00            
ATOM     37  O9  ACD     1      20.590   7.010  17.550  1.00  0.00            
ATOM     38  H18 ACD     1      21.020   7.190  16.710  1.00  0.00            
ATOM     39  C12 ACD     1      22.430   7.910  18.940  1.00  0.00            
ATOM     40  H19 ACD     1      22.440   6.900  19.360  1.00  0.00            
ATOM     41  O10 ACD     1      23.240   8.010  17.830  1.00  0.00            
ATOM     42  H20 ACD     1      23.450   8.940  17.790  1.00  0.00            
ATOM     43  C13 ACD     1      22.770   8.920  19.960  1.00  0.00            
ATOM     44  H21 ACD     1      23.770   8.710  20.360  1.00  0.00            
ATOM     45  O11 ACD     1      21.850   8.960  21.030  1.00  0.00            
ATOM     46  C14 ACD     1      20.520   9.270  20.700  1.00  0.00            
ATOM     47  H22 ACD     1      20.470  10.290  20.300  1.00  0.00            
ATOM     48  C15 ACD     1      19.690   9.310  22.000  1.00  0.00            
ATOM     49  H23 ACD     1      18.600   9.280  21.840  1.00  0.00            
ATOM     50  H24 ACD     1      20.040   8.470  22.600  1.00  0.00            
ATOM     51  O12 ACD     1      19.960  10.470  22.760  1.00  0.00            
ATOM     52  H25 ACD     1      19.230  11.080  22.600  1.00  0.00            
ATOM     53  O13 ACD     1      22.970  10.170  19.300  1.00  0.00            
ATOM     54  C16 ACD     1      24.100  10.950  19.600  1.00  0.00            
ATOM     55  H26 ACD     1      24.920  10.310  19.920  1.00  0.00            
ATOM     56  C17 ACD     1      24.520  11.700  18.380  1.00  0.00            
ATOM     57  H27 ACD     1      23.590  12.120  17.970  1.00  0.00            
ATOM     58  O14 ACD     1      25.120  10.840  17.410  1.00  0.00            
ATOM     59  H28 ACD     1      25.040  11.280  16.560  1.00  0.00            
ATOM     60  C18 ACD     1      25.440  12.840  18.670  1.00  0.00            
ATOM     61  H29 ACD     1      26.410  12.470  19.030  1.00  0.00            
ATOM     62  O15 ACD     1      25.610  13.690  17.490  1.00  0.00            
ATOM     63  H30 ACD     1      24.980  14.410  17.550  1.00  0.00            
ATOM     64  C19 ACD     1      24.900  13.790  19.790  1.00  0.00            
ATOM     65  H31 ACD     1      25.630  14.570  20.020  1.00  0.00            
ATOM     66  O16 ACD     1      24.730  12.910  20.920  1.00  0.00            
ATOM     67  C20 ACD     1      23.710  11.930  20.750  1.00  0.00            
ATOM     68  H32 ACD     1      22.770  12.400  20.440  1.00  0.00            
ATOM     69  C21 ACD     1      23.480  11.310  22.130  1.00  0.00            
ATOM     70  H33 ACD     1      23.660  12.140  22.830  1.00  0.00            
ATOM     71  H34 ACD     1      22.430  10.990  22.140  1.00  0.00            
ATOM     72  O17 ACD     1      24.300  10.180  22.450  1.00  0.00            
ATOM     73  H35 ACD     1      23.800   9.510  22.910  1.00  0.00            
ATOM     74  O18 ACD     1      23.690  14.360  19.300  1.00  0.00            
ATOM     75  C22 ACD     1      23.550  15.780  19.310  1.00  0.00            
ATOM     76  H36 ACD     1      24.460  16.380  19.390  1.00  0.00            
ATOM     77  C23 ACD     1      22.970  16.080  17.940  1.00  0.00            
ATOM     78  H37 ACD     1      22.230  15.290  17.780  1.00  0.00            
ATOM     79  O19 ACD     1      24.000  16.210  16.910  1.00  0.00            
ATOM     80  H38 ACD     1      23.540  16.260  16.070  1.00  0.00            
ATOM     81  C24 ACD     1      22.150  17.430  17.890  1.00  0.00            
ATOM     82  H39 ACD     1      22.770  18.330  17.970  1.00  0.00            
ATOM     83  O20 ACD     1      21.400  17.520  16.650  1.00  0.00            
ATOM     84  H40 ACD     1      22.000  17.480  15.900  1.00  0.00            
ATOM     85  C25 ACD     1      21.270  17.600  19.140  1.00  0.00            
ATOM     86  H41 ACD     1      20.890  18.620  19.220  1.00  0.00            
ATOM     87  O21 ACD     1      22.080  17.420  20.270  1.00  0.00            
ATOM     88  C26 ACD     1      22.630  16.080  20.440  1.00  0.00            
ATOM     89  H42 ACD     1      21.790  15.380  20.500  1.00  0.00            
ATOM     90  C27 ACD     1      23.420  15.940  21.770  1.00  0.00            
ATOM     91  H43 ACD     1      22.670  16.190  22.530  1.00  0.00            
ATOM     92  H44 ACD     1      23.490  14.860  21.980  1.00  0.00            
ATOM     93  O22 ACD     1      24.640  16.640  21.810  1.00  0.00            
ATOM     94  H45 ACD     1      24.570  17.600  21.840  1.00  0.00            
ATOM     95  O23 ACD     1      20.330  16.620  19.200  1.00  0.00            
ATOM     96  C28 ACD     1      19.000  17.030  19.470  1.00  0.00            
ATOM     97  H46 ACD     1      18.970  18.120  19.590  1.00  0.00            
ATOM     98  C29 ACD     1      18.470  16.470  20.810  1.00  0.00            
ATOM     99  H47 ACD     1      18.600  15.380  20.820  1.00  0.00            
ATOM    100  O24 ACD     1      17.100  16.770  20.820  1.00  0.00            
ATOM    101  C30 ACD     1      19.210  17.010  22.010  1.00  0.00            
ATOM    102  H48 ACD     1      18.720  16.710  22.940  1.00  0.00            
ATOM    103  H49 ACD     1      20.250  16.680  21.990  1.00  0.00            
ATOM    104  O25 ACD     1      19.210  18.460  21.970  1.00  0.00            
ATOM    105  H50 ACD     1      18.670  18.780  22.700  1.00  0.00            
ATOM    106  C31 ACD     1      18.190  16.620  18.220  1.00  0.00            
ATOM    107  H51 ACD     1      18.330  15.530  18.180  1.00  0.00            
ATOM    108  O26 ACD     1      18.790  17.350  17.100  1.00  0.00            
ATOM    109  H52 ACD     1      19.730  17.150  17.060  1.00  0.00            
ATOM    110  C32 ACD     1      16.680  16.920  18.490  1.00  0.00            
ATOM    111  H53 ACD     1      16.430  17.980  18.640  1.00  0.00            
ATOM    112  O27 ACD     1      15.920  16.390  17.450  1.00  0.00            
ATOM    113  H54 ACD     1      15.930  17.050  16.760  1.00  0.00            
ATOM    114  C33 ACD     1      16.290  16.180  19.790  1.00  0.00            
ATOM    115  H55 ACD     1      15.270  16.510  20.030  1.00  0.00            
ATOM    116  O28 ACD     1      16.370  14.700  19.700  1.00  0.00            
ATOM    117  C34 ACD     1      15.280  13.950  20.240  1.00  0.00            
ATOM    118  H56 ACD     1      14.770  14.620  20.950  1.00  0.00            
ATOM    119  C35 ACD     1      14.370  13.590  19.070  1.00  0.00            
ATOM    120  H57 ACD     1      14.990  13.200  18.250  1.00  0.00            
ATOM    121  O29 ACD     1      13.710  14.800  18.650  1.00  0.00            
ATOM    122  H58 ACD     1      14.390  15.430  18.380  1.00  0.00            
ATOM    123  C36 ACD     1      13.340  12.540  19.490  1.00  0.00            
ATOM    124  H59 ACD     1      12.750  12.930  20.320  1.00  0.00            
ATOM    125  O30 ACD     1      12.520  12.110  18.410  1.00  0.00            
ATOM    126  H60 ACD     1      12.320  12.910  17.910  1.00  0.00            
ATOM    127  C1  EA1     2      15.570  14.390  14.610  1.00  0.00            
ATOM    128  N1  EA1     2      17.010  14.600  13.930  1.00  0.00            
ATOM    129  C2  EA1     2      17.260  13.440  12.970  1.00  0.00            
ATOM    130  C3  EA1     2      18.710  13.550  12.340  1.00  0.00            
ATOM    131  C4  EA1     2      19.790  13.500  13.420  1.00  0.00            
ATOM    132  C5  EA1     2      19.560  14.720  14.410  1.00  0.00            
ATOM    133  C6  EA1     2      18.100  14.730  15.010  1.00  0.00            
ATOM    134  O1  EA1     2      19.520  12.270  14.090  1.00  0.00            
ATOM    135  C7  EA1     2      20.480  11.750  15.040  1.00  0.00            
ATOM    136  C8  EA1     2      20.000  12.050  16.510  1.00  0.00            
ATOM    137  C9  EA1     2      18.670  11.950  16.820  1.00  0.00            
ATOM    138  C10 EA1     2      18.180  12.380  18.100  1.00  0.00            
ATOM    139  C11 EA1     2      19.070  12.830  19.030  1.00  0.00            
ATOM    140  C12 EA1     2      20.420  12.960  18.750  1.00  0.00            
ATOM    141  C13 EA1     2      20.870  12.600  17.420  1.00  0.00            
ATOM    142  C14 EA1     2      20.750  10.280  14.850  1.00  0.00            
ATOM    143  C15 EA1     2      19.680   9.440  14.500  1.00  0.00            
ATOM    144  C16 EA1     2      19.940   8.110  14.230  1.00  0.00            
ATOM    145  C17 EA1     2      21.270   7.610  14.420  1.00  0.00            
ATOM    146  C18 EA1     2      22.340   8.520  14.730  1.00  0.00            
ATOM    147  C19 EA1     2      22.090   9.870  14.830  1.00  0.00            
ATOM    148  H1  EA1     2      14.800  14.380  13.840  1.00  0.00            
ATOM    149  H2  EA1     2      15.550  13.460  15.190  1.00  0.00            
ATOM    150  H3  EA1     2      15.320  15.200  15.300  1.00  0.00            
ATOM    151  H4  EA1     2      16.970  15.460  13.370  1.00  0.00            
ATOM    152  H5  EA1     2      16.450  13.440  12.250  1.00  0.00            
ATOM    153  H6  EA1     2      17.100  12.540  13.560  1.00  0.00            
ATOM    154  H7  EA1     2      18.830  14.390  11.650  1.00  0.00            
ATOM    155  H8  EA1     2      18.830  12.690  11.670  1.00  0.00            
ATOM    156  H9  EA1     2      20.830  13.510  13.080  1.00  0.00            
ATOM    157  H10 EA1     2      19.730  15.650  13.860  1.00  0.00            
ATOM    158  H11 EA1     2      20.260  14.770  15.260  1.00  0.00            
ATOM    159  H12 EA1     2      18.080  13.870  15.670  1.00  0.00            
ATOM    160  H13 EA1     2      17.850  15.660  15.520  1.00  0.00            
ATOM    161  H14 EA1     2      21.400  12.330  14.900  1.00  0.00            
ATOM    162  H15 EA1     2      17.910  11.680  16.090  1.00  0.00            
ATOM    163  H16 EA1     2      17.110  12.430  18.270  1.00  0.00            
ATOM    164  H17 EA1     2      18.670  13.060  20.010  1.00  0.00            
ATOM    165  H18 EA1     2      21.110  13.420  19.450  1.00  0.00            
ATOM    166  H19 EA1     2      21.890  12.850  17.130  1.00  0.00            
ATOM    167  H20 EA1     2      18.670   9.850  14.510  1.00  0.00            
ATOM    168  H21 EA1     2      19.210   7.350  13.970  1.00  0.00            
ATOM    169  H22 EA1     2      21.500   6.550  14.300  1.00  0.00            
ATOM    170  H23 EA1     2      23.360   8.200  14.890  1.00  0.00            
ATOM    171  H24 EA1     2      22.930  10.520  15.080  1.00  0.00            
TER
ENDMDL
MODEL        1
ATOM      1  H1  ACD     1      15.420  12.930  20.430  1.00  0.00            
ATOM      2  O1  ACD     1      16.230  13.010  19.920  1.00  0.00            
ATOM      3  C1  ACD     1      16.250  11.990  18.940  1.00  0.00            
ATOM      4  H2  ACD     1      16.280  10.990  19.400  1.00  0.00            
ATOM      5  H3  ACD     1      17.170  11.990  18.350  1.00  0.00            
ATOM      6  C2  ACD     1      15.040  12.130  18.040  1.00  0.00            
ATOM      7  H4  ACD     1      15.180  11.430  17.210  1.00  0.00            
ATOM      8  O2  ACD     1      13.950  11.750  18.790  1.00  0.00            
ATOM      9  C3  ACD     1      12.690  11.940  18.230  1.00  0.00            
ATOM     10  H5  ACD     1      12.020  11.620  19.030  1.00  0.00            
ATOM     11  O3  ACD     1      12.500  11.050  17.090  1.00  0.00            
ATOM     12  C4  ACD     1      11.870   9.850  17.310  1.00  0.00            
ATOM     13  H6  ACD     1      11.310   9.730  18.240  1.00  0.00            
ATOM     14  C5  ACD     1      10.780   9.840  16.170  1.00  0.00            
ATOM     15  H7  ACD     1      11.300  10.100  15.240  1.00  0.00            
ATOM     16  O4  ACD     1       9.720  10.820  16.330  1.00  0.00            
ATOM     17  H8  ACD     1      10.150  11.600  16.680  1.00  0.00            
ATOM     18  C6  ACD     1      10.200   8.490  15.850  1.00  0.00            
ATOM     19  H9  ACD     1       9.410   8.290  16.590  1.00  0.00            
ATOM     20  O5  ACD     1       9.640   8.620  14.570  1.00  0.00            
ATOM     21  H10 ACD     1      10.260   8.380  13.870  1.00  0.00            
ATOM     22  C7  ACD     1      11.260   7.460  15.790  1.00  0.00            
ATOM     23  H11 ACD     1      10.750   6.490  15.730  1.00  0.00            
ATOM     24  O6  ACD     1      12.080   7.450  16.920  1.00  0.00            
ATOM     25  C8  ACD     1      12.820   8.660  17.130  1.00  0.00            
ATOM     26  H12 ACD     1      13.510   8.990  16.340  1.00  0.00            
ATOM     27  C9  ACD     1      13.670   8.570  18.350  1.00  0.00            
ATOM     28  H13 ACD     1      14.430   7.790  18.220  1.00  0.00            
ATOM     29  H14 ACD     1      14.180   9.550  18.370  1.00  0.00            
ATOM     30  O7  ACD     1      12.930   8.260  19.550  1.00  0.00            
ATOM     31  H15 ACD     1      12.450   7.440  19.400  1.00  0.00            
ATOM     32  O8  ACD     1      12.100   7.640  14.670  1.00  0.00            
ATOM     33  C10 ACD     1      12.490   6.500  13.980  1.00  0.00            
ATOM     34  H16 ACD     1      12.040   5.570  14.350  1.00  0.00            
ATOM     35  C11 ACD     1      11.960   6.730  12.520  1.00  0.00            
ATOM     36  H17 ACD     1      12.290   7.670  12.070  1.00  0.00            
ATOM     37  O9  ACD     1      10.540   6.890  12.500  1.00  0.00            
ATOM     38  H18 ACD     1      10.120   6.320  11.850  1.00  0.00            
ATOM     39  C12 ACD     1      12.500   5.590  11.590  1.00  0.00            
ATOM     40  H19 ACD     1      12.030   4.700  12.020  1.00  0.00            
ATOM     41  O10 ACD     1      12.140   5.950  10.340  1.00  0.00            
ATOM     42  H20 ACD     1      12.060   5.150   9.810  1.00  0.00            
ATOM     43  C13 ACD     1      14.020   5.420  11.710  1.00  0.00            
ATOM     44  H21 ACD     1      14.390   4.560  11.150  1.00  0.00            
ATOM     45  O11 ACD     1      14.360   5.270  13.100  1.00  0.00            
ATOM     46  C14 ACD     1      14.020   6.310  13.950  1.00  0.00            
ATOM     47  H22 ACD     1      14.510   7.220  13.570  1.00  0.00            
ATOM     48  C15 ACD     1      14.590   6.160  15.290  1.00  0.00            
ATOM     49  H23 ACD     1      15.680   6.320  15.290  1.00  0.00            
ATOM     50  H24 ACD     1      14.230   6.990  15.910  1.00  0.00            
ATOM     51  O12 ACD     1      14.190   4.950  16.050  1.00  0.00            
ATOM     52  H25 ACD     1      14.530   4.940  16.940  1.00  0.00            
ATOM     53  O13 ACD     1      14.680   6.590  11.170  1.00  0.00            
ATOM     54  C16 ACD     1      15.810   6.480  10.260  1.00  0.00            
ATOM     55  H26 ACD     1      15.730   5.670   9.520  1.00  0.00            
ATOM     56  C17 ACD     1      15.650   7.770   9.350  1.00  0.00            
ATOM     57  H27 ACD     1      15.420   8.560  10.080  1.00  0.00            
ATOM     58  O14 ACD     1      14.420   7.530   8.590  1.00  0.00            
ATOM     59  H28 ACD     1      13.680   7.490   9.210  1.00  0.00            
ATOM     60  C18 ACD     1      16.920   8.090   8.520  1.00  0.00            
ATOM     61  H29 ACD     1      17.080   7.280   7.790  1.00  0.00            
ATOM     62  O15 ACD     1      16.710   9.350   7.910  1.00  0.00            
ATOM     63  H30 ACD     1      15.780   9.430   7.680  1.00  0.00            
ATOM     64  C19 ACD     1      18.120   8.050   9.440  1.00  0.00            
ATOM     65  H31 ACD     1      19.080   8.210   8.940  1.00  0.00            
ATOM     66  O16 ACD     1      18.160   6.730   9.990  1.00  0.00            
ATOM     67  C20 ACD     1      17.150   6.360  10.950  1.00  0.00            
ATOM     68  H32 ACD     1      17.190   7.120  11.740  1.00  0.00            
ATOM     69  C21 ACD     1      17.390   4.890  11.480  1.00  0.00            
ATOM     70  H33 ACD     1      18.310   4.870  12.080  1.00  0.00            
ATOM     71  H34 ACD     1      16.590   4.670  12.200  1.00  0.00            
ATOM     72  O17 ACD     1      17.300   3.970  10.440  1.00  0.00            
ATOM     73  H35 ACD     1      17.830   4.310   9.710  1.00  0.00            
ATOM     74  O18 ACD     1      18.010   8.970  10.490  1.00  0.00            
ATOM     75  C22 ACD     1      18.940   9.940  10.670  1.00  0.00            
ATOM     76  H36 ACD     1      19.780   9.790   9.970  1.00  0.00            
ATOM     77  C23 ACD     1      18.220  11.280  10.380  1.00  0.00            
ATOM     78  H37 ACD     1      17.240  11.280  10.890  1.00  0.00            
ATOM     79  O19 ACD     1      17.750  11.430   9.030  1.00  0.00            
ATOM     80  H38 ACD     1      17.340  10.580   8.830  1.00  0.00            
ATOM     81  C24 ACD     1      19.130  12.500  10.820  1.00  0.00            
ATOM     82  H39 ACD     1      19.980  12.490  10.130  1.00  0.00            
ATOM     83  O20 ACD     1      18.390  13.710  10.670  1.00  0.00            
ATOM     84  H40 ACD     1      18.060  13.680   9.770  1.00  0.00            
ATOM     85  C25 ACD     1      19.620  12.340  12.290  1.00  0.00            
ATOM     86  H41 ACD     1      20.260  13.160  12.640  1.00  0.00            
ATOM     87  O21 ACD     1      20.270  11.060  12.400  1.00  0.00            
ATOM     88  C26 ACD     1      19.450   9.930  12.100  1.00  0.00            
ATOM     89  H42 ACD     1      18.590   9.870  12.780  1.00  0.00            
ATOM     90  C27 ACD     1      20.360   8.770  12.250  1.00  0.00            
ATOM     91  H43 ACD     1      19.830   7.900  11.850  1.00  0.00            
ATOM     92  H44 ACD     1      21.240   9.010  11.640  1.00  0.00            
ATOM     93  O22 ACD     1      20.740   8.630  13.560  1.00  0.00            
ATOM     94  H45 ACD     1      21.590   9.070  13.630  1.00  0.00            
ATOM     95  O23 ACD     1      18.440  12.430  13.100  1.00  0.00            
ATOM     96  C28 ACD     1      18.590  13.330  14.210  1.00  0.00            
ATOM     97  H46 ACD     1      19.580  13.790  14.210  1.00  0.00            
ATOM     98  C29 ACD     1      18.240  12.570  15.560  1.00  0.00            
ATOM     99  H47 ACD     1      17.270  12.090  15.340  1.00  0.00            
ATOM    100  O24 ACD     1      17.980  13.500  16.630  1.00  0.00            
ATOM    101  C30 ACD     1      19.410  11.600  15.940  1.00  0.00            
ATOM    102  H48 ACD     1      18.980  11.160  16.850  1.00  0.00            
ATOM    103  H49 ACD     1      19.490  10.810  15.180  1.00  0.00            
ATOM    104  O25 ACD     1      20.670  12.150  16.170  1.00  0.00            
ATOM    105  H50 ACD     1      21.090  11.510  16.750  1.00  0.00            
ATOM    106  C31 ACD     1      17.480  14.420  14.060  1.00  0.00            
ATOM    107  H51 ACD     1      16.500  13.930  14.070  1.00  0.00            
ATOM    108  O26 ACD     1      17.680  15.090  12.860  1.00  0.00            
ATOM    109  H52 ACD     1      17.890  14.420  12.210  1.00  0.00            
ATOM    110  C32 ACD     1      17.240  15.320  15.290  1.00  0.00            
ATOM    111  H53 ACD     1      18.170  15.880  15.460  1.00  0.00            
ATOM    112  O27 ACD     1      16.130  16.160  15.070  1.00  0.00            
ATOM    113  H54 ACD     1      15.370  15.690  15.410  1.00  0.00            
ATOM    114  C33 ACD     1      16.930  14.450  16.510  1.00  0.00            
ATOM    115  H55 ACD     1      16.920  15.150  17.350  1.00  0.00            
ATOM    116  O28 ACD     1      15.660  13.850  16.310  1.00  0.00            
ATOM    117  C34 ACD     1      14.800  13.570  17.450  1.00  0.00            
ATOM    118  H56 ACD     1      15.050  14.260  18.260  1.00  0.00            
ATOM    119  C35 ACD     1      13.380  13.900  16.990  1.00  0.00            
ATOM    120  H57 ACD     1      13.300  13.480  15.980  1.00  0.00            
ATOM    121  O29 ACD     1      13.190  15.330  16.870  1.00  0.00            
ATOM    122  H58 ACD     1      13.290  15.720  17.750  1.00  0.00            
ATOM    123  C36 ACD     1      12.340  13.340  17.850  1.00  0.00            
ATOM    124  H59 ACD     1      12.340  13.970  18.750  1.00  0.00            
ATOM    125  O30 ACD     1      11.080  13.380  17.180  1.00  0.00            
ATOM    126  H60 ACD     1      10.900  14.270  16.850  1.00  0.00            
ATOM    127  C1  EA1     2      12.490  18.480   9.710  1.00  0.00            
ATOM    128  N1  EA1     2      13.610  17.720  10.400  1.00  0.00            
ATOM    129  C2  EA1     2      14.100  16.560   9.530  1.00  0.00            
ATOM    130  C3  EA1     2      15.180  15.730  10.160  1.00  0.00            
ATOM    131  C4  EA1     2      14.640  15.070  11.470  1.00  0.00            
ATOM    132  C5  EA1     2      14.100  16.190  12.440  1.00  0.00            
ATOM    133  C6  EA1     2      13.220  17.230  11.760  1.00  0.00            
ATOM    134  O1  EA1     2      13.490  14.230  11.200  1.00  0.00            
ATOM    135  C7  EA1     2      13.700  12.930  10.760  1.00  0.00            
ATOM    136  C8  EA1     2      14.180  11.960  11.840  1.00  0.00            
ATOM    137  C9  EA1     2      14.910  10.810  11.490  1.00  0.00            
ATOM    138  C10 EA1     2      15.320   9.900  12.450  1.00  0.00            
ATOM    139  C11 EA1     2      14.900  10.120  13.790  1.00  0.00            
ATOM    140  C12 EA1     2      14.180  11.310  14.140  1.00  0.00            
ATOM    141  C13 EA1     2      13.860  12.210  13.140  1.00  0.00            
ATOM    142  C14 EA1     2      12.330  12.430  10.250  1.00  0.00            
ATOM    143  C15 EA1     2      12.010  12.690   8.910  1.00  0.00            
ATOM    144  C16 EA1     2      10.790  12.280   8.370  1.00  0.00            
ATOM    145  C17 EA1     2       9.880  11.510   9.190  1.00  0.00            
ATOM    146  C18 EA1     2      10.230  11.240  10.590  1.00  0.00            
ATOM    147  C19 EA1     2      11.410  11.720  11.070  1.00  0.00            
ATOM    148  H1  EA1     2      12.770  18.770   8.690  1.00  0.00            
ATOM    149  H2  EA1     2      11.600  17.850   9.740  1.00  0.00            
ATOM    150  H3  EA1     2      12.370  19.420  10.250  1.00  0.00            
ATOM    151  H4  EA1     2      14.430  18.310  10.580  1.00  0.00            
ATOM    152  H5  EA1     2      14.410  16.970   8.560  1.00  0.00            
ATOM    153  H6  EA1     2      13.330  15.830   9.290  1.00  0.00            
ATOM    154  H7  EA1     2      15.990  16.430  10.430  1.00  0.00            
ATOM    155  H8  EA1     2      15.660  15.040   9.460  1.00  0.00            
ATOM    156  H9  EA1     2      15.450  14.550  11.990  1.00  0.00            
ATOM    157  H10 EA1     2      15.000  16.610  12.900  1.00  0.00            
ATOM    158  H11 EA1     2      13.550  15.710  13.260  1.00  0.00            
ATOM    159  H12 EA1     2      12.190  16.860  11.650  1.00  0.00            
ATOM    160  H13 EA1     2      13.170  18.180  12.290  1.00  0.00            
ATOM    161  H14 EA1     2      14.390  12.900   9.910  1.00  0.00            
ATOM    162  H15 EA1     2      15.230  10.710  10.450  1.00  0.00            
ATOM    163  H16 EA1     2      15.850   8.970  12.270  1.00  0.00            
ATOM    164  H17 EA1     2      15.130   9.350  14.520  1.00  0.00            
ATOM    165  H18 EA1     2      13.860  11.510  15.150  1.00  0.00            
ATOM    166  H19 EA1     2      13.250  13.090  13.340  1.00  0.00            
ATOM    167  H20 EA1     2      12.660  13.300   8.300  1.00  0.00            
ATOM    168  H21 EA1     2      10.510  12.480   7.340  1.00  0.00            
ATOM    169  H22 EA1     2       8.950  11.150   8.780  1.00  0.00            
ATOM    170  H23 EA1     2       9.630  10.620  11.260  1.00  0.00            
ATOM    171  H24 EA1     2      11.660  11.390  12.070  1.00  0.00            
TER
ENDMDL
MODEL        1
ATOM      1  H1  ACD     1      18.540  -1.160  17.550  1.00  0.00            
ATOM      2  O1  ACD     1      18.470  -0.210  17.610  1.00  0.00            
ATOM      3  C1  ACD     1      18.980   0.320  16.370  1.00  0.00            
ATOM      4  H2  ACD     1      18.520   1.290  16.120  1.00  0.00            
ATOM      5  H3  ACD     1      18.720  -0.330  15.530  1.00  0.00            
ATOM      6  C2  ACD     1      20.490   0.720  16.310  1.00  0.00            
ATOM      7  H4  ACD     1      20.650   1.610  16.930  1.00  0.00            
ATOM      8  O2  ACD     1      21.370  -0.340  16.880  1.00  0.00            
ATOM      9  C3  ACD     1      22.750  -0.230  16.870  1.00  0.00            
ATOM     10  H5  ACD     1      23.160  -1.120  17.370  1.00  0.00            
ATOM     11  O3  ACD     1      23.130   1.020  17.450  1.00  0.00            
ATOM     12  C4  ACD     1      24.000   0.970  18.610  1.00  0.00            
ATOM     13  H6  ACD     1      24.410  -0.020  18.850  1.00  0.00            
ATOM     14  C5  ACD     1      25.160   1.890  18.240  1.00  0.00            
ATOM     15  H7  ACD     1      24.820   2.880  17.900  1.00  0.00            
ATOM     16  O4  ACD     1      26.100   1.290  17.300  1.00  0.00            
ATOM     17  H8  ACD     1      25.620   0.810  16.620  1.00  0.00            
ATOM     18  C6  ACD     1      25.970   2.140  19.520  1.00  0.00            
ATOM     19  H9  ACD     1      26.310   1.150  19.880  1.00  0.00            
ATOM     20  O5  ACD     1      27.060   2.980  19.170  1.00  0.00            
ATOM     21  H10 ACD     1      27.130   2.760  18.240  1.00  0.00            
ATOM     22  C7  ACD     1      25.100   2.850  20.610  1.00  0.00            
ATOM     23  H11 ACD     1      25.620   3.090  21.550  1.00  0.00            
ATOM     24  O6  ACD     1      23.900   2.040  20.920  1.00  0.00            
ATOM     25  C8  ACD     1      23.170   1.510  19.810  1.00  0.00            
ATOM     26  H12 ACD     1      22.620   2.370  19.430  1.00  0.00            
ATOM     27  C9  ACD     1      22.180   0.530  20.430  1.00  0.00            
ATOM     28  H13 ACD     1      21.460   0.920  21.160  1.00  0.00            
ATOM     29  H14 ACD     1      21.590   0.080  19.630  1.00  0.00            
ATOM     30  O7  ACD     1      22.970  -0.550  21.030  1.00  0.00            
ATOM     31  H15 ACD     1      23.060  -0.290  21.950  1.00  0.00            
ATOM     32  O8  ACD     1      24.670   4.090  20.130  1.00  0.00            
ATOM     33  C10 ACD     1      24.930   5.260  20.970  1.00  0.00            
ATOM     34  H16 ACD     1      25.020   4.930  22.020  1.00  0.00            
ATOM     35  C11 ACD     1      26.270   5.920  20.400  1.00  0.00            
ATOM     36  H17 ACD     1      26.210   5.870  19.310  1.00  0.00            
ATOM     37  O9  ACD     1      27.330   5.060  20.770  1.00  0.00            
ATOM     38  H18 ACD     1      27.300   4.270  20.210  1.00  0.00            
ATOM     39  C12 ACD     1      26.460   7.350  21.020  1.00  0.00            
ATOM     40  H19 ACD     1      26.780   7.170  22.050  1.00  0.00            
ATOM     41  O10 ACD     1      27.430   8.000  20.110  1.00  0.00            
ATOM     42  H20 ACD     1      26.810   8.350  19.470  1.00  0.00            
ATOM     43  C13 ACD     1      25.220   8.200  20.940  1.00  0.00            
ATOM     44  H21 ACD     1      25.420   9.130  21.480  1.00  0.00            
ATOM     45  O11 ACD     1      24.090   7.540  21.550  1.00  0.00            
ATOM     46  C14 ACD     1      23.720   6.250  20.950  1.00  0.00            
ATOM     47  H22 ACD     1      23.330   6.360  19.930  1.00  0.00            
ATOM     48  C15 ACD     1      22.670   5.610  21.810  1.00  0.00            
ATOM     49  H23 ACD     1      22.470   4.600  21.440  1.00  0.00            
ATOM     50  H24 ACD     1      23.060   5.550  22.830  1.00  0.00            
ATOM     51  O12 ACD     1      21.380   6.310  21.900  1.00  0.00            
ATOM     52  H25 ACD     1      21.460   7.100  22.440  1.00  0.00            
ATOM     53  O13 ACD     1      24.900   8.560  19.600  1.00  0.00            
ATOM     54  C16 ACD     1      24.280   9.790  19.410  1.00  0.00            
ATOM     55  H26 ACD     1      24.750  10.550  20.050  1.00  0.00            
ATOM     56  C17 ACD     1      24.790  10.340  18.050  1.00  0.00            
ATOM     57  H27 ACD     1      24.850   9.460  17.400  1.00  0.00            
ATOM     58  O14 ACD     1      26.260  10.750  18.170  1.00  0.00            
ATOM     59  H28 ACD     1      26.460  11.200  17.350  1.00  0.00            
ATOM     60  C18 ACD     1      23.910  11.380  17.400  1.00  0.00            
ATOM     61  H29 ACD     1      24.030  12.340  17.920  1.00  0.00            
ATOM     62  O15 ACD     1      24.360  11.600  16.060  1.00  0.00            
ATOM     63  H30 ACD     1      23.930  10.950  15.500  1.00  0.00            
ATOM     64  C19 ACD     1      22.450  11.080  17.510  1.00  0.00            
ATOM     65  H31 ACD     1      21.860  11.940  17.170  1.00  0.00            
ATOM     66  O16 ACD     1      22.140  11.000  18.910  1.00  0.00            
ATOM     67  C20 ACD     1      22.760   9.940  19.660  1.00  0.00            
ATOM     68  H32 ACD     1      22.120   9.100  19.360  1.00  0.00            
ATOM     69  C21 ACD     1      22.490  10.160  21.060  1.00  0.00            
ATOM     70  H33 ACD     1      23.080   9.520  21.720  1.00  0.00            
ATOM     71  H34 ACD     1      22.780  11.210  21.230  1.00  0.00            
ATOM     72  O17 ACD     1      21.100   9.980  21.320  1.00  0.00            
ATOM     73  H35 ACD     1      20.640  10.700  20.880  1.00  0.00            
ATOM     74  O18 ACD     1      22.140   9.900  16.820  1.00  0.00            
ATOM     75  C22 ACD     1      21.160   9.900  15.840  1.00  0.00            
ATOM     76  H36 ACD     1      20.750  10.890  15.630  1.00  0.00            
ATOM     77  C23 ACD     1      21.900   9.460  14.540  1.00  0.00            
ATOM     78  H37 ACD     1      22.410   8.520  14.760  1.00  0.00            
ATOM     79  O19 ACD     1      22.980  10.370  14.100  1.00  0.00            
ATOM     80  H38 ACD     1      23.440  10.070  13.300  1.00  0.00            
ATOM     81  C24 ACD     1      20.920   9.040  13.450  1.00  0.00            
ATOM     82  H39 ACD     1      20.390   9.950  13.160  1.00  0.00            
ATOM     83  O20 ACD     1      21.480   8.540  12.170  1.00  0.00            
ATOM     84  H40 ACD     1      21.500   9.320  11.610  1.00  0.00            
ATOM     85  C25 ACD     1      19.840   8.040  13.970  1.00  0.00            
ATOM     86  H41 ACD     1      19.040   7.940  13.230  1.00  0.00            
ATOM     87  O21 ACD     1      19.220   8.660  15.040  1.00  0.00            
ATOM     88  C26 ACD     1      20.040   8.930  16.230  1.00  0.00            
ATOM     89  H42 ACD     1      20.370   7.940  16.570  1.00  0.00            
ATOM     90  C27 ACD     1      19.250   9.470  17.350  1.00  0.00            
ATOM     91  H43 ACD     1      19.670   9.270  18.340  1.00  0.00            
ATOM     92  H44 ACD     1      19.200  10.560  17.360  1.00  0.00            
ATOM     93  O22 ACD     1      17.930   8.920  17.350  1.00  0.00            
ATOM     94  H45 ACD     1      17.500   9.300  16.580  1.00  0.00            
ATOM     95  O23 ACD     1      20.460   6.850  14.430  1.00  0.00            
ATOM     96  C28 ACD     1      19.800   5.660  13.930  1.00  0.00            
ATOM     97  H46 ACD     1      18.970   5.900  13.260  1.00  0.00            
ATOM     98  C29 ACD     1      19.240   4.820  15.090  1.00  0.00            
ATOM     99  H47 ACD     1      20.100   4.620  15.740  1.00  0.00            
ATOM    100  O24 ACD     1      18.790   3.580  14.560  1.00  0.00            
ATOM    101  C30 ACD     1      18.230   5.560  15.890  1.00  0.00            
ATOM    102  H48 ACD     1      18.700   6.330  16.520  1.00  0.00            
ATOM    103  H49 ACD     1      17.540   6.120  15.250  1.00  0.00            
ATOM    104  O25 ACD     1      17.530   4.740  16.780  1.00  0.00            
ATOM    105  H50 ACD     1      17.140   4.060  16.220  1.00  0.00            
ATOM    106  C31 ACD     1      20.890   4.980  13.150  1.00  0.00            
ATOM    107  H51 ACD     1      21.720   4.830  13.860  1.00  0.00            
ATOM    108  O26 ACD     1      21.200   5.820  12.000  1.00  0.00            
ATOM    109  H52 ACD     1      21.470   6.690  12.300  1.00  0.00            
ATOM    110  C32 ACD     1      20.330   3.600  12.760  1.00  0.00            
ATOM    111  H53 ACD     1      19.450   3.680  12.100  1.00  0.00            
ATOM    112  O27 ACD     1      21.300   2.820  12.100  1.00  0.00            
ATOM    113  H54 ACD     1      21.390   3.300  11.270  1.00  0.00            
ATOM    114  C33 ACD     1      19.700   2.810  13.870  1.00  0.00            
ATOM    115  H55 ACD     1      19.190   1.970  13.380  1.00  0.00            
ATOM    116  O28 ACD     1      20.690   2.380  14.780  1.00  0.00            
ATOM    117  C34 ACD     1      21.030   1.030  14.910  1.00  0.00            
ATOM    118  H56 ACD     1      20.590   0.400  14.130  1.00  0.00            
ATOM    119  C35 ACD     1      22.560   0.880  14.660  1.00  0.00            
ATOM    120  H57 ACD     1      22.950   1.760  15.200  1.00  0.00            
ATOM    121  O29 ACD     1      22.920   0.990  13.240  1.00  0.00            
ATOM    122  H58 ACD     1      22.560   1.830  12.960  1.00  0.00            
ATOM    123  C36 ACD     1      23.200  -0.280  15.440  1.00  0.00            
ATOM    124  H59 ACD     1      22.810  -1.230  15.040  1.00  0.00            
ATOM    125  O30 ACD     1      24.640  -0.270  15.360  1.00  0.00            
ATOM    126  H60 ACD     1      24.910  -1.080  15.800  1.00  0.00            
ATOM    127  C1  EA1     2      24.210   4.050   9.340  1.00  0.00            
ATOM    128  N1  EA1     2      25.020   5.030  10.180  1.00  0.00            
ATOM    129  C2  EA1     2      25.710   4.250  11.240  1.00  0.00            
ATOM    130  C3  EA1     2      26.530   5.040  12.340  1.00  0.00            
ATOM    131  C4  EA1     2      25.700   6.170  12.930  1.00  0.00            
ATOM    132  C5  EA1     2      24.880   6.940  11.870  1.00  0.00            
ATOM    133  C6  EA1     2      24.070   5.950  10.960  1.00  0.00            
ATOM    134  O1  EA1     2      24.850   5.690  13.940  1.00  0.00            
ATOM    135  C7  EA1     2      24.830   6.410  15.220  1.00  0.00            
ATOM    136  C8  EA1     2      23.720   5.900  16.090  1.00  0.00            
ATOM    137  C9  EA1     2      23.140   6.800  16.970  1.00  0.00            
ATOM    138  C10 EA1     2      22.180   6.420  17.880  1.00  0.00            
ATOM    139  C11 EA1     2      21.820   5.040  18.010  1.00  0.00            
ATOM    140  C12 EA1     2      22.320   4.070  17.110  1.00  0.00            
ATOM    141  C13 EA1     2      23.280   4.520  16.150  1.00  0.00            
ATOM    142  C14 EA1     2      26.210   6.100  15.910  1.00  0.00            
ATOM    143  C15 EA1     2      27.050   7.090  16.520  1.00  0.00            
ATOM    144  C16 EA1     2      28.280   6.760  17.050  1.00  0.00            
ATOM    145  C17 EA1     2      28.670   5.410  17.070  1.00  0.00            
ATOM    146  C18 EA1     2      27.840   4.430  16.480  1.00  0.00            
ATOM    147  C19 EA1     2      26.570   4.750  15.980  1.00  0.00            
ATOM    148  H1  EA1     2      23.580   3.590  10.100  1.00  0.00            
ATOM    149  H2  EA1     2      23.590   4.440   8.530  1.00  0.00            
ATOM    150  H3  EA1     2      24.920   3.350   8.900  1.00  0.00            
ATOM    151  H4  EA1     2      25.690   5.580   9.610  1.00  0.00            
ATOM    152  H5  EA1     2      26.470   3.600  10.810  1.00  0.00            
ATOM    153  H6  EA1     2      24.990   3.590  11.720  1.00  0.00            
ATOM    154  H7  EA1     2      27.490   5.310  11.890  1.00  0.00            
ATOM    155  H8  EA1     2      26.720   4.360  13.190  1.00  0.00            
ATOM    156  H9  EA1     2      26.430   6.880  13.330  1.00  0.00            
ATOM    157  H10 EA1     2      25.550   7.570  11.260  1.00  0.00            
ATOM    158  H11 EA1     2      24.220   7.590  12.440  1.00  0.00            
ATOM    159  H12 EA1     2      23.440   5.330  11.610  1.00  0.00            
ATOM    160  H13 EA1     2      23.420   6.420  10.230  1.00  0.00            
ATOM    161  H14 EA1     2      24.890   7.500  15.120  1.00  0.00            
ATOM    162  H15 EA1     2      23.410   7.850  16.860  1.00  0.00            
ATOM    163  H16 EA1     2      21.680   7.130  18.540  1.00  0.00            
ATOM    164  H17 EA1     2      21.110   4.840  18.810  1.00  0.00            
ATOM    165  H18 EA1     2      21.920   3.060  17.000  1.00  0.00            
ATOM    166  H19 EA1     2      23.710   3.840  15.410  1.00  0.00            
ATOM    167  H20 EA1     2      26.760   8.130  16.480  1.00  0.00            
ATOM    168  H21 EA1     2      28.910   7.520  17.500  1.00  0.00            
ATOM    169  H22 EA1     2      29.670   5.210  17.450  1.00  0.00            
ATOM    170  H23 EA1     2      28.310   3.470  16.280  1.00  0.00            
ATOM    171  H24 EA1     2      25.930   3.990  15.540  1.00  0.00            
TER
ENDMDL
MODEL        1
ATOM      1  H1  ACD     1       3.170   9.480  17.710  1.00  0.00            
ATOM      2  O1  ACD     1       2.950   8.980  16.910  1.00  0.00            
ATOM      3  C1  ACD     1       4.210   8.360  16.490  1.00  0.00            
ATOM      4  H2  ACD     1       4.810   7.760  17.180  1.00  0.00            
ATOM      5  H3  ACD     1       4.940   9.150  16.320  1.00  0.00            
ATOM      6  C2  ACD     1       4.080   7.620  15.190  1.00  0.00            
ATOM      7  H4  ACD     1       5.130   7.480  14.880  1.00  0.00            
ATOM      8  O2  ACD     1       3.530   6.350  15.320  1.00  0.00            
ATOM      9  C3  ACD     1       3.680   5.470  14.210  1.00  0.00            
ATOM     10  H5  ACD     1       3.250   4.480  14.410  1.00  0.00            
ATOM     11  O3  ACD     1       5.050   5.450  13.770  1.00  0.00            
ATOM     12  C4  ACD     1       5.630   4.190  13.330  1.00  0.00            
ATOM     13  H6  ACD     1       4.900   3.370  13.280  1.00  0.00            
ATOM     14  C5  ACD     1       6.150   4.270  11.870  1.00  0.00            
ATOM     15  H7  ACD     1       6.780   5.170  11.770  1.00  0.00            
ATOM     16  O4  ACD     1       5.020   4.330  10.980  1.00  0.00            
ATOM     17  H8  ACD     1       4.170   4.580  11.350  1.00  0.00            
ATOM     18  C6  ACD     1       6.970   3.010  11.550  1.00  0.00            
ATOM     19  H9  ACD     1       6.300   2.140  11.600  1.00  0.00            
ATOM     20  O5  ACD     1       7.600   3.070  10.210  1.00  0.00            
ATOM     21  H10 ACD     1       6.920   3.230   9.560  1.00  0.00            
ATOM     22  C7  ACD     1       8.030   2.900  12.610  1.00  0.00            
ATOM     23  H11 ACD     1       8.630   2.010  12.410  1.00  0.00            
ATOM     24  O6  ACD     1       7.440   2.650  13.890  1.00  0.00            
ATOM     25  C8  ACD     1       6.670   3.780  14.350  1.00  0.00            
ATOM     26  H12 ACD     1       7.340   4.650  14.430  1.00  0.00            
ATOM     27  C9  ACD     1       6.260   3.500  15.800  1.00  0.00            
ATOM     28  H13 ACD     1       7.170   3.410  16.410  1.00  0.00            
ATOM     29  H14 ACD     1       5.670   4.340  16.200  1.00  0.00            
ATOM     30  O7  ACD     1       5.420   2.340  15.750  1.00  0.00            
ATOM     31  H15 ACD     1       5.320   2.080  16.670  1.00  0.00            
ATOM     32  O8  ACD     1       8.890   4.040  12.650  1.00  0.00            
ATOM     33  C10 ACD     1      10.290   3.730  12.680  1.00  0.00            
ATOM     34  H16 ACD     1      10.470   2.680  12.930  1.00  0.00            
ATOM     35  C11 ACD     1      10.900   3.960  11.290  1.00  0.00            
ATOM     36  H17 ACD     1      10.620   4.990  11.030  1.00  0.00            
ATOM     37  O9  ACD     1      10.480   2.950  10.330  1.00  0.00            
ATOM     38  H18 ACD     1       9.540   3.020  10.120  1.00  0.00            
ATOM     39  C12 ACD     1      12.500   4.030  11.310  1.00  0.00            
ATOM     40  H19 ACD     1      12.980   3.080  11.550  1.00  0.00            
ATOM     41  O10 ACD     1      12.990   4.510  10.060  1.00  0.00            
ATOM     42  H20 ACD     1      12.400   4.100   9.420  1.00  0.00            
ATOM     43  C13 ACD     1      13.030   4.940  12.450  1.00  0.00            
ATOM     44  H21 ACD     1      14.120   4.850  12.480  1.00  0.00            
ATOM     45  O11 ACD     1      12.380   4.500  13.660  1.00  0.00            
ATOM     46  C14 ACD     1      10.890   4.640  13.730  1.00  0.00            
ATOM     47  H22 ACD     1      10.690   5.660  13.400  1.00  0.00            
ATOM     48  C15 ACD     1      10.400   4.320  15.210  1.00  0.00            
ATOM     49  H23 ACD     1      11.240   4.460  15.900  1.00  0.00            
ATOM     50  H24 ACD     1       9.600   5.020  15.500  1.00  0.00            
ATOM     51  O12 ACD     1       9.880   3.010  15.380  1.00  0.00            
ATOM     52  H25 ACD     1       9.120   2.980  14.790  1.00  0.00            
ATOM     53  O13 ACD     1      12.770   6.310  12.200  1.00  0.00            
ATOM     54  C16 ACD     1      13.800   7.190  11.870  1.00  0.00            
ATOM     55  H26 ACD     1      14.800   6.790  12.040  1.00  0.00            
ATOM     56  C17 ACD     1      13.510   7.830  10.460  1.00  0.00            
ATOM     57  H27 ACD     1      12.420   7.950  10.390  1.00  0.00            
ATOM     58  O14 ACD     1      13.890   6.990   9.400  1.00  0.00            
ATOM     59  H28 ACD     1      13.430   6.180   9.620  1.00  0.00            
ATOM     60  C18 ACD     1      14.120   9.300  10.350  1.00  0.00            
ATOM     61  H29 ACD     1      15.210   9.210  10.390  1.00  0.00            
ATOM     62  O15 ACD     1      13.640   9.930   9.170  1.00  0.00            
ATOM     63  H30 ACD     1      12.810  10.380   9.350  1.00  0.00            
ATOM     64  C19 ACD     1      13.690  10.240  11.470  1.00  0.00            
ATOM     65  H31 ACD     1      14.170  11.230  11.360  1.00  0.00            
ATOM     66  O16 ACD     1      14.260   9.600  12.580  1.00  0.00            
ATOM     67  C20 ACD     1      13.630   8.310  12.950  1.00  0.00            
ATOM     68  H32 ACD     1      12.580   8.560  13.120  1.00  0.00            
ATOM     69  C21 ACD     1      14.030   7.910  14.390  1.00  0.00            
ATOM     70  H33 ACD     1      13.750   8.700  15.090  1.00  0.00            
ATOM     71  H34 ACD     1      13.430   7.020  14.630  1.00  0.00            
ATOM     72  O17 ACD     1      15.430   7.530  14.470  1.00  0.00            
ATOM     73  H35 ACD     1      15.930   7.940  13.760  1.00  0.00            
ATOM     74  O18 ACD     1      12.240  10.380  11.450  1.00  0.00            
ATOM     75  C22 ACD     1      11.620  11.700  11.640  1.00  0.00            
ATOM     76  H36 ACD     1      12.330  12.520  11.500  1.00  0.00            
ATOM     77  C23 ACD     1      10.510  11.690  10.600  1.00  0.00            
ATOM     78  H37 ACD     1       9.910  10.770  10.680  1.00  0.00            
ATOM     79  O19 ACD     1      11.040  11.650   9.290  1.00  0.00            
ATOM     80  H38 ACD     1      11.580  12.450   9.240  1.00  0.00            
ATOM     81  C24 ACD     1       9.520  12.820  10.850  1.00  0.00            
ATOM     82  H39 ACD     1      10.050  13.780  10.800  1.00  0.00            
ATOM     83  O20 ACD     1       8.490  12.770   9.910  1.00  0.00            
ATOM     84  H40 ACD     1       8.860  12.950   9.040  1.00  0.00            
ATOM     85  C25 ACD     1       8.880  12.840  12.220  1.00  0.00            
ATOM     86  H41 ACD     1       8.180  13.670  12.360  1.00  0.00            
ATOM     87  O21 ACD     1      10.040  12.970  13.100  1.00  0.00            
ATOM     88  C26 ACD     1      10.990  11.850  13.050  1.00  0.00            
ATOM     89  H42 ACD     1      10.500  10.890  13.210  1.00  0.00            
ATOM     90  C27 ACD     1      12.040  12.040  14.130  1.00  0.00            
ATOM     91  H43 ACD     1      12.870  11.340  14.050  1.00  0.00            
ATOM     92  H44 ACD     1      12.440  13.060  14.070  1.00  0.00            
ATOM     93  O22 ACD     1      11.410  11.910  15.490  1.00  0.00            
ATOM     94  H45 ACD     1      10.710  12.560  15.590  1.00  0.00            
ATOM     95  O23 ACD     1       8.160  11.670  12.480  1.00  0.00            
ATOM     96  C28 ACD     1       6.760  11.840  12.900  1.00  0.00            
ATOM     97  H46 ACD     1       6.480  12.850  13.240  1.00  0.00            
ATOM     98  C29 ACD     1       6.580  11.020  14.230  1.00  0.00            
ATOM     99  H47 ACD     1       6.760   9.960  13.980  1.00  0.00            
ATOM    100  O24 ACD     1       5.220  11.170  14.670  1.00  0.00            
ATOM    101  C30 ACD     1       7.620  11.370  15.250  1.00  0.00            
ATOM    102  H48 ACD     1       7.420  10.790  16.160  1.00  0.00            
ATOM    103  H49 ACD     1       8.630  11.020  15.020  1.00  0.00            
ATOM    104  O25 ACD     1       7.700  12.790  15.480  1.00  0.00            
ATOM    105  H50 ACD     1       8.540  13.040  15.870  1.00  0.00            
ATOM    106  C31 ACD     1       5.740  11.360  11.810  1.00  0.00            
ATOM    107  H51 ACD     1       5.920  10.300  11.580  1.00  0.00            
ATOM    108  O26 ACD     1       5.980  12.110  10.620  1.00  0.00            
ATOM    109  H52 ACD     1       6.920  12.090  10.420  1.00  0.00            
ATOM    110  C32 ACD     1       4.290  11.490  12.410  1.00  0.00            
ATOM    111  H53 ACD     1       4.060  12.530  12.670  1.00  0.00            
ATOM    112  O27 ACD     1       3.250  10.960  11.580  1.00  0.00            
ATOM    113  H54 ACD     1       3.090  10.080  11.930  1.00  0.00            
ATOM    114  C33 ACD     1       4.230  10.740  13.760  1.00  0.00            
ATOM    115  H55 ACD     1       3.200  10.830  14.110  1.00  0.00            
ATOM    116  O28 ACD     1       4.330   9.330  13.490  1.00  0.00            
ATOM    117  C34 ACD     1       3.410   8.360  14.050  1.00  0.00            
ATOM    118  H56 ACD     1       2.500   8.760  14.500  1.00  0.00            
ATOM    119  C35 ACD     1       3.030   7.510  12.800  1.00  0.00            
ATOM    120  H57 ACD     1       3.960   7.410  12.220  1.00  0.00            
ATOM    121  O29 ACD     1       2.160   8.190  11.980  1.00  0.00            
ATOM    122  H58 ACD     1       1.280   8.170  12.370  1.00  0.00            
ATOM    123  C36 ACD     1       2.720   6.010  13.140  1.00  0.00            
ATOM    124  H59 ACD     1       1.790   5.990  13.720  1.00  0.00            
ATOM    125  O30 ACD     1       2.700   5.080  12.080  1.00  0.00            
ATOM    126  H60 ACD     1       2.010   5.380  11.480  1.00  0.00            
ATOM    127  C1  EA1     2       3.430   5.300   8.210  1.00  0.00            
ATOM    128  N1  EA1     2       4.100   6.620   8.080  1.00  0.00            
ATOM    129  C2  EA1     2       5.610   6.440   7.710  1.00  0.00            
ATOM    130  C3  EA1     2       6.390   7.800   7.810  1.00  0.00            
ATOM    131  C4  EA1     2       6.270   8.600   9.150  1.00  0.00            
ATOM    132  C5  EA1     2       4.720   8.690   9.340  1.00  0.00            
ATOM    133  C6  EA1     2       4.000   7.360   9.440  1.00  0.00            
ATOM    134  O1  EA1     2       6.770   7.920  10.320  1.00  0.00            
ATOM    135  C7  EA1     2       8.110   8.100  10.740  1.00  0.00            
ATOM    136  C8  EA1     2       8.500   7.890  12.230  1.00  0.00            
ATOM    137  C9  EA1     2       9.760   8.350  12.760  1.00  0.00            
ATOM    138  C10 EA1     2      10.040   8.170  14.130  1.00  0.00            
ATOM    139  C11 EA1     2       9.070   7.670  15.020  1.00  0.00            
ATOM    140  C12 EA1     2       7.820   7.350  14.490  1.00  0.00            
ATOM    141  C13 EA1     2       7.510   7.440  13.160  1.00  0.00            
ATOM    142  C14 EA1     2       9.110   7.430   9.750  1.00  0.00            
ATOM    143  C15 EA1     2       8.930   6.100   9.440  1.00  0.00            
ATOM    144  C16 EA1     2       9.830   5.430   8.520  1.00  0.00            
ATOM    145  C17 EA1     2      10.920   6.120   7.910  1.00  0.00            
ATOM    146  C18 EA1     2      10.990   7.490   8.160  1.00  0.00            
ATOM    147  C19 EA1     2      10.080   8.120   9.060  1.00  0.00            
ATOM    148  H1  EA1     2       2.380   5.430   8.500  1.00  0.00            
ATOM    149  H2  EA1     2       3.320   4.790   7.250  1.00  0.00            
ATOM    150  H3  EA1     2       3.850   4.650   8.970  1.00  0.00            
ATOM    151  H4  EA1     2       3.640   7.230   7.390  1.00  0.00            
ATOM    152  H5  EA1     2       5.660   6.260   6.630  1.00  0.00            
ATOM    153  H6  EA1     2       6.040   5.630   8.300  1.00  0.00            
ATOM    154  H7  EA1     2       6.180   8.390   6.900  1.00  0.00            
ATOM    155  H8  EA1     2       7.470   7.640   7.660  1.00  0.00            
ATOM    156  H9  EA1     2       6.790   9.570   9.120  1.00  0.00            
ATOM    157  H10 EA1     2       4.350   9.160   8.430  1.00  0.00            
ATOM    158  H11 EA1     2       4.480   9.290  10.230  1.00  0.00            
ATOM    159  H12 EA1     2       4.560   6.780  10.170  1.00  0.00            
ATOM    160  H13 EA1     2       2.950   7.470   9.730  1.00  0.00            
ATOM    161  H14 EA1     2       8.390   9.150  10.590  1.00  0.00            
ATOM    162  H15 EA1     2      10.490   8.690  12.030  1.00  0.00            
ATOM    163  H16 EA1     2      11.010   8.490  14.500  1.00  0.00            
ATOM    164  H17 EA1     2       9.100   7.440  16.080  1.00  0.00            
ATOM    165  H18 EA1     2       7.090   6.990  15.210  1.00  0.00            
ATOM    166  H19 EA1     2       6.550   7.160  12.730  1.00  0.00            
ATOM    167  H20 EA1     2       8.080   5.610   9.900  1.00  0.00            
ATOM    168  H21 EA1     2       9.640   4.370   8.360  1.00  0.00            
ATOM    169  H22 EA1     2      11.570   5.660   7.180  1.00  0.00            
ATOM    170  H23 EA1     2      11.770   8.040   7.640  1.00  0.00            
ATOM    171  H24 EA1     2      10.220   9.190   9.220  1.00  0.00            
TER
ENDMDL
MODEL        1
ATOM      1  H1  ACD     1      12.590  12.660  17.690  1.00  0.00            
ATOM      2  O1  ACD     1      12.080  13.130  17.030  1.00  0.00            
ATOM      3  C1  ACD     1      11.960  12.570  15.700  1.00  0.00            
ATOM      4  H2  ACD     1      11.320  11.690  15.810  1.00  0.00            
ATOM      5  H3  ACD     1      12.910  12.190  15.320  1.00  0.00            
ATOM      6  C2  ACD     1      11.400  13.580  14.660  1.00  0.00            
ATOM      7  H4  ACD     1      11.310  13.120  13.670  1.00  0.00            
ATOM      8  O2  ACD     1      10.030  13.740  14.990  1.00  0.00            
ATOM      9  C3  ACD     1       9.260  14.730  14.240  1.00  0.00            
ATOM     10  H5  ACD     1       8.230  14.770  14.590  1.00  0.00            
ATOM     11  O3  ACD     1       9.300  14.420  12.840  1.00  0.00            
ATOM     12  C4  ACD     1       8.060  14.450  12.050  1.00  0.00            
ATOM     13  H6  ACD     1       7.270  14.960  12.620  1.00  0.00            
ATOM     14  C5  ACD     1       8.370  15.290  10.780  1.00  0.00            
ATOM     15  H7  ACD     1       9.250  14.900  10.250  1.00  0.00            
ATOM     16  O4  ACD     1       8.550  16.670  11.190  1.00  0.00            
ATOM     17  H8  ACD     1       8.300  17.270  10.490  1.00  0.00            
ATOM     18  C6  ACD     1       7.150  15.140   9.860  1.00  0.00            
ATOM     19  H9  ACD     1       6.260  15.490  10.410  1.00  0.00            
ATOM     20  O5  ACD     1       7.170  15.890   8.650  1.00  0.00            
ATOM     21  H10 ACD     1       6.420  16.460   8.510  1.00  0.00            
ATOM     22  C7  ACD     1       6.910  13.650   9.560  1.00  0.00            
ATOM     23  H11 ACD     1       6.060  13.470   8.900  1.00  0.00            
ATOM     24  O6  ACD     1       6.630  12.980  10.780  1.00  0.00            
ATOM     25  C8  ACD     1       7.720  12.960  11.760  1.00  0.00            
ATOM     26  H12 ACD     1       8.540  12.400  11.300  1.00  0.00            
ATOM     27  C9  ACD     1       7.420  12.130  13.020  1.00  0.00            
ATOM     28  H13 ACD     1       6.960  11.170  12.780  1.00  0.00            
ATOM     29  H14 ACD     1       8.320  11.950  13.630  1.00  0.00            
ATOM     30  O7  ACD     1       6.430  12.580  13.910  1.00  0.00            
ATOM     31  H15 ACD     1       5.650  12.800  13.400  1.00  0.00            
ATOM     32  O8  ACD     1       8.090  13.180   8.910  1.00  0.00            
ATOM     33  C10 ACD     1       7.890  12.370   7.770  1.00  0.00            
ATOM     34  H16 ACD     1       6.830  12.110   7.750  1.00  0.00            
ATOM     35  C11 ACD     1       8.200  13.280   6.590  1.00  0.00            
ATOM     36  H17 ACD     1       9.140  13.840   6.650  1.00  0.00            
ATOM     37  O9  ACD     1       7.200  14.320   6.490  1.00  0.00            
ATOM     38  H18 ACD     1       7.340  14.830   7.290  1.00  0.00            
ATOM     39  C12 ACD     1       8.270  12.430   5.330  1.00  0.00            
ATOM     40  H19 ACD     1       7.320  11.900   5.150  1.00  0.00            
ATOM     41  O10 ACD     1       8.500  13.240   4.150  1.00  0.00            
ATOM     42  H20 ACD     1       8.010  14.060   4.230  1.00  0.00            
ATOM     43  C13 ACD     1       9.400  11.380   5.510  1.00  0.00            
ATOM     44  H21 ACD     1       9.420  10.800   4.580  1.00  0.00            
ATOM     45  O11 ACD     1       8.960  10.470   6.520  1.00  0.00            
ATOM     46  C14 ACD     1       8.810  11.070   7.840  1.00  0.00            
ATOM     47  H22 ACD     1       9.800  11.380   8.190  1.00  0.00            
ATOM     48  C15 ACD     1       8.450  10.050   8.870  1.00  0.00            
ATOM     49  H23 ACD     1       9.240   9.290   8.930  1.00  0.00            
ATOM     50  H24 ACD     1       8.380  10.580   9.830  1.00  0.00            
ATOM     51  O12 ACD     1       7.180   9.520   8.560  1.00  0.00            
ATOM     52  H25 ACD     1       7.050   8.810   9.190  1.00  0.00            
ATOM     53  O13 ACD     1      10.620  11.910   5.610  1.00  0.00            
ATOM     54  C16 ACD     1      11.660  11.430   4.740  1.00  0.00            
ATOM     55  H26 ACD     1      11.310  11.000   3.790  1.00  0.00            
ATOM     56  C17 ACD     1      12.480  12.680   4.430  1.00  0.00            
ATOM     57  H27 ACD     1      12.660  13.240   5.360  1.00  0.00            
ATOM     58  O14 ACD     1      11.730  13.530   3.510  1.00  0.00            
ATOM     59  H28 ACD     1      10.950  13.850   3.980  1.00  0.00            
ATOM     60  C18 ACD     1      13.830  12.240   3.850  1.00  0.00            
ATOM     61  H29 ACD     1      13.640  11.730   2.890  1.00  0.00            
ATOM     62  O15 ACD     1      14.600  13.440   3.580  1.00  0.00            
ATOM     63  H30 ACD     1      15.060  13.730   4.370  1.00  0.00            
ATOM     64  C19 ACD     1      14.540  11.310   4.760  1.00  0.00            
ATOM     65  H31 ACD     1      15.500  10.970   4.360  1.00  0.00            
ATOM     66  O16 ACD     1      13.750  10.130   4.880  1.00  0.00            
ATOM     67  C20 ACD     1      12.450  10.360   5.470  1.00  0.00            
ATOM     68  H32 ACD     1      12.590  10.670   6.520  1.00  0.00            
ATOM     69  C21 ACD     1      11.870   9.000   5.560  1.00  0.00            
ATOM     70  H33 ACD     1      12.570   8.280   6.010  1.00  0.00            
ATOM     71  H34 ACD     1      11.060   9.070   6.290  1.00  0.00            
ATOM     72  O17 ACD     1      11.280   8.580   4.340  1.00  0.00            
ATOM     73  H35 ACD     1      12.040   8.260   3.840  1.00  0.00            
ATOM     74  O18 ACD     1      14.600  11.920   6.040  1.00  0.00            
ATOM     75  C22 ACD     1      15.950  12.010   6.650  1.00  0.00            
ATOM     76  H36 ACD     1      16.780  11.560   6.090  1.00  0.00            
ATOM     77  C23 ACD     1      16.120  13.510   6.890  1.00  0.00            
ATOM     78  H37 ACD     1      15.140  13.800   7.310  1.00  0.00            
ATOM     79  O19 ACD     1      16.340  14.170   5.660  1.00  0.00            
ATOM     80  H38 ACD     1      17.250  14.020   5.400  1.00  0.00            
ATOM     81  C24 ACD     1      17.180  13.710   7.990  1.00  0.00            
ATOM     82  H39 ACD     1      18.160  13.480   7.530  1.00  0.00            
ATOM     83  O20 ACD     1      17.220  15.110   8.250  1.00  0.00            
ATOM     84  H40 ACD     1      17.360  15.600   7.440  1.00  0.00            
ATOM     85  C25 ACD     1      16.920  12.880   9.200  1.00  0.00            
ATOM     86  H41 ACD     1      17.680  12.910   9.990  1.00  0.00            
ATOM     87  O21 ACD     1      16.910  11.470   8.800  1.00  0.00            
ATOM     88  C26 ACD     1      15.820  11.220   7.970  1.00  0.00            
ATOM     89  H42 ACD     1      14.830  11.450   8.390  1.00  0.00            
ATOM     90  C27 ACD     1      15.820   9.750   7.620  1.00  0.00            
ATOM     91  H43 ACD     1      15.310   9.640   6.660  1.00  0.00            
ATOM     92  H44 ACD     1      16.870   9.450   7.500  1.00  0.00            
ATOM     93  O22 ACD     1      15.210   9.010   8.690  1.00  0.00            
ATOM     94  H45 ACD     1      15.330   8.070   8.510  1.00  0.00            
ATOM     95  O23 ACD     1      15.700  13.220   9.930  1.00  0.00            
ATOM     96  C28 ACD     1      15.750  13.160  11.310  1.00  0.00            
ATOM     97  H46 ACD     1      16.670  12.690  11.680  1.00  0.00            
ATOM     98  C29 ACD     1      14.540  12.410  11.820  1.00  0.00            
ATOM     99  H47 ACD     1      13.680  12.790  11.250  1.00  0.00            
ATOM    100  O24 ACD     1      14.290  12.670  13.230  1.00  0.00            
ATOM    101  C30 ACD     1      14.810  10.920  11.650  1.00  0.00            
ATOM    102  H48 ACD     1      14.070  10.340  12.210  1.00  0.00            
ATOM    103  H49 ACD     1      14.640  10.680  10.590  1.00  0.00            
ATOM    104  O25 ACD     1      16.040  10.490  12.060  1.00  0.00            
ATOM    105  H50 ACD     1      16.390  11.060  12.750  1.00  0.00            
ATOM    106  C31 ACD     1      15.650  14.620  11.630  1.00  0.00            
ATOM    107  H51 ACD     1      14.750  15.050  11.180  1.00  0.00            
ATOM    108  O26 ACD     1      16.860  15.250  11.110  1.00  0.00            
ATOM    109  H52 ACD     1      16.920  14.940  10.200  1.00  0.00            
ATOM    110  C32 ACD     1      15.480  14.870  13.130  1.00  0.00            
ATOM    111  H53 ACD     1      16.450  14.600  13.570  1.00  0.00            
ATOM    112  O27 ACD     1      15.050  16.220  13.370  1.00  0.00            
ATOM    113  H54 ACD     1      14.090  16.140  13.420  1.00  0.00            
ATOM    114  C33 ACD     1      14.350  14.000  13.710  1.00  0.00            
ATOM    115  H55 ACD     1      14.540  14.090  14.780  1.00  0.00            
ATOM    116  O28 ACD     1      13.080  14.670  13.490  1.00  0.00            
ATOM    117  C34 ACD     1      12.140  14.880  14.510  1.00  0.00            
ATOM    118  H56 ACD     1      12.670  15.150  15.430  1.00  0.00            
ATOM    119  C35 ACD     1      11.340  16.110  14.060  1.00  0.00            
ATOM    120  H57 ACD     1      11.240  16.040  12.970  1.00  0.00            
ATOM    121  O29 ACD     1      12.050  17.200  14.460  1.00  0.00            
ATOM    122  H58 ACD     1      11.630  17.590  15.230  1.00  0.00            
ATOM    123  C36 ACD     1       9.870  16.060  14.550  1.00  0.00            
ATOM    124  H59 ACD     1       9.800  16.250  15.630  1.00  0.00            
ATOM    125  O30 ACD     1       9.290  17.130  13.860  1.00  0.00            
ATOM    126  H60 ACD     1       8.860  16.760  13.080  1.00  0.00            
ATOM    127  C1  EA1     2      14.850  19.560  12.940  1.00  0.00            
ATOM    128  N1  EA1     2      14.130  19.240  11.620  1.00  0.00            
ATOM    129  C2  EA1     2      12.720  18.800  11.930  1.00  0.00            
ATOM    130  C3  EA1     2      11.930  18.400  10.650  1.00  0.00            
ATOM    131  C4  EA1     2      12.700  17.430   9.670  1.00  0.00            
ATOM    132  C5  EA1     2      14.130  17.790   9.540  1.00  0.00            
ATOM    133  C6  EA1     2      14.860  18.130  10.880  1.00  0.00            
ATOM    134  O1  EA1     2      12.470  16.070  10.040  1.00  0.00            
ATOM    135  C7  EA1     2      12.610  15.090   9.000  1.00  0.00            
ATOM    136  C8  EA1     2      12.160  13.730   9.460  1.00  0.00            
ATOM    137  C9  EA1     2      12.520  12.620   8.690  1.00  0.00            
ATOM    138  C10 EA1     2      12.210  11.310   9.190  1.00  0.00            
ATOM    139  C11 EA1     2      11.530  11.130  10.390  1.00  0.00            
ATOM    140  C12 EA1     2      11.210  12.230  11.180  1.00  0.00            
ATOM    141  C13 EA1     2      11.430  13.510  10.660  1.00  0.00            
ATOM    142  C14 EA1     2      11.990  15.510   7.610  1.00  0.00            
ATOM    143  C15 EA1     2      12.810  15.590   6.500  1.00  0.00            
ATOM    144  C16 EA1     2      12.330  16.070   5.280  1.00  0.00            
ATOM    145  C17 EA1     2      11.020  16.480   5.190  1.00  0.00            
ATOM    146  C18 EA1     2      10.180  16.440   6.260  1.00  0.00            
ATOM    147  C19 EA1     2      10.660  15.920   7.480  1.00  0.00            
ATOM    148  H1  EA1     2      15.900  19.800  12.760  1.00  0.00            
ATOM    149  H2  EA1     2      14.370  20.490  13.240  1.00  0.00            
ATOM    150  H3  EA1     2      14.710  18.670  13.560  1.00  0.00            
ATOM    151  H4  EA1     2      14.040  20.100  11.060  1.00  0.00            
ATOM    152  H5  EA1     2      12.350  19.590  12.580  1.00  0.00            
ATOM    153  H6  EA1     2      12.710  17.920  12.580  1.00  0.00            
ATOM    154  H7  EA1     2      11.690  19.320  10.090  1.00  0.00            
ATOM    155  H8  EA1     2      10.980  17.950  10.960  1.00  0.00            
ATOM    156  H9  EA1     2      12.200  17.670   8.730  1.00  0.00            
ATOM    157  H10 EA1     2      14.020  18.610   8.820  1.00  0.00            
ATOM    158  H11 EA1     2      14.730  17.010   9.060  1.00  0.00            
ATOM    159  H12 EA1     2      14.690  17.240  11.490  1.00  0.00            
ATOM    160  H13 EA1     2      15.920  18.340  10.750  1.00  0.00            
ATOM    161  H14 EA1     2      13.670  14.890   8.800  1.00  0.00            
ATOM    162  H15 EA1     2      12.920  12.810   7.690  1.00  0.00            
ATOM    163  H16 EA1     2      12.570  10.420   8.670  1.00  0.00            
ATOM    164  H17 EA1     2      11.420  10.110  10.750  1.00  0.00            
ATOM    165  H18 EA1     2      10.680  12.090  12.120  1.00  0.00            
ATOM    166  H19 EA1     2      11.100  14.370  11.250  1.00  0.00            
ATOM    167  H20 EA1     2      13.850  15.260   6.580  1.00  0.00            
ATOM    168  H21 EA1     2      13.000  16.140   4.430  1.00  0.00            
ATOM    169  H22 EA1     2      10.630  16.660   4.200  1.00  0.00            
ATOM    170  H23 EA1     2       9.150  16.740   6.080  1.00  0.00            
ATOM    171  H24 EA1     2      10.040  15.740   8.350  1.00  0.00            
TER
ENDMDL
MODEL        1
ATOM      1  H1  ACD     1      21.490   4.980  24.040  1.00  0.00            
ATOM      2  O1  ACD     1      21.660   5.430  23.210  1.00  0.00            
ATOM      3  C1  ACD     1      20.880   6.660  23.160  1.00  0.00            
ATOM      4  H2  ACD     1      21.270   7.470  23.800  1.00  0.00            
ATOM      5  H3  ACD     1      19.970   6.300  23.660  1.00  0.00            
ATOM      6  C2  ACD     1      20.670   7.060  21.720  1.00  0.00            
ATOM      7  H4  ACD     1      21.570   6.830  21.130  1.00  0.00            
ATOM      8  O2  ACD     1      19.600   6.190  21.250  1.00  0.00            
ATOM      9  C3  ACD     1      19.270   6.360  19.860  1.00  0.00            
ATOM     10  H5  ACD     1      18.470   5.650  19.630  1.00  0.00            
ATOM     11  O3  ACD     1      20.340   6.100  18.970  1.00  0.00            
ATOM     12  C4  ACD     1      20.250   4.910  18.200  1.00  0.00            
ATOM     13  H6  ACD     1      19.270   4.420  18.350  1.00  0.00            
ATOM     14  C5  ACD     1      20.300   5.360  16.720  1.00  0.00            
ATOM     15  H7  ACD     1      21.270   5.820  16.500  1.00  0.00            
ATOM     16  O4  ACD     1      19.300   6.300  16.370  1.00  0.00            
ATOM     17  H8  ACD     1      19.220   6.910  17.110  1.00  0.00            
ATOM     18  C6  ACD     1      20.370   4.050  15.830  1.00  0.00            
ATOM     19  H9  ACD     1      19.420   3.520  15.960  1.00  0.00            
ATOM     20  O5  ACD     1      20.670   4.310  14.430  1.00  0.00            
ATOM     21  H10 ACD     1      19.840   4.570  14.030  1.00  0.00            
ATOM     22  C7  ACD     1      21.380   3.050  16.360  1.00  0.00            
ATOM     23  H11 ACD     1      21.160   2.110  15.850  1.00  0.00            
ATOM     24  O6  ACD     1      21.150   2.770  17.680  1.00  0.00            
ATOM     25  C8  ACD     1      21.320   3.930  18.570  1.00  0.00            
ATOM     26  H12 ACD     1      22.320   4.320  18.350  1.00  0.00            
ATOM     27  C9  ACD     1      21.200   3.580  20.060  1.00  0.00            
ATOM     28  H13 ACD     1      21.310   4.450  20.710  1.00  0.00            
ATOM     29  H14 ACD     1      20.150   3.310  20.230  1.00  0.00            
ATOM     30  O7  ACD     1      22.020   2.490  20.460  1.00  0.00            
ATOM     31  H15 ACD     1      21.530   1.710  20.190  1.00  0.00            
ATOM     32  O8  ACD     1      22.720   3.500  16.010  1.00  0.00            
ATOM     33  C10 ACD     1      23.630   2.640  15.300  1.00  0.00            
ATOM     34  H16 ACD     1      23.140   1.720  14.960  1.00  0.00            
ATOM     35  C11 ACD     1      24.070   3.460  14.120  1.00  0.00            
ATOM     36  H17 ACD     1      24.330   4.470  14.450  1.00  0.00            
ATOM     37  O9  ACD     1      22.970   3.520  13.130  1.00  0.00            
ATOM     38  H18 ACD     1      22.210   3.900  13.590  1.00  0.00            
ATOM     39  C12 ACD     1      25.280   2.770  13.430  1.00  0.00            
ATOM     40  H19 ACD     1      24.870   1.820  13.070  1.00  0.00            
ATOM     41  O10 ACD     1      25.790   3.690  12.400  1.00  0.00            
ATOM     42  H20 ACD     1      25.770   4.590  12.760  1.00  0.00            
ATOM     43  C13 ACD     1      26.430   2.540  14.410  1.00  0.00            
ATOM     44  H21 ACD     1      27.210   1.960  13.910  1.00  0.00            
ATOM     45  O11 ACD     1      25.910   1.810  15.450  1.00  0.00            
ATOM     46  C14 ACD     1      24.820   2.350  16.230  1.00  0.00            
ATOM     47  H22 ACD     1      25.110   3.300  16.700  1.00  0.00            
ATOM     48  C15 ACD     1      24.480   1.300  17.340  1.00  0.00            
ATOM     49  H23 ACD     1      25.350   1.240  18.010  1.00  0.00            
ATOM     50  H24 ACD     1      23.570   1.680  17.820  1.00  0.00            
ATOM     51  O12 ACD     1      24.160  -0.040  16.740  1.00  0.00            
ATOM     52  H25 ACD     1      24.770  -0.120  16.000  1.00  0.00            
ATOM     53  O13 ACD     1      26.960   3.850  14.830  1.00  0.00            
ATOM     54  C16 ACD     1      28.340   4.050  14.910  1.00  0.00            
ATOM     55  H26 ACD     1      28.770   3.260  14.270  1.00  0.00            
ATOM     56  C17 ACD     1      28.670   5.430  14.340  1.00  0.00            
ATOM     57  H27 ACD     1      27.890   6.160  14.600  1.00  0.00            
ATOM     58  O14 ACD     1      28.670   5.290  12.850  1.00  0.00            
ATOM     59  H28 ACD     1      28.640   6.140  12.390  1.00  0.00            
ATOM     60  C18 ACD     1      29.920   6.020  14.950  1.00  0.00            
ATOM     61  H29 ACD     1      30.680   5.350  14.550  1.00  0.00            
ATOM     62  O15 ACD     1      30.000   7.350  14.470  1.00  0.00            
ATOM     63  H30 ACD     1      29.670   7.860  15.220  1.00  0.00            
ATOM     64  C19 ACD     1      29.750   5.890  16.490  1.00  0.00            
ATOM     65  H31 ACD     1      30.670   6.330  16.890  1.00  0.00            
ATOM     66  O16 ACD     1      29.790   4.510  16.870  1.00  0.00            
ATOM     67  C20 ACD     1      28.670   3.730  16.380  1.00  0.00            
ATOM     68  H32 ACD     1      27.740   3.880  16.940  1.00  0.00            
ATOM     69  C21 ACD     1      29.110   2.280  16.590  1.00  0.00            
ATOM     70  H33 ACD     1      29.170   2.250  17.690  1.00  0.00            
ATOM     71  H34 ACD     1      28.230   1.700  16.310  1.00  0.00            
ATOM     72  O17 ACD     1      30.340   1.870  16.020  1.00  0.00            
ATOM     73  H35 ACD     1      30.470   1.060  16.530  1.00  0.00            
ATOM     74  O18 ACD     1      28.620   6.620  17.060  1.00  0.00            
ATOM     75  C22 ACD     1      28.760   7.500  18.190  1.00  0.00            
ATOM     76  H36 ACD     1      29.850   7.630  18.330  1.00  0.00            
ATOM     77  C23 ACD     1      28.200   8.840  17.790  1.00  0.00            
ATOM     78  H37 ACD     1      27.240   8.670  17.290  1.00  0.00            
ATOM     79  O19 ACD     1      29.030   9.450  16.800  1.00  0.00            
ATOM     80  H38 ACD     1      28.460  10.100  16.370  1.00  0.00            
ATOM     81  C24 ACD     1      28.080   9.730  18.990  1.00  0.00            
ATOM     82  H39 ACD     1      29.100   9.890  19.360  1.00  0.00            
ATOM     83  O20 ACD     1      27.480  11.000  18.760  1.00  0.00            
ATOM     84  H40 ACD     1      27.270  11.110  17.830  1.00  0.00            
ATOM     85  C25 ACD     1      27.370   9.020  20.140  1.00  0.00            
ATOM     86  H41 ACD     1      27.450   9.670  21.020  1.00  0.00            
ATOM     87  O21 ACD     1      28.040   7.860  20.470  1.00  0.00            
ATOM     88  C26 ACD     1      28.050   6.910  19.410  1.00  0.00            
ATOM     89  H42 ACD     1      27.010   6.680  19.150  1.00  0.00            
ATOM     90  C27 ACD     1      28.640   5.510  19.740  1.00  0.00            
ATOM     91  H43 ACD     1      28.450   4.780  18.940  1.00  0.00            
ATOM     92  H44 ACD     1      29.730   5.600  19.750  1.00  0.00            
ATOM     93  O22 ACD     1      28.180   4.920  20.980  1.00  0.00            
ATOM     94  H45 ACD     1      28.280   5.670  21.570  1.00  0.00            
ATOM     95  O23 ACD     1      25.940   8.760  19.890  1.00  0.00            
ATOM     96  C28 ACD     1      25.120   9.040  21.080  1.00  0.00            
ATOM     97  H46 ACD     1      25.770   9.080  21.950  1.00  0.00            
ATOM     98  C29 ACD     1      24.160   7.960  21.410  1.00  0.00            
ATOM     99  H47 ACD     1      23.570   7.980  20.480  1.00  0.00            
ATOM    100  O24 ACD     1      23.350   8.280  22.630  1.00  0.00            
ATOM    101  C30 ACD     1      24.800   6.540  21.460  1.00  0.00            
ATOM    102  H48 ACD     1      25.410   6.540  20.550  1.00  0.00            
ATOM    103  H49 ACD     1      25.380   6.370  22.380  1.00  0.00            
ATOM    104  O25 ACD     1      23.730   5.570  21.430  1.00  0.00            
ATOM    105  H50 ACD     1      23.270   5.630  22.270  1.00  0.00            
ATOM    106  C31 ACD     1      24.420  10.420  20.860  1.00  0.00            
ATOM    107  H51 ACD     1      23.820  10.370  19.940  1.00  0.00            
ATOM    108  O26 ACD     1      25.380  11.460  20.750  1.00  0.00            
ATOM    109  H52 ACD     1      25.950  11.290  19.990  1.00  0.00            
ATOM    110  C32 ACD     1      23.530  10.620  22.150  1.00  0.00            
ATOM    111  H53 ACD     1      24.170  10.660  23.040  1.00  0.00            
ATOM    112  O27 ACD     1      22.750  11.770  21.950  1.00  0.00            
ATOM    113  H54 ACD     1      22.290  11.660  21.120  1.00  0.00            
ATOM    114  C33 ACD     1      22.530   9.450  22.420  1.00  0.00            
ATOM    115  H55 ACD     1      21.940   9.690  23.320  1.00  0.00            
ATOM    116  O28 ACD     1      21.630   9.240  21.320  1.00  0.00            
ATOM    117  C34 ACD     1      20.390   8.520  21.430  1.00  0.00            
ATOM    118  H56 ACD     1      19.760   9.010  22.190  1.00  0.00            
ATOM    119  C35 ACD     1      19.720   8.790  20.080  1.00  0.00            
ATOM    120  H57 ACD     1      20.540   8.860  19.360  1.00  0.00            
ATOM    121  O29 ACD     1      19.190  10.130  20.020  1.00  0.00            
ATOM    122  H58 ACD     1      18.530  10.190  20.720  1.00  0.00            
ATOM    123  C36 ACD     1      18.660   7.760  19.690  1.00  0.00            
ATOM    124  H59 ACD     1      17.770   7.890  20.310  1.00  0.00            
ATOM    125  O30 ACD     1      18.280   7.980  18.340  1.00  0.00            
ATOM    126  H60 ACD     1      17.950   8.880  18.390  1.00  0.00            
ATOM    127  C1  EA1     2      20.300   8.910   9.830  1.00  0.00            
ATOM    128  N1  EA1     2      20.380   7.970  10.960  1.00  0.00            
ATOM    129  C2  EA1     2      19.850   8.550  12.290  1.00  0.00            
ATOM    130  C3  EA1     2      20.310   7.890  13.600  1.00  0.00            
ATOM    131  C4  EA1     2      21.820   7.650  13.680  1.00  0.00            
ATOM    132  C5  EA1     2      22.320   6.970  12.370  1.00  0.00            
ATOM    133  C6  EA1     2      21.920   7.750  11.110  1.00  0.00            
ATOM    134  O1  EA1     2      22.520   8.860  13.770  1.00  0.00            
ATOM    135  C7  EA1     2      22.720   9.420  15.110  1.00  0.00            
ATOM    136  C8  EA1     2      23.490   8.390  15.910  1.00  0.00            
ATOM    137  C9  EA1     2      22.870   7.950  17.100  1.00  0.00            
ATOM    138  C10 EA1     2      23.400   6.820  17.790  1.00  0.00            
ATOM    139  C11 EA1     2      24.590   6.210  17.380  1.00  0.00            
ATOM    140  C12 EA1     2      25.130   6.680  16.180  1.00  0.00            
ATOM    141  C13 EA1     2      24.630   7.790  15.460  1.00  0.00            
ATOM    142  C14 EA1     2      23.480  10.770  15.050  1.00  0.00            
ATOM    143  C15 EA1     2      24.260  11.170  13.950  1.00  0.00            
ATOM    144  C16 EA1     2      25.040  12.320  14.040  1.00  0.00            
ATOM    145  C17 EA1     2      24.880  13.160  15.130  1.00  0.00            
ATOM    146  C18 EA1     2      24.040  12.850  16.210  1.00  0.00            
ATOM    147  C19 EA1     2      23.350  11.670  16.160  1.00  0.00            
ATOM    148  H1  EA1     2      20.940   9.770  10.030  1.00  0.00            
ATOM    149  H2  EA1     2      20.810   8.390   9.010  1.00  0.00            
ATOM    150  H3  EA1     2      19.290   9.140   9.490  1.00  0.00            
ATOM    151  H4  EA1     2      19.830   7.120  10.770  1.00  0.00            
ATOM    152  H5  EA1     2      18.760   8.540  12.290  1.00  0.00            
ATOM    153  H6  EA1     2      20.240   9.570  12.290  1.00  0.00            
ATOM    154  H7  EA1     2      19.780   6.940  13.520  1.00  0.00            
ATOM    155  H8  EA1     2      19.960   8.420  14.490  1.00  0.00            
ATOM    156  H9  EA1     2      21.950   6.980  14.540  1.00  0.00            
ATOM    157  H10 EA1     2      21.920   5.980  12.130  1.00  0.00            
ATOM    158  H11 EA1     2      23.410   6.860  12.300  1.00  0.00            
ATOM    159  H12 EA1     2      22.430   8.710  11.190  1.00  0.00            
ATOM    160  H13 EA1     2      22.370   7.320  10.210  1.00  0.00            
ATOM    161  H14 EA1     2      21.700   9.540  15.500  1.00  0.00            
ATOM    162  H15 EA1     2      22.000   8.450  17.500  1.00  0.00            
ATOM    163  H16 EA1     2      22.860   6.420  18.640  1.00  0.00            
ATOM    164  H17 EA1     2      25.120   5.410  17.880  1.00  0.00            
ATOM    165  H18 EA1     2      26.060   6.320  15.760  1.00  0.00            
ATOM    166  H19 EA1     2      25.040   8.130  14.510  1.00  0.00            
ATOM    167  H20 EA1     2      24.340  10.620  13.020  1.00  0.00            
ATOM    168  H21 EA1     2      25.690  12.650  13.240  1.00  0.00            
ATOM    169  H22 EA1     2      25.390  14.110  15.150  1.00  0.00            
ATOM    170  H23 EA1     2      24.010  13.620  16.980  1.00  0.00            
ATOM    171  H24 EA1     2      22.710  11.380  16.980  1.00  0.00            
TER
ENDMDL
MODEL        1
ATOM      1  H1  ACD     1      23.300   2.120  23.190  1.00  0.00            
ATOM      2  O1  ACD     1      23.520   3.050  23.270  1.00  0.00            
ATOM      3  C1  ACD     1      22.360   3.830  23.470  1.00  0.00            
ATOM      4  H2  ACD     1      22.550   4.700  24.120  1.00  0.00            
ATOM      5  H3  ACD     1      21.660   3.200  24.020  1.00  0.00            
ATOM      6  C2  ACD     1      21.610   4.260  22.120  1.00  0.00            
ATOM      7  H4  ACD     1      22.250   4.170  21.240  1.00  0.00            
ATOM      8  O2  ACD     1      20.410   3.420  22.030  1.00  0.00            
ATOM      9  C3  ACD     1      19.550   3.770  20.990  1.00  0.00            
ATOM     10  H5  ACD     1      18.670   3.120  21.020  1.00  0.00            
ATOM     11  O3  ACD     1      20.180   3.710  19.770  1.00  0.00            
ATOM     12  C4  ACD     1      19.900   2.510  18.980  1.00  0.00            
ATOM     13  H6  ACD     1      19.150   1.870  19.440  1.00  0.00            
ATOM     14  C5  ACD     1      19.340   3.140  17.650  1.00  0.00            
ATOM     15  H7  ACD     1      20.100   3.780  17.200  1.00  0.00            
ATOM     16  O4  ACD     1      18.150   3.920  17.970  1.00  0.00            
ATOM     17  H8  ACD     1      18.310   4.290  18.850  1.00  0.00            
ATOM     18  C6  ACD     1      19.090   2.050  16.580  1.00  0.00            
ATOM     19  H9  ACD     1      18.300   1.390  16.960  1.00  0.00            
ATOM     20  O5  ACD     1      18.840   2.630  15.260  1.00  0.00            
ATOM     21  H10 ACD     1      18.050   3.170  15.320  1.00  0.00            
ATOM     22  C7  ACD     1      20.340   1.160  16.440  1.00  0.00            
ATOM     23  H11 ACD     1      19.970   0.340  15.830  1.00  0.00            
ATOM     24  O6  ACD     1      20.800   0.710  17.650  1.00  0.00            
ATOM     25  C8  ACD     1      21.100   1.650  18.710  1.00  0.00            
ATOM     26  H12 ACD     1      21.970   2.250  18.420  1.00  0.00            
ATOM     27  C9  ACD     1      21.580   0.800  19.950  1.00  0.00            
ATOM     28  H13 ACD     1      21.840   1.500  20.750  1.00  0.00            
ATOM     29  H14 ACD     1      20.820   0.150  20.380  1.00  0.00            
ATOM     30  O7  ACD     1      22.710   0.080  19.590  1.00  0.00            
ATOM     31  H15 ACD     1      22.450  -0.470  18.850  1.00  0.00            
ATOM     32  O8  ACD     1      21.440   1.850  15.890  1.00  0.00            
ATOM     33  C10 ACD     1      22.040   1.320  14.630  1.00  0.00            
ATOM     34  H16 ACD     1      21.680   0.330  14.330  1.00  0.00            
ATOM     35  C11 ACD     1      21.830   2.450  13.570  1.00  0.00            
ATOM     36  H17 ACD     1      22.010   3.420  14.060  1.00  0.00            
ATOM     37  O9  ACD     1      20.460   2.480  13.110  1.00  0.00            
ATOM     38  H18 ACD     1      19.910   2.660  13.880  1.00  0.00            
ATOM     39  C12 ACD     1      22.920   2.270  12.500  1.00  0.00            
ATOM     40  H19 ACD     1      22.710   1.400  11.860  1.00  0.00            
ATOM     41  O10 ACD     1      23.100   3.340  11.510  1.00  0.00            
ATOM     42  H20 ACD     1      22.170   3.520  11.320  1.00  0.00            
ATOM     43  C13 ACD     1      24.310   2.030  13.060  1.00  0.00            
ATOM     44  H21 ACD     1      25.030   1.970  12.240  1.00  0.00            
ATOM     45  O11 ACD     1      24.250   0.910  13.930  1.00  0.00            
ATOM     46  C14 ACD     1      23.430   1.000  15.040  1.00  0.00            
ATOM     47  H22 ACD     1      23.820   1.840  15.630  1.00  0.00            
ATOM     48  C15 ACD     1      23.590  -0.250  15.920  1.00  0.00            
ATOM     49  H23 ACD     1      24.650  -0.390  16.170  1.00  0.00            
ATOM     50  H24 ACD     1      23.140  -0.190  16.920  1.00  0.00            
ATOM     51  O12 ACD     1      23.120  -1.480  15.220  1.00  0.00            
ATOM     52  H25 ACD     1      23.490  -1.340  14.350  1.00  0.00            
ATOM     53  O13 ACD     1      24.740   3.150  13.850  1.00  0.00            
ATOM     54  C16 ACD     1      26.070   3.670  13.650  1.00  0.00            
ATOM     55  H26 ACD     1      26.710   3.210  12.880  1.00  0.00            
ATOM     56  C17 ACD     1      25.870   5.110  13.170  1.00  0.00            
ATOM     57  H27 ACD     1      25.120   5.540  13.840  1.00  0.00            
ATOM     58  O14 ACD     1      25.370   4.990  11.830  1.00  0.00            
ATOM     59  H28 ACD     1      24.540   4.520  11.910  1.00  0.00            
ATOM     60  C18 ACD     1      27.130   5.830  13.200  1.00  0.00            
ATOM     61  H29 ACD     1      27.820   5.340  12.490  1.00  0.00            
ATOM     62  O15 ACD     1      27.160   7.200  12.870  1.00  0.00            
ATOM     63  H30 ACD     1      26.640   7.600  13.560  1.00  0.00            
ATOM     64  C19 ACD     1      27.830   5.670  14.480  1.00  0.00            
ATOM     65  H31 ACD     1      28.830   6.100  14.330  1.00  0.00            
ATOM     66  O16 ACD     1      28.030   4.290  14.700  1.00  0.00            
ATOM     67  C20 ACD     1      26.830   3.630  14.960  1.00  0.00            
ATOM     68  H32 ACD     1      26.220   4.060  15.760  1.00  0.00            
ATOM     69  C21 ACD     1      27.120   2.160  15.140  1.00  0.00            
ATOM     70  H33 ACD     1      26.180   1.640  15.340  1.00  0.00            
ATOM     71  H34 ACD     1      27.650   1.730  14.270  1.00  0.00            
ATOM     72  O17 ACD     1      27.860   2.060  16.250  1.00  0.00            
ATOM     73  H35 ACD     1      27.310   1.750  16.970  1.00  0.00            
ATOM     74  O18 ACD     1      27.060   6.320  15.470  1.00  0.00            
ATOM     75  C22 ACD     1      27.690   7.090  16.470  1.00  0.00            
ATOM     76  H36 ACD     1      28.700   7.350  16.150  1.00  0.00            
ATOM     77  C23 ACD     1      26.860   8.400  16.540  1.00  0.00            
ATOM     78  H37 ACD     1      25.860   7.990  16.350  1.00  0.00            
ATOM     79  O19 ACD     1      27.220   9.180  15.400  1.00  0.00            
ATOM     80  H38 ACD     1      27.400  10.090  15.680  1.00  0.00            
ATOM     81  C24 ACD     1      26.970   9.160  17.850  1.00  0.00            
ATOM     82  H39 ACD     1      27.870   9.790  17.930  1.00  0.00            
ATOM     83  O20 ACD     1      25.780   9.930  18.110  1.00  0.00            
ATOM     84  H40 ACD     1      25.290   9.430  18.770  1.00  0.00            
ATOM     85  C25 ACD     1      27.100   8.300  19.100  1.00  0.00            
ATOM     86  H41 ACD     1      27.450   8.940  19.910  1.00  0.00            
ATOM     87  O21 ACD     1      28.080   7.270  18.880  1.00  0.00            
ATOM     88  C26 ACD     1      27.740   6.380  17.840  1.00  0.00            
ATOM     89  H42 ACD     1      26.740   6.010  18.080  1.00  0.00            
ATOM     90  C27 ACD     1      28.800   5.280  17.850  1.00  0.00            
ATOM     91  H43 ACD     1      28.510   4.580  17.060  1.00  0.00            
ATOM     92  H44 ACD     1      29.770   5.740  17.630  1.00  0.00            
ATOM     93  O22 ACD     1      28.760   4.530  19.000  1.00  0.00            
ATOM     94  H45 ACD     1      28.700   3.580  18.840  1.00  0.00            
ATOM     95  O23 ACD     1      25.890   7.670  19.420  1.00  0.00            
ATOM     96  C28 ACD     1      25.450   7.620  20.810  1.00  0.00            
ATOM     97  H46 ACD     1      26.290   7.820  21.490  1.00  0.00            
ATOM     98  C29 ACD     1      24.900   6.240  21.120  1.00  0.00            
ATOM     99  H47 ACD     1      24.050   5.870  20.540  1.00  0.00            
ATOM    100  O24 ACD     1      24.450   6.160  22.520  1.00  0.00            
ATOM    101  C30 ACD     1      25.960   5.180  20.940  1.00  0.00            
ATOM    102  H48 ACD     1      26.300   5.080  19.900  1.00  0.00            
ATOM    103  H49 ACD     1      26.900   5.430  21.460  1.00  0.00            
ATOM    104  O25 ACD     1      25.480   3.880  21.250  1.00  0.00            
ATOM    105  H50 ACD     1      25.130   3.860  22.140  1.00  0.00            
ATOM    106  C31 ACD     1      24.410   8.680  21.010  1.00  0.00            
ATOM    107  H51 ACD     1      23.660   8.540  20.220  1.00  0.00            
ATOM    108  O26 ACD     1      24.930  10.000  20.890  1.00  0.00            
ATOM    109  H52 ACD     1      25.640  10.180  21.510  1.00  0.00            
ATOM    110  C32 ACD     1      23.710   8.420  22.390  1.00  0.00            
ATOM    111  H53 ACD     1      24.510   8.700  23.090  1.00  0.00            
ATOM    112  O27 ACD     1      22.510   9.210  22.560  1.00  0.00            
ATOM    113  H54 ACD     1      22.720  10.140  22.670  1.00  0.00            
ATOM    114  C33 ACD     1      23.300   6.980  22.730  1.00  0.00            
ATOM    115  H55 ACD     1      23.000   6.860  23.770  1.00  0.00            
ATOM    116  O28 ACD     1      22.180   6.640  21.850  1.00  0.00            
ATOM    117  C34 ACD     1      21.180   5.750  22.250  1.00  0.00            
ATOM    118  H56 ACD     1      20.890   5.860  23.300  1.00  0.00            
ATOM    119  C35 ACD     1      20.040   6.170  21.410  1.00  0.00            
ATOM    120  H57 ACD     1      20.450   6.180  20.400  1.00  0.00            
ATOM    121  O29 ACD     1      19.660   7.560  21.820  1.00  0.00            
ATOM    122  H58 ACD     1      19.880   7.590  22.760  1.00  0.00            
ATOM    123  C36 ACD     1      18.960   5.090  21.290  1.00  0.00            
ATOM    124  H59 ACD     1      18.500   5.080  22.290  1.00  0.00            
ATOM    125  O30 ACD     1      18.010   5.570  20.320  1.00  0.00            
ATOM    126  H60 ACD     1      17.690   6.440  20.550  1.00  0.00            
ATOM    127  C1  EA1     2      16.580   8.910  13.130  1.00  0.00            
ATOM    128  N1  EA1     2      17.060   7.990  14.200  1.00  0.00            
ATOM    129  C2  EA1     2      17.850   8.760  15.180  1.00  0.00            
ATOM    130  C3  EA1     2      18.680   7.880  16.140  1.00  0.00            
ATOM    131  C4  EA1     2      19.440   6.690  15.470  1.00  0.00            
ATOM    132  C5  EA1     2      18.450   5.880  14.580  1.00  0.00            
ATOM    133  C6  EA1     2      17.900   6.830  13.600  1.00  0.00            
ATOM    134  O1  EA1     2      20.500   7.140  14.570  1.00  0.00            
ATOM    135  C7  EA1     2      21.690   7.710  15.060  1.00  0.00            
ATOM    136  C8  EA1     2      22.330   6.730  16.060  1.00  0.00            
ATOM    137  C9  EA1     2      22.270   7.080  17.430  1.00  0.00            
ATOM    138  C10 EA1     2      22.540   6.110  18.380  1.00  0.00            
ATOM    139  C11 EA1     2      23.150   4.960  18.000  1.00  0.00            
ATOM    140  C12 EA1     2      23.480   4.700  16.650  1.00  0.00            
ATOM    141  C13 EA1     2      22.940   5.560  15.670  1.00  0.00            
ATOM    142  C14 EA1     2      22.670   8.110  13.950  1.00  0.00            
ATOM    143  C15 EA1     2      22.840   7.430  12.760  1.00  0.00            
ATOM    144  C16 EA1     2      23.770   7.880  11.820  1.00  0.00            
ATOM    145  C17 EA1     2      24.570   8.980  12.090  1.00  0.00            
ATOM    146  C18 EA1     2      24.360   9.740  13.290  1.00  0.00            
ATOM    147  C19 EA1     2      23.390   9.280  14.210  1.00  0.00            
ATOM    148  H1  EA1     2      15.590   8.680  12.760  1.00  0.00            
ATOM    149  H2  EA1     2      16.570   9.920  13.560  1.00  0.00            
ATOM    150  H3  EA1     2      17.300   8.910  12.310  1.00  0.00            
ATOM    151  H4  EA1     2      16.330   7.480  14.730  1.00  0.00            
ATOM    152  H5  EA1     2      17.240   9.460  15.750  1.00  0.00            
ATOM    153  H6  EA1     2      18.530   9.370  14.580  1.00  0.00            
ATOM    154  H7  EA1     2      18.020   7.440  16.890  1.00  0.00            
ATOM    155  H8  EA1     2      19.390   8.570  16.600  1.00  0.00            
ATOM    156  H9  EA1     2      19.770   5.960  16.220  1.00  0.00            
ATOM    157  H10 EA1     2      17.710   5.340  15.180  1.00  0.00            
ATOM    158  H11 EA1     2      19.100   5.150  14.080  1.00  0.00            
ATOM    159  H12 EA1     2      18.740   7.280  13.060  1.00  0.00            
ATOM    160  H13 EA1     2      17.210   6.290  12.950  1.00  0.00            
ATOM    161  H14 EA1     2      21.340   8.610  15.590  1.00  0.00            
ATOM    162  H15 EA1     2      21.730   7.970  17.720  1.00  0.00            
ATOM    163  H16 EA1     2      22.440   6.290  19.450  1.00  0.00            
ATOM    164  H17 EA1     2      23.340   4.180  18.730  1.00  0.00            
ATOM    165  H18 EA1     2      23.900   3.730  16.400  1.00  0.00            
ATOM    166  H19 EA1     2      23.000   5.320  14.610  1.00  0.00            
ATOM    167  H20 EA1     2      22.240   6.560  12.520  1.00  0.00            
ATOM    168  H21 EA1     2      23.910   7.260  10.940  1.00  0.00            
ATOM    169  H22 EA1     2      25.240   9.300  11.300  1.00  0.00            
ATOM    170  H23 EA1     2      24.980  10.620  13.450  1.00  0.00            
ATOM    171  H24 EA1     2      23.200   9.880  15.100  1.00  0.00            
TER
ENDMDL
MODEL        1
ATOM      1  H1  ACD     1      12.760   3.910   6.100  1.00  0.00            
ATOM      2  O1  ACD     1      12.980   3.440   6.910  1.00  0.00            
ATOM      3  C1  ACD     1      13.250   2.130   6.440  1.00  0.00            
ATOM      4  H2  ACD     1      13.950   2.250   5.610  1.00  0.00            
ATOM      5  H3  ACD     1      12.360   1.580   6.110  1.00  0.00            
ATOM      6  C2  ACD     1      14.020   1.380   7.590  1.00  0.00            
ATOM      7  H4  ACD     1      14.720   2.090   8.040  1.00  0.00            
ATOM      8  O2  ACD     1      13.060   0.910   8.610  1.00  0.00            
ATOM      9  C3  ACD     1      13.570   0.060   9.630  1.00  0.00            
ATOM     10  H5  ACD     1      12.740  -0.270  10.260  1.00  0.00            
ATOM     11  O3  ACD     1      14.530   0.790  10.380  1.00  0.00            
ATOM     12  C4  ACD     1      14.410   0.940  11.850  1.00  0.00            
ATOM     13  H6  ACD     1      13.580   0.300  12.170  1.00  0.00            
ATOM     14  C5  ACD     1      15.680   0.340  12.450  1.00  0.00            
ATOM     15  H7  ACD     1      16.470   0.730  11.800  1.00  0.00            
ATOM     16  O4  ACD     1      15.710  -1.090  12.550  1.00  0.00            
ATOM     17  H8  ACD     1      16.510  -1.360  13.010  1.00  0.00            
ATOM     18  C6  ACD     1      16.100   0.920  13.840  1.00  0.00            
ATOM     19  H9  ACD     1      15.510   0.340  14.570  1.00  0.00            
ATOM     20  O5  ACD     1      17.490   0.780  14.140  1.00  0.00            
ATOM     21  H10 ACD     1      17.680  -0.170  14.210  1.00  0.00            
ATOM     22  C7  ACD     1      15.790   2.380  13.950  1.00  0.00            
ATOM     23  H11 ACD     1      16.000   2.520  15.020  1.00  0.00            
ATOM     24  O6  ACD     1      14.410   2.570  13.600  1.00  0.00            
ATOM     25  C8  ACD     1      14.100   2.320  12.210  1.00  0.00            
ATOM     26  H12 ACD     1      14.780   2.910  11.580  1.00  0.00            
ATOM     27  C9  ACD     1      12.630   2.720  11.840  1.00  0.00            
ATOM     28  H13 ACD     1      12.370   2.280  10.880  1.00  0.00            
ATOM     29  H14 ACD     1      12.010   2.210  12.600  1.00  0.00            
ATOM     30  O7  ACD     1      12.490   4.130  11.860  1.00  0.00            
ATOM     31  H15 ACD     1      12.650   4.420  10.950  1.00  0.00            
ATOM     32  O8  ACD     1      16.610   3.090  13.110  1.00  0.00            
ATOM     33  C10 ACD     1      17.180   4.270  13.630  1.00  0.00            
ATOM     34  H16 ACD     1      16.610   4.600  14.510  1.00  0.00            
ATOM     35  C11 ACD     1      18.570   3.900  14.080  1.00  0.00            
ATOM     36  H17 ACD     1      19.060   3.390  13.240  1.00  0.00            
ATOM     37  O9  ACD     1      18.430   2.990  15.180  1.00  0.00            
ATOM     38  H18 ACD     1      18.100   2.140  14.900  1.00  0.00            
ATOM     39  C12 ACD     1      19.380   5.170  14.490  1.00  0.00            
ATOM     40  H19 ACD     1      18.920   5.730  15.320  1.00  0.00            
ATOM     41  O10 ACD     1      20.750   4.840  14.830  1.00  0.00            
ATOM     42  H20 ACD     1      21.130   4.740  13.950  1.00  0.00            
ATOM     43  C13 ACD     1      19.420   6.010  13.290  1.00  0.00            
ATOM     44  H21 ACD     1      20.000   6.920  13.480  1.00  0.00            
ATOM     45  O11 ACD     1      18.050   6.440  13.100  1.00  0.00            
ATOM     46  C14 ACD     1      17.210   5.420  12.600  1.00  0.00            
ATOM     47  H22 ACD     1      17.540   5.140  11.590  1.00  0.00            
ATOM     48  C15 ACD     1      15.810   5.940  12.320  1.00  0.00            
ATOM     49  H23 ACD     1      15.210   5.230  11.740  1.00  0.00            
ATOM     50  H24 ACD     1      15.230   6.070  13.240  1.00  0.00            
ATOM     51  O12 ACD     1      15.810   7.100  11.470  1.00  0.00            
ATOM     52  H25 ACD     1      15.930   7.890  12.000  1.00  0.00            
ATOM     53  O13 ACD     1      19.960   5.280  12.100  1.00  0.00            
ATOM     54  C16 ACD     1      20.970   5.940  11.360  1.00  0.00            
ATOM     55  H26 ACD     1      21.250   6.930  11.740  1.00  0.00            
ATOM     56  C17 ACD     1      22.190   5.070  11.430  1.00  0.00            
ATOM     57  H27 ACD     1      21.830   4.100  11.050  1.00  0.00            
ATOM     58  O14 ACD     1      22.550   4.960  12.740  1.00  0.00            
ATOM     59  H28 ACD     1      23.350   4.440  12.830  1.00  0.00            
ATOM     60  C18 ACD     1      23.260   5.580  10.560  1.00  0.00            
ATOM     61  H29 ACD     1      23.700   6.480  11.020  1.00  0.00            
ATOM     62  O15 ACD     1      24.260   4.600  10.280  1.00  0.00            
ATOM     63  H30 ACD     1      23.810   4.180   9.540  1.00  0.00            
ATOM     64  C19 ACD     1      22.730   6.030   9.140  1.00  0.00            
ATOM     65  H31 ACD     1      23.540   6.530   8.610  1.00  0.00            
ATOM     66  O16 ACD     1      21.560   6.840   9.310  1.00  0.00            
ATOM     67  C20 ACD     1      20.480   6.320  10.010  1.00  0.00            
ATOM     68  H32 ACD     1      20.030   5.440   9.530  1.00  0.00            
ATOM     69  C21 ACD     1      19.360   7.360  10.260  1.00  0.00            
ATOM     70  H33 ACD     1      18.460   6.790  10.540  1.00  0.00            
ATOM     71  H34 ACD     1      19.650   8.020  11.080  1.00  0.00            
ATOM     72  O17 ACD     1      18.990   8.040   9.140  1.00  0.00            
ATOM     73  H35 ACD     1      19.710   8.640   8.930  1.00  0.00            
ATOM     74  O18 ACD     1      22.350   4.940   8.430  1.00  0.00            
ATOM     75  C22 ACD     1      22.410   4.910   7.030  1.00  0.00            
ATOM     76  H36 ACD     1      23.290   5.420   6.630  1.00  0.00            
ATOM     77  C23 ACD     1      22.640   3.450   6.670  1.00  0.00            
ATOM     78  H37 ACD     1      21.900   2.770   7.100  1.00  0.00            
ATOM     79  O19 ACD     1      24.000   3.130   6.990  1.00  0.00            
ATOM     80  H38 ACD     1      24.040   2.200   7.220  1.00  0.00            
ATOM     81  C24 ACD     1      22.330   3.150   5.180  1.00  0.00            
ATOM     82  H39 ACD     1      23.140   3.600   4.580  1.00  0.00            
ATOM     83  O20 ACD     1      22.360   1.810   4.930  1.00  0.00            
ATOM     84  H40 ACD     1      23.300   1.650   5.090  1.00  0.00            
ATOM     85  C25 ACD     1      20.910   3.660   4.810  1.00  0.00            
ATOM     86  H41 ACD     1      20.660   3.380   3.780  1.00  0.00            
ATOM     87  O21 ACD     1      21.030   5.050   4.960  1.00  0.00            
ATOM     88  C26 ACD     1      21.200   5.560   6.290  1.00  0.00            
ATOM     89  H42 ACD     1      20.350   5.210   6.890  1.00  0.00            
ATOM     90  C27 ACD     1      21.060   7.080   6.320  1.00  0.00            
ATOM     91  H43 ACD     1      21.540   7.550   7.190  1.00  0.00            
ATOM     92  H44 ACD     1      21.560   7.590   5.490  1.00  0.00            
ATOM     93  O22 ACD     1      19.720   7.520   6.260  1.00  0.00            
ATOM     94  H45 ACD     1      19.340   7.460   7.140  1.00  0.00            
ATOM     95  O23 ACD     1      19.950   3.030   5.690  1.00  0.00            
ATOM     96  C28 ACD     1      18.850   2.280   5.070  1.00  0.00            
ATOM     97  H46 ACD     1      19.030   2.190   3.990  1.00  0.00            
ATOM     98  C29 ACD     1      17.490   2.870   5.340  1.00  0.00            
ATOM     99  H47 ACD     1      17.410   2.800   6.440  1.00  0.00            
ATOM    100  O24 ACD     1      16.490   2.120   4.700  1.00  0.00            
ATOM    101  C30 ACD     1      17.370   4.390   5.080  1.00  0.00            
ATOM    102  H48 ACD     1      18.170   4.900   5.650  1.00  0.00            
ATOM    103  H49 ACD     1      17.490   4.540   4.000  1.00  0.00            
ATOM    104  O25 ACD     1      16.180   4.940   5.570  1.00  0.00            
ATOM    105  H50 ACD     1      15.460   4.300   5.520  1.00  0.00            
ATOM    106  C31 ACD     1      18.890   0.870   5.470  1.00  0.00            
ATOM    107  H51 ACD     1      18.840   0.710   6.550  1.00  0.00            
ATOM    108  O26 ACD     1      20.110   0.290   4.980  1.00  0.00            
ATOM    109  H52 ACD     1      20.890   0.710   5.350  1.00  0.00            
ATOM    110  C32 ACD     1      17.730   0.050   4.850  1.00  0.00            
ATOM    111  H53 ACD     1      17.890   0.060   3.760  1.00  0.00            
ATOM    112  O27 ACD     1      17.760  -1.290   5.420  1.00  0.00            
ATOM    113  H54 ACD     1      18.550  -1.710   5.080  1.00  0.00            
ATOM    114  C33 ACD     1      16.410   0.780   5.120  1.00  0.00            
ATOM    115  H55 ACD     1      15.640   0.210   4.590  1.00  0.00            
ATOM    116  O28 ACD     1      16.110   0.700   6.580  1.00  0.00            
ATOM    117  C34 ACD     1      14.870   0.190   7.030  1.00  0.00            
ATOM    118  H56 ACD     1      14.360  -0.280   6.170  1.00  0.00            
ATOM    119  C35 ACD     1      15.360  -0.780   8.080  1.00  0.00            
ATOM    120  H57 ACD     1      16.080  -0.260   8.730  1.00  0.00            
ATOM    121  O29 ACD     1      16.040  -1.880   7.410  1.00  0.00            
ATOM    122  H58 ACD     1      16.610  -1.500   6.740  1.00  0.00            
ATOM    123  C36 ACD     1      14.150  -1.220   8.970  1.00  0.00            
ATOM    124  H59 ACD     1      13.350  -1.660   8.370  1.00  0.00            
ATOM    125  O30 ACD     1      14.480  -2.050  10.030  1.00  0.00            
ATOM    126  H60 ACD     1      14.990  -1.490  10.630  1.00  0.00            
ATOM    127  C1  EA1     2      18.440  -4.200   7.020  1.00  0.00            
ATOM    128  N1  EA1     2      19.410  -3.650   8.020  1.00  0.00            
ATOM    129  C2  EA1     2      18.600  -3.140   9.160  1.00  0.00            
ATOM    130  C3  EA1     2      19.500  -2.480  10.290  1.00  0.00            
ATOM    131  C4  EA1     2      20.370  -1.280   9.620  1.00  0.00            
ATOM    132  C5  EA1     2      21.020  -1.660   8.320  1.00  0.00            
ATOM    133  C6  EA1     2      20.080  -2.450   7.360  1.00  0.00            
ATOM    134  O1  EA1     2      19.470  -0.150   9.350  1.00  0.00            
ATOM    135  C7  EA1     2      20.070   1.210   9.220  1.00  0.00            
ATOM    136  C8  EA1     2      18.930   2.120   9.000  1.00  0.00            
ATOM    137  C9  EA1     2      17.690   1.860   9.360  1.00  0.00            
ATOM    138  C10 EA1     2      16.710   2.910   9.310  1.00  0.00            
ATOM    139  C11 EA1     2      17.010   4.140   8.780  1.00  0.00            
ATOM    140  C12 EA1     2      18.320   4.420   8.330  1.00  0.00            
ATOM    141  C13 EA1     2      19.300   3.430   8.500  1.00  0.00            
ATOM    142  C14 EA1     2      20.910   1.480  10.480  1.00  0.00            
ATOM    143  C15 EA1     2      20.230   1.670  11.710  1.00  0.00            
ATOM    144  C16 EA1     2      21.010   1.850  12.880  1.00  0.00            
ATOM    145  C17 EA1     2      22.360   1.840  12.860  1.00  0.00            
ATOM    146  C18 EA1     2      23.080   1.650  11.680  1.00  0.00            
ATOM    147  C19 EA1     2      22.330   1.500  10.490  1.00  0.00            
ATOM    148  H1  EA1     2      18.010  -5.100   7.460  1.00  0.00            
ATOM    149  H2  EA1     2      17.690  -3.410   6.900  1.00  0.00            
ATOM    150  H3  EA1     2      18.870  -4.450   6.050  1.00  0.00            
ATOM    151  H4  EA1     2      20.120  -4.290   8.410  1.00  0.00            
ATOM    152  H5  EA1     2      17.960  -3.870   9.650  1.00  0.00            
ATOM    153  H6  EA1     2      17.990  -2.370   8.700  1.00  0.00            
ATOM    154  H7  EA1     2      20.040  -3.270  10.820  1.00  0.00            
ATOM    155  H8  EA1     2      18.880  -1.970  11.040  1.00  0.00            
ATOM    156  H9  EA1     2      21.080  -0.990  10.400  1.00  0.00            
ATOM    157  H10 EA1     2      21.990  -2.150   8.500  1.00  0.00            
ATOM    158  H11 EA1     2      21.330  -0.730   7.840  1.00  0.00            
ATOM    159  H12 EA1     2      19.280  -1.790   7.010  1.00  0.00            
ATOM    160  H13 EA1     2      20.660  -2.690   6.470  1.00  0.00            
ATOM    161  H14 EA1     2      20.890   1.270   8.500  1.00  0.00            
ATOM    162  H15 EA1     2      17.380   0.960   9.880  1.00  0.00            
ATOM    163  H16 EA1     2      15.690   2.690   9.620  1.00  0.00            
ATOM    164  H17 EA1     2      16.220   4.890   8.700  1.00  0.00            
ATOM    165  H18 EA1     2      18.480   5.360   7.820  1.00  0.00            
ATOM    166  H19 EA1     2      20.350   3.620   8.300  1.00  0.00            
ATOM    167  H20 EA1     2      19.150   1.650  11.830  1.00  0.00            
ATOM    168  H21 EA1     2      20.510   2.080  13.810  1.00  0.00            
ATOM    169  H22 EA1     2      22.930   2.140  13.730  1.00  0.00            
ATOM    170  H23 EA1     2      24.150   1.750  11.550  1.00  0.00            
ATOM    171  H24 EA1     2      22.820   1.360   9.530  1.00  0.00            
TER
ENDMDL
MODEL        1
ATOM      1  H1  ACD     1      13.010   9.630  17.680  1.00  0.00            
ATOM      2  O1  ACD     1      12.370   9.020  17.300  1.00  0.00            
ATOM      3  C1  ACD     1      11.120   9.310  17.660  1.00  0.00            
ATOM      4  H2  ACD     1      10.700   9.980  16.900  1.00  0.00            
ATOM      5  H3  ACD     1      11.050   9.860  18.610  1.00  0.00            
ATOM      6  C2  ACD     1      10.320   7.990  17.810  1.00  0.00            
ATOM      7  H4  ACD     1      10.770   7.280  17.110  1.00  0.00            
ATOM      8  O2  ACD     1      10.530   7.540  19.200  1.00  0.00            
ATOM      9  C3  ACD     1      10.000   6.240  19.510  1.00  0.00            
ATOM     10  H5  ACD     1      10.290   5.990  20.540  1.00  0.00            
ATOM     11  O3  ACD     1      10.580   5.190  18.630  1.00  0.00            
ATOM     12  C4  ACD     1      11.810   4.440  19.020  1.00  0.00            
ATOM     13  H6  ACD     1      11.640   4.030  20.030  1.00  0.00            
ATOM     14  C5  ACD     1      11.860   3.280  18.000  1.00  0.00            
ATOM     15  H7  ACD     1      11.560   3.700  17.030  1.00  0.00            
ATOM     16  O4  ACD     1      10.950   2.210  18.260  1.00  0.00            
ATOM     17  H8  ACD     1      10.840   1.880  17.370  1.00  0.00            
ATOM     18  C6  ACD     1      13.310   2.680  17.750  1.00  0.00            
ATOM     19  H9  ACD     1      13.690   2.220  18.670  1.00  0.00            
ATOM     20  O5  ACD     1      13.270   1.710  16.720  1.00  0.00            
ATOM     21  H10 ACD     1      13.060   0.930  17.240  1.00  0.00            
ATOM     22  C7  ACD     1      14.300   3.780  17.560  1.00  0.00            
ATOM     23  H11 ACD     1      15.350   3.480  17.600  1.00  0.00            
ATOM     24  O6  ACD     1      14.210   4.580  18.730  1.00  0.00            
ATOM     25  C8  ACD     1      13.020   5.380  18.900  1.00  0.00            
ATOM     26  H12 ACD     1      12.920   6.030  18.030  1.00  0.00            
ATOM     27  C9  ACD     1      13.320   6.340  20.080  1.00  0.00            
ATOM     28  H13 ACD     1      12.390   6.800  20.420  1.00  0.00            
ATOM     29  H14 ACD     1      13.680   5.730  20.920  1.00  0.00            
ATOM     30  O7  ACD     1      14.250   7.380  19.820  1.00  0.00            
ATOM     31  H15 ACD     1      15.110   6.960  19.750  1.00  0.00            
ATOM     32  O8  ACD     1      14.110   4.620  16.440  1.00  0.00            
ATOM     33  C10 ACD     1      15.190   4.870  15.570  1.00  0.00            
ATOM     34  H16 ACD     1      16.110   4.340  15.840  1.00  0.00            
ATOM     35  C11 ACD     1      14.780   4.230  14.210  1.00  0.00            
ATOM     36  H17 ACD     1      13.820   4.620  13.850  1.00  0.00            
ATOM     37  O9  ACD     1      14.610   2.790  14.360  1.00  0.00            
ATOM     38  H18 ACD     1      13.960   2.750  15.070  1.00  0.00            
ATOM     39  C12 ACD     1      15.830   4.580  13.120  1.00  0.00            
ATOM     40  H19 ACD     1      16.780   4.220  13.530  1.00  0.00            
ATOM     41  O10 ACD     1      15.340   3.850  11.970  1.00  0.00            
ATOM     42  H20 ACD     1      14.780   3.140  12.290  1.00  0.00            
ATOM     43  C13 ACD     1      15.890   6.050  12.990  1.00  0.00            
ATOM     44  H21 ACD     1      16.710   6.230  12.290  1.00  0.00            
ATOM     45  O11 ACD     1      16.380   6.610  14.260  1.00  0.00            
ATOM     46  C14 ACD     1      15.540   6.340  15.330  1.00  0.00            
ATOM     47  H22 ACD     1      14.590   6.880  15.300  1.00  0.00            
ATOM     48  C15 ACD     1      16.340   6.950  16.550  1.00  0.00            
ATOM     49  H23 ACD     1      16.650   7.990  16.390  1.00  0.00            
ATOM     50  H24 ACD     1      15.600   7.000  17.350  1.00  0.00            
ATOM     51  O12 ACD     1      17.490   6.170  16.810  1.00  0.00            
ATOM     52  H25 ACD     1      18.110   6.830  17.130  1.00  0.00            
ATOM     53  O13 ACD     1      14.680   6.660  12.640  1.00  0.00            
ATOM     54  C16 ACD     1      14.790   7.600  11.570  1.00  0.00            
ATOM     55  H26 ACD     1      15.850   7.870  11.450  1.00  0.00            
ATOM     56  C17 ACD     1      14.280   6.880  10.350  1.00  0.00            
ATOM     57  H27 ACD     1      13.290   6.530  10.660  1.00  0.00            
ATOM     58  O14 ACD     1      15.060   5.770   9.930  1.00  0.00            
ATOM     59  H28 ACD     1      15.120   5.120  10.640  1.00  0.00            
ATOM     60  C18 ACD     1      14.100   7.900   9.210  1.00  0.00            
ATOM     61  H29 ACD     1      15.070   8.320   8.910  1.00  0.00            
ATOM     62  O15 ACD     1      13.580   7.300   8.040  1.00  0.00            
ATOM     63  H30 ACD     1      14.140   6.590   7.730  1.00  0.00            
ATOM     64  C19 ACD     1      13.250   9.070   9.620  1.00  0.00            
ATOM     65  H31 ACD     1      13.290   9.820   8.820  1.00  0.00            
ATOM     66  O16 ACD     1      13.980   9.620  10.740  1.00  0.00            
ATOM     67  C20 ACD     1      13.930   8.840  11.890  1.00  0.00            
ATOM     68  H32 ACD     1      12.970   8.390  12.170  1.00  0.00            
ATOM     69  C21 ACD     1      14.390   9.600  13.120  1.00  0.00            
ATOM     70  H33 ACD     1      14.020  10.630  13.060  1.00  0.00            
ATOM     71  H34 ACD     1      13.900   9.140  13.990  1.00  0.00            
ATOM     72  O17 ACD     1      15.820   9.720  13.220  1.00  0.00            
ATOM     73  H35 ACD     1      16.030   9.740  14.160  1.00  0.00            
ATOM     74  O18 ACD     1      11.920   8.810   9.910  1.00  0.00            
ATOM     75  C22 ACD     1      11.030   9.870   9.640  1.00  0.00            
ATOM     76  H36 ACD     1      11.240  10.330   8.660  1.00  0.00            
ATOM     77  C23 ACD     1       9.680   9.020   9.620  1.00  0.00            
ATOM     78  H37 ACD     1       9.760   8.280  10.420  1.00  0.00            
ATOM     79  O19 ACD     1       9.610   8.380   8.330  1.00  0.00            
ATOM     80  H38 ACD     1      10.270   7.680   8.310  1.00  0.00            
ATOM     81  C24 ACD     1       8.480   9.910   9.890  1.00  0.00            
ATOM     82  H39 ACD     1       8.350  10.580   9.030  1.00  0.00            
ATOM     83  O20 ACD     1       7.310   9.060   9.890  1.00  0.00            
ATOM     84  H40 ACD     1       7.070   9.000   8.960  1.00  0.00            
ATOM     85  C25 ACD     1       8.620  10.690  11.140  1.00  0.00            
ATOM     86  H41 ACD     1       7.760  11.340  11.290  1.00  0.00            
ATOM     87  O21 ACD     1       9.800  11.500  11.070  1.00  0.00            
ATOM     88  C26 ACD     1      11.090  10.860  10.820  1.00  0.00            
ATOM     89  H42 ACD     1      11.360  10.330  11.750  1.00  0.00            
ATOM     90  C27 ACD     1      12.070  12.040  10.590  1.00  0.00            
ATOM     91  H43 ACD     1      11.740  12.960  11.100  1.00  0.00            
ATOM     92  H44 ACD     1      13.010  11.730  11.060  1.00  0.00            
ATOM     93  O22 ACD     1      12.170  12.510   9.290  1.00  0.00            
ATOM     94  H45 ACD     1      12.940  13.080   9.180  1.00  0.00            
ATOM     95  O23 ACD     1       8.790   9.840  12.240  1.00  0.00            
ATOM     96  C28 ACD     1       7.940  10.180  13.380  1.00  0.00            
ATOM     97  H46 ACD     1       7.390  11.110  13.200  1.00  0.00            
ATOM     98  C29 ACD     1       8.790  10.540  14.570  1.00  0.00            
ATOM     99  H47 ACD     1       9.520   9.720  14.630  1.00  0.00            
ATOM    100  O24 ACD     1       7.960  10.580  15.750  1.00  0.00            
ATOM    101  C30 ACD     1       9.560  11.830  14.390  1.00  0.00            
ATOM    102  H48 ACD     1      10.390  11.940  15.110  1.00  0.00            
ATOM    103  H49 ACD     1      10.090  11.790  13.430  1.00  0.00            
ATOM    104  O25 ACD     1       8.790  13.090  14.430  1.00  0.00            
ATOM    105  H50 ACD     1       9.390  13.820  14.630  1.00  0.00            
ATOM    106  C31 ACD     1       7.160   8.890  13.690  1.00  0.00            
ATOM    107  H51 ACD     1       7.830   8.030  13.830  1.00  0.00            
ATOM    108  O26 ACD     1       6.230   8.600  12.600  1.00  0.00            
ATOM    109  H52 ACD     1       6.720   8.640  11.780  1.00  0.00            
ATOM    110  C32 ACD     1       6.480   9.010  15.020  1.00  0.00            
ATOM    111  H53 ACD     1       5.580   9.640  14.980  1.00  0.00            
ATOM    112  O27 ACD     1       5.790   7.780  15.360  1.00  0.00            
ATOM    113  H54 ACD     1       5.290   7.570  14.560  1.00  0.00            
ATOM    114  C33 ACD     1       7.410   9.390  16.120  1.00  0.00            
ATOM    115  H55 ACD     1       6.800   9.530  17.020  1.00  0.00            
ATOM    116  O28 ACD     1       8.480   8.380  16.230  1.00  0.00            
ATOM    117  C34 ACD     1       8.780   8.010  17.640  1.00  0.00            
ATOM    118  H56 ACD     1       8.450   8.810  18.310  1.00  0.00            
ATOM    119  C35 ACD     1       8.040   6.700  17.960  1.00  0.00            
ATOM    120  H57 ACD     1       8.440   6.010  17.210  1.00  0.00            
ATOM    121  O29 ACD     1       6.570   6.860  17.740  1.00  0.00            
ATOM    122  H58 ACD     1       6.410   7.200  16.860  1.00  0.00            
ATOM    123  C36 ACD     1       8.490   6.260  19.400  1.00  0.00            
ATOM    124  H59 ACD     1       8.150   7.000  20.140  1.00  0.00            
ATOM    125  O30 ACD     1       7.950   5.020  19.820  1.00  0.00            
ATOM    126  H60 ACD     1       7.080   5.230  20.160  1.00  0.00            
ATOM    127  C1  EA1     2       7.260   3.580  16.960  1.00  0.00            
ATOM    128  N1  EA1     2       6.880   3.510  15.490  1.00  0.00            
ATOM    129  C2  EA1     2       7.190   2.140  14.960  1.00  0.00            
ATOM    130  C3  EA1     2       6.950   1.900  13.450  1.00  0.00            
ATOM    131  C4  EA1     2       7.680   2.980  12.610  1.00  0.00            
ATOM    132  C5  EA1     2       7.240   4.380  13.140  1.00  0.00            
ATOM    133  C6  EA1     2       7.510   4.640  14.630  1.00  0.00            
ATOM    134  O1  EA1     2       9.100   2.790  12.770  1.00  0.00            
ATOM    135  C7  EA1     2      10.090   3.630  12.210  1.00  0.00            
ATOM    136  C8  EA1     2      10.540   4.810  13.070  1.00  0.00            
ATOM    137  C9  EA1     2      10.410   6.070  12.490  1.00  0.00            
ATOM    138  C10 EA1     2      10.760   7.230  13.160  1.00  0.00            
ATOM    139  C11 EA1     2      11.330   7.100  14.450  1.00  0.00            
ATOM    140  C12 EA1     2      11.440   5.820  15.070  1.00  0.00            
ATOM    141  C13 EA1     2      11.000   4.710  14.360  1.00  0.00            
ATOM    142  C14 EA1     2      11.290   2.810  11.850  1.00  0.00            
ATOM    143  C15 EA1     2      11.750   1.760  12.670  1.00  0.00            
ATOM    144  C16 EA1     2      12.910   1.090  12.280  1.00  0.00            
ATOM    145  C17 EA1     2      13.720   1.520  11.190  1.00  0.00            
ATOM    146  C18 EA1     2      13.290   2.570  10.330  1.00  0.00            
ATOM    147  C19 EA1     2      12.040   3.190  10.690  1.00  0.00            
ATOM    148  H1  EA1     2       8.340   3.470  17.040  1.00  0.00            
ATOM    149  H2  EA1     2       6.980   4.570  17.330  1.00  0.00            
ATOM    150  H3  EA1     2       6.880   2.830  17.660  1.00  0.00            
ATOM    151  H4  EA1     2       5.850   3.540  15.420  1.00  0.00            
ATOM    152  H5  EA1     2       6.620   1.390  15.510  1.00  0.00            
ATOM    153  H6  EA1     2       8.240   1.960  15.200  1.00  0.00            
ATOM    154  H7  EA1     2       5.900   1.920  13.140  1.00  0.00            
ATOM    155  H8  EA1     2       7.360   0.930  13.160  1.00  0.00            
ATOM    156  H9  EA1     2       7.400   2.930  11.550  1.00  0.00            
ATOM    157  H10 EA1     2       6.220   4.650  12.870  1.00  0.00            
ATOM    158  H11 EA1     2       7.870   5.120  12.630  1.00  0.00            
ATOM    159  H12 EA1     2       8.590   4.570  14.730  1.00  0.00            
ATOM    160  H13 EA1     2       7.120   5.570  15.040  1.00  0.00            
ATOM    161  H14 EA1     2       9.740   4.000  11.240  1.00  0.00            
ATOM    162  H15 EA1     2      10.180   6.170  11.430  1.00  0.00            
ATOM    163  H16 EA1     2      10.870   8.190  12.660  1.00  0.00            
ATOM    164  H17 EA1     2      11.600   8.010  14.980  1.00  0.00            
ATOM    165  H18 EA1     2      11.800   5.680  16.090  1.00  0.00            
ATOM    166  H19 EA1     2      11.030   3.690  14.740  1.00  0.00            
ATOM    167  H20 EA1     2      11.200   1.360  13.520  1.00  0.00            
ATOM    168  H21 EA1     2      13.120   0.190  12.850  1.00  0.00            
ATOM    169  H22 EA1     2      14.680   1.040  11.040  1.00  0.00            
ATOM    170  H23 EA1     2      13.890   2.880   9.480  1.00  0.00            
ATOM    171  H24 EA1     2      11.690   4.000  10.060  1.00  0.00            
TER
ENDMDL
MODEL        1
ATOM      1  H1  ACD     1      10.770  23.550  28.940  1.00  0.00            
ATOM      2  O1  ACD     1      10.390  23.870  28.120  1.00  0.00            
ATOM      3  C1  ACD     1      11.360  23.610  27.100  1.00  0.00            
ATOM      4  H2  ACD     1      12.370  23.790  27.480  1.00  0.00            
ATOM      5  H3  ACD     1      11.300  24.280  26.240  1.00  0.00            
ATOM      6  C2  ACD     1      11.220  22.160  26.570  1.00  0.00            
ATOM      7  H4  ACD     1      11.800  22.080  25.650  1.00  0.00            
ATOM      8  O2  ACD     1      11.710  21.300  27.560  1.00  0.00            
ATOM      9  C3  ACD     1      11.820  20.000  27.030  1.00  0.00            
ATOM     10  H5  ACD     1      12.130  19.360  27.860  1.00  0.00            
ATOM     11  O3  ACD     1      12.770  19.990  26.000  1.00  0.00            
ATOM     12  C4  ACD     1      14.130  19.510  26.210  1.00  0.00            
ATOM     13  H6  ACD     1      14.220  19.340  27.290  1.00  0.00            
ATOM     14  C5  ACD     1      14.230  18.270  25.340  1.00  0.00            
ATOM     15  H7  ACD     1      14.010  18.440  24.280  1.00  0.00            
ATOM     16  O4  ACD     1      13.250  17.340  25.880  1.00  0.00            
ATOM     17  H8  ACD     1      12.350  17.670  25.850  1.00  0.00            
ATOM     18  C6  ACD     1      15.630  17.660  25.440  1.00  0.00            
ATOM     19  H9  ACD     1      15.830  17.250  26.440  1.00  0.00            
ATOM     20  O5  ACD     1      15.840  16.630  24.510  1.00  0.00            
ATOM     21  H10 ACD     1      15.980  16.940  23.610  1.00  0.00            
ATOM     22  C7  ACD     1      16.700  18.740  25.220  1.00  0.00            
ATOM     23  H11 ACD     1      17.660  18.330  25.550  1.00  0.00            
ATOM     24  O6  ACD     1      16.470  19.910  26.060  1.00  0.00            
ATOM     25  C8  ACD     1      15.140  20.560  25.820  1.00  0.00            
ATOM     26  H12 ACD     1      15.090  20.700  24.730  1.00  0.00            
ATOM     27  C9  ACD     1      15.010  21.900  26.620  1.00  0.00            
ATOM     28  H13 ACD     1      13.980  22.220  26.790  1.00  0.00            
ATOM     29  H14 ACD     1      15.360  21.760  27.650  1.00  0.00            
ATOM     30  O7  ACD     1      15.860  22.930  26.090  1.00  0.00            
ATOM     31  H15 ACD     1      16.670  22.470  25.820  1.00  0.00            
ATOM     32  O8  ACD     1      16.800  19.300  23.840  1.00  0.00            
ATOM     33  C10 ACD     1      17.970  19.980  23.360  1.00  0.00            
ATOM     34  H16 ACD     1      18.810  19.290  23.520  1.00  0.00            
ATOM     35  C11 ACD     1      17.650  20.150  21.850  1.00  0.00            
ATOM     36  H17 ACD     1      16.660  20.600  21.780  1.00  0.00            
ATOM     37  O9  ACD     1      17.640  18.930  21.110  1.00  0.00            
ATOM     38  H18 ACD     1      16.780  18.560  21.320  1.00  0.00            
ATOM     39  C12 ACD     1      18.570  21.180  21.210  1.00  0.00            
ATOM     40  H19 ACD     1      19.590  20.810  21.400  1.00  0.00            
ATOM     41  O10 ACD     1      18.290  21.600  19.930  1.00  0.00            
ATOM     42  H20 ACD     1      18.730  20.990  19.330  1.00  0.00            
ATOM     43  C13 ACD     1      18.610  22.410  22.070  1.00  0.00            
ATOM     44  H21 ACD     1      19.250  23.170  21.620  1.00  0.00            
ATOM     45  O11 ACD     1      19.260  22.090  23.330  1.00  0.00            
ATOM     46  C14 ACD     1      18.450  21.250  24.160  1.00  0.00            
ATOM     47  H22 ACD     1      17.570  21.850  24.410  1.00  0.00            
ATOM     48  C15 ACD     1      19.200  21.000  25.480  1.00  0.00            
ATOM     49  H23 ACD     1      19.270  19.950  25.800  1.00  0.00            
ATOM     50  H24 ACD     1      20.210  21.370  25.270  1.00  0.00            
ATOM     51  O12 ACD     1      18.690  21.770  26.600  1.00  0.00            
ATOM     52  H25 ACD     1      19.280  22.520  26.580  1.00  0.00            
ATOM     53  O13 ACD     1      17.310  22.910  22.270  1.00  0.00            
ATOM     54  C16 ACD     1      17.240  24.370  22.130  1.00  0.00            
ATOM     55  H26 ACD     1      18.200  24.820  21.830  1.00  0.00            
ATOM     56  C17 ACD     1      16.310  24.530  20.930  1.00  0.00            
ATOM     57  H27 ACD     1      15.330  24.100  21.210  1.00  0.00            
ATOM     58  O14 ACD     1      16.920  24.000  19.770  1.00  0.00            
ATOM     59  H28 ACD     1      17.400  23.170  19.840  1.00  0.00            
ATOM     60  C18 ACD     1      15.940  25.990  20.660  1.00  0.00            
ATOM     61  H29 ACD     1      16.860  26.530  20.390  1.00  0.00            
ATOM     62  O15 ACD     1      14.900  26.130  19.670  1.00  0.00            
ATOM     63  H30 ACD     1      15.210  25.720  18.860  1.00  0.00            
ATOM     64  C19 ACD     1      15.440  26.580  21.970  1.00  0.00            
ATOM     65  H31 ACD     1      15.310  27.670  21.980  1.00  0.00            
ATOM     66  O16 ACD     1      16.310  26.440  23.060  1.00  0.00            
ATOM     67  C20 ACD     1      16.680  25.040  23.410  1.00  0.00            
ATOM     68  H32 ACD     1      15.780  24.510  23.760  1.00  0.00            
ATOM     69  C21 ACD     1      17.690  24.970  24.580  1.00  0.00            
ATOM     70  H33 ACD     1      17.990  23.920  24.680  1.00  0.00            
ATOM     71  H34 ACD     1      18.560  25.590  24.320  1.00  0.00            
ATOM     72  O17 ACD     1      17.020  25.450  25.750  1.00  0.00            
ATOM     73  H35 ACD     1      16.580  24.690  26.150  1.00  0.00            
ATOM     74  O18 ACD     1      14.090  26.050  22.160  1.00  0.00            
ATOM     75  C22 ACD     1      13.040  27.040  22.480  1.00  0.00            
ATOM     76  H36 ACD     1      13.470  28.060  22.540  1.00  0.00            
ATOM     77  C23 ACD     1      12.050  26.960  21.340  1.00  0.00            
ATOM     78  H37 ACD     1      11.960  25.880  21.160  1.00  0.00            
ATOM     79  O19 ACD     1      12.770  27.520  20.160  1.00  0.00            
ATOM     80  H38 ACD     1      13.580  27.000  20.190  1.00  0.00            
ATOM     81  C24 ACD     1      10.910  27.800  21.700  1.00  0.00            
ATOM     82  H39 ACD     1      11.240  28.820  21.900  1.00  0.00            
ATOM     83  O20 ACD     1       9.960  27.860  20.640  1.00  0.00            
ATOM     84  H40 ACD     1       9.900  26.940  20.370  1.00  0.00            
ATOM     85  C25 ACD     1      10.240  27.170  22.900  1.00  0.00            
ATOM     86  H41 ACD     1       9.400  27.830  23.160  1.00  0.00            
ATOM     87  O21 ACD     1      11.140  27.340  23.970  1.00  0.00            
ATOM     88  C26 ACD     1      12.360  26.670  23.810  1.00  0.00            
ATOM     89  H42 ACD     1      12.160  25.590  23.800  1.00  0.00            
ATOM     90  C27 ACD     1      13.340  26.930  24.990  1.00  0.00            
ATOM     91  H43 ACD     1      14.330  26.470  24.910  1.00  0.00            
ATOM     92  H44 ACD     1      13.470  28.010  25.150  1.00  0.00            
ATOM     93  O22 ACD     1      12.710  26.360  26.140  1.00  0.00            
ATOM     94  H45 ACD     1      13.210  26.680  26.900  1.00  0.00            
ATOM     95  O23 ACD     1       9.700  25.910  22.660  1.00  0.00            
ATOM     96  C28 ACD     1       8.530  25.410  23.370  1.00  0.00            
ATOM     97  H46 ACD     1       7.700  26.120  23.210  1.00  0.00            
ATOM     98  C29 ACD     1       8.840  25.430  24.880  1.00  0.00            
ATOM     99  H47 ACD     1       9.920  25.300  25.080  1.00  0.00            
ATOM    100  O24 ACD     1       8.090  24.450  25.610  1.00  0.00            
ATOM    101  C30 ACD     1       8.410  26.730  25.620  1.00  0.00            
ATOM    102  H48 ACD     1       8.910  27.590  25.160  1.00  0.00            
ATOM    103  H49 ACD     1       7.330  26.920  25.610  1.00  0.00            
ATOM    104  O25 ACD     1       8.820  26.690  26.980  1.00  0.00            
ATOM    105  H50 ACD     1       9.350  25.910  27.150  1.00  0.00            
ATOM    106  C31 ACD     1       8.130  24.040  22.810  1.00  0.00            
ATOM    107  H51 ACD     1       9.080  23.520  22.620  1.00  0.00            
ATOM    108  O26 ACD     1       7.460  24.230  21.570  1.00  0.00            
ATOM    109  H52 ACD     1       8.030  24.860  21.130  1.00  0.00            
ATOM    110  C32 ACD     1       7.440  23.100  23.780  1.00  0.00            
ATOM    111  H53 ACD     1       6.430  23.400  24.100  1.00  0.00            
ATOM    112  O27 ACD     1       7.470  21.720  23.340  1.00  0.00            
ATOM    113  H54 ACD     1       8.130  21.260  23.870  1.00  0.00            
ATOM    114  C33 ACD     1       8.100  23.090  25.110  1.00  0.00            
ATOM    115  H55 ACD     1       7.510  22.440  25.760  1.00  0.00            
ATOM    116  O28 ACD     1       9.440  22.630  25.080  1.00  0.00            
ATOM    117  C34 ACD     1       9.790  21.790  26.190  1.00  0.00            
ATOM    118  H56 ACD     1       9.180  22.030  27.070  1.00  0.00            
ATOM    119  C35 ACD     1       9.710  20.390  25.610  1.00  0.00            
ATOM    120  H57 ACD     1      10.370  20.410  24.730  1.00  0.00            
ATOM    121  O29 ACD     1       8.350  20.110  25.340  1.00  0.00            
ATOM    122  H58 ACD     1       7.720  20.240  26.050  1.00  0.00            
ATOM    123  C36 ACD     1      10.420  19.520  26.670  1.00  0.00            
ATOM    124  H59 ACD     1       9.840  19.510  27.600  1.00  0.00            
ATOM    125  O30 ACD     1      10.590  18.160  26.170  1.00  0.00            
ATOM    126  H60 ACD     1       9.690  17.860  26.090  1.00  0.00            
ATOM    127  C1  EA1     2       8.750  23.460  16.480  1.00  0.00            
ATOM    128  N1  EA1     2       8.620  21.980  16.860  1.00  0.00            
ATOM    129  C2  EA1     2       7.990  21.820  18.230  1.00  0.00            
ATOM    130  C3  EA1     2       7.980  20.330  18.720  1.00  0.00            
ATOM    131  C4  EA1     2       9.380  19.720  18.700  1.00  0.00            
ATOM    132  C5  EA1     2      10.070  19.910  17.310  1.00  0.00            
ATOM    133  C6  EA1     2      10.040  21.370  16.870  1.00  0.00            
ATOM    134  O1  EA1     2      10.110  20.560  19.620  1.00  0.00            
ATOM    135  C7  EA1     2      11.390  20.110  20.140  1.00  0.00            
ATOM    136  C8  EA1     2      11.970  21.240  21.030  1.00  0.00            
ATOM    137  C9  EA1     2      13.340  21.150  21.380  1.00  0.00            
ATOM    138  C10 EA1     2      13.900  22.030  22.360  1.00  0.00            
ATOM    139  C11 EA1     2      13.110  22.930  23.010  1.00  0.00            
ATOM    140  C12 EA1     2      11.750  23.030  22.740  1.00  0.00            
ATOM    141  C13 EA1     2      11.200  22.200  21.710  1.00  0.00            
ATOM    142  C14 EA1     2      11.010  18.840  20.930  1.00  0.00            
ATOM    143  C15 EA1     2      10.450  18.880  22.210  1.00  0.00            
ATOM    144  C16 EA1     2      10.100  17.670  22.850  1.00  0.00            
ATOM    145  C17 EA1     2      10.460  16.420  22.310  1.00  0.00            
ATOM    146  C18 EA1     2      10.930  16.410  20.960  1.00  0.00            
ATOM    147  C19 EA1     2      11.320  17.610  20.330  1.00  0.00            
ATOM    148  H1  EA1     2       7.810  24.010  16.540  1.00  0.00            
ATOM    149  H2  EA1     2       9.540  23.980  17.020  1.00  0.00            
ATOM    150  H3  EA1     2       8.960  23.470  15.410  1.00  0.00            
ATOM    151  H4  EA1     2       8.070  21.430  16.190  1.00  0.00            
ATOM    152  H5  EA1     2       6.970  22.130  18.020  1.00  0.00            
ATOM    153  H6  EA1     2       8.500  22.430  18.990  1.00  0.00            
ATOM    154  H7  EA1     2       7.230  19.730  18.200  1.00  0.00            
ATOM    155  H8  EA1     2       7.660  20.380  19.770  1.00  0.00            
ATOM    156  H9  EA1     2       9.300  18.660  18.940  1.00  0.00            
ATOM    157  H10 EA1     2       9.490  19.350  16.570  1.00  0.00            
ATOM    158  H11 EA1     2      11.130  19.620  17.290  1.00  0.00            
ATOM    159  H12 EA1     2      10.540  21.950  17.640  1.00  0.00            
ATOM    160  H13 EA1     2      10.460  21.460  15.870  1.00  0.00            
ATOM    161  H14 EA1     2      12.130  19.970  19.350  1.00  0.00            
ATOM    162  H15 EA1     2      13.870  20.290  21.000  1.00  0.00            
ATOM    163  H16 EA1     2      14.890  21.920  22.790  1.00  0.00            
ATOM    164  H17 EA1     2      13.620  23.490  23.790  1.00  0.00            
ATOM    165  H18 EA1     2      11.100  23.750  23.230  1.00  0.00            
ATOM    166  H19 EA1     2      10.150  22.250  21.420  1.00  0.00            
ATOM    167  H20 EA1     2      10.210  19.840  22.650  1.00  0.00            
ATOM    168  H21 EA1     2       9.680  17.730  23.850  1.00  0.00            
ATOM    169  H22 EA1     2      10.210  15.470  22.780  1.00  0.00            
ATOM    170  H23 EA1     2      11.140  15.470  20.450  1.00  0.00            
ATOM    171  H24 EA1     2      11.860  17.660  19.390  1.00  0.00            
TER
ENDMDL
MODEL        1
ATOM      1  H1  ACD     1      10.600  11.400  17.630  1.00  0.00            
ATOM      2  O1  ACD     1      10.660  10.450  17.560  1.00  0.00            
ATOM      3  C1  ACD     1       9.390   9.790  17.350  1.00  0.00            
ATOM      4  H2  ACD     1       9.060   9.890  16.310  1.00  0.00            
ATOM      5  H3  ACD     1       8.610  10.130  18.030  1.00  0.00            
ATOM      6  C2  ACD     1       9.510   8.290  17.550  1.00  0.00            
ATOM      7  H4  ACD     1      10.220   7.940  16.780  1.00  0.00            
ATOM      8  O2  ACD     1      10.100   8.120  18.880  1.00  0.00            
ATOM      9  C3  ACD     1      10.420   6.800  19.210  1.00  0.00            
ATOM     10  H5  ACD     1      10.830   6.880  20.220  1.00  0.00            
ATOM     11  O3  ACD     1      11.420   6.240  18.270  1.00  0.00            
ATOM     12  C4  ACD     1      12.520   5.580  18.840  1.00  0.00            
ATOM     13  H6  ACD     1      12.320   5.150  19.820  1.00  0.00            
ATOM     14  C5  ACD     1      12.800   4.390  17.880  1.00  0.00            
ATOM     15  H7  ACD     1      12.520   4.730  16.880  1.00  0.00            
ATOM     16  O4  ACD     1      11.900   3.300  18.280  1.00  0.00            
ATOM     17  H8  ACD     1      11.170   3.620  18.820  1.00  0.00            
ATOM     18  C6  ACD     1      14.220   3.880  17.780  1.00  0.00            
ATOM     19  H9  ACD     1      14.580   3.290  18.630  1.00  0.00            
ATOM     20  O5  ACD     1      14.340   3.030  16.610  1.00  0.00            
ATOM     21  H10 ACD     1      13.930   2.190  16.830  1.00  0.00            
ATOM     22  C7  ACD     1      15.130   5.060  17.610  1.00  0.00            
ATOM     23  H11 ACD     1      16.180   4.750  17.620  1.00  0.00            
ATOM     24  O6  ACD     1      14.920   5.810  18.830  1.00  0.00            
ATOM     25  C8  ACD     1      13.710   6.560  18.900  1.00  0.00            
ATOM     26  H12 ACD     1      13.510   7.160  18.000  1.00  0.00            
ATOM     27  C9  ACD     1      13.950   7.370  20.140  1.00  0.00            
ATOM     28  H13 ACD     1      13.070   7.970  20.430  1.00  0.00            
ATOM     29  H14 ACD     1      14.250   6.800  21.030  1.00  0.00            
ATOM     30  O7  ACD     1      14.900   8.340  19.830  1.00  0.00            
ATOM     31  H15 ACD     1      15.670   7.860  19.510  1.00  0.00            
ATOM     32  O8  ACD     1      14.880   5.820  16.450  1.00  0.00            
ATOM     33  C10 ACD     1      15.890   6.100  15.470  1.00  0.00            
ATOM     34  H16 ACD     1      16.870   5.980  15.940  1.00  0.00            
ATOM     35  C11 ACD     1      15.640   5.130  14.320  1.00  0.00            
ATOM     36  H17 ACD     1      14.580   5.230  14.080  1.00  0.00            
ATOM     37  O9  ACD     1      16.060   3.820  14.750  1.00  0.00            
ATOM     38  H18 ACD     1      15.490   3.580  15.490  1.00  0.00            
ATOM     39  C12 ACD     1      16.420   5.540  13.090  1.00  0.00            
ATOM     40  H19 ACD     1      17.470   5.380  13.370  1.00  0.00            
ATOM     41  O10 ACD     1      15.990   4.730  12.030  1.00  0.00            
ATOM     42  H20 ACD     1      15.950   3.830  12.350  1.00  0.00            
ATOM     43  C13 ACD     1      16.100   7.000  12.680  1.00  0.00            
ATOM     44  H21 ACD     1      16.780   7.380  11.910  1.00  0.00            
ATOM     45  O11 ACD     1      16.400   7.850  13.830  1.00  0.00            
ATOM     46  C14 ACD     1      15.690   7.560  15.070  1.00  0.00            
ATOM     47  H22 ACD     1      14.640   7.800  14.870  1.00  0.00            
ATOM     48  C15 ACD     1      16.210   8.550  16.140  1.00  0.00            
ATOM     49  H23 ACD     1      15.840   9.510  15.750  1.00  0.00            
ATOM     50  H24 ACD     1      15.590   8.390  17.020  1.00  0.00            
ATOM     51  O12 ACD     1      17.570   8.510  16.540  1.00  0.00            
ATOM     52  H25 ACD     1      18.150   8.490  15.770  1.00  0.00            
ATOM     53  O13 ACD     1      14.740   7.250  12.390  1.00  0.00            
ATOM     54  C16 ACD     1      14.440   8.050  11.320  1.00  0.00            
ATOM     55  H26 ACD     1      15.290   8.400  10.710  1.00  0.00            
ATOM     56  C17 ACD     1      13.670   7.060  10.370  1.00  0.00            
ATOM     57  H27 ACD     1      12.880   6.570  10.950  1.00  0.00            
ATOM     58  O14 ACD     1      14.460   5.990   9.850  1.00  0.00            
ATOM     59  H28 ACD     1      14.860   5.640  10.640  1.00  0.00            
ATOM     60  C18 ACD     1      13.000   7.900   9.280  1.00  0.00            
ATOM     61  H29 ACD     1      13.840   8.220   8.650  1.00  0.00            
ATOM     62  O15 ACD     1      12.030   7.140   8.530  1.00  0.00            
ATOM     63  H30 ACD     1      11.210   7.530   8.860  1.00  0.00            
ATOM     64  C19 ACD     1      12.300   9.210   9.660  1.00  0.00            
ATOM     65  H31 ACD     1      12.110   9.730   8.710  1.00  0.00            
ATOM     66  O16 ACD     1      13.180   9.900  10.570  1.00  0.00            
ATOM     67  C20 ACD     1      13.530   9.180  11.780  1.00  0.00            
ATOM     68  H32 ACD     1      12.590   8.910  12.290  1.00  0.00            
ATOM     69  C21 ACD     1      14.140  10.190  12.780  1.00  0.00            
ATOM     70  H33 ACD     1      13.700  11.190  12.650  1.00  0.00            
ATOM     71  H34 ACD     1      14.080   9.910  13.840  1.00  0.00            
ATOM     72  O17 ACD     1      15.520  10.340  12.550  1.00  0.00            
ATOM     73  H35 ACD     1      16.010   9.600  12.920  1.00  0.00            
ATOM     74  O18 ACD     1      11.100   8.970  10.350  1.00  0.00            
ATOM     75  C22 ACD     1       9.900   9.600   9.950  1.00  0.00            
ATOM     76  H36 ACD     1      10.080  10.110   8.990  1.00  0.00            
ATOM     77  C23 ACD     1       8.880   8.420   9.650  1.00  0.00            
ATOM     78  H37 ACD     1       8.960   7.660  10.440  1.00  0.00            
ATOM     79  O19 ACD     1       9.300   7.800   8.380  1.00  0.00            
ATOM     80  H38 ACD     1       8.660   7.150   8.070  1.00  0.00            
ATOM     81  C24 ACD     1       7.530   9.060   9.570  1.00  0.00            
ATOM     82  H39 ACD     1       7.560   9.870   8.830  1.00  0.00            
ATOM     83  O20 ACD     1       6.540   8.090   9.240  1.00  0.00            
ATOM     84  H40 ACD     1       6.280   8.320   8.340  1.00  0.00            
ATOM     85  C25 ACD     1       7.240   9.750  10.890  1.00  0.00            
ATOM     86  H41 ACD     1       6.250  10.200  10.820  1.00  0.00            
ATOM     87  O21 ACD     1       8.080  10.900  10.960  1.00  0.00            
ATOM     88  C26 ACD     1       9.470  10.600  11.030  1.00  0.00            
ATOM     89  H42 ACD     1       9.620  10.040  11.960  1.00  0.00            
ATOM     90  C27 ACD     1      10.180  11.890  11.040  1.00  0.00            
ATOM     91  H43 ACD     1       9.970  12.530  11.910  1.00  0.00            
ATOM     92  H44 ACD     1      11.220  11.570  11.220  1.00  0.00            
ATOM     93  O22 ACD     1      10.100  12.680   9.900  1.00  0.00            
ATOM     94  H45 ACD     1      10.810  13.330   9.990  1.00  0.00            
ATOM     95  O23 ACD     1       7.370   8.760  11.930  1.00  0.00            
ATOM     96  C28 ACD     1       6.600   8.930  13.090  1.00  0.00            
ATOM     97  H46 ACD     1       5.700   9.510  12.830  1.00  0.00            
ATOM     98  C29 ACD     1       7.490   9.620  14.150  1.00  0.00            
ATOM     99  H47 ACD     1       8.510   9.210  14.160  1.00  0.00            
ATOM    100  O24 ACD     1       6.830   9.510  15.440  1.00  0.00            
ATOM    101  C30 ACD     1       7.550  11.160  14.000  1.00  0.00            
ATOM    102  H48 ACD     1       7.920  11.670  14.890  1.00  0.00            
ATOM    103  H49 ACD     1       8.170  11.500  13.160  1.00  0.00            
ATOM    104  O25 ACD     1       6.270  11.670  13.770  1.00  0.00            
ATOM    105  H50 ACD     1       6.330  12.470  13.240  1.00  0.00            
ATOM    106  C31 ACD     1       6.110   7.550  13.560  1.00  0.00            
ATOM    107  H51 ACD     1       7.040   6.980  13.530  1.00  0.00            
ATOM    108  O26 ACD     1       5.220   6.880  12.600  1.00  0.00            
ATOM    109  H52 ACD     1       4.360   7.240  12.820  1.00  0.00            
ATOM    110  C32 ACD     1       5.440   7.620  14.930  1.00  0.00            
ATOM    111  H53 ACD     1       4.560   8.260  14.840  1.00  0.00            
ATOM    112  O27 ACD     1       5.010   6.290  15.350  1.00  0.00            
ATOM    113  H54 ACD     1       4.550   5.830  14.650  1.00  0.00            
ATOM    114  C33 ACD     1       6.470   8.240  15.910  1.00  0.00            
ATOM    115  H55 ACD     1       5.990   8.560  16.850  1.00  0.00            
ATOM    116  O28 ACD     1       7.630   7.380  16.170  1.00  0.00            
ATOM    117  C34 ACD     1       8.160   7.570  17.520  1.00  0.00            
ATOM    118  H56 ACD     1       7.460   8.110  18.170  1.00  0.00            
ATOM    119  C35 ACD     1       8.290   6.130  18.040  1.00  0.00            
ATOM    120  H57 ACD     1       8.880   5.640  17.240  1.00  0.00            
ATOM    121  O29 ACD     1       7.020   5.520  18.080  1.00  0.00            
ATOM    122  H58 ACD     1       6.590   5.720  17.250  1.00  0.00            
ATOM    123  C36 ACD     1       9.140   5.960  19.360  1.00  0.00            
ATOM    124  H59 ACD     1       8.480   6.220  20.190  1.00  0.00            
ATOM    125  O30 ACD     1       9.540   4.600  19.540  1.00  0.00            
ATOM    126  H60 ACD     1       9.770   4.430  20.460  1.00  0.00            
ATOM    127  C1  EA1     2       9.230   1.230  18.270  1.00  0.00            
ATOM    128  N1  EA1     2       8.730   1.510  16.880  1.00  0.00            
ATOM    129  C2  EA1     2       9.460   0.640  15.950  1.00  0.00            
ATOM    130  C3  EA1     2       9.100   0.820  14.510  1.00  0.00            
ATOM    131  C4  EA1     2       9.140   2.220  13.990  1.00  0.00            
ATOM    132  C5  EA1     2       8.430   3.180  14.920  1.00  0.00            
ATOM    133  C6  EA1     2       8.870   2.940  16.430  1.00  0.00            
ATOM    134  O1  EA1     2      10.560   2.510  13.890  1.00  0.00            
ATOM    135  C7  EA1     2      10.970   3.430  12.830  1.00  0.00            
ATOM    136  C8  EA1     2      11.180   4.890  13.330  1.00  0.00            
ATOM    137  C9  EA1     2      10.350   5.940  12.750  1.00  0.00            
ATOM    138  C10 EA1     2      10.450   7.300  13.120  1.00  0.00            
ATOM    139  C11 EA1     2      11.250   7.550  14.280  1.00  0.00            
ATOM    140  C12 EA1     2      12.120   6.540  14.810  1.00  0.00            
ATOM    141  C13 EA1     2      12.040   5.230  14.360  1.00  0.00            
ATOM    142  C14 EA1     2      12.250   2.920  12.210  1.00  0.00            
ATOM    143  C15 EA1     2      13.230   2.400  13.080  1.00  0.00            
ATOM    144  C16 EA1     2      14.410   1.900  12.530  1.00  0.00            
ATOM    145  C17 EA1     2      14.560   1.830  11.130  1.00  0.00            
ATOM    146  C18 EA1     2      13.610   2.400  10.260  1.00  0.00            
ATOM    147  C19 EA1     2      12.420   2.900  10.820  1.00  0.00            
ATOM    148  H1  EA1     2      10.280   1.540  18.230  1.00  0.00            
ATOM    149  H2  EA1     2       8.700   1.760  19.060  1.00  0.00            
ATOM    150  H3  EA1     2       9.110   0.170  18.490  1.00  0.00            
ATOM    151  H4  EA1     2       7.740   1.260  16.790  1.00  0.00            
ATOM    152  H5  EA1     2       9.340  -0.400  16.270  1.00  0.00            
ATOM    153  H6  EA1     2      10.540   0.790  16.030  1.00  0.00            
ATOM    154  H7  EA1     2       8.100   0.390  14.380  1.00  0.00            
ATOM    155  H8  EA1     2       9.730   0.240  13.820  1.00  0.00            
ATOM    156  H9  EA1     2       8.640   2.190  13.010  1.00  0.00            
ATOM    157  H10 EA1     2       7.330   3.150  14.900  1.00  0.00            
ATOM    158  H11 EA1     2       8.730   4.200  14.650  1.00  0.00            
ATOM    159  H12 EA1     2       9.930   3.180  16.560  1.00  0.00            
ATOM    160  H13 EA1     2       8.220   3.460  17.140  1.00  0.00            
ATOM    161  H14 EA1     2      10.200   3.400  12.050  1.00  0.00            
ATOM    162  H15 EA1     2       9.730   5.710  11.890  1.00  0.00            
ATOM    163  H16 EA1     2       9.900   8.140  12.720  1.00  0.00            
ATOM    164  H17 EA1     2      11.370   8.530  14.730  1.00  0.00            
ATOM    165  H18 EA1     2      12.750   6.790  15.660  1.00  0.00            
ATOM    166  H19 EA1     2      12.530   4.390  14.820  1.00  0.00            
ATOM    167  H20 EA1     2      13.100   2.470  14.160  1.00  0.00            
ATOM    168  H21 EA1     2      15.170   1.450  13.160  1.00  0.00            
ATOM    169  H22 EA1     2      15.410   1.320  10.700  1.00  0.00            
ATOM    170  H23 EA1     2      13.670   2.500   9.180  1.00  0.00            
ATOM    171  H24 EA1     2      11.640   3.280  10.170  1.00  0.00            
TER
ENDMDL
MODEL        1
ATOM      1  H1  ACD     1       8.610  23.100  31.340  1.00  0.00            
ATOM      2  O1  ACD     1       8.380  22.640  30.520  1.00  0.00            
ATOM      3  C1  ACD     1       9.200  23.290  29.600  1.00  0.00            
ATOM      4  H2  ACD     1      10.080  23.600  30.170  1.00  0.00            
ATOM      5  H3  ACD     1       8.680  24.190  29.250  1.00  0.00            
ATOM      6  C2  ACD     1       9.730  22.430  28.470  1.00  0.00            
ATOM      7  H4  ACD     1      10.450  22.950  27.830  1.00  0.00            
ATOM      8  O2  ACD     1      10.520  21.440  29.100  1.00  0.00            
ATOM      9  C3  ACD     1      10.950  20.410  28.220  1.00  0.00            
ATOM     10  H5  ACD     1      11.530  19.770  28.890  1.00  0.00            
ATOM     11  O3  ACD     1      11.750  20.950  27.210  1.00  0.00            
ATOM     12  C4  ACD     1      13.160  20.840  27.410  1.00  0.00            
ATOM     13  H6  ACD     1      13.440  20.520  28.420  1.00  0.00            
ATOM     14  C5  ACD     1      13.580  19.840  26.380  1.00  0.00            
ATOM     15  H7  ACD     1      13.280  20.320  25.440  1.00  0.00            
ATOM     16  O4  ACD     1      12.880  18.540  26.430  1.00  0.00            
ATOM     17  H8  ACD     1      11.950  18.800  26.510  1.00  0.00            
ATOM     18  C6  ACD     1      15.130  19.740  26.400  1.00  0.00            
ATOM     19  H9  ACD     1      15.420  19.440  27.410  1.00  0.00            
ATOM     20  O5  ACD     1      15.750  18.850  25.460  1.00  0.00            
ATOM     21  H10 ACD     1      15.440  19.020  24.560  1.00  0.00            
ATOM     22  C7  ACD     1      15.850  21.080  26.280  1.00  0.00            
ATOM     23  H11 ACD     1      16.930  20.930  26.350  1.00  0.00            
ATOM     24  O6  ACD     1      15.370  21.940  27.340  1.00  0.00            
ATOM     25  C8  ACD     1      13.970  22.190  27.250  1.00  0.00            
ATOM     26  H12 ACD     1      13.710  22.620  26.270  1.00  0.00            
ATOM     27  C9  ACD     1      13.640  23.190  28.360  1.00  0.00            
ATOM     28  H13 ACD     1      12.550  23.240  28.510  1.00  0.00            
ATOM     29  H14 ACD     1      14.110  22.930  29.320  1.00  0.00            
ATOM     30  O7  ACD     1      14.240  24.530  28.050  1.00  0.00            
ATOM     31  H15 ACD     1      15.170  24.320  28.150  1.00  0.00            
ATOM     32  O8  ACD     1      15.470  21.680  25.060  1.00  0.00            
ATOM     33  C10 ACD     1      16.440  22.500  24.400  1.00  0.00            
ATOM     34  H16 ACD     1      17.340  21.880  24.300  1.00  0.00            
ATOM     35  C11 ACD     1      15.850  22.720  22.980  1.00  0.00            
ATOM     36  H17 ACD     1      14.770  22.890  23.030  1.00  0.00            
ATOM     37  O9  ACD     1      16.050  21.580  22.180  1.00  0.00            
ATOM     38  H18 ACD     1      15.630  20.900  22.710  1.00  0.00            
ATOM     39  C12 ACD     1      16.280  23.980  22.230  1.00  0.00            
ATOM     40  H19 ACD     1      17.320  23.830  21.900  1.00  0.00            
ATOM     41  O10 ACD     1      15.440  24.160  21.090  1.00  0.00            
ATOM     42  H20 ACD     1      15.800  23.580  20.420  1.00  0.00            
ATOM     43  C13 ACD     1      16.180  25.150  23.180  1.00  0.00            
ATOM     44  H21 ACD     1      16.610  25.970  22.610  1.00  0.00            
ATOM     45  O11 ACD     1      17.010  24.920  24.340  1.00  0.00            
ATOM     46  C14 ACD     1      16.670  23.810  25.190  1.00  0.00            
ATOM     47  H22 ACD     1      15.860  24.160  25.830  1.00  0.00            
ATOM     48  C15 ACD     1      17.890  23.710  26.090  1.00  0.00            
ATOM     49  H23 ACD     1      17.600  22.910  26.790  1.00  0.00            
ATOM     50  H24 ACD     1      18.750  23.570  25.420  1.00  0.00            
ATOM     51  O12 ACD     1      18.120  24.840  26.920  1.00  0.00            
ATOM     52  H25 ACD     1      18.030  25.670  26.450  1.00  0.00            
ATOM     53  O13 ACD     1      14.870  25.490  23.610  1.00  0.00            
ATOM     54  C16 ACD     1      14.360  26.820  23.510  1.00  0.00            
ATOM     55  H26 ACD     1      15.160  27.530  23.260  1.00  0.00            
ATOM     56  C17 ACD     1      13.210  26.690  22.500  1.00  0.00            
ATOM     57  H27 ACD     1      12.550  25.860  22.770  1.00  0.00            
ATOM     58  O14 ACD     1      13.730  26.370  21.170  1.00  0.00            
ATOM     59  H28 ACD     1      14.370  25.660  21.240  1.00  0.00            
ATOM     60  C18 ACD     1      12.380  27.930  22.530  1.00  0.00            
ATOM     61  H29 ACD     1      13.030  28.750  22.190  1.00  0.00            
ATOM     62  O15 ACD     1      11.220  27.860  21.670  1.00  0.00            
ATOM     63  H30 ACD     1      10.570  27.340  22.160  1.00  0.00            
ATOM     64  C19 ACD     1      11.930  28.370  23.950  1.00  0.00            
ATOM     65  H31 ACD     1      11.560  29.400  23.860  1.00  0.00            
ATOM     66  O16 ACD     1      13.030  28.330  24.860  1.00  0.00            
ATOM     67  C20 ACD     1      13.850  27.120  24.880  1.00  0.00            
ATOM     68  H32 ACD     1      13.170  26.310  25.170  1.00  0.00            
ATOM     69  C21 ACD     1      14.830  27.260  25.940  1.00  0.00            
ATOM     70  H33 ACD     1      15.540  26.420  25.970  1.00  0.00            
ATOM     71  H34 ACD     1      15.380  28.170  25.670  1.00  0.00            
ATOM     72  O17 ACD     1      14.240  27.260  27.230  1.00  0.00            
ATOM     73  H35 ACD     1      13.870  26.380  27.350  1.00  0.00            
ATOM     74  O18 ACD     1      10.930  27.520  24.450  1.00  0.00            
ATOM     75  C22 ACD     1      10.080  28.200  25.360  1.00  0.00            
ATOM     76  H36 ACD     1      10.540  29.020  25.930  1.00  0.00            
ATOM     77  C23 ACD     1       8.900  28.730  24.550  1.00  0.00            
ATOM     78  H37 ACD     1       8.510  27.950  23.880  1.00  0.00            
ATOM     79  O19 ACD     1       9.190  29.940  23.760  1.00  0.00            
ATOM     80  H38 ACD     1       9.610  30.620  24.300  1.00  0.00            
ATOM     81  C24 ACD     1       7.770  29.140  25.470  1.00  0.00            
ATOM     82  H39 ACD     1       8.140  29.960  26.100  1.00  0.00            
ATOM     83  O20 ACD     1       6.650  29.480  24.710  1.00  0.00            
ATOM     84  H40 ACD     1       7.040  30.100  24.090  1.00  0.00            
ATOM     85  C25 ACD     1       7.330  27.980  26.450  1.00  0.00            
ATOM     86  H41 ACD     1       6.580  28.320  27.180  1.00  0.00            
ATOM     87  O21 ACD     1       8.480  27.550  27.190  1.00  0.00            
ATOM     88  C26 ACD     1       9.530  27.150  26.400  1.00  0.00            
ATOM     89  H42 ACD     1       9.130  26.350  25.770  1.00  0.00            
ATOM     90  C27 ACD     1      10.680  26.840  27.330  1.00  0.00            
ATOM     91  H43 ACD     1      11.550  26.660  26.680  1.00  0.00            
ATOM     92  H44 ACD     1      10.900  27.640  28.050  1.00  0.00            
ATOM     93  O22 ACD     1      10.380  25.650  27.990  1.00  0.00            
ATOM     94  H45 ACD     1      10.020  25.920  28.830  1.00  0.00            
ATOM     95  O23 ACD     1       6.770  26.900  25.700  1.00  0.00            
ATOM     96  C28 ACD     1       6.070  25.750  26.240  1.00  0.00            
ATOM     97  H46 ACD     1       5.010  25.960  26.400  1.00  0.00            
ATOM     98  C29 ACD     1       6.600  25.320  27.540  1.00  0.00            
ATOM     99  H47 ACD     1       7.690  25.360  27.610  1.00  0.00            
ATOM    100  O24 ACD     1       6.220  24.020  27.900  1.00  0.00            
ATOM    101  C30 ACD     1       6.140  26.160  28.730  1.00  0.00            
ATOM    102  H48 ACD     1       6.690  27.100  28.590  1.00  0.00            
ATOM    103  H49 ACD     1       5.070  26.410  28.780  1.00  0.00            
ATOM    104  O25 ACD     1       6.780  25.750  29.960  1.00  0.00            
ATOM    105  H50 ACD     1       6.670  24.790  29.990  1.00  0.00            
ATOM    106  C31 ACD     1       6.300  24.740  25.140  1.00  0.00            
ATOM    107  H51 ACD     1       7.360  24.690  24.850  1.00  0.00            
ATOM    108  O26 ACD     1       5.540  25.180  24.020  1.00  0.00            
ATOM    109  H52 ACD     1       6.080  25.890  23.670  1.00  0.00            
ATOM    110  C32 ACD     1       5.790  23.390  25.580  1.00  0.00            
ATOM    111  H53 ACD     1       4.700  23.380  25.570  1.00  0.00            
ATOM    112  O27 ACD     1       6.200  22.420  24.640  1.00  0.00            
ATOM    113  H54 ACD     1       6.990  22.020  25.020  1.00  0.00            
ATOM    114  C33 ACD     1       6.460  22.940  26.920  1.00  0.00            
ATOM    115  H55 ACD     1       5.930  22.050  27.260  1.00  0.00            
ATOM    116  O28 ACD     1       7.870  22.660  26.900  1.00  0.00            
ATOM    117  C34 ACD     1       8.470  21.710  27.750  1.00  0.00            
ATOM    118  H56 ACD     1       7.750  21.250  28.450  1.00  0.00            
ATOM    119  C35 ACD     1       8.960  20.600  26.790  1.00  0.00            
ATOM    120  H57 ACD     1       9.610  21.100  26.050  1.00  0.00            
ATOM    121  O29 ACD     1       7.820  19.930  26.170  1.00  0.00            
ATOM    122  H58 ACD     1       7.160  19.780  26.850  1.00  0.00            
ATOM    123  C36 ACD     1       9.720  19.650  27.710  1.00  0.00            
ATOM    124  H59 ACD     1       9.070  19.380  28.560  1.00  0.00            
ATOM    125  O30 ACD     1      10.150  18.450  27.050  1.00  0.00            
ATOM    126  H60 ACD     1       9.390  17.900  27.230  1.00  0.00            
ATOM    127  C1  EA1     2       4.260  22.840  21.390  1.00  0.00            
ATOM    128  N1  EA1     2       5.260  22.500  20.360  1.00  0.00            
ATOM    129  C2  EA1     2       5.860  21.170  20.780  1.00  0.00            
ATOM    130  C3  EA1     2       7.210  20.680  20.060  1.00  0.00            
ATOM    131  C4  EA1     2       8.210  21.770  19.880  1.00  0.00            
ATOM    132  C5  EA1     2       7.570  23.090  19.500  1.00  0.00            
ATOM    133  C6  EA1     2       6.410  23.510  20.320  1.00  0.00            
ATOM    134  O1  EA1     2       8.820  21.940  21.200  1.00  0.00            
ATOM    135  C7  EA1     2      10.210  22.010  21.280  1.00  0.00            
ATOM    136  C8  EA1     2      10.680  22.750  22.570  1.00  0.00            
ATOM    137  C9  EA1     2      12.070  22.930  22.850  1.00  0.00            
ATOM    138  C10 EA1     2      12.520  23.560  24.050  1.00  0.00            
ATOM    139  C11 EA1     2      11.530  23.960  25.020  1.00  0.00            
ATOM    140  C12 EA1     2      10.170  23.860  24.680  1.00  0.00            
ATOM    141  C13 EA1     2       9.770  23.190  23.530  1.00  0.00            
ATOM    142  C14 EA1     2      10.740  20.590  21.310  1.00  0.00            
ATOM    143  C15 EA1     2      10.470  19.720  22.310  1.00  0.00            
ATOM    144  C16 EA1     2      11.270  18.580  22.530  1.00  0.00            
ATOM    145  C17 EA1     2      12.330  18.270  21.640  1.00  0.00            
ATOM    146  C18 EA1     2      12.570  19.090  20.530  1.00  0.00            
ATOM    147  C19 EA1     2      11.720  20.230  20.380  1.00  0.00            
ATOM    148  H1  EA1     2       3.890  23.860  21.290  1.00  0.00            
ATOM    149  H2  EA1     2       3.420  22.140  21.370  1.00  0.00            
ATOM    150  H3  EA1     2       4.690  22.780  22.400  1.00  0.00            
ATOM    151  H4  EA1     2       4.860  22.450  19.410  1.00  0.00            
ATOM    152  H5  EA1     2       5.060  20.450  20.600  1.00  0.00            
ATOM    153  H6  EA1     2       6.020  21.300  21.850  1.00  0.00            
ATOM    154  H7  EA1     2       6.830  20.380  19.080  1.00  0.00            
ATOM    155  H8  EA1     2       7.680  19.800  20.500  1.00  0.00            
ATOM    156  H9  EA1     2       8.910  21.500  19.080  1.00  0.00            
ATOM    157  H10 EA1     2       7.310  23.050  18.430  1.00  0.00            
ATOM    158  H11 EA1     2       8.390  23.810  19.560  1.00  0.00            
ATOM    159  H12 EA1     2       6.750  23.820  21.310  1.00  0.00            
ATOM    160  H13 EA1     2       6.010  24.440  19.930  1.00  0.00            
ATOM    161  H14 EA1     2      10.500  22.590  20.400  1.00  0.00            
ATOM    162  H15 EA1     2      12.810  22.610  22.120  1.00  0.00            
ATOM    163  H16 EA1     2      13.560  23.660  24.330  1.00  0.00            
ATOM    164  H17 EA1     2      11.770  24.310  26.020  1.00  0.00            
ATOM    165  H18 EA1     2       9.440  24.260  25.380  1.00  0.00            
ATOM    166  H19 EA1     2       8.700  23.060  23.400  1.00  0.00            
ATOM    167  H20 EA1     2       9.620  19.950  22.950  1.00  0.00            
ATOM    168  H21 EA1     2      11.160  17.890  23.360  1.00  0.00            
ATOM    169  H22 EA1     2      12.850  17.320  21.700  1.00  0.00            
ATOM    170  H23 EA1     2      13.370  18.890  19.830  1.00  0.00            
ATOM    171  H24 EA1     2      11.940  20.910  19.570  1.00  0.00            
TER
ENDMDL
MODEL        1
ATOM      1  H1  ACD     1       5.840  13.440  19.220  1.00  0.00            
ATOM      2  O1  ACD     1       4.890  13.500  19.220  1.00  0.00            
ATOM      3  C1  ACD     1       4.490  12.140  18.970  1.00  0.00            
ATOM      4  H2  ACD     1       4.140  12.020  17.930  1.00  0.00            
ATOM      5  H3  ACD     1       3.610  11.970  19.610  1.00  0.00            
ATOM      6  C2  ACD     1       5.540  11.070  19.340  1.00  0.00            
ATOM      7  H4  ACD     1       6.500  11.330  18.870  1.00  0.00            
ATOM      8  O2  ACD     1       5.560  11.110  20.780  1.00  0.00            
ATOM      9  C3  ACD     1       6.430  10.060  21.330  1.00  0.00            
ATOM     10  H5  ACD     1       6.570  10.240  22.410  1.00  0.00            
ATOM     11  O3  ACD     1       7.730  10.240  20.770  1.00  0.00            
ATOM     12  C4  ACD     1       8.900  10.300  21.580  1.00  0.00            
ATOM     13  H6  ACD     1       8.770  10.110  22.650  1.00  0.00            
ATOM     14  C5  ACD     1       9.790   9.160  21.050  1.00  0.00            
ATOM     15  H7  ACD     1       9.640   9.050  19.970  1.00  0.00            
ATOM     16  O4  ACD     1       9.320   7.910  21.740  1.00  0.00            
ATOM     17  H8  ACD     1       8.380   7.820  21.570  1.00  0.00            
ATOM     18  C6  ACD     1      11.270   9.420  21.370  1.00  0.00            
ATOM     19  H9  ACD     1      11.330   9.410  22.460  1.00  0.00            
ATOM     20  O5  ACD     1      12.150   8.540  20.750  1.00  0.00            
ATOM     21  H10 ACD     1      12.010   7.670  21.130  1.00  0.00            
ATOM     22  C7  ACD     1      11.660  10.840  21.070  1.00  0.00            
ATOM     23  H11 ACD     1      12.720  10.970  21.290  1.00  0.00            
ATOM     24  O6  ACD     1      10.830  11.730  21.840  1.00  0.00            
ATOM     25  C8  ACD     1       9.470  11.730  21.360  1.00  0.00            
ATOM     26  H12 ACD     1       9.310  12.000  20.310  1.00  0.00            
ATOM     27  C9  ACD     1       8.770  12.770  22.150  1.00  0.00            
ATOM     28  H13 ACD     1       7.700  12.690  21.930  1.00  0.00            
ATOM     29  H14 ACD     1       9.060  12.670  23.210  1.00  0.00            
ATOM     30  O7  ACD     1       9.260  14.050  21.590  1.00  0.00            
ATOM     31  H15 ACD     1       8.870  14.150  20.710  1.00  0.00            
ATOM     32  O8  ACD     1      11.540  11.090  19.700  1.00  0.00            
ATOM     33  C10 ACD     1      12.600  11.790  18.930  1.00  0.00            
ATOM     34  H16 ACD     1      13.570  11.930  19.420  1.00  0.00            
ATOM     35  C11 ACD     1      12.900  10.700  17.890  1.00  0.00            
ATOM     36  H17 ACD     1      11.920  10.370  17.520  1.00  0.00            
ATOM     37  O9  ACD     1      13.540   9.590  18.500  1.00  0.00            
ATOM     38  H18 ACD     1      13.000   9.300  19.240  1.00  0.00            
ATOM     39  C12 ACD     1      13.730  11.340  16.810  1.00  0.00            
ATOM     40  H19 ACD     1      14.680  11.660  17.270  1.00  0.00            
ATOM     41  O10 ACD     1      13.940  10.350  15.830  1.00  0.00            
ATOM     42  H20 ACD     1      14.350   9.580  16.240  1.00  0.00            
ATOM     43  C13 ACD     1      13.110  12.640  16.190  1.00  0.00            
ATOM     44  H21 ACD     1      13.820  13.100  15.490  1.00  0.00            
ATOM     45  O11 ACD     1      12.790  13.600  17.230  1.00  0.00            
ATOM     46  C14 ACD     1      12.030  13.110  18.350  1.00  0.00            
ATOM     47  H22 ACD     1      11.020  12.840  18.020  1.00  0.00            
ATOM     48  C15 ACD     1      12.000  14.230  19.410  1.00  0.00            
ATOM     49  H23 ACD     1      11.600  15.100  18.860  1.00  0.00            
ATOM     50  H24 ACD     1      11.310  13.890  20.190  1.00  0.00            
ATOM     51  O12 ACD     1      13.190  14.630  19.970  1.00  0.00            
ATOM     52  H25 ACD     1      13.620  15.090  19.240  1.00  0.00            
ATOM     53  O13 ACD     1      11.950  12.340  15.450  1.00  0.00            
ATOM     54  C16 ACD     1      11.930  12.610  14.020  1.00  0.00            
ATOM     55  H26 ACD     1      12.800  13.220  13.730  1.00  0.00            
ATOM     56  C17 ACD     1      11.940  11.330  13.250  1.00  0.00            
ATOM     57  H27 ACD     1      11.120  10.710  13.630  1.00  0.00            
ATOM     58  O14 ACD     1      13.110  10.560  13.370  1.00  0.00            
ATOM     59  H28 ACD     1      13.320  10.410  14.300  1.00  0.00            
ATOM     60  C18 ACD     1      11.600  11.540  11.810  1.00  0.00            
ATOM     61  H29 ACD     1      12.420  12.100  11.350  1.00  0.00            
ATOM     62  O15 ACD     1      11.520  10.320  11.220  1.00  0.00            
ATOM     63  H30 ACD     1      12.320   9.890  11.540  1.00  0.00            
ATOM     64  C19 ACD     1      10.280  12.280  11.690  1.00  0.00            
ATOM     65  H31 ACD     1      10.150  12.560  10.640  1.00  0.00            
ATOM     66  O16 ACD     1      10.380  13.530  12.440  1.00  0.00            
ATOM     67  C20 ACD     1      10.660  13.350  13.780  1.00  0.00            
ATOM     68  H32 ACD     1       9.920  12.710  14.270  1.00  0.00            
ATOM     69  C21 ACD     1      10.770  14.710  14.440  1.00  0.00            
ATOM     70  H33 ACD     1       9.890  15.350  14.310  1.00  0.00            
ATOM     71  H34 ACD     1      11.010  14.570  15.500  1.00  0.00            
ATOM     72  O17 ACD     1      11.850  15.440  13.920  1.00  0.00            
ATOM     73  H35 ACD     1      11.530  15.840  13.110  1.00  0.00            
ATOM     74  O18 ACD     1       9.180  11.570  12.170  1.00  0.00            
ATOM     75  C22 ACD     1       8.100  11.420  11.360  1.00  0.00            
ATOM     76  H36 ACD     1       8.360  11.690  10.330  1.00  0.00            
ATOM     77  C23 ACD     1       7.870   9.860  11.450  1.00  0.00            
ATOM     78  H37 ACD     1       7.970   9.530  12.500  1.00  0.00            
ATOM     79  O19 ACD     1       8.880   9.300  10.640  1.00  0.00            
ATOM     80  H38 ACD     1       9.730   9.650  10.910  1.00  0.00            
ATOM     81  C24 ACD     1       6.480   9.430  10.980  1.00  0.00            
ATOM     82  H39 ACD     1       6.470   9.750   9.930  1.00  0.00            
ATOM     83  O20 ACD     1       6.270   7.980  11.190  1.00  0.00            
ATOM     84  H40 ACD     1       6.880   7.480  10.650  1.00  0.00            
ATOM     85  C25 ACD     1       5.410  10.270  11.740  1.00  0.00            
ATOM     86  H41 ACD     1       4.360   9.980  11.640  1.00  0.00            
ATOM     87  O21 ACD     1       5.640  11.650  11.530  1.00  0.00            
ATOM     88  C26 ACD     1       6.920  12.210  11.910  1.00  0.00            
ATOM     89  H42 ACD     1       6.980  12.010  12.980  1.00  0.00            
ATOM     90  C27 ACD     1       6.910  13.690  11.490  1.00  0.00            
ATOM     91  H43 ACD     1       6.140  14.310  11.960  1.00  0.00            
ATOM     92  H44 ACD     1       7.890  14.050  11.850  1.00  0.00            
ATOM     93  O22 ACD     1       6.900  13.950  10.100  1.00  0.00            
ATOM     94  H45 ACD     1       6.820  14.900  10.040  1.00  0.00            
ATOM     95  O23 ACD     1       5.640  10.060  13.160  1.00  0.00            
ATOM     96  C28 ACD     1       4.560   9.690  14.030  1.00  0.00            
ATOM     97  H46 ACD     1       3.640   9.510  13.450  1.00  0.00            
ATOM     98  C29 ACD     1       4.160  10.860  14.960  1.00  0.00            
ATOM     99  H47 ACD     1       5.150  11.180  15.320  1.00  0.00            
ATOM    100  O24 ACD     1       3.360  10.410  16.030  1.00  0.00            
ATOM    101  C30 ACD     1       3.380  12.050  14.340  1.00  0.00            
ATOM    102  H48 ACD     1       3.260  12.770  15.160  1.00  0.00            
ATOM    103  H49 ACD     1       4.010  12.390  13.510  1.00  0.00            
ATOM    104  O25 ACD     1       2.120  11.570  13.880  1.00  0.00            
ATOM    105  H50 ACD     1       1.840  12.280  13.290  1.00  0.00            
ATOM    106  C31 ACD     1       5.140   8.530  14.740  1.00  0.00            
ATOM    107  H51 ACD     1       6.040   8.930  15.240  1.00  0.00            
ATOM    108  O26 ACD     1       5.380   7.430  13.780  1.00  0.00            
ATOM    109  H52 ACD     1       5.660   7.770  12.920  1.00  0.00            
ATOM    110  C32 ACD     1       4.120   8.100  15.760  1.00  0.00            
ATOM    111  H53 ACD     1       3.210   7.690  15.320  1.00  0.00            
ATOM    112  O27 ACD     1       4.640   6.950  16.460  1.00  0.00            
ATOM    113  H54 ACD     1       5.080   6.480  15.750  1.00  0.00            
ATOM    114  C33 ACD     1       3.890   9.280  16.730  1.00  0.00            
ATOM    115  H55 ACD     1       3.060   9.070  17.410  1.00  0.00            
ATOM    116  O28 ACD     1       5.090   9.550  17.530  1.00  0.00            
ATOM    117  C34 ACD     1       4.970   9.700  18.940  1.00  0.00            
ATOM    118  H56 ACD     1       3.910   9.670  19.240  1.00  0.00            
ATOM    119  C35 ACD     1       5.730   8.550  19.490  1.00  0.00            
ATOM    120  H57 ACD     1       6.700   8.520  18.970  1.00  0.00            
ATOM    121  O29 ACD     1       5.010   7.400  19.180  1.00  0.00            
ATOM    122  H58 ACD     1       4.910   7.440  18.220  1.00  0.00            
ATOM    123  C36 ACD     1       5.800   8.720  20.990  1.00  0.00            
ATOM    124  H59 ACD     1       4.800   8.740  21.440  1.00  0.00            
ATOM    125  O30 ACD     1       6.570   7.610  21.520  1.00  0.00            
ATOM    126  H60 ACD     1       5.990   6.860  21.370  1.00  0.00            
ATOM    127  C1  EA1     2       9.000   2.020  17.360  1.00  0.00            
ATOM    128  N1  EA1     2       8.290   3.290  17.760  1.00  0.00            
ATOM    129  C2  EA1     2       8.270   4.130  16.550  1.00  0.00            
ATOM    130  C3  EA1     2       7.570   5.510  16.780  1.00  0.00            
ATOM    131  C4  EA1     2       8.370   6.390  17.750  1.00  0.00            
ATOM    132  C5  EA1     2       8.490   5.630  19.100  1.00  0.00            
ATOM    133  C6  EA1     2       9.020   4.130  18.890  1.00  0.00            
ATOM    134  O1  EA1     2       9.760   6.440  17.310  1.00  0.00            
ATOM    135  C7  EA1     2      10.180   7.230  16.160  1.00  0.00            
ATOM    136  C8  EA1     2       9.570   8.590  16.320  1.00  0.00            
ATOM    137  C9  EA1     2       8.670   9.050  15.280  1.00  0.00            
ATOM    138  C10 EA1     2       8.110  10.300  15.360  1.00  0.00            
ATOM    139  C11 EA1     2       8.560  11.150  16.440  1.00  0.00            
ATOM    140  C12 EA1     2       9.220  10.600  17.550  1.00  0.00            
ATOM    141  C13 EA1     2       9.720   9.320  17.460  1.00  0.00            
ATOM    142  C14 EA1     2      11.670   7.180  16.080  1.00  0.00            
ATOM    143  C15 EA1     2      12.490   6.860  17.180  1.00  0.00            
ATOM    144  C16 EA1     2      13.860   6.840  17.030  1.00  0.00            
ATOM    145  C17 EA1     2      14.440   7.140  15.790  1.00  0.00            
ATOM    146  C18 EA1     2      13.670   7.470  14.670  1.00  0.00            
ATOM    147  C19 EA1     2      12.260   7.540  14.810  1.00  0.00            
ATOM    148  H1  EA1     2       8.550   1.720  16.420  1.00  0.00            
ATOM    149  H2  EA1     2      10.070   2.240  17.330  1.00  0.00            
ATOM    150  H3  EA1     2       8.860   1.280  18.150  1.00  0.00            
ATOM    151  H4  EA1     2       7.320   3.140  18.050  1.00  0.00            
ATOM    152  H5  EA1     2       7.760   3.580  15.760  1.00  0.00            
ATOM    153  H6  EA1     2       9.300   4.290  16.230  1.00  0.00            
ATOM    154  H7  EA1     2       6.550   5.370  17.160  1.00  0.00            
ATOM    155  H8  EA1     2       7.410   6.070  15.860  1.00  0.00            
ATOM    156  H9  EA1     2       8.010   7.400  17.980  1.00  0.00            
ATOM    157  H10 EA1     2       7.480   5.520  19.520  1.00  0.00            
ATOM    158  H11 EA1     2       9.140   6.190  19.780  1.00  0.00            
ATOM    159  H12 EA1     2      10.090   4.090  18.690  1.00  0.00            
ATOM    160  H13 EA1     2       8.790   3.510  19.760  1.00  0.00            
ATOM    161  H14 EA1     2       9.750   6.810  15.250  1.00  0.00            
ATOM    162  H15 EA1     2       8.390   8.410  14.450  1.00  0.00            
ATOM    163  H16 EA1     2       7.570  10.710  14.520  1.00  0.00            
ATOM    164  H17 EA1     2       8.180  12.170  16.420  1.00  0.00            
ATOM    165  H18 EA1     2       9.370  11.180  18.460  1.00  0.00            
ATOM    166  H19 EA1     2      10.330   8.800  18.190  1.00  0.00            
ATOM    167  H20 EA1     2      12.150   6.580  18.170  1.00  0.00            
ATOM    168  H21 EA1     2      14.550   6.720  17.860  1.00  0.00            
ATOM    169  H22 EA1     2      15.530   7.200  15.750  1.00  0.00            
ATOM    170  H23 EA1     2      14.090   7.920  13.780  1.00  0.00            
ATOM    171  H24 EA1     2      11.570   7.720  14.000  1.00  0.00            
TER
ENDMDL
MODEL        1
ATOM      1  H1  ACD     1       3.030  19.110  23.050  1.00  0.00            
ATOM      2  O1  ACD     1       2.250  19.420  22.580  1.00  0.00            
ATOM      3  C1  ACD     1       2.360  19.310  21.150  1.00  0.00            
ATOM      4  H2  ACD     1       2.940  20.180  20.850  1.00  0.00            
ATOM      5  H3  ACD     1       1.340  19.410  20.760  1.00  0.00            
ATOM      6  C2  ACD     1       2.970  17.980  20.640  1.00  0.00            
ATOM      7  H4  ACD     1       3.500  17.470  21.450  1.00  0.00            
ATOM      8  O2  ACD     1       1.800  17.160  20.350  1.00  0.00            
ATOM      9  C3  ACD     1       1.930  15.910  19.680  1.00  0.00            
ATOM     10  H5  ACD     1       0.910  15.500  19.670  1.00  0.00            
ATOM     11  O3  ACD     1       2.870  15.170  20.420  1.00  0.00            
ATOM     12  C4  ACD     1       2.410  14.040  21.150  1.00  0.00            
ATOM     13  H6  ACD     1       1.320  13.990  21.090  1.00  0.00            
ATOM     14  C5  ACD     1       3.030  12.720  20.720  1.00  0.00            
ATOM     15  H7  ACD     1       4.120  12.810  20.880  1.00  0.00            
ATOM     16  O4  ACD     1       2.670  12.330  19.380  1.00  0.00            
ATOM     17  H8  ACD     1       3.400  11.990  18.870  1.00  0.00            
ATOM     18  C6  ACD     1       2.620  11.650  21.680  1.00  0.00            
ATOM     19  H9  ACD     1       1.570  11.380  21.500  1.00  0.00            
ATOM     20  O5  ACD     1       3.460  10.460  21.310  1.00  0.00            
ATOM     21  H10 ACD     1       3.470  10.390  20.360  1.00  0.00            
ATOM     22  C7  ACD     1       2.770  11.950  23.220  1.00  0.00            
ATOM     23  H11 ACD     1       2.330  11.140  23.810  1.00  0.00            
ATOM     24  O6  ACD     1       2.240  13.200  23.510  1.00  0.00            
ATOM     25  C8  ACD     1       2.610  14.270  22.680  1.00  0.00            
ATOM     26  H12 ACD     1       3.700  14.330  22.850  1.00  0.00            
ATOM     27  C9  ACD     1       1.880  15.450  23.250  1.00  0.00            
ATOM     28  H13 ACD     1       2.330  15.640  24.220  1.00  0.00            
ATOM     29  H14 ACD     1       2.070  16.390  22.710  1.00  0.00            
ATOM     30  O7  ACD     1       0.420  15.310  23.390  1.00  0.00            
ATOM     31  H15 ACD     1       0.130  15.770  22.590  1.00  0.00            
ATOM     32  O8  ACD     1       4.220  12.040  23.500  1.00  0.00            
ATOM     33  C10 ACD     1       4.770  11.550  24.680  1.00  0.00            
ATOM     34  H16 ACD     1       3.900  11.280  25.290  1.00  0.00            
ATOM     35  C11 ACD     1       5.610  10.330  24.370  1.00  0.00            
ATOM     36  H17 ACD     1       6.510  10.570  23.790  1.00  0.00            
ATOM     37  O9  ACD     1       4.820   9.450  23.660  1.00  0.00            
ATOM     38  H18 ACD     1       4.610   9.790  22.780  1.00  0.00            
ATOM     39  C12 ACD     1       6.210   9.780  25.700  1.00  0.00            
ATOM     40  H19 ACD     1       5.460   9.650  26.490  1.00  0.00            
ATOM     41  O10 ACD     1       6.850   8.500  25.600  1.00  0.00            
ATOM     42  H20 ACD     1       7.780   8.720  25.460  1.00  0.00            
ATOM     43  C13 ACD     1       7.060  10.920  26.310  1.00  0.00            
ATOM     44  H21 ACD     1       7.540  10.620  27.250  1.00  0.00            
ATOM     45  O11 ACD     1       6.230  12.040  26.540  1.00  0.00            
ATOM     46  C14 ACD     1       5.570  12.660  25.350  1.00  0.00            
ATOM     47  H22 ACD     1       6.400  12.930  24.690  1.00  0.00            
ATOM     48  C15 ACD     1       4.730  13.770  25.990  1.00  0.00            
ATOM     49  H23 ACD     1       4.100  14.350  25.310  1.00  0.00            
ATOM     50  H24 ACD     1       4.130  13.270  26.760  1.00  0.00            
ATOM     51  O12 ACD     1       5.640  14.730  26.690  1.00  0.00            
ATOM     52  H25 ACD     1       5.170  15.330  27.280  1.00  0.00            
ATOM     53  O13 ACD     1       8.130  11.240  25.420  1.00  0.00            
ATOM     54  C16 ACD     1       9.370  11.680  25.950  1.00  0.00            
ATOM     55  H26 ACD     1       9.870  10.830  26.440  1.00  0.00            
ATOM     56  C17 ACD     1      10.060  12.160  24.690  1.00  0.00            
ATOM     57  H27 ACD     1       9.310  12.700  24.100  1.00  0.00            
ATOM     58  O14 ACD     1      10.470  11.000  23.950  1.00  0.00            
ATOM     59  H28 ACD     1      10.550  10.330  24.630  1.00  0.00            
ATOM     60  C18 ACD     1      11.260  13.080  24.950  1.00  0.00            
ATOM     61  H29 ACD     1      12.020  12.430  25.400  1.00  0.00            
ATOM     62  O15 ACD     1      11.680  13.510  23.630  1.00  0.00            
ATOM     63  H30 ACD     1      11.820  12.670  23.190  1.00  0.00            
ATOM     64  C19 ACD     1      10.940  14.230  25.840  1.00  0.00            
ATOM     65  H31 ACD     1      11.800  14.850  26.090  1.00  0.00            
ATOM     66  O16 ACD     1      10.400  13.610  27.030  1.00  0.00            
ATOM     67  C20 ACD     1       9.160  12.880  26.930  1.00  0.00            
ATOM     68  H32 ACD     1       8.420  13.550  26.470  1.00  0.00            
ATOM     69  C21 ACD     1       8.650  12.690  28.380  1.00  0.00            
ATOM     70  H33 ACD     1       8.480  13.670  28.860  1.00  0.00            
ATOM     71  H34 ACD     1       7.650  12.250  28.350  1.00  0.00            
ATOM     72  O17 ACD     1       9.570  11.830  29.150  1.00  0.00            
ATOM     73  H35 ACD     1      10.390  12.300  29.340  1.00  0.00            
ATOM     74  O18 ACD     1       9.890  15.060  25.240  1.00  0.00            
ATOM     75  C22 ACD     1      10.080  16.540  25.230  1.00  0.00            
ATOM     76  H36 ACD     1      10.550  16.890  26.150  1.00  0.00            
ATOM     77  C23 ACD     1      10.760  16.890  23.870  1.00  0.00            
ATOM     78  H37 ACD     1      10.150  16.490  23.050  1.00  0.00            
ATOM     79  O19 ACD     1      12.130  16.390  23.720  1.00  0.00            
ATOM     80  H38 ACD     1      12.070  15.440  23.590  1.00  0.00            
ATOM     81  C24 ACD     1      10.670  18.450  23.660  1.00  0.00            
ATOM     82  H39 ACD     1      11.210  19.000  24.440  1.00  0.00            
ATOM     83  O20 ACD     1      11.170  18.950  22.400  1.00  0.00            
ATOM     84  H40 ACD     1      11.480  19.840  22.630  1.00  0.00            
ATOM     85  C25 ACD     1       9.250  18.950  23.800  1.00  0.00            
ATOM     86  H41 ACD     1       9.310  20.040  23.760  1.00  0.00            
ATOM     87  O21 ACD     1       8.670  18.540  24.980  1.00  0.00            
ATOM     88  C26 ACD     1       8.620  17.130  25.240  1.00  0.00            
ATOM     89  H42 ACD     1       7.960  16.690  24.480  1.00  0.00            
ATOM     90  C27 ACD     1       8.010  16.870  26.650  1.00  0.00            
ATOM     91  H43 ACD     1       7.020  17.310  26.830  1.00  0.00            
ATOM     92  H44 ACD     1       7.810  15.800  26.740  1.00  0.00            
ATOM     93  O22 ACD     1       8.790  17.430  27.720  1.00  0.00            
ATOM     94  H45 ACD     1       8.500  17.170  28.600  1.00  0.00            
ATOM     95  O23 ACD     1       8.480  18.460  22.670  1.00  0.00            
ATOM     96  C28 ACD     1       7.620  19.390  22.030  1.00  0.00            
ATOM     97  H46 ACD     1       7.820  20.430  22.330  1.00  0.00            
ATOM     98  C29 ACD     1       6.120  19.010  22.270  1.00  0.00            
ATOM     99  H47 ACD     1       5.940  17.970  21.960  1.00  0.00            
ATOM    100  O24 ACD     1       5.320  19.850  21.450  1.00  0.00            
ATOM    101  C30 ACD     1       5.660  19.120  23.710  1.00  0.00            
ATOM    102  H48 ACD     1       6.420  18.680  24.370  1.00  0.00            
ATOM    103  H49 ACD     1       5.560  20.190  23.940  1.00  0.00            
ATOM    104  O25 ACD     1       4.420  18.440  23.920  1.00  0.00            
ATOM    105  H50 ACD     1       4.270  18.060  24.790  1.00  0.00            
ATOM    106  C31 ACD     1       8.000  19.220  20.530  1.00  0.00            
ATOM    107  H51 ACD     1       7.870  18.160  20.280  1.00  0.00            
ATOM    108  O26 ACD     1       9.370  19.600  20.230  1.00  0.00            
ATOM    109  H52 ACD     1       9.960  19.280  20.910  1.00  0.00            
ATOM    110  C32 ACD     1       6.960  20.020  19.680  1.00  0.00            
ATOM    111  H53 ACD     1       7.150  21.080  19.870  1.00  0.00            
ATOM    112  O27 ACD     1       7.160  19.600  18.350  1.00  0.00            
ATOM    113  H54 ACD     1       6.590  18.830  18.370  1.00  0.00            
ATOM    114  C33 ACD     1       5.540  19.680  20.050  1.00  0.00            
ATOM    115  H55 ACD     1       4.930  20.450  19.560  1.00  0.00            
ATOM    116  O28 ACD     1       5.170  18.450  19.550  1.00  0.00            
ATOM    117  C34 ACD     1       3.780  18.190  19.320  1.00  0.00            
ATOM    118  H56 ACD     1       3.330  19.020  18.770  1.00  0.00            
ATOM    119  C35 ACD     1       3.790  16.960  18.410  1.00  0.00            
ATOM    120  H57 ACD     1       4.530  16.270  18.840  1.00  0.00            
ATOM    121  O29 ACD     1       4.190  17.280  17.100  1.00  0.00            
ATOM    122  H58 ACD     1       4.260  16.460  16.600  1.00  0.00            
ATOM    123  C36 ACD     1       2.470  16.240  18.300  1.00  0.00            
ATOM    124  H59 ACD     1       1.690  16.880  17.870  1.00  0.00            
ATOM    125  O30 ACD     1       2.740  14.980  17.630  1.00  0.00            
ATOM    126  H60 ACD     1       2.900  14.420  18.400  1.00  0.00            
ATOM    127  C1  EA1     2       7.860   8.670  22.430  1.00  0.00            
ATOM    128  N1  EA1     2       7.910   9.170  21.010  1.00  0.00            
ATOM    129  C2  EA1     2       9.390   9.390  20.580  1.00  0.00            
ATOM    130  C3  EA1     2       9.540   9.990  19.170  1.00  0.00            
ATOM    131  C4  EA1     2       8.720  11.250  18.970  1.00  0.00            
ATOM    132  C5  EA1     2       7.230  11.100  19.490  1.00  0.00            
ATOM    133  C6  EA1     2       7.070  10.450  20.890  1.00  0.00            
ATOM    134  O1  EA1     2       9.430  12.360  19.630  1.00  0.00            
ATOM    135  C7  EA1     2       8.940  13.740  19.500  1.00  0.00            
ATOM    136  C8  EA1     2       8.120  14.070  20.690  1.00  0.00            
ATOM    137  C9  EA1     2       8.490  13.840  22.010  1.00  0.00            
ATOM    138  C10 EA1     2       7.690  14.420  23.020  1.00  0.00            
ATOM    139  C11 EA1     2       6.550  15.170  22.740  1.00  0.00            
ATOM    140  C12 EA1     2       6.090  15.260  21.430  1.00  0.00            
ATOM    141  C13 EA1     2       6.880  14.690  20.410  1.00  0.00            
ATOM    142  C14 EA1     2      10.250  14.600  19.330  1.00  0.00            
ATOM    143  C15 EA1     2      10.430  15.440  18.260  1.00  0.00            
ATOM    144  C16 EA1     2      11.550  16.240  18.040  1.00  0.00            
ATOM    145  C17 EA1     2      12.570  16.220  18.960  1.00  0.00            
ATOM    146  C18 EA1     2      12.430  15.410  20.100  1.00  0.00            
ATOM    147  C19 EA1     2      11.310  14.580  20.280  1.00  0.00            
ATOM    148  H1  EA1     2       8.510   9.200  23.130  1.00  0.00            
ATOM    149  H2  EA1     2       6.810   8.670  22.740  1.00  0.00            
ATOM    150  H3  EA1     2       8.320   7.680  22.350  1.00  0.00            
ATOM    151  H4  EA1     2       7.500   8.540  20.310  1.00  0.00            
ATOM    152  H5  EA1     2       9.950   8.450  20.620  1.00  0.00            
ATOM    153  H6  EA1     2       9.780  10.160  21.250  1.00  0.00            
ATOM    154  H7  EA1     2       9.250   9.310  18.350  1.00  0.00            
ATOM    155  H8  EA1     2      10.590  10.230  18.950  1.00  0.00            
ATOM    156  H9  EA1     2       8.600  11.450  17.890  1.00  0.00            
ATOM    157  H10 EA1     2       6.760  10.450  18.750  1.00  0.00            
ATOM    158  H11 EA1     2       6.720  12.070  19.530  1.00  0.00            
ATOM    159  H12 EA1     2       7.570  11.120  21.600  1.00  0.00            
ATOM    160  H13 EA1     2       6.020  10.280  21.130  1.00  0.00            
ATOM    161  H14 EA1     2       8.400  13.790  18.540  1.00  0.00            
ATOM    162  H15 EA1     2       9.390  13.270  22.190  1.00  0.00            
ATOM    163  H16 EA1     2       7.960  14.300  24.070  1.00  0.00            
ATOM    164  H17 EA1     2       5.970  15.620  23.540  1.00  0.00            
ATOM    165  H18 EA1     2       5.230  15.830  21.100  1.00  0.00            
ATOM    166  H19 EA1     2       6.500  14.660  19.390  1.00  0.00            
ATOM    167  H20 EA1     2       9.570  15.460  17.600  1.00  0.00            
ATOM    168  H21 EA1     2      11.530  17.000  17.270  1.00  0.00            
ATOM    169  H22 EA1     2      13.380  16.930  18.840  1.00  0.00            
ATOM    170  H23 EA1     2      13.230  15.260  20.820  1.00  0.00            
ATOM    171  H24 EA1     2      11.310  13.930  21.150  1.00  0.00            
TER
ENDMDL
MODEL        1
ATOM      1  H1  ACD     1       2.740  21.290  20.050  1.00  0.00            
ATOM      2  O1  ACD     1       3.040  20.480  20.470  1.00  0.00            
ATOM      3  C1  ACD     1       4.390  20.260  19.980  1.00  0.00            
ATOM      4  H2  ACD     1       4.760  19.290  20.330  1.00  0.00            
ATOM      5  H3  ACD     1       5.010  21.130  20.240  1.00  0.00            
ATOM      6  C2  ACD     1       4.370  20.140  18.470  1.00  0.00            
ATOM      7  H4  ACD     1       3.460  19.680  18.060  1.00  0.00            
ATOM      8  O2  ACD     1       4.480  21.510  18.050  1.00  0.00            
ATOM      9  C3  ACD     1       4.700  21.700  16.620  1.00  0.00            
ATOM     10  H5  ACD     1       4.720  22.770  16.400  1.00  0.00            
ATOM     11  O3  ACD     1       3.680  21.100  15.860  1.00  0.00            
ATOM     12  C4  ACD     1       2.820  21.990  15.160  1.00  0.00            
ATOM     13  H6  ACD     1       3.090  23.050  15.240  1.00  0.00            
ATOM     14  C5  ACD     1       2.900  21.610  13.680  1.00  0.00            
ATOM     15  H7  ACD     1       2.810  20.520  13.600  1.00  0.00            
ATOM     16  O4  ACD     1       4.190  21.980  13.140  1.00  0.00            
ATOM     17  H8  ACD     1       4.840  21.760  13.820  1.00  0.00            
ATOM     18  C6  ACD     1       1.800  22.260  12.850  1.00  0.00            
ATOM     19  H9  ACD     1       1.910  23.340  13.000  1.00  0.00            
ATOM     20  O5  ACD     1       1.740  21.930  11.500  1.00  0.00            
ATOM     21  H10 ACD     1       2.630  22.000  11.140  1.00  0.00            
ATOM     22  C7  ACD     1       0.380  22.040  13.430  1.00  0.00            
ATOM     23  H11 ACD     1      -0.340  22.660  12.880  1.00  0.00            
ATOM     24  O6  ACD     1       0.400  22.500  14.860  1.00  0.00            
ATOM     25  C8  ACD     1       1.360  21.730  15.680  1.00  0.00            
ATOM     26  H12 ACD     1       1.100  20.670  15.640  1.00  0.00            
ATOM     27  C9  ACD     1       1.290  22.140  17.170  1.00  0.00            
ATOM     28  H13 ACD     1       2.050  21.690  17.820  1.00  0.00            
ATOM     29  H14 ACD     1       1.400  23.230  17.210  1.00  0.00            
ATOM     30  O7  ACD     1       0.140  21.730  17.740  1.00  0.00            
ATOM     31  H15 ACD     1      -0.590  22.270  17.430  1.00  0.00            
ATOM     32  O8  ACD     1       0.090  20.610  13.310  1.00  0.00            
ATOM     33  C10 ACD     1      -1.050  20.290  12.570  1.00  0.00            
ATOM     34  H16 ACD     1      -1.500  21.140  12.050  1.00  0.00            
ATOM     35  C11 ACD     1      -0.670  19.330  11.410  1.00  0.00            
ATOM     36  H17 ACD     1      -0.100  18.450  11.730  1.00  0.00            
ATOM     37  O9  ACD     1       0.180  20.090  10.500  1.00  0.00            
ATOM     38  H18 ACD     1       0.770  20.710  10.930  1.00  0.00            
ATOM     39  C12 ACD     1      -1.940  18.770  10.750  1.00  0.00            
ATOM     40  H19 ACD     1      -2.330  19.650  10.230  1.00  0.00            
ATOM     41  O10 ACD     1      -1.600  17.740   9.900  1.00  0.00            
ATOM     42  H20 ACD     1      -1.040  18.100   9.210  1.00  0.00            
ATOM     43  C13 ACD     1      -2.990  18.340  11.770  1.00  0.00            
ATOM     44  H21 ACD     1      -3.930  18.140  11.230  1.00  0.00            
ATOM     45  O11 ACD     1      -3.260  19.360  12.790  1.00  0.00            
ATOM     46  C14 ACD     1      -2.080  19.660  13.540  1.00  0.00            
ATOM     47  H22 ACD     1      -1.650  18.710  13.880  1.00  0.00            
ATOM     48  C15 ACD     1      -2.460  20.580  14.760  1.00  0.00            
ATOM     49  H23 ACD     1      -3.320  20.070  15.210  1.00  0.00            
ATOM     50  H24 ACD     1      -1.660  20.550  15.500  1.00  0.00            
ATOM     51  O12 ACD     1      -2.870  21.950  14.460  1.00  0.00            
ATOM     52  H25 ACD     1      -3.270  21.950  13.580  1.00  0.00            
ATOM     53  O13 ACD     1      -2.550  17.070  12.390  1.00  0.00            
ATOM     54  C16 ACD     1      -3.540  16.210  12.910  1.00  0.00            
ATOM     55  H26 ACD     1      -4.530  16.140  12.470  1.00  0.00            
ATOM     56  C17 ACD     1      -2.960  14.750  12.720  1.00  0.00            
ATOM     57  H27 ACD     1      -1.890  14.760  12.950  1.00  0.00            
ATOM     58  O14 ACD     1      -3.220  14.390  11.400  1.00  0.00            
ATOM     59  H28 ACD     1      -4.160  14.430  11.170  1.00  0.00            
ATOM     60  C18 ACD     1      -3.580  13.700  13.640  1.00  0.00            
ATOM     61  H29 ACD     1      -4.650  13.590  13.420  1.00  0.00            
ATOM     62  O15 ACD     1      -2.900  12.410  13.570  1.00  0.00            
ATOM     63  H30 ACD     1      -2.850  12.170  12.640  1.00  0.00            
ATOM     64  C19 ACD     1      -3.400  14.140  15.050  1.00  0.00            
ATOM     65  H31 ACD     1      -3.870  13.430  15.740  1.00  0.00            
ATOM     66  O16 ACD     1      -4.140  15.370  15.250  1.00  0.00            
ATOM     67  C20 ACD     1      -3.770  16.510  14.450  1.00  0.00            
ATOM     68  H32 ACD     1      -2.920  17.030  14.920  1.00  0.00            
ATOM     69  C21 ACD     1      -4.960  17.390  14.660  1.00  0.00            
ATOM     70  H33 ACD     1      -4.900  18.190  13.900  1.00  0.00            
ATOM     71  H34 ACD     1      -5.910  16.900  14.410  1.00  0.00            
ATOM     72  O17 ACD     1      -5.080  18.050  15.970  1.00  0.00            
ATOM     73  H35 ACD     1      -4.190  18.120  16.330  1.00  0.00            
ATOM     74  O18 ACD     1      -2.000  14.330  15.450  1.00  0.00            
ATOM     75  C22 ACD     1      -1.380  13.570  16.450  1.00  0.00            
ATOM     76  H36 ACD     1      -2.010  12.730  16.760  1.00  0.00            
ATOM     77  C23 ACD     1      -0.020  13.220  15.760  1.00  0.00            
ATOM     78  H37 ACD     1       0.360  14.130  15.290  1.00  0.00            
ATOM     79  O19 ACD     1      -0.190  12.170  14.720  1.00  0.00            
ATOM     80  H38 ACD     1      -0.980  12.200  14.170  1.00  0.00            
ATOM     81  C24 ACD     1       0.970  12.740  16.770  1.00  0.00            
ATOM     82  H39 ACD     1       0.590  11.820  17.220  1.00  0.00            
ATOM     83  O20 ACD     1       2.290  12.610  16.220  1.00  0.00            
ATOM     84  H40 ACD     1       2.000  12.060  15.490  1.00  0.00            
ATOM     85  C25 ACD     1       1.070  13.760  17.980  1.00  0.00            
ATOM     86  H41 ACD     1       1.650  13.350  18.810  1.00  0.00            
ATOM     87  O21 ACD     1      -0.230  13.960  18.500  1.00  0.00            
ATOM     88  C26 ACD     1      -1.170  14.510  17.540  1.00  0.00            
ATOM     89  H42 ACD     1      -0.850  15.480  17.150  1.00  0.00            
ATOM     90  C27 ACD     1      -2.500  14.870  18.340  1.00  0.00            
ATOM     91  H43 ACD     1      -3.130  15.470  17.670  1.00  0.00            
ATOM     92  H44 ACD     1      -2.970  13.920  18.630  1.00  0.00            
ATOM     93  O22 ACD     1      -2.220  15.590  19.480  1.00  0.00            
ATOM     94  H45 ACD     1      -2.890  16.270  19.570  1.00  0.00            
ATOM     95  O23 ACD     1       1.640  14.910  17.620  1.00  0.00            
ATOM     96  C28 ACD     1       2.730  15.330  18.480  1.00  0.00            
ATOM     97  H46 ACD     1       2.690  14.820  19.450  1.00  0.00            
ATOM     98  C29 ACD     1       2.560  16.820  18.730  1.00  0.00            
ATOM     99  H47 ACD     1       2.720  17.280  17.750  1.00  0.00            
ATOM    100  O24 ACD     1       3.580  17.330  19.530  1.00  0.00            
ATOM    101  C30 ACD     1       1.220  17.140  19.470  1.00  0.00            
ATOM    102  H48 ACD     1       0.380  16.860  18.830  1.00  0.00            
ATOM    103  H49 ACD     1       1.080  16.550  20.390  1.00  0.00            
ATOM    104  O25 ACD     1       1.170  18.520  19.720  1.00  0.00            
ATOM    105  H50 ACD     1       1.980  18.720  20.190  1.00  0.00            
ATOM    106  C31 ACD     1       4.110  15.090  17.820  1.00  0.00            
ATOM    107  H51 ACD     1       4.080  15.550  16.820  1.00  0.00            
ATOM    108  O26 ACD     1       4.340  13.750  17.660  1.00  0.00            
ATOM    109  H52 ACD     1       3.670  13.430  17.050  1.00  0.00            
ATOM    110  C32 ACD     1       5.230  15.750  18.660  1.00  0.00            
ATOM    111  H53 ACD     1       5.300  15.270  19.650  1.00  0.00            
ATOM    112  O27 ACD     1       6.560  15.760  18.080  1.00  0.00            
ATOM    113  H54 ACD     1       6.750  16.630  17.740  1.00  0.00            
ATOM    114  C33 ACD     1       4.900  17.180  18.980  1.00  0.00            
ATOM    115  H55 ACD     1       5.570  17.460  19.790  1.00  0.00            
ATOM    116  O28 ACD     1       5.240  17.990  17.780  1.00  0.00            
ATOM    117  C34 ACD     1       5.570  19.350  17.940  1.00  0.00            
ATOM    118  H56 ACD     1       6.410  19.540  18.620  1.00  0.00            
ATOM    119  C35 ACD     1       6.120  19.650  16.510  1.00  0.00            
ATOM    120  H57 ACD     1       5.610  19.100  15.710  1.00  0.00            
ATOM    121  O29 ACD     1       7.500  19.180  16.550  1.00  0.00            
ATOM    122  H58 ACD     1       7.760  19.340  15.640  1.00  0.00            
ATOM    123  C36 ACD     1       6.080  21.090  16.180  1.00  0.00            
ATOM    124  H59 ACD     1       6.840  21.570  16.800  1.00  0.00            
ATOM    125  O30 ACD     1       6.310  21.370  14.850  1.00  0.00            
ATOM    126  H60 ACD     1       6.960  22.070  14.900  1.00  0.00            
ATOM    127  C1  EA1     2       5.570  17.580   7.010  1.00  0.00            
ATOM    128  N1  EA1     2       4.950  18.320   8.240  1.00  0.00            
ATOM    129  C2  EA1     2       5.920  18.480   9.480  1.00  0.00            
ATOM    130  C3  EA1     2       5.250  19.230  10.730  1.00  0.00            
ATOM    131  C4  EA1     2       3.870  18.670  11.020  1.00  0.00            
ATOM    132  C5  EA1     2       3.030  18.300   9.720  1.00  0.00            
ATOM    133  C6  EA1     2       3.790  17.540   8.650  1.00  0.00            
ATOM    134  O1  EA1     2       4.140  17.450  11.730  1.00  0.00            
ATOM    135  C7  EA1     2       4.080  17.390  13.200  1.00  0.00            
ATOM    136  C8  EA1     2       2.690  17.390  13.840  1.00  0.00            
ATOM    137  C9  EA1     2       1.670  16.580  13.340  1.00  0.00            
ATOM    138  C10 EA1     2       0.380  16.630  13.960  1.00  0.00            
ATOM    139  C11 EA1     2       0.130  17.360  15.120  1.00  0.00            
ATOM    140  C12 EA1     2       1.210  18.090  15.720  1.00  0.00            
ATOM    141  C13 EA1     2       2.500  18.000  15.120  1.00  0.00            
ATOM    142  C14 EA1     2       5.060  16.270  13.720  1.00  0.00            
ATOM    143  C15 EA1     2       4.580  15.000  14.080  1.00  0.00            
ATOM    144  C16 EA1     2       5.510  14.080  14.580  1.00  0.00            
ATOM    145  C17 EA1     2       6.890  14.320  14.710  1.00  0.00            
ATOM    146  C18 EA1     2       7.240  15.610  14.480  1.00  0.00            
ATOM    147  C19 EA1     2       6.360  16.570  13.970  1.00  0.00            
ATOM    148  H1  EA1     2       6.050  16.660   7.350  1.00  0.00            
ATOM    149  H2  EA1     2       4.820  17.350   6.240  1.00  0.00            
ATOM    150  H3  EA1     2       6.460  18.040   6.580  1.00  0.00            
ATOM    151  H4  EA1     2       4.590  19.240   7.960  1.00  0.00            
ATOM    152  H5  EA1     2       6.760  19.060   9.080  1.00  0.00            
ATOM    153  H6  EA1     2       6.430  17.580   9.800  1.00  0.00            
ATOM    154  H7  EA1     2       5.240  20.320  10.580  1.00  0.00            
ATOM    155  H8  EA1     2       5.900  19.220  11.620  1.00  0.00            
ATOM    156  H9  EA1     2       3.290  19.420  11.560  1.00  0.00            
ATOM    157  H10 EA1     2       2.570  19.180   9.260  1.00  0.00            
ATOM    158  H11 EA1     2       2.190  17.700  10.080  1.00  0.00            
ATOM    159  H12 EA1     2       4.300  16.690   9.110  1.00  0.00            
ATOM    160  H13 EA1     2       3.210  17.200   7.790  1.00  0.00            
ATOM    161  H14 EA1     2       4.520  18.360  13.480  1.00  0.00            
ATOM    162  H15 EA1     2       1.940  16.010  12.460  1.00  0.00            
ATOM    163  H16 EA1     2      -0.450  16.120  13.480  1.00  0.00            
ATOM    164  H17 EA1     2      -0.850  17.340  15.610  1.00  0.00            
ATOM    165  H18 EA1     2       1.180  18.490  16.730  1.00  0.00            
ATOM    166  H19 EA1     2       3.340  18.440  15.650  1.00  0.00            
ATOM    167  H20 EA1     2       3.520  14.760  14.010  1.00  0.00            
ATOM    168  H21 EA1     2       5.180  13.110  14.940  1.00  0.00            
ATOM    169  H22 EA1     2       7.610  13.550  15.010  1.00  0.00            
ATOM    170  H23 EA1     2       8.300  15.860  14.500  1.00  0.00            
ATOM    171  H24 EA1     2       6.710  17.540  13.640  1.00  0.00            
TER
ENDMDL
MODEL        1
ATOM      1  H1  ACD     1      20.430  10.010  16.620  1.00  0.00            
ATOM      2  O1  ACD     1      20.590   9.110  16.920  1.00  0.00            
ATOM      3  C1  ACD     1      19.330   8.430  17.110  1.00  0.00            
ATOM      4  H2  ACD     1      19.430   7.510  17.690  1.00  0.00            
ATOM      5  H3  ACD     1      18.790   8.130  16.200  1.00  0.00            
ATOM      6  C2  ACD     1      18.420   9.360  17.890  1.00  0.00            
ATOM      7  H4  ACD     1      19.050   9.870  18.640  1.00  0.00            
ATOM      8  O2  ACD     1      17.880  10.250  16.890  1.00  0.00            
ATOM      9  C3  ACD     1      17.010  11.270  17.400  1.00  0.00            
ATOM     10  H5  ACD     1      16.580  11.910  16.620  1.00  0.00            
ATOM     11  O3  ACD     1      17.720  12.110  18.320  1.00  0.00            
ATOM     12  C4  ACD     1      18.430  13.240  17.810  1.00  0.00            
ATOM     13  H6  ACD     1      17.840  13.750  17.040  1.00  0.00            
ATOM     14  C5  ACD     1      18.550  14.230  19.030  1.00  0.00            
ATOM     15  H7  ACD     1      18.810  13.600  19.890  1.00  0.00            
ATOM     16  O4  ACD     1      17.280  14.870  19.230  1.00  0.00            
ATOM     17  H8  ACD     1      16.610  14.230  19.500  1.00  0.00            
ATOM     18  C6  ACD     1      19.700  15.260  18.810  1.00  0.00            
ATOM     19  H9  ACD     1      19.400  15.850  17.940  1.00  0.00            
ATOM     20  O5  ACD     1      19.800  16.060  19.980  1.00  0.00            
ATOM     21  H10 ACD     1      18.880  16.310  20.060  1.00  0.00            
ATOM     22  C7  ACD     1      21.010  14.520  18.640  1.00  0.00            
ATOM     23  H11 ACD     1      21.790  15.260  18.440  1.00  0.00            
ATOM     24  O6  ACD     1      20.830  13.740  17.440  1.00  0.00            
ATOM     25  C8  ACD     1      19.770  12.790  17.230  1.00  0.00            
ATOM     26  H12 ACD     1      20.010  11.810  17.660  1.00  0.00            
ATOM     27  C9  ACD     1      19.620  12.610  15.770  1.00  0.00            
ATOM     28  H13 ACD     1      18.570  12.360  15.600  1.00  0.00            
ATOM     29  H14 ACD     1      19.770  13.620  15.390  1.00  0.00            
ATOM     30  O7  ACD     1      20.580  11.670  15.240  1.00  0.00            
ATOM     31  H15 ACD     1      21.480  11.950  15.450  1.00  0.00            
ATOM     32  O8  ACD     1      21.320  13.680  19.730  1.00  0.00            
ATOM     33  C10 ACD     1      22.580  13.900  20.330  1.00  0.00            
ATOM     34  H16 ACD     1      23.180  14.680  19.860  1.00  0.00            
ATOM     35  C11 ACD     1      22.310  14.220  21.730  1.00  0.00            
ATOM     36  H17 ACD     1      21.610  13.450  22.100  1.00  0.00            
ATOM     37  O9  ACD     1      21.780  15.580  21.850  1.00  0.00            
ATOM     38  H18 ACD     1      21.160  15.650  21.120  1.00  0.00            
ATOM     39  C12 ACD     1      23.550  14.190  22.620  1.00  0.00            
ATOM     40  H19 ACD     1      24.210  15.020  22.340  1.00  0.00            
ATOM     41  O10 ACD     1      23.150  14.250  24.000  1.00  0.00            
ATOM     42  H20 ACD     1      23.110  13.350  24.330  1.00  0.00            
ATOM     43  C13 ACD     1      24.340  12.910  22.430  1.00  0.00            
ATOM     44  H21 ACD     1      25.310  13.030  22.920  1.00  0.00            
ATOM     45  O11 ACD     1      24.560  12.840  21.080  1.00  0.00            
ATOM     46  C14 ACD     1      23.390  12.600  20.250  1.00  0.00            
ATOM     47  H22 ACD     1      22.720  11.830  20.650  1.00  0.00            
ATOM     48  C15 ACD     1      23.830  12.260  18.900  1.00  0.00            
ATOM     49  H23 ACD     1      24.380  11.320  18.860  1.00  0.00            
ATOM     50  H24 ACD     1      22.930  12.210  18.270  1.00  0.00            
ATOM     51  O12 ACD     1      24.630  13.360  18.330  1.00  0.00            
ATOM     52  H25 ACD     1      25.340  13.430  18.980  1.00  0.00            
ATOM     53  O13 ACD     1      23.700  11.660  22.850  1.00  0.00            
ATOM     54  C16 ACD     1      24.530  10.630  23.430  1.00  0.00            
ATOM     55  H26 ACD     1      25.600  10.860  23.390  1.00  0.00            
ATOM     56  C17 ACD     1      24.180  10.570  24.930  1.00  0.00            
ATOM     57  H27 ACD     1      23.080  10.570  24.920  1.00  0.00            
ATOM     58  O14 ACD     1      24.570  11.750  25.610  1.00  0.00            
ATOM     59  H28 ACD     1      25.500  11.970  25.520  1.00  0.00            
ATOM     60  C18 ACD     1      24.810   9.240  25.530  1.00  0.00            
ATOM     61  H29 ACD     1      25.910   9.220  25.510  1.00  0.00            
ATOM     62  O15 ACD     1      24.400   9.070  26.900  1.00  0.00            
ATOM     63  H30 ACD     1      23.470   9.230  27.080  1.00  0.00            
ATOM     64  C19 ACD     1      24.360   8.070  24.730  1.00  0.00            
ATOM     65  H31 ACD     1      24.970   7.250  25.130  1.00  0.00            
ATOM     66  O16 ACD     1      24.830   8.220  23.400  1.00  0.00            
ATOM     67  C20 ACD     1      24.120   9.300  22.730  1.00  0.00            
ATOM     68  H32 ACD     1      23.030   9.200  22.770  1.00  0.00            
ATOM     69  C21 ACD     1      24.570   9.300  21.270  1.00  0.00            
ATOM     70  H33 ACD     1      24.290  10.220  20.740  1.00  0.00            
ATOM     71  H34 ACD     1      25.660   9.420  21.170  1.00  0.00            
ATOM     72  O17 ACD     1      24.090   8.160  20.460  1.00  0.00            
ATOM     73  H35 ACD     1      24.160   7.360  20.990  1.00  0.00            
ATOM     74  O18 ACD     1      22.950   7.810  24.840  1.00  0.00            
ATOM     75  C22 ACD     1      22.620   6.450  24.840  1.00  0.00            
ATOM     76  H36 ACD     1      23.070   5.810  25.620  1.00  0.00            
ATOM     77  C23 ACD     1      21.130   6.540  25.260  1.00  0.00            
ATOM     78  H37 ACD     1      20.600   7.320  24.700  1.00  0.00            
ATOM     79  O19 ACD     1      21.160   6.770  26.630  1.00  0.00            
ATOM     80  H38 ACD     1      21.050   7.720  26.770  1.00  0.00            
ATOM     81  C24 ACD     1      20.400   5.250  24.980  1.00  0.00            
ATOM     82  H39 ACD     1      20.730   4.430  25.630  1.00  0.00            
ATOM     83  O20 ACD     1      19.060   5.520  25.280  1.00  0.00            
ATOM     84  H40 ACD     1      19.030   5.870  26.180  1.00  0.00            
ATOM     85  C25 ACD     1      20.500   4.760  23.570  1.00  0.00            
ATOM     86  H41 ACD     1      19.990   3.810  23.400  1.00  0.00            
ATOM     87  O21 ACD     1      21.880   4.630  23.280  1.00  0.00            
ATOM     88  C26 ACD     1      22.710   5.850  23.400  1.00  0.00            
ATOM     89  H42 ACD     1      22.390   6.540  22.620  1.00  0.00            
ATOM     90  C27 ACD     1      24.170   5.280  23.110  1.00  0.00            
ATOM     91  H43 ACD     1      24.890   5.670  23.840  1.00  0.00            
ATOM     92  H44 ACD     1      24.280   4.220  23.390  1.00  0.00            
ATOM     93  O22 ACD     1      24.490   5.440  21.730  1.00  0.00            
ATOM     94  H45 ACD     1      24.200   4.630  21.300  1.00  0.00            
ATOM     95  O23 ACD     1      19.960   5.710  22.650  1.00  0.00            
ATOM     96  C28 ACD     1      18.950   5.320  21.690  1.00  0.00            
ATOM     97  H46 ACD     1      18.710   4.250  21.710  1.00  0.00            
ATOM     98  C29 ACD     1      19.400   5.640  20.240  1.00  0.00            
ATOM     99  H47 ACD     1      19.960   6.580  20.260  1.00  0.00            
ATOM    100  O24 ACD     1      18.250   5.630  19.330  1.00  0.00            
ATOM    101  C30 ACD     1      20.440   4.670  19.760  1.00  0.00            
ATOM    102  H48 ACD     1      21.150   4.640  20.600  1.00  0.00            
ATOM    103  H49 ACD     1      20.050   3.650  19.650  1.00  0.00            
ATOM    104  O25 ACD     1      21.060   5.080  18.510  1.00  0.00            
ATOM    105  H50 ACD     1      21.370   5.970  18.670  1.00  0.00            
ATOM    106  C31 ACD     1      17.730   6.160  22.200  1.00  0.00            
ATOM    107  H51 ACD     1      18.070   7.200  22.300  1.00  0.00            
ATOM    108  O26 ACD     1      17.200   5.620  23.440  1.00  0.00            
ATOM    109  H52 ACD     1      17.900   5.680  24.100  1.00  0.00            
ATOM    110  C32 ACD     1      16.720   6.110  21.110  1.00  0.00            
ATOM    111  H53 ACD     1      16.460   5.050  21.010  1.00  0.00            
ATOM    112  O27 ACD     1      15.590   6.950  21.480  1.00  0.00            
ATOM    113  H54 ACD     1      15.470   6.940  22.440  1.00  0.00            
ATOM    114  C33 ACD     1      17.270   6.540  19.710  1.00  0.00            
ATOM    115  H55 ACD     1      16.410   6.490  19.020  1.00  0.00            
ATOM    116  O28 ACD     1      17.770   7.900  19.640  1.00  0.00            
ATOM    117  C34 ACD     1      17.230   8.660  18.580  1.00  0.00            
ATOM    118  H56 ACD     1      16.650   8.050  17.890  1.00  0.00            
ATOM    119  C35 ACD     1      16.260   9.660  19.180  1.00  0.00            
ATOM    120  H57 ACD     1      16.690  10.200  20.030  1.00  0.00            
ATOM    121  O29 ACD     1      15.060   9.030  19.740  1.00  0.00            
ATOM    122  H58 ACD     1      15.330   8.350  20.360  1.00  0.00            
ATOM    123  C36 ACD     1      15.810  10.650  18.090  1.00  0.00            
ATOM    124  H59 ACD     1      15.210  10.110  17.350  1.00  0.00            
ATOM    125  O30 ACD     1      15.010  11.730  18.620  1.00  0.00            
ATOM    126  H60 ACD     1      15.640  12.100  19.250  1.00  0.00            
ATOM    127  C1  EA1     2      19.600  14.030  27.590  1.00  0.00            
ATOM    128  N1  EA1     2      18.210  13.440  27.510  1.00  0.00            
ATOM    129  C2  EA1     2      18.390  11.950  27.840  1.00  0.00            
ATOM    130  C3  EA1     2      17.070  11.170  27.640  1.00  0.00            
ATOM    131  C4  EA1     2      16.520  11.360  26.190  1.00  0.00            
ATOM    132  C5  EA1     2      16.290  12.930  25.910  1.00  0.00            
ATOM    133  C6  EA1     2      17.600  13.650  26.160  1.00  0.00            
ATOM    134  O1  EA1     2      17.480  10.820  25.320  1.00  0.00            
ATOM    135  C7  EA1     2      17.100  10.540  23.930  1.00  0.00            
ATOM    136  C8  EA1     2      18.360  10.370  23.120  1.00  0.00            
ATOM    137  C9  EA1     2      19.180   9.240  23.290  1.00  0.00            
ATOM    138  C10 EA1     2      20.270   8.970  22.450  1.00  0.00            
ATOM    139  C11 EA1     2      20.560   9.920  21.470  1.00  0.00            
ATOM    140  C12 EA1     2      19.740  11.090  21.270  1.00  0.00            
ATOM    141  C13 EA1     2      18.670  11.340  22.110  1.00  0.00            
ATOM    142  C14 EA1     2      16.110   9.390  23.900  1.00  0.00            
ATOM    143  C15 EA1     2      14.890   9.670  23.210  1.00  0.00            
ATOM    144  C16 EA1     2      13.750   8.880  23.620  1.00  0.00            
ATOM    145  C17 EA1     2      13.950   7.810  24.550  1.00  0.00            
ATOM    146  C18 EA1     2      15.220   7.510  25.080  1.00  0.00            
ATOM    147  C19 EA1     2      16.290   8.300  24.800  1.00  0.00            
ATOM    148  H1  EA1     2      20.300  13.530  26.920  1.00  0.00            
ATOM    149  H2  EA1     2      19.640  15.070  27.250  1.00  0.00            
ATOM    150  H3  EA1     2      19.930  14.070  28.630  1.00  0.00            
ATOM    151  H4  EA1     2      17.670  13.800  28.310  1.00  0.00            
ATOM    152  H5  EA1     2      18.880  11.800  28.810  1.00  0.00            
ATOM    153  H6  EA1     2      19.160  11.550  27.180  1.00  0.00            
ATOM    154  H7  EA1     2      16.420  11.490  28.460  1.00  0.00            
ATOM    155  H8  EA1     2      17.130  10.090  27.850  1.00  0.00            
ATOM    156  H9  EA1     2      15.500  10.980  26.260  1.00  0.00            
ATOM    157  H10 EA1     2      15.540  13.300  26.620  1.00  0.00            
ATOM    158  H11 EA1     2      15.960  13.040  24.870  1.00  0.00            
ATOM    159  H12 EA1     2      18.260  13.240  25.390  1.00  0.00            
ATOM    160  H13 EA1     2      17.300  14.660  25.890  1.00  0.00            
ATOM    161  H14 EA1     2      16.570  11.400  23.500  1.00  0.00            
ATOM    162  H15 EA1     2      18.810   8.470  23.960  1.00  0.00            
ATOM    163  H16 EA1     2      20.890   8.080  22.490  1.00  0.00            
ATOM    164  H17 EA1     2      21.440   9.750  20.850  1.00  0.00            
ATOM    165  H18 EA1     2      20.050  11.790  20.500  1.00  0.00            
ATOM    166  H19 EA1     2      18.110  12.260  22.030  1.00  0.00            
ATOM    167  H20 EA1     2      14.820  10.470  22.490  1.00  0.00            
ATOM    168  H21 EA1     2      12.740   9.120  23.270  1.00  0.00            
ATOM    169  H22 EA1     2      13.050   7.260  24.820  1.00  0.00            
ATOM    170  H23 EA1     2      15.260   6.690  25.790  1.00  0.00            
ATOM    171  H24 EA1     2      17.230   8.270  25.330  1.00  0.00            
TER
ENDMDL
MODEL        1
ATOM      1  H1  ACD     1      23.410   9.660  15.460  1.00  0.00            
ATOM      2  O1  ACD     1      23.590   8.790  15.100  1.00  0.00            
ATOM      3  C1  ACD     1      24.180   7.910  16.150  1.00  0.00            
ATOM      4  H2  ACD     1      24.270   6.860  15.830  1.00  0.00            
ATOM      5  H3  ACD     1      23.560   7.930  17.050  1.00  0.00            
ATOM      6  C2  ACD     1      25.670   8.350  16.480  1.00  0.00            
ATOM      7  H4  ACD     1      25.980   8.700  15.490  1.00  0.00            
ATOM      8  O2  ACD     1      25.630   9.490  17.350  1.00  0.00            
ATOM      9  C3  ACD     1      26.900  10.040  17.700  1.00  0.00            
ATOM     10  H5  ACD     1      26.740  10.820  18.460  1.00  0.00            
ATOM     11  O3  ACD     1      27.550  10.580  16.540  1.00  0.00            
ATOM     12  C4  ACD     1      27.700  11.990  16.470  1.00  0.00            
ATOM     13  H6  ACD     1      27.360  12.530  17.360  1.00  0.00            
ATOM     14  C5  ACD     1      29.150  12.210  16.310  1.00  0.00            
ATOM     15  H7  ACD     1      29.540  11.610  15.470  1.00  0.00            
ATOM     16  O4  ACD     1      29.950  11.840  17.530  1.00  0.00            
ATOM     17  H8  ACD     1      29.630  10.940  17.680  1.00  0.00            
ATOM     18  C6  ACD     1      29.460  13.700  15.960  1.00  0.00            
ATOM     19  H9  ACD     1      29.070  14.370  16.750  1.00  0.00            
ATOM     20  O5  ACD     1      30.830  13.910  15.610  1.00  0.00            
ATOM     21  H10 ACD     1      30.830  14.160  14.680  1.00  0.00            
ATOM     22  C7  ACD     1      28.650  14.160  14.810  1.00  0.00            
ATOM     23  H11 ACD     1      28.610  15.250  14.670  1.00  0.00            
ATOM     24  O6  ACD     1      27.310  13.810  14.940  1.00  0.00            
ATOM     25  C8  ACD     1      27.060  12.420  15.200  1.00  0.00            
ATOM     26  H12 ACD     1      27.440  11.810  14.360  1.00  0.00            
ATOM     27  C9  ACD     1      25.560  12.210  15.280  1.00  0.00            
ATOM     28  H13 ACD     1      25.260  11.160  15.390  1.00  0.00            
ATOM     29  H14 ACD     1      25.230  12.730  16.190  1.00  0.00            
ATOM     30  O7  ACD     1      24.900  12.840  14.090  1.00  0.00            
ATOM     31  H15 ACD     1      25.370  13.650  13.840  1.00  0.00            
ATOM     32  O8  ACD     1      29.200  13.510  13.650  1.00  0.00            
ATOM     33  C10 ACD     1      29.370  14.420  12.580  1.00  0.00            
ATOM     34  H16 ACD     1      29.010  15.450  12.720  1.00  0.00            
ATOM     35  C11 ACD     1      30.900  14.540  12.320  1.00  0.00            
ATOM     36  H17 ACD     1      31.250  13.510  12.150  1.00  0.00            
ATOM     37  O9  ACD     1      31.590  15.170  13.410  1.00  0.00            
ATOM     38  H18 ACD     1      32.490  15.300  13.080  1.00  0.00            
ATOM     39  C12 ACD     1      31.220  15.210  10.950  1.00  0.00            
ATOM     40  H19 ACD     1      30.930  16.270  11.080  1.00  0.00            
ATOM     41  O10 ACD     1      32.630  15.180  10.690  1.00  0.00            
ATOM     42  H20 ACD     1      32.740  14.410  10.110  1.00  0.00            
ATOM     43  C13 ACD     1      30.510  14.390   9.880  1.00  0.00            
ATOM     44  H21 ACD     1      30.590  14.900   8.910  1.00  0.00            
ATOM     45  O11 ACD     1      29.160  14.430  10.120  1.00  0.00            
ATOM     46  C14 ACD     1      28.670  13.870  11.400  1.00  0.00            
ATOM     47  H22 ACD     1      28.850  12.790  11.470  1.00  0.00            
ATOM     48  C15 ACD     1      27.130  13.910  11.520  1.00  0.00            
ATOM     49  H23 ACD     1      26.750  13.510  10.580  1.00  0.00            
ATOM     50  H24 ACD     1      26.850  13.190  12.300  1.00  0.00            
ATOM     51  O12 ACD     1      26.630  15.280  11.760  1.00  0.00            
ATOM     52  H25 ACD     1      26.910  15.810  11.010  1.00  0.00            
ATOM     53  O13 ACD     1      30.970  13.030   9.900  1.00  0.00            
ATOM     54  C16 ACD     1      30.990  12.330   8.590  1.00  0.00            
ATOM     55  H26 ACD     1      31.310  12.940   7.730  1.00  0.00            
ATOM     56  C17 ACD     1      32.010  11.240   8.910  1.00  0.00            
ATOM     57  H27 ACD     1      31.620  10.800   9.830  1.00  0.00            
ATOM     58  O14 ACD     1      33.380  11.720   9.100  1.00  0.00            
ATOM     59  H28 ACD     1      33.790  11.840   8.240  1.00  0.00            
ATOM     60  C18 ACD     1      31.850  10.040   7.990  1.00  0.00            
ATOM     61  H29 ACD     1      32.200  10.380   7.010  1.00  0.00            
ATOM     62  O15 ACD     1      32.700   8.970   8.540  1.00  0.00            
ATOM     63  H30 ACD     1      33.540   9.360   8.790  1.00  0.00            
ATOM     64  C19 ACD     1      30.460   9.550   8.020  1.00  0.00            
ATOM     65  H31 ACD     1      30.430   8.750   7.270  1.00  0.00            
ATOM     66  O16 ACD     1      29.570  10.560   7.620  1.00  0.00            
ATOM     67  C20 ACD     1      29.570  11.750   8.380  1.00  0.00            
ATOM     68  H32 ACD     1      29.260  11.610   9.420  1.00  0.00            
ATOM     69  C21 ACD     1      28.600  12.680   7.580  1.00  0.00            
ATOM     70  H33 ACD     1      27.640  12.190   7.790  1.00  0.00            
ATOM     71  H34 ACD     1      28.570  13.710   7.970  1.00  0.00            
ATOM     72  O17 ACD     1      28.940  12.840   6.230  1.00  0.00            
ATOM     73  H35 ACD     1      29.020  11.960   5.840  1.00  0.00            
ATOM     74  O18 ACD     1      30.040   9.040   9.340  1.00  0.00            
ATOM     75  C22 ACD     1      29.260   7.900   9.220  1.00  0.00            
ATOM     76  H36 ACD     1      28.960   7.700   8.190  1.00  0.00            
ATOM     77  C23 ACD     1      29.960   6.620   9.570  1.00  0.00            
ATOM     78  H37 ACD     1      30.320   6.820  10.590  1.00  0.00            
ATOM     79  O19 ACD     1      31.090   6.460   8.660  1.00  0.00            
ATOM     80  H38 ACD     1      31.600   7.270   8.690  1.00  0.00            
ATOM     81  C24 ACD     1      28.970   5.410   9.540  1.00  0.00            
ATOM     82  H39 ACD     1      28.630   5.140   8.530  1.00  0.00            
ATOM     83  O20 ACD     1      29.550   4.290  10.190  1.00  0.00            
ATOM     84  H40 ACD     1      29.200   4.220  11.090  1.00  0.00            
ATOM     85  C25 ACD     1      27.670   5.740  10.320  1.00  0.00            
ATOM     86  H41 ACD     1      26.890   5.010  10.110  1.00  0.00            
ATOM     87  O21 ACD     1      27.130   6.980   9.940  1.00  0.00            
ATOM     88  C26 ACD     1      27.920   8.110  10.090  1.00  0.00            
ATOM     89  H42 ACD     1      28.250   8.230  11.130  1.00  0.00            
ATOM     90  C27 ACD     1      27.030   9.240   9.610  1.00  0.00            
ATOM     91  H43 ACD     1      25.990   9.090   9.930  1.00  0.00            
ATOM     92  H44 ACD     1      27.250  10.190  10.120  1.00  0.00            
ATOM     93  O22 ACD     1      27.150   9.530   8.220  1.00  0.00            
ATOM     94  H45 ACD     1      28.050   9.820   8.050  1.00  0.00            
ATOM     95  O23 ACD     1      28.040   5.730  11.730  1.00  0.00            
ATOM     96  C28 ACD     1      27.220   5.050  12.660  1.00  0.00            
ATOM     97  H46 ACD     1      26.780   4.190  12.140  1.00  0.00            
ATOM     98  C29 ACD     1      26.070   5.920  13.120  1.00  0.00            
ATOM     99  H47 ACD     1      26.500   6.900  13.330  1.00  0.00            
ATOM    100  O24 ACD     1      25.610   5.330  14.330  1.00  0.00            
ATOM    101  C30 ACD     1      24.800   6.120  12.250  1.00  0.00            
ATOM    102  H48 ACD     1      23.980   6.450  12.890  1.00  0.00            
ATOM    103  H49 ACD     1      24.980   6.930  11.530  1.00  0.00            
ATOM    104  O25 ACD     1      24.390   5.040  11.520  1.00  0.00            
ATOM    105  H50 ACD     1      23.570   5.250  11.080  1.00  0.00            
ATOM    106  C31 ACD     1      28.240   4.720  13.710  1.00  0.00            
ATOM    107  H51 ACD     1      28.920   5.570  13.860  1.00  0.00            
ATOM    108  O26 ACD     1      29.030   3.590  13.100  1.00  0.00            
ATOM    109  H52 ACD     1      29.800   3.460  13.660  1.00  0.00            
ATOM    110  C32 ACD     1      27.690   4.400  15.130  1.00  0.00            
ATOM    111  H53 ACD     1      27.300   3.370  15.100  1.00  0.00            
ATOM    112  O27 ACD     1      28.710   4.480  16.080  1.00  0.00            
ATOM    113  H54 ACD     1      28.670   5.340  16.510  1.00  0.00            
ATOM    114  C33 ACD     1      26.520   5.290  15.420  1.00  0.00            
ATOM    115  H55 ACD     1      26.140   4.830  16.340  1.00  0.00            
ATOM    116  O28 ACD     1      27.050   6.590  15.620  1.00  0.00            
ATOM    117  C34 ACD     1      26.600   7.280  16.820  1.00  0.00            
ATOM    118  H56 ACD     1      26.310   6.540  17.580  1.00  0.00            
ATOM    119  C35 ACD     1      27.950   7.810  17.370  1.00  0.00            
ATOM    120  H57 ACD     1      28.460   8.240  16.510  1.00  0.00            
ATOM    121  O29 ACD     1      28.770   6.710  17.850  1.00  0.00            
ATOM    122  H58 ACD     1      29.610   7.140  18.040  1.00  0.00            
ATOM    123  C36 ACD     1      27.760   9.030  18.340  1.00  0.00            
ATOM    124  H59 ACD     1      27.170   8.740  19.230  1.00  0.00            
ATOM    125  O30 ACD     1      29.020   9.650  18.710  1.00  0.00            
ATOM    126  H60 ACD     1      28.840  10.270  19.420  1.00  0.00            
ATOM    127  C1  EA1     2      33.840  13.260  14.880  1.00  0.00            
ATOM    128  N1  EA1     2      33.910  11.990  15.770  1.00  0.00            
ATOM    129  C2  EA1     2      35.030  11.130  15.250  1.00  0.00            
ATOM    130  C3  EA1     2      35.220   9.780  15.950  1.00  0.00            
ATOM    131  C4  EA1     2      33.870   8.990  15.870  1.00  0.00            
ATOM    132  C5  EA1     2      32.760   9.860  16.400  1.00  0.00            
ATOM    133  C6  EA1     2      32.620  11.220  15.720  1.00  0.00            
ATOM    134  O1  EA1     2      33.690   8.680  14.480  1.00  0.00            
ATOM    135  C7  EA1     2      32.530   7.880  14.080  1.00  0.00            
ATOM    136  C8  EA1     2      31.320   8.750  13.710  1.00  0.00            
ATOM    137  C9  EA1     2      31.510   9.890  12.910  1.00  0.00            
ATOM    138  C10 EA1     2      30.390  10.550  12.410  1.00  0.00            
ATOM    139  C11 EA1     2      29.100  10.120  12.790  1.00  0.00            
ATOM    140  C12 EA1     2      28.900   9.030  13.580  1.00  0.00            
ATOM    141  C13 EA1     2      30.040   8.320  14.080  1.00  0.00            
ATOM    142  C14 EA1     2      32.930   6.970  12.900  1.00  0.00            
ATOM    143  C15 EA1     2      32.210   5.810  12.790  1.00  0.00            
ATOM    144  C16 EA1     2      32.350   4.950  11.700  1.00  0.00            
ATOM    145  C17 EA1     2      33.340   5.140  10.770  1.00  0.00            
ATOM    146  C18 EA1     2      34.010   6.360  10.700  1.00  0.00            
ATOM    147  C19 EA1     2      33.880   7.220  11.870  1.00  0.00            
ATOM    148  H1  EA1     2      33.050  13.930  15.230  1.00  0.00            
ATOM    149  H2  EA1     2      34.750  13.830  15.070  1.00  0.00            
ATOM    150  H3  EA1     2      33.690  13.090  13.810  1.00  0.00            
ATOM    151  H4  EA1     2      34.050  12.240  16.760  1.00  0.00            
ATOM    152  H5  EA1     2      35.940  11.710  15.380  1.00  0.00            
ATOM    153  H6  EA1     2      34.820  10.940  14.200  1.00  0.00            
ATOM    154  H7  EA1     2      35.530  10.000  16.980  1.00  0.00            
ATOM    155  H8  EA1     2      36.000   9.190  15.470  1.00  0.00            
ATOM    156  H9  EA1     2      33.980   8.110  16.510  1.00  0.00            
ATOM    157  H10 EA1     2      32.920  10.070  17.460  1.00  0.00            
ATOM    158  H11 EA1     2      31.820   9.310  16.260  1.00  0.00            
ATOM    159  H12 EA1     2      32.370  11.110  14.660  1.00  0.00            
ATOM    160  H13 EA1     2      31.870  11.860  16.190  1.00  0.00            
ATOM    161  H14 EA1     2      32.190   7.220  14.880  1.00  0.00            
ATOM    162  H15 EA1     2      32.490  10.200  12.580  1.00  0.00            
ATOM    163  H16 EA1     2      30.680  11.400  11.790  1.00  0.00            
ATOM    164  H17 EA1     2      28.280  10.670  12.340  1.00  0.00            
ATOM    165  H18 EA1     2      27.910   8.690  13.870  1.00  0.00            
ATOM    166  H19 EA1     2      29.940   7.530  14.820  1.00  0.00            
ATOM    167  H20 EA1     2      31.330   5.620  13.410  1.00  0.00            
ATOM    168  H21 EA1     2      31.720   4.070  11.740  1.00  0.00            
ATOM    169  H22 EA1     2      33.500   4.500   9.900  1.00  0.00            
ATOM    170  H23 EA1     2      34.700   6.670   9.930  1.00  0.00            
ATOM    171  H24 EA1     2      34.490   8.110  11.820  1.00  0.00            
TER
ENDMDL
MODEL        1
ATOM      1  H1  ACD     1       6.970  16.230  22.420  1.00  0.00            
ATOM      2  O1  ACD     1       7.400  15.760  23.130  1.00  0.00            
ATOM      3  C1  ACD     1       8.600  16.600  23.360  1.00  0.00            
ATOM      4  H2  ACD     1       9.370  16.050  23.910  1.00  0.00            
ATOM      5  H3  ACD     1       8.230  17.400  24.020  1.00  0.00            
ATOM      6  C2  ACD     1       9.220  17.240  22.150  1.00  0.00            
ATOM      7  H4  ACD     1       9.340  16.380  21.470  1.00  0.00            
ATOM      8  O2  ACD     1       8.310  18.160  21.670  1.00  0.00            
ATOM      9  C3  ACD     1       8.520  18.620  20.340  1.00  0.00            
ATOM     10  H5  ACD     1       7.720  19.330  20.110  1.00  0.00            
ATOM     11  O3  ACD     1       8.510  17.570  19.370  1.00  0.00            
ATOM     12  C4  ACD     1       7.870  17.710  18.100  1.00  0.00            
ATOM     13  H6  ACD     1       7.430  18.690  17.880  1.00  0.00            
ATOM     14  C5  ACD     1       8.880  17.380  16.990  1.00  0.00            
ATOM     15  H7  ACD     1       9.280  16.420  17.320  1.00  0.00            
ATOM     16  O4  ACD     1       9.980  18.300  17.000  1.00  0.00            
ATOM     17  H8  ACD     1      10.460  18.170  16.170  1.00  0.00            
ATOM     18  C6  ACD     1       8.280  17.190  15.550  1.00  0.00            
ATOM     19  H9  ACD     1       7.990  18.200  15.250  1.00  0.00            
ATOM     20  O5  ACD     1       9.290  16.740  14.600  1.00  0.00            
ATOM     21  H10 ACD     1       9.760  17.550  14.390  1.00  0.00            
ATOM     22  C7  ACD     1       7.100  16.210  15.620  1.00  0.00            
ATOM     23  H11 ACD     1       6.590  16.340  14.660  1.00  0.00            
ATOM     24  O6  ACD     1       6.280  16.640  16.650  1.00  0.00            
ATOM     25  C8  ACD     1       6.830  16.610  17.940  1.00  0.00            
ATOM     26  H12 ACD     1       7.260  15.650  18.240  1.00  0.00            
ATOM     27  C9  ACD     1       5.750  16.800  19.060  1.00  0.00            
ATOM     28  H13 ACD     1       5.070  15.940  19.040  1.00  0.00            
ATOM     29  H14 ACD     1       6.130  16.870  20.090  1.00  0.00            
ATOM     30  O7  ACD     1       5.040  18.030  18.700  1.00  0.00            
ATOM     31  H15 ACD     1       4.300  17.720  18.170  1.00  0.00            
ATOM     32  O8  ACD     1       7.760  14.960  15.710  1.00  0.00            
ATOM     33  C10 ACD     1       7.220  13.780  15.040  1.00  0.00            
ATOM     34  H16 ACD     1       6.500  14.060  14.250  1.00  0.00            
ATOM     35  C11 ACD     1       8.440  13.100  14.320  1.00  0.00            
ATOM     36  H17 ACD     1       9.270  13.050  15.040  1.00  0.00            
ATOM     37  O9  ACD     1       8.940  13.940  13.300  1.00  0.00            
ATOM     38  H18 ACD     1       8.990  14.830  13.670  1.00  0.00            
ATOM     39  C12 ACD     1       7.990  11.690  13.870  1.00  0.00            
ATOM     40  H19 ACD     1       7.110  11.760  13.210  1.00  0.00            
ATOM     41  O10 ACD     1       9.070  10.930  13.280  1.00  0.00            
ATOM     42  H20 ACD     1       9.740  10.740  13.940  1.00  0.00            
ATOM     43  C13 ACD     1       7.600  10.920  15.080  1.00  0.00            
ATOM     44  H21 ACD     1       7.300   9.920  14.760  1.00  0.00            
ATOM     45  O11 ACD     1       6.440  11.510  15.590  1.00  0.00            
ATOM     46  C14 ACD     1       6.550  12.850  16.050  1.00  0.00            
ATOM     47  H22 ACD     1       7.280  12.900  16.860  1.00  0.00            
ATOM     48  C15 ACD     1       5.220  13.390  16.610  1.00  0.00            
ATOM     49  H23 ACD     1       5.390  14.410  16.970  1.00  0.00            
ATOM     50  H24 ACD     1       4.500  13.420  15.790  1.00  0.00            
ATOM     51  O12 ACD     1       4.600  12.660  17.680  1.00  0.00            
ATOM     52  H25 ACD     1       5.100  12.800  18.490  1.00  0.00            
ATOM     53  O13 ACD     1       8.620  10.860  16.100  1.00  0.00            
ATOM     54  C16 ACD     1       9.160   9.630  16.630  1.00  0.00            
ATOM     55  H26 ACD     1       8.610   8.820  16.130  1.00  0.00            
ATOM     56  C17 ACD     1      10.660   9.590  16.190  1.00  0.00            
ATOM     57  H27 ACD     1      11.060  10.600  16.380  1.00  0.00            
ATOM     58  O14 ACD     1      10.750   9.390  14.780  1.00  0.00            
ATOM     59  H28 ACD     1      11.620   9.000  14.620  1.00  0.00            
ATOM     60  C18 ACD     1      11.490   8.600  16.980  1.00  0.00            
ATOM     61  H29 ACD     1      11.090   7.620  16.670  1.00  0.00            
ATOM     62  O15 ACD     1      12.900   8.820  16.610  1.00  0.00            
ATOM     63  H30 ACD     1      13.260   9.490  17.190  1.00  0.00            
ATOM     64  C19 ACD     1      11.330   8.770  18.500  1.00  0.00            
ATOM     65  H31 ACD     1      11.950   8.060  19.050  1.00  0.00            
ATOM     66  O16 ACD     1       9.920   8.640  18.820  1.00  0.00            
ATOM     67  C20 ACD     1       9.030   9.610  18.200  1.00  0.00            
ATOM     68  H32 ACD     1       9.370  10.570  18.600  1.00  0.00            
ATOM     69  C21 ACD     1       7.580   9.370  18.640  1.00  0.00            
ATOM     70  H33 ACD     1       7.490   9.250  19.720  1.00  0.00            
ATOM     71  H34 ACD     1       6.990  10.170  18.190  1.00  0.00            
ATOM     72  O17 ACD     1       7.180   8.130  18.120  1.00  0.00            
ATOM     73  H35 ACD     1       6.310   8.110  18.510  1.00  0.00            
ATOM     74  O18 ACD     1      11.770  10.110  18.900  1.00  0.00            
ATOM     75  C22 ACD     1      12.880  10.170  19.820  1.00  0.00            
ATOM     76  H36 ACD     1      13.510   9.280  19.720  1.00  0.00            
ATOM     77  C23 ACD     1      13.730  11.300  19.310  1.00  0.00            
ATOM     78  H37 ACD     1      13.160  12.230  19.150  1.00  0.00            
ATOM     79  O19 ACD     1      14.290  10.920  18.070  1.00  0.00            
ATOM     80  H38 ACD     1      15.110  11.380  17.880  1.00  0.00            
ATOM     81  C24 ACD     1      14.790  11.590  20.380  1.00  0.00            
ATOM     82  H39 ACD     1      15.380  10.670  20.320  1.00  0.00            
ATOM     83  O20 ACD     1      15.700  12.620  20.020  1.00  0.00            
ATOM     84  H40 ACD     1      16.450  12.540  20.610  1.00  0.00            
ATOM     85  C25 ACD     1      14.210  11.900  21.760  1.00  0.00            
ATOM     86  H41 ACD     1      15.040  12.150  22.430  1.00  0.00            
ATOM     87  O21 ACD     1      13.500  10.670  22.150  1.00  0.00            
ATOM     88  C26 ACD     1      12.440  10.310  21.270  1.00  0.00            
ATOM     89  H42 ACD     1      11.540  10.930  21.440  1.00  0.00            
ATOM     90  C27 ACD     1      12.060   8.910  21.780  1.00  0.00            
ATOM     91  H43 ACD     1      11.320   8.450  21.110  1.00  0.00            
ATOM     92  H44 ACD     1      12.800   8.130  21.620  1.00  0.00            
ATOM     93  O22 ACD     1      11.510   8.970  23.080  1.00  0.00            
ATOM     94  H45 ACD     1      10.650   9.390  23.000  1.00  0.00            
ATOM     95  O23 ACD     1      13.310  13.070  21.770  1.00  0.00            
ATOM     96  C28 ACD     1      13.570  14.020  22.750  1.00  0.00            
ATOM     97  H46 ACD     1      14.340  13.680  23.450  1.00  0.00            
ATOM     98  C29 ACD     1      12.240  14.210  23.550  1.00  0.00            
ATOM     99  H47 ACD     1      11.430  14.290  22.820  1.00  0.00            
ATOM    100  O24 ACD     1      12.270  15.490  24.330  1.00  0.00            
ATOM    101  C30 ACD     1      12.040  13.010  24.470  1.00  0.00            
ATOM    102  H48 ACD     1      11.870  12.130  23.840  1.00  0.00            
ATOM    103  H49 ACD     1      12.930  12.880  25.100  1.00  0.00            
ATOM    104  O25 ACD     1      10.820  13.210  25.240  1.00  0.00            
ATOM    105  H50 ACD     1      10.850  12.440  25.820  1.00  0.00            
ATOM    106  C31 ACD     1      14.100  15.290  22.070  1.00  0.00            
ATOM    107  H51 ACD     1      13.500  15.500  21.170  1.00  0.00            
ATOM    108  O26 ACD     1      15.500  15.090  21.520  1.00  0.00            
ATOM    109  H52 ACD     1      15.460  14.280  21.010  1.00  0.00            
ATOM    110  C32 ACD     1      13.970  16.480  22.990  1.00  0.00            
ATOM    111  H53 ACD     1      14.570  16.340  23.900  1.00  0.00            
ATOM    112  O27 ACD     1      14.360  17.710  22.420  1.00  0.00            
ATOM    113  H54 ACD     1      14.940  17.400  21.720  1.00  0.00            
ATOM    114  C33 ACD     1      12.500  16.650  23.470  1.00  0.00            
ATOM    115  H55 ACD     1      12.470  17.540  24.110  1.00  0.00            
ATOM    116  O28 ACD     1      11.550  16.780  22.410  1.00  0.00            
ATOM    117  C34 ACD     1      10.610  17.860  22.280  1.00  0.00            
ATOM    118  H56 ACD     1      10.590  18.510  23.170  1.00  0.00            
ATOM    119  C35 ACD     1      10.940  18.620  20.990  1.00  0.00            
ATOM    120  H57 ACD     1      11.210  17.970  20.150  1.00  0.00            
ATOM    121  O29 ACD     1      12.080  19.430  21.240  1.00  0.00            
ATOM    122  H58 ACD     1      12.860  18.940  21.510  1.00  0.00            
ATOM    123  C36 ACD     1       9.780  19.440  20.460  1.00  0.00            
ATOM    124  H59 ACD     1       9.560  20.280  21.120  1.00  0.00            
ATOM    125  O30 ACD     1      10.070  19.990  19.180  1.00  0.00            
ATOM    126  H60 ACD     1      10.020  19.270  18.540  1.00  0.00            
ATOM    127  C1  EA1     2      12.340  11.570  12.730  1.00  0.00            
ATOM    128  N1  EA1     2      13.390  12.620  12.980  1.00  0.00            
ATOM    129  C2  EA1     2      14.210  12.210  14.250  1.00  0.00            
ATOM    130  C3  EA1     2      14.980  13.430  14.810  1.00  0.00            
ATOM    131  C4  EA1     2      14.150  14.740  15.060  1.00  0.00            
ATOM    132  C5  EA1     2      13.350  15.110  13.760  1.00  0.00            
ATOM    133  C6  EA1     2      12.590  13.880  13.230  1.00  0.00            
ATOM    134  O1  EA1     2      13.230  14.540  16.190  1.00  0.00            
ATOM    135  C7  EA1     2      12.600  15.690  16.930  1.00  0.00            
ATOM    136  C8  EA1     2      11.590  15.110  17.870  1.00  0.00            
ATOM    137  C9  EA1     2      10.790  14.060  17.310  1.00  0.00            
ATOM    138  C10 EA1     2       9.860  13.390  18.140  1.00  0.00            
ATOM    139  C11 EA1     2       9.800  13.590  19.530  1.00  0.00            
ATOM    140  C12 EA1     2      10.640  14.560  20.050  1.00  0.00            
ATOM    141  C13 EA1     2      11.550  15.280  19.260  1.00  0.00            
ATOM    142  C14 EA1     2      13.590  16.640  17.610  1.00  0.00            
ATOM    143  C15 EA1     2      14.680  16.150  18.290  1.00  0.00            
ATOM    144  C16 EA1     2      15.540  17.010  19.010  1.00  0.00            
ATOM    145  C17 EA1     2      15.280  18.340  19.080  1.00  0.00            
ATOM    146  C18 EA1     2      14.070  18.870  18.470  1.00  0.00            
ATOM    147  C19 EA1     2      13.290  18.020  17.700  1.00  0.00            
ATOM    148  H1  EA1     2      11.650  12.020  12.010  1.00  0.00            
ATOM    149  H2  EA1     2      12.860  10.700  12.330  1.00  0.00            
ATOM    150  H3  EA1     2      11.860  11.340  13.680  1.00  0.00            
ATOM    151  H4  EA1     2      13.990  12.870  12.180  1.00  0.00            
ATOM    152  H5  EA1     2      14.880  11.420  13.900  1.00  0.00            
ATOM    153  H6  EA1     2      13.550  11.830  15.020  1.00  0.00            
ATOM    154  H7  EA1     2      15.770  13.680  14.090  1.00  0.00            
ATOM    155  H8  EA1     2      15.460  13.090  15.730  1.00  0.00            
ATOM    156  H9  EA1     2      14.790  15.600  15.290  1.00  0.00            
ATOM    157  H10 EA1     2      13.930  15.450  12.890  1.00  0.00            
ATOM    158  H11 EA1     2      12.690  15.960  13.950  1.00  0.00            
ATOM    159  H12 EA1     2      11.880  13.660  14.030  1.00  0.00            
ATOM    160  H13 EA1     2      12.030  14.130  12.320  1.00  0.00            
ATOM    161  H14 EA1     2      12.010  16.310  16.230  1.00  0.00            
ATOM    162  H15 EA1     2      10.860  14.100  16.220  1.00  0.00            
ATOM    163  H16 EA1     2       9.160  12.710  17.670  1.00  0.00            
ATOM    164  H17 EA1     2       9.050  13.100  20.130  1.00  0.00            
ATOM    165  H18 EA1     2      10.590  14.790  21.110  1.00  0.00            
ATOM    166  H19 EA1     2      12.140  16.050  19.750  1.00  0.00            
ATOM    167  H20 EA1     2      14.830  15.090  18.120  1.00  0.00            
ATOM    168  H21 EA1     2      16.500  16.660  19.360  1.00  0.00            
ATOM    169  H22 EA1     2      16.010  19.010  19.520  1.00  0.00            
ATOM    170  H23 EA1     2      13.780  19.920  18.490  1.00  0.00            
ATOM    171  H24 EA1     2      12.440  18.420  17.150  1.00  0.00            
TER
ENDMDL
MODEL        1
ATOM      1  H1  ACD     1      38.900   2.140  41.840  1.00  0.00            
ATOM      2  O1  ACD     1      39.620   1.530  41.630  1.00  0.00            
ATOM      3  C1  ACD     1      40.810   2.250  41.540  1.00  0.00            
ATOM      4  H2  ACD     1      41.650   1.610  41.230  1.00  0.00            
ATOM      5  H3  ACD     1      40.950   2.810  42.470  1.00  0.00            
ATOM      6  C2  ACD     1      40.660   3.180  40.430  1.00  0.00            
ATOM      7  H4  ACD     1      40.510   2.600  39.510  1.00  0.00            
ATOM      8  O2  ACD     1      39.520   4.000  40.780  1.00  0.00            
ATOM      9  C3  ACD     1      39.250   4.990  39.760  1.00  0.00            
ATOM     10  H5  ACD     1      38.270   5.450  39.900  1.00  0.00            
ATOM     11  O3  ACD     1      39.200   4.340  38.490  1.00  0.00            
ATOM     12  C4  ACD     1      37.990   4.250  37.730  1.00  0.00            
ATOM     13  H6  ACD     1      37.200   4.760  38.300  1.00  0.00            
ATOM     14  C5  ACD     1      38.170   5.040  36.520  1.00  0.00            
ATOM     15  H7  ACD     1      39.120   4.620  36.170  1.00  0.00            
ATOM     16  O4  ACD     1      38.270   6.380  36.920  1.00  0.00            
ATOM     17  H8  ACD     1      38.980   6.420  37.560  1.00  0.00            
ATOM     18  C6  ACD     1      37.020   4.860  35.500  1.00  0.00            
ATOM     19  H9  ACD     1      36.090   5.160  36.010  1.00  0.00            
ATOM     20  O5  ACD     1      37.150   5.660  34.360  1.00  0.00            
ATOM     21  H10 ACD     1      37.540   6.400  34.830  1.00  0.00            
ATOM     22  C7  ACD     1      36.870   3.400  35.280  1.00  0.00            
ATOM     23  H11 ACD     1      36.030   3.320  34.580  1.00  0.00            
ATOM     24  O6  ACD     1      36.550   2.760  36.520  1.00  0.00            
ATOM     25  C8  ACD     1      37.560   2.900  37.550  1.00  0.00            
ATOM     26  H12 ACD     1      38.400   2.260  37.260  1.00  0.00            
ATOM     27  C9  ACD     1      37.060   2.330  38.910  1.00  0.00            
ATOM     28  H13 ACD     1      37.660   2.820  39.680  1.00  0.00            
ATOM     29  H14 ACD     1      35.980   2.550  38.940  1.00  0.00            
ATOM     30  O7  ACD     1      37.170   0.900  38.900  1.00  0.00            
ATOM     31  H15 ACD     1      37.070   0.630  39.820  1.00  0.00            
ATOM     32  O8  ACD     1      37.970   2.680  34.820  1.00  0.00            
ATOM     33  C10 ACD     1      37.640   1.840  33.680  1.00  0.00            
ATOM     34  H16 ACD     1      36.580   1.540  33.730  1.00  0.00            
ATOM     35  C11 ACD     1      37.920   2.620  32.440  1.00  0.00            
ATOM     36  H17 ACD     1      38.970   2.950  32.400  1.00  0.00            
ATOM     37  O9  ACD     1      37.100   3.800  32.240  1.00  0.00            
ATOM     38  H18 ACD     1      37.270   4.400  32.980  1.00  0.00            
ATOM     39  C12 ACD     1      37.680   1.680  31.270  1.00  0.00            
ATOM     40  H19 ACD     1      36.680   1.260  31.440  1.00  0.00            
ATOM     41  O10 ACD     1      37.840   2.310  30.060  1.00  0.00            
ATOM     42  H20 ACD     1      37.470   3.170  30.280  1.00  0.00            
ATOM     43  C13 ACD     1      38.600   0.430  31.380  1.00  0.00            
ATOM     44  H21 ACD     1      38.330  -0.220  30.540  1.00  0.00            
ATOM     45  O11 ACD     1      38.350  -0.250  32.570  1.00  0.00            
ATOM     46  C14 ACD     1      38.440   0.510  33.760  1.00  0.00            
ATOM     47  H22 ACD     1      39.520   0.710  33.830  1.00  0.00            
ATOM     48  C15 ACD     1      38.010  -0.220  34.970  1.00  0.00            
ATOM     49  H23 ACD     1      37.620   0.440  35.770  1.00  0.00            
ATOM     50  H24 ACD     1      37.070  -0.730  34.720  1.00  0.00            
ATOM     51  O12 ACD     1      39.070  -1.010  35.510  1.00  0.00            
ATOM     52  H25 ACD     1      39.110  -1.910  35.170  1.00  0.00            
ATOM     53  O13 ACD     1      40.000   0.760  31.390  1.00  0.00            
ATOM     54  C16 ACD     1      40.860  -0.200  30.820  1.00  0.00            
ATOM     55  H26 ACD     1      40.280  -0.670  30.020  1.00  0.00            
ATOM     56  C17 ACD     1      42.030   0.530  30.240  1.00  0.00            
ATOM     57  H27 ACD     1      42.320   1.360  30.890  1.00  0.00            
ATOM     58  O14 ACD     1      41.610   1.210  29.060  1.00  0.00            
ATOM     59  H28 ACD     1      42.160   1.080  28.280  1.00  0.00            
ATOM     60  C18 ACD     1      43.290  -0.360  30.030  1.00  0.00            
ATOM     61  H29 ACD     1      43.020  -1.170  29.340  1.00  0.00            
ATOM     62  O15 ACD     1      44.420   0.400  29.680  1.00  0.00            
ATOM     63  H30 ACD     1      44.980  -0.210  29.180  1.00  0.00            
ATOM     64  C19 ACD     1      43.690  -1.090  31.350  1.00  0.00            
ATOM     65  H31 ACD     1      44.620  -1.650  31.220  1.00  0.00            
ATOM     66  O16 ACD     1      42.660  -1.960  31.670  1.00  0.00            
ATOM     67  C20 ACD     1      41.330  -1.360  31.830  1.00  0.00            
ATOM     68  H32 ACD     1      41.200  -0.880  32.810  1.00  0.00            
ATOM     69  C21 ACD     1      40.330  -2.540  31.700  1.00  0.00            
ATOM     70  H33 ACD     1      39.370  -2.010  31.640  1.00  0.00            
ATOM     71  H34 ACD     1      40.630  -3.090  30.810  1.00  0.00            
ATOM     72  O17 ACD     1      40.250  -3.320  32.830  1.00  0.00            
ATOM     73  H35 ACD     1      39.490  -3.910  32.740  1.00  0.00            
ATOM     74  O18 ACD     1      43.790  -0.080  32.370  1.00  0.00            
ATOM     75  C22 ACD     1      45.020   0.150  32.960  1.00  0.00            
ATOM     76  H36 ACD     1      45.910  -0.130  32.370  1.00  0.00            
ATOM     77  C23 ACD     1      45.020   1.640  33.160  1.00  0.00            
ATOM     78  H37 ACD     1      44.170   1.950  33.770  1.00  0.00            
ATOM     79  O19 ACD     1      45.060   2.310  31.870  1.00  0.00            
ATOM     80  H38 ACD     1      44.490   1.810  31.280  1.00  0.00            
ATOM     81  C24 ACD     1      46.260   1.990  34.010  1.00  0.00            
ATOM     82  H39 ACD     1      47.170   1.720  33.450  1.00  0.00            
ATOM     83  O20 ACD     1      46.340   3.430  34.290  1.00  0.00            
ATOM     84  H40 ACD     1      46.560   3.850  33.460  1.00  0.00            
ATOM     85  C25 ACD     1      46.220   1.190  35.310  1.00  0.00            
ATOM     86  H41 ACD     1      47.160   1.390  35.840  1.00  0.00            
ATOM     87  O21 ACD     1      46.060  -0.250  35.130  1.00  0.00            
ATOM     88  C26 ACD     1      44.960  -0.610  34.330  1.00  0.00            
ATOM     89  H42 ACD     1      44.040  -0.290  34.850  1.00  0.00            
ATOM     90  C27 ACD     1      44.820  -2.160  34.150  1.00  0.00            
ATOM     91  H43 ACD     1      43.830  -2.340  33.710  1.00  0.00            
ATOM     92  H44 ACD     1      45.550  -2.630  33.470  1.00  0.00            
ATOM     93  O22 ACD     1      44.960  -2.860  35.410  1.00  0.00            
ATOM     94  H45 ACD     1      45.880  -2.690  35.640  1.00  0.00            
ATOM     95  O23 ACD     1      45.170   1.680  36.160  1.00  0.00            
ATOM     96  C28 ACD     1      45.400   1.820  37.570  1.00  0.00            
ATOM     97  H46 ACD     1      46.400   1.430  37.790  1.00  0.00            
ATOM     98  C29 ACD     1      44.400   1.000  38.380  1.00  0.00            
ATOM     99  H47 ACD     1      43.410   1.240  37.960  1.00  0.00            
ATOM    100  O24 ACD     1      44.240   1.490  39.760  1.00  0.00            
ATOM    101  C30 ACD     1      44.690  -0.500  38.380  1.00  0.00            
ATOM    102  H48 ACD     1      44.930  -0.870  37.380  1.00  0.00            
ATOM    103  H49 ACD     1      45.580  -0.740  38.980  1.00  0.00            
ATOM    104  O25 ACD     1      43.690  -1.160  39.120  1.00  0.00            
ATOM    105  H50 ACD     1      43.590  -0.700  39.960  1.00  0.00            
ATOM    106  C31 ACD     1      45.170   3.340  37.730  1.00  0.00            
ATOM    107  H51 ACD     1      44.170   3.470  37.290  1.00  0.00            
ATOM    108  O26 ACD     1      46.150   4.100  36.970  1.00  0.00            
ATOM    109  H52 ACD     1      45.980   3.880  36.050  1.00  0.00            
ATOM    110  C32 ACD     1      45.230   3.630  39.250  1.00  0.00            
ATOM    111  H53 ACD     1      46.200   3.250  39.600  1.00  0.00            
ATOM    112  O27 ACD     1      45.200   5.040  39.500  1.00  0.00            
ATOM    113  H54 ACD     1      45.810   5.320  38.820  1.00  0.00            
ATOM    114  C33 ACD     1      44.070   2.910  39.990  1.00  0.00            
ATOM    115  H55 ACD     1      44.150   3.080  41.070  1.00  0.00            
ATOM    116  O28 ACD     1      42.780   3.180  39.520  1.00  0.00            
ATOM    117  C34 ACD     1      41.900   3.960  40.260  1.00  0.00            
ATOM    118  H56 ACD     1      42.290   4.280  41.230  1.00  0.00            
ATOM    119  C35 ACD     1      41.690   5.340  39.540  1.00  0.00            
ATOM    120  H57 ACD     1      41.710   5.000  38.500  1.00  0.00            
ATOM    121  O29 ACD     1      42.800   6.270  39.770  1.00  0.00            
ATOM    122  H58 ACD     1      43.590   5.730  39.720  1.00  0.00            
ATOM    123  C36 ACD     1      40.320   6.040  39.820  1.00  0.00            
ATOM    124  H59 ACD     1      40.280   6.640  40.740  1.00  0.00            
ATOM    125  O30 ACD     1      40.020   6.920  38.770  1.00  0.00            
ATOM    126  H60 ACD     1      40.830   7.420  38.620  1.00  0.00            
ATOM    127  C1  EA1     2       2.910  10.730  34.740  1.00  0.00            
ATOM    128  N1  EA1     2       3.420   9.290  34.810  1.00  0.00            
ATOM    129  C2  EA1     2       3.260   8.510  33.490  1.00  0.00            
ATOM    130  C3  EA1     2       3.330   7.010  33.660  1.00  0.00            
ATOM    131  C4  EA1     2       2.500   6.360  34.790  1.00  0.00            
ATOM    132  C5  EA1     2       2.910   7.070  36.090  1.00  0.00            
ATOM    133  C6  EA1     2       2.600   8.610  35.920  1.00  0.00            
ATOM    134  O1  EA1     2       1.100   6.580  34.680  1.00  0.00            
ATOM    135  C7  EA1     2       0.250   5.740  33.810  1.00  0.00            
ATOM    136  C8  EA1     2       0.070   4.360  34.410  1.00  0.00            
ATOM    137  C9  EA1     2      -0.190   4.240  35.800  1.00  0.00            
ATOM    138  C10 EA1     2      -0.410   2.970  36.400  1.00  0.00            
ATOM    139  C11 EA1     2      -0.400   1.820  35.630  1.00  0.00            
ATOM    140  C12 EA1     2      -0.130   1.860  34.270  1.00  0.00            
ATOM    141  C13 EA1     2      -0.050   3.170  33.600  1.00  0.00            
ATOM    142  C14 EA1     2      -1.090   6.370  33.560  1.00  0.00            
ATOM    143  C15 EA1     2      -1.620   7.380  34.370  1.00  0.00            
ATOM    144  C16 EA1     2      -2.770   8.140  33.950  1.00  0.00            
ATOM    145  C17 EA1     2      -3.370   7.830  32.720  1.00  0.00            
ATOM    146  C18 EA1     2      -3.050   6.690  32.040  1.00  0.00            
ATOM    147  C19 EA1     2      -1.890   6.010  32.410  1.00  0.00            
ATOM    148  H1  EA1     2       1.880  10.720  34.380  1.00  0.00            
ATOM    149  H2  EA1     2       2.800  11.040  35.780  1.00  0.00            
ATOM    150  H3  EA1     2       3.610  11.410  34.250  1.00  0.00            
ATOM    151  H4  EA1     2       4.420   9.240  35.030  1.00  0.00            
ATOM    152  H5  EA1     2       4.100   8.770  32.840  1.00  0.00            
ATOM    153  H6  EA1     2       2.280   8.800  33.110  1.00  0.00            
ATOM    154  H7  EA1     2       4.380   6.780  33.850  1.00  0.00            
ATOM    155  H8  EA1     2       3.200   6.560  32.660  1.00  0.00            
ATOM    156  H9  EA1     2       2.740   5.290  34.690  1.00  0.00            
ATOM    157  H10 EA1     2       3.980   7.030  36.330  1.00  0.00            
ATOM    158  H11 EA1     2       2.430   6.660  36.990  1.00  0.00            
ATOM    159  H12 EA1     2       1.550   8.830  35.720  1.00  0.00            
ATOM    160  H13 EA1     2       2.810   8.990  36.920  1.00  0.00            
ATOM    161  H14 EA1     2       0.740   5.640  32.840  1.00  0.00            
ATOM    162  H15 EA1     2      -0.140   5.140  36.410  1.00  0.00            
ATOM    163  H16 EA1     2      -0.640   2.910  37.460  1.00  0.00            
ATOM    164  H17 EA1     2      -0.610   0.860  36.100  1.00  0.00            
ATOM    165  H18 EA1     2      -0.020   0.970  33.660  1.00  0.00            
ATOM    166  H19 EA1     2       0.230   3.230  32.550  1.00  0.00            
ATOM    167  H20 EA1     2      -1.130   7.650  35.310  1.00  0.00            
ATOM    168  H21 EA1     2      -3.150   8.910  34.610  1.00  0.00            
ATOM    169  H22 EA1     2      -4.170   8.510  32.400  1.00  0.00            
ATOM    170  H23 EA1     2      -3.640   6.400  31.180  1.00  0.00            
ATOM    171  H24 EA1     2      -1.460   5.240  31.770  1.00  0.00            
TER
ENDMDL
MODEL        1
ATOM      1  H1  ACD     1      18.590  15.570  19.010  1.00  0.00            
ATOM      2  O1  ACD     1      17.720  15.240  19.240  1.00  0.00            
ATOM      3  C1  ACD     1      17.130  16.180  20.120  1.00  0.00            
ATOM      4  H2  ACD     1      17.230  17.150  19.600  1.00  0.00            
ATOM      5  H3  ACD     1      17.700  16.080  21.050  1.00  0.00            
ATOM      6  C2  ACD     1      15.620  15.930  20.330  1.00  0.00            
ATOM      7  H4  ACD     1      15.060  15.990  19.390  1.00  0.00            
ATOM      8  O2  ACD     1      15.460  14.610  20.800  1.00  0.00            
ATOM      9  C3  ACD     1      14.170  14.190  21.110  1.00  0.00            
ATOM     10  H5  ACD     1      14.240  13.150  21.450  1.00  0.00            
ATOM     11  O3  ACD     1      13.510  14.090  19.960  1.00  0.00            
ATOM     12  C4  ACD     1      13.280  12.790  19.440  1.00  0.00            
ATOM     13  H6  ACD     1      13.720  11.950  19.980  1.00  0.00            
ATOM     14  C5  ACD     1      11.790  12.600  19.420  1.00  0.00            
ATOM     15  H7  ACD     1      11.510  13.410  18.740  1.00  0.00            
ATOM     16  O4  ACD     1      11.280  12.630  20.740  1.00  0.00            
ATOM     17  H8  ACD     1      11.450  13.500  21.100  1.00  0.00            
ATOM     18  C6  ACD     1      11.410  11.250  18.670  1.00  0.00            
ATOM     19  H9  ACD     1      11.630  10.430  19.380  1.00  0.00            
ATOM     20  O5  ACD     1      10.000  11.220  18.290  1.00  0.00            
ATOM     21  H10 ACD     1      10.090  11.150  17.330  1.00  0.00            
ATOM     22  C7  ACD     1      12.180  11.140  17.290  1.00  0.00            
ATOM     23  H11 ACD     1      12.080  10.160  16.830  1.00  0.00            
ATOM     24  O6  ACD     1      13.550  11.420  17.510  1.00  0.00            
ATOM     25  C8  ACD     1      13.810  12.690  17.980  1.00  0.00            
ATOM     26  H12 ACD     1      13.340  13.440  17.320  1.00  0.00            
ATOM     27  C9  ACD     1      15.270  12.970  17.850  1.00  0.00            
ATOM     28  H13 ACD     1      15.590  12.580  16.870  1.00  0.00            
ATOM     29  H14 ACD     1      15.450  14.040  17.720  1.00  0.00            
ATOM     30  O7  ACD     1      16.090  12.590  18.910  1.00  0.00            
ATOM     31  H15 ACD     1      16.210  13.410  19.380  1.00  0.00            
ATOM     32  O8  ACD     1      11.590  12.120  16.440  1.00  0.00            
ATOM     33  C10 ACD     1      11.390  11.830  15.010  1.00  0.00            
ATOM     34  H16 ACD     1      11.500  10.750  14.800  1.00  0.00            
ATOM     35  C11 ACD     1       9.960  12.430  14.710  1.00  0.00            
ATOM     36  H17 ACD     1       9.810  13.440  15.130  1.00  0.00            
ATOM     37  O9  ACD     1       8.970  11.570  15.260  1.00  0.00            
ATOM     38  H18 ACD     1       8.090  11.940  15.160  1.00  0.00            
ATOM     39  C12 ACD     1       9.790  12.570  13.240  1.00  0.00            
ATOM     40  H19 ACD     1       9.750  11.610  12.710  1.00  0.00            
ATOM     41  O10 ACD     1       8.510  13.240  12.970  1.00  0.00            
ATOM     42  H20 ACD     1       8.710  14.140  13.240  1.00  0.00            
ATOM     43  C13 ACD     1      11.020  13.430  12.720  1.00  0.00            
ATOM     44  H21 ACD     1      10.790  13.590  11.660  1.00  0.00            
ATOM     45  O11 ACD     1      12.150  12.640  12.890  1.00  0.00            
ATOM     46  C14 ACD     1      12.550  12.450  14.250  1.00  0.00            
ATOM     47  H22 ACD     1      12.690  13.470  14.630  1.00  0.00            
ATOM     48  C15 ACD     1      13.900  11.770  14.320  1.00  0.00            
ATOM     49  H23 ACD     1      14.410  11.830  15.290  1.00  0.00            
ATOM     50  H24 ACD     1      13.770  10.730  14.000  1.00  0.00            
ATOM     51  O12 ACD     1      14.860  12.330  13.350  1.00  0.00            
ATOM     52  H25 ACD     1      14.400  12.410  12.510  1.00  0.00            
ATOM     53  O13 ACD     1      11.090  14.700  13.440  1.00  0.00            
ATOM     54  C16 ACD     1      10.830  15.960  12.760  1.00  0.00            
ATOM     55  H26 ACD     1      10.420  15.740  11.760  1.00  0.00            
ATOM     56  C17 ACD     1       9.780  16.650  13.640  1.00  0.00            
ATOM     57  H27 ACD     1      10.160  16.720  14.660  1.00  0.00            
ATOM     58  O14 ACD     1       8.560  15.860  13.640  1.00  0.00            
ATOM     59  H28 ACD     1       8.050  16.070  14.420  1.00  0.00            
ATOM     60  C18 ACD     1       9.610  18.130  13.250  1.00  0.00            
ATOM     61  H29 ACD     1       9.210  18.250  12.240  1.00  0.00            
ATOM     62  O15 ACD     1       8.820  18.700  14.240  1.00  0.00            
ATOM     63  H30 ACD     1       7.890  18.640  13.990  1.00  0.00            
ATOM     64  C19 ACD     1      11.030  18.730  13.350  1.00  0.00            
ATOM     65  H31 ACD     1      10.920  19.740  12.940  1.00  0.00            
ATOM     66  O16 ACD     1      11.900  18.020  12.380  1.00  0.00            
ATOM     67  C20 ACD     1      12.150  16.710  12.800  1.00  0.00            
ATOM     68  H32 ACD     1      12.450  16.670  13.850  1.00  0.00            
ATOM     69  C21 ACD     1      13.290  16.190  11.910  1.00  0.00            
ATOM     70  H33 ACD     1      13.210  15.090  11.870  1.00  0.00            
ATOM     71  H34 ACD     1      13.120  16.530  10.890  1.00  0.00            
ATOM     72  O17 ACD     1      14.610  16.640  12.300  1.00  0.00            
ATOM     73  H35 ACD     1      14.470  17.580  12.460  1.00  0.00            
ATOM     74  O18 ACD     1      11.480  18.780  14.750  1.00  0.00            
ATOM     75  C22 ACD     1      12.080  20.080  15.110  1.00  0.00            
ATOM     76  H36 ACD     1      12.160  20.640  14.170  1.00  0.00            
ATOM     77  C23 ACD     1      11.280  20.680  16.180  1.00  0.00            
ATOM     78  H37 ACD     1      11.300  20.060  17.080  1.00  0.00            
ATOM     79  O19 ACD     1       9.930  20.880  15.700  1.00  0.00            
ATOM     80  H38 ACD     1       9.600  20.090  15.270  1.00  0.00            
ATOM     81  C24 ACD     1      11.890  22.030  16.660  1.00  0.00            
ATOM     82  H39 ACD     1      11.980  22.780  15.860  1.00  0.00            
ATOM     83  O20 ACD     1      11.050  22.530  17.670  1.00  0.00            
ATOM     84  H40 ACD     1      10.180  22.340  17.300  1.00  0.00            
ATOM     85  C25 ACD     1      13.380  21.840  17.060  1.00  0.00            
ATOM     86  H41 ACD     1      13.880  22.750  17.400  1.00  0.00            
ATOM     87  O21 ACD     1      14.090  21.340  15.870  1.00  0.00            
ATOM     88  C26 ACD     1      13.590  19.990  15.480  1.00  0.00            
ATOM     89  H42 ACD     1      13.710  19.370  16.370  1.00  0.00            
ATOM     90  C27 ACD     1      14.370  19.430  14.230  1.00  0.00            
ATOM     91  H43 ACD     1      13.950  18.440  14.030  1.00  0.00            
ATOM     92  H44 ACD     1      14.110  20.070  13.380  1.00  0.00            
ATOM     93  O22 ACD     1      15.760  19.450  14.340  1.00  0.00            
ATOM     94  H45 ACD     1      16.060  20.360  14.390  1.00  0.00            
ATOM     95  O23 ACD     1      13.540  20.910  18.180  1.00  0.00            
ATOM     96  C28 ACD     1      14.660  21.150  19.100  1.00  0.00            
ATOM     97  H46 ACD     1      15.130  22.130  19.160  1.00  0.00            
ATOM     98  C29 ACD     1      15.740  20.130  18.820  1.00  0.00            
ATOM     99  H47 ACD     1      15.290  19.170  18.520  1.00  0.00            
ATOM    100  O24 ACD     1      16.440  19.760  20.040  1.00  0.00            
ATOM    101  C30 ACD     1      16.730  20.610  17.760  1.00  0.00            
ATOM    102  H48 ACD     1      16.120  21.040  16.960  1.00  0.00            
ATOM    103  H49 ACD     1      17.380  21.400  18.150  1.00  0.00            
ATOM    104  O25 ACD     1      17.500  19.490  17.150  1.00  0.00            
ATOM    105  H50 ACD     1      16.860  18.850  16.840  1.00  0.00            
ATOM    106  C31 ACD     1      13.950  20.950  20.500  1.00  0.00            
ATOM    107  H51 ACD     1      13.130  20.240  20.360  1.00  0.00            
ATOM    108  O26 ACD     1      13.280  22.150  20.830  1.00  0.00            
ATOM    109  H52 ACD     1      12.870  22.140  21.700  1.00  0.00            
ATOM    110  C32 ACD     1      14.850  20.440  21.590  1.00  0.00            
ATOM    111  H53 ACD     1      15.560  21.200  21.950  1.00  0.00            
ATOM    112  O27 ACD     1      14.010  20.040  22.600  1.00  0.00            
ATOM    113  H54 ACD     1      13.790  19.110  22.480  1.00  0.00            
ATOM    114  C33 ACD     1      15.690  19.240  21.060  1.00  0.00            
ATOM    115  H55 ACD     1      16.300  18.910  21.910  1.00  0.00            
ATOM    116  O28 ACD     1      14.820  18.190  20.640  1.00  0.00            
ATOM    117  C34 ACD     1      14.950  16.920  21.280  1.00  0.00            
ATOM    118  H56 ACD     1      15.490  16.970  22.230  1.00  0.00            
ATOM    119  C35 ACD     1      13.570  16.500  21.710  1.00  0.00            
ATOM    120  H57 ACD     1      12.850  16.490  20.890  1.00  0.00            
ATOM    121  O29 ACD     1      13.120  17.400  22.760  1.00  0.00            
ATOM    122  H58 ACD     1      12.610  17.000  23.460  1.00  0.00            
ATOM    123  C36 ACD     1      13.580  15.050  22.190  1.00  0.00            
ATOM    124  H59 ACD     1      14.280  14.870  23.010  1.00  0.00            
ATOM    125  O30 ACD     1      12.250  14.540  22.540  1.00  0.00            
ATOM    126  H60 ACD     1      12.290  13.640  22.890  1.00  0.00            
ATOM    127  C1  EA1     2       5.720  16.380  22.630  1.00  0.00            
ATOM    128  N1  EA1     2       7.050  15.650  22.440  1.00  0.00            
ATOM    129  C2  EA1     2       8.110  16.680  22.610  1.00  0.00            
ATOM    130  C3  EA1     2       9.510  16.260  22.170  1.00  0.00            
ATOM    131  C4  EA1     2       9.510  15.620  20.710  1.00  0.00            
ATOM    132  C5  EA1     2       8.450  14.560  20.570  1.00  0.00            
ATOM    133  C6  EA1     2       7.060  15.180  20.980  1.00  0.00            
ATOM    134  O1  EA1     2       9.220  16.670  19.900  1.00  0.00            
ATOM    135  C7  EA1     2      10.210  17.650  19.600  1.00  0.00            
ATOM    136  C8  EA1     2      11.090  17.140  18.470  1.00  0.00            
ATOM    137  C9  EA1     2      10.700  16.030  17.680  1.00  0.00            
ATOM    138  C10 EA1     2      11.620  15.380  16.840  1.00  0.00            
ATOM    139  C11 EA1     2      12.960  15.850  16.740  1.00  0.00            
ATOM    140  C12 EA1     2      13.350  16.960  17.500  1.00  0.00            
ATOM    141  C13 EA1     2      12.430  17.620  18.390  1.00  0.00            
ATOM    142  C14 EA1     2       9.330  18.870  19.340  1.00  0.00            
ATOM    143  C15 EA1     2       8.750  19.080  18.040  1.00  0.00            
ATOM    144  C16 EA1     2       7.820  20.120  17.810  1.00  0.00            
ATOM    145  C17 EA1     2       7.500  20.920  18.880  1.00  0.00            
ATOM    146  C18 EA1     2       7.970  20.700  20.210  1.00  0.00            
ATOM    147  C19 EA1     2       8.810  19.620  20.440  1.00  0.00            
ATOM    148  H1  EA1     2       4.860  15.710  22.510  1.00  0.00            
ATOM    149  H2  EA1     2       5.540  16.720  23.660  1.00  0.00            
ATOM    150  H3  EA1     2       5.500  17.260  22.020  1.00  0.00            
ATOM    151  H4  EA1     2       7.200  14.900  23.130  1.00  0.00            
ATOM    152  H5  EA1     2       8.190  16.990  23.650  1.00  0.00            
ATOM    153  H6  EA1     2       7.810  17.580  22.060  1.00  0.00            
ATOM    154  H7  EA1     2       9.980  15.500  22.810  1.00  0.00            
ATOM    155  H8  EA1     2      10.150  17.150  22.240  1.00  0.00            
ATOM    156  H9  EA1     2      10.520  15.240  20.520  1.00  0.00            
ATOM    157  H10 EA1     2       8.650  13.710  21.240  1.00  0.00            
ATOM    158  H11 EA1     2       8.490  14.180  19.540  1.00  0.00            
ATOM    159  H12 EA1     2       6.740  16.020  20.360  1.00  0.00            
ATOM    160  H13 EA1     2       6.280  14.430  20.850  1.00  0.00            
ATOM    161  H14 EA1     2      10.850  17.960  20.430  1.00  0.00            
ATOM    162  H15 EA1     2       9.670  15.730  17.780  1.00  0.00            
ATOM    163  H16 EA1     2      11.230  14.590  16.200  1.00  0.00            
ATOM    164  H17 EA1     2      13.600  15.380  16.000  1.00  0.00            
ATOM    165  H18 EA1     2      14.320  17.400  17.250  1.00  0.00            
ATOM    166  H19 EA1     2      12.690  18.430  19.060  1.00  0.00            
ATOM    167  H20 EA1     2       9.180  18.490  17.240  1.00  0.00            
ATOM    168  H21 EA1     2       7.530  20.480  16.830  1.00  0.00            
ATOM    169  H22 EA1     2       6.950  21.840  18.680  1.00  0.00            
ATOM    170  H23 EA1     2       7.610  21.420  20.940  1.00  0.00            
ATOM    171  H24 EA1     2       9.130  19.490  21.460  1.00  0.00            
TER
ENDMDL
MODEL        1
ATOM      1  H1  ACD     1      11.830  26.550   7.130  1.00  0.00            
ATOM      2  O1  ACD     1      11.540  25.780   7.630  1.00  0.00            
ATOM      3  C1  ACD     1      12.000  24.650   6.950  1.00  0.00            
ATOM      4  H2  ACD     1      12.010  24.740   5.860  1.00  0.00            
ATOM      5  H3  ACD     1      11.210  23.930   7.190  1.00  0.00            
ATOM      6  C2  ACD     1      13.290  24.070   7.450  1.00  0.00            
ATOM      7  H4  ACD     1      14.020  24.860   7.230  1.00  0.00            
ATOM      8  O2  ACD     1      13.180  23.830   8.800  1.00  0.00            
ATOM      9  C3  ACD     1      14.400  23.240   9.360  1.00  0.00            
ATOM     10  H5  ACD     1      14.230  22.900  10.390  1.00  0.00            
ATOM     11  O3  ACD     1      15.440  24.240   9.350  1.00  0.00            
ATOM     12  C4  ACD     1      15.570  25.210  10.340  1.00  0.00            
ATOM     13  H6  ACD     1      15.070  24.850  11.250  1.00  0.00            
ATOM     14  C5  ACD     1      17.090  25.200  10.610  1.00  0.00            
ATOM     15  H7  ACD     1      17.490  25.000   9.610  1.00  0.00            
ATOM     16  O4  ACD     1      17.440  24.190  11.540  1.00  0.00            
ATOM     17  H8  ACD     1      18.360  23.930  11.420  1.00  0.00            
ATOM     18  C6  ACD     1      17.640  26.510  11.160  1.00  0.00            
ATOM     19  H9  ACD     1      17.340  26.590  12.210  1.00  0.00            
ATOM     20  O5  ACD     1      19.030  26.630  11.190  1.00  0.00            
ATOM     21  H10 ACD     1      19.180  26.630  10.240  1.00  0.00            
ATOM     22  C7  ACD     1      17.110  27.720  10.420  1.00  0.00            
ATOM     23  H11 ACD     1      17.550  28.620  10.860  1.00  0.00            
ATOM     24  O6  ACD     1      15.730  27.750  10.520  1.00  0.00            
ATOM     25  C8  ACD     1      14.950  26.570  10.060  1.00  0.00            
ATOM     26  H12 ACD     1      14.740  26.650   8.990  1.00  0.00            
ATOM     27  C9  ACD     1      13.560  26.780  10.670  1.00  0.00            
ATOM     28  H13 ACD     1      13.000  27.610  10.220  1.00  0.00            
ATOM     29  H14 ACD     1      12.980  25.870  10.480  1.00  0.00            
ATOM     30  O7  ACD     1      13.690  27.060  12.050  1.00  0.00            
ATOM     31  H15 ACD     1      14.290  27.810  12.140  1.00  0.00            
ATOM     32  O8  ACD     1      17.420  27.630   9.040  1.00  0.00            
ATOM     33  C10 ACD     1      18.390  28.570   8.510  1.00  0.00            
ATOM     34  H16 ACD     1      18.950  28.960   9.360  1.00  0.00            
ATOM     35  C11 ACD     1      19.360  27.830   7.620  1.00  0.00            
ATOM     36  H17 ACD     1      18.770  27.370   6.820  1.00  0.00            
ATOM     37  O9  ACD     1      20.130  26.980   8.470  1.00  0.00            
ATOM     38  H18 ACD     1      20.800  26.540   7.930  1.00  0.00            
ATOM     39  C12 ACD     1      20.320  28.810   6.930  1.00  0.00            
ATOM     40  H19 ACD     1      20.860  29.440   7.650  1.00  0.00            
ATOM     41  O10 ACD     1      21.230  28.060   6.050  1.00  0.00            
ATOM     42  H20 ACD     1      21.780  27.450   6.550  1.00  0.00            
ATOM     43  C13 ACD     1      19.440  29.810   6.250  1.00  0.00            
ATOM     44  H21 ACD     1      20.100  30.580   5.820  1.00  0.00            
ATOM     45  O11 ACD     1      18.580  30.430   7.160  1.00  0.00            
ATOM     46  C14 ACD     1      17.610  29.640   7.770  1.00  0.00            
ATOM     47  H22 ACD     1      16.990  29.150   7.020  1.00  0.00            
ATOM     48  C15 ACD     1      16.720  30.470   8.680  1.00  0.00            
ATOM     49  H23 ACD     1      15.980  29.860   9.220  1.00  0.00            
ATOM     50  H24 ACD     1      17.230  31.000   9.490  1.00  0.00            
ATOM     51  O12 ACD     1      15.960  31.350   7.820  1.00  0.00            
ATOM     52  H25 ACD     1      15.040  31.110   7.730  1.00  0.00            
ATOM     53  O13 ACD     1      18.730  29.250   5.180  1.00  0.00            
ATOM     54  C16 ACD     1      18.650  30.030   3.970  1.00  0.00            
ATOM     55  H26 ACD     1      19.180  30.970   4.180  1.00  0.00            
ATOM     56  C17 ACD     1      19.370  29.160   2.990  1.00  0.00            
ATOM     57  H27 ACD     1      19.010  28.130   3.080  1.00  0.00            
ATOM     58  O14 ACD     1      20.710  29.110   3.440  1.00  0.00            
ATOM     59  H28 ACD     1      20.750  28.680   4.300  1.00  0.00            
ATOM     60  C18 ACD     1      19.170  29.750   1.610  1.00  0.00            
ATOM     61  H29 ACD     1      19.630  30.730   1.470  1.00  0.00            
ATOM     62  O15 ACD     1      19.750  28.890   0.610  1.00  0.00            
ATOM     63  H30 ACD     1      19.230  28.090   0.710  1.00  0.00            
ATOM     64  C19 ACD     1      17.720  29.810   1.250  1.00  0.00            
ATOM     65  H31 ACD     1      17.560  30.190   0.240  1.00  0.00            
ATOM     66  O16 ACD     1      17.290  30.780   2.230  1.00  0.00            
ATOM     67  C20 ACD     1      17.250  30.240   3.570  1.00  0.00            
ATOM     68  H32 ACD     1      16.750  29.260   3.570  1.00  0.00            
ATOM     69  C21 ACD     1      16.570  31.210   4.470  1.00  0.00            
ATOM     70  H33 ACD     1      16.540  30.830   5.510  1.00  0.00            
ATOM     71  H34 ACD     1      17.200  32.110   4.440  1.00  0.00            
ATOM     72  O17 ACD     1      15.260  31.560   4.010  1.00  0.00            
ATOM     73  H35 ACD     1      15.370  32.100   3.220  1.00  0.00            
ATOM     74  O18 ACD     1      17.100  28.540   1.400  1.00  0.00            
ATOM     75  C22 ACD     1      16.140  28.170   0.350  1.00  0.00            
ATOM     76  H36 ACD     1      16.250  28.810  -0.530  1.00  0.00            
ATOM     77  C23 ACD     1      16.670  26.800  -0.010  1.00  0.00            
ATOM     78  H37 ACD     1      16.900  26.250   0.920  1.00  0.00            
ATOM     79  O19 ACD     1      17.780  27.000  -0.910  1.00  0.00            
ATOM     80  H38 ACD     1      17.450  27.540  -1.630  1.00  0.00            
ATOM     81  C24 ACD     1      15.590  25.940  -0.580  1.00  0.00            
ATOM     82  H39 ACD     1      15.370  26.320  -1.590  1.00  0.00            
ATOM     83  O20 ACD     1      16.010  24.560  -0.820  1.00  0.00            
ATOM     84  H40 ACD     1      16.840  24.390  -1.270  1.00  0.00            
ATOM     85  C25 ACD     1      14.290  25.890   0.210  1.00  0.00            
ATOM     86  H41 ACD     1      13.460  25.330  -0.240  1.00  0.00            
ATOM     87  O21 ACD     1      13.820  27.220   0.160  1.00  0.00            
ATOM     88  C26 ACD     1      14.670  28.140   0.910  1.00  0.00            
ATOM     89  H42 ACD     1      14.620  27.830   1.960  1.00  0.00            
ATOM     90  C27 ACD     1      14.110  29.540   0.910  1.00  0.00            
ATOM     91  H43 ACD     1      14.940  30.160   1.280  1.00  0.00            
ATOM     92  H44 ACD     1      13.920  29.850  -0.130  1.00  0.00            
ATOM     93  O22 ACD     1      12.940  29.730   1.780  1.00  0.00            
ATOM     94  H45 ACD     1      12.280  29.130   1.400  1.00  0.00            
ATOM     95  O23 ACD     1      14.440  25.360   1.550  1.00  0.00            
ATOM     96  C28 ACD     1      13.650  24.160   1.890  1.00  0.00            
ATOM     97  H46 ACD     1      12.950  23.790   1.130  1.00  0.00            
ATOM     98  C29 ACD     1      12.820  24.700   3.100  1.00  0.00            
ATOM     99  H47 ACD     1      13.490  25.250   3.780  1.00  0.00            
ATOM    100  O24 ACD     1      12.320  23.570   3.900  1.00  0.00            
ATOM    101  C30 ACD     1      11.720  25.540   2.650  1.00  0.00            
ATOM    102  H48 ACD     1      11.120  25.810   3.530  1.00  0.00            
ATOM    103  H49 ACD     1      12.210  26.420   2.220  1.00  0.00            
ATOM    104  O25 ACD     1      10.870  24.940   1.620  1.00  0.00            
ATOM    105  H50 ACD     1      10.640  24.050   1.910  1.00  0.00            
ATOM    106  C31 ACD     1      14.600  23.110   2.290  1.00  0.00            
ATOM    107  H51 ACD     1      15.300  23.680   2.930  1.00  0.00            
ATOM    108  O26 ACD     1      15.300  22.710   1.140  1.00  0.00            
ATOM    109  H52 ACD     1      15.440  23.440   0.520  1.00  0.00            
ATOM    110  C32 ACD     1      13.990  22.000   3.120  1.00  0.00            
ATOM    111  H53 ACD     1      13.240  21.470   2.510  1.00  0.00            
ATOM    112  O27 ACD     1      15.010  21.100   3.620  1.00  0.00            
ATOM    113  H54 ACD     1      15.250  21.560   4.430  1.00  0.00            
ATOM    114  C33 ACD     1      13.210  22.630   4.320  1.00  0.00            
ATOM    115  H55 ACD     1      12.610  21.810   4.730  1.00  0.00            
ATOM    116  O28 ACD     1      14.010  23.190   5.310  1.00  0.00            
ATOM    117  C34 ACD     1      13.770  22.890   6.670  1.00  0.00            
ATOM    118  H56 ACD     1      13.070  22.050   6.780  1.00  0.00            
ATOM    119  C35 ACD     1      15.090  22.360   7.140  1.00  0.00            
ATOM    120  H57 ACD     1      15.870  23.110   6.940  1.00  0.00            
ATOM    121  O29 ACD     1      15.630  21.190   6.490  1.00  0.00            
ATOM    122  H58 ACD     1      16.470  20.960   6.890  1.00  0.00            
ATOM    123  C36 ACD     1      14.900  22.100   8.610  1.00  0.00            
ATOM    124  H59 ACD     1      14.320  21.170   8.690  1.00  0.00            
ATOM    125  O30 ACD     1      16.190  21.840   9.200  1.00  0.00            
ATOM    126  H60 ACD     1      16.510  22.750   9.200  1.00  0.00            
ATOM    127  C1  EA1     2      22.400  20.180   3.280  1.00  0.00            
ATOM    128  N1  EA1     2      20.920  20.220   2.940  1.00  0.00            
ATOM    129  C2  EA1     2      20.700  21.500   2.090  1.00  0.00            
ATOM    130  C3  EA1     2      19.240  21.780   1.760  1.00  0.00            
ATOM    131  C4  EA1     2      18.260  21.790   3.000  1.00  0.00            
ATOM    132  C5  EA1     2      18.550  20.550   3.870  1.00  0.00            
ATOM    133  C6  EA1     2      20.090  20.390   4.200  1.00  0.00            
ATOM    134  O1  EA1     2      18.640  22.940   3.760  1.00  0.00            
ATOM    135  C7  EA1     2      18.260  24.200   3.230  1.00  0.00            
ATOM    136  C8  EA1     2      17.450  24.980   4.240  1.00  0.00            
ATOM    137  C9  EA1     2      17.770  24.900   5.630  1.00  0.00            
ATOM    138  C10 EA1     2      17.060  25.640   6.610  1.00  0.00            
ATOM    139  C11 EA1     2      16.100  26.570   6.200  1.00  0.00            
ATOM    140  C12 EA1     2      15.740  26.680   4.860  1.00  0.00            
ATOM    141  C13 EA1     2      16.390  25.880   3.910  1.00  0.00            
ATOM    142  C14 EA1     2      19.430  24.970   2.880  1.00  0.00            
ATOM    143  C15 EA1     2      19.760  25.390   1.560  1.00  0.00            
ATOM    144  C16 EA1     2      20.980  25.930   1.190  1.00  0.00            
ATOM    145  C17 EA1     2      21.910  26.060   2.230  1.00  0.00            
ATOM    146  C18 EA1     2      21.640  25.680   3.580  1.00  0.00            
ATOM    147  C19 EA1     2      20.410  25.090   3.860  1.00  0.00            
ATOM    148  H1  EA1     2      22.610  21.140   3.760  1.00  0.00            
ATOM    149  H2  EA1     2      22.630  19.320   3.920  1.00  0.00            
ATOM    150  H3  EA1     2      22.930  20.050   2.340  1.00  0.00            
ATOM    151  H4  EA1     2      20.550  19.410   2.420  1.00  0.00            
ATOM    152  H5  EA1     2      21.170  21.360   1.110  1.00  0.00            
ATOM    153  H6  EA1     2      21.170  22.290   2.670  1.00  0.00            
ATOM    154  H7  EA1     2      18.940  21.090   0.960  1.00  0.00            
ATOM    155  H8  EA1     2      19.160  22.730   1.210  1.00  0.00            
ATOM    156  H9  EA1     2      17.190  21.840   2.780  1.00  0.00            
ATOM    157  H10 EA1     2      18.180  19.720   3.260  1.00  0.00            
ATOM    158  H11 EA1     2      17.970  20.430   4.790  1.00  0.00            
ATOM    159  H12 EA1     2      20.490  21.310   4.620  1.00  0.00            
ATOM    160  H13 EA1     2      20.280  19.620   4.960  1.00  0.00            
ATOM    161  H14 EA1     2      17.510  24.030   2.460  1.00  0.00            
ATOM    162  H15 EA1     2      18.570  24.230   5.930  1.00  0.00            
ATOM    163  H16 EA1     2      17.160  25.520   7.680  1.00  0.00            
ATOM    164  H17 EA1     2      15.490  27.160   6.880  1.00  0.00            
ATOM    165  H18 EA1     2      14.980  27.410   4.610  1.00  0.00            
ATOM    166  H19 EA1     2      16.050  25.990   2.880  1.00  0.00            
ATOM    167  H20 EA1     2      19.080  25.050   0.780  1.00  0.00            
ATOM    168  H21 EA1     2      21.350  26.070   0.170  1.00  0.00            
ATOM    169  H22 EA1     2      22.870  26.490   1.950  1.00  0.00            
ATOM    170  H23 EA1     2      22.340  25.700   4.410  1.00  0.00            
ATOM    171  H24 EA1     2      20.170  24.670   4.830  1.00  0.00            
TER
ENDMDL
MODEL        1
ATOM      1  H1  ACD     1      11.490   6.150  27.250  1.00  0.00            
ATOM      2  O1  ACD     1      12.020   6.600  26.590  1.00  0.00            
ATOM      3  C1  ACD     1      12.380   7.830  27.170  1.00  0.00            
ATOM      4  H2  ACD     1      11.800   8.230  28.010  1.00  0.00            
ATOM      5  H3  ACD     1      12.220   8.590  26.390  1.00  0.00            
ATOM      6  C2  ACD     1      13.830   7.930  27.600  1.00  0.00            
ATOM      7  H4  ACD     1      13.910   8.900  28.110  1.00  0.00            
ATOM      8  O2  ACD     1      14.030   6.860  28.600  1.00  0.00            
ATOM      9  C3  ACD     1      15.310   6.730  29.210  1.00  0.00            
ATOM     10  H5  ACD     1      15.420   5.830  29.820  1.00  0.00            
ATOM     11  O3  ACD     1      15.690   7.930  29.900  1.00  0.00            
ATOM     12  C4  ACD     1      15.840   7.800  31.310  1.00  0.00            
ATOM     13  H6  ACD     1      15.840   6.740  31.560  1.00  0.00            
ATOM     14  C5  ACD     1      17.220   8.370  31.610  1.00  0.00            
ATOM     15  H7  ACD     1      17.250   9.250  30.950  1.00  0.00            
ATOM     16  O4  ACD     1      18.210   7.420  31.240  1.00  0.00            
ATOM     17  H8  ACD     1      18.180   7.220  30.300  1.00  0.00            
ATOM     18  C6  ACD     1      17.330   8.980  33.030  1.00  0.00            
ATOM     19  H9  ACD     1      17.310   8.130  33.730  1.00  0.00            
ATOM     20  O5  ACD     1      18.480   9.710  33.130  1.00  0.00            
ATOM     21  H10 ACD     1      18.970   9.360  32.370  1.00  0.00            
ATOM     22  C7  ACD     1      16.130   9.970  33.240  1.00  0.00            
ATOM     23  H11 ACD     1      16.240  10.460  34.220  1.00  0.00            
ATOM     24  O6  ACD     1      14.920   9.260  33.150  1.00  0.00            
ATOM     25  C8  ACD     1      14.630   8.540  31.940  1.00  0.00            
ATOM     26  H12 ACD     1      14.350   9.380  31.300  1.00  0.00            
ATOM     27  C9  ACD     1      13.400   7.650  32.200  1.00  0.00            
ATOM     28  H13 ACD     1      12.500   8.200  32.490  1.00  0.00            
ATOM     29  H14 ACD     1      13.100   7.260  31.220  1.00  0.00            
ATOM     30  O7  ACD     1      13.600   6.550  33.150  1.00  0.00            
ATOM     31  H15 ACD     1      12.760   6.240  33.480  1.00  0.00            
ATOM     32  O8  ACD     1      16.130  11.020  32.280  1.00  0.00            
ATOM     33  C10 ACD     1      16.060  12.380  32.760  1.00  0.00            
ATOM     34  H16 ACD     1      15.780  12.410  33.820  1.00  0.00            
ATOM     35  C11 ACD     1      17.450  13.030  32.540  1.00  0.00            
ATOM     36  H17 ACD     1      17.750  12.880  31.490  1.00  0.00            
ATOM     37  O9  ACD     1      18.440  12.480  33.420  1.00  0.00            
ATOM     38  H18 ACD     1      18.730  11.610  33.130  1.00  0.00            
ATOM     39  C12 ACD     1      17.410  14.560  32.780  1.00  0.00            
ATOM     40  H19 ACD     1      17.500  14.900  33.820  1.00  0.00            
ATOM     41  O10 ACD     1      18.570  15.070  32.160  1.00  0.00            
ATOM     42  H20 ACD     1      19.180  14.720  32.810  1.00  0.00            
ATOM     43  C13 ACD     1      16.120  15.140  32.100  1.00  0.00            
ATOM     44  H21 ACD     1      15.990  16.120  32.570  1.00  0.00            
ATOM     45  O11 ACD     1      14.930  14.450  32.420  1.00  0.00            
ATOM     46  C14 ACD     1      14.970  13.100  32.050  1.00  0.00            
ATOM     47  H22 ACD     1      15.210  13.090  30.970  1.00  0.00            
ATOM     48  C15 ACD     1      13.610  12.550  32.270  1.00  0.00            
ATOM     49  H23 ACD     1      13.620  11.460  32.180  1.00  0.00            
ATOM     50  H24 ACD     1      13.300  12.800  33.290  1.00  0.00            
ATOM     51  O12 ACD     1      12.790  13.190  31.260  1.00  0.00            
ATOM     52  H25 ACD     1      12.720  14.110  31.540  1.00  0.00            
ATOM     53  O13 ACD     1      16.350  15.300  30.750  1.00  0.00            
ATOM     54  C16 ACD     1      16.120  16.590  30.200  1.00  0.00            
ATOM     55  H26 ACD     1      16.110  17.330  31.010  1.00  0.00            
ATOM     56  C17 ACD     1      17.260  16.870  29.300  1.00  0.00            
ATOM     57  H27 ACD     1      17.280  16.030  28.590  1.00  0.00            
ATOM     58  O14 ACD     1      18.390  17.060  30.130  1.00  0.00            
ATOM     59  H28 ACD     1      18.390  16.430  30.850  1.00  0.00            
ATOM     60  C18 ACD     1      16.950  17.940  28.270  1.00  0.00            
ATOM     61  H29 ACD     1      16.780  18.900  28.780  1.00  0.00            
ATOM     62  O15 ACD     1      17.920  18.060  27.340  1.00  0.00            
ATOM     63  H30 ACD     1      18.560  18.740  27.560  1.00  0.00            
ATOM     64  C19 ACD     1      15.650  17.680  27.570  1.00  0.00            
ATOM     65  H31 ACD     1      15.480  18.540  26.910  1.00  0.00            
ATOM     66  O16 ACD     1      14.650  17.650  28.550  1.00  0.00            
ATOM     67  C20 ACD     1      14.730  16.570  29.510  1.00  0.00            
ATOM     68  H32 ACD     1      14.630  15.600  29.020  1.00  0.00            
ATOM     69  C21 ACD     1      13.610  16.970  30.500  1.00  0.00            
ATOM     70  H33 ACD     1      13.860  16.550  31.490  1.00  0.00            
ATOM     71  H34 ACD     1      13.630  18.070  30.540  1.00  0.00            
ATOM     72  O17 ACD     1      12.400  16.340  30.090  1.00  0.00            
ATOM     73  H35 ACD     1      12.490  16.240  29.140  1.00  0.00            
ATOM     74  O18 ACD     1      15.620  16.480  26.840  1.00  0.00            
ATOM     75  C22 ACD     1      15.270  16.480  25.510  1.00  0.00            
ATOM     76  H36 ACD     1      15.220  17.520  25.190  1.00  0.00            
ATOM     77  C23 ACD     1      16.420  15.770  24.810  1.00  0.00            
ATOM     78  H37 ACD     1      16.480  14.920  25.490  1.00  0.00            
ATOM     79  O19 ACD     1      17.540  16.660  24.830  1.00  0.00            
ATOM     80  H38 ACD     1      17.420  17.060  25.700  1.00  0.00            
ATOM     81  C24 ACD     1      15.970  15.280  23.460  1.00  0.00            
ATOM     82  H39 ACD     1      15.780  16.210  22.900  1.00  0.00            
ATOM     83  O20 ACD     1      17.000  14.540  22.830  1.00  0.00            
ATOM     84  H40 ACD     1      16.980  13.670  23.240  1.00  0.00            
ATOM     85  C25 ACD     1      14.670  14.480  23.550  1.00  0.00            
ATOM     86  H41 ACD     1      14.310  14.160  22.570  1.00  0.00            
ATOM     87  O21 ACD     1      13.640  15.380  24.010  1.00  0.00            
ATOM     88  C26 ACD     1      13.870  15.810  25.350  1.00  0.00            
ATOM     89  H42 ACD     1      13.710  14.980  26.050  1.00  0.00            
ATOM     90  C27 ACD     1      12.720  16.730  25.650  1.00  0.00            
ATOM     91  H43 ACD     1      11.840  16.240  25.200  1.00  0.00            
ATOM     92  H44 ACD     1      12.620  16.980  26.710  1.00  0.00            
ATOM     93  O22 ACD     1      12.840  18.000  24.930  1.00  0.00            
ATOM     94  H45 ACD     1      13.140  18.680  25.550  1.00  0.00            
ATOM     95  O23 ACD     1      14.870  13.280  24.300  1.00  0.00            
ATOM     96  C28 ACD     1      14.530  12.030  23.870  1.00  0.00            
ATOM     97  H46 ACD     1      14.030  12.150  22.900  1.00  0.00            
ATOM     98  C29 ACD     1      13.520  11.470  24.990  1.00  0.00            
ATOM     99  H47 ACD     1      14.090  11.630  25.910  1.00  0.00            
ATOM    100  O24 ACD     1      13.180  10.090  24.750  1.00  0.00            
ATOM    101  C30 ACD     1      12.240  12.210  25.050  1.00  0.00            
ATOM    102  H48 ACD     1      11.570  11.750  25.790  1.00  0.00            
ATOM    103  H49 ACD     1      12.410  13.270  25.280  1.00  0.00            
ATOM    104  O25 ACD     1      11.510  12.350  23.800  1.00  0.00            
ATOM    105  H50 ACD     1      11.470  11.490  23.370  1.00  0.00            
ATOM    106  C31 ACD     1      15.730  11.110  23.810  1.00  0.00            
ATOM    107  H51 ACD     1      16.170  11.000  24.810  1.00  0.00            
ATOM    108  O26 ACD     1      16.740  11.520  22.830  1.00  0.00            
ATOM    109  H52 ACD     1      17.490  10.960  23.050  1.00  0.00            
ATOM    110  C32 ACD     1      15.200   9.720  23.550  1.00  0.00            
ATOM    111  H53 ACD     1      14.660   9.880  22.610  1.00  0.00            
ATOM    112  O27 ACD     1      16.370   8.930  23.290  1.00  0.00            
ATOM    113  H54 ACD     1      16.120   8.180  22.740  1.00  0.00            
ATOM    114  C33 ACD     1      14.260   9.230  24.650  1.00  0.00            
ATOM    115  H55 ACD     1      13.860   8.300  24.240  1.00  0.00            
ATOM    116  O28 ACD     1      14.940   9.100  25.820  1.00  0.00            
ATOM    117  C34 ACD     1      14.920   7.840  26.520  1.00  0.00            
ATOM    118  H56 ACD     1      14.780   7.020  25.810  1.00  0.00            
ATOM    119  C35 ACD     1      16.340   7.670  27.090  1.00  0.00            
ATOM    120  H57 ACD     1      16.640   8.580  27.630  1.00  0.00            
ATOM    121  O29 ACD     1      17.160   7.400  25.920  1.00  0.00            
ATOM    122  H58 ACD     1      17.030   8.000  25.180  1.00  0.00            
ATOM    123  C36 ACD     1      16.360   6.530  28.070  1.00  0.00            
ATOM    124  H59 ACD     1      16.150   5.650  27.450  1.00  0.00            
ATOM    125  O30 ACD     1      17.570   6.280  28.720  1.00  0.00            
ATOM    126  H60 ACD     1      18.310   6.520  28.150  1.00  0.00            
ATOM    127  C1  EA1     2      24.250  13.000  29.910  1.00  0.00            
ATOM    128  N1  EA1     2      22.880  13.690  30.130  1.00  0.00            
ATOM    129  C2  EA1     2      21.890  12.560  30.160  1.00  0.00            
ATOM    130  C3  EA1     2      20.340  13.070  30.310  1.00  0.00            
ATOM    131  C4  EA1     2      19.950  14.060  29.190  1.00  0.00            
ATOM    132  C5  EA1     2      21.020  15.130  28.970  1.00  0.00            
ATOM    133  C6  EA1     2      22.520  14.550  28.920  1.00  0.00            
ATOM    134  O1  EA1     2      20.010  13.340  27.940  1.00  0.00            
ATOM    135  C7  EA1     2      19.440  12.060  27.730  1.00  0.00            
ATOM    136  C8  EA1     2      17.940  12.100  27.910  1.00  0.00            
ATOM    137  C9  EA1     2      17.230  11.080  28.590  1.00  0.00            
ATOM    138  C10 EA1     2      15.900  11.140  28.970  1.00  0.00            
ATOM    139  C11 EA1     2      15.170  12.230  28.500  1.00  0.00            
ATOM    140  C12 EA1     2      15.820  13.280  27.900  1.00  0.00            
ATOM    141  C13 EA1     2      17.180  13.290  27.610  1.00  0.00            
ATOM    142  C14 EA1     2      19.770  11.490  26.360  1.00  0.00            
ATOM    143  C15 EA1     2      20.260  12.370  25.330  1.00  0.00            
ATOM    144  C16 EA1     2      20.300  11.820  24.030  1.00  0.00            
ATOM    145  C17 EA1     2      20.010  10.490  23.730  1.00  0.00            
ATOM    146  C18 EA1     2      19.500   9.720  24.740  1.00  0.00            
ATOM    147  C19 EA1     2      19.390  10.190  26.010  1.00  0.00            
ATOM    148  H1  EA1     2      24.240  12.310  29.060  1.00  0.00            
ATOM    149  H2  EA1     2      25.020  13.750  29.720  1.00  0.00            
ATOM    150  H3  EA1     2      24.590  12.320  30.700  1.00  0.00            
ATOM    151  H4  EA1     2      22.790  14.270  30.970  1.00  0.00            
ATOM    152  H5  EA1     2      22.190  12.050  31.080  1.00  0.00            
ATOM    153  H6  EA1     2      22.070  11.920  29.290  1.00  0.00            
ATOM    154  H7  EA1     2      20.160  13.530  31.290  1.00  0.00            
ATOM    155  H8  EA1     2      19.660  12.220  30.430  1.00  0.00            
ATOM    156  H9  EA1     2      18.950  14.460  29.410  1.00  0.00            
ATOM    157  H10 EA1     2      20.830  16.000  29.610  1.00  0.00            
ATOM    158  H11 EA1     2      20.920  15.470  27.940  1.00  0.00            
ATOM    159  H12 EA1     2      22.540  13.960  28.000  1.00  0.00            
ATOM    160  H13 EA1     2      23.280  15.310  28.730  1.00  0.00            
ATOM    161  H14 EA1     2      19.810  11.380  28.510  1.00  0.00            
ATOM    162  H15 EA1     2      17.760  10.210  28.980  1.00  0.00            
ATOM    163  H16 EA1     2      15.370  10.330  29.470  1.00  0.00            
ATOM    164  H17 EA1     2      14.100  12.250  28.670  1.00  0.00            
ATOM    165  H18 EA1     2      15.240  14.150  27.610  1.00  0.00            
ATOM    166  H19 EA1     2      17.690  14.170  27.230  1.00  0.00            
ATOM    167  H20 EA1     2      20.410  13.420  25.540  1.00  0.00            
ATOM    168  H21 EA1     2      20.730  12.420  23.230  1.00  0.00            
ATOM    169  H22 EA1     2      20.160  10.120  22.720  1.00  0.00            
ATOM    170  H23 EA1     2      19.350   8.650  24.610  1.00  0.00            
ATOM    171  H24 EA1     2      18.900   9.590  26.770  1.00  0.00            
TER
ENDMDL
MODEL        1
ATOM      1  H1  ACD     1      15.020   5.720   4.030  1.00  0.00            
ATOM      2  O1  ACD     1      15.280   4.950   4.550  1.00  0.00            
ATOM      3  C1  ACD     1      14.920   5.310   5.940  1.00  0.00            
ATOM      4  H2  ACD     1      13.880   4.970   6.070  1.00  0.00            
ATOM      5  H3  ACD     1      15.070   6.370   6.190  1.00  0.00            
ATOM      6  C2  ACD     1      15.750   4.460   6.910  1.00  0.00            
ATOM      7  H4  ACD     1      15.460   4.790   7.910  1.00  0.00            
ATOM      8  O2  ACD     1      15.370   3.100   6.690  1.00  0.00            
ATOM      9  C3  ACD     1      16.150   2.150   7.350  1.00  0.00            
ATOM     10  H5  ACD     1      15.760   1.180   7.030  1.00  0.00            
ATOM     11  O3  ACD     1      16.060   2.430   8.770  1.00  0.00            
ATOM     12  C4  ACD     1      15.260   1.530   9.520  1.00  0.00            
ATOM     13  H6  ACD     1      14.790   0.790   8.860  1.00  0.00            
ATOM     14  C5  ACD     1      16.160   0.900  10.590  1.00  0.00            
ATOM     15  H7  ACD     1      16.590   1.690  11.230  1.00  0.00            
ATOM     16  O4  ACD     1      17.240   0.220   9.950  1.00  0.00            
ATOM     17  H8  ACD     1      16.840  -0.350   9.290  1.00  0.00            
ATOM     18  C6  ACD     1      15.250   0.020  11.490  1.00  0.00            
ATOM     19  H9  ACD     1      14.830  -0.810  10.920  1.00  0.00            
ATOM     20  O5  ACD     1      15.860  -0.470  12.690  1.00  0.00            
ATOM     21  H10 ACD     1      15.590   0.170  13.350  1.00  0.00            
ATOM     22  C7  ACD     1      14.000   0.750  11.920  1.00  0.00            
ATOM     23  H11 ACD     1      13.310   0.020  12.360  1.00  0.00            
ATOM     24  O6  ACD     1      13.280   1.230  10.750  1.00  0.00            
ATOM     25  C8  ACD     1      14.070   2.310  10.080  1.00  0.00            
ATOM     26  H12 ACD     1      14.460   2.990  10.840  1.00  0.00            
ATOM     27  C9  ACD     1      13.180   3.090   9.150  1.00  0.00            
ATOM     28  H13 ACD     1      12.250   3.150   9.730  1.00  0.00            
ATOM     29  H14 ACD     1      13.650   4.060   8.940  1.00  0.00            
ATOM     30  O7  ACD     1      12.950   2.440   7.900  1.00  0.00            
ATOM     31  H15 ACD     1      13.750   2.600   7.380  1.00  0.00            
ATOM     32  O8  ACD     1      14.330   1.840  12.870  1.00  0.00            
ATOM     33  C10 ACD     1      13.730   1.820  14.170  1.00  0.00            
ATOM     34  H16 ACD     1      13.120   0.930  14.340  1.00  0.00            
ATOM     35  C11 ACD     1      14.800   1.780  15.260  1.00  0.00            
ATOM     36  H17 ACD     1      15.480   2.610  15.000  1.00  0.00            
ATOM     37  O9  ACD     1      15.460   0.510  15.230  1.00  0.00            
ATOM     38  H18 ACD     1      15.080  -0.180  15.780  1.00  0.00            
ATOM     39  C12 ACD     1      14.160   2.160  16.640  1.00  0.00            
ATOM     40  H19 ACD     1      13.480   1.330  16.880  1.00  0.00            
ATOM     41  O10 ACD     1      15.080   2.320  17.650  1.00  0.00            
ATOM     42  H20 ACD     1      15.300   3.250  17.640  1.00  0.00            
ATOM     43  C13 ACD     1      13.360   3.450  16.540  1.00  0.00            
ATOM     44  H21 ACD     1      12.890   3.650  17.500  1.00  0.00            
ATOM     45  O11 ACD     1      12.340   3.200  15.590  1.00  0.00            
ATOM     46  C14 ACD     1      12.770   3.010  14.290  1.00  0.00            
ATOM     47  H22 ACD     1      13.280   3.940  13.990  1.00  0.00            
ATOM     48  C15 ACD     1      11.560   2.780  13.300  1.00  0.00            
ATOM     49  H23 ACD     1      11.960   3.000  12.310  1.00  0.00            
ATOM     50  H24 ACD     1      11.360   1.700  13.330  1.00  0.00            
ATOM     51  O12 ACD     1      10.330   3.540  13.590  1.00  0.00            
ATOM     52  H25 ACD     1       9.590   3.040  13.220  1.00  0.00            
ATOM     53  O13 ACD     1      14.190   4.450  16.090  1.00  0.00            
ATOM     54  C16 ACD     1      13.910   5.740  16.630  1.00  0.00            
ATOM     55  H26 ACD     1      13.250   5.740  17.510  1.00  0.00            
ATOM     56  C17 ACD     1      15.250   6.240  17.140  1.00  0.00            
ATOM     57  H27 ACD     1      16.030   5.990  16.420  1.00  0.00            
ATOM     58  O14 ACD     1      15.560   5.590  18.370  1.00  0.00            
ATOM     59  H28 ACD     1      16.480   5.630  18.660  1.00  0.00            
ATOM     60  C18 ACD     1      15.330   7.700  17.210  1.00  0.00            
ATOM     61  H29 ACD     1      14.720   8.030  18.060  1.00  0.00            
ATOM     62  O15 ACD     1      16.690   8.160  17.440  1.00  0.00            
ATOM     63  H30 ACD     1      16.900   8.550  16.590  1.00  0.00            
ATOM     64  C19 ACD     1      14.740   8.400  16.010  1.00  0.00            
ATOM     65  H31 ACD     1      14.740   9.480  16.210  1.00  0.00            
ATOM     66  O16 ACD     1      13.370   8.020  15.950  1.00  0.00            
ATOM     67  C20 ACD     1      13.160   6.650  15.640  1.00  0.00            
ATOM     68  H32 ACD     1      13.630   6.490  14.670  1.00  0.00            
ATOM     69  C21 ACD     1      11.660   6.390  15.570  1.00  0.00            
ATOM     70  H33 ACD     1      11.210   6.850  14.680  1.00  0.00            
ATOM     71  H34 ACD     1      11.430   5.320  15.470  1.00  0.00            
ATOM     72  O17 ACD     1      11.070   6.890  16.720  1.00  0.00            
ATOM     73  H35 ACD     1      10.260   6.380  16.800  1.00  0.00            
ATOM     74  O18 ACD     1      15.610   8.220  14.870  1.00  0.00            
ATOM     75  C22 ACD     1      15.940   9.290  13.940  1.00  0.00            
ATOM     76  H36 ACD     1      15.590  10.200  14.440  1.00  0.00            
ATOM     77  C23 ACD     1      17.470   9.340  13.610  1.00  0.00            
ATOM     78  H37 ACD     1      17.790   8.380  13.190  1.00  0.00            
ATOM     79  O19 ACD     1      18.220   9.620  14.810  1.00  0.00            
ATOM     80  H38 ACD     1      17.920  10.480  15.130  1.00  0.00            
ATOM     81  C24 ACD     1      17.780  10.400  12.510  1.00  0.00            
ATOM     82  H39 ACD     1      17.610  11.410  12.920  1.00  0.00            
ATOM     83  O20 ACD     1      19.140  10.190  12.150  1.00  0.00            
ATOM     84  H40 ACD     1      18.990   9.480  11.520  1.00  0.00            
ATOM     85  C25 ACD     1      16.860  10.200  11.310  1.00  0.00            
ATOM     86  H41 ACD     1      16.960  11.040  10.610  1.00  0.00            
ATOM     87  O21 ACD     1      15.480  10.190  11.740  1.00  0.00            
ATOM     88  C26 ACD     1      15.160   9.090  12.600  1.00  0.00            
ATOM     89  H42 ACD     1      15.470   8.100  12.250  1.00  0.00            
ATOM     90  C27 ACD     1      13.660   9.090  12.830  1.00  0.00            
ATOM     91  H43 ACD     1      13.390   8.180  13.370  1.00  0.00            
ATOM     92  H44 ACD     1      13.290  10.010  13.290  1.00  0.00            
ATOM     93  O22 ACD     1      13.000   8.970  11.620  1.00  0.00            
ATOM     94  H45 ACD     1      12.840   9.850  11.260  1.00  0.00
[truncated: 1,630,295 more chars]
