# Supplementary material for: Achieving Chemical Accuracy in Cyclodextrin Host–Guest Binding via Integrative Atomistic Modelling
Source: Adv Sci (Weinh). 2025 Dec 14;13(10):e19782. doi: 10.1002/advs.202519782 (PMC12915143; doi:10.1002/advs.202519782)
Supplement: Supplementary file 1 — Supporting Information [file ADVS-13-e19782-s003.zip › all_poses/ACD.EA3.pdb]

MODEL        1
ATOM      1  H1  ACD     1       9.680  30.910  23.380  1.00  0.00            
ATOM      2  O1  ACD     1      10.530  31.310  23.140  1.00  0.00            
ATOM      3  C1  ACD     1      11.430  30.190  23.250  1.00  0.00            
ATOM      4  H2  ACD     1      11.500  29.950  24.320  1.00  0.00            
ATOM      5  H3  ACD     1      12.420  30.500  22.890  1.00  0.00            
ATOM      6  C2  ACD     1      10.800  29.000  22.430  1.00  0.00            
ATOM      7  H4  ACD     1      11.410  28.090  22.440  1.00  0.00            
ATOM      8  O2  ACD     1       9.440  28.770  22.890  1.00  0.00            
ATOM      9  C3  ACD     1       8.770  27.730  22.210  1.00  0.00            
ATOM     10  H5  ACD     1       7.720  27.600  22.500  1.00  0.00            
ATOM     11  O3  ACD     1       9.590  26.520  22.230  1.00  0.00            
ATOM     12  C4  ACD     1       9.090  25.350  22.910  1.00  0.00            
ATOM     13  H6  ACD     1       8.410  25.670  23.710  1.00  0.00            
ATOM     14  C5  ACD     1       8.390  24.430  21.860  1.00  0.00            
ATOM     15  H7  ACD     1       9.110  24.380  21.040  1.00  0.00            
ATOM     16  O4  ACD     1       7.130  25.020  21.450  1.00  0.00            
ATOM     17  H8  ACD     1       7.380  25.870  21.080  1.00  0.00            
ATOM     18  C6  ACD     1       8.130  23.060  22.400  1.00  0.00            
ATOM     19  H9  ACD     1       7.370  23.230  23.170  1.00  0.00            
ATOM     20  O5  ACD     1       7.650  22.140  21.370  1.00  0.00            
ATOM     21  H10 ACD     1       8.130  22.440  20.600  1.00  0.00            
ATOM     22  C7  ACD     1       9.390  22.500  22.950  1.00  0.00            
ATOM     23  H11 ACD     1       9.170  21.490  23.290  1.00  0.00            
ATOM     24  O6  ACD     1       9.890  23.430  23.960  1.00  0.00            
ATOM     25  C8  ACD     1      10.310  24.690  23.440  1.00  0.00            
ATOM     26  H12 ACD     1      11.070  24.530  22.670  1.00  0.00            
ATOM     27  C9  ACD     1      10.890  25.560  24.570  1.00  0.00            
ATOM     28  H13 ACD     1      11.640  24.900  25.010  1.00  0.00            
ATOM     29  H14 ACD     1      11.370  26.460  24.180  1.00  0.00            
ATOM     30  O7  ACD     1       9.850  25.970  25.540  1.00  0.00            
ATOM     31  H15 ACD     1       9.490  25.190  25.950  1.00  0.00            
ATOM     32  O8  ACD     1      10.280  22.340  21.870  1.00  0.00            
ATOM     33  C10 ACD     1      11.140  21.180  21.830  1.00  0.00            
ATOM     34  H16 ACD     1      10.450  20.410  22.190  1.00  0.00            
ATOM     35  C11 ACD     1      11.490  20.860  20.370  1.00  0.00            
ATOM     36  H17 ACD     1      11.770  21.760  19.810  1.00  0.00            
ATOM     37  O9  ACD     1      10.300  20.470  19.740  1.00  0.00            
ATOM     38  H18 ACD     1       9.930  21.270  19.350  1.00  0.00            
ATOM     39  C12 ACD     1      12.600  19.800  20.200  1.00  0.00            
ATOM     40  H19 ACD     1      12.210  18.850  20.570  1.00  0.00            
ATOM     41  O10 ACD     1      13.100  19.610  18.890  1.00  0.00            
ATOM     42  H20 ACD     1      12.440  19.330  18.240  1.00  0.00            
ATOM     43  C13 ACD     1      13.730  20.280  21.050  1.00  0.00            
ATOM     44  H21 ACD     1      14.590  19.600  20.970  1.00  0.00            
ATOM     45  O11 ACD     1      13.380  20.360  22.470  1.00  0.00            
ATOM     46  C14 ACD     1      12.400  21.250  22.830  1.00  0.00            
ATOM     47  H22 ACD     1      12.930  22.210  22.690  1.00  0.00            
ATOM     48  C15 ACD     1      12.150  21.240  24.320  1.00  0.00            
ATOM     49  H23 ACD     1      13.090  21.060  24.860  1.00  0.00            
ATOM     50  H24 ACD     1      11.770  22.180  24.730  1.00  0.00            
ATOM     51  O12 ACD     1      11.300  20.170  24.740  1.00  0.00            
ATOM     52  H25 ACD     1      11.850  19.460  25.100  1.00  0.00            
ATOM     53  O13 ACD     1      14.270  21.520  20.650  1.00  0.00            
ATOM     54  C16 ACD     1      15.660  21.610  20.450  1.00  0.00            
ATOM     55  H26 ACD     1      16.120  20.620  20.490  1.00  0.00            
ATOM     56  C17 ACD     1      15.820  22.080  19.030  1.00  0.00            
ATOM     57  H27 ACD     1      15.140  22.900  18.800  1.00  0.00            
ATOM     58  O14 ACD     1      15.400  20.980  18.180  1.00  0.00            
ATOM     59  H28 ACD     1      14.690  20.560  18.660  1.00  0.00            
ATOM     60  C18 ACD     1      17.230  22.520  18.710  1.00  0.00            
ATOM     61  H29 ACD     1      17.970  21.710  18.860  1.00  0.00            
ATOM     62  O15 ACD     1      17.400  23.140  17.460  1.00  0.00            
ATOM     63  H30 ACD     1      17.320  24.100  17.530  1.00  0.00            
ATOM     64  C19 ACD     1      17.810  23.430  19.820  1.00  0.00            
ATOM     65  H31 ACD     1      18.900  23.520  19.760  1.00  0.00            
ATOM     66  O16 ACD     1      17.620  22.870  21.080  1.00  0.00            
ATOM     67  C20 ACD     1      16.330  22.530  21.490  1.00  0.00            
ATOM     68  H32 ACD     1      15.760  23.470  21.520  1.00  0.00            
ATOM     69  C21 ACD     1      16.170  22.010  22.870  1.00  0.00            
ATOM     70  H33 ACD     1      16.610  22.750  23.540  1.00  0.00            
ATOM     71  H34 ACD     1      15.090  21.900  23.060  1.00  0.00            
ATOM     72  O17 ACD     1      16.780  20.720  23.020  1.00  0.00            
ATOM     73  H35 ACD     1      17.690  20.890  22.770  1.00  0.00            
ATOM     74  O18 ACD     1      17.150  24.660  19.660  1.00  0.00            
ATOM     75  C22 ACD     1      17.860  25.860  20.010  1.00  0.00            
ATOM     76  H36 ACD     1      18.950  25.710  20.000  1.00  0.00            
ATOM     77  C23 ACD     1      17.530  26.750  18.760  1.00  0.00            
ATOM     78  H37 ACD     1      16.440  26.820  18.680  1.00  0.00            
ATOM     79  O19 ACD     1      18.120  26.160  17.530  1.00  0.00            
ATOM     80  H38 ACD     1      18.430  26.820  16.900  1.00  0.00            
ATOM     81  C24 ACD     1      18.090  28.150  19.060  1.00  0.00            
ATOM     82  H39 ACD     1      19.180  28.090  19.160  1.00  0.00            
ATOM     83  O20 ACD     1      17.840  29.090  18.030  1.00  0.00            
ATOM     84  H40 ACD     1      16.900  29.030  17.810  1.00  0.00            
ATOM     85  C25 ACD     1      17.430  28.720  20.320  1.00  0.00            
ATOM     86  H41 ACD     1      17.720  29.760  20.510  1.00  0.00            
ATOM     87  O21 ACD     1      17.780  27.880  21.390  1.00  0.00            
ATOM     88  C26 ACD     1      17.230  26.480  21.290  1.00  0.00            
ATOM     89  H42 ACD     1      16.140  26.490  21.190  1.00  0.00            
ATOM     90  C27 ACD     1      17.460  25.830  22.540  1.00  0.00            
ATOM     91  H43 ACD     1      17.010  26.370  23.380  1.00  0.00            
ATOM     92  H44 ACD     1      16.830  24.930  22.430  1.00  0.00            
ATOM     93  O22 ACD     1      18.710  25.310  22.690  1.00  0.00            
ATOM     94  H45 ACD     1      18.720  24.990  23.590  1.00  0.00            
ATOM     95  O23 ACD     1      16.050  28.700  20.120  1.00  0.00            
ATOM     96  C28 ACD     1      15.350  29.990  19.830  1.00  0.00            
ATOM     97  H46 ACD     1      16.000  30.830  19.580  1.00  0.00            
ATOM     98  C29 ACD     1      14.580  30.430  21.090  1.00  0.00            
ATOM     99  H47 ACD     1      14.130  29.500  21.450  1.00  0.00            
ATOM    100  O24 ACD     1      13.490  31.310  20.690  1.00  0.00            
ATOM    101  C30 ACD     1      15.530  31.050  22.120  1.00  0.00            
ATOM    102  H48 ACD     1      14.950  31.280  23.030  1.00  0.00            
ATOM    103  H49 ACD     1      16.280  30.350  22.520  1.00  0.00            
ATOM    104  O25 ACD     1      16.180  32.190  21.600  1.00  0.00            
ATOM    105  H50 ACD     1      17.110  31.950  21.650  1.00  0.00            
ATOM    106  C31 ACD     1      14.370  29.610  18.690  1.00  0.00            
ATOM    107  H51 ACD     1      13.940  28.620  18.900  1.00  0.00            
ATOM    108  O26 ACD     1      15.090  29.520  17.450  1.00  0.00            
ATOM    109  H52 ACD     1      15.240  30.420  17.160  1.00  0.00            
ATOM    110  C32 ACD     1      13.170  30.570  18.580  1.00  0.00            
ATOM    111  H53 ACD     1      13.650  31.450  18.150  1.00  0.00            
ATOM    112  O27 ACD     1      12.210  30.130  17.650  1.00  0.00            
ATOM    113  H54 ACD     1      11.560  29.710  18.220  1.00  0.00            
ATOM    114  C33 ACD     1      12.520  30.790  19.900  1.00  0.00            
ATOM    115  H55 ACD     1      11.680  31.490  19.870  1.00  0.00            
ATOM    116  O28 ACD     1      12.070  29.570  20.420  1.00  0.00            
ATOM    117  C34 ACD     1      10.750  29.430  20.990  1.00  0.00            
ATOM    118  H56 ACD     1      10.210  30.390  21.030  1.00  0.00            
ATOM    119  C35 ACD     1       9.940  28.460  20.140  1.00  0.00            
ATOM    120  H57 ACD     1      10.500  27.520  20.070  1.00  0.00            
ATOM    121  O29 ACD     1       9.830  28.890  18.730  1.00  0.00            
ATOM    122  H58 ACD     1       9.480  29.780  18.660  1.00  0.00            
ATOM    123  C36 ACD     1       8.600  28.270  20.760  1.00  0.00            
ATOM    124  H59 ACD     1       8.010  29.190  20.670  1.00  0.00            
ATOM    125  O30 ACD     1       7.890  27.250  20.060  1.00  0.00            
ATOM    126  H60 ACD     1       7.840  27.550  19.140  1.00  0.00            
ATOM    127  C1  EA3     2      12.430  21.570  14.260  1.00  0.00            
ATOM    128  N1  EA3     2      13.800  20.870  14.030  1.00  0.00            
ATOM    129  C2  EA3     2      14.110  19.970  15.240  1.00  0.00            
ATOM    130  C3  EA3     2      15.570  19.580  15.360  1.00  0.00            
ATOM    131  N2  EA3     2      16.520  20.800  15.460  1.00  0.00            
ATOM    132  C4  EA3     2      18.030  20.510  15.380  1.00  0.00            
ATOM    133  C5  EA3     2      18.800  20.260  16.660  1.00  0.00            
ATOM    134  C6  EA3     2      19.840  21.140  16.990  1.00  0.00            
ATOM    135  C7  EA3     2      20.530  21.070  18.200  1.00  0.00            
ATOM    136  C8  EA3     2      20.130  20.050  19.100  1.00  0.00            
ATOM    137  C9  EA3     2      19.050  19.180  18.790  1.00  0.00            
ATOM    138  C10 EA3     2      18.390  19.230  17.530  1.00  0.00            
ATOM    139  C11 EA3     2      18.480  19.600  14.340  1.00  0.00            
ATOM    140  C12 EA3     2      19.180  20.150  13.280  1.00  0.00            
ATOM    141  C13 EA3     2      19.590  19.350  12.250  1.00  0.00            
ATOM    142  C14 EA3     2      19.230  18.020  12.170  1.00  0.00            
ATOM    143  Cl1 EA3     2      19.760  16.950  10.790  1.00  0.00            
ATOM    144  C15 EA3     2      18.520  17.420  13.200  1.00  0.00            
ATOM    145  C16 EA3     2      18.180  18.210  14.290  1.00  0.00            
ATOM    146  C17 EA3     2      16.200  21.730  14.310  1.00  0.00            
ATOM    147  C18 EA3     2      14.740  22.060  14.160  1.00  0.00            
ATOM    148  H1  EA3     2      11.560  20.910  14.330  1.00  0.00            
ATOM    149  H2  EA3     2      12.540  22.200  15.140  1.00  0.00            
ATOM    150  H3  EA3     2      12.200  22.260  13.450  1.00  0.00            
ATOM    151  H4  EA3     2      13.850  20.320  13.160  1.00  0.00            
ATOM    152  H5  EA3     2      13.530  19.040  15.210  1.00  0.00            
ATOM    153  H6  EA3     2      13.840  20.610  16.080  1.00  0.00            
ATOM    154  H7  EA3     2      15.780  19.040  14.430  1.00  0.00            
ATOM    155  H8  EA3     2      15.740  18.880  16.180  1.00  0.00            
ATOM    156  H9  EA3     2      16.280  21.380  16.280  1.00  0.00            
ATOM    157  H10 EA3     2      18.390  21.510  15.140  1.00  0.00            
ATOM    158  H11 EA3     2      20.170  21.830  16.210  1.00  0.00            
ATOM    159  H12 EA3     2      21.340  21.710  18.530  1.00  0.00            
ATOM    160  H13 EA3     2      20.690  19.930  20.020  1.00  0.00            
ATOM    161  H14 EA3     2      18.780  18.350  19.440  1.00  0.00            
ATOM    162  H15 EA3     2      17.620  18.500  17.320  1.00  0.00            
ATOM    163  H16 EA3     2      19.460  21.200  13.400  1.00  0.00            
ATOM    164  H17 EA3     2      20.150  19.800  11.420  1.00  0.00            
ATOM    165  H18 EA3     2      18.340  16.350  13.160  1.00  0.00            
ATOM    166  H19 EA3     2      17.610  17.820  15.120  1.00  0.00            
ATOM    167  H20 EA3     2      16.670  21.350  13.400  1.00  0.00            
ATOM    168  H21 EA3     2      16.660  22.670  14.610  1.00  0.00            
ATOM    169  H22 EA3     2      14.450  22.610  15.050  1.00  0.00            
ATOM    170  H23 EA3     2      14.590  22.670  13.270  1.00  0.00            
TER
ENDMDL
MODEL        1
ATOM      1  H1  ACD     1      10.310  27.780  24.810  1.00  0.00            
ATOM      2  O1  ACD     1      11.160  28.150  24.590  1.00  0.00            
ATOM      3  C1  ACD     1      11.870  27.230  23.730  1.00  0.00            
ATOM      4  H2  ACD     1      11.890  26.220  24.140  1.00  0.00            
ATOM      5  H3  ACD     1      12.910  27.510  23.530  1.00  0.00            
ATOM      6  C2  ACD     1      11.190  27.100  22.370  1.00  0.00            
ATOM      7  H4  ACD     1      11.730  26.430  21.690  1.00  0.00            
ATOM      8  O2  ACD     1       9.870  26.710  22.590  1.00  0.00            
ATOM      9  C3  ACD     1       9.000  26.800  21.470  1.00  0.00            
ATOM     10  H5  ACD     1       8.000  26.610  21.870  1.00  0.00            
ATOM     11  O3  ACD     1       9.390  25.760  20.620  1.00  0.00            
ATOM     12  C4  ACD     1       8.560  24.470  20.670  1.00  0.00            
ATOM     13  H6  ACD     1       7.950  24.380  21.580  1.00  0.00            
ATOM     14  C5  ACD     1       7.660  24.640  19.440  1.00  0.00            
ATOM     15  H7  ACD     1       8.280  24.880  18.560  1.00  0.00            
ATOM     16  O4  ACD     1       6.550  25.580  19.630  1.00  0.00            
ATOM     17  H8  ACD     1       6.260  25.930  18.790  1.00  0.00            
ATOM     18  C6  ACD     1       7.150  23.220  19.140  1.00  0.00            
ATOM     19  H9  ACD     1       6.430  22.970  19.930  1.00  0.00            
ATOM     20  O5  ACD     1       6.460  23.280  17.890  1.00  0.00            
ATOM     21  H10 ACD     1       6.880  23.750  17.160  1.00  0.00            
ATOM     22  C7  ACD     1       8.290  22.190  18.970  1.00  0.00            
ATOM     23  H11 ACD     1       7.950  21.150  18.860  1.00  0.00            
ATOM     24  O6  ACD     1       8.930  22.200  20.140  1.00  0.00            
ATOM     25  C8  ACD     1       9.560  23.320  20.610  1.00  0.00            
ATOM     26  H12 ACD     1      10.380  23.590  19.930  1.00  0.00            
ATOM     27  C9  ACD     1      10.110  23.050  21.950  1.00  0.00            
ATOM     28  H13 ACD     1      10.530  23.910  22.480  1.00  0.00            
ATOM     29  H14 ACD     1       9.200  22.770  22.510  1.00  0.00            
ATOM     30  O7  ACD     1      11.080  22.000  21.950  1.00  0.00            
ATOM     31  H15 ACD     1      11.900  22.500  22.060  1.00  0.00            
ATOM     32  O8  ACD     1       9.200  22.440  17.910  1.00  0.00            
ATOM     33  C10 ACD     1      10.070  21.520  17.320  1.00  0.00            
ATOM     34  H16 ACD     1       9.430  20.950  16.630  1.00  0.00            
ATOM     35  C11 ACD     1      10.950  22.460  16.570  1.00  0.00            
ATOM     36  H17 ACD     1      11.390  23.170  17.280  1.00  0.00            
ATOM     37  O9  ACD     1      10.200  23.250  15.590  1.00  0.00            
ATOM     38  H18 ACD     1       9.680  23.870  16.110  1.00  0.00            
ATOM     39  C12 ACD     1      12.130  21.650  16.010  1.00  0.00            
ATOM     40  H19 ACD     1      11.900  20.950  15.200  1.00  0.00            
ATOM     41  O10 ACD     1      13.010  22.550  15.360  1.00  0.00            
ATOM     42  H20 ACD     1      12.590  22.810  14.540  1.00  0.00            
ATOM     43  C13 ACD     1      12.840  20.900  17.140  1.00  0.00            
ATOM     44  H21 ACD     1      13.630  20.260  16.730  1.00  0.00            
ATOM     45  O11 ACD     1      11.970  20.000  17.750  1.00  0.00            
ATOM     46  C14 ACD     1      10.790  20.570  18.320  1.00  0.00            
ATOM     47  H22 ACD     1      11.110  21.160  19.190  1.00  0.00            
ATOM     48  C15 ACD     1       9.930  19.440  18.840  1.00  0.00            
ATOM     49  H23 ACD     1      10.480  18.570  19.220  1.00  0.00            
ATOM     50  H24 ACD     1       9.410  19.840  19.720  1.00  0.00            
ATOM     51  O12 ACD     1       8.920  19.020  17.890  1.00  0.00            
ATOM     52  H25 ACD     1       8.270  18.430  18.280  1.00  0.00            
ATOM     53  O13 ACD     1      13.460  21.710  18.080  1.00  0.00            
ATOM     54  C16 ACD     1      14.760  21.270  18.420  1.00  0.00            
ATOM     55  H26 ACD     1      14.950  20.190  18.300  1.00  0.00            
ATOM     56  C17 ACD     1      15.660  22.130  17.470  1.00  0.00            
ATOM     57  H27 ACD     1      15.400  23.200  17.550  1.00  0.00            
ATOM     58  O14 ACD     1      15.620  21.690  16.090  1.00  0.00            
ATOM     59  H28 ACD     1      14.740  21.840  15.750  1.00  0.00            
ATOM     60  C18 ACD     1      17.050  22.060  18.010  1.00  0.00            
ATOM     61  H29 ACD     1      17.310  21.000  18.040  1.00  0.00            
ATOM     62  O15 ACD     1      17.970  22.840  17.220  1.00  0.00            
ATOM     63  H30 ACD     1      17.380  23.470  16.790  1.00  0.00            
ATOM     64  C19 ACD     1      17.100  22.520  19.460  1.00  0.00            
ATOM     65  H31 ACD     1      18.130  22.360  19.810  1.00  0.00            
ATOM     66  O16 ACD     1      16.350  21.680  20.250  1.00  0.00            
ATOM     67  C20 ACD     1      14.950  21.670  19.920  1.00  0.00            
ATOM     68  H32 ACD     1      14.490  22.670  20.010  1.00  0.00            
ATOM     69  C21 ACD     1      14.220  20.640  20.790  1.00  0.00            
ATOM     70  H33 ACD     1      13.170  20.640  20.470  1.00  0.00            
ATOM     71  H34 ACD     1      14.630  19.620  20.710  1.00  0.00            
ATOM     72  O17 ACD     1      14.300  21.070  22.150  1.00  0.00            
ATOM     73  H35 ACD     1      13.670  20.480  22.590  1.00  0.00            
ATOM     74  O18 ACD     1      16.890  23.900  19.620  1.00  0.00            
ATOM     75  C22 ACD     1      17.810  24.670  20.420  1.00  0.00            
ATOM     76  H36 ACD     1      18.680  24.120  20.800  1.00  0.00            
ATOM     77  C23 ACD     1      18.270  25.720  19.460  1.00  0.00            
ATOM     78  H37 ACD     1      17.370  26.170  19.020  1.00  0.00            
ATOM     79  O19 ACD     1      19.220  25.200  18.470  1.00  0.00            
ATOM     80  H38 ACD     1      18.770  24.630  17.840  1.00  0.00            
ATOM     81  C24 ACD     1      18.950  26.890  20.170  1.00  0.00            
ATOM     82  H39 ACD     1      19.970  26.630  20.460  1.00  0.00            
ATOM     83  O20 ACD     1      18.980  28.040  19.320  1.00  0.00            
ATOM     84  H40 ACD     1      18.110  28.360  19.060  1.00  0.00            
ATOM     85  C25 ACD     1      18.040  27.330  21.330  1.00  0.00            
ATOM     86  H41 ACD     1      18.670  28.150  21.710  1.00  0.00            
ATOM     87  O21 ACD     1      17.960  26.230  22.240  1.00  0.00            
ATOM     88  C26 ACD     1      17.160  25.140  21.720  1.00  0.00            
ATOM     89  H42 ACD     1      16.150  25.510  21.490  1.00  0.00            
ATOM     90  C27 ACD     1      17.130  24.020  22.770  1.00  0.00            
ATOM     91  H43 ACD     1      16.930  23.060  22.270  1.00  0.00            
ATOM     92  H44 ACD     1      18.120  24.010  23.240  1.00  0.00            
ATOM     93  O22 ACD     1      16.180  24.310  23.770  1.00  0.00            
ATOM     94  H45 ACD     1      16.030  25.230  24.010  1.00  0.00            
ATOM     95  O23 ACD     1      16.880  27.690  20.760  1.00  0.00            
ATOM     96  C28 ACD     1      16.150  28.810  21.340  1.00  0.00            
ATOM     97  H46 ACD     1      16.900  29.530  21.700  1.00  0.00            
ATOM     98  C29 ACD     1      15.310  28.430  22.590  1.00  0.00            
ATOM     99  H47 ACD     1      14.790  27.470  22.500  1.00  0.00            
ATOM    100  O24 ACD     1      14.340  29.420  22.840  1.00  0.00            
ATOM    101  C30 ACD     1      16.170  28.350  23.810  1.00  0.00            
ATOM    102  H48 ACD     1      15.490  28.040  24.610  1.00  0.00            
ATOM    103  H49 ACD     1      16.920  27.550  23.730  1.00  0.00            
ATOM    104  O25 ACD     1      16.740  29.640  24.080  1.00  0.00            
ATOM    105  H50 ACD     1      16.150  30.380  23.900  1.00  0.00            
ATOM    106  C31 ACD     1      15.240  29.340  20.160  1.00  0.00            
ATOM    107  H51 ACD     1      14.700  28.460  19.800  1.00  0.00            
ATOM    108  O26 ACD     1      16.060  29.810  19.100  1.00  0.00            
ATOM    109  H52 ACD     1      16.500  30.580  19.450  1.00  0.00            
ATOM    110  C32 ACD     1      14.140  30.300  20.590  1.00  0.00            
ATOM    111  H53 ACD     1      14.660  31.200  20.950  1.00  0.00            
ATOM    112  O27 ACD     1      13.160  30.600  19.570  1.00  0.00            
ATOM    113  H54 ACD     1      13.710  30.710  18.790  1.00  0.00            
ATOM    114  C33 ACD     1      13.420  29.740  21.830  1.00  0.00            
ATOM    115  H55 ACD     1      12.770  30.530  22.220  1.00  0.00            
ATOM    116  O28 ACD     1      12.680  28.590  21.460  1.00  0.00            
ATOM    117  C34 ACD     1      11.250  28.530  21.730  1.00  0.00            
ATOM    118  H56 ACD     1      10.910  29.340  22.390  1.00  0.00            
ATOM    119  C35 ACD     1      10.470  28.580  20.390  1.00  0.00            
ATOM    120  H57 ACD     1      10.970  27.840  19.760  1.00  0.00            
ATOM    121  O29 ACD     1      10.580  29.930  19.780  1.00  0.00            
ATOM    122  H58 ACD     1      11.500  30.220  19.730  1.00  0.00            
ATOM    123  C36 ACD     1       9.040  28.130  20.720  1.00  0.00            
ATOM    124  H59 ACD     1       8.640  29.000  21.260  1.00  0.00            
ATOM    125  O30 ACD     1       8.190  28.020  19.550  1.00  0.00            
ATOM    126  H60 ACD     1       8.140  27.060  19.500  1.00  0.00            
ATOM    127  C1  EA3     2      22.610  23.020  15.080  1.00  0.00            
ATOM    128  N1  EA3     2      21.180  23.020  14.530  1.00  0.00            
ATOM    129  C2  EA3     2      20.330  22.060  15.370  1.00  0.00            
ATOM    130  C3  EA3     2      18.930  21.930  14.790  1.00  0.00            
ATOM    131  N2  EA3     2      18.870  21.460  13.340  1.00  0.00            
ATOM    132  C4  EA3     2      17.440  21.360  12.690  1.00  0.00            
ATOM    133  C5  EA3     2      16.450  20.470  13.500  1.00  0.00            
ATOM    134  C6  EA3     2      15.090  20.420  13.200  1.00  0.00            
ATOM    135  C7  EA3     2      14.240  19.470  13.770  1.00  0.00            
ATOM    136  C8  EA3     2      14.730  18.530  14.680  1.00  0.00            
ATOM    137  C9  EA3     2      16.080  18.700  15.040  1.00  0.00            
ATOM    138  C10 EA3     2      16.960  19.490  14.330  1.00  0.00            
ATOM    139  C11 EA3     2      16.900  22.740  12.300  1.00  0.00            
ATOM    140  C12 EA3     2      16.830  23.110  10.940  1.00  0.00            
ATOM    141  C13 EA3     2      16.180  24.300  10.580  1.00  0.00            
ATOM    142  C14 EA3     2      15.710  25.130  11.560  1.00  0.00            
ATOM    143  Cl1 EA3     2      15.260  26.740  11.250  1.00  0.00            
ATOM    144  C15 EA3     2      15.770  24.800  12.930  1.00  0.00            
ATOM    145  C16 EA3     2      16.350  23.540  13.330  1.00  0.00            
ATOM    146  C17 EA3     2      19.840  22.380  12.490  1.00  0.00            
ATOM    147  C18 EA3     2      21.250  22.590  13.100  1.00  0.00            
ATOM    148  H1  EA3     2      22.670  23.480  16.070  1.00  0.00            
ATOM    149  H2  EA3     2      23.010  22.040  15.360  1.00  0.00            
ATOM    150  H3  EA3     2      23.260  23.530  14.370  1.00  0.00            
ATOM    151  H4  EA3     2      20.750  23.960  14.610  1.00  0.00            
ATOM    152  H5  EA3     2      20.200  22.490  16.370  1.00  0.00            
ATOM    153  H6  EA3     2      20.940  21.220  15.710  1.00  0.00            
ATOM    154  H7  EA3     2      18.500  22.930  14.790  1.00  0.00            
ATOM    155  H8  EA3     2      18.270  21.290  15.370  1.00  0.00            
ATOM    156  H9  EA3     2      19.310  20.530  13.280  1.00  0.00            
ATOM    157  H10 EA3     2      17.540  20.900  11.700  1.00  0.00            
ATOM    158  H11 EA3     2      14.650  21.150  12.530  1.00  0.00            
ATOM    159  H12 EA3     2      13.220  19.380  13.400  1.00  0.00            
ATOM    160  H13 EA3     2      14.090  17.770  15.110  1.00  0.00            
ATOM    161  H14 EA3     2      16.480  18.140  15.880  1.00  0.00            
ATOM    162  H15 EA3     2      18.010  19.420  14.560  1.00  0.00            
ATOM    163  H16 EA3     2      17.150  22.420  10.170  1.00  0.00            
ATOM    164  H17 EA3     2      16.270  24.670   9.560  1.00  0.00            
ATOM    165  H18 EA3     2      15.340  25.430  13.690  1.00  0.00            
ATOM    166  H19 EA3     2      16.320  23.140  14.340  1.00  0.00            
ATOM    167  H20 EA3     2      19.300  23.320  12.470  1.00  0.00            
ATOM    168  H21 EA3     2      19.890  21.930  11.500  1.00  0.00            
ATOM    169  H22 EA3     2      21.970  21.780  13.080  1.00  0.00            
ATOM    170  H23 EA3     2      21.720  23.350  12.470  1.00  0.00            
TER
ENDMDL
MODEL        1
ATOM      1  H1  ACD     1      12.000  26.440  27.020  1.00  0.00            
ATOM      2  O1  ACD     1      12.950  26.320  27.130  1.00  0.00            
ATOM      3  C1  ACD     1      13.540  27.200  26.170  1.00  0.00            
ATOM      4  H2  ACD     1      14.460  27.690  26.510  1.00  0.00            
ATOM      5  H3  ACD     1      12.900  28.090  26.060  1.00  0.00            
ATOM      6  C2  ACD     1      13.880  26.540  24.860  1.00  0.00            
ATOM      7  H4  ACD     1      14.520  25.690  25.100  1.00  0.00            
ATOM      8  O2  ACD     1      12.620  25.960  24.410  1.00  0.00            
ATOM      9  C3  ACD     1      12.700  25.520  22.990  1.00  0.00            
ATOM     10  H5  ACD     1      11.720  25.190  22.610  1.00  0.00            
ATOM     11  O3  ACD     1      13.580  24.390  22.860  1.00  0.00            
ATOM     12  C4  ACD     1      13.060  23.070  23.150  1.00  0.00            
ATOM     13  H6  ACD     1      11.960  23.140  23.130  1.00  0.00            
ATOM     14  C5  ACD     1      13.430  22.240  21.920  1.00  0.00            
ATOM     15  H7  ACD     1      14.490  22.470  21.710  1.00  0.00            
ATOM     16  O4  ACD     1      12.620  22.560  20.840  1.00  0.00            
ATOM     17  H8  ACD     1      13.000  22.150  20.060  1.00  0.00            
ATOM     18  C6  ACD     1      13.300  20.760  22.190  1.00  0.00            
ATOM     19  H9  ACD     1      12.260  20.580  22.500  1.00  0.00            
ATOM     20  O5  ACD     1      13.590  20.060  20.980  1.00  0.00            
ATOM     21  H10 ACD     1      14.520  20.200  20.800  1.00  0.00            
ATOM     22  C7  ACD     1      14.130  20.310  23.390  1.00  0.00            
ATOM     23  H11 ACD     1      13.950  19.240  23.540  1.00  0.00            
ATOM     24  O6  ACD     1      13.770  21.040  24.510  1.00  0.00            
ATOM     25  C8  ACD     1      13.720  22.410  24.400  1.00  0.00            
ATOM     26  H12 ACD     1      14.770  22.720  24.390  1.00  0.00            
ATOM     27  C9  ACD     1      13.010  22.910  25.640  1.00  0.00            
ATOM     28  H13 ACD     1      12.920  24.000  25.680  1.00  0.00            
ATOM     29  H14 ACD     1      11.970  22.580  25.580  1.00  0.00            
ATOM     30  O7  ACD     1      13.490  22.440  26.860  1.00  0.00            
ATOM     31  H15 ACD     1      12.980  22.910  27.530  1.00  0.00            
ATOM     32  O8  ACD     1      15.440  20.540  23.010  1.00  0.00            
ATOM     33  C10 ACD     1      16.430  19.550  23.350  1.00  0.00            
ATOM     34  H16 ACD     1      15.980  18.600  23.660  1.00  0.00            
ATOM     35  C11 ACD     1      17.260  19.190  22.060  1.00  0.00            
ATOM     36  H17 ACD     1      17.660  20.150  21.710  1.00  0.00            
ATOM     37  O9  ACD     1      16.510  18.480  21.080  1.00  0.00            
ATOM     38  H18 ACD     1      16.050  17.700  21.390  1.00  0.00            
ATOM     39  C12 ACD     1      18.520  18.360  22.440  1.00  0.00            
ATOM     40  H19 ACD     1      18.110  17.410  22.810  1.00  0.00            
ATOM     41  O10 ACD     1      19.310  18.080  21.260  1.00  0.00            
ATOM     42  H20 ACD     1      18.640  17.920  20.590  1.00  0.00            
ATOM     43  C13 ACD     1      19.330  19.050  23.490  1.00  0.00            
ATOM     44  H21 ACD     1      20.090  18.320  23.790  1.00  0.00            
ATOM     45  O11 ACD     1      18.460  19.210  24.700  1.00  0.00            
ATOM     46  C14 ACD     1      17.320  20.080  24.500  1.00  0.00            
ATOM     47  H22 ACD     1      17.710  21.060  24.200  1.00  0.00            
ATOM     48  C15 ACD     1      16.620  20.190  25.810  1.00  0.00            
ATOM     49  H23 ACD     1      17.370  20.590  26.510  1.00  0.00            
ATOM     50  H24 ACD     1      15.810  20.930  25.770  1.00  0.00            
ATOM     51  O12 ACD     1      16.090  19.050  26.320  1.00  0.00            
ATOM     52  H25 ACD     1      15.660  19.420  27.100  1.00  0.00            
ATOM     53  O13 ACD     1      19.910  20.320  23.100  1.00  0.00            
ATOM     54  C16 ACD     1      21.220  20.650  23.640  1.00  0.00            
ATOM     55  H26 ACD     1      21.730  19.700  23.810  1.00  0.00            
ATOM     56  C17 ACD     1      21.960  21.390  22.480  1.00  0.00            
ATOM     57  H27 ACD     1      21.310  22.230  22.210  1.00  0.00            
ATOM     58  O14 ACD     1      22.160  20.550  21.320  1.00  0.00            
ATOM     59  H28 ACD     1      22.110  19.630  21.580  1.00  0.00            
ATOM     60  C18 ACD     1      23.230  22.100  22.890  1.00  0.00            
ATOM     61  H29 ACD     1      24.040  21.390  23.110  1.00  0.00            
ATOM     62  O15 ACD     1      23.740  22.990  21.890  1.00  0.00            
ATOM     63  H30 ACD     1      23.120  23.710  21.750  1.00  0.00            
ATOM     64  C19 ACD     1      22.910  23.040  24.030  1.00  0.00            
ATOM     65  H31 ACD     1      23.840  23.440  24.460  1.00  0.00            
ATOM     66  O16 ACD     1      22.360  22.290  25.170  1.00  0.00            
ATOM     67  C20 ACD     1      21.130  21.550  24.930  1.00  0.00            
ATOM     68  H32 ACD     1      20.300  22.270  24.940  1.00  0.00            
ATOM     69  C21 ACD     1      20.850  20.660  26.170  1.00  0.00            
ATOM     70  H33 ACD     1      21.000  21.320  27.030  1.00  0.00            
ATOM     71  H34 ACD     1      19.790  20.390  26.320  1.00  0.00            
ATOM     72  O17 ACD     1      21.720  19.500  26.190  1.00  0.00            
ATOM     73  H35 ACD     1      21.570  19.080  27.050  1.00  0.00            
ATOM     74  O18 ACD     1      22.050  24.070  23.610  1.00  0.00            
ATOM     75  C22 ACD     1      22.550  25.430  23.640  1.00  0.00            
ATOM     76  H36 ACD     1      23.640  25.350  23.560  1.00  0.00            
ATOM     77  C23 ACD     1      21.860  26.090  22.390  1.00  0.00            
ATOM     78  H37 ACD     1      20.780  25.900  22.380  1.00  0.00            
ATOM     79  O19 ACD     1      22.440  25.540  21.150  1.00  0.00            
ATOM     80  H38 ACD     1      22.720  26.280  20.610  1.00  0.00            
ATOM     81  C24 ACD     1      21.890  27.600  22.460  1.00  0.00            
ATOM     82  H39 ACD     1      22.940  27.870  22.260  1.00  0.00            
ATOM     83  O20 ACD     1      21.090  28.180  21.410  1.00  0.00            
ATOM     84  H40 ACD     1      21.680  28.150  20.660  1.00  0.00            
ATOM     85  C25 ACD     1      21.360  28.080  23.820  1.00  0.00            
ATOM     86  H41 ACD     1      21.420  29.170  23.870  1.00  0.00            
ATOM     87  O21 ACD     1      22.290  27.660  24.780  1.00  0.00            
ATOM     88  C26 ACD     1      22.310  26.230  24.910  1.00  0.00            
ATOM     89  H42 ACD     1      21.330  25.960  25.320  1.00  0.00            
ATOM     90  C27 ACD     1      23.310  25.850  26.030  1.00  0.00            
ATOM     91  H43 ACD     1      22.870  26.210  26.970  1.00  0.00            
ATOM     92  H44 ACD     1      23.450  24.770  26.160  1.00  0.00            
ATOM     93  O22 ACD     1      24.470  26.600  25.840  1.00  0.00            
ATOM     94  H45 ACD     1      24.180  27.500  26.010  1.00  0.00            
ATOM     95  O23 ACD     1      20.030  27.560  24.010  1.00  0.00            
ATOM     96  C28 ACD     1      19.090  28.430  24.600  1.00  0.00            
ATOM     97  H46 ACD     1      19.610  29.250  25.110  1.00  0.00            
ATOM     98  C29 ACD     1      18.240  27.650  25.550  1.00  0.00            
ATOM     99  H47 ACD     1      17.940  26.780  24.950  1.00  0.00            
ATOM    100  O24 ACD     1      17.110  28.400  25.920  1.00  0.00            
ATOM    101  C30 ACD     1      18.960  27.230  26.850  1.00  0.00            
ATOM    102  H48 ACD     1      18.190  27.150  27.640  1.00  0.00            
ATOM    103  H49 ACD     1      19.490  26.280  26.750  1.00  0.00            
ATOM    104  O25 ACD     1      19.900  28.140  27.340  1.00  0.00            
ATOM    105  H50 ACD     1      20.120  27.710  28.170  1.00  0.00            
ATOM    106  C31 ACD     1      18.370  28.900  23.360  1.00  0.00            
ATOM    107  H51 ACD     1      17.970  27.980  22.920  1.00  0.00            
ATOM    108  O26 ACD     1      19.150  29.730  22.420  1.00  0.00            
ATOM    109  H52 ACD     1      19.780  29.090  22.090  1.00  0.00            
ATOM    110  C32 ACD     1      17.150  29.690  23.870  1.00  0.00            
ATOM    111  H53 ACD     1      17.530  30.570  24.410  1.00  0.00            
ATOM    112  O27 ACD     1      16.330  30.210  22.860  1.00  0.00            
ATOM    113  H54 ACD     1      15.730  29.520  22.570  1.00  0.00            
ATOM    114  C33 ACD     1      16.370  28.820  24.820  1.00  0.00            
ATOM    115  H55 ACD     1      15.540  29.420  25.220  1.00  0.00            
ATOM    116  O28 ACD     1      15.920  27.660  24.150  1.00  0.00            
ATOM    117  C34 ACD     1      14.500  27.580  23.910  1.00  0.00            
ATOM    118  H56 ACD     1      13.990  28.550  23.970  1.00  0.00            
ATOM    119  C35 ACD     1      14.500  27.150  22.500  1.00  0.00            
ATOM    120  H57 ACD     1      15.160  26.270  22.460  1.00  0.00            
ATOM    121  O29 ACD     1      14.890  28.300  21.720  1.00  0.00            
ATOM    122  H58 ACD     1      14.760  28.180  20.770  1.00  0.00            
ATOM    123  C36 ACD     1      13.100  26.670  22.080  1.00  0.00            
ATOM    124  H59 ACD     1      12.460  27.550  22.210  1.00  0.00            
ATOM    125  O30 ACD     1      13.010  26.360  20.690  1.00  0.00            
ATOM    126  H60 ACD     1      13.540  25.570  20.550  1.00  0.00            
ATOM    127  C1  EA3     2      19.060  24.770  20.560  1.00  0.00            
ATOM    128  N1  EA3     2      19.370  23.550  19.620  1.00  0.00            
ATOM    129  C2  EA3     2      18.840  22.270  20.210  1.00  0.00            
ATOM    130  C3  EA3     2      19.090  21.070  19.330  1.00  0.00            
ATOM    131  N2  EA3     2      20.560  20.910  18.880  1.00  0.00            
ATOM    132  C4  EA3     2      20.710  19.690  17.920  1.00  0.00            
ATOM    133  C5  EA3     2      20.570  19.770  16.410  1.00  0.00            
ATOM    134  C6  EA3     2      19.490  19.200  15.720  1.00  0.00            
ATOM    135  C7  EA3     2      19.470  19.270  14.280  1.00  0.00            
ATOM    136  C8  EA3     2      20.370  20.030  13.590  1.00  0.00            
ATOM    137  C9  EA3     2      21.320  20.720  14.330  1.00  0.00            
ATOM    138  C10 EA3     2      21.430  20.650  15.700  1.00  0.00            
ATOM    139  C11 EA3     2      21.980  18.860  18.170  1.00  0.00            
ATOM    140  C12 EA3     2      21.830  17.460  18.220  1.00  0.00            
ATOM    141  C13 EA3     2      22.880  16.680  18.670  1.00  0.00            
ATOM    142  C14 EA3     2      24.160  17.140  18.930  1.00  0.00            
ATOM    143  Cl1 EA3     2      25.450  16.060  19.110  1.00  0.00            
ATOM    144  C15 EA3     2      24.300  18.560  18.930  1.00  0.00            
ATOM    145  C16 EA3     2      23.220  19.400  18.470  1.00  0.00            
ATOM    146  C17 EA3     2      21.140  22.230  18.370  1.00  0.00            
ATOM    147  C18 EA3     2      20.810  23.340  19.390  1.00  0.00            
ATOM    148  H1  EA3     2      17.990  24.960  20.470  1.00  0.00            
ATOM    149  H2  EA3     2      19.370  24.610  21.590  1.00  0.00            
ATOM    150  H3  EA3     2      19.590  25.610  20.110  1.00  0.00            
ATOM    151  H4  EA3     2      18.810  23.750  18.780  1.00  0.00            
ATOM    152  H5  EA3     2      17.770  22.450  20.310  1.00  0.00            
ATOM    153  H6  EA3     2      19.160  22.140  21.250  1.00  0.00            
ATOM    154  H7  EA3     2      18.500  21.040  18.420  1.00  0.00            
ATOM    155  H8  EA3     2      18.690  20.190  19.840  1.00  0.00            
ATOM    156  H9  EA3     2      21.100  20.730  19.740  1.00  0.00            
ATOM    157  H10 EA3     2      19.850  19.130  18.290  1.00  0.00            
ATOM    158  H11 EA3     2      18.790  18.640  16.340  1.00  0.00            
ATOM    159  H12 EA3     2      18.760  18.710  13.680  1.00  0.00            
ATOM    160  H13 EA3     2      20.390  20.070  12.510  1.00  0.00            
ATOM    161  H14 EA3     2      22.030  21.350  13.810  1.00  0.00            
ATOM    162  H15 EA3     2      22.210  21.220  16.190  1.00  0.00            
ATOM    163  H16 EA3     2      20.920  17.020  17.840  1.00  0.00            
ATOM    164  H17 EA3     2      22.720  15.610  18.570  1.00  0.00            
ATOM    165  H18 EA3     2      25.220  19.050  19.240  1.00  0.00            
ATOM    166  H19 EA3     2      23.230  20.490  18.520  1.00  0.00            
ATOM    167  H20 EA3     2      20.810  22.470  17.360  1.00  0.00            
ATOM    168  H21 EA3     2      22.230  22.180  18.450  1.00  0.00            
ATOM    169  H22 EA3     2      21.220  23.120  20.380  1.00  0.00            
ATOM    170  H23 EA3     2      21.290  24.240  19.020  1.00  0.00            
TER
ENDMDL
MODEL        1
ATOM      1  H1  ACD     1       8.870  29.190  20.670  1.00  0.00            
ATOM      2  O1  ACD     1       8.740  28.910  19.760  1.00  0.00            
ATOM      3  C1  ACD     1       9.750  27.920  19.320  1.00  0.00            
ATOM      4  H2  ACD     1       9.330  27.010  19.770  1.00  0.00            
ATOM      5  H3  ACD     1      10.690  28.020  19.870  1.00  0.00            
ATOM      6  C2  ACD     1       9.890  27.620  17.870  1.00  0.00            
ATOM      7  H4  ACD     1      10.470  26.690  17.840  1.00  0.00            
ATOM      8  O2  ACD     1       8.600  27.280  17.350  1.00  0.00            
ATOM      9  C3  ACD     1       8.490  27.100  15.940  1.00  0.00            
ATOM     10  H5  ACD     1       7.460  26.810  15.670  1.00  0.00            
ATOM     11  O3  ACD     1       9.410  26.060  15.530  1.00  0.00            
ATOM     12  C4  ACD     1       8.800  24.750  15.260  1.00  0.00            
ATOM     13  H6  ACD     1       7.710  24.670  15.340  1.00  0.00            
ATOM     14  C5  ACD     1       9.110  24.420  13.780  1.00  0.00            
ATOM     15  H7  ACD     1      10.180  24.510  13.580  1.00  0.00            
ATOM     16  O4  ACD     1       8.360  25.320  12.950  1.00  0.00            
ATOM     17  H8  ACD     1       7.450  25.110  13.160  1.00  0.00            
ATOM     18  C6  ACD     1       8.680  22.930  13.540  1.00  0.00            
ATOM     19  H9  ACD     1       7.590  22.910  13.600  1.00  0.00            
ATOM     20  O5  ACD     1       9.270  22.520  12.280  1.00  0.00            
ATOM     21  H10 ACD     1      10.190  22.690  12.490  1.00  0.00            
ATOM     22  C7  ACD     1       9.220  22.000  14.610  1.00  0.00            
ATOM     23  H11 ACD     1       8.810  21.000  14.490  1.00  0.00            
ATOM     24  O6  ACD     1       8.890  22.470  15.890  1.00  0.00            
ATOM     25  C8  ACD     1       9.450  23.720  16.200  1.00  0.00            
ATOM     26  H12 ACD     1      10.550  23.710  16.220  1.00  0.00            
ATOM     27  C9  ACD     1       9.090  23.910  17.650  1.00  0.00            
ATOM     28  H13 ACD     1       9.420  24.900  17.980  1.00  0.00            
ATOM     29  H14 ACD     1       8.000  23.840  17.810  1.00  0.00            
ATOM     30  O7  ACD     1       9.820  23.010  18.480  1.00  0.00            
ATOM     31  H15 ACD     1       9.320  22.200  18.360  1.00  0.00            
ATOM     32  O8  ACD     1      10.740  22.040  14.530  1.00  0.00            
ATOM     33  C10 ACD     1      11.400  20.800  14.360  1.00  0.00            
ATOM     34  H16 ACD     1      10.770  20.070  13.850  1.00  0.00            
ATOM     35  C11 ACD     1      12.660  20.980  13.490  1.00  0.00            
ATOM     36  H17 ACD     1      13.350  21.760  13.840  1.00  0.00            
ATOM     37  O9  ACD     1      12.230  21.120  12.110  1.00  0.00            
ATOM     38  H18 ACD     1      12.270  22.020  11.800  1.00  0.00            
ATOM     39  C12 ACD     1      13.540  19.750  13.610  1.00  0.00            
ATOM     40  H19 ACD     1      12.900  18.930  13.280  1.00  0.00            
ATOM     41  O10 ACD     1      14.800  19.870  13.030  1.00  0.00            
ATOM     42  H20 ACD     1      15.230  20.590  13.510  1.00  0.00            
ATOM     43  C13 ACD     1      13.800  19.590  15.130  1.00  0.00            
ATOM     44  H21 ACD     1      14.560  18.800  15.220  1.00  0.00            
ATOM     45  O11 ACD     1      12.630  19.160  15.750  1.00  0.00            
ATOM     46  C14 ACD     1      11.610  20.120  15.770  1.00  0.00            
ATOM     47  H22 ACD     1      11.820  20.930  16.470  1.00  0.00            
ATOM     48  C15 ACD     1      10.330  19.430  16.380  1.00  0.00            
ATOM     49  H23 ACD     1      10.550  19.110  17.400  1.00  0.00            
ATOM     50  H24 ACD     1       9.480  20.120  16.400  1.00  0.00            
ATOM     51  O12 ACD     1       9.880  18.250  15.670  1.00  0.00            
ATOM     52  H25 ACD     1      10.450  17.500  15.890  1.00  0.00            
ATOM     53  O13 ACD     1      14.290  20.780  15.690  1.00  0.00            
ATOM     54  C16 ACD     1      15.620  20.810  16.200  1.00  0.00            
ATOM     55  H26 ACD     1      16.210  19.900  16.000  1.00  0.00            
ATOM     56  C17 ACD     1      16.340  21.980  15.500  1.00  0.00            
ATOM     57  H27 ACD     1      15.740  22.880  15.630  1.00  0.00            
ATOM     58  O14 ACD     1      16.430  21.810  14.070  1.00  0.00            
ATOM     59  H28 ACD     1      16.810  22.610  13.690  1.00  0.00            
ATOM     60  C18 ACD     1      17.660  22.290  16.230  1.00  0.00            
ATOM     61  H29 ACD     1      18.390  21.520  15.920  1.00  0.00            
ATOM     62  O15 ACD     1      18.210  23.500  15.790  1.00  0.00            
ATOM     63  H30 ACD     1      17.740  24.130  16.360  1.00  0.00            
ATOM     64  C19 ACD     1      17.470  22.400  17.770  1.00  0.00            
ATOM     65  H31 ACD     1      18.460  22.360  18.240  1.00  0.00            
ATOM     66  O16 ACD     1      16.740  21.290  18.290  1.00  0.00            
ATOM     67  C20 ACD     1      15.450  21.030  17.730  1.00  0.00            
ATOM     68  H32 ACD     1      14.760  21.860  17.920  1.00  0.00            
ATOM     69  C21 ACD     1      14.860  19.750  18.520  1.00  0.00            
ATOM     70  H33 ACD     1      13.840  19.680  18.140  1.00  0.00            
ATOM     71  H34 ACD     1      15.470  18.870  18.290  1.00  0.00            
ATOM     72  O17 ACD     1      14.900  19.990  19.950  1.00  0.00            
ATOM     73  H35 ACD     1      15.780  20.140  20.300  1.00  0.00            
ATOM     74  O18 ACD     1      16.590  23.510  18.070  1.00  0.00            
ATOM     75  C22 ACD     1      16.960  24.110  19.330  1.00  0.00            
ATOM     76  H36 ACD     1      17.640  23.460  19.890  1.00  0.00            
ATOM     77  C23 ACD     1      17.750  25.390  18.870  1.00  0.00            
ATOM     78  H37 ACD     1      17.090  25.700  18.060  1.00  0.00            
ATOM     79  O19 ACD     1      19.050  25.110  18.330  1.00  0.00            
ATOM     80  H38 ACD     1      19.390  25.870  17.850  1.00  0.00            
ATOM     81  C24 ACD     1      17.750  26.480  19.880  1.00  0.00            
ATOM     82  H39 ACD     1      18.390  26.210  20.730  1.00  0.00            
ATOM     83  O20 ACD     1      18.110  27.620  19.210  1.00  0.00            
ATOM     84  H40 ACD     1      17.280  28.040  19.010  1.00  0.00            
ATOM     85  C25 ACD     1      16.390  26.680  20.450  1.00  0.00            
ATOM     86  H41 ACD     1      16.350  27.490  21.180  1.00  0.00            
ATOM     87  O21 ACD     1      15.940  25.490  21.070  1.00  0.00            
ATOM     88  C26 ACD     1      15.720  24.470  20.180  1.00  0.00            
ATOM     89  H42 ACD     1      14.920  24.830  19.520  1.00  0.00            
ATOM     90  C27 ACD     1      15.290  23.200  20.980  1.00  0.00            
ATOM     91  H43 ACD     1      15.060  22.420  20.230  1.00  0.00            
ATOM     92  H44 ACD     1      16.160  22.940  21.590  1.00  0.00            
ATOM     93  O22 ACD     1      14.040  23.350  21.640  1.00  0.00            
ATOM     94  H45 ACD     1      13.470  23.430  20.870  1.00  0.00            
ATOM     95  O23 ACD     1      15.460  27.170  19.380  1.00  0.00            
ATOM     96  C28 ACD     1      14.740  28.400  19.490  1.00  0.00            
ATOM     97  H46 ACD     1      15.150  28.990  20.320  1.00  0.00            
ATOM     98  C29 ACD     1      13.280  28.050  19.800  1.00  0.00            
ATOM     99  H47 ACD     1      13.050  27.300  19.030  1.00  0.00            
ATOM    100  O24 ACD     1      12.490  29.210  19.530  1.00  0.00            
ATOM    101  C30 ACD     1      13.100  27.550  21.200  1.00  0.00            
ATOM    102  H48 ACD     1      12.030  27.340  21.340  1.00  0.00            
ATOM    103  H49 ACD     1      13.620  26.610  21.430  1.00  0.00            
ATOM    104  O25 ACD     1      13.610  28.480  22.140  1.00  0.00            
ATOM    105  H50 ACD     1      13.040  29.250  22.070  1.00  0.00            
ATOM    106  C31 ACD     1      14.850  29.210  18.200  1.00  0.00            
ATOM    107  H51 ACD     1      14.490  28.430  17.510  1.00  0.00            
ATOM    108  O26 ACD     1      16.230  29.670  18.100  1.00  0.00            
ATOM    109  H52 ACD     1      16.240  30.140  17.260  1.00  0.00            
ATOM    110  C32 ACD     1      13.860  30.290  18.090  1.00  0.00            
ATOM    111  H53 ACD     1      14.040  31.150  18.750  1.00  0.00            
ATOM    112  O27 ACD     1      13.880  30.720  16.700  1.00  0.00            
ATOM    113  H54 ACD     1      13.680  29.910  16.230  1.00  0.00            
ATOM    114  C33 ACD     1      12.460  29.780  18.300  1.00  0.00            
ATOM    115  H55 ACD     1      11.770  30.620  18.260  1.00  0.00            
ATOM    116  O28 ACD     1      12.020  28.850  17.320  1.00  0.00            
ATOM    117  C34 ACD     1      10.560  28.740  17.090  1.00  0.00            
ATOM    118  H56 ACD     1      10.080  29.700  17.340  1.00  0.00            
ATOM    119  C35 ACD     1      10.360  28.700  15.540  1.00  0.00            
ATOM    120  H57 ACD     1      11.070  27.910  15.260  1.00  0.00            
ATOM    121  O29 ACD     1      10.760  29.900  14.900  1.00  0.00            
ATOM    122  H58 ACD     1      10.670  29.730  13.960  1.00  0.00            
ATOM    123  C36 ACD     1       8.910  28.340  15.240  1.00  0.00            
ATOM    124  H59 ACD     1       8.290  29.170  15.610  1.00  0.00            
ATOM    125  O30 ACD     1       8.860  28.120  13.790  1.00  0.00            
ATOM    126  H60 ACD     1       8.820  27.160  13.680  1.00  0.00            
ATOM    127  C1  EA3     2      22.640  24.800  14.980  1.00  0.00            
ATOM    128  N1  EA3     2      21.630  24.180  14.010  1.00  0.00            
ATOM    129  C2  EA3     2      21.000  22.920  14.730  1.00  0.00            
ATOM    130  C3  EA3     2      20.230  22.130  13.750  1.00  0.00            
ATOM    131  N2  EA3     2      21.170  21.510  12.700  1.00  0.00            
ATOM    132  C4  EA3     2      20.350  20.610  11.620  1.00  0.00            
ATOM    133  C5  EA3     2      20.080  19.130  11.940  1.00  0.00            
ATOM    134  C6  EA3     2      20.100  18.220  10.860  1.00  0.00            
ATOM    135  C7  EA3     2      19.990  16.880  11.070  1.00  0.00            
ATOM    136  C8  EA3     2      19.810  16.400  12.420  1.00  0.00            
ATOM    137  C9  EA3     2      19.810  17.310  13.510  1.00  0.00            
ATOM    138  C10 EA3     2      19.880  18.650  13.270  1.00  0.00            
ATOM    139  C11 EA3     2      19.090  21.280  11.090  1.00  0.00            
ATOM    140  C12 EA3     2      19.240  22.130   9.930  1.00  0.00            
ATOM    141  C13 EA3     2      18.060  22.750   9.440  1.00  0.00            
ATOM    142  C14 EA3     2      16.830  22.500   9.970  1.00  0.00            
ATOM    143  Cl1 EA3     2      15.390  23.340   9.350  1.00  0.00            
ATOM    144  C15 EA3     2      16.640  21.640  11.050  1.00  0.00            
ATOM    145  C16 EA3     2      17.790  21.020  11.590  1.00  0.00            
ATOM    146  C17 EA3     2      21.830  22.640  11.910  1.00  0.00            
ATOM    147  C18 EA3     2      22.510  23.750  12.810  1.00  0.00            
ATOM    148  H1  EA3     2      22.120  25.010  15.910  1.00  0.00            
ATOM    149  H2  EA3     2      23.410  24.100  15.270  1.00  0.00            
ATOM    150  H3  EA3     2      22.920  25.790  14.610  1.00  0.00            
ATOM    151  H4  EA3     2      20.870  24.810  13.720  1.00  0.00            
ATOM    152  H5  EA3     2      20.420  23.300  15.580  1.00  0.00            
ATOM    153  H6  EA3     2      21.850  22.310  15.030  1.00  0.00            
ATOM    154  H7  EA3     2      19.670  22.810  13.100  1.00  0.00            
ATOM    155  H8  EA3     2      19.610  21.430  14.310  1.00  0.00            
ATOM    156  H9  EA3     2      21.830  20.860  13.150  1.00  0.00            
ATOM    157  H10 EA3     2      21.010  20.580  10.760  1.00  0.00            
ATOM    158  H11 EA3     2      20.240  18.540   9.830  1.00  0.00            
ATOM    159  H12 EA3     2      19.960  16.130  10.280  1.00  0.00            
ATOM    160  H13 EA3     2      19.690  15.340  12.650  1.00  0.00            
ATOM    161  H14 EA3     2      19.620  16.910  14.500  1.00  0.00            
ATOM    162  H15 EA3     2      19.990  19.250  14.160  1.00  0.00            
ATOM    163  H16 EA3     2      20.240  22.240   9.520  1.00  0.00            
ATOM    164  H17 EA3     2      18.170  23.430   8.600  1.00  0.00            
ATOM    165  H18 EA3     2      15.620  21.490  11.390  1.00  0.00            
ATOM    166  H19 EA3     2      17.660  20.240  12.330  1.00  0.00            
ATOM    167  H20 EA3     2      21.030  23.200  11.410  1.00  0.00            
ATOM    168  H21 EA3     2      22.450  22.220  11.120  1.00  0.00            
ATOM    169  H22 EA3     2      23.440  23.370  13.240  1.00  0.00            
ATOM    170  H23 EA3     2      22.800  24.620  12.220  1.00  0.00            
TER
ENDMDL
MODEL        1
ATOM      1  H1  ACD     1       6.260  33.890  23.580  1.00  0.00            
ATOM      2  O1  ACD     1       6.860  34.380  23.010  1.00  0.00            
ATOM      3  C1  ACD     1       7.820  33.340  22.560  1.00  0.00            
ATOM      4  H2  ACD     1       8.010  32.570  23.320  1.00  0.00            
ATOM      5  H3  ACD     1       8.790  33.800  22.350  1.00  0.00            
ATOM      6  C2  ACD     1       7.340  32.710  21.240  1.00  0.00            
ATOM      7  H4  ACD     1       8.050  31.920  20.950  1.00  0.00            
ATOM      8  O2  ACD     1       6.050  32.120  21.420  1.00  0.00            
ATOM      9  C3  ACD     1       5.510  31.590  20.250  1.00  0.00            
ATOM     10  H5  ACD     1       4.570  31.110  20.530  1.00  0.00            
ATOM     11  O3  ACD     1       6.330  30.550  19.680  1.00  0.00            
ATOM     12  C4  ACD     1       6.050  29.250  20.040  1.00  0.00            
ATOM     13  H6  ACD     1       5.220  29.260  20.760  1.00  0.00            
ATOM     14  C5  ACD     1       5.720  28.680  18.670  1.00  0.00            
ATOM     15  H7  ACD     1       6.460  29.020  17.930  1.00  0.00            
ATOM     16  O4  ACD     1       4.460  29.110  18.180  1.00  0.00            
ATOM     17  H8  ACD     1       3.800  28.760  18.790  1.00  0.00            
ATOM     18  C6  ACD     1       5.750  27.190  18.670  1.00  0.00            
ATOM     19  H9  ACD     1       4.960  26.830  19.340  1.00  0.00            
ATOM     20  O5  ACD     1       5.380  26.610  17.440  1.00  0.00            
ATOM     21  H10 ACD     1       6.180  26.350  16.990  1.00  0.00            
ATOM     22  C7  ACD     1       7.020  26.700  19.150  1.00  0.00            
ATOM     23  H11 ACD     1       7.030  25.600  19.110  1.00  0.00            
ATOM     24  O6  ACD     1       7.050  27.200  20.450  1.00  0.00            
ATOM     25  C8  ACD     1       7.270  28.620  20.680  1.00  0.00            
ATOM     26  H12 ACD     1       8.210  28.940  20.220  1.00  0.00            
ATOM     27  C9  ACD     1       7.170  28.740  22.200  1.00  0.00            
ATOM     28  H13 ACD     1       7.120  29.800  22.470  1.00  0.00            
ATOM     29  H14 ACD     1       6.310  28.230  22.660  1.00  0.00            
ATOM     30  O7  ACD     1       8.360  28.250  22.820  1.00  0.00            
ATOM     31  H15 ACD     1       8.240  28.310  23.770  1.00  0.00            
ATOM     32  O8  ACD     1       8.060  27.210  18.340  1.00  0.00            
ATOM     33  C10 ACD     1       9.220  26.490  18.150  1.00  0.00            
ATOM     34  H16 ACD     1       9.070  25.690  17.410  1.00  0.00            
ATOM     35  C11 ACD     1      10.180  27.490  17.430  1.00  0.00            
ATOM     36  H17 ACD     1      10.280  28.390  18.040  1.00  0.00            
ATOM     37  O9  ACD     1       9.630  27.910  16.150  1.00  0.00            
ATOM     38  H18 ACD     1       8.810  28.390  16.310  1.00  0.00            
ATOM     39  C12 ACD     1      11.480  26.740  17.200  1.00  0.00            
ATOM     40  H19 ACD     1      11.220  25.800  16.710  1.00  0.00            
ATOM     41  O10 ACD     1      12.370  27.500  16.390  1.00  0.00            
ATOM     42  H20 ACD     1      12.320  28.400  16.720  1.00  0.00            
ATOM     43  C13 ACD     1      12.090  26.440  18.590  1.00  0.00            
ATOM     44  H21 ACD     1      13.030  25.920  18.370  1.00  0.00            
ATOM     45  O11 ACD     1      11.250  25.480  19.250  1.00  0.00            
ATOM     46  C14 ACD     1       9.870  25.890  19.460  1.00  0.00            
ATOM     47  H22 ACD     1       9.850  26.690  20.210  1.00  0.00            
ATOM     48  C15 ACD     1       9.130  24.660  19.990  1.00  0.00            
ATOM     49  H23 ACD     1       9.750  24.080  20.690  1.00  0.00            
ATOM     50  H24 ACD     1       8.320  24.940  20.670  1.00  0.00            
ATOM     51  O12 ACD     1       8.590  23.700  19.020  1.00  0.00            
ATOM     52  H25 ACD     1       8.480  22.880  19.510  1.00  0.00            
ATOM     53  O13 ACD     1      12.220  27.610  19.350  1.00  0.00            
ATOM     54  C16 ACD     1      13.260  27.460  20.310  1.00  0.00            
ATOM     55  H26 ACD     1      13.500  26.420  20.580  1.00  0.00            
ATOM     56  C17 ACD     1      14.510  28.150  19.710  1.00  0.00            
ATOM     57  H27 ACD     1      14.250  29.110  19.250  1.00  0.00            
ATOM     58  O14 ACD     1      15.170  27.290  18.790  1.00  0.00            
ATOM     59  H28 ACD     1      15.380  26.450  19.210  1.00  0.00            
ATOM     60  C18 ACD     1      15.480  28.570  20.800  1.00  0.00            
ATOM     61  H29 ACD     1      15.790  27.660  21.330  1.00  0.00            
ATOM     62  O15 ACD     1      16.610  29.240  20.210  1.00  0.00            
ATOM     63  H30 ACD     1      16.330  30.060  19.790  1.00  0.00            
ATOM     64  C19 ACD     1      14.860  29.430  21.870  1.00  0.00            
ATOM     65  H31 ACD     1      15.670  29.640  22.580  1.00  0.00            
ATOM     66  O16 ACD     1      13.900  28.530  22.570  1.00  0.00            
ATOM     67  C20 ACD     1      12.840  28.120  21.670  1.00  0.00            
ATOM     68  H32 ACD     1      12.200  28.980  21.410  1.00  0.00            
ATOM     69  C21 ACD     1      12.010  27.140  22.520  1.00  0.00            
ATOM     70  H33 ACD     1      11.710  27.700  23.420  1.00  0.00            
ATOM     71  H34 ACD     1      11.170  26.780  21.920  1.00  0.00            
ATOM     72  O17 ACD     1      12.790  26.090  23.000  1.00  0.00            
ATOM     73  H35 ACD     1      13.430  26.570  23.540  1.00  0.00            
ATOM     74  O18 ACD     1      14.180  30.540  21.420  1.00  0.00            
ATOM     75  C22 ACD     1      14.870  31.780  21.070  1.00  0.00            
ATOM     76  H36 ACD     1      15.930  31.760  21.380  1.00  0.00            
ATOM     77  C23 ACD     1      14.970  32.070  19.530  1.00  0.00            
ATOM     78  H37 ACD     1      14.010  31.640  19.200  1.00  0.00            
ATOM     79  O19 ACD     1      16.170  31.470  18.950  1.00  0.00            
ATOM     80  H38 ACD     1      16.270  31.690  18.020  1.00  0.00            
ATOM     81  C24 ACD     1      15.000  33.600  19.340  1.00  0.00            
ATOM     82  H39 ACD     1      15.990  33.960  19.660  1.00  0.00            
ATOM     83  O20 ACD     1      14.780  33.810  17.920  1.00  0.00            
ATOM     84  H40 ACD     1      13.910  33.440  17.740  1.00  0.00            
ATOM     85  C25 ACD     1      14.040  34.440  20.150  1.00  0.00            
ATOM     86  H41 ACD     1      14.170  35.520  20.050  1.00  0.00            
ATOM     87  O21 ACD     1      14.310  34.160  21.470  1.00  0.00            
ATOM     88  C26 ACD     1      14.060  32.850  21.870  1.00  0.00            
ATOM     89  H42 ACD     1      12.990  32.620  21.850  1.00  0.00            
ATOM     90  C27 ACD     1      14.430  32.760  23.320  1.00  0.00            
ATOM     91  H43 ACD     1      13.690  33.320  23.910  1.00  0.00            
ATOM     92  H44 ACD     1      14.300  31.740  23.690  1.00  0.00            
ATOM     93  O22 ACD     1      15.730  33.360  23.490  1.00  0.00            
ATOM     94  H45 ACD     1      15.770  34.300  23.260  1.00  0.00            
ATOM     95  O23 ACD     1      12.720  34.120  19.760  1.00  0.00            
ATOM     96  C28 ACD     1      11.770  35.150  19.850  1.00  0.00            
ATOM     97  H46 ACD     1      12.270  36.130  19.920  1.00  0.00            
ATOM     98  C29 ACD     1      10.910  35.020  21.090  1.00  0.00            
ATOM     99  H47 ACD     1      10.640  33.960  21.210  1.00  0.00            
ATOM    100  O24 ACD     1       9.680  35.830  21.050  1.00  0.00            
ATOM    101  C30 ACD     1      11.550  35.380  22.400  1.00  0.00            
ATOM    102  H48 ACD     1      10.970  35.160  23.310  1.00  0.00            
ATOM    103  H49 ACD     1      12.440  34.770  22.560  1.00  0.00            
ATOM    104  O25 ACD     1      11.930  36.710  22.540  1.00  0.00            
ATOM    105  H50 ACD     1      11.340  37.370  22.180  1.00  0.00            
ATOM    106  C31 ACD     1      10.890  35.140  18.620  1.00  0.00            
ATOM    107  H51 ACD     1      10.620  34.090  18.460  1.00  0.00            
ATOM    108  O26 ACD     1      11.680  35.510  17.460  1.00  0.00            
ATOM    109  H52 ACD     1      12.180  36.330  17.500  1.00  0.00            
ATOM    110  C32 ACD     1       9.620  36.030  18.760  1.00  0.00            
ATOM    111  H53 ACD     1       9.840  37.100  18.850  1.00  0.00            
ATOM    112  O27 ACD     1       8.920  35.920  17.540  1.00  0.00            
ATOM    113  H54 ACD     1       9.140  35.000  17.370  1.00  0.00            
ATOM    114  C33 ACD     1       8.860  35.560  19.970  1.00  0.00            
ATOM    115  H55 ACD     1       8.010  36.240  20.050  1.00  0.00            
ATOM    116  O28 ACD     1       8.620  34.140  19.850  1.00  0.00            
ATOM    117  C34 ACD     1       7.270  33.780  20.150  1.00  0.00            
ATOM    118  H56 ACD     1       6.690  34.570  20.650  1.00  0.00            
ATOM    119  C35 ACD     1       6.620  33.300  18.880  1.00  0.00            
ATOM    120  H57 ACD     1       7.230  32.490  18.460  1.00  0.00            
ATOM    121  O29 ACD     1       6.480  34.370  18.000  1.00  0.00            
ATOM    122  H58 ACD     1       7.290  34.870  17.880  1.00  0.00            
ATOM    123  C36 ACD     1       5.290  32.650  19.180  1.00  0.00            
ATOM    124  H59 ACD     1       4.650  33.420  19.630  1.00  0.00            
ATOM    125  O30 ACD     1       4.650  32.010  18.030  1.00  0.00            
ATOM    126  H60 ACD     1       4.770  31.060  18.120  1.00  0.00            
ATOM    127  C1  EA3     2      18.760  30.040  17.600  1.00  0.00            
ATOM    128  N1  EA3     2      18.280  28.900  16.700  1.00  0.00            
ATOM    129  C2  EA3     2      17.140  29.360  15.750  1.00  0.00            
ATOM    130  C3  EA3     2      16.490  28.210  15.030  1.00  0.00            
ATOM    131  N2  EA3     2      16.030  27.060  15.900  1.00  0.00            
ATOM    132  C4  EA3     2      15.460  25.850  15.140  1.00  0.00            
ATOM    133  C5  EA3     2      16.370  25.140  14.150  1.00  0.00            
ATOM    134  C6  EA3     2      16.640  25.750  12.910  1.00  0.00            
ATOM    135  C7  EA3     2      17.560  25.220  12.040  1.00  0.00            
ATOM    136  C8  EA3     2      18.330  24.130  12.380  1.00  0.00            
ATOM    137  C9  EA3     2      18.050  23.470  13.590  1.00  0.00            
ATOM    138  C10 EA3     2      17.040  23.950  14.550  1.00  0.00            
ATOM    139  C11 EA3     2      14.690  24.900  16.020  1.00  0.00            
ATOM    140  C12 EA3     2      13.430  24.540  15.500  1.00  0.00            
ATOM    141  C13 EA3     2      12.560  23.800  16.230  1.00  0.00            
ATOM    142  C14 EA3     2      12.960  23.180  17.420  1.00  0.00            
ATOM    143  Cl1 EA3     2      11.670  22.240  18.240  1.00  0.00            
ATOM    144  C15 EA3     2      14.280  23.460  17.890  1.00  0.00            
ATOM    145  C16 EA3     2      15.080  24.320  17.210  1.00  0.00            
ATOM    146  C17 EA3     2      17.220  26.660  16.810  1.00  0.00            
ATOM    147  C18 EA3     2      17.740  27.790  17.600  1.00  0.00            
ATOM    148  H1  EA3     2      19.550  29.650  18.230  1.00  0.00            
ATOM    149  H2  EA3     2      19.260  30.840  17.040  1.00  0.00            
ATOM    150  H3  EA3     2      18.000  30.400  18.290  1.00  0.00            
ATOM    151  H4  EA3     2      18.990  28.520  16.060  1.00  0.00            
ATOM    152  H5  EA3     2      17.660  30.020  15.060  1.00  0.00            
ATOM    153  H6  EA3     2      16.400  29.920  16.320  1.00  0.00            
ATOM    154  H7  EA3     2      17.260  27.840  14.350  1.00  0.00            
ATOM    155  H8  EA3     2      15.680  28.440  14.330  1.00  0.00            
ATOM    156  H9  EA3     2      15.420  27.370  16.670  1.00  0.00            
ATOM    157  H10 EA3     2      14.670  26.400  14.620  1.00  0.00            
ATOM    158  H11 EA3     2      16.170  26.690  12.630  1.00  0.00            
ATOM    159  H12 EA3     2      17.800  25.700  11.100  1.00  0.00            
ATOM    160  H13 EA3     2      19.110  23.760  11.720  1.00  0.00            
ATOM    161  H14 EA3     2      18.640  22.580  13.780  1.00  0.00            
ATOM    162  H15 EA3     2      16.830  23.410  15.470  1.00  0.00            
ATOM    163  H16 EA3     2      13.120  24.970  14.550  1.00  0.00            
ATOM    164  H17 EA3     2      11.540  23.690  15.880  1.00  0.00            
ATOM    165  H18 EA3     2      14.470  23.070  18.890  1.00  0.00            
ATOM    166  H19 EA3     2      16.060  24.460  17.650  1.00  0.00            
ATOM    167  H20 EA3     2      17.990  26.320  16.120  1.00  0.00            
ATOM    168  H21 EA3     2      16.890  25.990  17.610  1.00  0.00            
ATOM    169  H22 EA3     2      17.060  28.360  18.240  1.00  0.00            
ATOM    170  H23 EA3     2      18.550  27.370  18.190  1.00  0.00            
TER
ENDMDL
MODEL        1
ATOM      1  H1  ACD     1      10.150  30.170  27.450  1.00  0.00            
ATOM      2  O1  ACD     1      10.680  30.970  27.430  1.00  0.00            
ATOM      3  C1  ACD     1      12.010  30.650  27.050  1.00  0.00            
ATOM      4  H2  ACD     1      12.550  30.050  27.800  1.00  0.00            
ATOM      5  H3  ACD     1      12.600  31.570  27.100  1.00  0.00            
ATOM      6  C2  ACD     1      11.990  29.860  25.710  1.00  0.00            
ATOM      7  H4  ACD     1      13.040  29.710  25.460  1.00  0.00            
ATOM      8  O2  ACD     1      11.350  28.600  26.100  1.00  0.00            
ATOM      9  C3  ACD     1      11.140  27.810  24.960  1.00  0.00            
ATOM     10  H5  ACD     1      10.690  26.860  25.260  1.00  0.00            
ATOM     11  O3  ACD     1      12.380  27.590  24.360  1.00  0.00            
ATOM     12  C4  ACD     1      12.770  26.200  24.390  1.00  0.00            
ATOM     13  H6  ACD     1      11.930  25.500  24.340  1.00  0.00            
ATOM     14  C5  ACD     1      13.630  25.900  23.160  1.00  0.00            
ATOM     15  H7  ACD     1      14.330  26.750  23.130  1.00  0.00            
ATOM     16  O4  ACD     1      12.830  25.780  21.990  1.00  0.00            
ATOM     17  H8  ACD     1      13.340  25.490  21.220  1.00  0.00            
ATOM     18  C6  ACD     1      14.450  24.660  23.410  1.00  0.00            
ATOM     19  H9  ACD     1      13.830  23.780  23.640  1.00  0.00            
ATOM     20  O5  ACD     1      15.290  24.430  22.280  1.00  0.00            
ATOM     21  H10 ACD     1      14.760  23.930  21.650  1.00  0.00            
ATOM     22  C7  ACD     1      15.320  24.820  24.610  1.00  0.00            
ATOM     23  H11 ACD     1      15.960  23.930  24.690  1.00  0.00            
ATOM     24  O6  ACD     1      14.430  24.860  25.650  1.00  0.00            
ATOM     25  C8  ACD     1      13.640  26.020  25.700  1.00  0.00            
ATOM     26  H12 ACD     1      14.150  26.950  25.990  1.00  0.00            
ATOM     27  C9  ACD     1      12.800  25.830  26.970  1.00  0.00            
ATOM     28  H13 ACD     1      13.420  25.400  27.760  1.00  0.00            
ATOM     29  H14 ACD     1      12.540  26.840  27.310  1.00  0.00            
ATOM     30  O7  ACD     1      11.670  25.000  26.820  1.00  0.00            
ATOM     31  H15 ACD     1      11.650  24.470  27.620  1.00  0.00            
ATOM     32  O8  ACD     1      16.110  25.960  24.560  1.00  0.00            
ATOM     33  C10 ACD     1      17.590  25.910  24.580  1.00  0.00            
ATOM     34  H16 ACD     1      17.910  24.890  24.830  1.00  0.00            
ATOM     35  C11 ACD     1      18.130  26.110  23.160  1.00  0.00            
ATOM     36  H17 ACD     1      17.640  27.050  22.880  1.00  0.00            
ATOM     37  O9  ACD     1      17.760  24.950  22.330  1.00  0.00            
ATOM     38  H18 ACD     1      16.860  24.630  22.480  1.00  0.00            
ATOM     39  C12 ACD     1      19.640  26.230  23.260  1.00  0.00            
ATOM     40  H19 ACD     1      19.960  25.240  23.620  1.00  0.00            
ATOM     41  O10 ACD     1      20.350  26.510  22.050  1.00  0.00            
ATOM     42  H20 ACD     1      19.810  26.210  21.320  1.00  0.00            
ATOM     43  C13 ACD     1      20.080  27.140  24.400  1.00  0.00            
ATOM     44  H21 ACD     1      21.140  27.030  24.630  1.00  0.00            
ATOM     45  O11 ACD     1      19.440  26.710  25.580  1.00  0.00            
ATOM     46  C14 ACD     1      18.060  26.890  25.550  1.00  0.00            
ATOM     47  H22 ACD     1      17.860  27.890  25.140  1.00  0.00            
ATOM     48  C15 ACD     1      17.630  26.700  27.000  1.00  0.00            
ATOM     49  H23 ACD     1      18.200  27.300  27.730  1.00  0.00            
ATOM     50  H24 ACD     1      16.570  26.920  27.160  1.00  0.00            
ATOM     51  O12 ACD     1      17.720  25.370  27.400  1.00  0.00            
ATOM     52  H25 ACD     1      18.530  25.030  27.780  1.00  0.00            
ATOM     53  O13 ACD     1      19.790  28.500  23.970  1.00  0.00            
ATOM     54  C16 ACD     1      20.850  29.430  24.170  1.00  0.00            
ATOM     55  H26 ACD     1      21.750  28.810  24.240  1.00  0.00            
ATOM     56  C17 ACD     1      20.880  30.110  22.760  1.00  0.00            
ATOM     57  H27 ACD     1      19.880  30.370  22.390  1.00  0.00            
ATOM     58  O14 ACD     1      21.630  29.120  21.930  1.00  0.00            
ATOM     59  H28 ACD     1      21.310  28.240  22.150  1.00  0.00            
ATOM     60  C18 ACD     1      21.610  31.420  22.810  1.00  0.00            
ATOM     61  H29 ACD     1      22.690  31.250  22.940  1.00  0.00            
ATOM     62  O15 ACD     1      21.360  32.090  21.600  1.00  0.00            
ATOM     63  H30 ACD     1      20.600  32.650  21.760  1.00  0.00            
ATOM     64  C19 ACD     1      21.110  32.310  23.960  1.00  0.00            
ATOM     65  H31 ACD     1      21.670  33.240  24.110  1.00  0.00            
ATOM     66  O16 ACD     1      21.210  31.670  25.180  1.00  0.00            
ATOM     67  C20 ACD     1      20.500  30.410  25.320  1.00  0.00            
ATOM     68  H32 ACD     1      19.440  30.690  25.240  1.00  0.00            
ATOM     69  C21 ACD     1      20.570  29.710  26.700  1.00  0.00            
ATOM     70  H33 ACD     1      20.610  30.570  27.390  1.00  0.00            
ATOM     71  H34 ACD     1      19.700  29.080  26.910  1.00  0.00            
ATOM     72  O17 ACD     1      21.770  28.990  26.860  1.00  0.00            
ATOM     73  H35 ACD     1      21.640  28.450  27.640  1.00  0.00            
ATOM     74  O18 ACD     1      19.660  32.500  23.680  1.00  0.00            
ATOM     75  C22 ACD     1      19.260  33.860  23.750  1.00  0.00            
ATOM     76  H36 ACD     1      20.110  34.550  23.850  1.00  0.00            
ATOM     77  C23 ACD     1      18.590  34.050  22.350  1.00  0.00            
ATOM     78  H37 ACD     1      18.000  33.130  22.250  1.00  0.00            
ATOM     79  O19 ACD     1      19.470  34.120  21.220  1.00  0.00            
ATOM     80  H38 ACD     1      19.100  34.290  20.350  1.00  0.00            
ATOM     81  C24 ACD     1      17.680  35.220  22.280  1.00  0.00            
ATOM     82  H39 ACD     1      18.240  36.160  22.170  1.00  0.00            
ATOM     83  O20 ACD     1      16.900  35.060  21.090  1.00  0.00            
ATOM     84  H40 ACD     1      17.470  35.390  20.390  1.00  0.00            
ATOM     85  C25 ACD     1      16.790  35.190  23.490  1.00  0.00            
ATOM     86  H41 ACD     1      16.120  36.050  23.560  1.00  0.00            
ATOM     87  O21 ACD     1      17.600  35.300  24.650  1.00  0.00            
ATOM     88  C26 ACD     1      18.350  34.060  24.920  1.00  0.00            
ATOM     89  H42 ACD     1      17.610  33.250  24.970  1.00  0.00            
ATOM     90  C27 ACD     1      19.160  34.210  26.190  1.00  0.00            
ATOM     91  H43 ACD     1      19.800  33.320  26.260  1.00  0.00            
ATOM     92  H44 ACD     1      19.890  34.990  25.970  1.00  0.00            
ATOM     93  O22 ACD     1      18.320  34.390  27.280  1.00  0.00            
ATOM     94  H45 ACD     1      17.740  35.120  27.030  1.00  0.00            
ATOM     95  O23 ACD     1      15.930  34.070  23.490  1.00  0.00            
ATOM     96  C28 ACD     1      14.540  34.250  23.820  1.00  0.00            
ATOM     97  H46 ACD     1      14.330  35.300  24.080  1.00  0.00            
ATOM     98  C29 ACD     1      14.140  33.270  24.990  1.00  0.00            
ATOM     99  H47 ACD     1      14.440  32.220  24.860  1.00  0.00            
ATOM    100  O24 ACD     1      12.700  33.310  25.220  1.00  0.00            
ATOM    101  C30 ACD     1      14.900  33.660  26.260  1.00  0.00            
ATOM    102  H48 ACD     1      14.930  32.800  26.950  1.00  0.00            
ATOM    103  H49 ACD     1      15.960  33.830  26.050  1.00  0.00            
ATOM    104  O25 ACD     1      14.440  34.860  26.810  1.00  0.00            
ATOM    105  H50 ACD     1      15.000  35.040  27.570  1.00  0.00            
ATOM    106  C31 ACD     1      13.750  33.770  22.530  1.00  0.00            
ATOM    107  H51 ACD     1      14.060  32.730  22.360  1.00  0.00            
ATOM    108  O26 ACD     1      14.150  34.570  21.380  1.00  0.00            
ATOM    109  H52 ACD     1      15.070  34.790  21.580  1.00  0.00            
ATOM    110  C32 ACD     1      12.230  33.740  22.860  1.00  0.00            
ATOM    111  H53 ACD     1      11.980  34.780  23.100  1.00  0.00            
ATOM    112  O27 ACD     1      11.410  33.280  21.820  1.00  0.00            
ATOM    113  H54 ACD     1      11.290  33.970  21.160  1.00  0.00            
ATOM    114  C33 ACD     1      11.980  32.910  24.130  1.00  0.00            
ATOM    115  H55 ACD     1      10.910  33.080  24.260  1.00  0.00            
ATOM    116  O28 ACD     1      12.350  31.510  23.940  1.00  0.00            
ATOM    117  C34 ACD     1      11.360  30.640  24.540  1.00  0.00            
ATOM    118  H56 ACD     1      10.560  31.260  24.970  1.00  0.00            
ATOM    119  C35 ACD     1      10.760  29.670  23.390  1.00  0.00            
ATOM    120  H57 ACD     1      11.550  29.350  22.700  1.00  0.00            
ATOM    121  O29 ACD     1       9.770  30.350  22.540  1.00  0.00            
ATOM    122  H58 ACD     1       9.550  29.750  21.820  1.00  0.00            
ATOM    123  C36 ACD     1      10.180  28.350  23.880  1.00  0.00            
ATOM    124  H59 ACD     1       9.190  28.470  24.340  1.00  0.00            
ATOM    125  O30 ACD     1      10.080  27.420  22.830  1.00  0.00            
ATOM    126  H60 ACD     1      10.920  26.960  22.710  1.00  0.00            
ATOM    127  C1  EA3     2      13.440  35.630  17.200  1.00  0.00            
ATOM    128  N1  EA3     2      12.990  34.220  17.050  1.00  0.00            
ATOM    129  C2  EA3     2      13.470  33.620  18.390  1.00  0.00            
ATOM    130  C3  EA3     2      14.020  32.120  18.460  1.00  0.00            
ATOM    131  N2  EA3     2      14.850  31.780  17.210  1.00  0.00            
ATOM    132  C4  EA3     2      15.260  30.300  17.150  1.00  0.00            
ATOM    133  C5  EA3     2      16.560  29.990  17.870  1.00  0.00            
ATOM    134  C6  EA3     2      17.200  30.910  18.770  1.00  0.00            
ATOM    135  C7  EA3     2      18.320  30.550  19.500  1.00  0.00            
ATOM    136  C8  EA3     2      19.030  29.380  19.130  1.00  0.00            
ATOM    137  C9  EA3     2      18.430  28.490  18.220  1.00  0.00            
ATOM    138  C10 EA3     2      17.160  28.740  17.750  1.00  0.00            
ATOM    139  C11 EA3     2      14.150  29.330  17.600  1.00  0.00            
ATOM    140  C12 EA3     2      13.100  28.980  16.810  1.00  0.00            
ATOM    141  C13 EA3     2      12.070  28.110  17.250  1.00  0.00            
ATOM    142  C14 EA3     2      12.090  27.620  18.540  1.00  0.00            
ATOM    143  Cl1 EA3     2      10.700  26.540  18.980  1.00  0.00            
ATOM    144  C15 EA3     2      13.060  28.080  19.430  1.00  0.00            
ATOM    145  C16 EA3     2      14.140  28.890  18.960  1.00  0.00            
ATOM    146  C17 EA3     2      13.970  32.080  16.040  1.00  0.00            
ATOM    147  C18 EA3     2      13.830  33.620  15.950  1.00  0.00            
ATOM    148  H1  EA3     2      12.800  36.140  17.930  1.00  0.00            
ATOM    149  H2  EA3     2      14.500  35.720  17.460  1.00  0.00            
ATOM    150  H3  EA3     2      13.290  36.020  16.190  1.00  0.00            
ATOM    151  H4  EA3     2      11.980  34.140  16.890  1.00  0.00            
ATOM    152  H5  EA3     2      12.580  33.660  19.020  1.00  0.00            
ATOM    153  H6  EA3     2      14.160  34.300  18.890  1.00  0.00            
ATOM    154  H7  EA3     2      13.140  31.470  18.430  1.00  0.00            
ATOM    155  H8  EA3     2      14.540  31.850  19.370  1.00  0.00            
ATOM    156  H9  EA3     2      15.720  32.340  17.150  1.00  0.00            
ATOM    157  H10 EA3     2      15.340  30.160  16.070  1.00  0.00            
ATOM    158  H11 EA3     2      16.770  31.900  18.890  1.00  0.00            
ATOM    159  H12 EA3     2      18.890  31.250  20.090  1.00  0.00            
ATOM    160  H13 EA3     2      20.070  29.270  19.440  1.00  0.00            
ATOM    161  H14 EA3     2      19.020  27.610  17.950  1.00  0.00            
ATOM    162  H15 EA3     2      16.700  28.000  17.090  1.00  0.00            
ATOM    163  H16 EA3     2      13.070  29.400  15.810  1.00  0.00            
ATOM    164  H17 EA3     2      11.150  27.890  16.710  1.00  0.00            
ATOM    165  H18 EA3     2      13.050  27.890  20.500  1.00  0.00            
ATOM    166  H19 EA3     2      14.890  29.250  19.660  1.00  0.00            
ATOM    167  H20 EA3     2      12.990  31.610  16.150  1.00  0.00            
ATOM    168  H21 EA3     2      14.450  31.800  15.110  1.00  0.00            
ATOM    169  H22 EA3     2      14.820  34.040  15.790  1.00  0.00            
ATOM    170  H23 EA3     2      13.230  33.880  15.070  1.00  0.00            
TER
ENDMDL
MODEL        1
ATOM      1  H1  ACD     1      18.340  28.530  17.710  1.00  0.00            
ATOM      2  O1  ACD     1      19.280  28.360  17.870  1.00  0.00            
ATOM      3  C1  ACD     1      19.330  27.300  18.900  1.00  0.00            
ATOM      4  H2  ACD     1      18.310  27.120  19.250  1.00  0.00            
ATOM      5  H3  ACD     1      19.910  27.620  19.780  1.00  0.00            
ATOM      6  C2  ACD     1      19.880  25.900  18.330  1.00  0.00            
ATOM      7  H4  ACD     1      19.950  25.130  19.100  1.00  0.00            
ATOM      8  O2  ACD     1      18.940  25.420  17.410  1.00  0.00            
ATOM      9  C3  ACD     1      19.050  24.150  16.820  1.00  0.00            
ATOM     10  H5  ACD     1      18.200  23.960  16.140  1.00  0.00            
ATOM     11  O3  ACD     1      19.250  23.160  17.790  1.00  0.00            
ATOM     12  C4  ACD     1      18.430  22.010  17.680  1.00  0.00            
ATOM     13  H6  ACD     1      17.860  21.990  16.750  1.00  0.00            
ATOM     14  C5  ACD     1      19.430  20.810  17.620  1.00  0.00            
ATOM     15  H7  ACD     1      20.180  21.020  18.390  1.00  0.00            
ATOM     16  O4  ACD     1      20.120  20.730  16.340  1.00  0.00            
ATOM     17  H8  ACD     1      20.260  21.630  16.040  1.00  0.00            
ATOM     18  C6  ACD     1      18.720  19.510  17.900  1.00  0.00            
ATOM     19  H9  ACD     1      18.050  19.360  17.040  1.00  0.00            
ATOM     20  O5  ACD     1      19.540  18.410  18.030  1.00  0.00            
ATOM     21  H10 ACD     1      20.130  18.420  17.280  1.00  0.00            
ATOM     22  C7  ACD     1      17.860  19.630  19.160  1.00  0.00            
ATOM     23  H11 ACD     1      17.280  18.710  19.340  1.00  0.00            
ATOM     24  O6  ACD     1      16.940  20.670  19.000  1.00  0.00            
ATOM     25  C8  ACD     1      17.570  21.940  18.950  1.00  0.00            
ATOM     26  H12 ACD     1      18.100  22.140  19.890  1.00  0.00            
ATOM     27  C9  ACD     1      16.490  23.080  18.890  1.00  0.00            
ATOM     28  H13 ACD     1      17.090  23.980  19.050  1.00  0.00            
ATOM     29  H14 ACD     1      15.880  22.990  17.980  1.00  0.00            
ATOM     30  O7  ACD     1      15.650  23.030  19.990  1.00  0.00            
ATOM     31  H15 ACD     1      15.020  22.310  19.850  1.00  0.00            
ATOM     32  O8  ACD     1      18.710  19.860  20.250  1.00  0.00            
ATOM     33  C10 ACD     1      18.710  18.920  21.350  1.00  0.00            
ATOM     34  H16 ACD     1      18.040  18.070  21.180  1.00  0.00            
ATOM     35  C11 ACD     1      20.080  18.330  21.460  1.00  0.00            
ATOM     36  H17 ACD     1      20.750  19.200  21.510  1.00  0.00            
ATOM     37  O9  ACD     1      20.340  17.500  20.330  1.00  0.00            
ATOM     38  H18 ACD     1      20.150  18.010  19.540  1.00  0.00            
ATOM     39  C12 ACD     1      20.300  17.560  22.770  1.00  0.00            
ATOM     40  H19 ACD     1      19.720  16.630  22.750  1.00  0.00            
ATOM     41  O10 ACD     1      21.680  17.120  22.950  1.00  0.00            
ATOM     42  H20 ACD     1      22.250  17.480  22.270  1.00  0.00            
ATOM     43  C13 ACD     1      19.830  18.330  24.000  1.00  0.00            
ATOM     44  H21 ACD     1      19.830  17.610  24.820  1.00  0.00            
ATOM     45  O11 ACD     1      18.530  18.810  23.770  1.00  0.00            
ATOM     46  C14 ACD     1      18.240  19.610  22.580  1.00  0.00            
ATOM     47  H22 ACD     1      18.770  20.560  22.720  1.00  0.00            
ATOM     48  C15 ACD     1      16.760  20.020  22.550  1.00  0.00            
ATOM     49  H23 ACD     1      16.520  20.550  21.620  1.00  0.00            
ATOM     50  H24 ACD     1      16.200  19.080  22.630  1.00  0.00            
ATOM     51  O12 ACD     1      16.430  21.010  23.580  1.00  0.00            
ATOM     52  H25 ACD     1      16.790  20.750  24.430  1.00  0.00            
ATOM     53  O13 ACD     1      20.740  19.380  24.380  1.00  0.00            
ATOM     54  C16 ACD     1      20.960  19.490  25.800  1.00  0.00            
ATOM     55  H26 ACD     1      20.510  18.630  26.310  1.00  0.00            
ATOM     56  C17 ACD     1      22.490  19.460  26.080  1.00  0.00            
ATOM     57  H27 ACD     1      22.850  19.840  25.120  1.00  0.00            
ATOM     58  O14 ACD     1      22.960  18.080  26.180  1.00  0.00            
ATOM     59  H28 ACD     1      22.610  17.640  26.960  1.00  0.00            
ATOM     60  C18 ACD     1      23.040  20.260  27.250  1.00  0.00            
ATOM     61  H29 ACD     1      22.630  19.750  28.140  1.00  0.00            
ATOM     62  O15 ACD     1      24.450  20.360  27.170  1.00  0.00            
ATOM     63  H30 ACD     1      24.730  19.550  27.610  1.00  0.00            
ATOM     64  C19 ACD     1      22.410  21.640  27.050  1.00  0.00            
ATOM     65  H31 ACD     1      22.800  22.320  27.810  1.00  0.00            
ATOM     66  O16 ACD     1      21.030  21.430  27.260  1.00  0.00            
ATOM     67  C20 ACD     1      20.310  20.860  26.170  1.00  0.00            
ATOM     68  H32 ACD     1      20.290  21.590  25.350  1.00  0.00            
ATOM     69  C21 ACD     1      18.820  20.620  26.530  1.00  0.00            
ATOM     70  H33 ACD     1      18.340  19.720  26.120  1.00  0.00            
ATOM     71  H34 ACD     1      18.770  20.450  27.620  1.00  0.00            
ATOM     72  O17 ACD     1      17.960  21.730  26.280  1.00  0.00            
ATOM     73  H35 ACD     1      18.310  22.480  26.760  1.00  0.00            
ATOM     74  O18 ACD     1      22.740  22.220  25.760  1.00  0.00            
ATOM     75  C22 ACD     1      23.630  23.340  25.780  1.00  0.00            
ATOM     76  H36 ACD     1      24.070  23.550  26.770  1.00  0.00            
ATOM     77  C23 ACD     1      24.650  23.120  24.730  1.00  0.00            
ATOM     78  H37 ACD     1      24.150  22.820  23.800  1.00  0.00            
ATOM     79  O19 ACD     1      25.520  22.090  25.170  1.00  0.00            
ATOM     80  H38 ACD     1      25.070  21.500  25.780  1.00  0.00            
ATOM     81  C24 ACD     1      25.330  24.460  24.420  1.00  0.00            
ATOM     82  H39 ACD     1      25.940  24.640  25.310  1.00  0.00            
ATOM     83  O20 ACD     1      26.240  24.210  23.340  1.00  0.00            
ATOM     84  H40 ACD     1      26.830  23.470  23.510  1.00  0.00            
ATOM     85  C25 ACD     1      24.400  25.560  24.000  1.00  0.00            
ATOM     86  H41 ACD     1      24.910  26.520  23.900  1.00  0.00            
ATOM     87  O21 ACD     1      23.460  25.700  25.060  1.00  0.00            
ATOM     88  C26 ACD     1      22.730  24.510  25.460  1.00  0.00            
ATOM     89  H42 ACD     1      22.140  24.180  24.600  1.00  0.00            
ATOM     90  C27 ACD     1      21.750  24.800  26.630  1.00  0.00            
ATOM     91  H43 ACD     1      21.490  25.840  26.420  1.00  0.00            
ATOM     92  H44 ACD     1      20.820  24.230  26.740  1.00  0.00            
ATOM     93  O22 ACD     1      22.370  24.840  27.910  1.00  0.00            
ATOM     94  H45 ACD     1      21.640  24.700  28.510  1.00  0.00            
ATOM     95  O23 ACD     1      23.750  25.240  22.830  1.00  0.00            
ATOM     96  C28 ACD     1      23.730  26.230  21.860  1.00  0.00            
ATOM     97  H46 ACD     1      24.170  27.130  22.310  1.00  0.00            
ATOM     98  C29 ACD     1      22.280  26.610  21.530  1.00  0.00            
ATOM     99  H47 ACD     1      21.700  25.700  21.330  1.00  0.00            
ATOM    100  O24 ACD     1      22.370  27.480  20.390  1.00  0.00            
ATOM    101  C30 ACD     1      21.670  27.430  22.650  1.00  0.00            
ATOM    102  H48 ACD     1      21.650  26.790  23.540  1.00  0.00            
ATOM    103  H49 ACD     1      22.380  28.140  23.090  1.00  0.00            
ATOM    104  O25 ACD     1      20.390  27.970  22.330  1.00  0.00            
ATOM    105  H50 ACD     1      19.820  27.290  21.960  1.00  0.00            
ATOM    106  C31 ACD     1      24.510  25.660  20.660  1.00  0.00            
ATOM    107  H51 ACD     1      24.010  24.720  20.370  1.00  0.00            
ATOM    108  O26 ACD     1      25.860  25.430  21.090  1.00  0.00            
ATOM    109  H52 ACD     1      25.770  24.800  21.810  1.00  0.00            
ATOM    110  C32 ACD     1      24.440  26.620  19.520  1.00  0.00            
ATOM    111  H53 ACD     1      25.060  27.510  19.650  1.00  0.00            
ATOM    112  O27 ACD     1      25.010  26.030  18.370  1.00  0.00            
ATOM    113  H54 ACD     1      24.400  25.380  18.030  1.00  0.00            
ATOM    114  C33 ACD     1      22.970  26.990  19.220  1.00  0.00            
ATOM    115  H55 ACD     1      22.870  27.830  18.520  1.00  0.00            
ATOM    116  O28 ACD     1      22.260  25.810  18.740  1.00  0.00            
ATOM    117  C34 ACD     1      21.320  25.940  17.730  1.00  0.00            
ATOM    118  H56 ACD     1      21.380  26.910  17.220  1.00  0.00            
ATOM    119  C35 ACD     1      21.530  24.780  16.740  1.00  0.00            
ATOM    120  H57 ACD     1      21.740  23.930  17.400  1.00  0.00            
ATOM    121  O29 ACD     1      22.730  25.060  15.920  1.00  0.00            
ATOM    122  H58 ACD     1      22.530  25.790  15.330  1.00  0.00            
ATOM    123  C36 ACD     1      20.320  24.360  15.980  1.00  0.00            
ATOM    124  H59 ACD     1      20.150  25.200  15.280  1.00  0.00            
ATOM    125  O30 ACD     1      20.680  23.130  15.270  1.00  0.00            
ATOM    126  H60 ACD     1      20.350  23.330  14.390  1.00  0.00            
ATOM    127  C1  EA3     2      29.670  22.420  19.130  1.00  0.00            
ATOM    128  N1  EA3     2      28.180  22.240  18.900  1.00  0.00            
ATOM    129  C2  EA3     2      27.370  22.490  20.140  1.00  0.00            
ATOM    130  C3  EA3     2      25.870  22.220  20.190  1.00  0.00            
ATOM    131  N2  EA3     2      25.510  20.770  19.870  1.00  0.00            
ATOM    132  C4  EA3     2      24.030  20.660  19.380  1.00  0.00            
ATOM    133  C5  EA3     2      23.510  19.240  19.050  1.00  0.00            
ATOM    134  C6  EA3     2      23.140  18.840  17.730  1.00  0.00            
ATOM    135  C7  EA3     2      22.880  17.480  17.460  1.00  0.00            
ATOM    136  C8  EA3     2      22.960  16.470  18.520  1.00  0.00            
ATOM    137  C9  EA3     2      23.370  16.890  19.780  1.00  0.00            
ATOM    138  C10 EA3     2      23.720  18.240  20.030  1.00  0.00            
ATOM    139  C11 EA3     2      23.040  21.360  20.240  1.00  0.00            
ATOM    140  C12 EA3     2      23.040  21.120  21.620  1.00  0.00            
ATOM    141  C13 EA3     2      22.120  21.730  22.430  1.00  0.00            
ATOM    142  C14 EA3     2      21.080  22.450  21.860  1.00  0.00            
ATOM    143  Cl1 EA3     2      19.910  23.320  22.980  1.00  0.00            
ATOM    144  C15 EA3     2      21.040  22.700  20.510  1.00  0.00            
ATOM    145  C16 EA3     2      22.080  22.210  19.720  1.00  0.00            
ATOM    146  C17 EA3     2      26.320  20.380  18.580  1.00  0.00            
ATOM    147  C18 EA3     2      27.850  20.770  18.590  1.00  0.00            
ATOM    148  H1  EA3     2      29.910  23.490  19.190  1.00  0.00            
ATOM    149  H2  EA3     2      30.210  21.830  19.870  1.00  0.00            
ATOM    150  H3  EA3     2      30.160  22.170  18.190  1.00  0.00            
ATOM    151  H4  EA3     2      27.650  22.870  18.280  1.00  0.00            
ATOM    152  H5  EA3     2      27.490  23.530  20.460  1.00  0.00            
ATOM    153  H6  EA3     2      27.800  21.850  20.910  1.00  0.00            
ATOM    154  H7  EA3     2      25.360  22.900  19.510  1.00  0.00            
ATOM    155  H8  EA3     2      25.470  22.420  21.190  1.00  0.00            
ATOM    156  H9  EA3     2      25.730  20.120  20.630  1.00  0.00            
ATOM    157  H10 EA3     2      24.090  21.240  18.470  1.00  0.00            
ATOM    158  H11 EA3     2      23.150  19.510  16.880  1.00  0.00            
ATOM    159  H12 EA3     2      22.670  17.170  16.430  1.00  0.00            
ATOM    160  H13 EA3     2      22.730  15.430  18.300  1.00  0.00            
ATOM    161  H14 EA3     2      23.550  16.140  20.550  1.00  0.00            
ATOM    162  H15 EA3     2      23.990  18.610  21.020  1.00  0.00            
ATOM    163  H16 EA3     2      23.840  20.550  22.090  1.00  0.00            
ATOM    164  H17 EA3     2      22.230  21.660  23.510  1.00  0.00            
ATOM    165  H18 EA3     2      20.230  23.240  20.040  1.00  0.00            
ATOM    166  H19 EA3     2      22.050  22.270  18.640  1.00  0.00            
ATOM    167  H20 EA3     2      25.890  20.780  17.660  1.00  0.00            
ATOM    168  H21 EA3     2      26.280  19.290  18.480  1.00  0.00            
ATOM    169  H22 EA3     2      28.250  20.080  19.340  1.00  0.00            
ATOM    170  H23 EA3     2      28.290  20.570  17.610  1.00  0.00            
TER
ENDMDL
MODEL        1
ATOM      1  H1  ACD     1      19.240  19.060  15.630  1.00  0.00            
ATOM      2  O1  ACD     1      19.530  19.180  16.530  1.00  0.00            
ATOM      3  C1  ACD     1      19.560  20.620  16.840  1.00  0.00            
ATOM      4  H2  ACD     1      19.650  20.660  17.930  1.00  0.00            
ATOM      5  H3  ACD     1      18.560  21.060  16.730  1.00  0.00            
ATOM      6  C2  ACD     1      20.590  21.390  15.950  1.00  0.00            
ATOM      7  H4  ACD     1      21.480  20.770  16.110  1.00  0.00            
ATOM      8  O2  ACD     1      20.250  21.310  14.620  1.00  0.00            
ATOM      9  C3  ACD     1      21.180  22.000  13.740  1.00  0.00            
ATOM     10  H5  ACD     1      20.670  22.090  12.770  1.00  0.00            
ATOM     11  O3  ACD     1      22.460  21.280  13.720  1.00  0.00            
ATOM     12  C4  ACD     1      22.640  20.560  12.570  1.00  0.00            
ATOM     13  H6  ACD     1      21.850  20.840  11.870  1.00  0.00            
ATOM     14  C5  ACD     1      23.940  21.010  11.900  1.00  0.00            
ATOM     15  H7  ACD     1      24.790  20.800  12.550  1.00  0.00            
ATOM     16  O4  ACD     1      23.760  22.480  11.570  1.00  0.00            
ATOM     17  H8  ACD     1      23.210  22.870  12.260  1.00  0.00            
ATOM     18  C6  ACD     1      24.290  20.070  10.750  1.00  0.00            
ATOM     19  H9  ACD     1      23.650  20.300   9.890  1.00  0.00            
ATOM     20  O5  ACD     1      25.570  20.310  10.280  1.00  0.00            
ATOM     21  H10 ACD     1      26.260  20.140  10.930  1.00  0.00            
ATOM     22  C7  ACD     1      24.210  18.620  11.040  1.00  0.00            
ATOM     23  H11 ACD     1      24.410  18.010  10.150  1.00  0.00            
ATOM     24  O6  ACD     1      22.890  18.290  11.560  1.00  0.00            
ATOM     25  C8  ACD     1      22.530  19.050  12.800  1.00  0.00            
ATOM     26  H12 ACD     1      23.230  18.780  13.590  1.00  0.00            
ATOM     27  C9  ACD     1      21.150  18.620  13.290  1.00  0.00            
ATOM     28  H13 ACD     1      21.270  17.530  13.300  1.00  0.00            
ATOM     29  H14 ACD     1      21.000  18.880  14.350  1.00  0.00            
ATOM     30  O7  ACD     1      20.010  18.990  12.470  1.00  0.00            
ATOM     31  H15 ACD     1      20.200  19.060  11.530  1.00  0.00            
ATOM     32  O8  ACD     1      25.180  18.220  12.040  1.00  0.00            
ATOM     33  C10 ACD     1      25.620  16.830  12.130  1.00  0.00            
ATOM     34  H16 ACD     1      25.570  16.340  11.150  1.00  0.00            
ATOM     35  C11 ACD     1      27.110  16.940  12.610  1.00  0.00            
ATOM     36  H17 ACD     1      27.160  17.710  13.390  1.00  0.00            
ATOM     37  O9  ACD     1      28.010  17.390  11.530  1.00  0.00            
ATOM     38  H18 ACD     1      27.750  16.940  10.730  1.00  0.00            
ATOM     39  C12 ACD     1      27.650  15.600  13.180  1.00  0.00            
ATOM     40  H19 ACD     1      27.730  14.850  12.390  1.00  0.00            
ATOM     41  O10 ACD     1      28.980  15.790  13.780  1.00  0.00            
ATOM     42  H20 ACD     1      28.810  16.340  14.550  1.00  0.00            
ATOM     43  C13 ACD     1      26.650  15.080  14.210  1.00  0.00            
ATOM     44  H21 ACD     1      26.980  14.140  14.660  1.00  0.00            
ATOM     45  O11 ACD     1      25.360  14.900  13.580  1.00  0.00            
ATOM     46  C14 ACD     1      24.720  16.030  13.070  1.00  0.00            
ATOM     47  H22 ACD     1      24.480  16.630  13.960  1.00  0.00            
ATOM     48  C15 ACD     1      23.450  15.520  12.370  1.00  0.00            
ATOM     49  H23 ACD     1      23.050  16.120  11.540  1.00  0.00            
ATOM     50  H24 ACD     1      23.770  14.620  11.830  1.00  0.00            
ATOM     51  O12 ACD     1      22.420  15.300  13.320  1.00  0.00            
ATOM     52  H25 ACD     1      21.660  15.020  12.790  1.00  0.00            
ATOM     53  O13 ACD     1      26.450  16.040  15.240  1.00  0.00            
ATOM     54  C16 ACD     1      26.970  15.770  16.550  1.00  0.00            
ATOM     55  H26 ACD     1      27.570  14.850  16.530  1.00  0.00            
ATOM     56  C17 ACD     1      27.840  17.000  16.950  1.00  0.00            
ATOM     57  H27 ACD     1      27.150  17.860  16.900  1.00  0.00            
ATOM     58  O14 ACD     1      28.990  17.280  16.070  1.00  0.00            
ATOM     59  H28 ACD     1      29.280  18.180  16.220  1.00  0.00            
ATOM     60  C18 ACD     1      28.270  16.860  18.400  1.00  0.00            
ATOM     61  H29 ACD     1      29.020  16.060  18.440  1.00  0.00            
ATOM     62  O15 ACD     1      28.930  18.030  18.870  1.00  0.00            
ATOM     63  H30 ACD     1      28.360  18.540  19.450  1.00  0.00            
ATOM     64  C19 ACD     1      27.050  16.650  19.300  1.00  0.00            
ATOM     65  H31 ACD     1      27.210  16.530  20.380  1.00  0.00            
ATOM     66  O16 ACD     1      26.340  15.450  18.840  1.00  0.00            
ATOM     67  C20 ACD     1      25.860  15.460  17.490  1.00  0.00            
ATOM     68  H32 ACD     1      25.080  16.220  17.360  1.00  0.00            
ATOM     69  C21 ACD     1      25.100  14.190  17.110  1.00  0.00            
ATOM     70  H33 ACD     1      24.270  14.120  17.820  1.00  0.00            
ATOM     71  H34 ACD     1      24.720  14.340  16.090  1.00  0.00            
ATOM     72  O17 ACD     1      25.960  13.060  17.160  1.00  0.00            
ATOM     73  H35 ACD     1      26.430  13.150  17.990  1.00  0.00            
ATOM     74  O18 ACD     1      26.230  17.730  19.200  1.00  0.00            
ATOM     75  C22 ACD     1      25.500  18.100  20.400  1.00  0.00            
ATOM     76  H36 ACD     1      25.720  17.410  21.230  1.00  0.00            
ATOM     77  C23 ACD     1      26.240  19.360  20.810  1.00  0.00            
ATOM     78  H37 ACD     1      26.300  20.080  19.990  1.00  0.00            
ATOM     79  O19 ACD     1      27.560  18.920  21.250  1.00  0.00            
ATOM     80  H38 ACD     1      27.920  19.520  21.900  1.00  0.00            
ATOM     81  C24 ACD     1      25.490  20.020  21.950  1.00  0.00            
ATOM     82  H39 ACD     1      25.630  19.540  22.920  1.00  0.00            
ATOM     83  O20 ACD     1      25.890  21.390  22.170  1.00  0.00            
ATOM     84  H40 ACD     1      25.250  21.920  21.690  1.00  0.00            
ATOM     85  C25 ACD     1      23.930  20.130  21.770  1.00  0.00            
ATOM     86  H41 ACD     1      23.340  20.510  22.610  1.00  0.00            
ATOM     87  O21 ACD     1      23.510  18.770  21.440  1.00  0.00            
ATOM     88  C26 ACD     1      23.980  18.280  20.190  1.00  0.00            
ATOM     89  H42 ACD     1      23.660  18.940  19.380  1.00  0.00            
ATOM     90  C27 ACD     1      23.350  16.930  19.950  1.00  0.00            
ATOM     91  H43 ACD     1      23.550  16.650  18.900  1.00  0.00            
ATOM     92  H44 ACD     1      23.720  16.080  20.530  1.00  0.00            
ATOM     93  O22 ACD     1      21.890  16.930  19.910  1.00  0.00            
ATOM     94  H45 ACD     1      21.610  16.930  20.830  1.00  0.00            
ATOM     95  O23 ACD     1      23.620  20.990  20.650  1.00  0.00            
ATOM     96  C28 ACD     1      22.550  21.960  20.810  1.00  0.00            
ATOM     97  H46 ACD     1      22.290  22.200  21.850  1.00  0.00            
ATOM     98  C29 ACD     1      21.290  21.290  20.210  1.00  0.00            
ATOM     99  H47 ACD     1      21.490  20.610  19.370  1.00  0.00            
ATOM    100  O24 ACD     1      20.360  22.190  19.660  1.00  0.00            
ATOM    101  C30 ACD     1      20.490  20.430  21.170  1.00  0.00            
ATOM    102  H48 ACD     1      19.610  20.090  20.600  1.00  0.00            
ATOM    103  H49 ACD     1      21.050  19.560  21.530  1.00  0.00            
ATOM    104  O25 ACD     1      19.830  21.140  22.200  1.00  0.00            
ATOM    105  H50 ACD     1      19.240  21.680  21.670  1.00  0.00            
ATOM    106  C31 ACD     1      23.050  23.190  20.030  1.00  0.00            
ATOM    107  H51 ACD     1      23.420  22.890  19.050  1.00  0.00            
ATOM    108  O26 ACD     1      24.060  23.870  20.760  1.00  0.00            
ATOM    109  H52 ACD     1      23.760  24.080  21.650  1.00  0.00            
ATOM    110  C32 ACD     1      21.810  24.080  19.670  1.00  0.00            
ATOM    111  H53 ACD     1      21.370  24.560  20.550  1.00  0.00            
ATOM    112  O27 ACD     1      22.160  25.070  18.700  1.00  0.00            
ATOM    113  H54 ACD     1      22.860  25.540  19.150  1.00  0.00            
ATOM    114  C33 ACD     1      20.850  23.230  18.900  1.00  0.00            
ATOM    115  H55 ACD     1      20.010  23.810  18.500  1.00  0.00            
ATOM    116  O28 ACD     1      21.440  22.580  17.720  1.00  0.00            
ATOM    117  C34 ACD     1      20.840  22.780  16.470  1.00  0.00            
ATOM    118  H56 ACD     1      19.870  23.300  16.480  1.00  0.00            
ATOM    119  C35 ACD     1      21.870  23.490  15.640  1.00  0.00            
ATOM    120  H57 ACD     1      22.700  22.790  15.790  1.00  0.00            
ATOM    121  O29 ACD     1      22.180  24.810  16.020  1.00  0.00            
ATOM    122  H58 ACD     1      21.990  24.890  16.960  1.00  0.00            
ATOM    123  C36 ACD     1      21.380  23.420  14.180  1.00  0.00            
ATOM    124  H59 ACD     1      20.430  23.990  14.220  1.00  0.00            
ATOM    125  O30 ACD     1      22.290  24.070  13.320  1.00  0.00            
ATOM    126  H60 ACD     1      22.230  24.950  13.710  1.00  0.00            
ATOM    127  C1  EA3     2      26.910  26.140  11.780  1.00  0.00            
ATOM    128  N1  EA3     2      27.460  24.990  12.540  1.00  0.00            
ATOM    129  C2  EA3     2      26.350  24.030  12.720  1.00  0.00            
ATOM    130  C3  EA3     2      26.820  22.920  13.610  1.00  0.00            
ATOM    131  N2  EA3     2      27.100  23.510  15.000  1.00  0.00            
ATOM    132  C4  EA3     2      27.330  22.360  16.080  1.00  0.00            
ATOM    133  C5  EA3     2      27.550  22.850  17.500  1.00  0.00            
ATOM    134  C6  EA3     2      28.130  21.970  18.460  1.00  0.00            
ATOM    135  C7  EA3     2      28.440  22.410  19.780  1.00  0.00            
ATOM    136  C8  EA3     2      28.130  23.720  20.190  1.00  0.00            
ATOM    137  C9  EA3     2      27.420  24.550  19.250  1.00  0.00            
ATOM    138  C10 EA3     2      27.080  24.110  17.960  1.00  0.00            
ATOM    139  C11 EA3     2      26.210  21.360  16.130  1.00  0.00            
ATOM    140  C12 EA3     2      26.310  20.220  15.310  1.00  0.00            
ATOM    141  C13 EA3     2      25.240  19.330  15.340  1.00  0.00            
ATOM    142  C14 EA3     2      24.130  19.500  16.190  1.00  0.00            
ATOM    143  Cl1 EA3     2      22.840  18.240  16.400  1.00  0.00            
ATOM    144  C15 EA3     2      24.030  20.670  16.950  1.00  0.00            
ATOM    145  C16 EA3     2      25.020  21.590  16.870  1.00  0.00            
ATOM    146  C17 EA3     2      28.270  24.420  14.910  1.00  0.00            
ATOM    147  C18 EA3     2      27.870  25.550  13.920  1.00  0.00            
ATOM    148  H1  EA3     2      27.740  26.760  11.440  1.00  0.00            
ATOM    149  H2  EA3     2      26.450  25.810  10.840  1.00  0.00            
ATOM    150  H3  EA3     2      26.140  26.620  12.380  1.00  0.00            
ATOM    151  H4  EA3     2      28.290  24.570  12.090  1.00  0.00            
ATOM    152  H5  EA3     2      26.100  23.620  11.740  1.00  0.00            
ATOM    153  H6  EA3     2      25.460  24.560  13.080  1.00  0.00            
ATOM    154  H7  EA3     2      27.800  22.570  13.280  1.00  0.00            
ATOM    155  H8  EA3     2      26.050  22.150  13.660  1.00  0.00            
ATOM    156  H9  EA3     2      26.240  24.000  15.280  1.00  0.00            
ATOM    157  H10 EA3     2      28.260  21.940  15.690  1.00  0.00            
ATOM    158  H11 EA3     2      28.520  21.000  18.150  1.00  0.00            
ATOM    159  H12 EA3     2      29.030  21.830  20.480  1.00  0.00            
ATOM    160  H13 EA3     2      28.330  24.130  21.170  1.00  0.00            
ATOM    161  H14 EA3     2      27.210  25.600  19.450  1.00  0.00            
ATOM    162  H15 EA3     2      26.540  24.710  17.240  1.00  0.00            
ATOM    163  H16 EA3     2      27.160  20.060  14.660  1.00  0.00            
ATOM    164  H17 EA3     2      25.290  18.420  14.750  1.00  0.00            
ATOM    165  H18 EA3     2      23.250  20.860  17.680  1.00  0.00            
ATOM    166  H19 EA3     2      25.040  22.530  17.410  1.00  0.00            
ATOM    167  H20 EA3     2      29.180  23.850  14.690  1.00  0.00            
ATOM    168  H21 EA3     2      28.310  24.780  15.940  1.00  0.00            
ATOM    169  H22 EA3     2      27.050  26.120  14.360  1.00  0.00            
ATOM    170  H23 EA3     2      28.640  26.320  13.820  1.00  0.00            
TER
ENDMDL
MODEL        1
ATOM      1  H1  ACD     1      16.720  26.400  15.690  1.00  0.00            
ATOM      2  O1  ACD     1      17.050  26.420  16.590  1.00  0.00            
ATOM      3  C1  ACD     1      16.560  25.310  17.410  1.00  0.00            
ATOM      4  H2  ACD     1      15.490  25.270  17.640  1.00  0.00            
ATOM      5  H3  ACD     1      17.110  25.570  18.330  1.00  0.00            
ATOM      6  C2  ACD     1      17.040  23.930  17.010  1.00  0.00            
ATOM      7  H4  ACD     1      16.610  23.210  17.710  1.00  0.00            
ATOM      8  O2  ACD     1      16.360  23.620  15.830  1.00  0.00            
ATOM      9  C3  ACD     1      16.610  22.370  15.290  1.00  0.00            
ATOM     10  H5  ACD     1      16.050  22.190  14.360  1.00  0.00            
ATOM     11  O3  ACD     1      16.250  21.370  16.250  1.00  0.00            
ATOM     12  C4  ACD     1      14.990  20.640  16.160  1.00  0.00            
ATOM     13  H6  ACD     1      14.270  21.100  15.470  1.00  0.00            
ATOM     14  C5  ACD     1      15.340  19.200  15.800  1.00  0.00            
ATOM     15  H7  ACD     1      16.220  18.920  16.380  1.00  0.00            
ATOM     16  O4  ACD     1      15.800  19.220  14.430  1.00  0.00            
ATOM     17  H8  ACD     1      16.590  19.760  14.360  1.00  0.00            
ATOM     18  C6  ACD     1      14.170  18.250  15.910  1.00  0.00            
ATOM     19  H9  ACD     1      13.360  18.420  15.190  1.00  0.00            
ATOM     20  O5  ACD     1      14.680  16.960  15.610  1.00  0.00            
ATOM     21  H10 ACD     1      15.070  16.950  14.730  1.00  0.00            
ATOM     22  C7  ACD     1      13.620  18.400  17.330  1.00  0.00            
ATOM     23  H11 ACD     1      12.760  17.740  17.390  1.00  0.00            
ATOM     24  O6  ACD     1      13.140  19.790  17.560  1.00  0.00            
ATOM     25  C8  ACD     1      14.250  20.730  17.550  1.00  0.00            
ATOM     26  H12 ACD     1      15.000  20.450  18.300  1.00  0.00            
ATOM     27  C9  ACD     1      13.660  22.080  17.860  1.00  0.00            
ATOM     28  H13 ACD     1      14.480  22.820  17.830  1.00  0.00            
ATOM     29  H14 ACD     1      12.980  22.450  17.090  1.00  0.00            
ATOM     30  O7  ACD     1      13.100  22.170  19.090  1.00  0.00            
ATOM     31  H15 ACD     1      12.910  23.090  19.290  1.00  0.00            
ATOM     32  O8  ACD     1      14.540  17.910  18.300  1.00  0.00            
ATOM     33  C10 ACD     1      14.100  16.920  19.180  1.00  0.00            
ATOM     34  H16 ACD     1      13.010  17.010  19.240  1.00  0.00            
ATOM     35  C11 ACD     1      14.550  15.580  18.640  1.00  0.00            
ATOM     36  H17 ACD     1      15.600  15.570  18.340  1.00  0.00            
ATOM     37  O9  ACD     1      13.830  15.200  17.380  1.00  0.00            
ATOM     38  H18 ACD     1      13.930  15.880  16.720  1.00  0.00            
ATOM     39  C12 ACD     1      14.430  14.500  19.700  1.00  0.00            
ATOM     40  H19 ACD     1      13.390  14.210  19.920  1.00  0.00            
ATOM     41  O10 ACD     1      15.080  13.260  19.400  1.00  0.00            
ATOM     42  H20 ACD     1      16.010  13.520  19.370  1.00  0.00            
ATOM     43  C13 ACD     1      14.960  14.850  21.020  1.00  0.00            
ATOM     44  H21 ACD     1      14.650  14.170  21.820  1.00  0.00            
ATOM     45  O11 ACD     1      14.240  16.090  21.360  1.00  0.00            
ATOM     46  C14 ACD     1      14.650  17.180  20.560  1.00  0.00            
ATOM     47  H22 ACD     1      15.740  17.320  20.560  1.00  0.00            
ATOM     48  C15 ACD     1      13.880  18.380  21.070  1.00  0.00            
ATOM     49  H23 ACD     1      13.760  19.110  20.260  1.00  0.00            
ATOM     50  H24 ACD     1      12.870  18.010  21.300  1.00  0.00            
ATOM     51  O12 ACD     1      14.520  18.890  22.270  1.00  0.00            
ATOM     52  H25 ACD     1      14.620  18.180  22.900  1.00  0.00            
ATOM     53  O13 ACD     1      16.440  15.020  20.820  1.00  0.00            
ATOM     54  C16 ACD     1      17.280  14.990  22.000  1.00  0.00            
ATOM     55  H26 ACD     1      17.200  13.980  22.430  1.00  0.00            
ATOM     56  C17 ACD     1      18.690  15.230  21.370  1.00  0.00            
ATOM     57  H27 ACD     1      18.770  16.140  20.770  1.00  0.00            
ATOM     58  O14 ACD     1      19.010  14.060  20.630  1.00  0.00            
ATOM     59  H28 ACD     1      18.400  13.950  19.900  1.00  0.00            
ATOM     60  C18 ACD     1      19.700  15.400  22.510  1.00  0.00            
ATOM     61  H29 ACD     1      19.820  14.480  23.110  1.00  0.00            
ATOM     62  O15 ACD     1      21.040  15.670  21.970  1.00  0.00            
ATOM     63  H30 ACD     1      21.120  14.900  21.400  1.00  0.00            
ATOM     64  C19 ACD     1      19.280  16.520  23.360  1.00  0.00            
ATOM     65  H31 ACD     1      20.060  16.700  24.110  1.00  0.00            
ATOM     66  O16 ACD     1      18.100  16.140  23.970  1.00  0.00            
ATOM     67  C20 ACD     1      16.970  16.040  23.070  1.00  0.00            
ATOM     68  H32 ACD     1      16.930  17.010  22.550  1.00  0.00            
ATOM     69  C21 ACD     1      15.810  15.740  24.010  1.00  0.00            
ATOM     70  H33 ACD     1      14.870  15.380  23.570  1.00  0.00            
ATOM     71  H34 ACD     1      16.180  14.990  24.720  1.00  0.00            
ATOM     72  O17 ACD     1      15.460  16.980  24.640  1.00  0.00            
ATOM     73  H35 ACD     1      16.160  17.080  25.290  1.00  0.00            
ATOM     74  O18 ACD     1      19.150  17.800  22.680  1.00  0.00            
ATOM     75  C22 ACD     1      19.860  18.910  23.290  1.00  0.00            
ATOM     76  H36 ACD     1      20.180  18.710  24.320  1.00  0.00            
ATOM     77  C23 ACD     1      21.050  19.170  22.370  1.00  0.00            
ATOM     78  H37 ACD     1      20.730  19.220  21.320  1.00  0.00            
ATOM     79  O19 ACD     1      21.990  18.070  22.550  1.00  0.00            
ATOM     80  H38 ACD     1      21.570  17.260  22.240  1.00  0.00            
ATOM     81  C24 ACD     1      21.740  20.480  22.710  1.00  0.00            
ATOM     82  H39 ACD     1      22.180  20.440  23.720  1.00  0.00            
ATOM     83  O20 ACD     1      22.730  20.910  21.770  1.00  0.00            
ATOM     84  H40 ACD     1      23.410  20.220  21.750  1.00  0.00            
ATOM     85  C25 ACD     1      20.700  21.680  22.790  1.00  0.00            
ATOM     86  H41 ACD     1      21.210  22.580  23.150  1.00  0.00            
ATOM     87  O21 ACD     1      19.710  21.350  23.730  1.00  0.00            
ATOM     88  C26 ACD     1      18.920  20.160  23.340  1.00  0.00            
ATOM     89  H42 ACD     1      18.570  20.320  22.310  1.00  0.00            
ATOM     90  C27 ACD     1      17.740  19.970  24.230  1.00  0.00            
ATOM     91  H43 ACD     1      17.150  20.870  24.050  1.00  0.00            
ATOM     92  H44 ACD     1      17.210  19.070  23.900  1.00  0.00            
ATOM     93  O22 ACD     1      18.020  19.830  25.590  1.00  0.00            
ATOM     94  H45 ACD     1      18.150  20.680  26.030  1.00  0.00            
ATOM     95  O23 ACD     1      20.140  21.970  21.570  1.00  0.00            
ATOM     96  C28 ACD     1      20.100  23.300  21.220  1.00  0.00            
ATOM     97  H46 ACD     1      20.360  24.070  21.960  1.00  0.00            
ATOM     98  C29 ACD     1      18.680  23.550  20.830  1.00  0.00            
ATOM     99  H47 ACD     1      18.260  22.730  20.230  1.00  0.00            
ATOM    100  O24 ACD     1      18.640  24.770  20.050  1.00  0.00            
ATOM    101  C30 ACD     1      17.730  23.700  22.090  1.00  0.00            
ATOM    102  H48 ACD     1      17.810  22.820  22.740  1.00  0.00            
ATOM    103  H49 ACD     1      17.860  24.540  22.790  1.00  0.00            
ATOM    104  O25 ACD     1      16.360  23.740  21.800  1.00  0.00            
ATOM    105  H50 ACD     1      15.880  24.340  22.380  1.00  0.00            
ATOM    106  C31 ACD     1      21.200  23.500  20.100  1.00  0.00            
ATOM    107  H51 ACD     1      21.050  22.660  19.400  1.00  0.00            
ATOM    108  O26 ACD     1      22.490  23.530  20.700  1.00  0.00            
ATOM    109  H52 ACD     1      22.610  22.670  21.120  1.00  0.00            
ATOM    110  C32 ACD     1      20.910  24.760  19.330  1.00  0.00            
ATOM    111  H53 ACD     1      20.920  25.750  19.790  1.00  0.00            
ATOM    112  O27 ACD     1      21.740  24.790  18.140  1.00  0.00            
ATOM    113  H54 ACD     1      21.460  25.650  17.810  1.00  0.00            
ATOM    114  C33 ACD     1      19.450  24.780  18.910  1.00  0.00            
ATOM    115  H55 ACD     1      19.220  25.670  18.320  1.00  0.00            
ATOM    116  O28 ACD     1      19.150  23.610  18.080  1.00  0.00            
ATOM    117  C34 ACD     1      18.530  23.800  16.820  1.00  0.00            
ATOM    118  H56 ACD     1      18.950  24.610  16.200  1.00  0.00            
ATOM    119  C35 ACD     1      18.870  22.460  16.160  1.00  0.00            
ATOM    120  H57 ACD     1      18.550  21.690  16.880  1.00  0.00            
ATOM    121  O29 ACD     1      20.250  22.350  15.880  1.00  0.00            
ATOM    122  H58 ACD     1      20.580  23.210  15.580  1.00  0.00            
ATOM    123  C36 ACD     1      18.030  22.170  14.940  1.00  0.00            
ATOM    124  H59 ACD     1      18.370  22.990  14.290  1.00  0.00            
ATOM    125  O30 ACD     1      18.200  20.860  14.430  1.00  0.00            
ATOM    126  H60 ACD     1      19.150  20.720  14.430  1.00  0.00            
ATOM    127  C1  EA3     2      25.120  14.980  19.860  1.00  0.00            
ATOM    128  N1  EA3     2      24.480  16.070  19.070  1.00  0.00            
ATOM    129  C2  EA3     2      23.220  16.450  19.740  1.00  0.00            
ATOM    130  C3  EA3     2      22.400  17.510  18.890  1.00  0.00            
ATOM    131  N2  EA3     2      22.070  16.960  17.490  1.00  0.00            
ATOM    132  C4  EA3     2      21.330  17.920  16.580  1.00  0.00            
ATOM    133  C5  EA3     2      20.950  17.270  15.220  1.00  0.00            
ATOM    134  C6  EA3     2      20.780  18.170  14.180  1.00  0.00            
ATOM    135  C7  EA3     2      20.360  17.710  12.940  1.00  0.00            
ATOM    136  C8  EA3     2      19.930  16.330  12.790  1.00  0.00            
ATOM    137  C9  EA3     2      20.180  15.380  13.840  1.00  0.00            
ATOM    138  C10 EA3     2      20.630  15.920  15.080  1.00  0.00            
ATOM    139  C11 EA3     2      20.140  18.610  17.190  1.00  0.00            
ATOM    140  C12 EA3     2      18.930  17.910  17.390  1.00  0.00            
ATOM    141  C13 EA3     2      17.920  18.410  18.170  1.00  0.00            
ATOM    142  C14 EA3     2      18.080  19.650  18.850  1.00  0.00            
ATOM    143  Cl1 EA3     2      17.010  20.100  20.150  1.00  0.00            
ATOM    144  C15 EA3     2      19.300  20.300  18.710  1.00  0.00            
ATOM    145  C16 EA3     2      20.280  19.840  17.840  1.00  0.00            
ATOM    146  C17 EA3     2      23.420  16.660  16.860  1.00  0.00            
ATOM    147  C18 EA3     2      24.300  15.610  17.640  1.00  0.00            
ATOM    148  H1  EA3     2      24.450  14.130  20.030  1.00  0.00            
ATOM    149  H2  EA3     2      26.030  14.630  19.370  1.00  0.00            
ATOM    150  H3  EA3     2      25.400  15.420  20.820  1.00  0.00            
ATOM    151  H4  EA3     2      25.070  16.920  19.050  1.00  0.00            
ATOM    152  H5  EA3     2      23.410  16.650  20.790  1.00  0.00            
ATOM    153  H6  EA3     2      22.640  15.530  19.800  1.00  0.00            
ATOM    154  H7  EA3     2      22.850  18.470  18.660  1.00  0.00            
ATOM    155  H8  EA3     2      21.450  17.720  19.380  1.00  0.00            
ATOM    156  H9  EA3     2      21.610  16.050  17.640  1.00  0.00            
ATOM    157  H10 EA3     2      22.140  18.630  16.410  1.00  0.00            
ATOM    158  H11 EA3     2      21.030  19.220  14.310  1.00  0.00            
ATOM    159  H12 EA3     2      19.970  18.450  12.250  1.00  0.00            
ATOM    160  H13 EA3     2      19.460  16.020  11.870  1.00  0.00            
ATOM    161  H14 EA3     2      19.870  14.350  13.710  1.00  0.00            
ATOM    162  H15 EA3     2      20.620  15.230  15.930  1.00  0.00            
ATOM    163  H16 EA3     2      18.840  16.890  17.030  1.00  0.00            
ATOM    164  H17 EA3     2      17.010  17.830  18.210  1.00  0.00            
ATOM    165  H18 EA3     2      19.480  21.230  19.250  1.00  0.00            
ATOM    166  H19 EA3     2      21.200  20.420  17.890  1.00  0.00            
ATOM    167  H20 EA3     2      24.050  17.550  16.840  1.00  0.00            
ATOM    168  H21 EA3     2      23.280  16.330  15.830  1.00  0.00            
ATOM    169  H22 EA3     2      23.690  14.710  17.520  1.00  0.00            
ATOM    170  H23 EA3     2      25.310  15.450  17.280  1.00  0.00            
TER
ENDMDL
MODEL        1
ATOM      1  H1  ACD     1      19.170  25.520  15.820  1.00  0.00            
ATOM      2  O1  ACD     1      19.510  25.850  16.650  1.00  0.00            
ATOM      3  C1  ACD     1      19.260  24.760  17.530  1.00  0.00            
ATOM      4  H2  ACD     1      18.180  24.560  17.610  1.00  0.00            
ATOM      5  H3  ACD     1      19.500  24.870  18.590  1.00  0.00            
ATOM      6  C2  ACD     1      19.740  23.390  17.010  1.00  0.00            
ATOM      7  H4  ACD     1      19.530  22.600  17.740  1.00  0.00            
ATOM      8  O2  ACD     1      18.900  23.100  15.860  1.00  0.00            
ATOM      9  C3  ACD     1      19.330  22.000  15.070  1.00  0.00            
ATOM     10  H5  ACD     1      18.590  21.850  14.280  1.00  0.00            
ATOM     11  O3  ACD     1      19.450  20.780  15.790  1.00  0.00            
ATOM     12  C4  ACD     1      18.810  19.630  15.210  1.00  0.00            
ATOM     13  H6  ACD     1      18.600  19.700  14.130  1.00  0.00            
ATOM     14  C5  ACD     1      19.790  18.530  15.480  1.00  0.00            
ATOM     15  H7  ACD     1      19.780  18.490  16.570  1.00  0.00            
ATOM     16  O4  ACD     1      21.060  18.840  14.840  1.00  0.00            
ATOM     17  H8  ACD     1      21.300  19.760  14.980  1.00  0.00            
ATOM     18  C6  ACD     1      19.140  17.260  14.990  1.00  0.00            
ATOM     19  H9  ACD     1      19.010  17.470  13.920  1.00  0.00            
ATOM     20  O5  ACD     1      20.040  16.120  15.140  1.00  0.00            
ATOM     21  H10 ACD     1      20.910  16.500  15.010  1.00  0.00            
ATOM     22  C7  ACD     1      17.710  17.010  15.630  1.00  0.00            
ATOM     23  H11 ACD     1      17.170  16.240  15.070  1.00  0.00            
ATOM     24  O6  ACD     1      16.880  18.170  15.440  1.00  0.00            
ATOM     25  C8  ACD     1      17.460  19.410  15.940  1.00  0.00            
ATOM     26  H12 ACD     1      17.670  19.300  17.010  1.00  0.00            
ATOM     27  C9  ACD     1      16.460  20.460  15.720  1.00  0.00            
ATOM     28  H13 ACD     1      16.930  21.430  15.930  1.00  0.00            
ATOM     29  H14 ACD     1      16.020  20.420  14.720  1.00  0.00            
ATOM     30  O7  ACD     1      15.370  20.310  16.640  1.00  0.00            
ATOM     31  H15 ACD     1      15.460  20.830  17.440  1.00  0.00            
ATOM     32  O8  ACD     1      17.860  16.720  17.020  1.00  0.00            
ATOM     33  C10 ACD     1      16.840  15.890  17.510  1.00  0.00            
ATOM     34  H16 ACD     1      15.950  15.820  16.860  1.00  0.00            
ATOM     35  C11 ACD     1      17.430  14.420  17.710  1.00  0.00            
ATOM     36  H17 ACD     1      18.370  14.450  18.280  1.00  0.00            
ATOM     37  O9  ACD     1      17.830  13.890  16.400  1.00  0.00            
ATOM     38  H18 ACD     1      18.480  14.440  15.950  1.00  0.00            
ATOM     39  C12 ACD     1      16.390  13.500  18.460  1.00  0.00            
ATOM     40  H19 ACD     1      15.430  13.460  17.930  1.00  0.00            
ATOM     41  O10 ACD     1      16.990  12.220  18.600  1.00  0.00            
ATOM     42  H20 ACD     1      16.570  11.740  19.320  1.00  0.00            
ATOM     43  C13 ACD     1      16.180  14.180  19.820  1.00  0.00            
ATOM     44  H21 ACD     1      15.580  13.550  20.480  1.00  0.00            
ATOM     45  O11 ACD     1      15.560  15.390  19.440  1.00  0.00            
ATOM     46  C14 ACD     1      16.330  16.430  18.840  1.00  0.00            
ATOM     47  H22 ACD     1      17.110  16.740  19.550  1.00  0.00            
ATOM     48  C15 ACD     1      15.450  17.650  18.530  1.00  0.00            
ATOM     49  H23 ACD     1      16.060  18.410  18.030  1.00  0.00            
ATOM     50  H24 ACD     1      14.780  17.300  17.740  1.00  0.00            
ATOM     51  O12 ACD     1      14.800  18.170  19.700  1.00  0.00            
ATOM     52  H25 ACD     1      14.350  17.470  20.170  1.00  0.00            
ATOM     53  O13 ACD     1      17.390  14.500  20.510  1.00  0.00            
ATOM     54  C16 ACD     1      17.420  14.650  21.940  1.00  0.00            
ATOM     55  H26 ACD     1      16.710  13.930  22.360  1.00  0.00            
ATOM     56  C17 ACD     1      18.830  14.120  22.250  1.00  0.00            
ATOM     57  H27 ACD     1      19.420  14.570  21.440  1.00  0.00            
ATOM     58  O14 ACD     1      18.910  12.720  22.050  1.00  0.00            
ATOM     59  H28 ACD     1      19.260  12.470  21.190  1.00  0.00            
ATOM     60  C18 ACD     1      19.380  14.550  23.610  1.00  0.00            
ATOM     61  H29 ACD     1      18.870  14.070  24.460  1.00  0.00            
ATOM     62  O15 ACD     1      20.710  14.300  23.560  1.00  0.00            
ATOM     63  H30 ACD     1      20.780  13.380  23.290  1.00  0.00            
ATOM     64  C19 ACD     1      19.080  16.010  23.960  1.00  0.00            
ATOM     65  H31 ACD     1      19.410  16.220  24.980  1.00  0.00            
ATOM     66  O16 ACD     1      17.710  16.210  23.880  1.00  0.00            
ATOM     67  C20 ACD     1      17.240  16.100  22.460  1.00  0.00            
ATOM     68  H32 ACD     1      17.680  16.860  21.800  1.00  0.00            
ATOM     69  C21 ACD     1      15.830  16.460  22.440  1.00  0.00            
ATOM     70  H33 ACD     1      15.540  16.390  21.380  1.00  0.00            
ATOM     71  H34 ACD     1      15.160  15.770  22.970  1.00  0.00            
ATOM     72  O17 ACD     1      15.600  17.770  22.980  1.00  0.00            
ATOM     73  H35 ACD     1      15.710  17.680  23.930  1.00  0.00            
ATOM     74  O18 ACD     1      19.840  16.790  23.050  1.00  0.00            
ATOM     75  C22 ACD     1      20.710  17.760  23.540  1.00  0.00            
ATOM     76  H36 ACD     1      20.960  17.500  24.580  1.00  0.00            
ATOM     77  C23 ACD     1      21.950  17.810  22.670  1.00  0.00            
ATOM     78  H37 ACD     1      21.670  17.940  21.620  1.00  0.00            
ATOM     79  O19 ACD     1      22.570  16.520  22.720  1.00  0.00            
ATOM     80  H38 ACD     1      21.870  15.870  22.680  1.00  0.00            
ATOM     81  C24 ACD     1      22.880  18.900  23.120  1.00  0.00            
ATOM     82  H39 ACD     1      23.040  18.720  24.190  1.00  0.00            
ATOM     83  O20 ACD     1      24.170  18.950  22.430  1.00  0.00            
ATOM     84  H40 ACD     1      24.740  18.240  22.730  1.00  0.00            
ATOM     85  C25 ACD     1      22.120  20.200  23.020  1.00  0.00            
ATOM     86  H41 ACD     1      22.670  21.040  23.460  1.00  0.00            
ATOM     87  O21 ACD     1      20.960  20.130  23.830  1.00  0.00            
ATOM     88  C26 ACD     1      19.960  19.090  23.610  1.00  0.00            
ATOM     89  H42 ACD     1      19.460  19.260  22.650  1.00  0.00            
ATOM     90  C27 ACD     1      18.830  19.260  24.630  1.00  0.00            
ATOM     91  H43 ACD     1      18.360  20.240  24.480  1.00  0.00            
ATOM     92  H44 ACD     1      18.120  18.440  24.440  1.00  0.00            
ATOM     93  O22 ACD     1      19.390  19.200  25.950  1.00  0.00            
ATOM     94  H45 ACD     1      19.650  20.090  26.200  1.00  0.00            
ATOM     95  O23 ACD     1      21.880  20.490  21.640  1.00  0.00            
ATOM     96  C28 ACD     1      22.120  21.830  21.140  1.00  0.00            
ATOM     97  H46 ACD     1      22.350  22.510  21.960  1.00  0.00            
ATOM     98  C29 ACD     1      20.920  22.380  20.500  1.00  0.00            
ATOM     99  H47 ACD     1      20.590  21.710  19.710  1.00  0.00            
ATOM    100  O24 ACD     1      21.260  23.740  20.010  1.00  0.00            
ATOM    101  C30 ACD     1      19.770  22.590  21.420  1.00  0.00            
ATOM    102  H48 ACD     1      19.690  21.780  22.160  1.00  0.00            
ATOM    103  H49 ACD     1      20.040  23.490  21.980  1.00  0.00            
ATOM    104  O25 ACD     1      18.550  22.760  20.690  1.00  0.00            
ATOM    105  H50 ACD     1      18.280  23.680  20.770  1.00  0.00            
ATOM    106  C31 ACD     1      23.270  21.730  20.170  1.00  0.00            
ATOM    107  H51 ACD     1      22.920  21.060  19.380  1.00  0.00            
ATOM    108  O26 ACD     1      24.360  21.110  20.800  1.00  0.00            
ATOM    109  H52 ACD     1      24.000  20.270  21.090  1.00  0.00            
ATOM    110  C32 ACD     1      23.570  23.140  19.580  1.00  0.00            
ATOM    111  H53 ACD     1      23.850  23.820  20.390  1.00  0.00            
ATOM    112  O27 ACD     1      24.730  23.250  18.640  1.00  0.00            
ATOM    113  H54 ACD     1      24.960  24.180  18.520  1.00  0.00            
ATOM    114  C33 ACD     1      22.260  23.720  18.960  1.00  0.00            
ATOM    115  H55 ACD     1      22.410  24.740  18.610  1.00  0.00            
ATOM    116  O28 ACD     1      21.820  22.860  17.920  1.00  0.00            
ATOM    117  C34 ACD     1      21.270  23.390  16.750  1.00  0.00            
ATOM    118  H56 ACD     1      21.670  24.390  16.550  1.00  0.00            
ATOM    119  C35 ACD     1      21.720  22.390  15.620  1.00  0.00            
ATOM    120  H57 ACD     1      21.740  21.430  16.160  1.00  0.00            
ATOM    121  O29 ACD     1      23.010  22.790  15.210  1.00  0.00            
ATOM    122  H58 ACD     1      23.490  22.020  14.880  1.00  0.00            
ATOM    123  C36 ACD     1      20.700  22.330  14.470  1.00  0.00            
ATOM    124  H59 ACD     1      20.830  23.330  14.050  1.00  0.00            
ATOM    125  O30 ACD     1      21.130  21.390  13.500  1.00  0.00            
ATOM    126  H60 ACD     1      20.430  21.150  12.880  1.00  0.00            
ATOM    127  C1  EA3     2      27.700  14.650  21.370  1.00  0.00            
ATOM    128  N1  EA3     2      27.250  15.570  20.310  1.00  0.00            
ATOM    129  C2  EA3     2      25.890  15.950  20.760  1.00  0.00            
ATOM    130  C3  EA3     2      25.000  16.730  19.800  1.00  0.00            
ATOM    131  N2  EA3     2      24.760  15.870  18.560  1.00  0.00            
ATOM    132  C4  EA3     2      23.950  16.600  17.470  1.00  0.00            
ATOM    133  C5  EA3     2      23.770  15.790  16.240  1.00  0.00            
ATOM    134  C6  EA3     2      23.750  16.430  15.000  1.00  0.00            
ATOM    135  C7  EA3     2      23.490  15.650  13.830  1.00  0.00            
ATOM    136  C8  EA3     2      23.290  14.230  13.880  1.00  0.00            
ATOM    137  C9  EA3     2      23.220  13.610  15.100  1.00  0.00            
ATOM    138  C10 EA3     2      23.470  14.410  16.270  1.00  0.00            
ATOM    139  C11 EA3     2      22.610  17.120  17.990  1.00  0.00            
ATOM    140  C12 EA3     2      21.800  16.350  18.850  1.00  0.00            
ATOM    141  C13 EA3     2      20.650  16.930  19.480  1.00  0.00            
ATOM    142  C14 EA3     2      20.380  18.290  19.220  1.00  0.00            
ATOM    143  Cl1 EA3     2      19.030  19.100  20.050  1.00  0.00            
ATOM    144  C15 EA3     2      21.230  19.080  18.380  1.00  0.00            
ATOM    145  C16 EA3     2      22.260  18.410  17.740  1.00  0.00            
ATOM    146  C17 EA3     2      26.140  15.470  18.030  1.00  0.00            
ATOM    147  C18 EA3     2      27.040  14.840  19.020  1.00  0.00            
ATOM    148  H1  EA3     2      26.940  13.990  21.780  1.00  0.00            
ATOM    149  H2  EA3     2      28.540  14.010  21.100  1.00  0.00            
ATOM    150  H3  EA3     2      28.090  15.280  22.180  1.00  0.00            
ATOM    151  H4  EA3     2      27.910  16.350  20.230  1.00  0.00            
ATOM    152  H5  EA3     2      26.070  16.580  21.630  1.00  0.00            
ATOM    153  H6  EA3     2      25.380  15.040  21.090  1.00  0.00            
ATOM    154  H7  EA3     2      25.400  17.730  19.620  1.00  0.00            
ATOM    155  H8  EA3     2      23.990  16.740  20.230  1.00  0.00            
ATOM    156  H9  EA3     2      24.350  14.980  18.860  1.00  0.00            
ATOM    157  H10 EA3     2      24.470  17.530  17.210  1.00  0.00            
ATOM    158  H11 EA3     2      23.840  17.510  14.990  1.00  0.00            
ATOM    159  H12 EA3     2      23.550  16.100  12.840  1.00  0.00            
ATOM    160  H13 EA3     2      23.180  13.720  12.930  1.00  0.00            
ATOM    161  H14 EA3     2      23.170  12.520  15.150  1.00  0.00            
ATOM    162  H15 EA3     2      23.350  13.910  17.230  1.00  0.00            
ATOM    163  H16 EA3     2      22.090  15.340  19.110  1.00  0.00            
ATOM    164  H17 EA3     2      20.060  16.390  20.210  1.00  0.00            
ATOM    165  H18 EA3     2      20.960  20.110  18.180  1.00  0.00            
ATOM    166  H19 EA3     2      22.900  18.990  17.080  1.00  0.00            
ATOM    167  H20 EA3     2      26.520  16.430  17.670  1.00  0.00            
ATOM    168  H21 EA3     2      25.950  14.900  17.130  1.00  0.00            
ATOM    169  H22 EA3     2      26.620  13.900  19.380  1.00  0.00            
ATOM    170  H23 EA3     2      27.910  14.670  18.380  1.00  0.00            
TER
ENDMDL
MODEL        1
ATOM      1  H1  ACD     1      21.820  26.440  17.610  1.00  0.00            
ATOM      2  O1  ACD     1      21.490  26.590  18.500  1.00  0.00            
ATOM      3  C1  ACD     1      20.830  25.320  18.750  1.00  0.00            
ATOM      4  H2  ACD     1      19.910  25.290  18.160  1.00  0.00            
ATOM      5  H3  ACD     1      20.650  25.120  19.810  1.00  0.00            
ATOM      6  C2  ACD     1      21.550  24.140  18.320  1.00  0.00            
ATOM      7  H4  ACD     1      21.010  23.340  18.840  1.00  0.00            
ATOM      8  O2  ACD     1      21.350  24.010  16.920  1.00  0.00            
ATOM      9  C3  ACD     1      21.950  22.850  16.390  1.00  0.00            
ATOM     10  H5  ACD     1      21.620  22.910  15.350  1.00  0.00            
ATOM     11  O3  ACD     1      21.340  21.740  17.050  1.00  0.00            
ATOM     12  C4  ACD     1      20.530  20.800  16.300  1.00  0.00            
ATOM     13  H6  ACD     1      20.430  21.100  15.240  1.00  0.00            
ATOM     14  C5  ACD     1      21.080  19.360  16.390  1.00  0.00            
ATOM     15  H7  ACD     1      21.450  19.200  17.410  1.00  0.00            
ATOM     16  O4  ACD     1      22.200  19.340  15.550  1.00  0.00            
ATOM     17  H8  ACD     1      22.570  20.220  15.600  1.00  0.00            
ATOM     18  C6  ACD     1      20.060  18.300  15.930  1.00  0.00            
ATOM     19  H9  ACD     1      19.860  18.450  14.860  1.00  0.00            
ATOM     20  O5  ACD     1      20.490  16.940  16.170  1.00  0.00            
ATOM     21  H10 ACD     1      21.440  16.900  16.040  1.00  0.00            
ATOM     22  C7  ACD     1      18.750  18.530  16.620  1.00  0.00            
ATOM     23  H11 ACD     1      18.090  17.760  16.200  1.00  0.00            
ATOM     24  O6  ACD     1      18.360  19.840  16.370  1.00  0.00            
ATOM     25  C8  ACD     1      19.170  20.860  16.950  1.00  0.00            
ATOM     26  H12 ACD     1      19.200  20.700  18.030  1.00  0.00            
ATOM     27  C9  ACD     1      18.470  22.150  16.800  1.00  0.00            
ATOM     28  H13 ACD     1      19.150  22.890  17.240  1.00  0.00            
ATOM     29  H14 ACD     1      18.140  22.360  15.780  1.00  0.00            
ATOM     30  O7  ACD     1      17.270  22.280  17.560  1.00  0.00            
ATOM     31  H15 ACD     1      17.420  22.900  18.280  1.00  0.00            
ATOM     32  O8  ACD     1      18.890  18.280  18.030  1.00  0.00            
ATOM     33  C10 ACD     1      17.940  17.340  18.530  1.00  0.00            
ATOM     34  H16 ACD     1      17.050  17.260  17.890  1.00  0.00            
ATOM     35  C11 ACD     1      18.460  15.920  18.750  1.00  0.00            
ATOM     36  H17 ACD     1      19.420  16.070  19.260  1.00  0.00            
ATOM     37  O9  ACD     1      18.700  15.370  17.500  1.00  0.00            
ATOM     38  H18 ACD     1      19.420  15.830  17.070  1.00  0.00            
ATOM     39  C12 ACD     1      17.540  15.070  19.670  1.00  0.00            
ATOM     40  H19 ACD     1      16.610  14.820  19.140  1.00  0.00            
ATOM     41  O10 ACD     1      18.030  13.800  19.940  1.00  0.00            
ATOM     42  H20 ACD     1      17.810  13.510  20.830  1.00  0.00            
ATOM     43  C13 ACD     1      17.350  15.860  20.950  1.00  0.00            
ATOM     44  H21 ACD     1      16.640  15.290  21.560  1.00  0.00            
ATOM     45  O11 ACD     1      16.720  17.120  20.710  1.00  0.00            
ATOM     46  C14 ACD     1      17.450  17.980  19.870  1.00  0.00            
ATOM     47  H22 ACD     1      18.300  18.370  20.460  1.00  0.00            
ATOM     48  C15 ACD     1      16.530  19.170  19.490  1.00  0.00            
ATOM     49  H23 ACD     1      17.100  19.880  18.870  1.00  0.00            
ATOM     50  H24 ACD     1      15.770  18.850  18.760  1.00  0.00            
ATOM     51  O12 ACD     1      16.000  19.930  20.550  1.00  0.00            
ATOM     52  H25 ACD     1      15.310  20.540  20.290  1.00  0.00            
ATOM     53  O13 ACD     1      18.510  16.000  21.690  1.00  0.00            
ATOM     54  C16 ACD     1      18.500  15.930  23.140  1.00  0.00            
ATOM     55  H26 ACD     1      17.860  15.090  23.430  1.00  0.00            
ATOM     56  C17 ACD     1      19.890  15.580  23.570  1.00  0.00            
ATOM     57  H27 ACD     1      20.550  16.210  22.970  1.00  0.00            
ATOM     58  O14 ACD     1      20.230  14.170  23.280  1.00  0.00            
ATOM     59  H28 ACD     1      20.440  14.050  22.350  1.00  0.00            
ATOM     60  C18 ACD     1      20.100  15.810  25.030  1.00  0.00            
ATOM     61  H29 ACD     1      19.490  15.110  25.620  1.00  0.00            
ATOM     62  O15 ACD     1      21.460  15.590  25.440  1.00  0.00            
ATOM     63  H30 ACD     1      21.610  14.650  25.320  1.00  0.00            
ATOM     64  C19 ACD     1      19.740  17.240  25.390  1.00  0.00            
ATOM     65  H31 ACD     1      19.890  17.530  26.430  1.00  0.00            
ATOM     66  O16 ACD     1      18.370  17.420  25.100  1.00  0.00            
ATOM     67  C20 ACD     1      17.880  17.230  23.750  1.00  0.00            
ATOM     68  H32 ACD     1      18.120  18.080  23.090  1.00  0.00            
ATOM     69  C21 ACD     1      16.340  17.080  23.840  1.00  0.00            
ATOM     70  H33 ACD     1      15.950  16.760  22.870  1.00  0.00            
ATOM     71  H34 ACD     1      16.140  16.380  24.670  1.00  0.00            
ATOM     72  O17 ACD     1      15.740  18.290  24.300  1.00  0.00            
ATOM     73  H35 ACD     1      15.060  18.080  24.950  1.00  0.00            
ATOM     74  O18 ACD     1      20.480  18.110  24.610  1.00  0.00            
ATOM     75  C22 ACD     1      21.420  18.940  25.300  1.00  0.00            
ATOM     76  H36 ACD     1      21.530  18.680  26.370  1.00  0.00            
ATOM     77  C23 ACD     1      22.790  18.810  24.710  1.00  0.00            
ATOM     78  H37 ACD     1      22.570  19.050  23.660  1.00  0.00            
ATOM     79  O19 ACD     1      23.240  17.410  24.800  1.00  0.00            
ATOM     80  H38 ACD     1      22.510  16.790  24.880  1.00  0.00            
ATOM     81  C24 ACD     1      23.780  19.810  25.300  1.00  0.00            
ATOM     82  H39 ACD     1      23.950  19.670  26.370  1.00  0.00            
ATOM     83  O20 ACD     1      25.040  19.780  24.660  1.00  0.00            
ATOM     84  H40 ACD     1      25.540  19.150  25.180  1.00  0.00            
ATOM     85  C25 ACD     1      23.160  21.250  25.090  1.00  0.00            
ATOM     86  H41 ACD     1      23.800  21.940  25.640  1.00  0.00            
ATOM     87  O21 ACD     1      21.890  21.260  25.800  1.00  0.00            
ATOM     88  C26 ACD     1      20.890  20.420  25.240  1.00  0.00            
ATOM     89  H42 ACD     1      20.860  20.720  24.190  1.00  0.00            
ATOM     90  C27 ACD     1      19.600  20.690  25.920  1.00  0.00            
ATOM     91  H43 ACD     1      19.610  21.780  25.790  1.00  0.00            
ATOM     92  H44 ACD     1      18.760  20.340  25.320  1.00  0.00            
ATOM     93  O22 ACD     1      19.430  20.280  27.280  1.00  0.00            
ATOM     94  H45 ACD     1      20.240  20.540  27.730  1.00  0.00            
ATOM     95  O23 ACD     1      22.970  21.640  23.710  1.00  0.00            
ATOM     96  C28 ACD     1      23.350  23.020  23.300  1.00  0.00            
ATOM     97  H46 ACD     1      23.490  23.720  24.130  1.00  0.00            
ATOM     98  C29 ACD     1      22.200  23.680  22.530  1.00  0.00            
ATOM     99  H47 ACD     1      21.820  22.890  21.870  1.00  0.00            
ATOM    100  O24 ACD     1      22.670  24.890  21.950  1.00  0.00            
ATOM    101  C30 ACD     1      21.110  24.000  23.560  1.00  0.00            
ATOM    102  H48 ACD     1      21.020  23.080  24.150  1.00  0.00            
ATOM    103  H49 ACD     1      21.470  24.650  24.370  1.00  0.00            
ATOM    104  O25 ACD     1      19.910  24.360  23.130  1.00  0.00            
ATOM    105  H50 ACD     1      19.450  24.870  23.800  1.00  0.00            
ATOM    106  C31 ACD     1      24.570  22.820  22.420  1.00  0.00            
ATOM    107  H51 ACD     1      24.220  22.170  21.610  1.00  0.00            
ATOM    108  O26 ACD     1      25.650  22.170  23.110  1.00  0.00            
ATOM    109  H52 ACD     1      25.380  21.550  23.800  1.00  0.00            
ATOM    110  C32 ACD     1      24.850  24.130  21.820  1.00  0.00            
ATOM    111  H53 ACD     1      25.210  24.750  22.650  1.00  0.00            
ATOM    112  O27 ACD     1      25.910  24.100  20.820  1.00  0.00            
ATOM    113  H54 ACD     1      26.680  24.080  21.400  1.00  0.00            
ATOM    114  C33 ACD     1      23.660  24.660  20.980  1.00  0.00            
ATOM    115  H55 ACD     1      23.940  25.660  20.620  1.00  0.00            
ATOM    116  O28 ACD     1      23.230  23.670  20.060  1.00  0.00            
ATOM    117  C34 ACD     1      23.030  24.060  18.690  1.00  0.00            
ATOM    118  H56 ACD     1      23.460  25.040  18.450  1.00  0.00            
ATOM    119  C35 ACD     1      23.850  22.960  17.950  1.00  0.00            
ATOM    120  H57 ACD     1      23.630  21.980  18.390  1.00  0.00            
ATOM    121  O29 ACD     1      25.220  23.270  18.170  1.00  0.00            
ATOM    122  H58 ACD     1      25.440  23.250  19.100  1.00  0.00            
ATOM    123  C36 ACD     1      23.450  22.830  16.460  1.00  0.00            
ATOM    124  H59 ACD     1      23.940  23.640  15.910  1.00  0.00            
ATOM    125  O30 ACD     1      23.820  21.540  15.900  1.00  0.00            
ATOM    126  H60 ACD     1      24.780  21.500  15.930  1.00  0.00            
ATOM    127  C1  EA3     2      27.330  15.440  24.070  1.00  0.00            
ATOM    128  N1  EA3     2      27.020  16.150  22.720  1.00  0.00            
ATOM    129  C2  EA3     2      25.760  16.940  22.990  1.00  0.00            
ATOM    130  C3  EA3     2      25.160  17.630  21.740  1.00  0.00            
ATOM    131  N2  EA3     2      24.850  16.590  20.700  1.00  0.00            
ATOM    132  C4  EA3     2      24.220  17.370  19.540  1.00  0.00            
ATOM    133  C5  EA3     2      23.930  16.520  18.280  1.00  0.00            
ATOM    134  C6  EA3     2      24.780  16.840  17.200  1.00  0.00            
ATOM    135  C7  EA3     2      24.730  16.150  15.990  1.00  0.00            
ATOM    136  C8  EA3     2      23.810  15.090  15.880  1.00  0.00            
ATOM    137  C9  EA3     2      22.880  14.810  16.870  1.00  0.00            
ATOM    138  C10 EA3     2      22.930  15.470  18.130  1.00  0.00            
ATOM    139  C11 EA3     2      22.970  18.140  19.890  1.00  0.00            
ATOM    140  C12 EA3     2      21.930  17.580  20.700  1.00  0.00            
ATOM    141  C13 EA3     2      20.930  18.450  21.130  1.00  0.00            
ATOM    142  C14 EA3     2      20.910  19.790  20.760  1.00  0.00            
ATOM    143  Cl1 EA3     2      19.750  20.840  21.520  1.00  0.00            
ATOM    144  C15 EA3     2      21.940  20.320  19.990  1.00  0.00            
ATOM    145  C16 EA3     2      23.000  19.480  19.520  1.00  0.00            
ATOM    146  C17 EA3     2      26.070  15.710  20.380  1.00  0.00            
ATOM    147  C18 EA3     2      26.690  15.130  21.630  1.00  0.00            
ATOM    148  H1  EA3     2      26.500  14.900  24.520  1.00  0.00            
ATOM    149  H2  EA3     2      28.130  14.700  24.010  1.00  0.00            
ATOM    150  H3  EA3     2      27.530  16.240  24.780  1.00  0.00            
ATOM    151  H4  EA3     2      27.770  16.760  22.390  1.00  0.00            
ATOM    152  H5  EA3     2      26.020  17.710  23.710  1.00  0.00            
ATOM    153  H6  EA3     2      25.070  16.300  23.530  1.00  0.00            
ATOM    154  H7  EA3     2      25.820  18.380  21.300  1.00  0.00            
ATOM    155  H8  EA3     2      24.270  18.190  22.050  1.00  0.00            
ATOM    156  H9  EA3     2      24.130  15.970  21.100  1.00  0.00            
ATOM    157  H10 EA3     2      24.960  18.040  19.100  1.00  0.00            
ATOM    158  H11 EA3     2      25.520  17.640  17.280  1.00  0.00            
ATOM    159  H12 EA3     2      25.370  16.330  15.120  1.00  0.00            
ATOM    160  H13 EA3     2      23.730  14.600  14.910  1.00  0.00            
ATOM    161  H14 EA3     2      22.240  13.950  16.700  1.00  0.00            
ATOM    162  H15 EA3     2      22.300  15.310  19.000  1.00  0.00            
ATOM    163  H16 EA3     2      21.980  16.510  20.860  1.00  0.00            
ATOM    164  H17 EA3     2      20.120  18.030  21.710  1.00  0.00            
ATOM    165  H18 EA3     2      21.970  21.390  19.820  1.00  0.00            
ATOM    166  H19 EA3     2      23.810  19.900  18.930  1.00  0.00            
ATOM    167  H20 EA3     2      26.820  16.310  19.870  1.00  0.00            
ATOM    168  H21 EA3     2      25.760  14.900  19.720  1.00  0.00            
ATOM    169  H22 EA3     2      25.960  14.410  22.020  1.00  0.00            
ATOM    170  H23 EA3     2      27.590  14.640  21.260  1.00  0.00            
TER
ENDMDL
MODEL        1
ATOM      1  H1  ACD     1      14.490  17.940  28.780  1.00  0.00            
ATOM      2  O1  ACD     1      13.880  17.220  28.930  1.00  0.00            
ATOM      3  C1  ACD     1      12.850  17.340  28.010  1.00  0.00            
ATOM      4  H2  ACD     1      12.580  18.400  27.880  1.00  0.00            
ATOM      5  H3  ACD     1      11.990  16.820  28.440  1.00  0.00            
ATOM      6  C2  ACD     1      13.290  16.720  26.680  1.00  0.00            
ATOM      7  H4  ACD     1      14.340  17.040  26.540  1.00  0.00            
ATOM      8  O2  ACD     1      13.280  15.290  26.900  1.00  0.00            
ATOM      9  C3  ACD     1      13.740  14.520  25.840  1.00  0.00            
ATOM     10  H5  ACD     1      13.630  13.500  26.220  1.00  0.00            
ATOM     11  O3  ACD     1      15.060  14.830  25.470  1.00  0.00            
ATOM     12  C4  ACD     1      16.180  13.990  25.770  1.00  0.00            
ATOM     13  H6  ACD     1      16.000  13.160  26.460  1.00  0.00            
ATOM     14  C5  ACD     1      16.600  13.370  24.420  1.00  0.00            
ATOM     15  H7  ACD     1      16.710  14.160  23.670  1.00  0.00            
ATOM     16  O4  ACD     1      15.660  12.350  24.140  1.00  0.00            
ATOM     17  H8  ACD     1      16.090  11.950  23.380  1.00  0.00            
ATOM     18  C6  ACD     1      18.010  12.930  24.430  1.00  0.00            
ATOM     19  H9  ACD     1      18.110  12.020  25.020  1.00  0.00            
ATOM     20  O5  ACD     1      18.470  12.660  23.120  1.00  0.00            
ATOM     21  H10 ACD     1      19.330  12.280  23.270  1.00  0.00            
ATOM     22  C7  ACD     1      18.920  13.990  25.070  1.00  0.00            
ATOM     23  H11 ACD     1      19.950  13.620  25.030  1.00  0.00            
ATOM     24  O6  ACD     1      18.510  14.210  26.370  1.00  0.00            
ATOM     25  C8  ACD     1      17.220  14.860  26.500  1.00  0.00            
ATOM     26  H12 ACD     1      17.280  15.830  25.970  1.00  0.00            
ATOM     27  C9  ACD     1      16.920  15.070  27.930  1.00  0.00            
ATOM     28  H13 ACD     1      17.560  15.810  28.420  1.00  0.00            
ATOM     29  H14 ACD     1      15.940  15.540  28.120  1.00  0.00            
ATOM     30  O7  ACD     1      16.900  13.900  28.730  1.00  0.00            
ATOM     31  H15 ACD     1      17.270  14.110  29.590  1.00  0.00            
ATOM     32  O8  ACD     1      18.960  15.130  24.290  1.00  0.00            
ATOM     33  C10 ACD     1      20.200  15.740  23.950  1.00  0.00            
ATOM     34  H16 ACD     1      21.070  15.080  23.990  1.00  0.00            
ATOM     35  C11 ACD     1      20.010  16.290  22.500  1.00  0.00            
ATOM     36  H17 ACD     1      19.110  16.910  22.520  1.00  0.00            
ATOM     37  O9  ACD     1      19.850  15.300  21.580  1.00  0.00            
ATOM     38  H18 ACD     1      18.960  14.930  21.590  1.00  0.00            
ATOM     39  C12 ACD     1      21.090  17.270  22.030  1.00  0.00            
ATOM     40  H19 ACD     1      21.940  16.600  21.880  1.00  0.00            
ATOM     41  O10 ACD     1      20.770  17.850  20.780  1.00  0.00            
ATOM     42  H20 ACD     1      20.830  17.070  20.230  1.00  0.00            
ATOM     43  C13 ACD     1      21.470  18.340  23.140  1.00  0.00            
ATOM     44  H21 ACD     1      22.350  18.870  22.770  1.00  0.00            
ATOM     45  O11 ACD     1      21.630  17.690  24.360  1.00  0.00            
ATOM     46  C14 ACD     1      20.470  17.010  24.820  1.00  0.00            
ATOM     47  H22 ACD     1      19.630  17.710  24.770  1.00  0.00            
ATOM     48  C15 ACD     1      20.790  16.700  26.230  1.00  0.00            
ATOM     49  H23 ACD     1      21.210  17.640  26.640  1.00  0.00            
ATOM     50  H24 ACD     1      19.880  16.430  26.770  1.00  0.00            
ATOM     51  O12 ACD     1      21.780  15.670  26.430  1.00  0.00            
ATOM     52  H25 ACD     1      22.420  15.920  25.760  1.00  0.00            
ATOM     53  O13 ACD     1      20.420  19.270  23.350  1.00  0.00            
ATOM     54  C16 ACD     1      20.650  20.660  23.110  1.00  0.00            
ATOM     55  H26 ACD     1      21.700  20.780  22.830  1.00  0.00            
ATOM     56  C17 ACD     1      19.820  21.070  21.940  1.00  0.00            
ATOM     57  H27 ACD     1      18.840  20.610  22.120  1.00  0.00            
ATOM     58  O14 ACD     1      20.420  20.590  20.710  1.00  0.00            
ATOM     59  H28 ACD     1      20.690  19.690  20.900  1.00  0.00            
ATOM     60  C18 ACD     1      19.780  22.630  21.950  1.00  0.00            
ATOM     61  H29 ACD     1      20.800  23.010  21.810  1.00  0.00            
ATOM     62  O15 ACD     1      18.930  23.130  20.920  1.00  0.00            
ATOM     63  H30 ACD     1      19.440  23.070  20.110  1.00  0.00            
ATOM     64  C19 ACD     1      19.360  23.240  23.210  1.00  0.00            
ATOM     65  H31 ACD     1      19.430  24.330  23.120  1.00  0.00            
ATOM     66  O16 ACD     1      20.180  22.780  24.300  1.00  0.00            
ATOM     67  C20 ACD     1      20.350  21.350  24.420  1.00  0.00            
ATOM     68  H32 ACD     1      19.320  21.040  24.650  1.00  0.00            
ATOM     69  C21 ACD     1      21.450  21.080  25.480  1.00  0.00            
ATOM     70  H33 ACD     1      21.560  19.990  25.570  1.00  0.00            
ATOM     71  H34 ACD     1      22.330  21.620  25.100  1.00  0.00            
ATOM     72  O17 ACD     1      20.950  21.520  26.700  1.00  0.00            
ATOM     73  H35 ACD     1      20.940  22.480  26.640  1.00  0.00            
ATOM     74  O18 ACD     1      18.000  22.920  23.450  1.00  0.00            
ATOM     75  C22 ACD     1      17.090  23.930  23.790  1.00  0.00            
ATOM     76  H36 ACD     1      17.500  24.930  23.560  1.00  0.00            
ATOM     77  C23 ACD     1      15.950  23.680  22.770  1.00  0.00            
ATOM     78  H37 ACD     1      15.700  22.610  22.690  1.00  0.00            
ATOM     79  O19 ACD     1      16.310  23.980  21.490  1.00  0.00            
ATOM     80  H38 ACD     1      17.200  23.660  21.330  1.00  0.00            
ATOM     81  C24 ACD     1      14.720  24.470  23.180  1.00  0.00            
ATOM     82  H39 ACD     1      14.920  25.550  23.190  1.00  0.00            
ATOM     83  O20 ACD     1      13.630  24.270  22.260  1.00  0.00            
ATOM     84  H40 ACD     1      13.590  25.070  21.730  1.00  0.00            
ATOM     85  C25 ACD     1      14.290  23.990  24.600  1.00  0.00            
ATOM     86  H41 ACD     1      13.320  24.360  24.930  1.00  0.00            
ATOM     87  O21 ACD     1      15.340  24.370  25.560  1.00  0.00            
ATOM     88  C26 ACD     1      16.640  23.780  25.250  1.00  0.00            
ATOM     89  H42 ACD     1      16.400  22.720  25.420  1.00  0.00            
ATOM     90  C27 ACD     1      17.640  24.190  26.280  1.00  0.00            
ATOM     91  H43 ACD     1      18.650  23.990  25.900  1.00  0.00            
ATOM     92  H44 ACD     1      17.570  25.280  26.400  1.00  0.00            
ATOM     93  O22 ACD     1      17.310  23.680  27.610  1.00  0.00            
ATOM     94  H45 ACD     1      16.360  23.680  27.750  1.00  0.00            
ATOM     95  O23 ACD     1      14.190  22.550  24.680  1.00  0.00            
ATOM     96  C28 ACD     1      12.900  21.980  24.990  1.00  0.00            
ATOM     97  H46 ACD     1      12.030  22.640  25.060  1.00  0.00            
ATOM     98  C29 ACD     1      13.100  21.060  26.180  1.00  0.00            
ATOM     99  H47 ACD     1      14.020  20.480  26.060  1.00  0.00            
ATOM    100  O24 ACD     1      11.950  20.250  26.390  1.00  0.00            
ATOM    101  C30 ACD     1      13.240  21.760  27.470  1.00  0.00            
ATOM    102  H48 ACD     1      13.190  20.910  28.170  1.00  0.00            
ATOM    103  H49 ACD     1      14.290  22.080  27.490  1.00  0.00            
ATOM    104  O25 ACD     1      12.270  22.780  27.740  1.00  0.00            
ATOM    105  H50 ACD     1      12.360  22.970  28.680  1.00  0.00            
ATOM    106  C31 ACD     1      12.630  21.060  23.760  1.00  0.00            
ATOM    107  H51 ACD     1      13.530  20.460  23.600  1.00  0.00            
ATOM    108  O26 ACD     1      12.370  22.040  22.750  1.00  0.00            
ATOM    109  H52 ACD     1      12.990  22.770  22.730  1.00  0.00            
ATOM    110  C32 ACD     1      11.440  20.100  23.970  1.00  0.00            
ATOM    111  H53 ACD     1      10.520  20.680  24.110  1.00  0.00            
ATOM    112  O27 ACD     1      11.250  19.080  23.020  1.00  0.00            
ATOM    113  H54 ACD     1      11.760  18.310  23.290  1.00  0.00            
ATOM    114  C33 ACD     1      11.720  19.330  25.270  1.00  0.00            
ATOM    115  H55 ACD     1      10.890  18.680  25.590  1.00  0.00            
ATOM    116  O28 ACD     1      12.820  18.460  25.050  1.00  0.00            
ATOM    117  C34 ACD     1      12.520  17.070  25.380  1.00  0.00            
ATOM    118  H56 ACD     1      11.440  16.890  25.480  1.00  0.00            
ATOM    119  C35 ACD     1      13.030  16.280  24.190  1.00  0.00            
ATOM    120  H57 ACD     1      14.090  16.480  24.000  1.00  0.00            
ATOM    121  O29 ACD     1      12.270  16.600  23.070  1.00  0.00            
ATOM    122  H58 ACD     1      12.240  15.830  22.500  1.00  0.00            
ATOM    123  C36 ACD     1      12.970  14.740  24.600  1.00  0.00            
ATOM    124  H59 ACD     1      11.930  14.490  24.870  1.00  0.00            
ATOM    125  O30 ACD     1      13.470  13.920  23.550  1.00  0.00            
ATOM    126  H60 ACD     1      14.370  13.770  23.850  1.00  0.00            
ATOM    127  C1  EA3     2      10.360  21.060  18.540  1.00  0.00            
ATOM    128  N1  EA3     2      11.380  19.970  18.770  1.00  0.00            
ATOM    129  C2  EA3     2      11.800  19.940  20.250  1.00  0.00            
ATOM    130  C3  EA3     2      13.020  19.090  20.520  1.00  0.00            
ATOM    131  N2  EA3     2      14.180  19.570  19.690  1.00  0.00            
ATOM    132  C4  EA3     2      15.400  18.610  19.980  1.00  0.00            
ATOM    133  C5  EA3     2      16.560  18.850  19.030  1.00  0.00            
ATOM    134  C6  EA3     2      16.970  20.210  18.740  1.00  0.00            
ATOM    135  C7  EA3     2      18.180  20.350  18.090  1.00  0.00            
ATOM    136  C8  EA3     2      18.900  19.160  17.680  1.00  0.00            
ATOM    137  C9  EA3     2      18.410  17.840  17.890  1.00  0.00            
ATOM    138  C10 EA3     2      17.240  17.690  18.580  1.00  0.00            
ATOM    139  C11 EA3     2      16.020  18.700  21.350  1.00  0.00            
ATOM    140  C12 EA3     2      16.380  17.530  22.060  1.00  0.00            
ATOM    141  C13 EA3     2      16.630  17.600  23.450  1.00  0.00            
ATOM    142  C14 EA3     2      16.630  18.820  24.100  1.00  0.00            
ATOM    143  Cl1 EA3     2      17.040  18.870  25.820  1.00  0.00            
ATOM    144  C15 EA3     2      16.380  20.010  23.400  1.00  0.00            
ATOM    145  C16 EA3     2      16.080  19.950  22.010  1.00  0.00            
ATOM    146  C17 EA3     2      13.770  19.500  18.230  1.00  0.00            
ATOM    147  C18 EA3     2      12.590  20.420  17.950  1.00  0.00            
ATOM    148  H1  EA3     2       9.980  20.950  17.520  1.00  0.00            
ATOM    149  H2  EA3     2       9.540  20.990  19.250  1.00  0.00            
ATOM    150  H3  EA3     2      10.890  22.010  18.680  1.00  0.00            
ATOM    151  H4  EA3     2      11.030  19.050  18.460  1.00  0.00            
ATOM    152  H5  EA3     2      11.000  19.480  20.830  1.00  0.00            
ATOM    153  H6  EA3     2      12.020  20.950  20.600  1.00  0.00            
ATOM    154  H7  EA3     2      12.890  18.080  20.120  1.00  0.00            
ATOM    155  H8  EA3     2      13.370  19.080  21.550  1.00  0.00            
ATOM    156  H9  EA3     2      14.360  20.520  20.040  1.00  0.00            
ATOM    157  H10 EA3     2      15.140  17.590  19.690  1.00  0.00            
ATOM    158  H11 EA3     2      16.600  21.140  19.170  1.00  0.00            
ATOM    159  H12 EA3     2      18.610  21.340  17.970  1.00  0.00            
ATOM    160  H13 EA3     2      19.890  19.320  17.270  1.00  0.00            
ATOM    161  H14 EA3     2      18.900  16.980  17.430  1.00  0.00            
ATOM    162  H15 EA3     2      16.880  16.710  18.870  1.00  0.00            
ATOM    163  H16 EA3     2      16.350  16.580  21.540  1.00  0.00            
ATOM    164  H17 EA3     2      16.940  16.730  24.020  1.00  0.00            
ATOM    165  H18 EA3     2      16.500  20.980  23.850  1.00  0.00            
ATOM    166  H19 EA3     2      15.800  20.890  21.540  1.00  0.00            
ATOM    167  H20 EA3     2      13.590  18.460  17.970  1.00  0.00            
ATOM    168  H21 EA3     2      14.560  19.910  17.600  1.00  0.00            
ATOM    169  H22 EA3     2      12.850  21.440  18.250  1.00  0.00            
ATOM    170  H23 EA3     2      12.370  20.270  16.900  1.00  0.00            
TER
ENDMDL
MODEL        1
ATOM      1  H1  ACD     1      13.370  22.300   9.810  1.00  0.00            
ATOM      2  O1  ACD     1      12.950  22.890  10.430  1.00  0.00            
ATOM      3  C1  ACD     1      12.130  23.760   9.710  1.00  0.00            
ATOM      4  H2  ACD     1      11.610  23.160   8.940  1.00  0.00            
ATOM      5  H3  ACD     1      12.760  24.460   9.140  1.00  0.00            
ATOM      6  C2  ACD     1      11.050  24.380  10.530  1.00  0.00            
ATOM      7  H4  ACD     1      10.350  23.560  10.710  1.00  0.00            
ATOM      8  O2  ACD     1      11.560  24.910  11.770  1.00  0.00            
ATOM      9  C3  ACD     1      10.690  25.570  12.600  1.00  0.00            
ATOM     10  H5  ACD     1      11.220  25.890  13.500  1.00  0.00            
ATOM     11  O3  ACD     1       9.630  24.720  12.900  1.00  0.00            
ATOM     12  C4  ACD     1       9.600  24.340  14.290  1.00  0.00            
ATOM     13  H6  ACD     1      10.280  24.950  14.900  1.00  0.00            
ATOM     14  C5  ACD     1       8.200  24.550  14.710  1.00  0.00            
ATOM     15  H7  ACD     1       7.570  23.990  14.010  1.00  0.00            
ATOM     16  O4  ACD     1       7.860  25.920  14.650  1.00  0.00            
ATOM     17  H8  ACD     1       8.480  26.330  14.050  1.00  0.00            
ATOM     18  C6  ACD     1       7.920  24.010  16.120  1.00  0.00            
ATOM     19  H9  ACD     1       8.480  24.660  16.800  1.00  0.00            
ATOM     20  O5  ACD     1       6.600  24.130  16.460  1.00  0.00            
ATOM     21  H10 ACD     1       6.120  23.550  15.870  1.00  0.00            
ATOM     22  C7  ACD     1       8.420  22.560  16.250  1.00  0.00            
ATOM     23  H11 ACD     1       8.290  22.300  17.310  1.00  0.00            
ATOM     24  O6  ACD     1       9.810  22.580  15.910  1.00  0.00            
ATOM     25  C8  ACD     1       9.990  22.860  14.510  1.00  0.00            
ATOM     26  H12 ACD     1       9.410  22.210  13.850  1.00  0.00            
ATOM     27  C9  ACD     1      11.470  22.560  14.160  1.00  0.00            
ATOM     28  H13 ACD     1      11.620  22.800  13.090  1.00  0.00            
ATOM     29  H14 ACD     1      12.220  23.050  14.790  1.00  0.00            
ATOM     30  O7  ACD     1      11.730  21.110  14.240  1.00  0.00            
ATOM     31  H15 ACD     1      12.030  21.060  15.150  1.00  0.00            
ATOM     32  O8  ACD     1       7.670  21.690  15.440  1.00  0.00            
ATOM     33  C10 ACD     1       7.040  20.540  15.950  1.00  0.00            
ATOM     34  H16 ACD     1       7.030  20.520  17.050  1.00  0.00            
ATOM     35  C11 ACD     1       5.530  20.650  15.420  1.00  0.00            
ATOM     36  H17 ACD     1       5.470  21.060  14.400  1.00  0.00            
ATOM     37  O9  ACD     1       4.770  21.490  16.280  1.00  0.00            
ATOM     38  H18 ACD     1       4.720  21.130  17.160  1.00  0.00            
ATOM     39  C12 ACD     1       4.930  19.300  15.240  1.00  0.00            
ATOM     40  H19 ACD     1       4.690  18.970  16.260  1.00  0.00            
ATOM     41  O10 ACD     1       3.650  19.390  14.520  1.00  0.00            
ATOM     42  H20 ACD     1       3.170  20.100  14.950  1.00  0.00            
ATOM     43  C13 ACD     1       5.910  18.390  14.500  1.00  0.00            
ATOM     44  H21 ACD     1       5.600  17.340  14.490  1.00  0.00            
ATOM     45  O11 ACD     1       7.180  18.270  15.220  1.00  0.00            
ATOM     46  C14 ACD     1       7.900  19.470  15.320  1.00  0.00            
ATOM     47  H22 ACD     1       8.210  19.870  14.350  1.00  0.00            
ATOM     48  C15 ACD     1       9.170  19.100  16.170  1.00  0.00            
ATOM     49  H23 ACD     1       9.610  19.910  16.770  1.00  0.00            
ATOM     50  H24 ACD     1       8.960  18.310  16.910  1.00  0.00            
ATOM     51  O12 ACD     1      10.190  18.670  15.350  1.00  0.00            
ATOM     52  H25 ACD     1      10.590  19.460  14.980  1.00  0.00            
ATOM     53  O13 ACD     1       6.090  18.960  13.230  1.00  0.00            
ATOM     54  C16 ACD     1       5.890  18.190  12.110  1.00  0.00            
ATOM     55  H26 ACD     1       5.620  17.180  12.450  1.00  0.00            
ATOM     56  C17 ACD     1       4.930  18.960  11.240  1.00  0.00            
ATOM     57  H27 ACD     1       5.320  19.970  11.070  1.00  0.00            
ATOM     58  O14 ACD     1       3.710  19.150  11.960  1.00  0.00            
ATOM     59  H28 ACD     1       3.870  19.130  12.910  1.00  0.00            
ATOM     60  C18 ACD     1       4.700  18.300   9.890  1.00  0.00            
ATOM     61  H29 ACD     1       4.180  17.350  10.030  1.00  0.00            
ATOM     62  O15 ACD     1       3.920  19.000   8.970  1.00  0.00            
ATOM     63  H30 ACD     1       3.090  19.060   9.440  1.00  0.00            
ATOM     64  C19 ACD     1       6.070  18.120   9.290  1.00  0.00            
ATOM     65  H31 ACD     1       5.910  17.460   8.430  1.00  0.00            
ATOM     66  O16 ACD     1       7.000  17.380  10.130  1.00  0.00            
ATOM     67  C20 ACD     1       7.280  18.020  11.400  1.00  0.00            
ATOM     68  H32 ACD     1       7.680  18.990  11.080  1.00  0.00            
ATOM     69  C21 ACD     1       8.460  17.320  12.220  1.00  0.00            
ATOM     70  H33 ACD     1       9.290  17.450  11.500  1.00  0.00            
ATOM     71  H34 ACD     1       8.810  17.860  13.100  1.00  0.00            
ATOM     72  O17 ACD     1       8.200  16.000  12.610  1.00  0.00            
ATOM     73  H35 ACD     1       8.850  15.750  13.280  1.00  0.00            
ATOM     74  O18 ACD     1       6.660  19.360   8.770  1.00  0.00            
ATOM     75  C22 ACD     1       6.980  19.420   7.370  1.00  0.00            
ATOM     76  H36 ACD     1       7.000  18.440   6.880  1.00  0.00            
ATOM     77  C23 ACD     1       6.040  20.470   6.760  1.00  0.00            
ATOM     78  H37 ACD     1       5.840  21.350   7.390  1.00  0.00            
ATOM     79  O19 ACD     1       4.680  19.930   6.640  1.00  0.00            
ATOM     80  H38 ACD     1       4.460  19.570   7.500  1.00  0.00            
ATOM     81  C24 ACD     1       6.450  20.770   5.320  1.00  0.00            
ATOM     82  H39 ACD     1       6.350  19.820   4.790  1.00  0.00            
ATOM     83  O20 ACD     1       5.660  21.850   4.780  1.00  0.00            
ATOM     84  H40 ACD     1       5.840  22.670   5.250  1.00  0.00            
ATOM     85  C25 ACD     1       7.900  21.260   5.430  1.00  0.00            
ATOM     86  H41 ACD     1       8.320  21.440   4.440  1.00  0.00            
ATOM     87  O21 ACD     1       8.800  20.370   6.030  1.00  0.00            
ATOM     88  C26 ACD     1       8.460  19.990   7.340  1.00  0.00            
ATOM     89  H42 ACD     1       8.560  20.870   7.980  1.00  0.00            
ATOM     90  C27 ACD     1       9.490  18.970   7.790  1.00  0.00            
ATOM     91  H43 ACD     1       9.260  18.550   8.780  1.00  0.00            
ATOM     92  H44 ACD     1       9.520  18.120   7.100  1.00  0.00            
ATOM     93  O22 ACD     1      10.780  19.540   7.920  1.00  0.00            
ATOM     94  H45 ACD     1      11.010  19.930   7.070  1.00  0.00            
ATOM     95  O23 ACD     1       7.930  22.510   6.130  1.00  0.00            
ATOM     96  C28 ACD     1       8.880  23.510   5.770  1.00  0.00            
ATOM     97  H46 ACD     1       8.820  23.540   4.670  1.00  0.00            
ATOM     98  C29 ACD     1      10.190  23.110   6.420  1.00  0.00            
ATOM     99  H47 ACD     1       9.940  22.580   7.350  1.00  0.00            
ATOM    100  O24 ACD     1      10.950  24.290   6.750  1.00  0.00            
ATOM    101  C30 ACD     1      11.050  22.450   5.350  1.00  0.00            
ATOM    102  H48 ACD     1      10.430  21.690   4.870  1.00  0.00            
ATOM    103  H49 ACD     1      11.370  23.140   4.560  1.00  0.00            
ATOM    104  O25 ACD     1      12.250  21.920   5.810  1.00  0.00            
ATOM    105  H50 ACD     1      12.770  22.690   6.020  1.00  0.00            
ATOM    106  C31 ACD     1       8.200  24.750   6.350  1.00  0.00            
ATOM    107  H51 ACD     1       7.990  24.570   7.410  1.00  0.00            
ATOM    108  O26 ACD     1       6.940  24.930   5.500  1.00  0.00            
ATOM    109  H52 ACD     1       6.600  25.810   5.720  1.00  0.00            
ATOM    110  C32 ACD     1       9.250  25.830   6.260  1.00  0.00            
ATOM    111  H53 ACD     1       9.760  25.760   5.290  1.00  0.00            
ATOM    112  O27 ACD     1       8.780  27.060   6.600  1.00  0.00            
ATOM    113  H54 ACD     1       9.090  27.110   7.510  1.00  0.00            
ATOM    114  C33 ACD     1      10.340  25.430   7.260  1.00  0.00            
ATOM    115  H55 ACD     1      11.090  26.220   7.350  1.00  0.00            
ATOM    116  O28 ACD     1       9.780  25.220   8.570  1.00  0.00            
ATOM    117  C34 ACD     1      10.490  25.570   9.760  1.00  0.00            
ATOM    118  H56 ACD     1      11.310  26.270   9.600  1.00  0.00            
ATOM    119  C35 ACD     1       9.470  26.370  10.590  1.00  0.00            
ATOM    120  H57 ACD     1       8.650  25.710  10.910  1.00  0.00            
ATOM    121  O29 ACD     1       8.920  27.490   9.860  1.00  0.00            
ATOM    122  H58 ACD     1       9.580  28.180   9.760  1.00  0.00            
ATOM    123  C36 ACD     1      10.240  26.780  11.870  1.00  0.00            
ATOM    124  H59 ACD     1      11.130  27.370  11.630  1.00  0.00            
ATOM    125  O30 ACD     1       9.280  27.490  12.650  1.00  0.00            
ATOM    126  H60 ACD     1       8.640  28.030  12.180  1.00  0.00            
ATOM    127  C1  EA3     2       4.590  29.140  12.500  1.00  0.00            
ATOM    128  N1  EA3     2       4.280  27.660  12.350  1.00  0.00            
ATOM    129  C2  EA3     2       5.610  27.040  12.230  1.00  0.00            
ATOM    130  C3  EA3     2       5.470  25.470  11.950  1.00  0.00            
ATOM    131  N2  EA3     2       4.700  25.210  10.670  1.00  0.00            
ATOM    132  C4  EA3     2       4.460  23.720  10.380  1.00  0.00            
ATOM    133  C5  EA3     2       3.620  23.260   9.190  1.00  0.00            
ATOM    134  C6  EA3     2       2.830  22.110   9.260  1.00  0.00            
ATOM    135  C7  EA3     2       1.950  21.770   8.230  1.00  0.00            
ATOM    136  C8  EA3     2       1.870  22.530   7.070  1.00  0.00            
ATOM    137  C9  EA3     2       2.640  23.730   6.950  1.00  0.00            
ATOM    138  C10 EA3     2       3.510  24.040   8.020  1.00  0.00            
ATOM    139  C11 EA3     2       5.780  22.970  10.580  1.00  0.00            
ATOM    140  C12 EA3     2       6.080  22.260  11.720  1.00  0.00            
ATOM    141  C13 EA3     2       7.270  21.660  11.900  1.00  0.00            
ATOM    142  C14 EA3     2       8.190  21.670  10.810  1.00  0.00            
ATOM    143  Cl1 EA3     2       9.770  20.860  10.860  1.00  0.00            
ATOM    144  C15 EA3     2       7.990  22.540   9.740  1.00  0.00            
ATOM    145  C16 EA3     2       6.750  23.120   9.580  1.00  0.00            
ATOM    146  C17 EA3     2       3.350  25.840  10.750  1.00  0.00            
ATOM    147  C18 EA3     2       3.480  27.360  11.060  1.00  0.00            
ATOM    148  H1  EA3     2       3.630  29.630  12.720  1.00  0.00            
ATOM    149  H2  EA3     2       5.260  29.240  13.350  1.00  0.00            
ATOM    150  H3  EA3     2       5.000  29.500  11.550  1.00  0.00            
ATOM    151  H4  EA3     2       3.970  27.270  13.250  1.00  0.00            
ATOM    152  H5  EA3     2       6.100  27.280  13.170  1.00  0.00            
ATOM    153  H6  EA3     2       6.130  27.580  11.430  1.00  0.00            
ATOM    154  H7  EA3     2       4.950  24.890  12.710  1.00  0.00            
ATOM    155  H8  EA3     2       6.430  24.990  11.770  1.00  0.00            
ATOM    156  H9  EA3     2       5.310  25.630   9.950  1.00  0.00            
ATOM    157  H10 EA3     2       3.870  23.390  11.240  1.00  0.00            
ATOM    158  H11 EA3     2       3.070  21.490  10.120  1.00  0.00            
ATOM    159  H12 EA3     2       1.260  20.930   8.240  1.00  0.00            
ATOM    160  H13 EA3     2       1.190  22.280   6.260  1.00  0.00            
ATOM    161  H14 EA3     2       2.550  24.340   6.060  1.00  0.00            
ATOM    162  H15 EA3     2       4.070  24.970   7.930  1.00  0.00            
ATOM    163  H16 EA3     2       5.300  22.070  12.450  1.00  0.00            
ATOM    164  H17 EA3     2       7.490  21.100  12.800  1.00  0.00            
ATOM    165  H18 EA3     2       8.700  22.670   8.930  1.00  0.00            
ATOM    166  H19 EA3     2       6.500  23.700   8.690  1.00  0.00            
ATOM    167  H20 EA3     2       2.720  25.430  11.540  1.00  0.00            
ATOM    168  H21 EA3     2       2.840  25.800   9.790  1.00  0.00            
ATOM    169  H22 EA3     2       3.860  27.920  10.210  1.00  0.00            
ATOM    170  H23 EA3     2       2.450  27.710  11.190  1.00  0.00            
TER
ENDMDL
MODEL        1
ATOM      1  H1  ACD     1      24.510  21.760  32.170  1.00  0.00            
ATOM      2  O1  ACD     1      24.510  22.210  31.310  1.00  0.00            
ATOM      3  C1  ACD     1      25.180  21.420  30.370  1.00  0.00            
ATOM      4  H2  ACD     1      24.690  20.440  30.270  1.00  0.00            
ATOM      5  H3  ACD     1      26.170  21.120  30.740  1.00  0.00            
ATOM      6  C2  ACD     1      25.210  22.020  29.000  1.00  0.00            
ATOM      7  H4  ACD     1      25.670  21.210  28.420  1.00  0.00            
ATOM      8  O2  ACD     1      23.940  22.340  28.400  1.00  0.00            
ATOM      9  C3  ACD     1      23.890  22.870  27.080  1.00  0.00            
ATOM     10  H5  ACD     1      22.850  22.910  26.750  1.00  0.00            
ATOM     11  O3  ACD     1      24.460  22.060  26.070  1.00  0.00            
ATOM     12  C4  ACD     1      23.810  21.760  24.860  1.00  0.00            
ATOM     13  H6  ACD     1      23.030  22.510  24.670  1.00  0.00            
ATOM     14  C5  ACD     1      24.770  21.890  23.760  1.00  0.00            
ATOM     15  H7  ACD     1      25.610  21.210  24.000  1.00  0.00            
ATOM     16  O4  ACD     1      25.130  23.280  23.780  1.00  0.00            
ATOM     17  H8  ACD     1      25.850  23.520  23.200  1.00  0.00            
ATOM     18  C6  ACD     1      24.130  21.420  22.480  1.00  0.00            
ATOM     19  H9  ACD     1      23.400  22.200  22.250  1.00  0.00            
ATOM     20  O5  ACD     1      25.090  21.490  21.420  1.00  0.00            
ATOM     21  H10 ACD     1      25.400  22.390  21.380  1.00  0.00            
ATOM     22  C7  ACD     1      23.600  20.030  22.660  1.00  0.00            
ATOM     23  H11 ACD     1      23.060  19.800  21.730  1.00  0.00            
ATOM     24  O6  ACD     1      22.640  20.040  23.750  1.00  0.00            
ATOM     25  C8  ACD     1      23.190  20.360  25.030  1.00  0.00            
ATOM     26  H12 ACD     1      23.940  19.610  25.320  1.00  0.00            
ATOM     27  C9  ACD     1      21.970  20.300  26.030  1.00  0.00            
ATOM     28  H13 ACD     1      21.330  19.420  25.910  1.00  0.00            
ATOM     29  H14 ACD     1      22.350  20.340  27.050  1.00  0.00            
ATOM     30  O7  ACD     1      21.100  21.440  25.910  1.00  0.00            
ATOM     31  H15 ACD     1      20.360  21.370  26.530  1.00  0.00            
ATOM     32  O8  ACD     1      24.650  19.060  23.020  1.00  0.00            
ATOM     33  C10 ACD     1      24.710  17.870  22.200  1.00  0.00            
ATOM     34  H16 ACD     1      23.750  17.760  21.690  1.00  0.00            
ATOM     35  C11 ACD     1      25.870  18.030  21.160  1.00  0.00            
ATOM     36  H17 ACD     1      26.720  18.510  21.670  1.00  0.00            
ATOM     37  O9  ACD     1      25.510  19.010  20.140  1.00  0.00            
ATOM     38  H18 ACD     1      25.160  19.740  20.660  1.00  0.00            
ATOM     39  C12 ACD     1      26.170  16.650  20.560  1.00  0.00            
ATOM     40  H19 ACD     1      25.280  16.410  19.960  1.00  0.00            
ATOM     41  O10 ACD     1      27.270  16.690  19.670  1.00  0.00            
ATOM     42  H20 ACD     1      27.020  17.050  18.810  1.00  0.00            
ATOM     43  C13 ACD     1      26.380  15.650  21.670  1.00  0.00            
ATOM     44  H21 ACD     1      26.760  14.720  21.240  1.00  0.00            
ATOM     45  O11 ACD     1      25.190  15.390  22.390  1.00  0.00            
ATOM     46  C14 ACD     1      24.770  16.640  23.100  1.00  0.00            
ATOM     47  H22 ACD     1      25.520  16.750  23.900  1.00  0.00            
ATOM     48  C15 ACD     1      23.390  16.440  23.760  1.00  0.00            
ATOM     49  H23 ACD     1      22.830  17.370  23.950  1.00  0.00            
ATOM     50  H24 ACD     1      22.900  15.850  22.980  1.00  0.00            
ATOM     51  O12 ACD     1      23.350  15.730  25.000  1.00  0.00            
ATOM     52  H25 ACD     1      23.630  14.840  24.810  1.00  0.00            
ATOM     53  O13 ACD     1      27.400  16.200  22.510  1.00  0.00            
ATOM     54  C16 ACD     1      28.560  15.440  22.770  1.00  0.00            
ATOM     55  H26 ACD     1      28.550  14.470  22.260  1.00  0.00            
ATOM     56  C17 ACD     1      29.750  16.240  22.270  1.00  0.00            
ATOM     57  H27 ACD     1      29.570  17.300  22.460  1.00  0.00            
ATOM     58  O14 ACD     1      29.760  16.080  20.880  1.00  0.00            
ATOM     59  H28 ACD     1      28.870  16.290  20.570  1.00  0.00            
ATOM     60  C18 ACD     1      31.100  15.930  22.960  1.00  0.00            
ATOM     61  H29 ACD     1      31.410  14.910  22.700  1.00  0.00            
ATOM     62  O15 ACD     1      32.050  16.850  22.660  1.00  0.00            
ATOM     63  H30 ACD     1      32.600  16.450  21.970  1.00  0.00            
ATOM     64  C19 ACD     1      30.930  15.910  24.490  1.00  0.00            
ATOM     65  H31 ACD     1      31.830  15.530  24.990  1.00  0.00            
ATOM     66  O16 ACD     1      29.980  14.930  24.730  1.00  0.00            
ATOM     67  C20 ACD     1      28.630  15.160  24.350  1.00  0.00            
ATOM     68  H32 ACD     1      28.240  16.090  24.790  1.00  0.00            
ATOM     69  C21 ACD     1      27.740  13.970  24.890  1.00  0.00            
ATOM     70  H33 ACD     1      28.010  13.710  25.920  1.00  0.00            
ATOM     71  H34 ACD     1      26.720  14.360  24.830  1.00  0.00            
ATOM     72  O17 ACD     1      27.920  12.820  24.050  1.00  0.00            
ATOM     73  H35 ACD     1      27.800  12.010  24.550  1.00  0.00            
ATOM     74  O18 ACD     1      30.540  17.220  25.070  1.00  0.00            
ATOM     75  C22 ACD     1      31.360  17.590  26.140  1.00  0.00            
ATOM     76  H36 ACD     1      32.190  16.900  26.310  1.00  0.00            
ATOM     77  C23 ACD     1      32.070  18.900  25.750  1.00  0.00            
ATOM     78  H37 ACD     1      31.300  19.630  25.460  1.00  0.00            
ATOM     79  O19 ACD     1      32.860  18.740  24.580  1.00  0.00            
ATOM     80  H38 ACD     1      32.390  18.240  23.890  1.00  0.00            
ATOM     81  C24 ACD     1      32.800  19.570  26.900  1.00  0.00            
ATOM     82  H39 ACD     1      33.770  19.080  27.090  1.00  0.00            
ATOM     83  O20 ACD     1      33.090  20.920  26.600  1.00  0.00            
ATOM     84  H40 ACD     1      34.050  20.960  26.570  1.00  0.00            
ATOM     85  C25 ACD     1      31.960  19.560  28.190  1.00  0.00            
ATOM     86  H41 ACD     1      32.470  19.650  29.150  1.00  0.00            
ATOM     87  O21 ACD     1      31.470  18.170  28.380  1.00  0.00            
ATOM     88  C26 ACD     1      30.500  17.740  27.420  1.00  0.00            
ATOM     89  H42 ACD     1      29.780  18.560  27.270  1.00  0.00            
ATOM     90  C27 ACD     1      29.790  16.520  27.840  1.00  0.00            
ATOM     91  H43 ACD     1      29.010  16.280  27.110  1.00  0.00            
ATOM     92  H44 ACD     1      30.520  15.690  27.870  1.00  0.00            
ATOM     93  O22 ACD     1      29.120  16.810  29.110  1.00  0.00            
ATOM     94  H45 ACD     1      29.780  17.050  29.770  1.00  0.00            
ATOM     95  O23 ACD     1      30.840  20.440  28.060  1.00  0.00            
ATOM     96  C28 ACD     1      30.590  21.270  29.170  1.00  0.00            
ATOM     97  H46 ACD     1      31.470  21.350  29.820  1.00  0.00            
ATOM     98  C29 ACD     1      29.360  20.690  29.990  1.00  0.00            
ATOM     99  H47 ACD     1      28.730  20.170  29.260  1.00  0.00            
ATOM    100  O24 ACD     1      28.710  21.760  30.710  1.00  0.00            
ATOM    101  C30 ACD     1      29.680  19.690  31.120  1.00  0.00            
ATOM    102  H48 ACD     1      30.570  19.110  30.870  1.00  0.00            
ATOM    103  H49 ACD     1      29.870  20.220  32.060  1.00  0.00            
ATOM    104  O25 ACD     1      28.560  18.810  31.380  1.00  0.00            
ATOM    105  H50 ACD     1      28.660  18.510  32.280  1.00  0.00            
ATOM    106  C31 ACD     1      30.340  22.610  28.530  1.00  0.00            
ATOM    107  H51 ACD     1      29.760  22.470  27.610  1.00  0.00            
ATOM    108  O26 ACD     1      31.600  23.140  28.250  1.00  0.00            
ATOM    109  H52 ACD     1      32.070  22.430  27.800  1.00  0.00            
ATOM    110  C32 ACD     1      29.670  23.580  29.420  1.00  0.00            
ATOM    111  H53 ACD     1      30.330  23.740  30.290  1.00  0.00            
ATOM    112  O27 ACD     1      29.430  24.750  28.660  1.00  0.00            
ATOM    113  H54 ACD     1      28.510  24.700  28.400  1.00  0.00            
ATOM    114  C33 ACD     1      28.450  22.930  29.940  1.00  0.00            
ATOM    115  H55 ACD     1      28.020  23.690  30.590  1.00  0.00            
ATOM    116  O28 ACD     1      27.570  22.720  28.820  1.00  0.00            
ATOM    117  C34 ACD     1      26.200  23.140  28.890  1.00  0.00            
ATOM    118  H56 ACD     1      26.070  23.890  29.690  1.00  0.00            
ATOM    119  C35 ACD     1      26.080  23.870  27.560  1.00  0.00            
ATOM    120  H57 ACD     1      26.430  23.110  26.850  1.00  0.00            
ATOM    121  O29 ACD     1      27.020  24.980  27.550  1.00  0.00            
ATOM    122  H58 ACD     1      27.160  25.280  26.650  1.00  0.00            
ATOM    123  C36 ACD     1      24.670  24.210  27.160  1.00  0.00            
ATOM    124  H59 ACD     1      24.170  24.830  27.910  1.00  0.00            
ATOM    125  O30 ACD     1      24.600  24.920  25.860  1.00  0.00            
ATOM    126  H60 ACD     1      24.670  24.230  25.190  1.00  0.00            
ATOM    127  C1  EA3     2      34.540  24.840  23.980  1.00  0.00            
ATOM    128  N1  EA3     2      33.680  23.800  23.310  1.00  0.00            
ATOM    129  C2  EA3     2      32.580  24.460  22.530  1.00  0.00            
ATOM    130  C3  EA3     2      31.490  23.560  22.040  1.00  0.00            
ATOM    131  N2  EA3     2      30.860  22.710  23.210  1.00  0.00            
ATOM    132  C4  EA3     2      29.760  21.780  22.750  1.00  0.00            
ATOM    133  C5  EA3     2      30.220  20.980  21.490  1.00  0.00            
ATOM    134  C6  EA3     2      29.540  21.240  20.260  1.00  0.00            
ATOM    135  C7  EA3     2      29.940  20.500  19.170  1.00  0.00            
ATOM    136  C8  EA3     2      31.000  19.560  19.160  1.00  0.00            
ATOM    137  C9  EA3     2      31.660  19.280  20.370  1.00  0.00            
ATOM    138  C10 EA3     2      31.190  19.930  21.510  1.00  0.00            
ATOM    139  C11 EA3     2      29.090  20.890  23.870  1.00  0.00            
ATOM    140  C12 EA3     2      28.920  21.410  25.210  1.00  0.00            
ATOM    141  C13 EA3     2      28.100  20.710  26.120  1.00  0.00            
ATOM    142  C14 EA3     2      27.440  19.540  25.800  1.00  0.00            
ATOM    143  Cl1 EA3     2      26.430  18.690  26.900  1.00  0.00            
ATOM    144  C15 EA3     2      27.670  19.030  24.500  1.00  0.00            
ATOM    145  C16 EA3     2      28.500  19.660  23.580  1.00  0.00            
ATOM    146  C17 EA3     2      32.050  22.050  23.970  1.00  0.00            
ATOM    147  C18 EA3     2      33.110  23.000  24.460  1.00  0.00            
ATOM    148  H1  EA3     2      35.280  24.370  24.620  1.00  0.00            
ATOM    149  H2  EA3     2      35.130  25.330  23.200  1.00  0.00            
ATOM    150  H3  EA3     2      33.850  25.510  24.500  1.00  0.00            
ATOM    151  H4  EA3     2      34.210  23.150  22.710  1.00  0.00            
ATOM    152  H5  EA3     2      33.070  24.920  21.680  1.00  0.00            
ATOM    153  H6  EA3     2      32.030  25.240  23.060  1.00  0.00            
ATOM    154  H7  EA3     2      31.930  22.850  21.340  1.00  0.00            
ATOM    155  H8  EA3     2      30.690  24.120  21.540  1.00  0.00            
ATOM    156  H9  EA3     2      30.500  23.380  23.900  1.00  0.00            
ATOM    157  H10 EA3     2      28.950  22.470  22.500  1.00  0.00            
ATOM    158  H11 EA3     2      28.680  21.920  20.210  1.00  0.00            
ATOM    159  H12 EA3     2      29.340  20.610  18.270  1.00  0.00            
ATOM    160  H13 EA3     2      31.180  18.900  18.310  1.00  0.00            
ATOM    161  H14 EA3     2      32.370  18.460  20.420  1.00  0.00            
ATOM    162  H15 EA3     2      31.760  19.830  22.420  1.00  0.00            
ATOM    163  H16 EA3     2      29.420  22.310  25.550  1.00  0.00            
ATOM    164  H17 EA3     2      27.960  21.150  27.110  1.00  0.00            
ATOM    165  H18 EA3     2      27.100  18.150  24.190  1.00  0.00            
ATOM    166  H19 EA3     2      28.500  19.180  22.600  1.00  0.00            
ATOM    167  H20 EA3     2      32.530  21.390  23.250  1.00  0.00            
ATOM    168  H21 EA3     2      31.610  21.410  24.740  1.00  0.00            
ATOM    169  H22 EA3     2      32.740  23.630  25.270  1.00  0.00            
ATOM    170  H23 EA3     2      34.000  22.510  24.880  1.00  0.00            
TER
ENDMDL
MODEL        1
ATOM      1  H1  ACD     1       4.900  27.470  28.770  1.00  0.00            
ATOM      2  O1  ACD     1       5.680  27.070  29.150  1.00  0.00            
ATOM      3  C1  ACD     1       6.530  26.390  28.310  1.00  0.00            
ATOM      4  H2  ACD     1       6.100  25.430  28.010  1.00  0.00            
ATOM      5  H3  ACD     1       7.390  25.990  28.870  1.00  0.00            
ATOM      6  C2  ACD     1       7.010  27.150  27.110  1.00  0.00            
ATOM      7  H4  ACD     1       7.760  26.560  26.570  1.00  0.00            
ATOM      8  O2  ACD     1       5.920  27.310  26.190  1.00  0.00            
ATOM      9  C3  ACD     1       6.320  27.890  24.920  1.00  0.00            
ATOM     10  H5  ACD     1       5.450  27.870  24.260  1.00  0.00            
ATOM     11  O3  ACD     1       7.520  27.250  24.370  1.00  0.00            
ATOM     12  C4  ACD     1       7.370  26.420  23.230  1.00  0.00            
ATOM     13  H6  ACD     1       6.300  26.380  22.970  1.00  0.00            
ATOM     14  C5  ACD     1       8.240  27.080  22.160  1.00  0.00            
ATOM     15  H7  ACD     1       9.260  27.280  22.520  1.00  0.00            
ATOM     16  O4  ACD     1       7.710  28.390  21.760  1.00  0.00            
ATOM     17  H8  ACD     1       7.610  28.860  22.600  1.00  0.00            
ATOM     18  C6  ACD     1       8.540  26.060  20.990  1.00  0.00            
ATOM     19  H9  ACD     1       7.560  25.800  20.570  1.00  0.00            
ATOM     20  O5  ACD     1       9.460  26.530  20.110  1.00  0.00            
ATOM     21  H10 ACD     1       9.070  27.380  19.880  1.00  0.00            
ATOM     22  C7  ACD     1       9.100  24.750  21.520  1.00  0.00            
ATOM     23  H11 ACD     1       9.250  24.110  20.650  1.00  0.00            
ATOM     24  O6  ACD     1       8.220  24.210  22.550  1.00  0.00            
ATOM     25  C8  ACD     1       7.920  25.050  23.690  1.00  0.00            
ATOM     26  H12 ACD     1       8.750  25.180  24.390  1.00  0.00            
ATOM     27  C9  ACD     1       6.820  24.320  24.440  1.00  0.00            
ATOM     28  H13 ACD     1       6.150  25.100  24.830  1.00  0.00            
ATOM     29  H14 ACD     1       6.150  23.740  23.800  1.00  0.00            
ATOM     30  O7  ACD     1       7.380  23.490  25.500  1.00  0.00            
ATOM     31  H15 ACD     1       7.890  22.850  25.000  1.00  0.00            
ATOM     32  O8  ACD     1      10.410  24.990  22.120  1.00  0.00            
ATOM     33  C10 ACD     1      11.510  24.380  21.560  1.00  0.00            
ATOM     34  H16 ACD     1      11.310  24.010  20.550  1.00  0.00            
ATOM     35  C11 ACD     1      12.700  25.330  21.600  1.00  0.00            
ATOM     36  H17 ACD     1      12.740  25.600  22.670  1.00  0.00            
ATOM     37  O9  ACD     1      12.480  26.440  20.820  1.00  0.00            
ATOM     38  H18 ACD     1      11.600  26.720  21.100  1.00  0.00            
ATOM     39  C12 ACD     1      13.990  24.670  21.180  1.00  0.00            
ATOM     40  H19 ACD     1      13.880  24.210  20.190  1.00  0.00            
ATOM     41  O10 ACD     1      15.000  25.600  21.200  1.00  0.00            
ATOM     42  H20 ACD     1      14.520  26.230  20.660  1.00  0.00            
ATOM     43  C13 ACD     1      14.300  23.490  22.020  1.00  0.00            
ATOM     44  H21 ACD     1      15.100  22.940  21.510  1.00  0.00            
ATOM     45  O11 ACD     1      13.190  22.640  21.950  1.00  0.00            
ATOM     46  C14 ACD     1      11.910  23.170  22.350  1.00  0.00            
ATOM     47  H22 ACD     1      11.860  23.570  23.380  1.00  0.00            
ATOM     48  C15 ACD     1      10.850  22.050  22.250  1.00  0.00            
ATOM     49  H23 ACD     1      10.970  21.400  23.120  1.00  0.00            
ATOM     50  H24 ACD     1       9.830  22.410  22.410  1.00  0.00            
ATOM     51  O12 ACD     1      10.870  21.510  20.990  1.00  0.00            
ATOM     52  H25 ACD     1      11.780  21.450  20.690  1.00  0.00            
ATOM     53  O13 ACD     1      14.570  23.930  23.350  1.00  0.00            
ATOM     54  C16 ACD     1      15.660  23.380  24.040  1.00  0.00            
ATOM     55  H26 ACD     1      16.140  22.630  23.410  1.00  0.00            
ATOM     56  C17 ACD     1      16.690  24.520  24.160  1.00  0.00            
ATOM     57  H27 ACD     1      16.100  25.430  24.330  1.00  0.00            
ATOM     58  O14 ACD     1      17.290  24.740  22.840  1.00  0.00            
ATOM     59  H28 ACD     1      16.580  24.930  22.220  1.00  0.00            
ATOM     60  C18 ACD     1      17.770  24.480  25.260  1.00  0.00            
ATOM     61  H29 ACD     1      18.510  23.760  24.900  1.00  0.00            
ATOM     62  O15 ACD     1      18.390  25.770  25.540  1.00  0.00            
ATOM     63  H30 ACD     1      18.890  25.990  24.750  1.00  0.00            
ATOM     64  C19 ACD     1      17.110  24.020  26.520  1.00  0.00            
ATOM     65  H31 ACD     1      17.780  24.030  27.390  1.00  0.00            
ATOM     66  O16 ACD     1      16.390  22.780  26.280  1.00  0.00            
ATOM     67  C20 ACD     1      15.220  22.790  25.370  1.00  0.00            
ATOM     68  H32 ACD     1      14.470  23.460  25.800  1.00  0.00            
ATOM     69  C21 ACD     1      14.750  21.310  25.110  1.00  0.00            
ATOM     70  H33 ACD     1      13.840  21.350  24.490  1.00  0.00            
ATOM     71  H34 ACD     1      15.480  20.690  24.560  1.00  0.00            
ATOM     72  O17 ACD     1      14.590  20.660  26.340  1.00  0.00            
ATOM     73  H35 ACD     1      15.450  20.700  26.760  1.00  0.00            
ATOM     74  O18 ACD     1      16.050  24.940  26.900  1.00  0.00            
ATOM     75  C22 ACD     1      16.010  25.500  28.170  1.00  0.00            
ATOM     76  H36 ACD     1      16.930  25.320  28.740  1.00  0.00            
ATOM     77  C23 ACD     1      15.900  26.970  27.860  1.00  0.00            
ATOM     78  H37 ACD     1      15.130  27.090  27.090  1.00  0.00            
ATOM     79  O19 ACD     1      17.230  27.410  27.480  1.00  0.00            
ATOM     80  H38 ACD     1      17.650  26.810  26.860  1.00  0.00            
ATOM     81  C24 ACD     1      15.440  27.820  29.070  1.00  0.00            
ATOM     82  H39 ACD     1      16.210  27.810  29.860  1.00  0.00            
ATOM     83  O20 ACD     1      15.180  29.150  28.730  1.00  0.00            
ATOM     84  H40 ACD     1      16.050  29.420  28.450  1.00  0.00            
ATOM     85  C25 ACD     1      14.200  27.220  29.660  1.00  0.00            
ATOM     86  H41 ACD     1      13.870  27.760  30.560  1.00  0.00            
ATOM     87  O21 ACD     1      14.500  25.860  30.010  1.00  0.00            
ATOM     88  C26 ACD     1      14.720  24.930  28.910  1.00  0.00            
ATOM     89  H42 ACD     1      13.940  24.930  28.140  1.00  0.00            
ATOM     90  C27 ACD     1      15.020  23.470  29.460  1.00  0.00            
ATOM     91  H43 ACD     1      15.310  22.920  28.560  1.00  0.00            
ATOM     92  H44 ACD     1      15.860  23.440  30.160  1.00  0.00            
ATOM     93  O22 ACD     1      13.870  22.900  30.080  1.00  0.00            
ATOM     94  H45 ACD     1      13.320  22.640  29.330  1.00  0.00            
ATOM     95  O23 ACD     1      13.100  27.310  28.760  1.00  0.00            
ATOM     96  C28 ACD     1      11.930  27.730  29.420  1.00  0.00            
ATOM     97  H46 ACD     1      12.040  27.830  30.500  1.00  0.00            
ATOM     98  C29 ACD     1      10.890  26.640  29.220  1.00  0.00            
ATOM     99  H47 ACD     1      10.670  26.500  28.160  1.00  0.00            
ATOM    100  O24 ACD     1       9.730  27.220  29.790  1.00  0.00            
ATOM    101  C30 ACD     1      11.330  25.400  29.900  1.00  0.00            
ATOM    102  H48 ACD     1      12.120  24.890  29.340  1.00  0.00            
ATOM    103  H49 ACD     1      11.710  25.730  30.880  1.00  0.00            
ATOM    104  O25 ACD     1      10.140  24.490  30.020  1.00  0.00            
ATOM    105  H50 ACD     1       9.610  24.590  29.230  1.00  0.00            
ATOM    106  C31 ACD     1      11.460  29.110  28.870  1.00  0.00            
ATOM    107  H51 ACD     1      11.310  28.920  27.800  1.00  0.00            
ATOM    108  O26 ACD     1      12.560  30.020  28.960  1.00  0.00            
ATOM    109  H52 ACD     1      13.390  29.620  28.680  1.00  0.00            
ATOM    110  C32 ACD     1      10.180  29.600  29.440  1.00  0.00            
ATOM    111  H53 ACD     1      10.450  29.810  30.490  1.00  0.00            
ATOM    112  O27 ACD     1       9.660  30.800  28.800  1.00  0.00            
ATOM    113  H54 ACD     1      10.300  31.520  28.720  1.00  0.00            
ATOM    114  C33 ACD     1       9.190  28.430  29.220  1.00  0.00            
ATOM    115  H55 ACD     1       8.250  28.660  29.740  1.00  0.00            
ATOM    116  O28 ACD     1       8.940  28.210  27.880  1.00  0.00            
ATOM    117  C34 ACD     1       7.690  28.480  27.380  1.00  0.00            
ATOM    118  H56 ACD     1       7.050  29.060  28.070  1.00  0.00            
ATOM    119  C35 ACD     1       7.930  29.360  26.180  1.00  0.00            
ATOM    120  H57 ACD     1       8.760  28.900  25.620  1.00  0.00            
ATOM    121  O29 ACD     1       8.270  30.700  26.550  1.00  0.00            
ATOM    122  H58 ACD     1       8.660  30.710  27.430  1.00  0.00            
ATOM    123  C36 ACD     1       6.760  29.320  25.160  1.00  0.00            
ATOM    124  H59 ACD     1       5.940  29.930  25.550  1.00  0.00            
ATOM    125  O30 ACD     1       7.060  29.870  23.940  1.00  0.00            
ATOM    126  H60 ACD     1       7.130  30.820  24.040  1.00  0.00            
ATOM    127  C1  EA3     2      16.230  33.610  26.710  1.00  0.00            
ATOM    128  N1  EA3     2      15.090  32.910  25.990  1.00  0.00            
ATOM    129  C2  EA3     2      14.940  31.540  26.580  1.00  0.00            
ATOM    130  C3  EA3     2      13.920  30.660  25.850  1.00  0.00            
ATOM    131  N2  EA3     2      14.110  30.560  24.380  1.00  0.00            
ATOM    132  C4  EA3     2      13.020  29.870  23.590  1.00  0.00            
ATOM    133  C5  EA3     2      13.230  29.690  22.150  1.00  0.00            
ATOM    134  C6  EA3     2      12.310  30.310  21.340  1.00  0.00            
ATOM    135  C7  EA3     2      12.490  30.160  19.910  1.00  0.00            
ATOM    136  C8  EA3     2      13.590  29.480  19.370  1.00  0.00            
ATOM    137  C9  EA3     2      14.580  29.030  20.300  1.00  0.00            
ATOM    138  C10 EA3     2      14.340  29.040  21.710  1.00  0.00            
ATOM    139  C11 EA3     2      12.570  28.530  24.200  1.00  0.00            
ATOM    140  C12 EA3     2      11.200  28.200  24.390  1.00  0.00            
ATOM    141  C13 EA3     2      10.830  26.990  25.030  1.00  0.00            
ATOM    142  C14 EA3     2      11.860  26.070  25.400  1.00  0.00            
ATOM    143  Cl1 EA3     2      11.500  24.570  26.170  1.00  0.00            
ATOM    144  C15 EA3     2      13.200  26.380  25.180  1.00  0.00            
ATOM    145  C16 EA3     2      13.570  27.650  24.590  1.00  0.00            
ATOM    146  C17 EA3     2      14.420  31.930  23.780  1.00  0.00            
ATOM    147  C18 EA3     2      15.390  32.830  24.530  1.00  0.00            
ATOM    148  H1  EA3     2      16.110  33.530  27.790  1.00  0.00            
ATOM    149  H2  EA3     2      17.120  33.160  26.260  1.00  0.00            
ATOM    150  H3  EA3     2      16.200  34.650  26.400  1.00  0.00            
ATOM    151  H4  EA3     2      14.200  33.420  26.060  1.00  0.00            
ATOM    152  H5  EA3     2      14.620  31.780  27.600  1.00  0.00            
ATOM    153  H6  EA3     2      15.950  31.130  26.610  1.00  0.00            
ATOM    154  H7  EA3     2      12.910  31.040  26.010  1.00  0.00            
ATOM    155  H8  EA3     2      13.960  29.670  26.320  1.00  0.00            
ATOM    156  H9  EA3     2      14.920  29.960  24.160  1.00  0.00            
ATOM    157  H10 EA3     2      12.130  30.500  23.710  1.00  0.00            
ATOM    158  H11 EA3     2      11.400  30.750  21.720  1.00  0.00            
ATOM    159  H12 EA3     2      11.640  30.510  19.320  1.00  0.00            
ATOM    160  H13 EA3     2      13.720  29.260  18.320  1.00  0.00            
ATOM    161  H14 EA3     2      15.510  28.670  19.860  1.00  0.00            
ATOM    162  H15 EA3     2      15.020  28.480  22.340  1.00  0.00            
ATOM    163  H16 EA3     2      10.490  28.980  24.150  1.00  0.00            
ATOM    164  H17 EA3     2       9.790  26.770  25.270  1.00  0.00            
ATOM    165  H18 EA3     2      14.040  25.750  25.460  1.00  0.00            
ATOM    166  H19 EA3     2      14.630  27.840  24.490  1.00  0.00            
ATOM    167  H20 EA3     2      13.460  32.450  23.680  1.00  0.00            
ATOM    168  H21 EA3     2      14.840  31.770  22.780  1.00  0.00            
ATOM    169  H22 EA3     2      16.360  32.370  24.330  1.00  0.00            
ATOM    170  H23 EA3     2      15.300  33.850  24.150  1.00  0.00            
TER
ENDMDL
MODEL        1
ATOM      1  H1  ACD     1      14.280  16.270  17.870  1.00  0.00            
ATOM      2  O1  ACD     1      14.480  17.130  18.250  1.00  0.00            
ATOM      3  C1  ACD     1      13.660  18.210  17.850  1.00  0.00            
ATOM      4  H2  ACD     1      14.130  18.610  16.940  1.00  0.00            
ATOM      5  H3  ACD     1      13.790  19.010  18.580  1.00  0.00            
ATOM      6  C2  ACD     1      12.080  17.870  17.760  1.00  0.00            
ATOM      7  H4  ACD     1      11.960  17.040  17.050  1.00  0.00            
ATOM      8  O2  ACD     1      11.630  17.470  19.070  1.00  0.00            
ATOM      9  C3  ACD     1      10.220  17.340  19.150  1.00  0.00            
ATOM     10  H5  ACD     1      10.010  16.990  20.160  1.00  0.00            
ATOM     11  O3  ACD     1       9.750  16.350  18.240  1.00  0.00            
ATOM     12  C4  ACD     1       9.460  15.040  18.840  1.00  0.00            
ATOM     13  H6  ACD     1       9.740  15.120  19.900  1.00  0.00            
ATOM     14  C5  ACD     1       7.940  14.830  18.700  1.00  0.00            
ATOM     15  H7  ACD     1       7.720  14.770  17.620  1.00  0.00            
ATOM     16  O4  ACD     1       7.140  15.910  19.340  1.00  0.00            
ATOM     17  H8  ACD     1       7.490  16.780  19.110  1.00  0.00            
ATOM     18  C6  ACD     1       7.520  13.470  19.230  1.00  0.00            
ATOM     19  H9  ACD     1       7.620  13.430  20.330  1.00  0.00            
ATOM     20  O5  ACD     1       6.130  13.300  18.850  1.00  0.00            
ATOM     21  H10 ACD     1       5.670  14.100  19.100  1.00  0.00            
ATOM     22  C7  ACD     1       8.360  12.390  18.670  1.00  0.00            
ATOM     23  H11 ACD     1       8.120  11.480  19.240  1.00  0.00            
ATOM     24  O6  ACD     1       9.710  12.670  18.970  1.00  0.00            
ATOM     25  C8  ACD     1      10.240  13.850  18.320  1.00  0.00            
ATOM     26  H12 ACD     1      10.050  13.870  17.240  1.00  0.00            
ATOM     27  C9  ACD     1      11.740  14.080  18.670  1.00  0.00            
ATOM     28  H13 ACD     1      12.130  14.950  18.120  1.00  0.00            
ATOM     29  H14 ACD     1      11.870  14.360  19.720  1.00  0.00            
ATOM     30  O7  ACD     1      12.600  13.000  18.280  1.00  0.00            
ATOM     31  H15 ACD     1      13.130  13.270  17.520  1.00  0.00            
ATOM     32  O8  ACD     1       8.120  12.190  17.270  1.00  0.00            
ATOM     33  C10 ACD     1       7.860  10.870  16.810  1.00  0.00            
ATOM     34  H16 ACD     1       7.470  10.240  17.620  1.00  0.00            
ATOM     35  C11 ACD     1       6.730  11.100  15.780  1.00  0.00            
ATOM     36  H17 ACD     1       7.070  11.920  15.140  1.00  0.00            
ATOM     37  O9  ACD     1       5.420  11.300  16.400  1.00  0.00            
ATOM     38  H18 ACD     1       5.370  11.770  17.240  1.00  0.00            
ATOM     39  C12 ACD     1       6.740   9.850  14.820  1.00  0.00            
ATOM     40  H19 ACD     1       6.430   8.950  15.360  1.00  0.00            
ATOM     41  O10 ACD     1       5.850  10.100  13.740  1.00  0.00            
ATOM     42  H20 ACD     1       5.000   9.830  14.100  1.00  0.00            
ATOM     43  C13 ACD     1       8.080   9.590  14.280  1.00  0.00            
ATOM     44  H21 ACD     1       8.080   8.780  13.540  1.00  0.00            
ATOM     45  O11 ACD     1       8.870   9.190  15.370  1.00  0.00            
ATOM     46  C14 ACD     1       9.120  10.250  16.290  1.00  0.00            
ATOM     47  H22 ACD     1       9.720  10.940  15.700  1.00  0.00            
ATOM     48  C15 ACD     1       9.920   9.660  17.440  1.00  0.00            
ATOM     49  H23 ACD     1      10.090  10.410  18.230  1.00  0.00            
ATOM     50  H24 ACD     1       9.290   8.920  17.960  1.00  0.00            
ATOM     51  O12 ACD     1      11.190   9.090  17.090  1.00  0.00            
ATOM     52  H25 ACD     1      10.930   8.470  16.400  1.00  0.00            
ATOM     53  O13 ACD     1       8.660  10.720  13.640  1.00  0.00            
ATOM     54  C16 ACD     1       9.060  10.660  12.300  1.00  0.00            
ATOM     55  H26 ACD     1       8.810   9.640  11.970  1.00  0.00            
ATOM     56  C17 ACD     1       8.070  11.510  11.490  1.00  0.00            
ATOM     57  H27 ACD     1       8.040  12.470  12.010  1.00  0.00            
ATOM     58  O14 ACD     1       6.770  10.840  11.400  1.00  0.00            
ATOM     59  H28 ACD     1       6.460  10.510  12.250  1.00  0.00            
ATOM     60  C18 ACD     1       8.700  11.830  10.120  1.00  0.00            
ATOM     61  H29 ACD     1       8.710  10.880   9.560  1.00  0.00            
ATOM     62  O15 ACD     1       7.910  12.790   9.380  1.00  0.00            
ATOM     63  H30 ACD     1       8.020  13.590   9.900  1.00  0.00            
ATOM     64  C19 ACD     1      10.090  12.330  10.270  1.00  0.00            
ATOM     65  H31 ACD     1      10.560  12.550   9.300  1.00  0.00            
ATOM     66  O16 ACD     1      10.840  11.250  10.850  1.00  0.00            
ATOM     67  C20 ACD     1      10.570  10.970  12.230  1.00  0.00            
ATOM     68  H32 ACD     1      10.890  11.820  12.850  1.00  0.00            
ATOM     69  C21 ACD     1      11.370   9.740  12.630  1.00  0.00            
ATOM     70  H33 ACD     1      11.110   9.380  13.640  1.00  0.00            
ATOM     71  H34 ACD     1      11.160   8.940  11.900  1.00  0.00            
ATOM     72  O17 ACD     1      12.790   9.970  12.730  1.00  0.00            
ATOM     73  H35 ACD     1      13.050  10.310  11.880  1.00  0.00            
ATOM     74  O18 ACD     1      10.070  13.530  11.070  1.00  0.00            
ATOM     75  C22 ACD     1      10.360  14.760  10.460  1.00  0.00            
ATOM     76  H36 ACD     1      10.320  14.730   9.360  1.00  0.00            
ATOM     77  C23 ACD     1       9.280  15.690  10.910  1.00  0.00            
ATOM     78  H37 ACD     1       9.330  15.700  12.010  1.00  0.00            
ATOM     79  O19 ACD     1       7.960  15.250  10.440  1.00  0.00            
ATOM     80  H38 ACD     1       7.250  15.880  10.600  1.00  0.00            
ATOM     81  C24 ACD     1       9.650  17.100  10.310  1.00  0.00            
ATOM     82  H39 ACD     1       9.700  17.040   9.210  1.00  0.00            
ATOM     83  O20 ACD     1       8.660  18.140  10.540  1.00  0.00            
ATOM     84  H40 ACD     1       8.910  18.590  11.350  1.00  0.00            
ATOM     85  C25 ACD     1      11.100  17.570  10.710  1.00  0.00            
ATOM     86  H41 ACD     1      11.360  18.500  10.210  1.00  0.00            
ATOM     87  O21 ACD     1      12.020  16.650  10.310  1.00  0.00            
ATOM     88  C26 ACD     1      11.790  15.260  10.750  1.00  0.00            
ATOM     89  H42 ACD     1      11.940  15.240  11.840  1.00  0.00            
ATOM     90  C27 ACD     1      12.780  14.280  10.050  1.00  0.00            
ATOM     91  H43 ACD     1      12.550  13.230  10.270  1.00  0.00            
ATOM     92  H44 ACD     1      12.750  14.440   8.960  1.00  0.00            
ATOM     93  O22 ACD     1      14.060  14.470  10.490  1.00  0.00            
ATOM     94  H45 ACD     1      14.400  15.310  10.160  1.00  0.00            
ATOM     95  O23 ACD     1      11.190  17.710  12.140  1.00  0.00            
ATOM     96  C28 ACD     1      11.850  18.950  12.580  1.00  0.00            
ATOM     97  H46 ACD     1      12.210  19.550  11.740  1.00  0.00            
ATOM     98  C29 ACD     1      12.990  18.600  13.570  1.00  0.00            
ATOM     99  H47 ACD     1      12.730  17.760  14.230  1.00  0.00            
ATOM    100  O24 ACD     1      13.160  19.690  14.480  1.00  0.00            
ATOM    101  C30 ACD     1      14.330  18.240  12.800  1.00  0.00            
ATOM    102  H48 ACD     1      14.120  17.320  12.240  1.00  0.00            
ATOM    103  H49 ACD     1      14.520  18.950  11.990  1.00  0.00            
ATOM    104  O25 ACD     1      15.410  18.030  13.730  1.00  0.00            
ATOM    105  H50 ACD     1      15.510  18.810  14.280  1.00  0.00            
ATOM    106  C31 ACD     1      10.670  19.740  13.180  1.00  0.00            
ATOM    107  H51 ACD     1      10.040  19.030  13.710  1.00  0.00            
ATOM    108  O26 ACD     1       9.840  20.320  12.150  1.00  0.00            
ATOM    109  H52 ACD     1      10.380  20.840  11.540  1.00  0.00            
ATOM    110  C32 ACD     1      11.160  20.810  14.210  1.00  0.00            
ATOM    111  H53 ACD     1      11.720  21.600  13.710  1.00  0.00            
ATOM    112  O27 ACD     1      10.010  21.320  15.020  1.00  0.00            
ATOM    113  H54 ACD     1       9.820  22.180  14.640  1.00  0.00            
ATOM    114  C33 ACD     1      12.040  20.190  15.160  1.00  0.00            
ATOM    115  H55 ACD     1      12.430  20.880  15.910  1.00  0.00            
ATOM    116  O28 ACD     1      11.440  19.060  15.820  1.00  0.00            
ATOM    117  C34 ACD     1      11.280  19.090  17.180  1.00  0.00            
ATOM    118  H56 ACD     1      11.650  20.040  17.590  1.00  0.00            
ATOM    119  C35 ACD     1       9.770  19.020  17.450  1.00  0.00            
ATOM    120  H57 ACD     1       9.240  18.200  16.950  1.00  0.00            
ATOM    121  O29 ACD     1       9.120  20.200  17.130  1.00  0.00            
ATOM    122  H58 ACD     1       9.360  20.460  16.230  1.00  0.00            
ATOM    123  C36 ACD     1       9.610  18.700  18.920  1.00  0.00            
ATOM    124  H59 ACD     1      10.120  19.480  19.490  1.00  0.00            
ATOM    125  O30 ACD     1       8.230  18.510  19.340  1.00  0.00            
ATOM    126  H60 ACD     1       7.730  19.300  19.110  1.00  0.00            
ATOM    127  C1  EA3     2       2.720  18.160  18.940  1.00  0.00            
ATOM    128  N1  EA3     2       3.220  17.170  17.940  1.00  0.00            
ATOM    129  C2  EA3     2       4.770  17.370  17.780  1.00  0.00            
ATOM    130  C3  EA3     2       5.310  16.360  16.830  1.00  0.00            
ATOM    131  N2  EA3     2       4.910  16.570  15.370  1.00  0.00            
ATOM    132  C4  EA3     2       5.590  15.570  14.340  1.00  0.00            
ATOM    133  C5  EA3     2       5.330  15.860  12.870  1.00  0.00            
ATOM    134  C6  EA3     2       5.120  14.850  11.900  1.00  0.00            
ATOM    135  C7  EA3     2       4.890  15.060  10.550  1.00  0.00            
ATOM    136  C8  EA3     2       4.970  16.390  10.120  1.00  0.00            
ATOM    137  C9  EA3     2       5.300  17.380  11.020  1.00  0.00            
ATOM    138  C10 EA3     2       5.480  17.160  12.390  1.00  0.00            
ATOM    139  C11 EA3     2       7.080  15.470  14.460  1.00  0.00            
ATOM    140  C12 EA3     2       7.880  16.550  14.840  1.00  0.00            
ATOM    141  C13 EA3     2       9.250  16.400  15.020  1.00  0.00            
ATOM    142  C14 EA3     2       9.820  15.120  14.720  1.00  0.00            
ATOM    143  Cl1 EA3     2      11.490  14.880  14.930  1.00  0.00            
ATOM    144  C15 EA3     2       9.050  14.050  14.250  1.00  0.00            
ATOM    145  C16 EA3     2       7.670  14.230  14.190  1.00  0.00            
ATOM    146  C17 EA3     2       3.340  16.600  15.350  1.00  0.00            
ATOM    147  C18 EA3     2       2.690  17.400  16.500  1.00  0.00            
ATOM    148  H1  EA3     2       3.070  19.130  18.570  1.00  0.00            
ATOM    149  H2  EA3     2       1.640  18.150  19.090  1.00  0.00            
ATOM    150  H3  EA3     2       3.200  17.980  19.900  1.00  0.00            
ATOM    151  H4  EA3     2       3.010  16.190  18.180  1.00  0.00            
ATOM    152  H5  EA3     2       5.200  17.270  18.780  1.00  0.00            
ATOM    153  H6  EA3     2       4.990  18.390  17.470  1.00  0.00            
ATOM    154  H7  EA3     2       5.050  15.310  17.000  1.00  0.00            
ATOM    155  H8  EA3     2       6.400  16.290  16.850  1.00  0.00            
ATOM    156  H9  EA3     2       5.120  17.550  15.120  1.00  0.00            
ATOM    157  H10 EA3     2       5.240  14.560  14.570  1.00  0.00            
ATOM    158  H11 EA3     2       4.880  13.880  12.340  1.00  0.00            
ATOM    159  H12 EA3     2       4.700  14.220   9.880  1.00  0.00            
ATOM    160  H13 EA3     2       4.670  16.570   9.090  1.00  0.00            
ATOM    161  H14 EA3     2       5.420  18.400  10.660  1.00  0.00            
ATOM    162  H15 EA3     2       5.780  17.940  13.080  1.00  0.00            
ATOM    163  H16 EA3     2       7.530  17.580  14.830  1.00  0.00            
ATOM    164  H17 EA3     2       9.830  17.290  15.250  1.00  0.00            
ATOM    165  H18 EA3     2       9.530  13.090  14.140  1.00  0.00            
ATOM    166  H19 EA3     2       7.040  13.410  13.860  1.00  0.00            
ATOM    167  H20 EA3     2       3.090  15.540  15.430  1.00  0.00            
ATOM    168  H21 EA3     2       3.020  16.920  14.360  1.00  0.00            
ATOM    169  H22 EA3     2       2.910  18.430  16.220  1.00  0.00            
ATOM    170  H23 EA3     2       1.600  17.350  16.560  1.00  0.00            
TER
ENDMDL
MODEL        1
ATOM      1  H1  ACD     1      14.370  25.130  12.960  1.00  0.00            
ATOM      2  O1  ACD     1      14.320  24.780  12.070  1.00  0.00            
ATOM      3  C1  ACD     1      13.800  25.900  11.320  1.00  0.00            
ATOM      4  H2  ACD     1      13.790  25.690  10.240  1.00  0.00            
ATOM      5  H3  ACD     1      14.490  26.720  11.520  1.00  0.00            
ATOM      6  C2  ACD     1      12.420  26.130  11.870  1.00  0.00            
ATOM      7  H4  ACD     1      11.870  25.180  11.800  1.00  0.00            
ATOM      8  O2  ACD     1      12.600  26.630  13.170  1.00  0.00            
ATOM      9  C3  ACD     1      11.440  27.010  13.830  1.00  0.00            
ATOM     10  H5  ACD     1      11.740  27.320  14.840  1.00  0.00            
ATOM     11  O3  ACD     1      10.600  25.870  13.910  1.00  0.00            
ATOM     12  C4  ACD     1      10.540  25.080  15.120  1.00  0.00            
ATOM     13  H6  ACD     1      11.330  25.440  15.800  1.00  0.00            
ATOM     14  C5  ACD     1       9.180  25.410  15.780  1.00  0.00            
ATOM     15  H7  ACD     1       8.360  25.100  15.120  1.00  0.00            
ATOM     16  O4  ACD     1       9.100  26.840  16.040  1.00  0.00            
ATOM     17  H8  ACD     1       9.350  27.360  15.270  1.00  0.00            
ATOM     18  C6  ACD     1       8.910  24.490  17.000  1.00  0.00            
ATOM     19  H9  ACD     1       9.520  24.820  17.850  1.00  0.00            
ATOM     20  O5  ACD     1       7.480  24.570  17.420  1.00  0.00            
ATOM     21  H10 ACD     1       7.140  23.670  17.450  1.00  0.00            
ATOM     22  C7  ACD     1       9.400  23.030  16.810  1.00  0.00            
ATOM     23  H11 ACD     1       9.580  22.560  17.790  1.00  0.00            
ATOM     24  O6  ACD     1      10.620  22.990  16.050  1.00  0.00            
ATOM     25  C8  ACD     1      10.690  23.570  14.820  1.00  0.00            
ATOM     26  H12 ACD     1       9.880  23.140  14.210  1.00  0.00            
ATOM     27  C9  ACD     1      11.940  23.120  14.150  1.00  0.00            
ATOM     28  H13 ACD     1      12.120  23.630  13.200  1.00  0.00            
ATOM     29  H14 ACD     1      12.750  23.370  14.840  1.00  0.00            
ATOM     30  O7  ACD     1      11.900  21.730  13.970  1.00  0.00            
ATOM     31  H15 ACD     1      12.740  21.330  14.190  1.00  0.00            
ATOM     32  O8  ACD     1       8.390  22.380  16.060  1.00  0.00            
ATOM     33  C10 ACD     1       8.050  21.150  16.690  1.00  0.00            
ATOM     34  H16 ACD     1       8.550  21.000  17.650  1.00  0.00            
ATOM     35  C11 ACD     1       6.510  21.180  16.820  1.00  0.00            
ATOM     36  H17 ACD     1       6.040  21.850  16.090  1.00  0.00            
ATOM     37  O9  ACD     1       6.210  21.840  18.080  1.00  0.00            
ATOM     38  H18 ACD     1       5.280  21.730  18.290  1.00  0.00            
ATOM     39  C12 ACD     1       5.760  19.860  16.570  1.00  0.00            
ATOM     40  H19 ACD     1       5.810  19.250  17.480  1.00  0.00            
ATOM     41  O10 ACD     1       4.390  20.110  16.220  1.00  0.00            
ATOM     42  H20 ACD     1       4.000  19.230  16.190  1.00  0.00            
ATOM     43  C13 ACD     1       6.420  19.120  15.470  1.00  0.00            
ATOM     44  H21 ACD     1       5.940  18.150  15.360  1.00  0.00            
ATOM     45  O11 ACD     1       7.740  18.950  15.730  1.00  0.00            
ATOM     46  C14 ACD     1       8.550  20.120  15.710  1.00  0.00            
ATOM     47  H22 ACD     1       8.500  20.550  14.710  1.00  0.00            
ATOM     48  C15 ACD     1       9.970  19.650  16.090  1.00  0.00            
ATOM     49  H23 ACD     1      10.540  20.540  16.370  1.00  0.00            
ATOM     50  H24 ACD     1       9.940  19.120  17.050  1.00  0.00            
ATOM     51  O12 ACD     1      10.610  18.800  15.130  1.00  0.00            
ATOM     52  H25 ACD     1      10.510  19.160  14.240  1.00  0.00            
ATOM     53  O13 ACD     1       6.200  19.800  14.170  1.00  0.00            
ATOM     54  C16 ACD     1       5.400  19.150  13.130  1.00  0.00            
ATOM     55  H26 ACD     1       4.850  18.320  13.590  1.00  0.00            
ATOM     56  C17 ACD     1       4.400  20.250  12.600  1.00  0.00            
ATOM     57  H27 ACD     1       4.950  21.170  12.370  1.00  0.00            
ATOM     58  O14 ACD     1       3.430  20.450  13.630  1.00  0.00            
ATOM     59  H28 ACD     1       3.880  20.380  14.470  1.00  0.00            
ATOM     60  C18 ACD     1       3.650  19.890  11.280  1.00  0.00            
ATOM     61  H29 ACD     1       2.960  19.040  11.370  1.00  0.00            
ATOM     62  O15 ACD     1       2.830  20.930  10.730  1.00  0.00            
ATOM     63  H30 ACD     1       2.410  21.290  11.510  1.00  0.00            
ATOM     64  C19 ACD     1       4.750  19.580  10.310  1.00  0.00            
ATOM     65  H31 ACD     1       4.200  19.260   9.420  1.00  0.00            
ATOM     66  O16 ACD     1       5.660  18.510  10.730  1.00  0.00            
ATOM     67  C20 ACD     1       6.350  18.600  12.010  1.00  0.00            
ATOM     68  H32 ACD     1       7.160  19.340  11.900  1.00  0.00            
ATOM     69  C21 ACD     1       6.840  17.290  12.320  1.00  0.00            
ATOM     70  H33 ACD     1       7.460  17.040  11.440  1.00  0.00            
ATOM     71  H34 ACD     1       7.490  17.350  13.200  1.00  0.00            
ATOM     72  O17 ACD     1       5.880  16.220  12.510  1.00  0.00            
ATOM     73  H35 ACD     1       6.380  15.450  12.780  1.00  0.00            
ATOM     74  O18 ACD     1       5.500  20.750  10.120  1.00  0.00            
ATOM     75  C22 ACD     1       5.810  21.120   8.850  1.00  0.00            
ATOM     76  H36 ACD     1       5.130  20.640   8.140  1.00  0.00            
ATOM     77  C23 ACD     1       5.580  22.630   8.910  1.00  0.00            
ATOM     78  H37 ACD     1       6.180  22.930   9.770  1.00  0.00            
ATOM     79  O19 ACD     1       4.200  22.840   9.210  1.00  0.00            
ATOM     80  H38 ACD     1       4.020  22.210   9.910  1.00  0.00            
ATOM     81  C24 ACD     1       5.970  23.260   7.550  1.00  0.00            
ATOM     82  H39 ACD     1       5.380  22.690   6.810  1.00  0.00            
ATOM     83  O20 ACD     1       5.670  24.610   7.590  1.00  0.00            
ATOM     84  H40 ACD     1       4.780  24.570   7.940  1.00  0.00            
ATOM     85  C25 ACD     1       7.410  22.950   7.280  1.00  0.00            
ATOM     86  H41 ACD     1       7.650  23.260   6.260  1.00  0.00            
ATOM     87  O21 ACD     1       7.530  21.550   7.350  1.00  0.00            
ATOM     88  C26 ACD     1       7.300  20.870   8.570  1.00  0.00            
ATOM     89  H42 ACD     1       7.920  21.260   9.390  1.00  0.00            
ATOM     90  C27 ACD     1       7.640  19.440   8.270  1.00  0.00            
ATOM     91  H43 ACD     1       7.680  18.820   9.170  1.00  0.00            
ATOM     92  H44 ACD     1       6.920  18.970   7.590  1.00  0.00            
ATOM     93  O22 ACD     1       8.980  19.370   7.750  1.00  0.00            
ATOM     94  H45 ACD     1       8.880  19.780   6.880  1.00  0.00            
ATOM     95  O23 ACD     1       8.290  23.550   8.260  1.00  0.00            
ATOM     96  C28 ACD     1       9.290  24.390   7.730  1.00  0.00            
ATOM     97  H46 ACD     1       9.410  24.160   6.670  1.00  0.00            
ATOM     98  C29 ACD     1      10.520  23.950   8.490  1.00  0.00            
ATOM     99  H47 ACD     1      10.220  23.940   9.540  1.00  0.00            
ATOM    100  O24 ACD     1      11.630  24.910   8.350  1.00  0.00            
ATOM    101  C30 ACD     1      11.060  22.670   8.020  1.00  0.00            
ATOM    102  H48 ACD     1      10.270  21.920   7.880  1.00  0.00            
ATOM    103  H49 ACD     1      11.490  22.820   7.020  1.00  0.00            
ATOM    104  O25 ACD     1      12.090  22.240   8.850  1.00  0.00            
ATOM    105  H50 ACD     1      12.670  22.990   8.720  1.00  0.00            
ATOM    106  C31 ACD     1       8.830  25.770   8.000  1.00  0.00            
ATOM    107  H51 ACD     1       8.470  25.820   9.030  1.00  0.00            
ATOM    108  O26 ACD     1       7.760  26.130   7.110  1.00  0.00            
ATOM    109  H52 ACD     1       7.040  25.530   7.320  1.00  0.00            
ATOM    110  C32 ACD     1      10.000  26.690   7.880  1.00  0.00            
ATOM    111  H53 ACD     1      10.150  26.750   6.790  1.00  0.00            
ATOM    112  O27 ACD     1       9.550  27.920   8.400  1.00  0.00            
ATOM    113  H54 ACD     1       8.610  28.000   8.570  1.00  0.00            
ATOM    114  C33 ACD     1      11.240  26.260   8.690  1.00  0.00            
ATOM    115  H55 ACD     1      12.040  27.000   8.620  1.00  0.00            
ATOM    116  O28 ACD     1      10.790  26.350  10.080  1.00  0.00            
ATOM    117  C34 ACD     1      11.540  27.100  11.010  1.00  0.00            
ATOM    118  H56 ACD     1      12.220  27.770  10.470  1.00  0.00            
ATOM    119  C35 ACD     1      10.410  27.820  11.750  1.00  0.00            
ATOM    120  H57 ACD     1       9.550  27.150  11.730  1.00  0.00            
ATOM    121  O29 ACD     1      10.040  29.030  10.980  1.00  0.00            
ATOM    122  H58 ACD     1       9.820  28.880  10.050  1.00  0.00            
ATOM    123  C36 ACD     1      10.750  28.170  13.150  1.00  0.00            
ATOM    124  H59 ACD     1      11.480  28.970  13.350  1.00  0.00            
ATOM    125  O30 ACD     1       9.610  28.470  13.950  1.00  0.00            
ATOM    126  H60 ACD     1       9.150  29.260  13.660  1.00  0.00            
ATOM    127  C1  EA3     2       5.630  31.000  15.920  1.00  0.00            
ATOM    128  N1  EA3     2       5.340  29.520  15.560  1.00  0.00            
ATOM    129  C2  EA3     2       6.560  28.970  14.790  1.00  0.00            
ATOM    130  C3  EA3     2       6.320  27.490  14.310  1.00  0.00            
ATOM    131  N2  EA3     2       5.170  27.400  13.270  1.00  0.00            
ATOM    132  C4  EA3     2       4.800  25.950  12.880  1.00  0.00            
ATOM    133  C5  EA3     2       3.810  25.700  11.740  1.00  0.00            
ATOM    134  C6  EA3     2       2.720  24.840  11.800  1.00  0.00            
ATOM    135  C7  EA3     2       1.820  24.710  10.750  1.00  0.00            
ATOM    136  C8  EA3     2       2.010  25.340   9.530  1.00  0.00            
ATOM    137  C9  EA3     2       3.070  26.160   9.400  1.00  0.00            
ATOM    138  C10 EA3     2       4.010  26.300  10.490  1.00  0.00            
ATOM    139  C11 EA3     2       5.960  24.990  12.550  1.00  0.00            
ATOM    140  C12 EA3     2       5.960  23.700  13.060  1.00  0.00            
ATOM    141  C13 EA3     2       7.000  22.830  12.700  1.00  0.00            
ATOM    142  C14 EA3     2       8.110  23.300  11.990  1.00  0.00            
ATOM    143  Cl1 EA3     2       9.470  22.300  11.450  1.00  0.00            
ATOM    144  C15 EA3     2       8.210  24.640  11.530  1.00  0.00            
ATOM    145  C16 EA3     2       7.040  25.460  11.740  1.00  0.00            
ATOM    146  C17 EA3     2       3.910  27.990  13.980  1.00  0.00            
ATOM    147  C18 EA3     2       4.110  29.400  14.640  1.00  0.00            
ATOM    148  H1  EA3     2       5.630  31.640  15.040  1.00  0.00            
ATOM    149  H2  EA3     2       4.920  31.330  16.690  1.00  0.00            
ATOM    150  H3  EA3     2       6.550  31.050  16.500  1.00  0.00            
ATOM    151  H4  EA3     2       5.130  28.940  16.380  1.00  0.00            
ATOM    152  H5  EA3     2       7.420  29.000  15.470  1.00  0.00            
ATOM    153  H6  EA3     2       6.710  29.640  13.950  1.00  0.00            
ATOM    154  H7  EA3     2       6.050  26.830  15.140  1.00  0.00            
ATOM    155  H8  EA3     2       7.270  27.140  13.900  1.00  0.00            
ATOM    156  H9  EA3     2       5.390  27.940  12.420  1.00  0.00            
ATOM    157  H10 EA3     2       4.260  25.570  13.750  1.00  0.00            
ATOM    158  H11 EA3     2       2.550  24.300  12.730  1.00  0.00            
ATOM    159  H12 EA3     2       0.950  24.070  10.820  1.00  0.00            
ATOM    160  H13 EA3     2       1.240  25.320   8.760  1.00  0.00            
ATOM    161  H14 EA3     2       3.270  26.620   8.440  1.00  0.00            
ATOM    162  H15 EA3     2       4.770  27.060  10.310  1.00  0.00            
ATOM    163  H16 EA3     2       5.080  23.340  13.580  1.00  0.00            
ATOM    164  H17 EA3     2       7.160  21.830  13.110  1.00  0.00            
ATOM    165  H18 EA3     2       9.080  24.920  10.930  1.00  0.00            
ATOM    166  H19 EA3     2       7.040  26.470  11.340  1.00  0.00            
ATOM    167  H20 EA3     2       3.620  27.260  14.740  1.00  0.00            
ATOM    168  H21 EA3     2       3.060  28.010  13.300  1.00  0.00            
ATOM    169  H22 EA3     2       4.120  30.060  13.770  1.00  0.00            
ATOM    170  H23 EA3     2       3.210  29.690  15.180  1.00  0.00            
TER
ENDMDL
MODEL        1
ATOM      1  H1  ACD     1      13.380  17.040  19.690  1.00  0.00            
ATOM      2  O1  ACD     1      13.700  17.840  20.120  1.00  0.00            
ATOM      3  C1  ACD     1      12.830  18.850  19.630  1.00  0.00            
ATOM      4  H2  ACD     1      12.810  19.680  20.350  1.00  0.00            
ATOM      5  H3  ACD     1      11.790  18.500  19.660  1.00  0.00            
ATOM      6  C2  ACD     1      13.220  19.280  18.300  1.00  0.00            
ATOM      7  H4  ACD     1      14.320  19.380  18.270  1.00  0.00            
ATOM      8  O2  ACD     1      12.730  18.290  17.380  1.00  0.00            
ATOM      9  C3  ACD     1      13.050  18.510  16.020  1.00  0.00            
ATOM     10  H5  ACD     1      12.620  17.680  15.450  1.00  0.00            
ATOM     11  O3  ACD     1      14.450  18.490  15.920  1.00  0.00            
ATOM     12  C4  ACD     1      15.100  17.350  15.370  1.00  0.00            
ATOM     13  H6  ACD     1      14.430  16.480  15.380  1.00  0.00            
ATOM     14  C5  ACD     1      15.500  17.670  13.920  1.00  0.00            
ATOM     15  H7  ACD     1      16.100  18.590  13.930  1.00  0.00            
ATOM     16  O4  ACD     1      14.460  17.860  13.080  1.00  0.00            
ATOM     17  H8  ACD     1      14.790  18.240  12.260  1.00  0.00            
ATOM     18  C6  ACD     1      16.490  16.540  13.400  1.00  0.00            
ATOM     19  H9  ACD     1      16.000  15.560  13.420  1.00  0.00            
ATOM     20  O5  ACD     1      16.880  16.900  12.140  1.00  0.00            
ATOM     21  H10 ACD     1      17.480  17.650  12.190  1.00  0.00            
ATOM     22  C7  ACD     1      17.720  16.360  14.340  1.00  0.00            
ATOM     23  H11 ACD     1      18.420  15.600  13.990  1.00  0.00            
ATOM     24  O6  ACD     1      17.170  16.070  15.610  1.00  0.00            
ATOM     25  C8  ACD     1      16.340  17.080  16.240  1.00  0.00            
ATOM     26  H12 ACD     1      16.910  18.010  16.370  1.00  0.00            
ATOM     27  C9  ACD     1      15.960  16.430  17.580  1.00  0.00            
ATOM     28  H13 ACD     1      15.030  16.880  17.960  1.00  0.00            
ATOM     29  H14 ACD     1      15.780  15.380  17.320  1.00  0.00            
ATOM     30  O7  ACD     1      16.960  16.440  18.600  1.00  0.00            
ATOM     31  H15 ACD     1      16.620  15.880  19.310  1.00  0.00            
ATOM     32  O8  ACD     1      18.360  17.640  14.420  1.00  0.00            
ATOM     33  C10 ACD     1      19.650  17.770  13.740  1.00  0.00            
ATOM     34  H16 ACD     1      19.870  16.960  13.030  1.00  0.00            
ATOM     35  C11 ACD     1      19.530  18.910  12.780  1.00  0.00            
ATOM     36  H17 ACD     1      18.840  19.620  13.260  1.00  0.00            
ATOM     37  O9  ACD     1      18.820  18.570  11.550  1.00  0.00            
ATOM     38  H18 ACD     1      18.780  19.280  10.900  1.00  0.00            
ATOM     39  C12 ACD     1      20.920  19.440  12.510  1.00  0.00            
ATOM     40  H19 ACD     1      21.490  18.730  11.900  1.00  0.00            
ATOM     41  O10 ACD     1      20.870  20.620  11.770  1.00  0.00            
ATOM     42  H20 ACD     1      20.490  21.340  12.270  1.00  0.00            
ATOM     43  C13 ACD     1      21.740  19.740  13.750  1.00  0.00            
ATOM     44  H21 ACD     1      22.750  20.170  13.720  1.00  0.00            
ATOM     45  O11 ACD     1      21.880  18.480  14.370  1.00  0.00            
ATOM     46  C14 ACD     1      20.750  17.760  14.810  1.00  0.00            
ATOM     47  H22 ACD     1      20.350  18.460  15.560  1.00  0.00            
ATOM     48  C15 ACD     1      21.100  16.370  15.390  1.00  0.00            
ATOM     49  H23 ACD     1      20.250  15.690  15.510  1.00  0.00            
ATOM     50  H24 ACD     1      21.700  15.810  14.660  1.00  0.00            
ATOM     51  O12 ACD     1      21.780  16.350  16.620  1.00  0.00            
ATOM     52  H25 ACD     1      22.690  16.400  16.300  1.00  0.00            
ATOM     53  O13 ACD     1      20.930  20.550  14.570  1.00  0.00            
ATOM     54  C16 ACD     1      21.350  21.930  14.810  1.00  0.00            
ATOM     55  H26 ACD     1      22.060  22.250  14.040  1.00  0.00            
ATOM     56  C17 ACD     1      20.080  22.720  14.620  1.00  0.00            
ATOM     57  H27 ACD     1      19.300  22.210  15.200  1.00  0.00            
ATOM     58  O14 ACD     1      19.780  22.680  13.260  1.00  0.00            
ATOM     59  H28 ACD     1      19.060  23.270  13.030  1.00  0.00            
ATOM     60  C18 ACD     1      20.220  24.110  15.130  1.00  0.00            
ATOM     61  H29 ACD     1      20.910  24.700  14.500  1.00  0.00            
ATOM     62  O15 ACD     1      19.000  24.860  15.200  1.00  0.00            
ATOM     63  H30 ACD     1      19.070  25.460  15.950  1.00  0.00            
ATOM     64  C19 ACD     1      20.860  24.110  16.550  1.00  0.00            
ATOM     65  H31 ACD     1      21.230  25.130  16.720  1.00  0.00            
ATOM     66  O16 ACD     1      22.120  23.420  16.440  1.00  0.00            
ATOM     67  C20 ACD     1      21.980  22.010  16.230  1.00  0.00            
ATOM     68  H32 ACD     1      21.310  21.520  16.940  1.00  0.00            
ATOM     69  C21 ACD     1      23.370  21.380  16.280  1.00  0.00            
ATOM     70  H33 ACD     1      23.860  21.630  17.230  1.00  0.00            
ATOM     71  H34 ACD     1      23.220  20.290  16.220  1.00  0.00            
ATOM     72  O17 ACD     1      24.120  21.700  15.160  1.00  0.00            
ATOM     73  H35 ACD     1      24.880  21.120  15.150  1.00  0.00            
ATOM     74  O18 ACD     1      20.060  23.540  17.520  1.00  0.00            
ATOM     75  C22 ACD     1      19.600  24.290  18.650  1.00  0.00            
ATOM     76  H36 ACD     1      20.420  24.880  19.080  1.00  0.00            
ATOM     77  C23 ACD     1      18.480  25.250  18.380  1.00  0.00            
ATOM     78  H37 ACD     1      17.620  24.690  18.000  1.00  0.00            
ATOM     79  O19 ACD     1      18.710  26.290  17.420  1.00  0.00            
ATOM     80  H38 ACD     1      18.220  27.080  17.640  1.00  0.00            
ATOM     81  C24 ACD     1      17.890  25.810  19.720  1.00  0.00            
ATOM     82  H39 ACD     1      18.580  26.480  20.240  1.00  0.00            
ATOM     83  O20 ACD     1      16.700  26.520  19.440  1.00  0.00            
ATOM     84  H40 ACD     1      15.960  25.930  19.270  1.00  0.00            
ATOM     85  C25 ACD     1      17.540  24.650  20.610  1.00  0.00            
ATOM     86  H41 ACD     1      17.130  25.090  21.530  1.00  0.00            
ATOM     87  O21 ACD     1      18.740  23.820  20.870  1.00  0.00            
ATOM     88  C26 ACD     1      19.270  23.280  19.700  1.00  0.00            
ATOM     89  H42 ACD     1      18.480  22.650  19.270  1.00  0.00            
ATOM     90  C27 ACD     1      20.550  22.480  20.120  1.00  0.00            
ATOM     91  H43 ACD     1      20.240  21.690  20.820  1.00  0.00            
ATOM     92  H44 ACD     1      20.990  22.040  19.220  1.00  0.00            
ATOM     93  O22 ACD     1      21.460  23.230  20.920  1.00  0.00            
ATOM     94  H45 ACD     1      20.990  23.620  21.650  1.00  0.00            
ATOM     95  O23 ACD     1      16.530  23.860  20.020  1.00  0.00            
ATOM     96  C28 ACD     1      15.160  23.760  20.560  1.00  0.00            
ATOM     97  H46 ACD     1      14.960  24.570  21.270  1.00  0.00            
ATOM     98  C29 ACD     1      15.000  22.270  21.040  1.00  0.00            
ATOM     99  H47 ACD     1      15.550  21.660  20.310  1.00  0.00            
ATOM    100  O24 ACD     1      13.640  21.870  20.920  1.00  0.00            
ATOM    101  C30 ACD     1      15.630  21.920  22.360  1.00  0.00            
ATOM    102  H48 ACD     1      16.490  22.530  22.660  1.00  0.00            
ATOM    103  H49 ACD     1      14.930  22.110  23.180  1.00  0.00            
ATOM    104  O25 ACD     1      15.880  20.490  22.470  1.00  0.00            
ATOM    105  H50 ACD     1      16.590  20.540  23.110  1.00  0.00            
ATOM    106  C31 ACD     1      14.280  24.110  19.310  1.00  0.00            
ATOM    107  H51 ACD     1      14.630  23.480  18.480  1.00  0.00            
ATOM    108  O26 ACD     1      14.320  25.470  19.040  1.00  0.00            
ATOM    109  H52 ACD     1      13.550  25.780  18.560  1.00  0.00            
ATOM    110  C32 ACD     1      12.820  23.640  19.550  1.00  0.00            
ATOM    111  H53 ACD     1      12.390  24.160  20.410  1.00  0.00            
ATOM    112  O27 ACD     1      12.030  23.930  18.430  1.00  0.00            
ATOM    113  H54 ACD     1      12.260  23.320  17.730  1.00  0.00            
ATOM    114  C33 ACD     1      12.860  22.160  19.810  1.00  0.00            
ATOM    115  H55 ACD     1      11.950  21.600  20.040  1.00  0.00            
ATOM    116  O28 ACD     1      13.420  21.540  18.640  1.00  0.00            
ATOM    117  C34 ACD     1      12.660  20.640  17.920  1.00  0.00            
ATOM    118  H56 ACD     1      11.580  20.610  18.120  1.00  0.00            
ATOM    119  C35 ACD     1      12.830  20.920  16.400  1.00  0.00            
ATOM    120  H57 ACD     1      13.910  21.120  16.270  1.00  0.00            
ATOM    121  O29 ACD     1      12.130  22.160  16.100  1.00  0.00            
ATOM    122  H58 ACD     1      11.770  22.130  15.210  1.00  0.00            
ATOM    123  C36 ACD     1      12.400  19.790  15.540  1.00  0.00            
ATOM    124  H59 ACD     1      11.310  19.760  15.580  1.00  0.00            
ATOM    125  O30 ACD     1      12.830  19.950  14.220  1.00  0.00            
ATOM    126  H60 ACD     1      13.160  19.070  14.030  1.00  0.00            
ATOM    127  C1  EA3     2      21.650  12.250  19.750  1.00  0.00            
ATOM    128  N1  EA3     2      21.730  13.640  20.330  1.00  0.00            
ATOM    129  C2  EA3     2      20.420  14.330  19.840  1.00  0.00            
ATOM    130  C3  EA3     2      20.350  15.810  20.220  1.00  0.00            
ATOM    131  N2  EA3     2      21.510  16.610  19.600  1.00  0.00            
ATOM    132  C4  EA3     2      21.380  18.050  20.080  1.00  0.00            
ATOM    133  C5  EA3     2      22.710  18.830  20.040  1.00  0.00            
ATOM    134  C6  EA3     2      23.590  18.690  18.940  1.00  0.00            
ATOM    135  C7  EA3     2      24.720  19.430  18.830  1.00  0.00            
ATOM    136  C8  EA3     2      25.060  20.350  19.860  1.00  0.00            
ATOM    137  C9  EA3     2      24.230  20.400  21.020  1.00  0.00            
ATOM    138  C10 EA3     2      23.040  19.710  21.080  1.00  0.00            
ATOM    139  C11 EA3     2      20.170  18.760  19.540  1.00  0.00            
ATOM    140  C12 EA3     2      20.250  19.120  18.180  1.00  0.00            
ATOM    141  C13 EA3     2      19.130  19.740  17.550  1.00  0.00            
ATOM    142  C14 EA3     2      17.970  19.950  18.300  1.00  0.00            
ATOM    143  Cl1 EA3     2      16.580  20.790  17.560  1.00  0.00            
ATOM    144  C15 EA3     2      17.930  19.690  19.680  1.00  0.00            
ATOM    145  C16 EA3     2      19.050  19.140  20.290  1.00  0.00            
ATOM    146  C17 EA3     2      22.720  15.980  20.210  1.00  0.00            
ATOM    147  C18 EA3     2      22.880  14.430  19.880  1.00  0.00            
ATOM    148  H1  EA3     2      22.560  11.700  19.980  1.00  0.00            
ATOM    149  H2  EA3     2      20.780  11.750  20.170  1.00  0.00            
ATOM    150  H3  EA3     2      21.480  12.320  18.670  1.00  0.00            
ATOM    151  H4  EA3     2      21.690  13.610  21.360  1.00  0.00            
ATOM    152  H5  EA3     2      19.520  13.760  20.070  1.00  0.00            
ATOM    153  H6  EA3     2      20.520  14.200  18.760  1.00  0.00            
ATOM    154  H7  EA3     2      20.450  16.020  21.280  1.00  0.00            
ATOM    155  H8  EA3     2      19.420  16.260  19.850  1.00  0.00            
ATOM    156  H9  EA3     2      21.500  16.600  18.570  1.00  0.00            
ATOM    157  H10 EA3     2      21.150  18.030  21.150  1.00  0.00            
ATOM    158  H11 EA3     2      23.260  17.950  18.210  1.00  0.00            
ATOM    159  H12 EA3     2      25.380  19.330  17.980  1.00  0.00            
ATOM    160  H13 EA3     2      25.880  21.050  19.760  1.00  0.00            
ATOM    161  H14 EA3     2      24.460  21.040  21.870  1.00  0.00            
ATOM    162  H15 EA3     2      22.360  19.820  21.920  1.00  0.00            
ATOM    163  H16 EA3     2      21.180  18.920  17.650  1.00  0.00            
ATOM    164  H17 EA3     2      19.180  20.020  16.500  1.00  0.00            
ATOM    165  H18 EA3     2      17.090  19.970  20.310  1.00  0.00            
ATOM    166  H19 EA3     2      19.040  19.060  21.370  1.00  0.00            
ATOM    167  H20 EA3     2      22.670  16.130  21.290  1.00  0.00            
ATOM    168  H21 EA3     2      23.630  16.490  19.890  1.00  0.00            
ATOM    169  H22 EA3     2      22.960  14.260  18.800  1.00  0.00            
ATOM    170  H23 EA3     2      23.830  14.070  20.270  1.00  0.00            
TER
ENDMDL
MODEL        1
ATOM      1  H1  ACD     1      12.130  19.930  25.390  1.00  0.00            
ATOM      2  O1  ACD     1      12.900  20.440  25.150  1.00  0.00            
ATOM      3  C1  ACD     1      12.870  20.960  23.810  1.00  0.00            
ATOM      4  H2  ACD     1      13.440  21.890  23.720  1.00  0.00            
ATOM      5  H3  ACD     1      11.810  21.110  23.570  1.00  0.00            
ATOM      6  C2  ACD     1      13.540  19.910  22.930  1.00  0.00            
ATOM      7  H4  ACD     1      14.420  19.520  23.460  1.00  0.00            
ATOM      8  O2  ACD     1      12.610  18.850  22.820  1.00  0.00            
ATOM      9  C3  ACD     1      13.060  17.820  21.950  1.00  0.00            
ATOM     10  H5  ACD     1      12.240  17.120  21.750  1.00  0.00            
ATOM     11  O3  ACD     1      14.210  17.120  22.450  1.00  0.00            
ATOM     12  C4  ACD     1      14.140  16.050  23.310  1.00  0.00            
ATOM     13  H6  ACD     1      13.440  15.260  23.000  1.00  0.00            
ATOM     14  C5  ACD     1      15.540  15.530  23.180  1.00  0.00            
ATOM     15  H7  ACD     1      16.260  16.330  23.370  1.00  0.00            
ATOM     16  O4  ACD     1      15.610  14.910  21.870  1.00  0.00            
ATOM     17  H8  ACD     1      15.240  15.570  21.280  1.00  0.00            
ATOM     18  C6  ACD     1      15.740  14.470  24.270  1.00  0.00            
ATOM     19  H9  ACD     1      14.870  13.820  24.170  1.00  0.00            
ATOM     20  O5  ACD     1      16.930  13.760  24.220  1.00  0.00            
ATOM     21  H10 ACD     1      17.620  14.420  24.380  1.00  0.00            
ATOM     22  C7  ACD     1      15.610  15.050  25.640  1.00  0.00            
ATOM     23  H11 ACD     1      15.760  14.300  26.420  1.00  0.00            
ATOM     24  O6  ACD     1      14.230  15.480  25.780  1.00  0.00            
ATOM     25  C8  ACD     1      13.750  16.510  24.820  1.00  0.00            
ATOM     26  H12 ACD     1      14.220  17.440  25.160  1.00  0.00            
ATOM     27  C9  ACD     1      12.330  16.690  25.040  1.00  0.00            
ATOM     28  H13 ACD     1      12.100  16.560  26.110  1.00  0.00            
ATOM     29  H14 ACD     1      11.970  17.720  24.900  1.00  0.00            
ATOM     30  O7  ACD     1      11.530  15.730  24.330  1.00  0.00            
ATOM     31  H15 ACD     1      11.730  14.950  24.860  1.00  0.00            
ATOM     32  O8  ACD     1      16.480  16.170  25.820  1.00  0.00            
ATOM     33  C10 ACD     1      17.390  16.140  26.900  1.00  0.00            
ATOM     34  H16 ACD     1      17.520  15.180  27.410  1.00  0.00            
ATOM     35  C11 ACD     1      18.720  16.340  26.290  1.00  0.00            
ATOM     36  H17 ACD     1      18.670  17.140  25.540  1.00  0.00            
ATOM     37  O9  ACD     1      19.040  15.040  25.650  1.00  0.00            
ATOM     38  H18 ACD     1      18.980  14.350  26.310  1.00  0.00            
ATOM     39  C12 ACD     1      19.760  16.710  27.320  1.00  0.00            
ATOM     40  H19 ACD     1      19.880  15.840  27.980  1.00  0.00            
ATOM     41  O10 ACD     1      20.930  16.960  26.580  1.00  0.00            
ATOM     42  H20 ACD     1      21.160  16.210  26.020  1.00  0.00            
ATOM     43  C13 ACD     1      19.370  17.780  28.240  1.00  0.00            
ATOM     44  H21 ACD     1      20.080  17.750  29.080  1.00  0.00            
ATOM     45  O11 ACD     1      18.150  17.400  28.850  1.00  0.00            
ATOM     46  C14 ACD     1      17.060  17.230  27.910  1.00  0.00            
ATOM     47  H22 ACD     1      16.930  18.210  27.430  1.00  0.00            
ATOM     48  C15 ACD     1      15.690  16.970  28.560  1.00  0.00            
ATOM     49  H23 ACD     1      15.460  17.740  29.310  1.00  0.00            
ATOM     50  H24 ACD     1      14.960  16.840  27.760  1.00  0.00            
ATOM     51  O12 ACD     1      15.580  15.680  29.160  1.00  0.00            
ATOM     52  H25 ACD     1      16.310  15.560  29.770  1.00  0.00            
ATOM     53  O13 ACD     1      19.300  19.030  27.520  1.00  0.00            
ATOM     54  C16 ACD     1      19.860  20.190  28.250  1.00  0.00            
ATOM     55  H26 ACD     1      20.160  19.910  29.270  1.00  0.00            
ATOM     56  C17 ACD     1      21.090  20.560  27.450  1.00  0.00            
ATOM     57  H27 ACD     1      20.760  20.760  26.430  1.00  0.00            
ATOM     58  O14 ACD     1      22.100  19.470  27.400  1.00  0.00            
ATOM     59  H28 ACD     1      21.640  18.680  27.100  1.00  0.00            
ATOM     60  C18 ACD     1      21.670  21.800  27.960  1.00  0.00            
ATOM     61  H29 ACD     1      21.990  21.530  28.980  1.00  0.00            
ATOM     62  O15 ACD     1      22.880  22.140  27.230  1.00  0.00            
ATOM     63  H30 ACD     1      22.610  22.170  26.300  1.00  0.00            
ATOM     64  C19 ACD     1      20.660  22.920  28.020  1.00  0.00            
ATOM     65  H31 ACD     1      21.180  23.730  28.530  1.00  0.00            
ATOM     66  O16 ACD     1      19.520  22.460  28.880  1.00  0.00            
ATOM     67  C20 ACD     1      18.880  21.270  28.370  1.00  0.00            
ATOM     68  H32 ACD     1      18.440  21.520  27.400  1.00  0.00            
ATOM     69  C21 ACD     1      17.710  20.900  29.280  1.00  0.00            
ATOM     70  H33 ACD     1      17.310  19.890  29.120  1.00  0.00            
ATOM     71  H34 ACD     1      18.050  21.000  30.320  1.00  0.00            
ATOM     72  O17 ACD     1      16.570  21.830  29.220  1.00  0.00            
ATOM     73  H35 ACD     1      15.970  21.570  28.510  1.00  0.00            
ATOM     74  O18 ACD     1      20.310  23.250  26.760  1.00  0.00            
ATOM     75  C22 ACD     1      19.800  24.570  26.500  1.00  0.00            
ATOM     76  H36 ACD     1      20.170  25.240  27.280  1.00  0.00            
ATOM     77  C23 ACD     1      20.540  24.920  25.170  1.00  0.00            
ATOM     78  H37 ACD     1      20.430  24.070  24.490  1.00  0.00            
ATOM     79  O19 ACD     1      21.960  25.230  25.360  1.00  0.00            
ATOM     80  H38 ACD     1      22.330  25.660  24.590  1.00  0.00            
ATOM     81  C24 ACD     1      19.770  25.980  24.410  1.00  0.00            
ATOM     82  H39 ACD     1      19.850  26.950  24.910  1.00  0.00            
ATOM     83  O20 ACD     1      20.200  26.070  23.000  1.00  0.00            
ATOM     84  H40 ACD     1      20.040  25.180  22.650  1.00  0.00            
ATOM     85  C25 ACD     1      18.290  25.670  24.290  1.00  0.00            
ATOM     86  H41 ACD     1      17.700  26.410  23.750  1.00  0.00            
ATOM     87  O21 ACD     1      17.760  25.680  25.610  1.00  0.00            
ATOM     88  C26 ACD     1      18.240  24.630  26.470  1.00  0.00            
ATOM     89  H42 ACD     1      17.870  23.630  26.210  1.00  0.00            
ATOM     90  C27 ACD     1      17.580  24.910  27.810  1.00  0.00            
ATOM     91  H43 ACD     1      18.030  24.270  28.580  1.00  0.00            
ATOM     92  H44 ACD     1      17.910  25.900  28.150  1.00  0.00            
ATOM     93  O22 ACD     1      16.210  24.820  27.840  1.00  0.00            
ATOM     94  H45 ACD     1      15.810  24.710  28.710  1.00  0.00            
ATOM     95  O23 ACD     1      18.070  24.380  23.690  1.00  0.00            
ATOM     96  C28 ACD     1      17.020  24.330  22.720  1.00  0.00            
ATOM     97  H46 ACD     1      16.830  25.290  22.230  1.00  0.00            
ATOM     98  C29 ACD     1      15.690  23.870  23.360  1.00  0.00            
ATOM     99  H47 ACD     1      15.870  22.900  23.830  1.00  0.00            
ATOM    100  O24 ACD     1      14.730  23.680  22.300  1.00  0.00            
ATOM    101  C30 ACD     1      15.080  24.780  24.370  1.00  0.00            
ATOM    102  H48 ACD     1      14.050  24.430  24.490  1.00  0.00            
ATOM    103  H49 ACD     1      15.620  24.670  25.320  1.00  0.00            
ATOM    104  O25 ACD     1      15.000  26.120  23.910  1.00  0.00            
ATOM    105  H50 ACD     1      14.800  25.900  23.000  1.00  0.00            
ATOM    106  C31 ACD     1      17.480  23.370  21.640  1.00  0.00            
ATOM    107  H51 ACD     1      17.890  22.460  22.100  1.00  0.00            
ATOM    108  O26 ACD     1      18.670  23.810  20.920  1.00  0.00            
ATOM    109  H52 ACD     1      19.170  23.030  20.660  1.00  0.00            
ATOM    110  C32 ACD     1      16.370  23.030  20.630  1.00  0.00            
ATOM    111  H53 ACD     1      16.230  23.920  20.000  1.00  0.00            
ATOM    112  O27 ACD     1      16.640  21.900  19.750  1.00  0.00            
ATOM    113  H54 ACD     1      15.800  21.600  19.390  1.00  0.00            
ATOM    114  C33 ACD     1      15.090  22.680  21.280  1.00  0.00            
ATOM    115  H55 ACD     1      14.350  22.590  20.470  1.00  0.00            
ATOM    116  O28 ACD     1      15.170  21.440  21.930  1.00  0.00            
ATOM    117  C34 ACD     1      14.080  20.550  21.640  1.00  0.00            
ATOM    118  H56 ACD     1      13.240  21.150  21.260  1.00  0.00            
ATOM    119  C35 ACD     1      14.420  19.490  20.530  1.00  0.00            
ATOM    120  H57 ACD     1      15.410  19.010  20.590  1.00  0.00            
ATOM    121  O29 ACD     1      14.380  20.250  19.240  1.00  0.00            
ATOM    122  H58 ACD     1      14.040  19.540  18.690  1.00  0.00            
ATOM    123  C36 ACD     1      13.360  18.410  20.570  1.00  0.00            
ATOM    124  H59 ACD     1      12.390  18.750  20.180  1.00  0.00            
ATOM    125  O30 ACD     1      13.740  17.380  19.640  1.00  0.00            
ATOM    126  H60 ACD     1      13.020  16.740  19.700  1.00  0.00            
ATOM    127  C1  EA3     2      18.540  17.120  16.280  1.00  0.00            
ATOM    128  N1  EA3     2      18.890  17.120  17.750  1.00  0.00            
ATOM    129  C2  EA3     2      17.890  17.880  18.570  1.00  0.00            
ATOM    130  C3  EA3     2      18.340  18.030  20.020  1.00  0.00            
ATOM    131  N2  EA3     2      19.700  18.690  20.250  1.00  0.00            
ATOM    132  C4  EA3     2      20.110  18.630  21.740  1.00  0.00            
ATOM    133  C5  EA3     2      21.520  19.010  22.080  1.00  0.00            
ATOM    134  C6  EA3     2      22.110  20.040  21.410  1.00  0.00            
ATOM    135  C7  EA3     2      23.420  20.460  21.640  1.00  0.00            
ATOM    136  C8  EA3     2      24.170  19.850  22.620  1.00  0.00            
ATOM    137  C9  EA3     2      23.620  18.800  23.350  1.00  0.00            
ATOM    138  C10 EA3     2      22.310  18.350  23.110  1.00  0.00            
ATOM    139  C11 EA3     2      19.150  19.290  22.720  1.00  0.00            
ATOM    140  C12 EA3     2      18.160  18.500  23.310  1.00  0.00            
ATOM    141  C13 EA3     2      17.280  19.010  24.260  1.00  0.00            
ATOM    142  C14 EA3     2      17.490  20.320  24.670  1.00  0.00            
ATOM    143  Cl1 EA3     2      16.340  21.100  25.890  1.00  0.00            
ATOM    144  C15 EA3     2      18.540  21.120  24.260  1.00  0.00            
ATOM    145  C16 EA3     2      19.330  20.630  23.220  1.00  0.00            
ATOM    146  C17 EA3     2      20.680  18.070  19.290  1.00  0.00            
ATOM    147  C18 EA3     2      20.210  17.790  17.850  1.00  0.00            
ATOM    148  H1  EA3     2      17.820  16.320  16.110  1.00  0.00            
ATOM    149  H2  EA3     2      18.240  18.130  16.000  1.00  0.00            
ATOM    150  H3  EA3     2      19.430  16.820  15.720  1.00  0.00            
ATOM    151  H4  EA3     2      19.000  16.160  18.120  1.00  0.00            
ATOM    152  H5  EA3     2      16.970  17.300  18.530  1.00  0.00            
ATOM    153  H6  EA3     2      17.820  18.860  18.110  1.00  0.00            
ATOM    154  H7  EA3     2      18.290  17.120  20.620  1.00  0.00            
ATOM    155  H8  EA3     2      17.650  18.700  20.530  1.00  0.00            
ATOM    156  H9  EA3     2      19.510  19.650  19.940  1.00  0.00            
ATOM    157  H10 EA3     2      20.070  17.600  22.100  1.00  0.00            
ATOM    158  H11 EA3     2      21.540  20.500  20.600  1.00  0.00            
ATOM    159  H12 EA3     2      23.800  21.330  21.110  1.00  0.00            
ATOM    160  H13 EA3     2      25.170  20.260  22.780  1.00  0.00            
ATOM    161  H14 EA3     2      24.230  18.260  24.070  1.00  0.00            
ATOM    162  H15 EA3     2      21.890  17.510  23.650  1.00  0.00            
ATOM    163  H16 EA3     2      17.970  17.520  22.890  1.00  0.00            
ATOM    164  H17 EA3     2      16.500  18.440  24.770  1.00  0.00            
ATOM    165  H18 EA3     2      18.720  22.090  24.720  1.00  0.00            
ATOM    166  H19 EA3     2      20.120  21.270  22.840  1.00  0.00            
ATOM    167  H20 EA3     2      20.950  17.120  19.760  1.00  0.00            
ATOM    168  H21 EA3     2      21.590  18.670  19.270  1.00  0.00            
ATOM    169  H22 EA3     2      20.090  18.780  17.420  1.00  0.00            
ATOM    170  H23 EA3     2      20.990  17.240  17.310  1.00  0.00            
TER
ENDMDL
MODEL        1
ATOM      1  H1  ACD     1      12.250  25.270  11.250  1.00  0.00            
ATOM      2  O1  ACD     1      13.000  25.780  11.550  1.00  0.00            
ATOM      3  C1  ACD     1      12.510  27.000  12.040  1.00  0.00            
ATOM      4  H2  ACD     1      12.480  27.780  11.270  1.00  0.00            
ATOM      5  H3  ACD     1      13.270  27.360  12.760  1.00  0.00            
ATOM      6  C2  ACD     1      11.260  26.890  12.750  1.00  0.00            
ATOM      7  H4  ACD     1      10.500  26.310  12.210  1.00  0.00            
ATOM      8  O2  ACD     1      11.420  26.220  14.000  1.00  0.00            
ATOM      9  C3  ACD     1      10.330  26.140  14.860  1.00  0.00            
ATOM     10  H5  ACD     1      10.710  25.750  15.810  1.00  0.00            
ATOM     11  O3  ACD     1       9.270  25.340  14.370  1.00  0.00            
ATOM     12  C4  ACD     1       9.260  24.020  14.890  1.00  0.00            
ATOM     13  H6  ACD     1       9.980  23.700  15.650  1.00  0.00            
ATOM     14  C5  ACD     1       7.860  23.880  15.540  1.00  0.00            
ATOM     15  H7  ACD     1       7.120  24.450  14.960  1.00  0.00            
ATOM     16  O4  ACD     1       8.040  24.330  16.890  1.00  0.00            
ATOM     17  H8  ACD     1       8.070  25.290  16.870  1.00  0.00            
ATOM     18  C6  ACD     1       7.360  22.430  15.630  1.00  0.00            
ATOM     19  H9  ACD     1       7.950  21.960  16.430  1.00  0.00            
ATOM     20  O5  ACD     1       5.980  22.450  15.830  1.00  0.00            
ATOM     21  H10 ACD     1       5.960  22.710  16.760  1.00  0.00            
ATOM     22  C7  ACD     1       7.640  21.760  14.340  1.00  0.00            
ATOM     23  H11 ACD     1       7.380  20.700  14.310  1.00  0.00            
ATOM     24  O6  ACD     1       9.030  21.720  14.040  1.00  0.00            
ATOM     25  C8  ACD     1       9.430  23.040  13.670  1.00  0.00            
ATOM     26  H12 ACD     1       8.830  23.450  12.840  1.00  0.00            
ATOM     27  C9  ACD     1      10.930  23.030  13.320  1.00  0.00            
ATOM     28  H13 ACD     1      11.240  23.950  12.820  1.00  0.00            
ATOM     29  H14 ACD     1      11.430  22.820  14.280  1.00  0.00            
ATOM     30  O7  ACD     1      11.420  22.040  12.390  1.00  0.00            
ATOM     31  H15 ACD     1      11.230  21.190  12.790  1.00  0.00            
ATOM     32  O8  ACD     1       6.880  22.320  13.230  1.00  0.00            
ATOM     33  C10 ACD     1       5.930  21.550  12.590  1.00  0.00            
ATOM     34  H16 ACD     1       5.580  20.710  13.190  1.00  0.00            
ATOM     35  C11 ACD     1       4.760  22.570  12.460  1.00  0.00            
ATOM     36  H17 ACD     1       5.110  23.450  11.900  1.00  0.00            
ATOM     37  O9  ACD     1       4.210  22.990  13.730  1.00  0.00            
ATOM     38  H18 ACD     1       4.900  23.070  14.390  1.00  0.00            
ATOM     39  C12 ACD     1       3.690  21.850  11.590  1.00  0.00            
ATOM     40  H19 ACD     1       3.450  20.970  12.200  1.00  0.00            
ATOM     41  O10 ACD     1       2.600  22.700  11.450  1.00  0.00            
ATOM     42  H20 ACD     1       2.110  22.740  12.280  1.00  0.00            
ATOM     43  C13 ACD     1       4.340  21.470  10.210  1.00  0.00            
ATOM     44  H21 ACD     1       3.610  21.110   9.470  1.00  0.00            
ATOM     45  O11 ACD     1       5.430  20.550  10.520  1.00  0.00            
ATOM     46  C14 ACD     1       6.420  21.170  11.210  1.00  0.00            
ATOM     47  H22 ACD     1       6.810  22.070  10.710  1.00  0.00            
ATOM     48  C15 ACD     1       7.570  20.200  11.360  1.00  0.00            
ATOM     49  H23 ACD     1       8.450  20.700  11.790  1.00  0.00            
ATOM     50  H24 ACD     1       7.330  19.340  12.000  1.00  0.00            
ATOM     51  O12 ACD     1       8.030  19.800  10.050  1.00  0.00            
ATOM     52  H25 ACD     1       7.980  20.480   9.370  1.00  0.00            
ATOM     53  O13 ACD     1       4.680  22.710   9.590  1.00  0.00            
ATOM     54  C16 ACD     1       4.360  22.920   8.230  1.00  0.00            
ATOM     55  H26 ACD     1       3.830  22.060   7.790  1.00  0.00            
ATOM     56  C17 ACD     1       3.450  24.170   8.330  1.00  0.00            
ATOM     57  H27 ACD     1       3.900  24.900   9.010  1.00  0.00            
ATOM     58  O14 ACD     1       2.180  23.850   8.960  1.00  0.00            
ATOM     59  H28 ACD     1       2.400  23.740   9.880  1.00  0.00            
ATOM     60  C18 ACD     1       3.240  24.800   6.970  1.00  0.00            
ATOM     61  H29 ACD     1       2.570  24.120   6.410  1.00  0.00            
ATOM     62  O15 ACD     1       2.510  26.020   7.100  1.00  0.00            
ATOM     63  H30 ACD     1       1.740  25.780   7.630  1.00  0.00            
ATOM     64  C19 ACD     1       4.510  25.000   6.150  1.00  0.00            
ATOM     65  H31 ACD     1       4.330  25.330   5.120  1.00  0.00            
ATOM     66  O16 ACD     1       5.280  23.790   6.120  1.00  0.00            
ATOM     67  C20 ACD     1       5.630  23.210   7.400  1.00  0.00            
ATOM     68  H32 ACD     1       6.290  23.970   7.850  1.00  0.00            
ATOM     69  C21 ACD     1       6.350  21.880   7.250  1.00  0.00            
ATOM     70  H33 ACD     1       7.330  22.190   6.850  1.00  0.00            
ATOM     71  H34 ACD     1       6.460  21.380   8.210  1.00  0.00            
ATOM     72  O17 ACD     1       5.780  21.050   6.210  1.00  0.00            
ATOM     73  H35 ACD     1       5.760  21.600   5.420  1.00  0.00            
ATOM     74  O18 ACD     1       5.400  25.920   6.770  1.00  0.00            
ATOM     75  C22 ACD     1       5.800  27.040   5.970  1.00  0.00            
ATOM     76  H36 ACD     1       5.340  27.010   4.980  1.00  0.00            
ATOM     77  C23 ACD     1       5.360  28.300   6.630  1.00  0.00            
ATOM     78  H37 ACD     1       5.520  28.260   7.720  1.00  0.00            
ATOM     79  O19 ACD     1       3.940  28.590   6.400  1.00  0.00            
ATOM     80  H38 ACD     1       3.470  27.780   6.600  1.00  0.00            
ATOM     81  C24 ACD     1       6.200  29.500   6.190  1.00  0.00            
ATOM     82  H39 ACD     1       6.010  29.690   5.130  1.00  0.00            
ATOM     83  O20 ACD     1       5.780  30.720   6.920  1.00  0.00            
ATOM     84  H40 ACD     1       4.840  30.770   6.720  1.00  0.00            
ATOM     85  C25 ACD     1       7.690  29.150   6.370  1.00  0.00            
ATOM     86  H41 ACD     1       8.350  30.000   6.160  1.00  0.00            
ATOM     87  O21 ACD     1       8.070  28.120   5.450  1.00  0.00            
ATOM     88  C26 ACD     1       7.290  26.880   5.690  1.00  0.00            
ATOM     89  H42 ACD     1       7.710  26.370   6.560  1.00  0.00            
ATOM     90  C27 ACD     1       7.520  25.920   4.470  1.00  0.00            
ATOM     91  H43 ACD     1       7.020  24.970   4.710  1.00  0.00            
ATOM     92  H44 ACD     1       7.130  26.310   3.520  1.00  0.00            
ATOM     93  O22 ACD     1       8.860  25.590   4.390  1.00  0.00            
ATOM     94  H45 ACD     1       9.280  26.310   3.910  1.00  0.00            
ATOM     95  O23 ACD     1       7.990  28.740   7.680  1.00  0.00            
ATOM     96  C28 ACD     1       9.100  29.320   8.340  1.00  0.00            
ATOM     97  H46 ACD     1       9.640  29.990   7.650  1.00  0.00            
ATOM     98  C29 ACD     1      10.030  28.240   8.840  1.00  0.00            
ATOM     99  H47 ACD     1       9.510  27.600   9.560  1.00  0.00            
ATOM    100  O24 ACD     1      11.100  28.850   9.590  1.00  0.00            
ATOM    101  C30 ACD     1      10.660  27.330   7.810  1.00  0.00            
ATOM    102  H48 ACD     1       9.900  26.960   7.110  1.00  0.00            
ATOM    103  H49 ACD     1      11.490  27.850   7.310  1.00  0.00            
ATOM    104  O25 ACD     1      11.160  26.080   8.420  1.00  0.00            
ATOM    105  H50 ACD     1      12.070  26.310   8.640  1.00  0.00            
ATOM    106  C31 ACD     1       8.620  30.060   9.530  1.00  0.00            
ATOM    107  H51 ACD     1       7.980  29.400  10.140  1.00  0.00            
ATOM    108  O26 ACD     1       7.820  31.130   9.020  1.00  0.00            
ATOM    109  H52 ACD     1       7.170  30.760   8.410  1.00  0.00            
ATOM    110  C32 ACD     1       9.730  30.600  10.390  1.00  0.00            
ATOM    111  H53 ACD     1      10.170  31.410   9.800  1.00  0.00            
ATOM    112  O27 ACD     1       9.180  31.150  11.670  1.00  0.00            
ATOM    113  H54 ACD     1       9.190  30.400  12.270  1.00  0.00            
ATOM    114  C33 ACD     1      10.690  29.520  10.760  1.00  0.00            
ATOM    115  H55 ACD     1      11.650  29.800  11.190  1.00  0.00            
ATOM    116  O28 ACD     1       9.990  28.600  11.570  1.00  0.00            
ATOM    117  C34 ACD     1      10.540  28.250  12.880  1.00  0.00            
ATOM    118  H56 ACD     1      11.250  29.050  13.130  1.00  0.00            
ATOM    119  C35 ACD     1       9.410  28.270  13.900  1.00  0.00            
ATOM    120  H57 ACD     1       8.550  27.700  13.520  1.00  0.00            
ATOM    121  O29 ACD     1       9.040  29.610  14.020  1.00  0.00            
ATOM    122  H58 ACD     1       9.580  30.080  14.670  1.00  0.00            
ATOM    123  C36 ACD     1       9.860  27.640  15.180  1.00  0.00            
ATOM    124  H59 ACD     1      10.740  28.230  15.490  1.00  0.00            
ATOM    125  O30 ACD     1       8.850  27.480  16.130  1.00  0.00            
ATOM    126  H60 ACD     1       8.350  28.300  16.140  1.00  0.00            
ATOM    127  C1  EA3     2       5.240  34.080  13.830  1.00  0.00            
ATOM    128  N1  EA3     2       5.110  32.650  13.660  1.00  0.00            
ATOM    129  C2  EA3     2       6.130  32.050  12.780  1.00  0.00            
ATOM    130  C3  EA3     2       5.980  30.550  12.590  1.00  0.00            
ATOM    131  N2  EA3     2       4.600  30.100  12.140  1.00  0.00            
ATOM    132  C4  EA3     2       4.240  28.620  12.380  1.00  0.00            
ATOM    133  C5  EA3     2       2.950  28.030  11.720  1.00  0.00            
ATOM    134  C6  EA3     2       2.390  26.830  12.240  1.00  0.00            
ATOM    135  C7  EA3     2       1.210  26.290  11.690  1.00  0.00            
ATOM    136  C8  EA3     2       0.630  26.910  10.500  1.00  0.00            
ATOM    137  C9  EA3     2       1.330  28.010   9.950  1.00  0.00            
ATOM    138  C10 EA3     2       2.420  28.550  10.540  1.00  0.00            
ATOM    139  C11 EA3     2       5.350  27.680  11.910  1.00  0.00            
ATOM    140  C12 EA3     2       5.900  26.800  12.860  1.00  0.00            
ATOM    141  C13 EA3     2       6.890  25.910  12.380  1.00  0.00            
ATOM    142  C14 EA3     2       7.300  25.820  11.030  1.00  0.00            
ATOM    143  Cl1 EA3     2       8.480  24.620  10.550  1.00  0.00            
ATOM    144  C15 EA3     2       6.690  26.650  10.120  1.00  0.00            
ATOM    145  C16 EA3     2       5.790  27.630  10.550  1.00  0.00            
ATOM    146  C17 EA3     2       3.500  30.830  12.920  1.00  0.00            
ATOM    147  C18 EA3     2       3.730  32.320  13.090  1.00  0.00            
ATOM    148  H1  EA3     2       4.470  34.420  14.530  1.00  0.00            
ATOM    149  H2  EA3     2       6.240  34.290  14.220  1.00  0.00            
ATOM    150  H3  EA3     2       5.110  34.590  12.880  1.00  0.00            
ATOM    151  H4  EA3     2       5.080  32.250  14.610  1.00  0.00            
ATOM    152  H5  EA3     2       7.110  32.300  13.190  1.00  0.00            
ATOM    153  H6  EA3     2       6.020  32.510  11.800  1.00  0.00            
ATOM    154  H7  EA3     2       6.000  30.090  13.580  1.00  0.00            
ATOM    155  H8  EA3     2       6.740  30.130  11.930  1.00  0.00            
ATOM    156  H9  EA3     2       4.510  30.420  11.160  1.00  0.00            
ATOM    157  H10 EA3     2       4.110  28.540  13.460  1.00  0.00            
ATOM    158  H11 EA3     2       2.800  26.330  13.120  1.00  0.00            
ATOM    159  H12 EA3     2       0.780  25.450  12.220  1.00  0.00            
ATOM    160  H13 EA3     2      -0.360  26.720  10.080  1.00  0.00            
ATOM    161  H14 EA3     2       0.930  28.420   9.030  1.00  0.00            
ATOM    162  H15 EA3     2       2.990  29.320  10.010  1.00  0.00            
ATOM    163  H16 EA3     2       5.570  26.870  13.890  1.00  0.00            
ATOM    164  H17 EA3     2       7.360  25.280  13.120  1.00  0.00            
ATOM    165  H18 EA3     2       6.960  26.570   9.080  1.00  0.00            
ATOM    166  H19 EA3     2       5.250  28.220   9.810  1.00  0.00            
ATOM    167  H20 EA3     2       3.520  30.350  13.900  1.00  0.00            
ATOM    168  H21 EA3     2       2.550  30.720  12.410  1.00  0.00            
ATOM    169  H22 EA3     2       3.600  32.760  12.100  1.00  0.00            
ATOM    170  H23 EA3     2       2.970  32.690  13.780  1.00  0.00            
TER
ENDMDL
MODEL        1
ATOM      1  H1  ACD     1      15.070  10.250  16.350  1.00  0.00            
ATOM      2  O1  ACD     1      14.470  10.610  17.010  1.00  0.00            
ATOM      3  C1  ACD     1      14.350  12.030  16.920  1.00  0.00            
ATOM      4  H2  ACD     1      13.940  12.370  15.960  1.00  0.00            
ATOM      5  H3  ACD     1      15.380  12.400  16.980  1.00  0.00            
ATOM      6  C2  ACD     1      13.590  12.530  18.170  1.00  0.00            
ATOM      7  H4  ACD     1      12.600  12.100  18.360  1.00  0.00            
ATOM      8  O2  ACD     1      14.350  12.170  19.350  1.00  0.00            
ATOM      9  C3  ACD     1      13.910  12.630  20.620  1.00  0.00            
ATOM     10  H5  ACD     1      14.670  12.150  21.250  1.00  0.00            
ATOM     11  O3  ACD     1      12.600  12.100  21.030  1.00  0.00            
ATOM     12  C4  ACD     1      12.370  11.030  21.980  1.00  0.00            
ATOM     13  H6  ACD     1      13.030  11.180  22.850  1.00  0.00            
ATOM     14  C5  ACD     1      10.940  11.270  22.510  1.00  0.00            
ATOM     15  H7  ACD     1      10.320  11.520  21.640  1.00  0.00            
ATOM     16  O4  ACD     1      10.930  12.340  23.450  1.00  0.00            
ATOM     17  H8  ACD     1      11.230  12.080  24.320  1.00  0.00            
ATOM     18  C6  ACD     1      10.320  10.030  23.140  1.00  0.00            
ATOM     19  H9  ACD     1      10.740   9.860  24.140  1.00  0.00            
ATOM     20  O5  ACD     1       8.930  10.270  23.330  1.00  0.00            
ATOM     21  H10 ACD     1       8.440   9.610  22.830  1.00  0.00            
ATOM     22  C7  ACD     1      10.590   8.770  22.270  1.00  0.00            
ATOM     23  H11 ACD     1      10.170   7.900  22.800  1.00  0.00            
ATOM     24  O6  ACD     1      11.960   8.620  22.140  1.00  0.00            
ATOM     25  C8  ACD     1      12.590   9.650  21.360  1.00  0.00            
ATOM     26  H12 ACD     1      12.160   9.630  20.350  1.00  0.00            
ATOM     27  C9  ACD     1      14.050   9.290  21.190  1.00  0.00            
ATOM     28  H13 ACD     1      14.250   8.340  20.690  1.00  0.00            
ATOM     29  H14 ACD     1      14.550  10.050  20.570  1.00  0.00            
ATOM     30  O7  ACD     1      14.750   9.260  22.460  1.00  0.00            
ATOM     31  H15 ACD     1      15.700   9.160  22.330  1.00  0.00            
ATOM     32  O8  ACD     1      10.020   8.850  20.990  1.00  0.00            
ATOM     33  C10 ACD     1       9.210   7.750  20.560  1.00  0.00            
ATOM     34  H16 ACD     1       9.220   7.010  21.380  1.00  0.00            
ATOM     35  C11 ACD     1       7.840   8.270  20.470  1.00  0.00            
ATOM     36  H17 ACD     1       8.050   9.150  19.850  1.00  0.00            
ATOM     37  O9  ACD     1       7.190   8.750  21.710  1.00  0.00            
ATOM     38  H18 ACD     1       7.110   7.960  22.240  1.00  0.00            
ATOM     39  C12 ACD     1       6.930   7.300  19.680  1.00  0.00            
ATOM     40  H19 ACD     1       6.820   6.380  20.270  1.00  0.00            
ATOM     41  O10 ACD     1       5.640   7.950  19.570  1.00  0.00            
ATOM     42  H20 ACD     1       5.700   8.540  18.820  1.00  0.00            
ATOM     43  C13 ACD     1       7.590   6.940  18.320  1.00  0.00            
ATOM     44  H21 ACD     1       7.110   6.170  17.700  1.00  0.00            
ATOM     45  O11 ACD     1       8.830   6.350  18.630  1.00  0.00            
ATOM     46  C14 ACD     1       9.780   7.240  19.270  1.00  0.00            
ATOM     47  H22 ACD     1       9.980   8.080  18.590  1.00  0.00            
ATOM     48  C15 ACD     1      11.050   6.420  19.550  1.00  0.00            
ATOM     49  H23 ACD     1      11.720   6.970  20.210  1.00  0.00            
ATOM     50  H24 ACD     1      10.870   5.410  19.940  1.00  0.00            
ATOM     51  O12 ACD     1      11.620   6.180  18.260  1.00  0.00            
ATOM     52  H25 ACD     1      12.100   7.000  18.120  1.00  0.00            
ATOM     53  O13 ACD     1       7.790   8.110  17.460  1.00  0.00            
ATOM     54  C16 ACD     1       7.240   8.050  16.140  1.00  0.00            
ATOM     55  H26 ACD     1       6.570   7.200  15.970  1.00  0.00            
ATOM     56  C17 ACD     1       6.390   9.290  16.060  1.00  0.00            
ATOM     57  H27 ACD     1       6.890  10.210  16.380  1.00  0.00            
ATOM     58  O14 ACD     1       5.160   9.130  16.900  1.00  0.00            
ATOM     59  H28 ACD     1       4.570   9.860  16.730  1.00  0.00            
ATOM     60  C18 ACD     1       5.900   9.460  14.610  1.00  0.00            
ATOM     61  H29 ACD     1       5.290   8.580  14.350  1.00  0.00            
ATOM     62  O15 ACD     1       5.190  10.600  14.380  1.00  0.00            
ATOM     63  H30 ACD     1       4.330  10.570  14.820  1.00  0.00            
ATOM     64  C19 ACD     1       7.140   9.470  13.670  1.00  0.00            
ATOM     65  H31 ACD     1       6.770   9.510  12.640  1.00  0.00            
ATOM     66  O16 ACD     1       7.920   8.260  13.870  1.00  0.00            
ATOM     67  C20 ACD     1       8.410   8.010  15.180  1.00  0.00            
ATOM     68  H32 ACD     1       9.150   8.800  15.380  1.00  0.00            
ATOM     69  C21 ACD     1       9.140   6.690  15.220  1.00  0.00            
ATOM     70  H33 ACD     1       9.730   6.550  16.140  1.00  0.00            
ATOM     71  H34 ACD     1       8.380   5.900  15.210  1.00  0.00            
ATOM     72  O17 ACD     1      10.110   6.470  14.190  1.00  0.00            
ATOM     73  H35 ACD     1      10.220   5.530  14.330  1.00  0.00            
ATOM     74  O18 ACD     1       7.950  10.600  13.960  1.00  0.00            
ATOM     75  C22 ACD     1       8.500  11.300  12.860  1.00  0.00            
ATOM     76  H36 ACD     1       8.400  10.700  11.950  1.00  0.00            
ATOM     77  C23 ACD     1       7.600  12.530  12.800  1.00  0.00            
ATOM     78  H37 ACD     1       7.470  13.010  13.780  1.00  0.00            
ATOM     79  O19 ACD     1       6.220  12.180  12.560  1.00  0.00            
ATOM     80  H38 ACD     1       5.850  11.480  13.120  1.00  0.00            
ATOM     81  C24 ACD     1       8.190  13.580  11.860  1.00  0.00            
ATOM     82  H39 ACD     1       8.180  13.110  10.870  1.00  0.00            
ATOM     83  O20 ACD     1       7.360  14.670  11.870  1.00  0.00            
ATOM     84  H40 ACD     1       6.480  14.280  11.790  1.00  0.00            
ATOM     85  C25 ACD     1       9.610  13.950  12.270  1.00  0.00            
ATOM     86  H41 ACD     1       9.950  14.740  11.610  1.00  0.00            
ATOM     87  O21 ACD     1      10.360  12.740  12.130  1.00  0.00            
ATOM     88  C26 ACD     1       9.940  11.650  13.030  1.00  0.00            
ATOM     89  H42 ACD     1      10.100  12.130  14.000  1.00  0.00            
ATOM     90  C27 ACD     1      10.850  10.480  12.840  1.00  0.00            
ATOM     91  H43 ACD     1      10.500   9.570  13.340  1.00  0.00            
ATOM     92  H44 ACD     1      10.820  10.230  11.770  1.00  0.00            
ATOM     93  O22 ACD     1      12.180  10.720  13.300  1.00  0.00            
ATOM     94  H45 ACD     1      12.350  11.660  13.170  1.00  0.00            
ATOM     95  O23 ACD     1       9.550  14.540  13.580  1.00  0.00            
ATOM     96  C28 ACD     1      10.670  15.330  14.040  1.00  0.00            
ATOM     97  H46 ACD     1      10.860  16.180  13.380  1.00  0.00            
ATOM     98  C29 ACD     1      11.970  14.430  14.140  1.00  0.00            
ATOM     99  H47 ACD     1      11.780  13.410  14.500  1.00  0.00            
ATOM    100  O24 ACD     1      12.920  14.950  15.020  1.00  0.00            
ATOM    101  C30 ACD     1      12.690  14.370  12.800  1.00  0.00            
ATOM    102  H48 ACD     1      11.960  14.340  11.980  1.00  0.00            
ATOM    103  H49 ACD     1      13.240  15.260  12.460  1.00  0.00            
ATOM    104  O25 ACD     1      13.550  13.240  12.790  1.00  0.00            
ATOM    105  H50 ACD     1      13.980  13.170  13.640  1.00  0.00            
ATOM    106  C31 ACD     1      10.230  15.770  15.440  1.00  0.00            
ATOM    107  H51 ACD     1       9.870  14.960  16.080  1.00  0.00            
ATOM    108  O26 ACD     1       9.310  16.890  15.440  1.00  0.00            
ATOM    109  H52 ACD     1       9.270  17.140  16.370  1.00  0.00            
ATOM    110  C32 ACD     1      11.440  16.280  16.300  1.00  0.00            
ATOM    111  H53 ACD     1      11.800  17.160  15.740  1.00  0.00            
ATOM    112  O27 ACD     1      10.970  16.530  17.590  1.00  0.00            
ATOM    113  H54 ACD     1      11.650  16.210  18.190  1.00  0.00            
ATOM    114  C33 ACD     1      12.610  15.370  16.300  1.00  0.00            
ATOM    115  H55 ACD     1      13.510  15.910  16.630  1.00  0.00            
ATOM    116  O28 ACD     1      12.320  14.280  17.140  1.00  0.00            
ATOM    117  C34 ACD     1      13.350  14.010  18.020  1.00  0.00            
ATOM    118  H56 ACD     1      14.310  14.400  17.680  1.00  0.00            
ATOM    119  C35 ACD     1      13.050  14.620  19.410  1.00  0.00            
ATOM    120  H57 ACD     1      11.980  14.410  19.560  1.00  0.00            
ATOM    121  O29 ACD     1      13.290  16.080  19.270  1.00  0.00            
ATOM    122  H58 ACD     1      13.580  16.410  20.130  1.00  0.00            
ATOM    123  C36 ACD     1      13.920  14.130  20.640  1.00  0.00            
ATOM    124  H59 ACD     1      14.950  14.450  20.440  1.00  0.00            
ATOM    125  O30 ACD     1      13.460  14.590  21.870  1.00  0.00            
ATOM    126  H60 ACD     1      12.720  14.040  22.140  1.00  0.00            
ATOM    127  C1  EA3     2       8.600  19.570  20.950  1.00  0.00            
ATOM    128  N1  EA3     2       8.160  18.080  20.970  1.00  0.00            
ATOM    129  C2  EA3     2       8.980  17.150  20.140  1.00  0.00            
ATOM    130  C3  EA3     2       8.450  15.680  20.170  1.00  0.00            
ATOM    131  N2  EA3     2       7.050  15.530  19.650  1.00  0.00            
ATOM    132  C4  EA3     2       6.510  14.120  19.840  1.00  0.00            
ATOM    133  C5  EA3     2       5.110  13.850  19.380  1.00  0.00            
ATOM    134  C6  EA3     2       4.440  12.710  19.840  1.00  0.00            
ATOM    135  C7  EA3     2       3.200  12.340  19.270  1.00  0.00            
ATOM    136  C8  EA3     2       2.600  13.200  18.360  1.00  0.00            
ATOM    137  C9  EA3     2       3.180  14.360  18.000  1.00  0.00            
ATOM    138  C10 EA3     2       4.500  14.620  18.350  1.00  0.00            
ATOM    139  C11 EA3     2       7.490  13.170  19.060  1.00  0.00            
ATOM    140  C12 EA3     2       7.740  13.430  17.720  1.00  0.00            
ATOM    141  C13 EA3     2       8.750  12.690  17.020  1.00  0.00            
ATOM    142  C14 EA3     2       9.530  11.790  17.710  1.00  0.00            
ATOM    143  Cl1 EA3     2      10.680  10.840  16.850  1.00  0.00            
ATOM    144  C15 EA3     2       9.290  11.470  19.080  1.00  0.00            
ATOM    145  C16 EA3     2       8.250  12.100  19.690  1.00  0.00            
ATOM    146  C17 EA3     2       6.150  16.510  20.400  1.00  0.00            
ATOM    147  C18 EA3     2       6.740  17.950  20.400  1.00  0.00            
ATOM    148  H1  EA3     2       9.570  19.640  21.450  1.00  0.00            
ATOM    149  H2  EA3     2       8.650  19.940  19.930  1.00  0.00            
ATOM    150  H3  EA3     2       7.950  20.180  21.580  1.00  0.00            
ATOM    151  H4  EA3     2       8.220  17.760  21.950  1.00  0.00            
ATOM    152  H5  EA3     2       9.970  17.080  20.600  1.00  0.00            
ATOM    153  H6  EA3     2       9.150  17.550  19.140  1.00  0.00            
ATOM    154  H7  EA3     2       8.510  15.200  21.150  1.00  0.00            
ATOM    155  H8  EA3     2       9.110  15.120  19.510  1.00  0.00            
ATOM    156  H9  EA3     2       7.050  15.730  18.640  1.00  0.00            
ATOM    157  H10 EA3     2       6.630  13.890  20.900  1.00  0.00            
ATOM    158  H11 EA3     2       4.940  12.040  20.540  1.00  0.00            
ATOM    159  H12 EA3     2       2.650  11.420  19.450  1.00  0.00            
ATOM    160  H13 EA3     2       1.620  12.890  18.030  1.00  0.00            
ATOM    161  H14 EA3     2       2.730  15.000  17.240  1.00  0.00            
ATOM    162  H15 EA3     2       4.970  15.530  17.970  1.00  0.00            
ATOM    163  H16 EA3     2       7.170  14.150  17.140  1.00  0.00            
ATOM    164  H17 EA3     2       8.970  12.970  16.000  1.00  0.00            
ATOM    165  H18 EA3     2       9.740  10.630  19.600  1.00  0.00            
ATOM    166  H19 EA3     2       7.830  11.800  20.650  1.00  0.00            
ATOM    167  H20 EA3     2       6.060  16.150  21.420  1.00  0.00            
ATOM    168  H21 EA3     2       5.120  16.570  20.050  1.00  0.00            
ATOM    169  H22 EA3     2       6.750  18.250  19.350  1.00  0.00            
ATOM    170  H23 EA3     2       6.100  18.560  21.040  1.00  0.00            
TER
ENDMDL
MODEL        1
ATOM      1  H1  ACD     1       3.050  21.460  30.000  1.00  0.00            
ATOM      2  O1  ACD     1       3.540  20.640  30.100  1.00  0.00            
ATOM      3  C1  ACD     1       4.850  21.020  30.320  1.00  0.00            
ATOM      4  H2  ACD     1       5.540  20.160  30.280  1.00  0.00            
ATOM      5  H3  ACD     1       4.980  21.600  31.240  1.00  0.00            
ATOM      6  C2  ACD     1       5.330  21.890  29.120  1.00  0.00            
ATOM      7  H4  ACD     1       5.000  21.370  28.220  1.00  0.00            
ATOM      8  O2  ACD     1       4.670  23.110  29.170  1.00  0.00            
ATOM      9  C3  ACD     1       4.780  23.870  28.010  1.00  0.00            
ATOM     10  H5  ACD     1       4.120  24.720  28.180  1.00  0.00            
ATOM     11  O3  ACD     1       4.330  23.070  26.900  1.00  0.00            
ATOM     12  C4  ACD     1       3.270  23.630  26.140  1.00  0.00            
ATOM     13  H6  ACD     1       3.060  24.670  26.410  1.00  0.00            
ATOM     14  C5  ACD     1       3.770  23.620  24.710  1.00  0.00            
ATOM     15  H7  ACD     1       4.230  22.650  24.480  1.00  0.00            
ATOM     16  O4  ACD     1       4.770  24.590  24.520  1.00  0.00            
ATOM     17  H8  ACD     1       5.280  24.680  25.330  1.00  0.00            
ATOM     18  C6  ACD     1       2.590  23.840  23.710  1.00  0.00            
ATOM     19  H9  ACD     1       2.100  24.790  23.960  1.00  0.00            
ATOM     20  O5  ACD     1       3.080  23.860  22.380  1.00  0.00            
ATOM     21  H10 ACD     1       3.920  24.300  22.560  1.00  0.00            
ATOM     22  C7  ACD     1       1.550  22.790  23.930  1.00  0.00            
ATOM     23  H11 ACD     1       0.720  23.070  23.270  1.00  0.00            
ATOM     24  O6  ACD     1       1.070  22.920  25.200  1.00  0.00            
ATOM     25  C8  ACD     1       2.010  22.820  26.320  1.00  0.00            
ATOM     26  H12 ACD     1       2.360  21.780  26.320  1.00  0.00            
ATOM     27  C9  ACD     1       1.340  23.040  27.630  1.00  0.00            
ATOM     28  H13 ACD     1       0.400  22.480  27.620  1.00  0.00            
ATOM     29  H14 ACD     1       2.000  22.670  28.420  1.00  0.00            
ATOM     30  O7  ACD     1       1.070  24.350  27.960  1.00  0.00            
ATOM     31  H15 ACD     1       0.630  24.230  28.800  1.00  0.00            
ATOM     32  O8  ACD     1       2.030  21.490  23.620  1.00  0.00            
ATOM     33  C10 ACD     1       1.310  20.740  22.640  1.00  0.00            
ATOM     34  H16 ACD     1       0.400  21.290  22.390  1.00  0.00            
ATOM     35  C11 ACD     1       2.180  20.760  21.440  1.00  0.00            
ATOM     36  H17 ACD     1       3.180  20.610  21.860  1.00  0.00            
ATOM     37  O9  ACD     1       2.210  22.040  20.760  1.00  0.00            
ATOM     38  H18 ACD     1       2.620  22.640  21.390  1.00  0.00            
ATOM     39  C12 ACD     1       1.800  19.630  20.500  1.00  0.00            
ATOM     40  H19 ACD     1       0.870  19.840  19.970  1.00  0.00            
ATOM     41  O10 ACD     1       2.880  19.260  19.560  1.00  0.00            
ATOM     42  H20 ACD     1       2.450  19.320  18.710  1.00  0.00            
ATOM     43  C13 ACD     1       1.670  18.380  21.370  1.00  0.00            
ATOM     44  H21 ACD     1       1.340  17.490  20.820  1.00  0.00            
ATOM     45  O11 ACD     1       0.700  18.450  22.380  1.00  0.00            
ATOM     46  C14 ACD     1       1.050  19.400  23.340  1.00  0.00            
ATOM     47  H22 ACD     1       1.950  19.100  23.900  1.00  0.00            
ATOM     48  C15 ACD     1      -0.080  19.510  24.340  1.00  0.00            
ATOM     49  H23 ACD     1       0.180  20.320  25.030  1.00  0.00            
ATOM     50  H24 ACD     1      -0.970  19.880  23.810  1.00  0.00            
ATOM     51  O12 ACD     1      -0.180  18.170  24.840  1.00  0.00            
ATOM     52  H25 ACD     1      -0.620  17.610  24.200  1.00  0.00            
ATOM     53  O13 ACD     1       2.950  17.980  21.970  1.00  0.00            
ATOM     54  C16 ACD     1       3.430  16.570  21.890  1.00  0.00            
ATOM     55  H26 ACD     1       2.990  15.970  21.090  1.00  0.00            
ATOM     56  C17 ACD     1       4.850  16.770  21.460  1.00  0.00            
ATOM     57  H27 ACD     1       5.400  17.470  22.100  1.00  0.00            
ATOM     58  O14 ACD     1       4.770  17.180  20.100  1.00  0.00            
ATOM     59  H28 ACD     1       4.500  18.080  19.940  1.00  0.00            
ATOM     60  C18 ACD     1       5.620  15.430  21.640  1.00  0.00            
ATOM     61  H29 ACD     1       5.030  14.720  21.060  1.00  0.00            
ATOM     62  O15 ACD     1       7.020  15.540  21.270  1.00  0.00            
ATOM     63  H30 ACD     1       7.360  15.760  22.140  1.00  0.00            
ATOM     64  C19 ACD     1       5.510  14.880  23.030  1.00  0.00            
ATOM     65  H31 ACD     1       6.000  13.910  22.970  1.00  0.00            
ATOM     66  O16 ACD     1       4.150  14.680  23.260  1.00  0.00            
ATOM     67  C20 ACD     1       3.310  15.850  23.270  1.00  0.00            
ATOM     68  H32 ACD     1       3.600  16.610  24.010  1.00  0.00            
ATOM     69  C21 ACD     1       1.890  15.500  23.570  1.00  0.00            
ATOM     70  H33 ACD     1       1.850  15.260  24.630  1.00  0.00            
ATOM     71  H34 ACD     1       1.410  16.490  23.580  1.00  0.00            
ATOM     72  O17 ACD     1       1.210  14.620  22.640  1.00  0.00            
ATOM     73  H35 ACD     1       1.650  13.760  22.700  1.00  0.00            
ATOM     74  O18 ACD     1       6.150  15.800  23.910  1.00  0.00            
ATOM     75  C22 ACD     1       7.010  15.230  24.860  1.00  0.00            
ATOM     76  H36 ACD     1       7.320  14.200  24.660  1.00  0.00            
ATOM     77  C23 ACD     1       8.370  16.000  24.730  1.00  0.00            
ATOM     78  H37 ACD     1       8.110  17.020  25.050  1.00  0.00            
ATOM     79  O19 ACD     1       8.910  15.830  23.390  1.00  0.00            
ATOM     80  H38 ACD     1       9.690  16.380  23.260  1.00  0.00            
ATOM     81  C24 ACD     1       9.400  15.470  25.780  1.00  0.00            
ATOM     82  H39 ACD     1       9.490  14.370  25.790  1.00  0.00            
ATOM     83  O20 ACD     1      10.710  16.100  25.740  1.00  0.00            
ATOM     84  H40 ACD     1      11.380  15.430  25.620  1.00  0.00            
ATOM     85  C25 ACD     1       8.710  15.700  27.150  1.00  0.00            
ATOM     86  H41 ACD     1       9.450  15.310  27.860  1.00  0.00            
ATOM     87  O21 ACD     1       7.560  14.940  27.270  1.00  0.00            
ATOM     88  C26 ACD     1       6.510  15.280  26.330  1.00  0.00            
ATOM     89  H42 ACD     1       6.220  16.290  26.640  1.00  0.00            
ATOM     90  C27 ACD     1       5.190  14.470  26.410  1.00  0.00            
ATOM     91  H43 ACD     1       4.450  14.830  25.690  1.00  0.00            
ATOM     92  H44 ACD     1       5.370  13.410  26.210  1.00  0.00            
ATOM     93  O22 ACD     1       4.650  14.590  27.690  1.00  0.00            
ATOM     94  H45 ACD     1       5.130  14.030  28.300  1.00  0.00            
ATOM     95  O23 ACD     1       8.380  17.120  27.360  1.00  0.00            
ATOM     96  C28 ACD     1       8.790  17.720  28.580  1.00  0.00            
ATOM     97  H46 ACD     1       9.500  17.050  29.100  1.00  0.00            
ATOM     98  C29 ACD     1       7.530  18.060  29.370  1.00  0.00            
ATOM     99  H47 ACD     1       6.800  18.510  28.680  1.00  0.00            
ATOM    100  O24 ACD     1       7.680  19.080  30.380  1.00  0.00            
ATOM    101  C30 ACD     1       7.150  16.740  30.140  1.00  0.00            
ATOM    102  H48 ACD     1       6.970  15.940  29.400  1.00  0.00            
ATOM    103  H49 ACD     1       7.940  16.430  30.830  1.00  0.00            
ATOM    104  O25 ACD     1       6.020  16.860  31.000  1.00  0.00            
ATOM    105  H50 ACD     1       5.280  17.200  30.480  1.00  0.00            
ATOM    106  C31 ACD     1       9.540  18.930  28.180  1.00  0.00            
ATOM    107  H51 ACD     1       8.920  19.390  27.400  1.00  0.00            
ATOM    108  O26 ACD     1      10.740  18.490  27.520  1.00  0.00            
ATOM    109  H52 ACD     1      10.440  17.750  26.990  1.00  0.00            
ATOM    110  C32 ACD     1       9.730  19.930  29.340  1.00  0.00            
ATOM    111  H53 ACD     1      10.260  19.440  30.160  1.00  0.00            
ATOM    112  O27 ACD     1      10.460  21.070  28.970  1.00  0.00            
ATOM    113  H54 ACD     1      11.340  20.710  28.810  1.00  0.00            
ATOM    114  C33 ACD     1       8.290  20.280  29.840  1.00  0.00            
ATOM    115  H55 ACD     1       8.390  21.030  30.630  1.00  0.00            
ATOM    116  O28 ACD     1       7.520  20.900  28.730  1.00  0.00            
ATOM    117  C34 ACD     1       6.850  22.070  29.030  1.00  0.00            
ATOM    118  H56 ACD     1       7.200  22.520  29.970  1.00  0.00            
ATOM    119  C35 ACD     1       7.140  23.050  27.870  1.00  0.00            
ATOM    120  H57 ACD     1       6.940  22.480  26.950  1.00  0.00            
ATOM    121  O29 ACD     1       8.550  23.420  27.900  1.00  0.00            
ATOM    122  H58 ACD     1       9.000  22.570  27.950  1.00  0.00            
ATOM    123  C36 ACD     1       6.210  24.290  27.990  1.00  0.00            
ATOM    124  H59 ACD     1       6.460  24.820  28.910  1.00  0.00            
ATOM    125  O30 ACD     1       6.320  25.210  26.880  1.00  0.00            
ATOM    126  H60 ACD     1       7.220  25.550  26.920  1.00  0.00            
ATOM    127  C1  EA3     2      10.070  26.880  24.370  1.00  0.00            
ATOM    128  N1  EA3     2       9.530  25.570  23.690  1.00  0.00            
ATOM    129  C2  EA3     2       8.660  24.910  24.730  1.00  0.00            
ATOM    130  C3  EA3     2       7.930  23.740  24.070  1.00  0.00            
ATOM    131  N2  EA3     2       8.970  22.720  23.650  1.00  0.00            
ATOM    132  C4  EA3     2       8.330  21.490  22.900  1.00  0.00            
ATOM    133  C5  EA3     2       9.250  20.370  22.470  1.00  0.00            
ATOM    134  C6  EA3     2       8.840  19.690  21.300  1.00  0.00            
ATOM    135  C7  EA3     2       9.500  18.510  20.910  1.00  0.00            
ATOM    136  C8  EA3     2      10.640  18.110  21.550  1.00  0.00            
ATOM    137  C9  EA3     2      11.120  18.900  22.600  1.00  0.00            
ATOM    138  C10 EA3     2      10.440  19.980  23.100  1.00  0.00            
ATOM    139  C11 EA3     2       7.170  20.820  23.750  1.00  0.00            
ATOM    140  C12 EA3     2       5.860  20.690  23.250  1.00  0.00            
ATOM    141  C13 EA3     2       4.930  19.970  24.010  1.00  0.00            
ATOM    142  C14 EA3     2       5.330  19.370  25.220  1.00  0.00            
ATOM    143  Cl1 EA3     2       4.230  18.400  26.130  1.00  0.00            
ATOM    144  C15 EA3     2       6.610  19.530  25.670  1.00  0.00            
ATOM    145  C16 EA3     2       7.550  20.180  24.950  1.00  0.00            
ATOM    146  C17 EA3     2      10.070  23.370  22.760  1.00  0.00            
ATOM    147  C18 EA3     2      10.690  24.640  23.410  1.00  0.00            
ATOM    148  H1  EA3     2      10.430  26.540  25.340  1.00  0.00            
ATOM    149  H2  EA3     2      10.840  27.320  23.740  1.00  0.00            
ATOM    150  H3  EA3     2       9.250  27.590  24.550  1.00  0.00            
ATOM    151  H4  EA3     2       9.010  25.830  22.840  1.00  0.00            
ATOM    152  H5  EA3     2       7.900  25.650  25.010  1.00  0.00            
ATOM    153  H6  EA3     2       9.240  24.730  25.640  1.00  0.00            
ATOM    154  H7  EA3     2       7.380  24.050  23.170  1.00  0.00            
ATOM    155  H8  EA3     2       7.220  23.280  24.750  1.00  0.00            
ATOM    156  H9  EA3     2       9.380  22.470  24.560  1.00  0.00            
ATOM    157  H10 EA3     2       7.900  21.830  21.950  1.00  0.00            
ATOM    158  H11 EA3     2       7.940  20.020  20.770  1.00  0.00            
ATOM    159  H12 EA3     2       9.070  17.940  20.090  1.00  0.00            
ATOM    160  H13 EA3     2      11.140  17.210  21.210  1.00  0.00            
ATOM    161  H14 EA3     2      12.060  18.580  23.060  1.00  0.00            
ATOM    162  H15 EA3     2      10.740  20.360  24.070  1.00  0.00            
ATOM    163  H16 EA3     2       5.510  21.070  22.300  1.00  0.00            
ATOM    164  H17 EA3     2       3.910  19.900  23.660  1.00  0.00            
ATOM    165  H18 EA3     2       6.820  19.100  26.640  1.00  0.00            
ATOM    166  H19 EA3     2       8.540  20.320  25.360  1.00  0.00            
ATOM    167  H20 EA3     2       9.630  23.680  21.810  1.00  0.00            
ATOM    168  H21 EA3     2      10.740  22.530  22.560  1.00  0.00            
ATOM    169  H22 EA3     2      11.140  24.450  24.390  1.00  0.00            
ATOM    170  H23 EA3     2      11.300  25.280  22.760  1.00  0.00            
TER
ENDMDL
MODEL        1
ATOM      1  H1  ACD     1      11.660  19.000  18.740  1.00  0.00            
ATOM      2  O1  ACD     1      10.860  19.200  19.240  1.00  0.00            
ATOM      3  C1  ACD     1      11.210  19.410  20.610  1.00  0.00            
ATOM      4  H2  ACD     1      11.310  18.410  21.040  1.00  0.00            
ATOM      5  H3  ACD     1      10.370  19.860  21.150  1.00  0.00            
ATOM      6  C2  ACD     1      12.420  20.340  20.690  1.00  0.00            
ATOM      7  H4  ACD     1      12.450  20.650  21.740  1.00  0.00            
ATOM      8  O2  ACD     1      13.610  19.510  20.430  1.00  0.00            
ATOM      9  C3  ACD     1      14.810  20.300  20.470  1.00  0.00            
ATOM     10  H5  ACD     1      15.670  19.670  20.220  1.00  0.00            
ATOM     11  O3  ACD     1      14.890  20.860  21.800  1.00  0.00            
ATOM     12  C4  ACD     1      15.830  20.390  22.800  1.00  0.00            
ATOM     13  H6  ACD     1      16.520  19.720  22.280  1.00  0.00            
ATOM     14  C5  ACD     1      16.520  21.610  23.200  1.00  0.00            
ATOM     15  H7  ACD     1      15.730  22.320  23.470  1.00  0.00            
ATOM     16  O4  ACD     1      17.230  22.250  22.160  1.00  0.00            
ATOM     17  H8  ACD     1      17.780  22.900  22.610  1.00  0.00            
ATOM     18  C6  ACD     1      17.460  21.370  24.400  1.00  0.00            
ATOM     19  H9  ACD     1      18.300  20.730  24.100  1.00  0.00            
ATOM     20  O5  ACD     1      18.020  22.570  24.850  1.00  0.00            
ATOM     21  H10 ACD     1      18.360  22.410  25.740  1.00  0.00            
ATOM     22  C7  ACD     1      16.710  20.630  25.560  1.00  0.00            
ATOM     23  H11 ACD     1      17.450  20.340  26.320  1.00  0.00            
ATOM     24  O6  ACD     1      16.080  19.420  25.070  1.00  0.00            
ATOM     25  C8  ACD     1      15.110  19.790  24.020  1.00  0.00            
ATOM     26  H12 ACD     1      14.340  20.440  24.460  1.00  0.00            
ATOM     27  C9  ACD     1      14.410  18.560  23.680  1.00  0.00            
ATOM     28  H13 ACD     1      13.570  18.900  23.070  1.00  0.00            
ATOM     29  H14 ACD     1      15.110  17.950  23.090  1.00  0.00            
ATOM     30  O7  ACD     1      13.900  17.790  24.760  1.00  0.00            
ATOM     31  H15 ACD     1      14.680  17.690  25.320  1.00  0.00            
ATOM     32  O8  ACD     1      15.690  21.500  26.110  1.00  0.00            
ATOM     33  C10 ACD     1      15.630  21.940  27.510  1.00  0.00            
ATOM     34  H16 ACD     1      16.170  21.210  28.120  1.00  0.00            
ATOM     35  C11 ACD     1      16.210  23.330  27.740  1.00  0.00            
ATOM     36  H17 ACD     1      15.930  23.910  26.850  1.00  0.00            
ATOM     37  O9  ACD     1      17.690  23.140  27.800  1.00  0.00            
ATOM     38  H18 ACD     1      18.110  23.920  28.170  1.00  0.00            
ATOM     39  C12 ACD     1      15.610  24.030  28.960  1.00  0.00            
ATOM     40  H19 ACD     1      16.070  23.540  29.830  1.00  0.00            
ATOM     41  O10 ACD     1      16.010  25.390  28.940  1.00  0.00            
ATOM     42  H20 ACD     1      16.180  25.660  29.850  1.00  0.00            
ATOM     43  C13 ACD     1      14.110  23.890  29.010  1.00  0.00            
ATOM     44  H21 ACD     1      13.730  24.240  29.970  1.00  0.00            
ATOM     45  O11 ACD     1      13.810  22.450  29.070  1.00  0.00            
ATOM     46  C14 ACD     1      14.180  21.770  27.900  1.00  0.00            
ATOM     47  H22 ACD     1      13.520  22.230  27.160  1.00  0.00            
ATOM     48  C15 ACD     1      13.680  20.330  27.940  1.00  0.00            
ATOM     49  H23 ACD     1      14.230  19.740  27.190  1.00  0.00            
ATOM     50  H24 ACD     1      13.950  19.880  28.900  1.00  0.00            
ATOM     51  O12 ACD     1      12.280  20.130  27.830  1.00  0.00            
ATOM     52  H25 ACD     1      11.890  19.660  28.570  1.00  0.00            
ATOM     53  O13 ACD     1      13.430  24.470  27.920  1.00  0.00            
ATOM     54  C16 ACD     1      12.680  25.660  28.200  1.00  0.00            
ATOM     55  H26 ACD     1      13.010  26.080  29.160  1.00  0.00            
ATOM     56  C17 ACD     1      13.090  26.670  27.150  1.00  0.00            
ATOM     57  H27 ACD     1      12.980  26.140  26.200  1.00  0.00            
ATOM     58  O14 ACD     1      14.460  27.030  27.370  1.00  0.00            
ATOM     59  H28 ACD     1      14.930  26.280  27.760  1.00  0.00            
ATOM     60  C18 ACD     1      12.140  27.860  27.180  1.00  0.00            
ATOM     61  H29 ACD     1      12.140  28.470  28.090  1.00  0.00            
ATOM     62  O15 ACD     1      12.480  28.700  26.020  1.00  0.00            
ATOM     63  H30 ACD     1      11.790  28.440  25.400  1.00  0.00            
ATOM     64  C19 ACD     1      10.720  27.330  27.010  1.00  0.00            
ATOM     65  H31 ACD     1      10.040  28.190  27.110  1.00  0.00            
ATOM     66  O16 ACD     1      10.330  26.500  28.040  1.00  0.00            
ATOM     67  C20 ACD     1      11.190  25.350  28.260  1.00  0.00            
ATOM     68  H32 ACD     1      10.960  24.590  27.500  1.00  0.00            
ATOM     69  C21 ACD     1      10.750  24.600  29.500  1.00  0.00            
ATOM     70  H33 ACD     1       9.680  24.370  29.400  1.00  0.00            
ATOM     71  H34 ACD     1      11.300  23.660  29.410  1.00  0.00            
ATOM     72  O17 ACD     1      11.060  25.280  30.670  1.00  0.00            
ATOM     73  H35 ACD     1      10.730  24.680  31.340  1.00  0.00            
ATOM     74  O18 ACD     1      10.540  26.670  25.720  1.00  0.00            
ATOM     75  C22 ACD     1       9.350  26.930  25.050  1.00  0.00            
ATOM     76  H36 ACD     1       8.670  27.650  25.510  1.00  0.00            
ATOM     77  C23 ACD     1       9.660  27.690  23.740  1.00  0.00            
ATOM     78  H37 ACD     1      10.510  27.160  23.300  1.00  0.00            
ATOM     79  O19 ACD     1      10.060  29.040  24.050  1.00  0.00            
ATOM     80  H38 ACD     1      10.720  29.340  23.410  1.00  0.00            
ATOM     81  C24 ACD     1       8.500  27.580  22.720  1.00  0.00            
ATOM     82  H39 ACD     1       7.630  28.170  23.030  1.00  0.00            
ATOM     83  O20 ACD     1       8.850  28.080  21.330  1.00  0.00            
ATOM     84  H40 ACD     1       8.800  29.040  21.380  1.00  0.00            
ATOM     85  C25 ACD     1       8.010  26.180  22.610  1.00  0.00            
ATOM     86  H41 ACD     1       7.160  26.180  21.920  1.00  0.00            
ATOM     87  O21 ACD     1       7.610  25.730  23.890  1.00  0.00            
ATOM     88  C26 ACD     1       8.680  25.620  24.790  1.00  0.00            
ATOM     89  H42 ACD     1       9.380  24.930  24.310  1.00  0.00            
ATOM     90  C27 ACD     1       8.160  24.910  26.050  1.00  0.00            
ATOM     91  H43 ACD     1       7.480  24.090  25.770  1.00  0.00            
ATOM     92  H44 ACD     1       9.010  24.410  26.530  1.00  0.00            
ATOM     93  O22 ACD     1       7.480  25.730  26.980  1.00  0.00            
ATOM     94  H45 ACD     1       8.130  26.050  27.620  1.00  0.00            
ATOM     95  O23 ACD     1       9.110  25.380  22.040  1.00  0.00            
ATOM     96  C28 ACD     1       8.810  24.670  20.860  1.00  0.00            
ATOM     97  H46 ACD     1       7.850  24.970  20.430  1.00  0.00            
ATOM     98  C29 ACD     1       8.850  23.190  21.270  1.00  0.00            
ATOM     99  H47 ACD     1       9.690  22.960  21.940  1.00  0.00            
ATOM    100  O24 ACD     1       8.970  22.270  20.190  1.00  0.00            
ATOM    101  C30 ACD     1       7.680  22.800  22.180  1.00  0.00            
ATOM    102  H48 ACD     1       7.670  21.720  22.400  1.00  0.00            
ATOM    103  H49 ACD     1       7.700  23.350  23.130  1.00  0.00            
ATOM    104  O25 ACD     1       6.520  23.070  21.430  1.00  0.00            
ATOM    105  H50 ACD     1       5.800  23.040  22.060  1.00  0.00            
ATOM    106  C31 ACD     1       9.820  25.000  19.760  1.00  0.00            
ATOM    107  H51 ACD     1      10.780  25.040  20.290  1.00  0.00            
ATOM    108  O26 ACD     1       9.500  26.330  19.270  1.00  0.00            
ATOM    109  H52 ACD     1       9.150  26.840  20.010  1.00  0.00            
ATOM    110  C32 ACD     1       9.890  23.890  18.680  1.00  0.00            
ATOM    111  H53 ACD     1       8.890  23.990  18.220  1.00  0.00            
ATOM    112  O27 ACD     1      10.900  24.130  17.770  1.00  0.00            
ATOM    113  H54 ACD     1      10.770  23.470  17.080  1.00  0.00            
ATOM    114  C33 ACD     1      10.060  22.570  19.340  1.00  0.00            
ATOM    115  H55 ACD     1      10.050  21.820  18.550  1.00  0.00            
ATOM    116  O28 ACD     1      11.310  22.500  20.070  1.00  0.00            
ATOM    117  C34 ACD     1      12.370  21.560  19.710  1.00  0.00            
ATOM    118  H56 ACD     1      12.200  21.120  18.720  1.00  0.00            
ATOM    119  C35 ACD     1      13.660  22.410  19.630  1.00  0.00            
ATOM    120  H57 ACD     1      13.740  23.030  20.530  1.00  0.00            
ATOM    121  O29 ACD     1      13.590  23.390  18.580  1.00  0.00            
ATOM    122  H58 ACD     1      12.710  23.780  18.600  1.00  0.00            
ATOM    123  C36 ACD     1      14.820  21.480  19.510  1.00  0.00            
ATOM    124  H59 ACD     1      14.800  20.980  18.540  1.00  0.00            
ATOM    125  O30 ACD     1      16.010  22.210  19.600  1.00  0.00            
ATOM    126  H60 ACD     1      16.280  22.110  20.510  1.00  0.00            
ATOM    127  C1  EA3     2      17.000  31.000  26.260  1.00  0.00            
ATOM    128  N1  EA3     2      16.760  30.220  25.000  1.00  0.00            
ATOM    129  C2  EA3     2      15.610  29.240  25.360  1.00  0.00            
ATOM    130  C3  EA3     2      15.490  28.010  24.400  1.00  0.00            
ATOM    131  N2  EA3     2      16.770  27.310  23.980  1.00  0.00            
ATOM    132  C4  EA3     2      16.500  26.260  22.840  1.00  0.00            
ATOM    133  C5  EA3     2      17.760  25.480  22.390  1.00  0.00            
ATOM    134  C6  EA3     2      17.950  25.230  21.010  1.00  0.00            
ATOM    135  C7  EA3     2      18.980  24.360  20.620  1.00  0.00            
ATOM    136  C8  EA3     2      19.970  23.970  21.500  1.00  0.00            
ATOM    137  C9  EA3     2      19.850  24.240  22.860  1.00  0.00            
ATOM    138  C10 EA3     2      18.750  25.070  23.260  1.00  0.00            
ATOM    139  C11 EA3     2      15.340  25.310  23.120  1.00  0.00            
ATOM    140  C12 EA3     2      14.220  25.240  22.280  1.00  0.00            
ATOM    141  C13 EA3     2      13.100  24.450  22.650  1.00  0.00            
ATOM    142  C14 EA3     2      13.090  23.710  23.850  1.00  0.00            
ATOM    143  Cl1 EA3     2      11.780  22.690  24.300  1.00  0.00            
ATOM    144  C15 EA3     2      14.180  23.870  24.740  1.00  0.00            
ATOM    145  C16 EA3     2      15.300  24.620  24.330  1.00  0.00            
ATOM    146  C17 EA3     2      17.870  28.290  23.650  1.00  0.00            
ATOM    147  C18 EA3     2      18.040  29.330  24.780  1.00  0.00            
ATOM    148  H1  EA3     2      17.960  31.510  26.110  1.00  0.00            
ATOM    149  H2  EA3     2      16.240  31.770  26.400  1.00  0.00            
ATOM    150  H3  EA3     2      16.960  30.330  27.120  1.00  0.00            
ATOM    151  H4  EA3     2      16.450  30.850  24.240  1.00  0.00            
ATOM    152  H5  EA3     2      14.720  29.870  25.380  1.00  0.00            
ATOM    153  H6  EA3     2      15.900  28.850  26.330  1.00  0.00            
ATOM    154  H7  EA3     2      15.160  28.360  23.420  1.00  0.00            
ATOM    155  H8  EA3     2      14.800  27.270  24.810  1.00  0.00            
ATOM    156  H9  EA3     2      17.080  26.820  24.830  1.00  0.00            
ATOM    157  H10 EA3     2      16.290  26.870  21.960  1.00  0.00            
ATOM    158  H11 EA3     2      17.260  25.710  20.330  1.00  0.00            
ATOM    159  H12 EA3     2      19.070  24.160  19.560  1.00  0.00            
ATOM    160  H13 EA3     2      20.860  23.450  21.160  1.00  0.00            
ATOM    161  H14 EA3     2      20.650  23.940  23.530  1.00  0.00            
ATOM    162  H15 EA3     2      18.530  25.260  24.310  1.00  0.00            
ATOM    163  H16 EA3     2      14.080  25.920  21.440  1.00  0.00            
ATOM    164  H17 EA3     2      12.180  24.420  22.060  1.00  0.00            
ATOM    165  H18 EA3     2      14.180  23.410  25.720  1.00  0.00            
ATOM    166  H19 EA3     2      16.110  24.730  25.050  1.00  0.00            
ATOM    167  H20 EA3     2      17.600  28.740  22.700  1.00  0.00            
ATOM    168  H21 EA3     2      18.750  27.660  23.510  1.00  0.00            
ATOM    169  H22 EA3     2      18.320  28.800  25.690  1.00  0.00            
ATOM    170  H23 EA3     2      18.840  30.010  24.470  1.00  0.00            
TER
ENDMDL
MODEL        1
ATOM      1  H1  ACD     1       8.500  17.100   7.920  1.00  0.00            
ATOM      2  O1  ACD     1       8.760  16.890   8.820  1.00  0.00            
ATOM      3  C1  ACD     1       7.710  17.500   9.580  1.00  0.00            
ATOM      4  H2  ACD     1       7.870  17.250  10.640  1.00  0.00            
ATOM      5  H3  ACD     1       6.840  16.960   9.200  1.00  0.00            
ATOM      6  C2  ACD     1       7.620  19.040   9.400  1.00  0.00            
ATOM      7  H4  ACD     1       8.560  19.460   9.800  1.00  0.00            
ATOM      8  O2  ACD     1       7.630  19.360   8.060  1.00  0.00            
ATOM      9  C3  ACD     1       7.650  20.740   7.720  1.00  0.00            
ATOM     10  H5  ACD     1       7.720  20.830   6.630  1.00  0.00            
ATOM     11  O3  ACD     1       8.810  21.390   8.380  1.00  0.00            
ATOM     12  C4  ACD     1       9.840  22.150   7.660  1.00  0.00            
ATOM     13  H6  ACD     1       9.600  21.980   6.610  1.00  0.00            
ATOM     14  C5  ACD     1       9.650  23.640   8.030  1.00  0.00            
ATOM     15  H7  ACD     1       9.120  23.660   8.990  1.00  0.00            
ATOM     16  O4  ACD     1       8.760  24.220   7.090  1.00  0.00            
ATOM     17  H8  ACD     1       7.970  23.670   7.110  1.00  0.00            
ATOM     18  C6  ACD     1      10.920  24.500   8.040  1.00  0.00            
ATOM     19  H9  ACD     1      11.070  24.850   7.020  1.00  0.00            
ATOM     20  O5  ACD     1      10.630  25.560   8.850  1.00  0.00            
ATOM     21  H10 ACD     1      10.660  26.360   8.330  1.00  0.00            
ATOM     22  C7  ACD     1      12.090  23.730   8.580  1.00  0.00            
ATOM     23  H11 ACD     1      12.940  24.400   8.410  1.00  0.00            
ATOM     24  O6  ACD     1      12.230  22.580   7.770  1.00  0.00            
ATOM     25  C8  ACD     1      11.150  21.590   7.890  1.00  0.00            
ATOM     26  H12 ACD     1      11.140  21.120   8.880  1.00  0.00            
ATOM     27  C9  ACD     1      11.540  20.400   6.950  1.00  0.00            
ATOM     28  H13 ACD     1      10.700  19.690   7.060  1.00  0.00            
ATOM     29  H14 ACD     1      11.480  20.710   5.900  1.00  0.00            
ATOM     30  O7  ACD     1      12.800  19.940   7.290  1.00  0.00            
ATOM     31  H15 ACD     1      12.860  19.890   8.250  1.00  0.00            
ATOM     32  O8  ACD     1      11.980  23.450   9.980  1.00  0.00            
ATOM     33  C10 ACD     1      13.000  23.830  10.810  1.00  0.00            
ATOM     34  H16 ACD     1      13.720  24.520  10.330  1.00  0.00            
ATOM     35  C11 ACD     1      12.240  24.740  11.860  1.00  0.00            
ATOM     36  H17 ACD     1      11.460  24.150  12.370  1.00  0.00            
ATOM     37  O9  ACD     1      11.650  25.930  11.280  1.00  0.00            
ATOM     38  H18 ACD     1      11.210  25.670  10.470  1.00  0.00            
ATOM     39  C12 ACD     1      13.200  25.170  12.910  1.00  0.00            
ATOM     40  H19 ACD     1      14.030  25.740  12.470  1.00  0.00            
ATOM     41  O10 ACD     1      12.580  25.960  13.910  1.00  0.00            
ATOM     42  H20 ACD     1      11.870  26.480  13.520  1.00  0.00            
ATOM     43  C13 ACD     1      13.810  23.940  13.550  1.00  0.00            
ATOM     44  H21 ACD     1      14.500  24.290  14.330  1.00  0.00            
ATOM     45  O11 ACD     1      14.530  23.220  12.560  1.00  0.00            
ATOM     46  C14 ACD     1      13.660  22.660  11.590  1.00  0.00            
ATOM     47  H22 ACD     1      12.820  22.080  12.010  1.00  0.00            
ATOM     48  C15 ACD     1      14.390  21.720  10.640  1.00  0.00            
ATOM     49  H23 ACD     1      14.940  20.890  11.100  1.00  0.00            
ATOM     50  H24 ACD     1      13.580  21.330  10.000  1.00  0.00            
ATOM     51  O12 ACD     1      15.370  22.380   9.860  1.00  0.00            
ATOM     52  H25 ACD     1      15.920  21.680   9.470  1.00  0.00            
ATOM     53  O13 ACD     1      12.870  23.090  14.180  1.00  0.00            
ATOM     54  C16 ACD     1      13.240  22.600  15.500  1.00  0.00            
ATOM     55  H26 ACD     1      14.170  23.060  15.850  1.00  0.00            
ATOM     56  C17 ACD     1      12.150  23.240  16.380  1.00  0.00            
ATOM     57  H27 ACD     1      11.250  22.940  15.840  1.00  0.00            
ATOM     58  O14 ACD     1      12.310  24.640  16.440  1.00  0.00            
ATOM     59  H28 ACD     1      12.320  25.070  15.580  1.00  0.00            
ATOM     60  C18 ACD     1      12.040  22.620  17.780  1.00  0.00            
ATOM     61  H29 ACD     1      12.920  22.940  18.340  1.00  0.00            
ATOM     62  O15 ACD     1      10.810  23.070  18.460  1.00  0.00            
ATOM     63  H30 ACD     1      10.760  24.030  18.450  1.00  0.00            
ATOM     64  C19 ACD     1      12.020  21.100  17.610  1.00  0.00            
ATOM     65  H31 ACD     1      12.100  20.580  18.580  1.00  0.00            
ATOM     66  O16 ACD     1      13.180  20.670  16.900  1.00  0.00            
ATOM     67  C20 ACD     1      13.160  21.100  15.530  1.00  0.00            
ATOM     68  H32 ACD     1      12.270  20.710  15.030  1.00  0.00            
ATOM     69  C21 ACD     1      14.360  20.410  14.810  1.00  0.00            
ATOM     70  H33 ACD     1      14.390  20.700  13.760  1.00  0.00            
ATOM     71  H34 ACD     1      15.300  20.670  15.320  1.00  0.00            
ATOM     72  O17 ACD     1      14.330  19.010  14.790  1.00  0.00            
ATOM     73  H35 ACD     1      14.540  18.740  15.690  1.00  0.00            
ATOM     74  O18 ACD     1      10.850  20.550  17.040  1.00  0.00            
ATOM     75  C22 ACD     1      10.040  19.730  17.840  1.00  0.00            
ATOM     76  H36 ACD     1      10.420  19.450  18.830  1.00  0.00            
ATOM     77  C23 ACD     1       8.640  20.380  17.970  1.00  0.00            
ATOM     78  H37 ACD     1       8.500  20.860  17.000  1.00  0.00            
ATOM     79  O19 ACD     1       8.590  21.400  18.990  1.00  0.00            
ATOM     80  H38 ACD     1       9.400  21.910  18.960  1.00  0.00            
ATOM     81  C24 ACD     1       7.480  19.420  18.070  1.00  0.00            
ATOM     82  H39 ACD     1       7.400  18.990  19.070  1.00  0.00            
ATOM     83  O20 ACD     1       6.320  20.070  17.810  1.00  0.00            
ATOM     84  H40 ACD     1       6.250  20.780  18.460  1.00  0.00            
ATOM     85  C25 ACD     1       7.580  18.330  17.040  1.00  0.00            
ATOM     86  H41 ACD     1       6.740  17.630  17.150  1.00  0.00            
ATOM     87  O21 ACD     1       8.760  17.650  17.300  1.00  0.00            
ATOM     88  C26 ACD     1       9.960  18.390  17.010  1.00  0.00            
ATOM     89  H42 ACD     1       9.940  18.660  15.950  1.00  0.00            
ATOM     90  C27 ACD     1      11.120  17.480  17.330  1.00  0.00            
ATOM     91  H43 ACD     1      12.090  17.970  17.190  1.00  0.00            
ATOM     92  H44 ACD     1      11.140  17.370  18.420  1.00  0.00            
ATOM     93  O22 ACD     1      11.000  16.200  16.680  1.00  0.00            
ATOM     94  H45 ACD     1      10.100  15.870  16.690  1.00  0.00            
ATOM     95  O23 ACD     1       7.570  18.870  15.660  1.00  0.00            
ATOM     96  C28 ACD     1       6.570  18.440  14.780  1.00  0.00            
ATOM     97  H46 ACD     1       5.890  17.710  15.220  1.00  0.00            
ATOM     98  C29 ACD     1       7.320  17.790  13.580  1.00  0.00            
ATOM     99  H47 ACD     1       8.030  18.480  13.100  1.00  0.00            
ATOM    100  O24 ACD     1       6.400  17.370  12.610  1.00  0.00            
ATOM    101  C30 ACD     1       8.120  16.590  14.020  1.00  0.00            
ATOM    102  H48 ACD     1       8.990  16.750  14.670  1.00  0.00            
ATOM    103  H49 ACD     1       7.370  15.980  14.560  1.00  0.00            
ATOM    104  O25 ACD     1       8.630  15.920  12.840  1.00  0.00            
ATOM    105  H50 ACD     1       7.870  15.580  12.370  1.00  0.00            
ATOM    106  C31 ACD     1       5.760  19.640  14.340  1.00  0.00            
ATOM    107  H51 ACD     1       6.370  20.480  13.990  1.00  0.00            
ATOM    108  O26 ACD     1       5.020  20.060  15.480  1.00  0.00            
ATOM    109  H52 ACD     1       5.550  19.910  16.270  1.00  0.00            
ATOM    110  C32 ACD     1       4.820  19.200  13.180  1.00  0.00            
ATOM    111  H53 ACD     1       4.140  18.400  13.530  1.00  0.00            
ATOM    112  O27 ACD     1       4.000  20.260  12.640  1.00  0.00            
ATOM    113  H54 ACD     1       3.350  20.580  13.270  1.00  0.00            
ATOM    114  C33 ACD     1       5.590  18.490  12.080  1.00  0.00            
ATOM    115  H55 ACD     1       4.820  18.100  11.400  1.00  0.00            
ATOM    116  O28 ACD     1       6.450  19.410  11.460  1.00  0.00            
ATOM    117  C34 ACD     1       6.380  19.550  10.020  1.00  0.00            
ATOM    118  H56 ACD     1       5.590  18.890   9.650  1.00  0.00            
ATOM    119  C35 ACD     1       6.190  20.990   9.750  1.00  0.00            
ATOM    120  H57 ACD     1       7.050  21.530  10.180  1.00  0.00            
ATOM    121  O29 ACD     1       4.920  21.470  10.210  1.00  0.00            
ATOM    122  H58 ACD     1       4.720  21.150  11.100  1.00  0.00            
ATOM    123  C36 ACD     1       6.340  21.280   8.250  1.00  0.00            
ATOM    124  H59 ACD     1       5.420  21.010   7.720  1.00  0.00            
ATOM    125  O30 ACD     1       6.380  22.680   7.990  1.00  0.00            
ATOM    126  H60 ACD     1       5.530  23.070   8.210  1.00  0.00            
ATOM    127  C1  EA3     2       2.980  25.970   9.970  1.00  0.00            
ATOM    128  N1  EA3     2       3.640  25.740  11.340  1.00  0.00            
ATOM    129  C2  EA3     2       4.820  26.730  11.550  1.00  0.00            
ATOM    130  C3  EA3     2       5.750  26.270  12.700  1.00  0.00            
ATOM    131  N2  EA3     2       6.400  25.000  12.370  1.00  0.00            
ATOM    132  C4  EA3     2       7.370  24.580  13.460  1.00  0.00            
ATOM    133  C5  EA3     2       8.120  23.300  13.270  1.00  0.00            
ATOM    134  C6  EA3     2       8.290  22.320  14.280  1.00  0.00            
ATOM    135  C7  EA3     2       9.030  21.180  14.050  1.00  0.00            
ATOM    136  C8  EA3     2       9.650  20.900  12.810  1.00  0.00            
ATOM    137  C9  EA3     2       9.430  21.860  11.810  1.00  0.00            
ATOM    138  C10 EA3     2       8.740  23.070  12.070  1.00  0.00            
ATOM    139  C11 EA3     2       8.320  25.720  13.860  1.00  0.00            
ATOM    140  C12 EA3     2       8.760  25.690  15.190  1.00  0.00            
ATOM    141  C13 EA3     2       9.650  26.680  15.660  1.00  0.00            
ATOM    142  C14 EA3     2      10.140  27.660  14.780  1.00  0.00            
ATOM    143  Cl1 EA3     2      11.260  28.860  15.230  1.00  0.00            
ATOM    144  C15 EA3     2       9.790  27.560  13.460  1.00  0.00            
ATOM    145  C16 EA3     2       8.860  26.670  12.990  1.00  0.00            
ATOM    146  C17 EA3     2       5.260  23.990  12.370  1.00  0.00            
ATOM    147  C18 EA3     2       4.240  24.280  11.260  1.00  0.00            
ATOM    148  H1  EA3     2       3.650  25.620   9.180  1.00  0.00            
ATOM    149  H2  EA3     2       2.050  25.390   9.890  1.00  0.00            
ATOM    150  H3  EA3     2       2.780  27.030   9.800  1.00  0.00            
ATOM    151  H4  EA3     2       2.970  25.700  12.120  1.00  0.00            
ATOM    152  H5  EA3     2       4.430  27.690  11.890  1.00  0.00            
ATOM    153  H6  EA3     2       5.330  26.950  10.620  1.00  0.00            
ATOM    154  H7  EA3     2       5.140  26.120  13.590  1.00  0.00            
ATOM    155  H8  EA3     2       6.480  27.070  12.800  1.00  0.00            
ATOM    156  H9  EA3     2       6.850  25.070  11.450  1.00  0.00            
ATOM    157  H10 EA3     2       6.820  24.400  14.390  1.00  0.00            
ATOM    158  H11 EA3     2       7.750  22.390  15.220  1.00  0.00            
ATOM    159  H12 EA3     2       9.160  20.440  14.840  1.00  0.00            
ATOM    160  H13 EA3     2      10.190  19.960  12.720  1.00  0.00            
ATOM    161  H14 EA3     2       9.790  21.590  10.820  1.00  0.00            
ATOM    162  H15 EA3     2       8.700  23.780  11.260  1.00  0.00            
ATOM    163  H16 EA3     2       8.440  24.910  15.870  1.00  0.00            
ATOM    164  H17 EA3     2       9.840  26.780  16.720  1.00  0.00            
ATOM    165  H18 EA3     2      10.280  28.280  12.820  1.00  0.00            
ATOM    166  H19 EA3     2       8.660  26.630  11.920  1.00  0.00            
ATOM    167  H20 EA3     2       4.880  24.030  13.390  1.00  0.00            
ATOM    168  H21 EA3     2       5.710  23.000  12.240  1.00  0.00            
ATOM    169  H22 EA3     2       4.850  24.180  10.360  1.00  0.00            
ATOM    170  H23 EA3     2       3.460  23.560  11.020  1.00  0.00            
TER
ENDMDL
MODEL        1
ATOM      1  H1  ACD     1      12.800  12.120  20.720  1.00  0.00            
ATOM      2  O1  ACD     1      12.390  12.130  21.590  1.00  0.00            
ATOM      3  C1  ACD     1      11.720  13.390  21.860  1.00  0.00            
ATOM      4  H2  ACD     1      11.360  13.380  22.890  1.00  0.00            
ATOM      5  H3  ACD     1      10.880  13.480  21.160  1.00  0.00            
ATOM      6  C2  ACD     1      12.620  14.600  21.640  1.00  0.00            
ATOM      7  H4  ACD     1      13.470  14.460  22.330  1.00  0.00            
ATOM      8  O2  ACD     1      13.160  14.590  20.330  1.00  0.00            
ATOM      9  C3  ACD     1      13.990  15.650  19.870  1.00  0.00            
ATOM     10  H5  ACD     1      14.260  15.430  18.830  1.00  0.00            
ATOM     11  O3  ACD     1      15.080  15.820  20.730  1.00  0.00            
ATOM     12  C4  ACD     1      16.400  15.570  20.320  1.00  0.00            
ATOM     13  H6  ACD     1      16.510  15.400  19.250  1.00  0.00            
ATOM     14  C5  ACD     1      17.210  16.770  20.740  1.00  0.00            
ATOM     15  H7  ACD     1      17.100  16.950  21.820  1.00  0.00            
ATOM     16  O4  ACD     1      16.880  17.970  19.990  1.00  0.00            
ATOM     17  H8  ACD     1      17.060  17.720  19.080  1.00  0.00            
ATOM     18  C6  ACD     1      18.730  16.510  20.670  1.00  0.00            
ATOM     19  H9  ACD     1      18.830  16.420  19.580  1.00  0.00            
ATOM     20  O5  ACD     1      19.480  17.530  21.270  1.00  0.00            
ATOM     21  H10 ACD     1      19.800  17.230  22.120  1.00  0.00            
ATOM     22  C7  ACD     1      19.190  15.230  21.340  1.00  0.00            
ATOM     23  H11 ACD     1      20.230  15.000  21.080  1.00  0.00            
ATOM     24  O6  ACD     1      18.350  14.260  20.790  1.00  0.00            
ATOM     25  C8  ACD     1      16.940  14.320  21.120  1.00  0.00            
ATOM     26  H12 ACD     1      16.780  14.530  22.180  1.00  0.00            
ATOM     27  C9  ACD     1      16.210  13.030  20.750  1.00  0.00            
ATOM     28  H13 ACD     1      15.120  13.190  20.760  1.00  0.00            
ATOM     29  H14 ACD     1      16.460  12.510  19.820  1.00  0.00            
ATOM     30  O7  ACD     1      16.450  11.990  21.720  1.00  0.00            
ATOM     31  H15 ACD     1      17.270  11.500  21.590  1.00  0.00            
ATOM     32  O8  ACD     1      19.120  15.240  22.780  1.00  0.00            
ATOM     33  C10 ACD     1      20.220  14.730  23.570  1.00  0.00            
ATOM     34  H16 ACD     1      21.010  14.410  22.870  1.00  0.00            
ATOM     35  C11 ACD     1      20.830  15.900  24.310  1.00  0.00            
ATOM     36  H17 ACD     1      20.020  16.450  24.810  1.00  0.00            
ATOM     37  O9  ACD     1      21.440  16.770  23.350  1.00  0.00            
ATOM     38  H18 ACD     1      22.240  16.410  22.940  1.00  0.00            
ATOM     39  C12 ACD     1      21.860  15.500  25.330  1.00  0.00            
ATOM     40  H19 ACD     1      22.710  15.080  24.770  1.00  0.00            
ATOM     41  O10 ACD     1      22.370  16.620  26.070  1.00  0.00            
ATOM     42  H20 ACD     1      22.870  17.150  25.430  1.00  0.00            
ATOM     43  C13 ACD     1      21.170  14.440  26.240  1.00  0.00            
ATOM     44  H21 ACD     1      21.870  14.060  26.990  1.00  0.00            
ATOM     45  O11 ACD     1      20.690  13.390  25.480  1.00  0.00            
ATOM     46  C14 ACD     1      19.710  13.600  24.510  1.00  0.00            
ATOM     47  H22 ACD     1      18.800  13.840  25.060  1.00  0.00            
ATOM     48  C15 ACD     1      19.540  12.340  23.680  1.00  0.00            
ATOM     49  H23 ACD     1      18.770  12.420  22.900  1.00  0.00            
ATOM     50  H24 ACD     1      20.430  12.080  23.090  1.00  0.00            
ATOM     51  O12 ACD     1      19.100  11.250  24.490  1.00  0.00            
ATOM     52  H25 ACD     1      19.800  10.750  24.930  1.00  0.00            
ATOM     53  O13 ACD     1      20.070  15.060  26.890  1.00  0.00            
ATOM     54  C16 ACD     1      20.070  15.420  28.260  1.00  0.00            
ATOM     55  H26 ACD     1      21.110  15.470  28.610  1.00  0.00            
ATOM     56  C17 ACD     1      19.570  16.860  28.280  1.00  0.00            
ATOM     57  H27 ACD     1      18.750  17.070  27.590  1.00  0.00            
ATOM     58  O14 ACD     1      20.600  17.790  27.930  1.00  0.00            
ATOM     59  H28 ACD     1      20.870  17.610  27.030  1.00  0.00            
ATOM     60  C18 ACD     1      19.060  17.270  29.720  1.00  0.00            
ATOM     61  H29 ACD     1      19.860  17.170  30.450  1.00  0.00            
ATOM     62  O15 ACD     1      18.470  18.490  29.620  1.00  0.00            
ATOM     63  H30 ACD     1      19.190  19.050  29.320  1.00  0.00            
ATOM     64  C19 ACD     1      17.970  16.240  30.080  1.00  0.00            
ATOM     65  H31 ACD     1      17.530  16.580  31.020  1.00  0.00            
ATOM     66  O16 ACD     1      18.600  14.950  30.280  1.00  0.00            
ATOM     67  C20 ACD     1      19.150  14.430  29.030  1.00  0.00            
ATOM     68  H32 ACD     1      18.290  14.200  28.380  1.00  0.00            
ATOM     69  C21 ACD     1      19.860  13.110  29.140  1.00  0.00            
ATOM     70  H33 ACD     1      19.350  12.370  29.770  1.00  0.00            
ATOM     71  H34 ACD     1      20.050  12.680  28.150  1.00  0.00            
ATOM     72  O17 ACD     1      21.070  13.370  29.880  1.00  0.00            
ATOM     73  H35 ACD     1      21.460  12.570  30.250  1.00  0.00            
ATOM     74  O18 ACD     1      16.960  16.190  29.070  1.00  0.00            
ATOM     75  C22 ACD     1      15.650  16.260  29.520  1.00  0.00            
ATOM     76  H36 ACD     1      15.660  16.130  30.610  1.00  0.00            
ATOM     77  C23 ACD     1      14.960  17.610  29.160  1.00  0.00            
ATOM     78  H37 ACD     1      14.890  17.630  28.070  1.00  0.00            
ATOM     79  O19 ACD     1      15.720  18.680  29.640  1.00  0.00            
ATOM     80  H38 ACD     1      16.650  18.450  29.730  1.00  0.00            
ATOM     81  C24 ACD     1      13.560  17.610  29.620  1.00  0.00            
ATOM     82  H39 ACD     1      13.510  17.350  30.680  1.00  0.00            
ATOM     83  O20 ACD     1      12.880  18.800  29.150  1.00  0.00            
ATOM     84  H40 ACD     1      12.410  18.570  28.340  1.00  0.00            
ATOM     85  C25 ACD     1      12.910  16.400  28.950  1.00  0.00            
ATOM     86  H41 ACD     1      11.840  16.300  29.170  1.00  0.00            
ATOM     87  O21 ACD     1      13.540  15.190  29.340  1.00  0.00            
ATOM     88  C26 ACD     1      14.920  15.080  29.010  1.00  0.00            
ATOM     89  H42 ACD     1      15.060  14.940  27.930  1.00  0.00            
ATOM     90  C27 ACD     1      15.370  13.770  29.620  1.00  0.00            
ATOM     91  H43 ACD     1      14.970  12.980  28.970  1.00  0.00            
ATOM     92  H44 ACD     1      16.460  13.870  29.630  1.00  0.00            
ATOM     93  O22 ACD     1      14.900  13.560  30.930  1.00  0.00            
ATOM     94  H45 ACD     1      14.010  13.920  30.900  1.00  0.00            
ATOM     95  O23 ACD     1      12.910  16.550  27.560  1.00  0.00            
ATOM     96  C28 ACD     1      11.780  16.120  26.790  1.00  0.00            
ATOM     97  H46 ACD     1      11.020  15.870  27.540  1.00  0.00            
ATOM     98  C29 ACD     1      12.110  14.840  25.910  1.00  0.00            
ATOM     99  H47 ACD     1      13.080  15.070  25.460  1.00  0.00            
ATOM    100  O24 ACD     1      11.050  14.690  24.930  1.00  0.00            
ATOM    101  C30 ACD     1      12.200  13.500  26.670  1.00  0.00            
ATOM    102  H48 ACD     1      12.480  12.760  25.910  1.00  0.00            
ATOM    103  H49 ACD     1      13.070  13.360  27.330  1.00  0.00            
ATOM    104  O25 ACD     1      10.970  13.230  27.390  1.00  0.00            
ATOM    105  H50 ACD     1      11.250  12.450  27.890  1.00  0.00            
ATOM    106  C31 ACD     1      11.420  17.400  25.950  1.00  0.00            
ATOM    107  H51 ACD     1      12.370  17.570  25.440  1.00  0.00            
ATOM    108  O26 ACD     1      11.150  18.590  26.730  1.00  0.00            
ATOM    109  H52 ACD     1      10.240  18.580  27.050  1.00  0.00            
ATOM    110  C32 ACD     1      10.370  17.040  24.960  1.00  0.00            
ATOM    111  H53 ACD     1       9.490  16.880  25.600  1.00  0.00            
ATOM    112  O27 ACD     1      10.020  18.140  24.080  1.00  0.00            
ATOM    113  H54 ACD     1      10.700  18.070  23.410  1.00  0.00            
ATOM    114  C33 ACD     1      10.790  15.830  24.140  1.00  0.00            
ATOM    115  H55 ACD     1       9.880  15.750  23.540  1.00  0.00            
ATOM    116  O28 ACD     1      11.860  16.170  23.360  1.00  0.00            
ATOM    117  C34 ACD     1      11.860  15.870  21.920  1.00  0.00            
ATOM    118  H56 ACD     1      10.850  15.660  21.540  1.00  0.00            
ATOM    119  C35 ACD     1      12.460  17.100  21.350  1.00  0.00            
ATOM    120  H57 ACD     1      13.330  17.410  21.940  1.00  0.00            
ATOM    121  O29 ACD     1      11.430  18.070  21.270  1.00  0.00            
ATOM    122  H58 ACD     1      11.710  18.750  20.650  1.00  0.00            
ATOM    123  C36 ACD     1      13.070  16.920  19.920  1.00  0.00            
ATOM    124  H59 ACD     1      12.300  16.880  19.140  1.00  0.00            
ATOM    125  O30 ACD     1      13.830  18.090  19.570  1.00  0.00            
ATOM    126  H60 ACD     1      14.750  17.990  19.860  1.00  0.00            
ATOM    127  C1  EA3     2      11.840  23.290  27.590  1.00  0.00            
ATOM    128  N1  EA3     2      13.210  22.750  27.140  1.00  0.00            
ATOM    129  C2  EA3     2      13.380  22.960  25.600  1.00  0.00            
ATOM    130  C3  EA3     2      14.690  22.270  25.100  1.00  0.00            
ATOM    131  N2  EA3     2      14.750  20.810  25.380  1.00  0.00            
ATOM    132  C4  EA3     2      16.120  20.280  24.840  1.00  0.00            
ATOM    133  C5  EA3     2      17.400  20.970  25.210  1.00  0.00            
ATOM    134  C6  EA3     2      18.070  21.750  24.180  1.00  0.00            
ATOM    135  C7  EA3     2      19.280  22.430  24.490  1.00  0.00            
ATOM    136  C8  EA3     2      19.820  22.420  25.780  1.00  0.00            
ATOM    137  C9  EA3     2      19.090  21.750  26.810  1.00  0.00            
ATOM    138  C10 EA3     2      17.930  20.990  26.500  1.00  0.00            
ATOM    139  C11 EA3     2      16.160  18.760  24.880  1.00  0.00            
ATOM    140  C12 EA3     2      17.170  17.990  25.510  1.00  0.00            
ATOM    141  C13 EA3     2      17.110  16.600  25.470  1.00  0.00            
ATOM    142  C14 EA3     2      16.060  15.970  24.880  1.00  0.00            
ATOM    143  Cl1 EA3     2      15.850  14.310  24.830  1.00  0.00            
ATOM    144  C15 EA3     2      15.090  16.710  24.270  1.00  0.00            
ATOM    145  C16 EA3     2      15.080  18.130  24.220  1.00  0.00            
ATOM    146  C17 EA3     2      14.560  20.590  26.890  1.00  0.00            
ATOM    147  C18 EA3     2      13.330  21.280  27.470  1.00  0.00            
ATOM    148  H1  EA3     2      11.830  24.380  27.620  1.00  0.00            
ATOM    149  H2  EA3     2      11.050  22.930  26.930  1.00  0.00            
ATOM    150  H3  EA3     2      11.610  22.970  28.610  1.00  0.00            
ATOM    151  H4  EA3     2      13.970  23.220  27.650  1.00  0.00            
ATOM    152  H5  EA3     2      13.320  24.010  25.300  1.00  0.00            
ATOM    153  H6  EA3     2      12.540  22.470  25.100  1.00  0.00            
ATOM    154  H7  EA3     2      15.510  22.660  25.710  1.00  0.00            
ATOM    155  H8  EA3     2      14.960  22.480  24.070  1.00  0.00            
ATOM    156  H9  EA3     2      13.920  20.450  24.900  1.00  0.00            
ATOM    157  H10 EA3     2      16.080  20.510  23.770  1.00  0.00            
ATOM    158  H11 EA3     2      17.760  21.730  23.140  1.00  0.00            
ATOM    159  H12 EA3     2      19.880  22.920  23.730  1.00  0.00            
ATOM    160  H13 EA3     2      20.660  23.050  26.060  1.00  0.00            
ATOM    161  H14 EA3     2      19.230  21.920  27.870  1.00  0.00            
ATOM    162  H15 EA3     2      17.310  20.480  27.240  1.00  0.00            
ATOM    163  H16 EA3     2      17.990  18.490  26.010  1.00  0.00            
ATOM    164  H17 EA3     2      17.910  16.030  25.930  1.00  0.00            
ATOM    165  H18 EA3     2      14.290  16.120  23.840  1.00  0.00            
ATOM    166  H19 EA3     2      14.320  18.720  23.720  1.00  0.00            
ATOM    167  H20 EA3     2      15.410  20.980  27.460  1.00  0.00            
ATOM    168  H21 EA3     2      14.630  19.520  27.110  1.00  0.00            
ATOM    169  H22 EA3     2      12.430  20.820  27.050  1.00  0.00            
ATOM    170  H23 EA3     2      13.300  21.180  28.560  1.00  0.00            
TER
ENDMDL
MODEL        1
ATOM      1  H1  ACD     1      20.390  21.510  12.910  1.00  0.00            
ATOM      2  O1  ACD     1      21.010  22.230  13.070  1.00  0.00            
ATOM      3  C1  ACD     1      22.290  22.030  12.540  1.00  0.00            
ATOM      4  H2  ACD     1      22.870  22.810  13.050  1.00  0.00            
ATOM      5  H3  ACD     1      22.280  22.250  11.470  1.00  0.00            
ATOM      6  C2  ACD     1      22.840  20.580  12.880  1.00  0.00            
ATOM      7  H4  ACD     1      22.700  20.300  13.930  1.00  0.00            
ATOM      8  O2  ACD     1      22.240  19.610  11.960  1.00  0.00            
ATOM      9  C3  ACD     1      22.610  18.230  12.050  1.00  0.00            
ATOM     10  H5  ACD     1      22.030  17.680  11.300  1.00  0.00            
ATOM     11  O3  ACD     1      22.450  17.630  13.390  1.00  0.00            
ATOM     12  C4  ACD     1      21.460  16.710  13.740  1.00  0.00            
ATOM     13  H6  ACD     1      21.450  15.820  13.100  1.00  0.00            
ATOM     14  C5  ACD     1      21.900  16.190  15.120  1.00  0.00            
ATOM     15  H7  ACD     1      22.100  17.060  15.760  1.00  0.00            
ATOM     16  O4  ACD     1      23.170  15.510  15.260  1.00  0.00            
ATOM     17  H8  ACD     1      23.860  16.130  14.990  1.00  0.00            
ATOM     18  C6  ACD     1      20.800  15.390  15.800  1.00  0.00            
ATOM     19  H9  ACD     1      20.490  14.550  15.170  1.00  0.00            
ATOM     20  O5  ACD     1      21.280  14.890  17.010  1.00  0.00            
ATOM     21  H10 ACD     1      22.190  14.720  16.740  1.00  0.00            
ATOM     22  C7  ACD     1      19.570  16.250  15.950  1.00  0.00            
ATOM     23  H11 ACD     1      18.790  15.650  16.430  1.00  0.00            
ATOM     24  O6  ACD     1      19.240  16.590  14.590  1.00  0.00            
ATOM     25  C8  ACD     1      20.090  17.390  13.820  1.00  0.00            
ATOM     26  H12 ACD     1      20.230  18.290  14.420  1.00  0.00            
ATOM     27  C9  ACD     1      19.390  17.540  12.500  1.00  0.00            
ATOM     28  H13 ACD     1      19.900  18.280  11.880  1.00  0.00            
ATOM     29  H14 ACD     1      19.340  16.570  11.990  1.00  0.00            
ATOM     30  O7  ACD     1      18.080  18.110  12.670  1.00  0.00            
ATOM     31  H15 ACD     1      17.570  17.460  13.160  1.00  0.00            
ATOM     32  O8  ACD     1      19.830  17.420  16.710  1.00  0.00            
ATOM     33  C10 ACD     1      18.950  17.740  17.750  1.00  0.00            
ATOM     34  H16 ACD     1      17.970  17.310  17.520  1.00  0.00            
ATOM     35  C11 ACD     1      19.510  17.170  19.040  1.00  0.00            
ATOM     36  H17 ACD     1      20.500  17.650  19.110  1.00  0.00            
ATOM     37  O9  ACD     1      19.620  15.770  19.080  1.00  0.00            
ATOM     38  H18 ACD     1      20.090  15.420  18.320  1.00  0.00            
ATOM     39  C12 ACD     1      18.830  17.610  20.260  1.00  0.00            
ATOM     40  H19 ACD     1      17.920  17.000  20.240  1.00  0.00            
ATOM     41  O10 ACD     1      19.560  17.330  21.430  1.00  0.00            
ATOM     42  H20 ACD     1      19.450  16.410  21.700  1.00  0.00            
ATOM     43  C13 ACD     1      18.490  19.100  20.180  1.00  0.00            
ATOM     44  H21 ACD     1      17.760  19.290  20.980  1.00  0.00            
ATOM     45  O11 ACD     1      17.920  19.430  18.950  1.00  0.00            
ATOM     46  C14 ACD     1      18.720  19.220  17.810  1.00  0.00            
ATOM     47  H22 ACD     1      19.730  19.650  17.850  1.00  0.00            
ATOM     48  C15 ACD     1      18.050  19.730  16.540  1.00  0.00            
ATOM     49  H23 ACD     1      17.800  20.790  16.680  1.00  0.00            
ATOM     50  H24 ACD     1      18.760  19.640  15.720  1.00  0.00            
ATOM     51  O12 ACD     1      16.730  19.170  16.330  1.00  0.00            
ATOM     52  H25 ACD     1      16.690  18.210  16.370  1.00  0.00            
ATOM     53  O13 ACD     1      19.660  19.800  20.390  1.00  0.00            
ATOM     54  C16 ACD     1      19.850  20.740  21.430  1.00  0.00            
ATOM     55  H26 ACD     1      19.020  20.810  22.150  1.00  0.00            
ATOM     56  C17 ACD     1      21.130  20.290  22.230  1.00  0.00            
ATOM     57  H27 ACD     1      21.910  19.980  21.520  1.00  0.00            
ATOM     58  O14 ACD     1      20.730  19.110  23.030  1.00  0.00            
ATOM     59  H28 ACD     1      20.080  18.570  22.580  1.00  0.00            
ATOM     60  C18 ACD     1      21.690  21.470  23.030  1.00  0.00            
ATOM     61  H29 ACD     1      20.980  21.630  23.850  1.00  0.00            
ATOM     62  O15 ACD     1      22.940  21.200  23.540  1.00  0.00            
ATOM     63  H30 ACD     1      22.660  20.500  24.120  1.00  0.00            
ATOM     64  C19 ACD     1      21.780  22.730  22.150  1.00  0.00            
ATOM     65  H31 ACD     1      22.110  23.530  22.810  1.00  0.00            
ATOM     66  O16 ACD     1      20.500  23.000  21.770  1.00  0.00            
ATOM     67  C20 ACD     1      19.960  22.140  20.770  1.00  0.00            
ATOM     68  H32 ACD     1      20.650  22.020  19.920  1.00  0.00            
ATOM     69  C21 ACD     1      18.680  22.690  20.210  1.00  0.00            
ATOM     70  H33 ACD     1      18.280  21.930  19.530  1.00  0.00            
ATOM     71  H34 ACD     1      17.940  22.960  20.970  1.00  0.00            
ATOM     72  O17 ACD     1      19.060  23.780  19.540  1.00  0.00            
ATOM     73  H35 ACD     1      19.340  24.350  20.260  1.00  0.00            
ATOM     74  O18 ACD     1      22.640  22.490  21.060  1.00  0.00            
ATOM     75  C22 ACD     1      23.880  23.290  20.980  1.00  0.00            
ATOM     76  H36 ACD     1      24.200  23.800  21.890  1.00  0.00            
ATOM     77  C23 ACD     1      25.020  22.320  20.790  1.00  0.00            
ATOM     78  H37 ACD     1      24.670  21.560  20.080  1.00  0.00            
ATOM     79  O19 ACD     1      25.240  21.740  22.150  1.00  0.00            
ATOM     80  H38 ACD     1      24.340  21.560  22.440  1.00  0.00            
ATOM     81  C24 ACD     1      26.290  23.060  20.220  1.00  0.00            
ATOM     82  H39 ACD     1      26.730  23.760  20.950  1.00  0.00            
ATOM     83  O20 ACD     1      27.140  22.060  19.790  1.00  0.00            
ATOM     84  H40 ACD     1      26.710  21.790  18.970  1.00  0.00            
ATOM     85  C25 ACD     1      25.910  23.890  18.980  1.00  0.00            
ATOM     86  H41 ACD     1      26.830  24.440  18.720  1.00  0.00            
ATOM     87  O21 ACD     1      25.000  24.780  19.340  1.00  0.00            
ATOM     88  C26 ACD     1      23.690  24.360  19.770  1.00  0.00            
ATOM     89  H42 ACD     1      23.120  23.970  18.920  1.00  0.00            
ATOM     90  C27 ACD     1      22.910  25.620  20.230  1.00  0.00            
ATOM     91  H43 ACD     1      22.880  26.410  19.460  1.00  0.00            
ATOM     92  H44 ACD     1      21.820  25.450  20.200  1.00  0.00            
ATOM     93  O22 ACD     1      23.370  26.260  21.440  1.00  0.00            
ATOM     94  H45 ACD     1      22.910  27.090  21.560  1.00  0.00            
ATOM     95  O23 ACD     1      25.460  23.020  17.870  1.00  0.00            
ATOM     96  C28 ACD     1      26.110  22.970  16.580  1.00  0.00            
ATOM     97  H46 ACD     1      27.050  23.540  16.580  1.00  0.00            
ATOM     98  C29 ACD     1      25.130  23.330  15.460  1.00  0.00            
ATOM     99  H47 ACD     1      24.230  22.710  15.410  1.00  0.00            
ATOM    100  O24 ACD     1      25.740  23.100  14.150  1.00  0.00            
ATOM    101  C30 ACD     1      24.700  24.770  15.490  1.00  0.00            
ATOM    102  H48 ACD     1      24.070  25.030  14.630  1.00  0.00            
ATOM    103  H49 ACD     1      24.230  24.960  16.470  1.00  0.00            
ATOM    104  O25 ACD     1      25.860  25.640  15.530  1.00  0.00            
ATOM    105  H50 ACD     1      26.440  25.280  14.850  1.00  0.00            
ATOM    106  C31 ACD     1      26.590  21.520  16.320  1.00  0.00            
ATOM    107  H51 ACD     1      25.710  20.870  16.450  1.00  0.00            
ATOM    108  O26 ACD     1      27.530  21.050  17.290  1.00  0.00            
ATOM    109  H52 ACD     1      27.630  20.100  17.310  1.00  0.00            
ATOM    110  C32 ACD     1      27.080  21.240  14.960  1.00  0.00            
ATOM    111  H53 ACD     1      28.020  21.800  14.820  1.00  0.00            
ATOM    112  O27 ACD     1      27.300  19.800  14.700  1.00  0.00            
ATOM    113  H54 ACD     1      27.030  19.660  13.790  1.00  0.00            
ATOM    114  C33 ACD     1      26.060  21.730  13.840  1.00  0.00            
ATOM    115  H55 ACD     1      26.560  21.700  12.870  1.00  0.00            
ATOM    116  O28 ACD     1      24.890  20.930  13.850  1.00  0.00            
ATOM    117  C34 ACD     1      24.350  20.490  12.600  1.00  0.00            
ATOM    118  H56 ACD     1      24.580  21.010  11.660  1.00  0.00            
ATOM    119  C35 ACD     1      24.880  19.020  12.500  1.00  0.00            
ATOM    120  H57 ACD     1      24.840  18.570  13.500  1.00  0.00            
ATOM    121  O29 ACD     1      26.280  19.130  12.050  1.00  0.00            
ATOM    122  H58 ACD     1      26.270  19.370  11.120  1.00  0.00            
ATOM    123  C36 ACD     1      24.050  18.140  11.630  1.00  0.00            
ATOM    124  H59 ACD     1      24.200  18.440  10.590  1.00  0.00            
ATOM    125  O30 ACD     1      24.570  16.820  11.730  1.00  0.00            
ATOM    126  H60 ACD     1      24.160  16.250  11.080  1.00  0.00            
ATOM    127  C1  EA3     2      29.390  19.050  23.080  1.00  0.00            
ATOM    128  N1  EA3     2      28.690  18.520  21.870  1.00  0.00            
ATOM    129  C2  EA3     2      27.420  19.370  21.590  1.00  0.00            
ATOM    130  C3  EA3     2      26.460  18.930  20.470  1.00  0.00            
ATOM    131  N2  EA3     2      26.090  17.470  20.510  1.00  0.00            
ATOM    132  C4  EA3     2      25.450  17.040  19.180  1.00  0.00            
ATOM    133  C5  EA3     2      24.530  15.780  19.380  1.00  0.00            
ATOM    134  C6  EA3     2      23.460  15.640  20.310  1.00  0.00            
ATOM    135  C7  EA3     2      22.910  14.350  20.550  1.00  0.00            
ATOM    136  C8  EA3     2      23.430  13.170  19.930  1.00  0.00            
ATOM    137  C9  EA3     2      24.470  13.330  18.950  1.00  0.00            
ATOM    138  C10 EA3     2      25.000  14.630  18.660  1.00  0.00            
ATOM    139  C11 EA3     2      24.540  18.020  18.410  1.00  0.00            
ATOM    140  C12 EA3     2      24.600  18.160  17.060  1.00  0.00            
ATOM    141  C13 EA3     2      23.730  19.040  16.370  1.00  0.00            
ATOM    142  C14 EA3     2      22.750  19.760  17.100  1.00  0.00            
ATOM    143  Cl1 EA3     2      21.620  20.830  16.380  1.00  0.00            
ATOM    144  C15 EA3     2      22.700  19.640  18.500  1.00  0.00            
ATOM    145  C16 EA3     2      23.590  18.770  19.150  1.00  0.00            
ATOM    146  C17 EA3     2      27.250  16.550  20.910  1.00  0.00            
ATOM    147  C18 EA3     2      28.220  17.080  22.080  1.00  0.00            
ATOM    148  H1  EA3     2      29.600  20.120  23.060  1.00  0.00            
ATOM    149  H2  EA3     2      28.750  18.790  23.930  1.00  0.00            
ATOM    150  H3  EA3     2      30.290  18.440  23.050  1.00  0.00            
ATOM    151  H4  EA3     2      29.310  18.560  21.050  1.00  0.00            
ATOM    152  H5  EA3     2      27.760  20.390  21.430  1.00  0.00            
ATOM    153  H6  EA3     2      26.930  19.450  22.570  1.00  0.00            
ATOM    154  H7  EA3     2      27.040  19.040  19.550  1.00  0.00            
ATOM    155  H8  EA3     2      25.590  19.580  20.520  1.00  0.00            
ATOM    156  H9  EA3     2      25.390  17.500  21.270  1.00  0.00            
ATOM    157  H10 EA3     2      26.270  16.790  18.510  1.00  0.00            
ATOM    158  H11 EA3     2      23.040  16.470  20.860  1.00  0.00            
ATOM    159  H12 EA3     2      22.060  14.250  21.230  1.00  0.00            
ATOM    160  H13 EA3     2      22.940  12.220  20.130  1.00  0.00            
ATOM    161  H14 EA3     2      24.690  12.510  18.270  1.00  0.00            
ATOM    162  H15 EA3     2      25.720  14.740  17.860  1.00  0.00            
ATOM    163  H16 EA3     2      25.350  17.600  16.510  1.00  0.00            
ATOM    164  H17 EA3     2      23.830  19.150  15.290  1.00  0.00            
ATOM    165  H18 EA3     2      21.940  20.200  19.030  1.00  0.00            
ATOM    166  H19 EA3     2      23.510  18.630  20.230  1.00  0.00            
ATOM    167  H20 EA3     2      27.700  16.330  19.950  1.00  0.00            
ATOM    168  H21 EA3     2      26.880  15.600  21.300  1.00  0.00            
ATOM    169  H22 EA3     2      27.650  17.080  23.010  1.00  0.00            
ATOM    170  H23 EA3     2      29.110  16.450  21.980  1.00  0.00            
TER
ENDMDL
MODEL        1
ATOM      1  H1  ACD     1      21.660  21.580  11.150  1.00  0.00            
ATOM      2  O1  ACD     1      22.120  22.120  11.790  1.00  0.00            
ATOM      3  C1  ACD     1      23.400  21.590  12.040  1.00  0.00            
ATOM      4  H2  ACD     1      23.980  22.160  12.780  1.00  0.00            
ATOM      5  H3  ACD     1      23.930  21.720  11.090  1.00  0.00            
ATOM      6  C2  ACD     1      23.310  20.140  12.420  1.00  0.00            
ATOM      7  H4  ACD     1      22.580  19.930  13.210  1.00  0.00            
ATOM      8  O2  ACD     1      22.810  19.390  11.290  1.00  0.00            
ATOM      9  C3  ACD     1      22.790  18.000  11.320  1.00  0.00            
ATOM     10  H5  ACD     1      22.420  17.740  10.320  1.00  0.00            
ATOM     11  O3  ACD     1      21.900  17.630  12.310  1.00  0.00            
ATOM     12  C4  ACD     1      20.620  17.110  12.010  1.00  0.00            
ATOM     13  H6  ACD     1      20.500  16.760  10.970  1.00  0.00            
ATOM     14  C5  ACD     1      20.510  15.980  13.030  1.00  0.00            
ATOM     15  H7  ACD     1      20.730  16.380  14.020  1.00  0.00            
ATOM     16  O4  ACD     1      21.480  14.910  12.780  1.00  0.00            
ATOM     17  H8  ACD     1      22.290  15.410  12.640  1.00  0.00            
ATOM     18  C6  ACD     1      19.040  15.510  13.090  1.00  0.00            
ATOM     19  H9  ACD     1      18.860  15.010  12.130  1.00  0.00            
ATOM     20  O5  ACD     1      18.830  14.560  14.070  1.00  0.00            
ATOM     21  H10 ACD     1      19.470  13.860  13.920  1.00  0.00            
ATOM     22  C7  ACD     1      18.070  16.680  13.230  1.00  0.00            
ATOM     23  H11 ACD     1      17.010  16.430  13.130  1.00  0.00            
ATOM     24  O6  ACD     1      18.320  17.580  12.170  1.00  0.00            
ATOM     25  C8  ACD     1      19.610  18.190  12.140  1.00  0.00            
ATOM     26  H12 ACD     1      19.790  18.680  13.110  1.00  0.00            
ATOM     27  C9  ACD     1      19.600  19.170  11.000  1.00  0.00            
ATOM     28  H13 ACD     1      20.600  19.610  11.020  1.00  0.00            
ATOM     29  H14 ACD     1      19.420  18.640  10.060  1.00  0.00            
ATOM     30  O7  ACD     1      18.570  20.160  11.240  1.00  0.00            
ATOM     31  H15 ACD     1      17.720  19.720  11.310  1.00  0.00            
ATOM     32  O8  ACD     1      18.390  17.360  14.440  1.00  0.00            
ATOM     33  C10 ACD     1      17.350  17.600  15.400  1.00  0.00            
ATOM     34  H16 ACD     1      16.480  16.940  15.280  1.00  0.00            
ATOM     35  C11 ACD     1      18.030  17.270  16.700  1.00  0.00            
ATOM     36  H17 ACD     1      18.860  17.990  16.780  1.00  0.00            
ATOM     37  O9  ACD     1      18.570  15.970  16.690  1.00  0.00            
ATOM     38  H18 ACD     1      18.940  15.870  15.810  1.00  0.00            
ATOM     39  C12 ACD     1      17.010  17.510  17.820  1.00  0.00            
ATOM     40  H19 ACD     1      16.140  16.860  17.620  1.00  0.00            
ATOM     41  O10 ACD     1      17.570  17.220  19.040  1.00  0.00            
ATOM     42  H20 ACD     1      18.140  16.460  18.850  1.00  0.00            
ATOM     43  C13 ACD     1      16.470  18.930  17.760  1.00  0.00            
ATOM     44  H21 ACD     1      15.640  18.980  18.480  1.00  0.00            
ATOM     45  O11 ACD     1      15.830  19.110  16.520  1.00  0.00            
ATOM     46  C14 ACD     1      16.800  19.010  15.420  1.00  0.00            
ATOM     47  H22 ACD     1      17.690  19.660  15.440  1.00  0.00            
ATOM     48  C15 ACD     1      16.080  19.450  14.100  1.00  0.00            
ATOM     49  H23 ACD     1      15.400  20.290  14.290  1.00  0.00            
ATOM     50  H24 ACD     1      16.920  19.740  13.460  1.00  0.00            
ATOM     51  O12 ACD     1      15.320  18.540  13.400  1.00  0.00            
ATOM     52  H25 ACD     1      14.530  18.260  13.870  1.00  0.00            
ATOM     53  O13 ACD     1      17.500  19.950  18.050  1.00  0.00            
ATOM     54  C16 ACD     1      17.190  20.910  19.040  1.00  0.00            
ATOM     55  H26 ACD     1      16.160  20.870  19.410  1.00  0.00            
ATOM     56  C17 ACD     1      18.120  20.470  20.170  1.00  0.00            
ATOM     57  H27 ACD     1      19.100  20.170  19.770  1.00  0.00            
ATOM     58  O14 ACD     1      17.590  19.330  20.740  1.00  0.00            
ATOM     59  H28 ACD     1      17.640  18.700  20.010  1.00  0.00            
ATOM     60  C18 ACD     1      18.380  21.690  21.070  1.00  0.00            
ATOM     61  H29 ACD     1      17.370  21.990  21.400  1.00  0.00            
ATOM     62  O15 ACD     1      19.150  21.320  22.200  1.00  0.00            
ATOM     63  H30 ACD     1      18.570  20.780  22.740  1.00  0.00            
ATOM     64  C19 ACD     1      19.070  22.880  20.380  1.00  0.00            
ATOM     65  H31 ACD     1      19.180  23.710  21.090  1.00  0.00            
ATOM     66  O16 ACD     1      18.170  23.270  19.420  1.00  0.00            
ATOM     67  C20 ACD     1      17.660  22.310  18.490  1.00  0.00            
ATOM     68  H32 ACD     1      18.530  22.100  17.860  1.00  0.00            
ATOM     69  C21 ACD     1      16.570  22.960  17.610  1.00  0.00            
ATOM     70  H33 ACD     1      15.960  22.160  17.160  1.00  0.00            
ATOM     71  H34 ACD     1      15.920  23.500  18.310  1.00  0.00            
ATOM     72  O17 ACD     1      17.020  23.840  16.600  1.00  0.00            
ATOM     73  H35 ACD     1      16.270  24.390  16.390  1.00  0.00            
ATOM     74  O18 ACD     1      20.320  22.570  19.720  1.00  0.00            
ATOM     75  C22 ACD     1      21.460  23.290  20.100  1.00  0.00            
ATOM     76  H36 ACD     1      21.360  24.140  20.780  1.00  0.00            
ATOM     77  C23 ACD     1      22.460  22.310  20.670  1.00  0.00            
ATOM     78  H37 ACD     1      22.340  21.410  20.060  1.00  0.00            
ATOM     79  O19 ACD     1      22.000  21.970  21.990  1.00  0.00            
ATOM     80  H38 ACD     1      21.060  21.790  22.050  1.00  0.00            
ATOM     81  C24 ACD     1      23.890  22.660  20.610  1.00  0.00            
ATOM     82  H39 ACD     1      24.050  23.410  21.390  1.00  0.00            
ATOM     83  O20 ACD     1      24.680  21.550  20.890  1.00  0.00            
ATOM     84  H40 ACD     1      24.720  21.050  20.070  1.00  0.00            
ATOM     85  C25 ACD     1      24.230  23.100  19.210  1.00  0.00            
ATOM     86  H41 ACD     1      25.270  23.440  19.170  1.00  0.00            
ATOM     87  O21 ACD     1      23.330  24.240  18.890  1.00  0.00            
ATOM     88  C26 ACD     1      21.930  23.940  18.810  1.00  0.00            
ATOM     89  H42 ACD     1      21.870  23.290  17.920  1.00  0.00            
ATOM     90  C27 ACD     1      21.060  25.170  18.290  1.00  0.00            
ATOM     91  H43 ACD     1      21.370  25.380  17.260  1.00  0.00            
ATOM     92  H44 ACD     1      19.970  25.050  18.280  1.00  0.00            
ATOM     93  O22 ACD     1      21.310  26.310  19.070  1.00  0.00            
ATOM     94  H45 ACD     1      22.240  26.500  18.920  1.00  0.00            
ATOM     95  O23 ACD     1      24.050  22.080  18.290  1.00  0.00            
ATOM     96  C28 ACD     1      24.940  21.910  17.210  1.00  0.00            
ATOM     97  H46 ACD     1      25.820  22.520  17.470  1.00  0.00            
ATOM     98  C29 ACD     1      24.440  22.350  15.800  1.00  0.00            
ATOM     99  H47 ACD     1      23.550  21.740  15.600  1.00  0.00            
ATOM    100  O24 ACD     1      25.460  22.170  14.820  1.00  0.00            
ATOM    101  C30 ACD     1      23.870  23.740  15.670  1.00  0.00            
ATOM    102  H48 ACD     1      23.670  23.910  14.600  1.00  0.00            
ATOM    103  H49 ACD     1      22.890  23.730  16.160  1.00  0.00            
ATOM    104  O25 ACD     1      24.810  24.730  16.100  1.00  0.00            
ATOM    105  H50 ACD     1      25.430  24.910  15.390  1.00  0.00            
ATOM    106  C31 ACD     1      25.530  20.540  17.260  1.00  0.00            
ATOM    107  H51 ACD     1      24.710  19.830  17.090  1.00  0.00            
ATOM    108  O26 ACD     1      26.130  20.270  18.490  1.00  0.00            
ATOM    109  H52 ACD     1      26.920  19.730  18.380  1.00  0.00            
ATOM    110  C32 ACD     1      26.490  20.420  16.050  1.00  0.00            
ATOM    111  H53 ACD     1      27.300  21.130  16.260  1.00  0.00            
ATOM    112  O27 ACD     1      27.050  19.060  15.940  1.00  0.00            
ATOM    113  H54 ACD     1      26.340  18.410  15.890  1.00  0.00            
ATOM    114  C33 ACD     1      25.870  20.790  14.710  1.00  0.00            
ATOM    115  H55 ACD     1      26.600  20.700  13.900  1.00  0.00            
ATOM    116  O28 ACD     1      24.740  20.000  14.390  1.00  0.00            
ATOM    117  C34 ACD     1      24.570  19.640  12.970  1.00  0.00            
ATOM    118  H56 ACD     1      25.330  19.970  12.250  1.00  0.00            
ATOM    119  C35 ACD     1      24.660  18.060  12.950  1.00  0.00            
ATOM    120  H57 ACD     1      23.980  17.690  13.740  1.00  0.00            
ATOM    121  O29 ACD     1      26.040  17.690  13.290  1.00  0.00            
ATOM    122  H58 ACD     1      26.600  18.010  12.570  1.00  0.00            
ATOM    123  C36 ACD     1      24.170  17.460  11.630  1.00  0.00            
ATOM    124  H59 ACD     1      24.860  17.640  10.790  1.00  0.00            
ATOM    125  O30 ACD     1      24.070  16.090  11.920  1.00  0.00            
ATOM    126  H60 ACD     1      24.540  15.630  11.220  1.00  0.00            
ATOM    127  C1  EA3     2      26.570  18.040  23.220  1.00  0.00            
ATOM    128  N1  EA3     2      25.810  17.540  21.990  1.00  0.00            
ATOM    129  C2  EA3     2      25.290  18.660  21.040  1.00  0.00            
ATOM    130  C3  EA3     2      24.570  18.000  19.790  1.00  0.00            
ATOM    131  N2  EA3     2      23.360  17.270  20.300  1.00  0.00            
ATOM    132  C4  EA3     2      22.530  16.670  19.180  1.00  0.00            
ATOM    133  C5  EA3     2      21.240  15.930  19.630  1.00  0.00            
ATOM    134  C6  EA3     2      20.410  16.480  20.650  1.00  0.00            
ATOM    135  C7  EA3     2      19.220  15.840  20.960  1.00  0.00            
ATOM    136  C8  EA3     2      18.880  14.630  20.350  1.00  0.00            
ATOM    137  C9  EA3     2      19.660  14.100  19.350  1.00  0.00            
ATOM    138  C10 EA3     2      20.870  14.700  19.010  1.00  0.00            
ATOM    139  C11 EA3     2      22.110  17.790  18.160  1.00  0.00            
ATOM    140  C12 EA3     2      21.930  17.400  16.830  1.00  0.00            
ATOM    141  C13 EA3     2      21.670  18.420  15.860  1.00  0.00            
ATOM    142  C14 EA3     2      21.300  19.720  16.290  1.00  0.00            
ATOM    143  Cl1 EA3     2      20.500  20.840  15.230  1.00  0.00            
ATOM    144  C15 EA3     2      21.160  20.000  17.640  1.00  0.00            
ATOM    145  C16 EA3     2      21.650  19.090  18.570  1.00  0.00            
ATOM    146  C17 EA3     2      23.800  16.220  21.250  1.00  0.00            
ATOM    147  C18 EA3     2      24.530  16.780  22.410  1.00  0.00            
ATOM    148  H1  EA3     2      27.190  18.920  23.000  1.00  0.00            
ATOM    149  H2  EA3     2      25.770  18.480  23.800  1.00  0.00            
ATOM    150  H3  EA3     2      27.160  17.290  23.740  1.00  0.00            
ATOM    151  H4  EA3     2      26.400  16.860  21.500  1.00  0.00            
ATOM    152  H5  EA3     2      26.230  19.120  20.740  1.00  0.00            
ATOM    153  H6  EA3     2      24.670  19.360  21.610  1.00  0.00            
ATOM    154  H7  EA3     2      25.220  17.260  19.330  1.00  0.00            
ATOM    155  H8  EA3     2      24.180  18.760  19.120  1.00  0.00            
ATOM    156  H9  EA3     2      22.760  17.930  20.820  1.00  0.00            
ATOM    157  H10 EA3     2      23.060  15.890  18.640  1.00  0.00            
ATOM    158  H11 EA3     2      20.550  17.450  21.130  1.00  0.00            
ATOM    159  H12 EA3     2      18.590  16.210  21.770  1.00  0.00            
ATOM    160  H13 EA3     2      17.890  14.270  20.580  1.00  0.00            
ATOM    161  H14 EA3     2      19.340  13.200  18.840  1.00  0.00            
ATOM    162  H15 EA3     2      21.540  14.370  18.230  1.00  0.00            
ATOM    163  H16 EA3     2      22.200  16.390  16.540  1.00  0.00            
ATOM    164  H17 EA3     2      21.760  18.160  14.800  1.00  0.00            
ATOM    165  H18 EA3     2      20.810  21.000  17.910  1.00  0.00            
ATOM    166  H19 EA3     2      21.570  19.320  19.630  1.00  0.00            
ATOM    167  H20 EA3     2      24.370  15.500  20.650  1.00  0.00            
ATOM    168  H21 EA3     2      22.960  15.610  21.590  1.00  0.00            
ATOM    169  H22 EA3     2      23.870  17.440  22.970  1.00  0.00            
ATOM    170  H23 EA3     2      24.770  15.920  23.030  1.00  0.00            
TER
ENDMDL
MODEL        1
ATOM      1  H1  ACD     1      16.800  18.470   9.460  1.00  0.00            
ATOM      2  O1  ACD     1      16.210  18.090  10.130  1.00  0.00            
ATOM      3  C1  ACD     1      16.900  18.500  11.330  1.00  0.00            
ATOM      4  H2  ACD     1      16.380  18.150  12.240  1.00  0.00            
ATOM      5  H3  ACD     1      16.930  19.600  11.340  1.00  0.00            
ATOM      6  C2  ACD     1      18.290  17.920  11.470  1.00  0.00            
ATOM      7  H4  ACD     1      18.780  18.360  12.340  1.00  0.00            
ATOM      8  O2  ACD     1      18.250  16.480  11.680  1.00  0.00            
ATOM      9  C3  ACD     1      19.480  15.800  11.930  1.00  0.00            
ATOM     10  H5  ACD     1      19.180  14.760  12.040  1.00  0.00            
ATOM     11  O3  ACD     1      20.030  16.370  13.130  1.00  0.00            
ATOM     12  C4  ACD     1      19.980  15.530  14.320  1.00  0.00            
ATOM     13  H6  ACD     1      19.660  14.490  14.140  1.00  0.00            
ATOM     14  C5  ACD     1      21.390  15.500  14.810  1.00  0.00            
ATOM     15  H7  ACD     1      21.770  16.520  14.910  1.00  0.00            
ATOM     16  O4  ACD     1      22.190  14.750  13.820  1.00  0.00            
ATOM     17  H8  ACD     1      22.180  15.070  12.920  1.00  0.00            
ATOM     18  C6  ACD     1      21.410  14.880  16.140  1.00  0.00            
ATOM     19  H9  ACD     1      21.040  13.840  16.080  1.00  0.00            
ATOM     20  O5  ACD     1      22.770  14.900  16.600  1.00  0.00            
ATOM     21  H10 ACD     1      23.300  14.880  15.810  1.00  0.00            
ATOM     22  C7  ACD     1      20.520  15.570  17.170  1.00  0.00            
ATOM     23  H11 ACD     1      20.460  14.960  18.080  1.00  0.00            
ATOM     24  O6  ACD     1      19.190  15.520  16.620  1.00  0.00            
ATOM     25  C8  ACD     1      19.050  16.170  15.370  1.00  0.00            
ATOM     26  H12 ACD     1      19.360  17.220  15.500  1.00  0.00            
ATOM     27  C9  ACD     1      17.510  16.170  14.920  1.00  0.00            
ATOM     28  H13 ACD     1      17.320  16.770  14.020  1.00  0.00            
ATOM     29  H14 ACD     1      17.170  15.190  14.580  1.00  0.00            
ATOM     30  O7  ACD     1      16.670  16.720  15.960  1.00  0.00            
ATOM     31  H15 ACD     1      16.890  16.160  16.710  1.00  0.00            
ATOM     32  O8  ACD     1      20.860  16.920  17.370  1.00  0.00            
ATOM     33  C10 ACD     1      20.970  17.350  18.730  1.00  0.00            
ATOM     34  H16 ACD     1      20.600  16.540  19.360  1.00  0.00            
ATOM     35  C11 ACD     1      22.530  17.480  19.070  1.00  0.00            
ATOM     36  H17 ACD     1      23.070  18.090  18.340  1.00  0.00            
ATOM     37  O9  ACD     1      23.070  16.180  19.070  1.00  0.00            
ATOM     38  H18 ACD     1      22.940  15.690  18.250  1.00  0.00            
ATOM     39  C12 ACD     1      22.670  18.220  20.420  1.00  0.00            
ATOM     40  H19 ACD     1      22.150  17.580  21.150  1.00  0.00            
ATOM     41  O10 ACD     1      24.040  18.510  20.740  1.00  0.00            
ATOM     42  H20 ACD     1      24.360  17.620  20.910  1.00  0.00            
ATOM     43  C13 ACD     1      21.890  19.500  20.330  1.00  0.00            
ATOM     44  H21 ACD     1      22.020  20.060  21.260  1.00  0.00            
ATOM     45  O11 ACD     1      20.480  19.220  20.210  1.00  0.00            
ATOM     46  C14 ACD     1      20.140  18.600  18.980  1.00  0.00            
ATOM     47  H22 ACD     1      20.250  19.280  18.130  1.00  0.00            
ATOM     48  C15 ACD     1      18.670  18.260  18.950  1.00  0.00            
ATOM     49  H23 ACD     1      18.120  19.220  18.920  1.00  0.00            
ATOM     50  H24 ACD     1      18.360  17.740  18.040  1.00  0.00            
ATOM     51  O12 ACD     1      18.320  17.450  20.060  1.00  0.00            
ATOM     52  H25 ACD     1      17.370  17.560  20.100  1.00  0.00            
ATOM     53  O13 ACD     1      22.250  20.270  19.220  1.00  0.00            
ATOM     54  C16 ACD     1      22.860  21.440  19.460  1.00  0.00            
ATOM     55  H26 ACD     1      23.130  21.570  20.520  1.00  0.00            
ATOM     56  C17 ACD     1      24.190  21.460  18.680  1.00  0.00            
ATOM     57  H27 ACD     1      23.960  21.080  17.670  1.00  0.00            
ATOM     58  O14 ACD     1      25.160  20.660  19.370  1.00  0.00            
ATOM     59  H28 ACD     1      24.640  19.960  19.790  1.00  0.00            
ATOM     60  C18 ACD     1      24.740  22.880  18.490  1.00  0.00            
ATOM     61  H29 ACD     1      25.100  23.280  19.440  1.00  0.00            
ATOM     62  O15 ACD     1      25.740  22.850  17.500  1.00  0.00            
ATOM     63  H30 ACD     1      25.280  22.660  16.680  1.00  0.00            
ATOM     64  C19 ACD     1      23.630  23.770  17.870  1.00  0.00            
ATOM     65  H31 ACD     1      23.940  24.790  17.620  1.00  0.00            
ATOM     66  O16 ACD     1      22.620  23.820  18.880  1.00  0.00            
ATOM     67  C20 ACD     1      21.910  22.570  19.020  1.00  0.00            
ATOM     68  H32 ACD     1      21.470  22.180  18.090  1.00  0.00            
ATOM     69  C21 ACD     1      20.780  22.850  19.950  1.00  0.00            
ATOM     70  H33 ACD     1      20.180  23.610  19.440  1.00  0.00            
ATOM     71  H34 ACD     1      20.090  22.000  20.020  1.00  0.00            
ATOM     72  O17 ACD     1      21.120  23.340  21.280  1.00  0.00            
ATOM     73  H35 ACD     1      21.490  22.570  21.720  1.00  0.00            
ATOM     74  O18 ACD     1      23.050  23.160  16.720  1.00  0.00            
ATOM     75  C22 ACD     1      23.170  23.750  15.420  1.00  0.00            
ATOM     76  H36 ACD     1      23.720  24.700  15.460  1.00  0.00            
ATOM     77  C23 ACD     1      23.870  22.770  14.480  1.00  0.00            
ATOM     78  H37 ACD     1      23.340  21.810  14.430  1.00  0.00            
ATOM     79  O19 ACD     1      25.230  22.660  14.870  1.00  0.00            
ATOM     80  H38 ACD     1      25.680  23.450  14.570  1.00  0.00            
ATOM     81  C24 ACD     1      23.930  23.410  13.060  1.00  0.00            
ATOM     82  H39 ACD     1      24.540  24.320  13.110  1.00  0.00            
ATOM     83  O20 ACD     1      24.570  22.550  12.100  1.00  0.00            
ATOM     84  H40 ACD     1      23.900  22.110  11.570  1.00  0.00            
ATOM     85  C25 ACD     1      22.570  23.700  12.550  1.00  0.00            
ATOM     86  H41 ACD     1      22.690  24.290  11.640  1.00  0.00            
ATOM     87  O21 ACD     1      21.900  24.580  13.470  1.00  0.00            
ATOM     88  C26 ACD     1      21.840  24.070  14.830  1.00  0.00            
ATOM     89  H42 ACD     1      21.350  23.090  14.840  1.00  0.00            
ATOM     90  C27 ACD     1      21.110  25.170  15.560  1.00  0.00            
ATOM     91  H43 ACD     1      21.050  24.960  16.630  1.00  0.00            
ATOM     92  H44 ACD     1      21.720  26.070  15.380  1.00  0.00            
ATOM     93  O22 ACD     1      19.770  25.310  15.080  1.00  0.00            
ATOM     94  H45 ACD     1      19.860  25.720  14.210  1.00  0.00            
ATOM     95  O23 ACD     1      21.840  22.550  12.280  1.00  0.00            
ATOM     96  C28 ACD     1      20.920  22.640  11.180  1.00  0.00            
ATOM     97  H46 ACD     1      20.840  23.650  10.780  1.00  0.00            
ATOM     98  C29 ACD     1      19.630  22.060  11.760  1.00  0.00            
ATOM     99  H47 ACD     1      19.820  21.240  12.450  1.00  0.00            
ATOM    100  O24 ACD     1      18.710  21.540  10.750  1.00  0.00            
ATOM    101  C30 ACD     1      18.890  23.130  12.570  1.00  0.00            
ATOM    102  H48 ACD     1      17.950  22.700  12.960  1.00  0.00            
ATOM    103  H49 ACD     1      19.390  23.620  13.410  1.00  0.00            
ATOM    104  O25 ACD     1      18.430  24.260  11.870  1.00  0.00            
ATOM    105  H50 ACD     1      17.850  24.700  12.500  1.00  0.00            
ATOM    106  C31 ACD     1      21.480  21.770  10.000  1.00  0.00            
ATOM    107  H51 ACD     1      21.930  20.870  10.430  1.00  0.00            
ATOM    108  O26 ACD     1      22.440  22.510   9.210  1.00  0.00            
ATOM    109  H52 ACD     1      22.140  23.330   8.810  1.00  0.00            
ATOM    110  C32 ACD     1      20.340  21.350   9.070  1.00  0.00            
ATOM    111  H53 ACD     1      19.910  22.220   8.570  1.00  0.00            
ATOM    112  O27 ACD     1      20.860  20.480   8.060  1.00  0.00            
ATOM    113  H54 ACD     1      20.910  19.590   8.410  1.00  0.00            
ATOM    114  C33 ACD     1      19.240  20.610   9.840  1.00  0.00            
ATOM    115  H55 ACD     1      18.500  20.320   9.100  1.00  0.00            
ATOM    116  O28 ACD     1      19.770  19.500  10.470  1.00  0.00            
ATOM    117  C34 ACD     1      19.180  18.200  10.290  1.00  0.00            
ATOM    118  H56 ACD     1      18.610  18.150   9.350  1.00  0.00            
ATOM    119  C35 ACD     1      20.500  17.370  10.270  1.00  0.00            
ATOM    120  H57 ACD     1      21.180  17.860  10.970  1.00  0.00            
ATOM    121  O29 ACD     1      21.150  17.550   9.040  1.00  0.00            
ATOM    122  H58 ACD     1      22.060  17.240   9.040  1.00  0.00            
ATOM    123  C36 ACD     1      20.370  15.910  10.690  1.00  0.00            
ATOM    124  H59 ACD     1      19.940  15.310   9.880  1.00  0.00            
ATOM    125  O30 ACD     1      21.640  15.290  11.020  1.00  0.00            
ATOM    126  H60 ACD     1      21.530  14.330  11.000  1.00  0.00            
ATOM    127  C1  EA3     2      29.970  21.270  16.010  1.00  0.00            
ATOM    128  N1  EA3     2      29.110  20.660  14.890  1.00  0.00            
ATOM    129  C2  EA3     2      27.700  21.070  15.190  1.00  0.00            
ATOM    130  C3  EA3     2      26.680  20.260  14.330  1.00  0.00            
ATOM    131  N2  EA3     2      26.760  18.760  14.470  1.00  0.00            
ATOM    132  C4  EA3     2      25.600  18.060  13.680  1.00  0.00            
ATOM    133  C5  EA3     2      25.510  16.530  13.840  1.00  0.00            
ATOM    134  C6  EA3     2      25.980  15.900  15.080  1.00  0.00            
ATOM    135  C7  EA3     2      25.950  14.510  15.230  1.00  0.00            
ATOM    136  C8  EA3     2      25.580  13.710  14.100  1.00  0.00            
ATOM    137  C9  EA3     2      25.250  14.290  12.880  1.00  0.00            
ATOM    138  C10 EA3     2      25.020  15.680  12.830  1.00  0.00            
ATOM    139  C11 EA3     2      24.230  18.710  13.960  1.00  0.00            
ATOM    140  C12 EA3     2      23.320  19.140  12.970  1.00  0.00            
ATOM    141  C13 EA3     2      22.110  19.770  13.400  1.00  0.00            
ATOM    142  C14 EA3     2      21.780  19.880  14.720  1.00  0.00            
ATOM    143  Cl1 EA3     2      20.120  20.370  15.090  1.00  0.00            
ATOM    144  C15 EA3     2      22.670  19.410  15.690  1.00  0.00            
ATOM    145  C16 EA3     2      23.870  18.870  15.320  1.00  0.00            
ATOM    146  C17 EA3     2      28.200  18.390  14.060  1.00  0.00            
ATOM    147  C18 EA3     2      29.220  19.140  14.980  1.00  0.00            
ATOM    148  H1  EA3     2      29.700  22.330  15.990  1.00  0.00            
ATOM    149  H2  EA3     2      29.650  20.820  16.940  1.00  0.00            
ATOM    150  H3  EA3     2      31.020  21.010  15.890  1.00  0.00            
ATOM    151  H4  EA3     2      29.410  20.980  13.960  1.00  0.00            
ATOM    152  H5  EA3     2      27.540  22.150  15.230  1.00  0.00            
ATOM    153  H6  EA3     2      27.460  20.700  16.190  1.00  0.00            
ATOM    154  H7  EA3     2      27.020  20.410  13.300  1.00  0.00            
ATOM    155  H8  EA3     2      25.660  20.550  14.590  1.00  0.00            
ATOM    156  H9  EA3     2      26.720  18.460  15.450  1.00  0.00            
ATOM    157  H10 EA3     2      25.840  18.290  12.640  1.00  0.00            
ATOM    158  H11 EA3     2      26.150  16.450  16.000  1.00  0.00            
ATOM    159  H12 EA3     2      26.220  14.050  16.170  1.00  0.00            
ATOM    160  H13 EA3     2      25.700  12.640  14.200  1.00  0.00            
ATOM    161  H14 EA3     2      25.080  13.630  12.030  1.00  0.00            
ATOM    162  H15 EA3     2      24.700  16.160  11.910  1.00  0.00            
ATOM    163  H16 EA3     2      23.500  19.010  11.910  1.00  0.00            
ATOM    164  H17 EA3     2      21.360  19.960  12.630  1.00  0.00            
ATOM    165  H18 EA3     2      22.380  19.350  16.740  1.00  0.00            
ATOM    166  H19 EA3     2      24.550  18.650  16.140  1.00  0.00            
ATOM    167  H20 EA3     2      28.410  18.640  13.020  1.00  0.00            
ATOM    168  H21 EA3     2      28.230  17.310  14.260  1.00  0.00            
ATOM    169  H22 EA3     2      29.160  18.810  16.020  1.00  0.00            
ATOM    170  H23 EA3     2      30.240  18.870  14.700  1.00  0.00            
TER
ENDMDL
MODEL        1
ATOM      1  H1  ACD     1      24.410  25.760  16.090  1.00  0.00            
ATOM      2  O1  ACD     1      24.640  25.310  16.910  1.00  0.00            
ATOM      3  C1  ACD     1      24.520  23.940  16.660  1.00  0.00            
ATOM      4  H2  ACD     1      25.080  23.390  17.430  1.00  0.00            
ATOM      5  H3  ACD     1      24.910  23.650  15.670  1.00  0.00            
ATOM      6  C2  ACD     1      23.110  23.410  16.630  1.00  0.00            
ATOM      7  H4  ACD     1      22.620  23.720  17.560  1.00  0.00            
ATOM      8  O2  ACD     1      22.480  23.910  15.450  1.00  0.00            
ATOM      9  C3  ACD     1      21.190  23.400  15.250  1.00  0.00            
ATOM     10  H5  ACD     1      20.940  23.860  14.290  1.00  0.00            
ATOM     11  O3  ACD     1      20.300  23.760  16.290  1.00  0.00            
ATOM     12  C4  ACD     1      19.360  24.880  16.140  1.00  0.00            
ATOM     13  H6  ACD     1      19.310  25.290  15.120  1.00  0.00            
ATOM     14  C5  ACD     1      17.940  24.410  16.530  1.00  0.00            
ATOM     15  H7  ACD     1      18.120  23.950  17.500  1.00  0.00            
ATOM     16  O4  ACD     1      17.380  23.440  15.670  1.00  0.00            
ATOM     17  H8  ACD     1      16.480  23.240  15.970  1.00  0.00            
ATOM     18  C6  ACD     1      16.960  25.620  16.800  1.00  0.00            
ATOM     19  H9  ACD     1      16.600  26.060  15.860  1.00  0.00            
ATOM     20  O5  ACD     1      15.780  25.150  17.490  1.00  0.00            
ATOM     21  H10 ACD     1      16.050  24.870  18.370  1.00  0.00            
ATOM     22  C7  ACD     1      17.630  26.600  17.750  1.00  0.00            
ATOM     23  H11 ACD     1      16.940  27.420  17.960  1.00  0.00            
ATOM     24  O6  ACD     1      18.890  27.060  17.180  1.00  0.00            
ATOM     25  C8  ACD     1      19.930  26.050  16.990  1.00  0.00            
ATOM     26  H12 ACD     1      20.170  25.650  17.970  1.00  0.00            
ATOM     27  C9  ACD     1      21.150  26.680  16.350  1.00  0.00            
ATOM     28  H13 ACD     1      21.980  25.970  16.310  1.00  0.00            
ATOM     29  H14 ACD     1      20.890  26.920  15.310  1.00  0.00            
ATOM     30  O7  ACD     1      21.620  27.820  17.030  1.00  0.00            
ATOM     31  H15 ACD     1      21.920  28.400  16.320  1.00  0.00            
ATOM     32  O8  ACD     1      17.850  26.030  19.030  1.00  0.00            
ATOM     33  C10 ACD     1      17.510  26.660  20.230  1.00  0.00            
ATOM     34  H16 ACD     1      16.730  27.420  20.080  1.00  0.00            
ATOM     35  C11 ACD     1      16.830  25.520  21.000  1.00  0.00            
ATOM     36  H17 ACD     1      17.470  24.630  21.050  1.00  0.00            
ATOM     37  O9  ACD     1      15.570  25.220  20.370  1.00  0.00            
ATOM     38  H18 ACD     1      14.940  25.940  20.440  1.00  0.00            
ATOM     39  C12 ACD     1      16.640  26.000  22.440  1.00  0.00            
ATOM     40  H19 ACD     1      16.030  26.910  22.440  1.00  0.00            
ATOM     41  O10 ACD     1      16.010  25.050  23.270  1.00  0.00            
ATOM     42  H20 ACD     1      15.170  24.810  22.860  1.00  0.00            
ATOM     43  C13 ACD     1      18.020  26.430  23.050  1.00  0.00            
ATOM     44  H21 ACD     1      17.780  26.720  24.080  1.00  0.00            
ATOM     45  O11 ACD     1      18.640  27.410  22.290  1.00  0.00            
ATOM     46  C14 ACD     1      18.860  27.050  20.890  1.00  0.00            
ATOM     47  H22 ACD     1      19.490  26.150  20.900  1.00  0.00            
ATOM     48  C15 ACD     1      19.460  28.280  20.280  1.00  0.00            
ATOM     49  H23 ACD     1      20.240  28.730  20.910  1.00  0.00            
ATOM     50  H24 ACD     1      19.970  28.040  19.340  1.00  0.00            
ATOM     51  O12 ACD     1      18.460  29.290  19.980  1.00  0.00            
ATOM     52  H25 ACD     1      18.700  29.810  19.220  1.00  0.00            
ATOM     53  O13 ACD     1      18.820  25.270  23.140  1.00  0.00            
ATOM     54  C16 ACD     1      19.670  25.240  24.280  1.00  0.00            
ATOM     55  H26 ACD     1      19.560  26.070  24.990  1.00  0.00            
ATOM     56  C17 ACD     1      19.190  23.980  25.050  1.00  0.00            
ATOM     57  H27 ACD     1      19.160  23.150  24.320  1.00  0.00            
ATOM     58  O14 ACD     1      17.840  24.150  25.500  1.00  0.00            
ATOM     59  H28 ACD     1      17.320  24.490  24.770  1.00  0.00            
ATOM     60  C18 ACD     1      20.130  23.610  26.130  1.00  0.00            
ATOM     61  H29 ACD     1      20.080  24.360  26.930  1.00  0.00            
ATOM     62  O15 ACD     1      19.880  22.470  26.910  1.00  0.00            
ATOM     63  H30 ACD     1      20.200  22.740  27.770  1.00  0.00            
ATOM     64  C19 ACD     1      21.600  23.700  25.790  1.00  0.00            
ATOM     65  H31 ACD     1      22.230  23.850  26.680  1.00  0.00            
ATOM     66  O16 ACD     1      21.920  24.850  25.100  1.00  0.00            
ATOM     67  C20 ACD     1      21.100  25.090  23.900  1.00  0.00            
ATOM     68  H32 ACD     1      21.230  24.200  23.260  1.00  0.00            
ATOM     69  C21 ACD     1      21.650  26.300  23.170  1.00  0.00            
ATOM     70  H33 ACD     1      20.850  26.540  22.460  1.00  0.00            
ATOM     71  H34 ACD     1      21.780  27.130  23.870  1.00  0.00            
ATOM     72  O17 ACD     1      22.880  26.010  22.520  1.00  0.00            
ATOM     73  H35 ACD     1      22.860  26.460  21.670  1.00  0.00            
ATOM     74  O18 ACD     1      22.060  22.600  25.060  1.00  0.00            
ATOM     75  C22 ACD     1      23.500  22.160  25.070  1.00  0.00            
ATOM     76  H36 ACD     1      23.940  22.280  26.070  1.00  0.00            
ATOM     77  C23 ACD     1      23.560  20.660  24.650  1.00  0.00            
ATOM     78  H37 ACD     1      22.860  20.420  23.840  1.00  0.00            
ATOM     79  O19 ACD     1      23.240  19.870  25.850  1.00  0.00            
ATOM     80  H38 ACD     1      23.330  18.960  25.550  1.00  0.00            
ATOM     81  C24 ACD     1      24.970  20.220  24.150  1.00  0.00            
ATOM     82  H39 ACD     1      25.640  20.300  25.020  1.00  0.00            
ATOM     83  O20 ACD     1      25.000  18.910  23.680  1.00  0.00            
ATOM     84  H40 ACD     1      24.530  18.880  22.850  1.00  0.00            
ATOM     85  C25 ACD     1      25.420  21.200  23.050  1.00  0.00            
ATOM     86  H41 ACD     1      26.420  20.860  22.740  1.00  0.00            
ATOM     87  O21 ACD     1      25.560  22.520  23.650  1.00  0.00            
ATOM     88  C26 ACD     1      24.310  23.080  24.140  1.00  0.00            
ATOM     89  H42 ACD     1      23.650  23.310  23.300  1.00  0.00            
ATOM     90  C27 ACD     1      24.750  24.290  24.860  1.00  0.00            
ATOM     91  H43 ACD     1      24.070  24.640  25.650  1.00  0.00            
ATOM     92  H44 ACD     1      25.630  24.060  25.470  1.00  0.00            
ATOM     93  O22 ACD     1      25.130  25.320  23.940  1.00  0.00            
ATOM     94  H45 ACD     1      24.320  25.550  23.480  1.00  0.00            
ATOM     95  O23 ACD     1      24.590  21.240  21.950  1.00  0.00            
ATOM     96  C28 ACD     1      25.060  20.530  20.790  1.00  0.00            
ATOM     97  H46 ACD     1      25.920  19.860  20.910  1.00  0.00            
ATOM     98  C29 ACD     1      25.350  21.610  19.760  1.00  0.00            
ATOM     99  H47 ACD     1      24.490  22.300  19.670  1.00  0.00            
ATOM    100  O24 ACD     1      25.490  21.000  18.460  1.00  0.00            
ATOM    101  C30 ACD     1      26.530  22.610  20.000  1.00  0.00            
ATOM    102  H48 ACD     1      26.610  23.330  19.180  1.00  0.00            
ATOM    103  H49 ACD     1      26.360  23.110  20.970  1.00  0.00            
ATOM    104  O25 ACD     1      27.790  21.970  20.180  1.00  0.00            
ATOM    105  H50 ACD     1      27.980  21.600  19.320  1.00  0.00            
ATOM    106  C31 ACD     1      23.890  19.670  20.350  1.00  0.00            
ATOM    107  H51 ACD     1      23.030  20.350  20.330  1.00  0.00            
ATOM    108  O26 ACD     1      23.650  18.590  21.260  1.00  0.00            
ATOM    109  H52 ACD     1      22.860  18.080  21.060  1.00  0.00            
ATOM    110  C32 ACD     1      24.000  19.240  18.940  1.00  0.00            
ATOM    111  H53 ACD     1      24.710  18.400  18.840  1.00  0.00            
ATOM    112  O27 ACD     1      22.740  18.810  18.480  1.00  0.00            
ATOM    113  H54 ACD     1      22.440  18.210  19.160  1.00  0.00            
ATOM    114  C33 ACD     1      24.470  20.320  17.920  1.00  0.00            
ATOM    115  H55 ACD     1      24.680  19.960  16.910  1.00  0.00            
ATOM    116  O28 ACD     1      23.460  21.320  17.850  1.00  0.00            
ATOM    117  C34 ACD     1      23.090  21.850  16.610  1.00  0.00            
ATOM    118  H56 ACD     1      23.750  21.490  15.810  1.00  0.00            
ATOM    119  C35 ACD     1      21.720  21.250  16.300  1.00  0.00            
ATOM    120  H57 ACD     1      21.050  21.420  17.150  1.00  0.00            
ATOM    121  O29 ACD     1      21.920  19.850  16.120  1.00  0.00            
ATOM    122  H58 ACD     1      22.080  19.480  17.000  1.00  0.00            
ATOM    123  C36 ACD     1      21.180  21.890  15.010  1.00  0.00            
ATOM    124  H59 ACD     1      21.820  21.590  14.180  1.00  0.00            
ATOM    125  O30 ACD     1      19.790  21.550  14.880  1.00  0.00            
ATOM    126  H60 ACD     1      19.290  22.240  15.330  1.00  0.00            
ATOM    127  C1  EA3     2      14.130  19.100  24.370  1.00  0.00            
ATOM    128  N1  EA3     2      14.750  19.890  23.300  1.00  0.00            
ATOM    129  C2  EA3     2      15.090  19.050  22.150  1.00  0.00            
ATOM    130  C3  EA3     2      15.830  19.860  21.060  1.00  0.00            
ATOM    131  N2  EA3     2      17.070  20.580  21.520  1.00  0.00            
ATOM    132  C4  EA3     2      17.660  21.400  20.440  1.00  0.00            
ATOM    133  C5  EA3     2      18.970  22.050  20.850  1.00  0.00            
ATOM    134  C6  EA3     2      19.460  23.140  20.050  1.00  0.00            
ATOM    135  C7  EA3     2      20.750  23.630  20.110  1.00  0.00            
ATOM    136  C8  EA3     2      21.640  22.980  20.950  1.00  0.00            
ATOM    137  C9  EA3     2      21.210  21.930  21.750  1.00  0.00            
ATOM    138  C10 EA3     2      19.870  21.440  21.690  1.00  0.00            
ATOM    139  C11 EA3     2      17.870  20.570  19.190  1.00  0.00            
ATOM    140  C12 EA3     2      17.290  20.930  17.960  1.00  0.00            
ATOM    141  C13 EA3     2      17.560  20.240  16.790  1.00  0.00            
ATOM    142  C14 EA3     2      18.450  19.100  16.870  1.00  0.00            
ATOM    143  Cl1 EA3     2      18.690  17.940  15.440  1.00  0.00            
ATOM    144  C15 EA3     2      19.000  18.660  18.060  1.00  0.00            
ATOM    145  C16 EA3     2      18.670  19.380  19.200  1.00  0.00            
ATOM    146  C17 EA3     2      16.750  21.370  22.780  1.00  0.00            
ATOM    147  C18 EA3     2      16.010  20.560  23.810  1.00  0.00            
ATOM    148  H1  EA3     2      13.260  18.650  23.900  1.00  0.00            
ATOM    149  H2  EA3     2      14.780  18.310  24.760  1.00  0.00            
ATOM    150  H3  EA3     2      13.970  19.840  25.150  1.00  0.00            
ATOM    151  H4  EA3     2      14.020  20.520  22.940  1.00  0.00            
ATOM    152  H5  EA3     2      14.100  18.790  21.770  1.00  0.00            
ATOM    153  H6  EA3     2      15.630  18.130  22.400  1.00  0.00            
ATOM    154  H7  EA3     2      15.200  20.720  20.830  1.00  0.00            
ATOM    155  H8  EA3     2      16.110  19.320  20.150  1.00  0.00            
ATOM    156  H9  EA3     2      17.740  19.830  21.710  1.00  0.00            
ATOM    157  H10 EA3     2      16.950  22.200  20.230  1.00  0.00            
ATOM    158  H11 EA3     2      18.800  23.570  19.300  1.00  0.00            
ATOM    159  H12 EA3     2      21.180  24.270  19.350  1.00  0.00            
ATOM    160  H13 EA3     2      22.710  23.170  21.020  1.00  0.00            
ATOM    161  H14 EA3     2      21.940  21.390  22.330  1.00  0.00            
ATOM    162  H15 EA3     2      19.700  20.520  22.250  1.00  0.00            
ATOM    163  H16 EA3     2      16.620  21.780  17.870  1.00  0.00            
ATOM    164  H17 EA3     2      17.100  20.520  15.850  1.00  0.00            
ATOM    165  H18 EA3     2      19.630  17.780  18.120  1.00  0.00            
ATOM    166  H19 EA3     2      19.100  19.080  20.150  1.00  0.00            
ATOM    167  H20 EA3     2      16.110  22.190  22.450  1.00  0.00            
ATOM    168  H21 EA3     2      17.660  21.820  23.190  1.00  0.00            
ATOM    169  H22 EA3     2      16.660  19.820  24.280  1.00  0.00            
ATOM    170  H23 EA3     2      15.680  21.220  24.610  1.00  0.00            
TER
ENDMDL
MODEL        1
ATOM      1  H1  ACD     1       5.520  14.060   8.700  1.00  0.00            
ATOM      2  O1  ACD     1       5.530  14.390   9.600  1.00  0.00            
ATOM      3  C1  ACD     1       4.620  15.510   9.590  1.00  0.00            
ATOM      4  H2  ACD     1       4.930  15.880  10.580  1.00  0.00            
ATOM      5  H3  ACD     1       3.610  15.120   9.410  1.00  0.00            
ATOM      6  C2  ACD     1       4.880  16.640   8.540  1.00  0.00            
ATOM      7  H4  ACD     1       5.920  16.930   8.780  1.00  0.00            
ATOM      8  O2  ACD     1       4.840  16.240   7.190  1.00  0.00            
ATOM      9  C3  ACD     1       4.900  17.240   6.160  1.00  0.00            
ATOM     10  H5  ACD     1       4.900  16.800   5.150  1.00  0.00            
ATOM     11  O3  ACD     1       6.130  17.950   6.360  1.00  0.00            
ATOM     12  C4  ACD     1       7.270  17.730   5.450  1.00  0.00            
ATOM     13  H6  ACD     1       7.060  16.910   4.750  1.00  0.00            
ATOM     14  C5  ACD     1       7.520  19.050   4.680  1.00  0.00            
ATOM     15  H7  ACD     1       7.550  19.800   5.480  1.00  0.00            
ATOM     16  O4  ACD     1       6.290  19.390   3.870  1.00  0.00            
ATOM     17  H8  ACD     1       5.510  19.420   4.440  1.00  0.00            
ATOM     18  C6  ACD     1       8.830  19.010   3.870  1.00  0.00            
ATOM     19  H9  ACD     1       8.670  18.250   3.100  1.00  0.00            
ATOM     20  O5  ACD     1       9.020  20.240   3.260  1.00  0.00            
ATOM     21  H10 ACD     1       8.130  20.520   3.030  1.00  0.00            
ATOM     22  C7  ACD     1      10.070  18.490   4.660  1.00  0.00            
ATOM     23  H11 ACD     1      10.930  18.280   4.030  1.00  0.00            
ATOM     24  O6  ACD     1       9.690  17.250   5.250  1.00  0.00            
ATOM     25  C8  ACD     1       8.520  17.290   6.190  1.00  0.00            
ATOM     26  H12 ACD     1       8.750  18.030   6.970  1.00  0.00            
ATOM     27  C9  ACD     1       8.340  15.990   6.960  1.00  0.00            
ATOM     28  H13 ACD     1       7.480  16.070   7.620  1.00  0.00            
ATOM     29  H14 ACD     1       8.120  15.140   6.310  1.00  0.00            
ATOM     30  O7  ACD     1       9.420  15.510   7.700  1.00  0.00            
ATOM     31  H15 ACD     1       9.410  14.550   7.740  1.00  0.00            
ATOM     32  O8  ACD     1      10.470  19.420   5.660  1.00  0.00            
ATOM     33  C10 ACD     1      11.840  20.030   5.460  1.00  0.00            
ATOM     34  H16 ACD     1      12.380  19.770   4.540  1.00  0.00            
ATOM     35  C11 ACD     1      11.470  21.510   5.570  1.00  0.00            
ATOM     36  H17 ACD     1      10.820  21.680   6.440  1.00  0.00            
ATOM     37  O9  ACD     1      10.920  21.890   4.340  1.00  0.00            
ATOM     38  H18 ACD     1      10.210  21.340   3.990  1.00  0.00            
ATOM     39  C12 ACD     1      12.760  22.320   5.710  1.00  0.00            
ATOM     40  H19 ACD     1      13.360  22.060   4.830  1.00  0.00            
ATOM     41  O10 ACD     1      12.700  23.690   5.800  1.00  0.00            
ATOM     42  H20 ACD     1      12.270  24.020   5.000  1.00  0.00            
ATOM     43  C13 ACD     1      13.570  21.840   6.870  1.00  0.00            
ATOM     44  H21 ACD     1      14.540  22.340   6.820  1.00  0.00            
ATOM     45  O11 ACD     1      13.810  20.410   6.800  1.00  0.00            
ATOM     46  C14 ACD     1      12.650  19.540   6.700  1.00  0.00            
ATOM     47  H22 ACD     1      12.060  19.550   7.630  1.00  0.00            
ATOM     48  C15 ACD     1      13.100  18.130   6.480  1.00  0.00            
ATOM     49  H23 ACD     1      13.700  17.800   7.340  1.00  0.00            
ATOM     50  H24 ACD     1      12.240  17.450   6.450  1.00  0.00            
ATOM     51  O12 ACD     1      13.930  18.080   5.320  1.00  0.00            
ATOM     52  H25 ACD     1      14.760  18.530   5.490  1.00  0.00            
ATOM     53  O13 ACD     1      12.870  22.090   8.120  1.00  0.00            
ATOM     54  C16 ACD     1      13.690  22.570   9.250  1.00  0.00            
ATOM     55  H26 ACD     1      14.740  22.790   9.020  1.00  0.00            
ATOM     56  C17 ACD     1      12.920  23.850   9.540  1.00  0.00            
ATOM     57  H27 ACD     1      11.890  23.510   9.370  1.00  0.00            
ATOM     58  O14 ACD     1      13.270  24.870   8.630  1.00  0.00            
ATOM     59  H28 ACD     1      13.110  24.730   7.690  1.00  0.00            
ATOM     60  C18 ACD     1      12.960  24.290  10.950  1.00  0.00            
ATOM     61  H29 ACD     1      13.920  24.660  11.330  1.00  0.00            
ATOM     62  O15 ACD     1      11.980  25.280  11.200  1.00  0.00            
ATOM     63  H30 ACD     1      12.400  26.080  10.880  1.00  0.00            
ATOM     64  C19 ACD     1      12.630  23.150  11.880  1.00  0.00            
ATOM     65  H31 ACD     1      12.680  23.530  12.900  1.00  0.00            
ATOM     66  O16 ACD     1      13.570  22.060  11.710  1.00  0.00            
ATOM     67  C20 ACD     1      13.610  21.450  10.360  1.00  0.00            
ATOM     68  H32 ACD     1      12.680  20.900  10.210  1.00  0.00            
ATOM     69  C21 ACD     1      14.760  20.450  10.380  1.00  0.00            
ATOM     70  H33 ACD     1      15.000  20.330   9.310  1.00  0.00            
ATOM     71  H34 ACD     1      15.620  20.900  10.890  1.00  0.00            
ATOM     72  O17 ACD     1      14.480  19.150  10.860  1.00  0.00            
ATOM     73  H35 ACD     1      15.180  18.550  10.590  1.00  0.00            
ATOM     74  O18 ACD     1      11.310  22.750  11.600  1.00  0.00            
ATOM     75  C22 ACD     1      10.490  22.450  12.750  1.00  0.00            
ATOM     76  H36 ACD     1      10.990  22.680  13.700  1.00  0.00            
ATOM     77  C23 ACD     1       9.250  23.290  12.490  1.00  0.00            
ATOM     78  H37 ACD     1       8.800  23.060  11.510  1.00  0.00            
ATOM     79  O19 ACD     1       9.610  24.660  12.490  1.00  0.00            
ATOM     80  H38 ACD     1      10.440  24.750  12.020  1.00  0.00            
ATOM     81  C24 ACD     1       8.180  23.020  13.510  1.00  0.00            
ATOM     82  H39 ACD     1       8.450  23.480  14.470  1.00  0.00            
ATOM     83  O20 ACD     1       6.930  23.700  13.170  1.00  0.00            
ATOM     84  H40 ACD     1       6.960  24.480  13.740  1.00  0.00            
ATOM     85  C25 ACD     1       7.970  21.490  13.590  1.00  0.00            
ATOM     86  H41 ACD     1       7.230  21.310  14.380  1.00  0.00            
ATOM     87  O21 ACD     1       9.240  20.820  13.760  1.00  0.00            
ATOM     88  C26 ACD     1      10.130  20.990  12.720  1.00  0.00            
ATOM     89  H42 ACD     1       9.620  20.740  11.780  1.00  0.00            
ATOM     90  C27 ACD     1      11.340  20.050  12.960  1.00  0.00            
ATOM     91  H43 ACD     1      11.910  20.170  12.030  1.00  0.00            
ATOM     92  H44 ACD     1      11.910  20.350  13.850  1.00  0.00            
ATOM     93  O22 ACD     1      10.960  18.670  13.020  1.00  0.00            
ATOM     94  H45 ACD     1      11.720  18.200  13.370  1.00  0.00            
ATOM     95  O23 ACD     1       7.390  21.040  12.400  1.00  0.00            
ATOM     96  C28 ACD     1       6.210  20.340  12.550  1.00  0.00            
ATOM     97  H46 ACD     1       5.880  20.200  13.590  1.00  0.00            
ATOM     98  C29 ACD     1       6.410  18.900  12.090  1.00  0.00            
ATOM     99  H47 ACD     1       6.780  18.830  11.060  1.00  0.00            
ATOM    100  O24 ACD     1       5.150  18.290  12.140  1.00  0.00            
ATOM    101  C30 ACD     1       7.440  18.090  12.910  1.00  0.00            
ATOM    102  H48 ACD     1       8.460  18.470  12.720  1.00  0.00            
ATOM    103  H49 ACD     1       7.200  18.120  13.980  1.00  0.00            
ATOM    104  O25 ACD     1       7.490  16.760  12.510  1.00  0.00            
ATOM    105  H50 ACD     1       8.380  16.460  12.320  1.00  0.00            
ATOM    106  C31 ACD     1       5.120  20.990  11.720  1.00  0.00            
ATOM    107  H51 ACD     1       5.590  21.110  10.740  1.00  0.00            
ATOM    108  O26 ACD     1       4.730  22.210  12.320  1.00  0.00            
ATOM    109  H52 ACD     1       5.500  22.770  12.470  1.00  0.00            
ATOM    110  C32 ACD     1       3.930  20.130  11.580  1.00  0.00            
ATOM    111  H53 ACD     1       3.460  20.080  12.570  1.00  0.00            
ATOM    112  O27 ACD     1       2.950  20.570  10.680  1.00  0.00            
ATOM    113  H54 ACD     1       3.360  20.270   9.860  1.00  0.00            
ATOM    114  C33 ACD     1       4.230  18.730  11.110  1.00  0.00            
ATOM    115  H55 ACD     1       3.300  18.160  11.200  1.00  0.00            
ATOM    116  O28 ACD     1       4.740  18.740   9.750  1.00  0.00            
ATOM    117  C34 ACD     1       4.050  17.950   8.790  1.00  0.00            
ATOM    118  H56 ACD     1       3.060  17.610   9.110  1.00  0.00            
ATOM    119  C35 ACD     1       3.820  18.850   7.570  1.00  0.00            
ATOM    120  H57 ACD     1       4.750  19.430   7.560  1.00  0.00            
ATOM    121  O29 ACD     1       2.660  19.690   7.820  1.00  0.00            
ATOM    122  H58 ACD     1       1.820  19.320   7.530  1.00  0.00            
ATOM    123  C36 ACD     1       3.680  18.100   6.290  1.00  0.00
[truncated: 1,618,445 more chars]
