# Supplementary material for: Achieving Chemical Accuracy in Cyclodextrin Host–Guest Binding via Integrative Atomistic Modelling
Source: Adv Sci (Weinh). 2025 Dec 14;13(10):e19782. doi: 10.1002/advs.202519782 (PMC12915143; doi:10.1002/advs.202519782)
Supplement: Supplementary file 1 — Supporting Information [file ADVS-13-e19782-s003.zip › all_poses/ACD.EB3.pdb]

MODEL        1
ATOM      1  H1  ACD     1       7.510  18.360  13.460  1.00  0.00            
ATOM      2  O1  ACD     1       7.980  18.380  12.620  1.00  0.00            
ATOM      3  C1  ACD     1       9.090  19.170  12.930  1.00  0.00            
ATOM      4  H2  ACD     1       9.670  18.690  13.730  1.00  0.00            
ATOM      5  H3  ACD     1       8.770  20.130  13.350  1.00  0.00            
ATOM      6  C2  ACD     1      10.050  19.400  11.730  1.00  0.00            
ATOM      7  H4  ACD     1      10.900  19.930  12.160  1.00  0.00            
ATOM      8  O2  ACD     1      10.650  18.170  11.250  1.00  0.00            
ATOM      9  C3  ACD     1      11.600  18.310  10.220  1.00  0.00            
ATOM     10  H5  ACD     1      12.030  17.310  10.190  1.00  0.00            
ATOM     11  O3  ACD     1      12.600  19.310  10.560  1.00  0.00            
ATOM     12  C4  ACD     1      13.920  18.660  10.530  1.00  0.00            
ATOM     13  H6  ACD     1      14.000  17.570  10.410  1.00  0.00            
ATOM     14  C5  ACD     1      14.810  19.220   9.410  1.00  0.00            
ATOM     15  H7  ACD     1      14.730  20.320   9.380  1.00  0.00            
ATOM     16  O4  ACD     1      14.340  18.740   8.150  1.00  0.00            
ATOM     17  H8  ACD     1      13.460  19.080   7.970  1.00  0.00            
ATOM     18  C6  ACD     1      16.220  18.730   9.660  1.00  0.00            
ATOM     19  H9  ACD     1      16.180  17.660   9.460  1.00  0.00            
ATOM     20  O5  ACD     1      17.100  19.400   8.740  1.00  0.00            
ATOM     21  H10 ACD     1      17.020  18.970   7.890  1.00  0.00            
ATOM     22  C7  ACD     1      16.770  18.860  11.070  1.00  0.00            
ATOM     23  H11 ACD     1      17.770  18.430  11.170  1.00  0.00            
ATOM     24  O6  ACD     1      15.910  18.270  11.950  1.00  0.00            
ATOM     25  C8  ACD     1      14.560  18.840  11.950  1.00  0.00            
ATOM     26  H12 ACD     1      14.650  19.930  11.890  1.00  0.00            
ATOM     27  C9  ACD     1      13.790  18.310  13.110  1.00  0.00            
ATOM     28  H13 ACD     1      14.470  18.480  13.970  1.00  0.00            
ATOM     29  H14 ACD     1      12.860  18.850  13.330  1.00  0.00            
ATOM     30  O7  ACD     1      13.370  16.960  12.910  1.00  0.00            
ATOM     31  H15 ACD     1      12.860  16.770  13.700  1.00  0.00            
ATOM     32  O8  ACD     1      16.860  20.220  11.340  1.00  0.00            
ATOM     33  C10 ACD     1      18.120  20.770  11.850  1.00  0.00            
ATOM     34  H16 ACD     1      18.920  20.020  11.870  1.00  0.00            
ATOM     35  C11 ACD     1      18.610  21.920  10.970  1.00  0.00            
ATOM     36  H17 ACD     1      17.780  22.590  10.710  1.00  0.00            
ATOM     37  O9  ACD     1      19.030  21.340   9.770  1.00  0.00            
ATOM     38  H18 ACD     1      18.360  20.670   9.560  1.00  0.00            
ATOM     39  C12 ACD     1      19.780  22.710  11.630  1.00  0.00            
ATOM     40  H19 ACD     1      20.560  21.960  11.790  1.00  0.00            
ATOM     41  O10 ACD     1      20.170  23.710  10.670  1.00  0.00            
ATOM     42  H20 ACD     1      20.030  23.390   9.780  1.00  0.00            
ATOM     43  C13 ACD     1      19.300  23.280  12.940  1.00  0.00            
ATOM     44  H21 ACD     1      20.030  23.870  13.500  1.00  0.00            
ATOM     45  O11 ACD     1      18.990  22.130  13.730  1.00  0.00            
ATOM     46  C14 ACD     1      17.940  21.300  13.230  1.00  0.00            
ATOM     47  H22 ACD     1      17.030  21.900  13.330  1.00  0.00            
ATOM     48  C15 ACD     1      17.900  20.190  14.310  1.00  0.00            
ATOM     49  H23 ACD     1      17.830  20.710  15.280  1.00  0.00            
ATOM     50  H24 ACD     1      16.950  19.670  14.170  1.00  0.00            
ATOM     51  O12 ACD     1      19.070  19.290  14.280  1.00  0.00            
ATOM     52  H25 ACD     1      19.880  19.780  14.400  1.00  0.00            
ATOM     53  O13 ACD     1      18.140  24.110  12.890  1.00  0.00            
ATOM     54  C16 ACD     1      18.310  25.490  13.310  1.00  0.00            
ATOM     55  H26 ACD     1      19.350  25.760  13.530  1.00  0.00            
ATOM     56  C17 ACD     1      17.920  26.280  12.060  1.00  0.00            
ATOM     57  H27 ACD     1      17.140  25.720  11.530  1.00  0.00            
ATOM     58  O14 ACD     1      19.110  26.360  11.280  1.00  0.00            
ATOM     59  H28 ACD     1      19.270  25.430  11.090  1.00  0.00            
ATOM     60  C18 ACD     1      17.380  27.710  12.370  1.00  0.00            
ATOM     61  H29 ACD     1      18.250  28.280  12.700  1.00  0.00            
ATOM     62  O15 ACD     1      16.960  28.210  11.130  1.00  0.00            
ATOM     63  H30 ACD     1      17.680  28.070  10.520  1.00  0.00            
ATOM     64  C19 ACD     1      16.300  27.650  13.330  1.00  0.00            
ATOM     65  H31 ACD     1      15.870  28.610  13.600  1.00  0.00            
ATOM     66  O16 ACD     1      16.820  27.110  14.590  1.00  0.00            
ATOM     67  C20 ACD     1      17.280  25.700  14.510  1.00  0.00            
ATOM     68  H32 ACD     1      16.350  25.180  14.220  1.00  0.00            
ATOM     69  C21 ACD     1      17.770  25.220  15.940  1.00  0.00            
ATOM     70  H33 ACD     1      17.370  25.890  16.720  1.00  0.00            
ATOM     71  H34 ACD     1      17.370  24.200  16.030  1.00  0.00            
ATOM     72  O17 ACD     1      19.190  25.190  16.120  1.00  0.00            
ATOM     73  H35 ACD     1      19.570  26.030  15.860  1.00  0.00            
ATOM     74  O18 ACD     1      15.220  26.830  12.890  1.00  0.00            
ATOM     75  C22 ACD     1      13.900  27.430  12.850  1.00  0.00            
ATOM     76  H36 ACD     1      13.870  28.510  13.060  1.00  0.00            
ATOM     77  C23 ACD     1      13.370  27.370  11.430  1.00  0.00            
ATOM     78  H37 ACD     1      13.390  26.310  11.140  1.00  0.00            
ATOM     79  O19 ACD     1      14.200  28.190  10.630  1.00  0.00            
ATOM     80  H38 ACD     1      15.100  27.920  10.820  1.00  0.00            
ATOM     81  C24 ACD     1      11.890  27.800  11.360  1.00  0.00            
ATOM     82  H39 ACD     1      11.780  28.840  11.700  1.00  0.00            
ATOM     83  O20 ACD     1      11.440  27.630  10.080  1.00  0.00            
ATOM     84  H40 ACD     1      11.670  28.360   9.510  1.00  0.00            
ATOM     85  C25 ACD     1      11.070  27.000  12.390  1.00  0.00            
ATOM     86  H41 ACD     1      10.030  27.340  12.450  1.00  0.00            
ATOM     87  O21 ACD     1      11.610  27.130  13.720  1.00  0.00            
ATOM     88  C26 ACD     1      12.980  26.720  13.820  1.00  0.00            
ATOM     89  H42 ACD     1      13.100  25.650  13.590  1.00  0.00            
ATOM     90  C27 ACD     1      13.480  26.780  15.260  1.00  0.00            
ATOM     91  H43 ACD     1      12.810  26.170  15.880  1.00  0.00            
ATOM     92  H44 ACD     1      14.510  26.410  15.350  1.00  0.00            
ATOM     93  O22 ACD     1      13.520  28.070  15.740  1.00  0.00            
ATOM     94  H45 ACD     1      12.790  28.290  16.330  1.00  0.00            
ATOM     95  O23 ACD     1      11.090  25.630  12.010  1.00  0.00            
ATOM     96  C28 ACD     1       9.810  25.010  12.080  1.00  0.00            
ATOM     97  H46 ACD     1       8.980  25.700  12.220  1.00  0.00            
ATOM     98  C29 ACD     1       9.900  23.840  12.970  1.00  0.00            
ATOM     99  H47 ACD     1      10.780  23.260  12.660  1.00  0.00            
ATOM    100  O24 ACD     1       8.770  22.940  12.750  1.00  0.00            
ATOM    101  C30 ACD     1      10.180  24.210  14.430  1.00  0.00            
ATOM    102  H48 ACD     1      10.320  23.250  14.930  1.00  0.00            
ATOM    103  H49 ACD     1      11.160  24.700  14.530  1.00  0.00            
ATOM    104  O25 ACD     1       9.190  24.970  15.050  1.00  0.00            
ATOM    105  H50 ACD     1       9.510  25.100  15.950  1.00  0.00            
ATOM    106  C31 ACD     1       9.630  24.590  10.570  1.00  0.00            
ATOM    107  H51 ACD     1      10.520  23.980  10.400  1.00  0.00            
ATOM    108  O26 ACD     1       9.510  25.680   9.700  1.00  0.00            
ATOM    109  H52 ACD     1      10.220  26.310   9.840  1.00  0.00            
ATOM    110  C32 ACD     1       8.460  23.560  10.420  1.00  0.00            
ATOM    111  H53 ACD     1       7.540  24.110  10.640  1.00  0.00            
ATOM    112  O27 ACD     1       8.380  23.110   9.090  1.00  0.00            
ATOM    113  H54 ACD     1       8.280  23.870   8.520  1.00  0.00            
ATOM    114  C33 ACD     1       8.540  22.430  11.440  1.00  0.00            
ATOM    115  H55 ACD     1       7.630  21.820  11.450  1.00  0.00            
ATOM    116  O28 ACD     1       9.640  21.670  11.060  1.00  0.00            
ATOM    117  C34 ACD     1       9.490  20.310  10.640  1.00  0.00            
ATOM    118  H56 ACD     1       8.480  19.990  10.340  1.00  0.00            
ATOM    119  C35 ACD     1      10.270  20.250   9.300  1.00  0.00            
ATOM    120  H57 ACD     1      11.130  20.930   9.380  1.00  0.00            
ATOM    121  O29 ACD     1       9.370  20.700   8.330  1.00  0.00            
ATOM    122  H58 ACD     1       8.960  21.470   8.730  1.00  0.00            
ATOM    123  C36 ACD     1      10.800  18.850   9.010  1.00  0.00            
ATOM    124  H59 ACD     1       9.950  18.210   8.770  1.00  0.00            
ATOM    125  O30 ACD     1      11.680  18.800   7.850  1.00  0.00            
ATOM    126  H60 ACD     1      11.290  19.360   7.170  1.00  0.00            
ATOM    127  C1  EB3     2      10.370  26.080   4.920  1.00  0.00            
ATOM    128  N1  EB3     2      11.650  26.130   5.720  1.00  0.00            
ATOM    129  C2  EB3     2      11.240  25.630   7.120  1.00  0.00            
ATOM    130  C3  EB3     2      12.410  25.520   8.050  1.00  0.00            
ATOM    131  O1  EB3     2      13.210  24.470   7.390  1.00  0.00            
ATOM    132  C4  EB3     2      14.480  24.160   7.980  1.00  0.00            
ATOM    133  C5  EB3     2      14.240  23.690   9.370  1.00  0.00            
ATOM    134  C6  EB3     2      13.200  22.770   9.680  1.00  0.00            
ATOM    135  C7  EB3     2      13.060  22.370  11.030  1.00  0.00            
ATOM    136  C8  EB3     2      13.890  22.900  12.020  1.00  0.00            
ATOM    137  Br1 EB3     2      13.700  22.380  13.820  1.00  0.00            
ATOM    138  C9  EB3     2      14.940  23.730  11.690  1.00  0.00            
ATOM    139  C10 EB3     2      15.080  24.170  10.380  1.00  0.00            
ATOM    140  C11 EB3     2      15.130  23.050   7.110  1.00  0.00            
ATOM    141  C12 EB3     2      16.520  22.780   7.230  1.00  0.00            
ATOM    142  C13 EB3     2      17.180  21.830   6.430  1.00  0.00            
ATOM    143  C14 EB3     2      16.400  21.070   5.570  1.00  0.00            
ATOM    144  C15 EB3     2      15.050  21.360   5.300  1.00  0.00            
ATOM    145  C16 EB3     2      14.460  22.490   5.990  1.00  0.00            
ATOM    146  C17 EB3     2      12.040  27.470   5.720  1.00  0.00            
ATOM    147  H1  EB3     2      10.220  25.050   4.590  1.00  0.00            
ATOM    148  H2  EB3     2       9.480  26.630   5.230  1.00  0.00            
ATOM    149  H3  EB3     2      10.760  26.390   3.950  1.00  0.00            
ATOM    150  H4  EB3     2      12.300  25.480   5.270  1.00  0.00            
ATOM    151  H5  EB3     2      10.800  24.650   6.930  1.00  0.00            
ATOM    152  H6  EB3     2      10.550  26.300   7.640  1.00  0.00            
ATOM    153  H7  EB3     2      12.060  25.080   9.000  1.00  0.00            
ATOM    154  H8  EB3     2      12.900  26.490   8.210  1.00  0.00            
ATOM    155  H9  EB3     2      15.030  25.110   7.950  1.00  0.00            
ATOM    156  H10 EB3     2      12.490  22.450   8.930  1.00  0.00            
ATOM    157  H11 EB3     2      12.300  21.640  11.260  1.00  0.00            
ATOM    158  H12 EB3     2      15.650  24.090  12.440  1.00  0.00            
ATOM    159  H13 EB3     2      15.910  24.820  10.110  1.00  0.00            
ATOM    160  H14 EB3     2      17.100  23.430   7.870  1.00  0.00            
ATOM    161  H15 EB3     2      18.230  21.560   6.490  1.00  0.00            
ATOM    162  H16 EB3     2      16.840  20.210   5.070  1.00  0.00            
ATOM    163  H17 EB3     2      14.450  20.750   4.640  1.00  0.00            
ATOM    164  H18 EB3     2      13.420  22.710   5.780  1.00  0.00            
ATOM    165  H19 EB3     2      12.490  27.660   4.740  1.00  0.00            
ATOM    166  H20 EB3     2      11.250  28.210   5.850  1.00  0.00            
ATOM    167  H21 EB3     2      12.850  27.700   6.410  1.00  0.00            
TER
ENDMDL
MODEL        1
ATOM      1  H1  ACD     1       4.980  16.260   7.160  1.00  0.00            
ATOM      2  O1  ACD     1       5.450  16.780   6.500  1.00  0.00            
ATOM      3  C1  ACD     1       6.550  17.420   7.150  1.00  0.00            
ATOM      4  H2  ACD     1       7.040  16.640   7.750  1.00  0.00            
ATOM      5  H3  ACD     1       6.220  18.230   7.800  1.00  0.00            
ATOM      6  C2  ACD     1       7.680  17.920   6.230  1.00  0.00            
ATOM      7  H4  ACD     1       8.460  18.280   6.910  1.00  0.00            
ATOM      8  O2  ACD     1       8.250  16.770   5.640  1.00  0.00            
ATOM      9  C3  ACD     1       8.990  16.940   4.430  1.00  0.00            
ATOM     10  H5  ACD     1       9.320  15.970   4.050  1.00  0.00            
ATOM     11  O3  ACD     1      10.080  17.820   4.780  1.00  0.00            
ATOM     12  C4  ACD     1      11.320  17.540   4.170  1.00  0.00            
ATOM     13  H6  ACD     1      11.280  16.760   3.400  1.00  0.00            
ATOM     14  C5  ACD     1      11.840  18.810   3.520  1.00  0.00            
ATOM     15  H7  ACD     1      11.670  19.610   4.260  1.00  0.00            
ATOM     16  O4  ACD     1      10.980  19.100   2.400  1.00  0.00            
ATOM     17  H8  ACD     1      10.110  18.740   2.600  1.00  0.00            
ATOM     18  C6  ACD     1      13.260  18.660   3.050  1.00  0.00            
ATOM     19  H9  ACD     1      13.230  17.840   2.330  1.00  0.00            
ATOM     20  O5  ACD     1      13.770  19.820   2.430  1.00  0.00            
ATOM     21  H10 ACD     1      12.980  20.240   2.080  1.00  0.00            
ATOM     22  C7  ACD     1      14.110  18.270   4.190  1.00  0.00            
ATOM     23  H11 ACD     1      15.130  18.080   3.850  1.00  0.00            
ATOM     24  O6  ACD     1      13.590  17.000   4.760  1.00  0.00            
ATOM     25  C8  ACD     1      12.210  17.170   5.330  1.00  0.00            
ATOM     26  H12 ACD     1      12.180  17.990   6.050  1.00  0.00            
ATOM     27  C9  ACD     1      11.850  15.870   6.050  1.00  0.00            
ATOM     28  H13 ACD     1      12.700  15.700   6.710  1.00  0.00            
ATOM     29  H14 ACD     1      11.050  16.070   6.780  1.00  0.00            
ATOM     30  O7  ACD     1      11.570  14.830   5.190  1.00  0.00            
ATOM     31  H15 ACD     1      12.040  14.080   5.570  1.00  0.00            
ATOM     32  O8  ACD     1      14.170  19.330   5.100  1.00  0.00            
ATOM     33  C10 ACD     1      15.430  19.860   5.530  1.00  0.00            
ATOM     34  H16 ACD     1      16.280  19.330   5.070  1.00  0.00            
ATOM     35  C11 ACD     1      15.520  21.320   5.100  1.00  0.00            
ATOM     36  H17 ACD     1      14.640  21.780   5.570  1.00  0.00            
ATOM     37  O9  ACD     1      15.590  21.400   3.650  1.00  0.00            
ATOM     38  H18 ACD     1      14.960  20.790   3.270  1.00  0.00            
ATOM     39  C12 ACD     1      16.760  21.980   5.790  1.00  0.00            
ATOM     40  H19 ACD     1      17.580  21.460   5.280  1.00  0.00            
ATOM     41  O10 ACD     1      16.730  23.390   5.630  1.00  0.00            
ATOM     42  H20 ACD     1      16.930  23.540   4.700  1.00  0.00            
ATOM     43  C13 ACD     1      16.720  21.670   7.300  1.00  0.00            
ATOM     44  H21 ACD     1      17.620  22.100   7.750  1.00  0.00            
ATOM     45  O11 ACD     1      16.700  20.310   7.530  1.00  0.00            
ATOM     46  C14 ACD     1      15.520  19.700   7.010  1.00  0.00            
ATOM     47  H22 ACD     1      14.610  20.180   7.390  1.00  0.00            
ATOM     48  C15 ACD     1      15.520  18.210   7.380  1.00  0.00            
ATOM     49  H23 ACD     1      15.490  17.990   8.460  1.00  0.00            
ATOM     50  H24 ACD     1      14.640  17.770   6.900  1.00  0.00            
ATOM     51  O12 ACD     1      16.700  17.530   6.920  1.00  0.00            
ATOM     52  H25 ACD     1      17.470  17.930   7.320  1.00  0.00            
ATOM     53  O13 ACD     1      15.590  22.260   7.890  1.00  0.00            
ATOM     54  C16 ACD     1      15.650  23.200   9.020  1.00  0.00            
ATOM     55  H26 ACD     1      16.670  23.260   9.430  1.00  0.00            
ATOM     56  C17 ACD     1      15.220  24.580   8.400  1.00  0.00            
ATOM     57  H27 ACD     1      14.360  24.310   7.790  1.00  0.00            
ATOM     58  O14 ACD     1      16.230  25.080   7.530  1.00  0.00            
ATOM     59  H28 ACD     1      16.420  24.390   6.900  1.00  0.00            
ATOM     60  C18 ACD     1      14.780  25.530   9.490  1.00  0.00            
ATOM     61  H29 ACD     1      15.660  25.690  10.120  1.00  0.00            
ATOM     62  O15 ACD     1      14.330  26.780   8.870  1.00  0.00            
ATOM     63  H30 ACD     1      15.110  27.280   8.610  1.00  0.00            
ATOM     64  C19 ACD     1      13.710  24.890  10.390  1.00  0.00            
ATOM     65  H31 ACD     1      13.480  25.590  11.200  1.00  0.00            
ATOM     66  O16 ACD     1      14.250  23.720  11.010  1.00  0.00            
ATOM     67  C20 ACD     1      14.730  22.660  10.150  1.00  0.00            
ATOM     68  H32 ACD     1      13.840  22.200   9.700  1.00  0.00            
ATOM     69  C21 ACD     1      15.270  21.590  11.070  1.00  0.00            
ATOM     70  H33 ACD     1      14.540  21.430  11.870  1.00  0.00            
ATOM     71  H34 ACD     1      15.310  20.610  10.580  1.00  0.00            
ATOM     72  O17 ACD     1      16.560  21.970  11.600  1.00  0.00            
ATOM     73  H35 ACD     1      16.550  22.890  11.860  1.00  0.00            
ATOM     74  O18 ACD     1      12.520  24.610   9.600  1.00  0.00            
ATOM     75  C22 ACD     1      11.360  25.430   9.790  1.00  0.00            
ATOM     76  H36 ACD     1      11.570  26.350  10.350  1.00  0.00            
ATOM     77  C23 ACD     1      10.950  25.710   8.330  1.00  0.00            
ATOM     78  H37 ACD     1      10.990  24.860   7.640  1.00  0.00            
ATOM     79  O19 ACD     1      11.820  26.800   7.900  1.00  0.00            
ATOM     80  H38 ACD     1      12.730  26.650   8.170  1.00  0.00            
ATOM     81  C24 ACD     1       9.520  26.270   8.370  1.00  0.00            
ATOM     82  H39 ACD     1       9.410  27.110   9.060  1.00  0.00            
ATOM     83  O20 ACD     1       9.000  26.650   7.080  1.00  0.00            
ATOM     84  H40 ACD     1       9.550  27.370   6.770  1.00  0.00            
ATOM     85  C25 ACD     1       8.590  25.210   8.970  1.00  0.00            
ATOM     86  H41 ACD     1       7.520  25.460   8.930  1.00  0.00            
ATOM     87  O21 ACD     1       9.020  25.060  10.340  1.00  0.00            
ATOM     88  C26 ACD     1      10.340  24.550  10.500  1.00  0.00            
ATOM     89  H42 ACD     1      10.370  23.540  10.070  1.00  0.00            
ATOM     90  C27 ACD     1      10.660  24.350  11.980  1.00  0.00            
ATOM     91  H43 ACD     1       9.880  23.690  12.400  1.00  0.00            
ATOM     92  H44 ACD     1      11.670  23.930  12.080  1.00  0.00            
ATOM     93  O22 ACD     1      10.660  25.620  12.740  1.00  0.00            
ATOM     94  H45 ACD     1       9.780  26.000  12.860  1.00  0.00            
ATOM     95  O23 ACD     1       8.820  23.920   8.330  1.00  0.00            
ATOM     96  C28 ACD     1       7.640  23.170   8.100  1.00  0.00            
ATOM     97  H46 ACD     1       6.760  23.550   8.620  1.00  0.00            
ATOM     98  C29 ACD     1       7.860  21.650   8.500  1.00  0.00            
ATOM     99  H47 ACD     1       8.790  21.300   8.030  1.00  0.00            
ATOM    100  O24 ACD     1       6.810  20.860   8.000  1.00  0.00            
ATOM    101  C30 ACD     1       8.040  21.410   9.980  1.00  0.00            
ATOM    102  H48 ACD     1       7.950  20.320  10.020  1.00  0.00            
ATOM    103  H49 ACD     1       8.970  21.820  10.390  1.00  0.00            
ATOM    104  O25 ACD     1       6.920  21.890  10.770  1.00  0.00            
ATOM    105  H50 ACD     1       6.840  21.310  11.530  1.00  0.00            
ATOM    106  C31 ACD     1       7.390  23.250   6.570  1.00  0.00            
ATOM    107  H51 ACD     1       8.250  22.780   6.090  1.00  0.00            
ATOM    108  O26 ACD     1       7.150  24.610   6.220  1.00  0.00            
ATOM    109  H52 ACD     1       7.970  25.110   6.170  1.00  0.00            
ATOM    110  C32 ACD     1       6.140  22.380   6.200  1.00  0.00            
ATOM    111  H53 ACD     1       5.330  22.620   6.890  1.00  0.00            
ATOM    112  O27 ACD     1       5.770  22.410   4.790  1.00  0.00            
ATOM    113  H54 ACD     1       6.600  22.320   4.320  1.00  0.00            
ATOM    114  C33 ACD     1       6.430  20.920   6.610  1.00  0.00            
ATOM    115  H55 ACD     1       5.490  20.380   6.460  1.00  0.00            
ATOM    116  O28 ACD     1       7.330  20.350   5.700  1.00  0.00            
ATOM    117  C34 ACD     1       7.130  18.990   5.300  1.00  0.00            
ATOM    118  H56 ACD     1       6.050  18.770   5.210  1.00  0.00            
ATOM    119  C35 ACD     1       7.640  18.920   3.820  1.00  0.00            
ATOM    120  H57 ACD     1       8.590  19.460   3.770  1.00  0.00            
ATOM    121  O29 ACD     1       6.800  19.490   2.750  1.00  0.00            
ATOM    122  H58 ACD     1       6.490  20.340   3.080  1.00  0.00            
ATOM    123  C36 ACD     1       7.990  17.540   3.410  1.00  0.00            
ATOM    124  H59 ACD     1       7.060  16.990   3.260  1.00  0.00            
ATOM    125  O30 ACD     1       8.610  17.550   2.170  1.00  0.00            
ATOM    126  H60 ACD     1       8.140  18.210   1.650  1.00  0.00            
ATOM    127  C1  EB3     2       7.910  25.280   0.740  1.00  0.00            
ATOM    128  N1  EB3     2       8.600  26.250   1.660  1.00  0.00            
ATOM    129  C2  EB3     2       8.350  25.930   3.130  1.00  0.00            
ATOM    130  C3  EB3     2       9.640  25.490   3.780  1.00  0.00            
ATOM    131  O1  EB3     2      10.150  24.370   3.000  1.00  0.00            
ATOM    132  C4  EB3     2      11.390  23.890   3.490  1.00  0.00            
ATOM    133  C5  EB3     2      11.280  23.030   4.760  1.00  0.00            
ATOM    134  C6  EB3     2      10.370  21.960   4.890  1.00  0.00            
ATOM    135  C7  EB3     2      10.350  21.070   5.950  1.00  0.00            
ATOM    136  C8  EB3     2      11.310  21.300   6.940  1.00  0.00            
ATOM    137  Br1 EB3     2      11.560  20.000   8.270  1.00  0.00            
ATOM    138  C9  EB3     2      12.230  22.320   6.830  1.00  0.00            
ATOM    139  C10 EB3     2      12.240  23.190   5.740  1.00  0.00            
ATOM    140  C11 EB3     2      12.020  23.120   2.360  1.00  0.00            
ATOM    141  C12 EB3     2      13.340  23.300   2.210  1.00  0.00            
ATOM    142  C13 EB3     2      14.090  22.640   1.190  1.00  0.00            
ATOM    143  C14 EB3     2      13.380  21.720   0.380  1.00  0.00            
ATOM    144  C15 EB3     2      11.990  21.630   0.480  1.00  0.00            
ATOM    145  C16 EB3     2      11.310  22.310   1.450  1.00  0.00            
ATOM    146  C17 EB3     2       8.080  27.610   1.520  1.00  0.00            
ATOM    147  H1  EB3     2       8.130  25.570  -0.290  1.00  0.00            
ATOM    148  H2  EB3     2       8.290  24.260   0.840  1.00  0.00            
ATOM    149  H3  EB3     2       6.830  25.290   0.950  1.00  0.00            
ATOM    150  H4  EB3     2       9.600  26.130   1.430  1.00  0.00            
ATOM    151  H5  EB3     2       7.590  25.140   3.110  1.00  0.00            
ATOM    152  H6  EB3     2       8.000  26.880   3.530  1.00  0.00            
ATOM    153  H7  EB3     2       9.410  25.160   4.800  1.00  0.00            
ATOM    154  H8  EB3     2      10.260  26.390   3.820  1.00  0.00            
ATOM    155  H9  EB3     2      11.970  24.800   3.680  1.00  0.00            
ATOM    156  H10 EB3     2       9.640  21.780   4.110  1.00  0.00            
ATOM    157  H11 EB3     2       9.670  20.230   6.030  1.00  0.00            
ATOM    158  H12 EB3     2      13.040  22.460   7.550  1.00  0.00            
ATOM    159  H13 EB3     2      13.060  23.890   5.670  1.00  0.00            
ATOM    160  H14 EB3     2      13.950  23.850   2.920  1.00  0.00            
ATOM    161  H15 EB3     2      15.170  22.700   1.070  1.00  0.00            
ATOM    162  H16 EB3     2      13.920  21.190  -0.390  1.00  0.00            
ATOM    163  H17 EB3     2      11.520  21.020  -0.280  1.00  0.00            
ATOM    164  H18 EB3     2      10.270  22.180   1.700  1.00  0.00            
ATOM    165  H19 EB3     2       7.010  27.590   1.700  1.00  0.00            
ATOM    166  H20 EB3     2       8.450  28.270   2.300  1.00  0.00            
ATOM    167  H21 EB3     2       8.450  28.030   0.580  1.00  0.00            
TER
ENDMDL
MODEL        1
ATOM      1  H1  ACD     1       5.600  21.130  10.830  1.00  0.00            
ATOM      2  O1  ACD     1       5.930  20.620  10.080  1.00  0.00            
ATOM      3  C1  ACD     1       7.320  20.880  10.080  1.00  0.00            
ATOM      4  H2  ACD     1       7.910  20.020  10.430  1.00  0.00            
ATOM      5  H3  ACD     1       7.650  21.670  10.760  1.00  0.00            
ATOM      6  C2  ACD     1       7.740  21.330   8.690  1.00  0.00            
ATOM      7  H4  ACD     1       8.790  21.670   8.730  1.00  0.00            
ATOM      8  O2  ACD     1       7.680  20.070   7.950  1.00  0.00            
ATOM      9  C3  ACD     1       8.060  20.170   6.560  1.00  0.00            
ATOM     10  H5  ACD     1       8.040  19.220   6.010  1.00  0.00            
ATOM     11  O3  ACD     1       9.370  20.790   6.480  1.00  0.00            
ATOM     12  C4  ACD     1      10.440  20.030   6.010  1.00  0.00            
ATOM     13  H6  ACD     1      10.200  18.970   5.900  1.00  0.00            
ATOM     14  C5  ACD     1      10.970  20.630   4.740  1.00  0.00            
ATOM     15  H7  ACD     1      11.200  21.700   4.860  1.00  0.00            
ATOM     16  O4  ACD     1       9.860  20.630   3.810  1.00  0.00            
ATOM     17  H8  ACD     1       9.300  21.310   4.190  1.00  0.00            
ATOM     18  C6  ACD     1      12.130  19.890   4.160  1.00  0.00            
ATOM     19  H9  ACD     1      11.800  18.940   3.720  1.00  0.00            
ATOM     20  O5  ACD     1      12.730  20.750   3.190  1.00  0.00            
ATOM     21  H10 ACD     1      12.010  21.310   2.900  1.00  0.00            
ATOM     22  C7  ACD     1      13.190  19.660   5.280  1.00  0.00            
ATOM     23  H11 ACD     1      13.930  18.940   4.910  1.00  0.00            
ATOM     24  O6  ACD     1      12.570  19.230   6.440  1.00  0.00            
ATOM     25  C8  ACD     1      11.560  20.010   7.040  1.00  0.00            
ATOM     26  H12 ACD     1      11.980  21.010   7.210  1.00  0.00            
ATOM     27  C9  ACD     1      11.190  19.420   8.450  1.00  0.00            
ATOM     28  H13 ACD     1      12.090  19.350   9.070  1.00  0.00            
ATOM     29  H14 ACD     1      10.450  20.100   8.910  1.00  0.00            
ATOM     30  O7  ACD     1      10.530  18.150   8.390  1.00  0.00            
ATOM     31  H15 ACD     1      10.230  17.810   9.240  1.00  0.00            
ATOM     32  O8  ACD     1      13.950  20.910   5.570  1.00  0.00            
ATOM     33  C10 ACD     1      15.360  20.800   5.460  1.00  0.00            
ATOM     34  H16 ACD     1      15.680  19.920   4.880  1.00  0.00            
ATOM     35  C11 ACD     1      15.710  22.030   4.580  1.00  0.00            
ATOM     36  H17 ACD     1      15.160  22.890   4.980  1.00  0.00            
ATOM     37  O9  ACD     1      15.230  21.790   3.260  1.00  0.00            
ATOM     38  H18 ACD     1      14.290  21.590   3.290  1.00  0.00            
ATOM     39  C12 ACD     1      17.220  22.310   4.700  1.00  0.00            
ATOM     40  H19 ACD     1      17.830  21.520   4.240  1.00  0.00            
ATOM     41  O10 ACD     1      17.540  23.590   4.010  1.00  0.00            
ATOM     42  H20 ACD     1      16.910  23.600   3.290  1.00  0.00            
ATOM     43  C13 ACD     1      17.570  22.440   6.200  1.00  0.00            
ATOM     44  H21 ACD     1      18.610  22.740   6.380  1.00  0.00            
ATOM     45  O11 ACD     1      17.360  21.190   6.870  1.00  0.00            
ATOM     46  C14 ACD     1      15.950  20.810   6.910  1.00  0.00            
ATOM     47  H22 ACD     1      15.350  21.500   7.530  1.00  0.00            
ATOM     48  C15 ACD     1      15.810  19.420   7.550  1.00  0.00            
ATOM     49  H23 ACD     1      16.390  19.400   8.470  1.00  0.00            
ATOM     50  H24 ACD     1      14.750  19.270   7.810  1.00  0.00            
ATOM     51  O12 ACD     1      16.290  18.350   6.650  1.00  0.00            
ATOM     52  H25 ACD     1      17.240  18.370   6.760  1.00  0.00            
ATOM     53  O13 ACD     1      16.730  23.440   6.750  1.00  0.00            
ATOM     54  C16 ACD     1      17.170  24.590   7.410  1.00  0.00            
ATOM     55  H26 ACD     1      18.240  24.800   7.290  1.00  0.00            
ATOM     56  C17 ACD     1      16.580  25.810   6.610  1.00  0.00            
ATOM     57  H27 ACD     1      15.520  25.620   6.390  1.00  0.00            
ATOM     58  O14 ACD     1      17.270  26.040   5.400  1.00  0.00            
ATOM     59  H28 ACD     1      17.370  25.230   4.900  1.00  0.00            
ATOM     60  C18 ACD     1      16.690  27.040   7.480  1.00  0.00            
ATOM     61  H29 ACD     1      17.770  27.160   7.620  1.00  0.00            
ATOM     62  O15 ACD     1      16.190  28.210   6.780  1.00  0.00            
ATOM     63  H30 ACD     1      16.880  28.840   6.950  1.00  0.00            
ATOM     64  C19 ACD     1      16.000  26.810   8.850  1.00  0.00            
ATOM     65  H31 ACD     1      16.160  27.730   9.420  1.00  0.00            
ATOM     66  O16 ACD     1      16.710  25.750   9.570  1.00  0.00            
ATOM     67  C20 ACD     1      16.570  24.540   8.880  1.00  0.00            
ATOM     68  H32 ACD     1      15.510  24.250   8.960  1.00  0.00            
ATOM     69  C21 ACD     1      17.350  23.470   9.580  1.00  0.00            
ATOM     70  H33 ACD     1      16.920  23.430  10.590  1.00  0.00            
ATOM     71  H34 ACD     1      17.160  22.500   9.120  1.00  0.00            
ATOM     72  O17 ACD     1      18.760  23.790   9.580  1.00  0.00            
ATOM     73  H35 ACD     1      19.350  23.030   9.520  1.00  0.00            
ATOM     74  O18 ACD     1      14.650  26.480   8.610  1.00  0.00            
ATOM     75  C22 ACD     1      13.660  27.210   9.280  1.00  0.00            
ATOM     76  H36 ACD     1      14.070  28.110   9.750  1.00  0.00            
ATOM     77  C23 ACD     1      12.630  27.600   8.220  1.00  0.00            
ATOM     78  H37 ACD     1      12.310  26.610   7.880  1.00  0.00            
ATOM     79  O19 ACD     1      13.210  28.480   7.270  1.00  0.00            
ATOM     80  H38 ACD     1      14.100  28.160   7.120  1.00  0.00            
ATOM     81  C24 ACD     1      11.480  28.300   8.910  1.00  0.00            
ATOM     82  H39 ACD     1      11.830  29.290   9.210  1.00  0.00            
ATOM     83  O20 ACD     1      10.480  28.610   7.960  1.00  0.00            
ATOM     84  H40 ACD     1      10.850  29.130   7.250  1.00  0.00            
ATOM     85  C25 ACD     1      10.960  27.510  10.070  1.00  0.00            
ATOM     86  H41 ACD     1      10.210  28.010  10.690  1.00  0.00            
ATOM     87  O21 ACD     1      11.980  27.170  10.970  1.00  0.00            
ATOM     88  C26 ACD     1      13.050  26.390  10.450  1.00  0.00            
ATOM     89  H42 ACD     1      12.700  25.430  10.060  1.00  0.00            
ATOM     90  C27 ACD     1      14.020  25.930  11.560  1.00  0.00            
ATOM     91  H43 ACD     1      13.560  25.230  12.270  1.00  0.00            
ATOM     92  H44 ACD     1      14.820  25.290  11.160  1.00  0.00            
ATOM     93  O22 ACD     1      14.560  26.970  12.240  1.00  0.00            
ATOM     94  H45 ACD     1      13.870  27.430  12.720  1.00  0.00            
ATOM     95  O23 ACD     1      10.200  26.380   9.660  1.00  0.00            
ATOM     96  C28 ACD     1       8.900  26.150  10.210  1.00  0.00            
ATOM     97  H46 ACD     1       8.680  26.730  11.120  1.00  0.00            
ATOM     98  C29 ACD     1       8.860  24.670  10.650  1.00  0.00            
ATOM     99  H47 ACD     1       9.350  24.070   9.870  1.00  0.00            
ATOM    100  O24 ACD     1       7.530  24.270  10.710  1.00  0.00            
ATOM    101  C30 ACD     1       9.580  24.460  11.930  1.00  0.00            
ATOM    102  H48 ACD     1       9.590  23.370  12.090  1.00  0.00            
ATOM    103  H49 ACD     1      10.630  24.740  11.830  1.00  0.00            
ATOM    104  O25 ACD     1       9.120  25.260  13.040  1.00  0.00            
ATOM    105  H50 ACD     1       9.930  25.400  13.540  1.00  0.00            
ATOM    106  C31 ACD     1       7.940  26.490   8.990  1.00  0.00            
ATOM    107  H51 ACD     1       8.450  26.030   8.140  1.00  0.00            
ATOM    108  O26 ACD     1       7.960  27.960   8.740  1.00  0.00            
ATOM    109  H52 ACD     1       8.870  28.160   8.500  1.00  0.00            
ATOM    110  C32 ACD     1       6.600  25.900   9.160  1.00  0.00            
ATOM    111  H53 ACD     1       5.970  26.450   9.880  1.00  0.00            
ATOM    112  O27 ACD     1       5.970  25.970   7.880  1.00  0.00            
ATOM    113  H54 ACD     1       6.300  25.180   7.450  1.00  0.00            
ATOM    114  C33 ACD     1       6.750  24.410   9.520  1.00  0.00            
ATOM    115  H55 ACD     1       5.780  23.950   9.730  1.00  0.00            
ATOM    116  O28 ACD     1       7.480  23.770   8.390  1.00  0.00            
ATOM    117  C34 ACD     1       6.940  22.520   8.020  1.00  0.00            
ATOM    118  H56 ACD     1       5.870  22.550   8.220  1.00  0.00            
ATOM    119  C35 ACD     1       7.110  22.490   6.490  1.00  0.00            
ATOM    120  H57 ACD     1       8.070  22.920   6.160  1.00  0.00            
ATOM    121  O29 ACD     1       6.110  23.330   5.960  1.00  0.00            
ATOM    122  H58 ACD     1       5.260  22.980   6.250  1.00  0.00            
ATOM    123  C36 ACD     1       7.000  21.090   5.820  1.00  0.00            
ATOM    124  H59 ACD     1       5.990  20.750   6.110  1.00  0.00            
ATOM    125  O30 ACD     1       7.140  21.140   4.350  1.00  0.00            
ATOM    126  H60 ACD     1       6.920  20.300   3.960  1.00  0.00            
ATOM    127  C1  EB3     2       7.710  29.050   2.450  1.00  0.00            
ATOM    128  N1  EB3     2       9.210  29.120   2.670  1.00  0.00            
ATOM    129  C2  EB3     2       9.580  28.730   4.090  1.00  0.00            
ATOM    130  C3  EB3     2      10.870  28.050   4.420  1.00  0.00            
ATOM    131  O1  EB3     2      10.820  26.830   3.580  1.00  0.00            
ATOM    132  C4  EB3     2      11.910  25.890   3.640  1.00  0.00            
ATOM    133  C5  EB3     2      11.930  25.240   5.060  1.00  0.00            
ATOM    134  C6  EB3     2      10.780  24.960   5.850  1.00  0.00            
ATOM    135  C7  EB3     2      10.870  24.280   7.080  1.00  0.00            
ATOM    136  C8  EB3     2      12.120  23.930   7.550  1.00  0.00            
ATOM    137  Br1 EB3     2      12.330  22.900   9.100  1.00  0.00            
ATOM    138  C9  EB3     2      13.230  24.130   6.710  1.00  0.00            
ATOM    139  C10 EB3     2      13.170  24.800   5.530  1.00  0.00            
ATOM    140  C11 EB3     2      11.780  24.720   2.680  1.00  0.00            
ATOM    141  C12 EB3     2      13.000  24.220   2.140  1.00  0.00            
ATOM    142  C13 EB3     2      13.060  23.130   1.250  1.00  0.00            
ATOM    143  C14 EB3     2      11.850  22.490   0.900  1.00  0.00            
ATOM    144  C15 EB3     2      10.630  22.940   1.470  1.00  0.00            
ATOM    145  C16 EB3     2      10.600  24.070   2.380  1.00  0.00            
ATOM    146  C17 EB3     2       9.610  30.520   2.490  1.00  0.00            
ATOM    147  H1  EB3     2       7.450  29.270   1.410  1.00  0.00            
ATOM    148  H2  EB3     2       7.340  28.030   2.600  1.00  0.00            
ATOM    149  H3  EB3     2       7.120  29.640   3.150  1.00  0.00            
ATOM    150  H4  EB3     2       9.740  28.510   2.030  1.00  0.00            
ATOM    151  H5  EB3     2       8.890  27.920   4.340  1.00  0.00            
ATOM    152  H6  EB3     2       9.360  29.580   4.730  1.00  0.00            
ATOM    153  H7  EB3     2      10.920  27.760   5.480  1.00  0.00            
ATOM    154  H8  EB3     2      11.740  28.670   4.160  1.00  0.00            
ATOM    155  H9  EB3     2      12.740  26.590   3.460  1.00  0.00            
ATOM    156  H10 EB3     2       9.780  25.190   5.470  1.00  0.00            
ATOM    157  H11 EB3     2      10.040  24.010   7.730  1.00  0.00            
ATOM    158  H12 EB3     2      14.230  23.810   7.000  1.00  0.00            
ATOM    159  H13 EB3     2      13.970  24.980   4.820  1.00  0.00            
ATOM    160  H14 EB3     2      13.940  24.740   2.350  1.00  0.00            
ATOM    161  H15 EB3     2      14.030  22.930   0.820  1.00  0.00            
ATOM    162  H16 EB3     2      11.860  21.680   0.180  1.00  0.00            
ATOM    163  H17 EB3     2       9.730  22.540   1.020  1.00  0.00            
ATOM    164  H18 EB3     2       9.630  24.420   2.720  1.00  0.00            
ATOM    165  H19 EB3     2       9.190  30.910   1.560  1.00  0.00            
ATOM    166  H20 EB3     2       9.100  31.110   3.260  1.00  0.00            
ATOM    167  H21 EB3     2      10.680  30.670   2.510  1.00  0.00            
TER
ENDMDL
MODEL        1
ATOM      1  H1  ACD     1       6.040  20.000  10.030  1.00  0.00            
ATOM      2  O1  ACD     1       6.290  19.360   9.360  1.00  0.00            
ATOM      3  C1  ACD     1       7.600  19.560   8.850  1.00  0.00            
ATOM      4  H2  ACD     1       8.160  18.620   8.920  1.00  0.00            
ATOM      5  H3  ACD     1       8.110  20.430   9.290  1.00  0.00            
ATOM      6  C2  ACD     1       7.550  20.030   7.460  1.00  0.00            
ATOM      7  H4  ACD     1       8.490  20.520   7.170  1.00  0.00            
ATOM      8  O2  ACD     1       7.430  18.920   6.640  1.00  0.00            
ATOM      9  C3  ACD     1       7.450  19.040   5.290  1.00  0.00            
ATOM     10  H5  ACD     1       7.500  18.120   4.690  1.00  0.00            
ATOM     11  O3  ACD     1       8.660  19.760   4.950  1.00  0.00            
ATOM     12  C4  ACD     1       9.440  19.300   3.840  1.00  0.00            
ATOM     13  H6  ACD     1       8.920  18.540   3.250  1.00  0.00            
ATOM     14  C5  ACD     1       9.840  20.500   3.000  1.00  0.00            
ATOM     15  H7  ACD     1      10.300  21.140   3.760  1.00  0.00            
ATOM     16  O4  ACD     1       8.710  21.030   2.310  1.00  0.00            
ATOM     17  H8  ACD     1       8.050  21.360   2.940  1.00  0.00            
ATOM     18  C6  ACD     1      10.900  20.200   1.960  1.00  0.00            
ATOM     19  H9  ACD     1      10.390  19.500   1.280  1.00  0.00            
ATOM     20  O5  ACD     1      11.390  21.370   1.290  1.00  0.00            
ATOM     21  H10 ACD     1      10.620  21.940   1.210  1.00  0.00            
ATOM     22  C7  ACD     1      12.010  19.380   2.600  1.00  0.00            
ATOM     23  H11 ACD     1      12.840  19.100   1.950  1.00  0.00            
ATOM     24  O6  ACD     1      11.430  18.180   3.210  1.00  0.00            
ATOM     25  C8  ACD     1      10.640  18.450   4.420  1.00  0.00            
ATOM     26  H12 ACD     1      11.240  19.070   5.100  1.00  0.00            
ATOM     27  C9  ACD     1      10.270  17.160   5.090  1.00  0.00            
ATOM     28  H13 ACD     1      11.150  16.560   5.360  1.00  0.00            
ATOM     29  H14 ACD     1       9.790  17.490   6.020  1.00  0.00            
ATOM     30  O7  ACD     1       9.410  16.310   4.340  1.00  0.00            
ATOM     31  H15 ACD     1       8.960  15.700   4.940  1.00  0.00            
ATOM     32  O8  ACD     1      12.600  20.220   3.540  1.00  0.00            
ATOM     33  C10 ACD     1      14.040  20.300   3.440  1.00  0.00            
ATOM     34  H16 ACD     1      14.630  19.560   2.880  1.00  0.00            
ATOM     35  C11 ACD     1      14.400  21.700   3.000  1.00  0.00            
ATOM     36  H17 ACD     1      13.730  22.350   3.590  1.00  0.00            
ATOM     37  O9  ACD     1      13.990  21.950   1.590  1.00  0.00            
ATOM     38  H18 ACD     1      13.040  21.840   1.500  1.00  0.00            
ATOM     39  C12 ACD     1      15.830  22.050   3.270  1.00  0.00            
ATOM     40  H19 ACD     1      16.470  21.420   2.650  1.00  0.00            
ATOM     41  O10 ACD     1      16.130  23.390   3.240  1.00  0.00            
ATOM     42  H20 ACD     1      15.790  23.630   2.380  1.00  0.00            
ATOM     43  C13 ACD     1      16.050  21.710   4.760  1.00  0.00            
ATOM     44  H21 ACD     1      17.090  21.880   5.060  1.00  0.00            
ATOM     45  O11 ACD     1      15.920  20.300   4.990  1.00  0.00            
ATOM     46  C14 ACD     1      14.550  19.880   4.810  1.00  0.00            
ATOM     47  H22 ACD     1      14.020  20.430   5.600  1.00  0.00            
ATOM     48  C15 ACD     1      14.460  18.390   5.220  1.00  0.00            
ATOM     49  H23 ACD     1      15.130  18.230   6.080  1.00  0.00            
ATOM     50  H24 ACD     1      13.460  18.190   5.630  1.00  0.00            
ATOM     51  O12 ACD     1      14.700  17.360   4.210  1.00  0.00            
ATOM     52  H25 ACD     1      14.240  16.540   4.400  1.00  0.00            
ATOM     53  O13 ACD     1      15.120  22.450   5.590  1.00  0.00            
ATOM     54  C16 ACD     1      15.760  23.170   6.640  1.00  0.00            
ATOM     55  H26 ACD     1      16.840  22.960   6.650  1.00  0.00            
ATOM     56  C17 ACD     1      15.400  24.670   6.440  1.00  0.00            
ATOM     57  H27 ACD     1      14.350  24.660   6.110  1.00  0.00            
ATOM     58  O14 ACD     1      16.270  25.190   5.320  1.00  0.00            
ATOM     59  H28 ACD     1      16.080  24.690   4.520  1.00  0.00            
ATOM     60  C18 ACD     1      15.560  25.520   7.730  1.00  0.00            
ATOM     61  H29 ACD     1      16.620  25.530   8.010  1.00  0.00            
ATOM     62  O15 ACD     1      15.070  26.850   7.540  1.00  0.00            
ATOM     63  H30 ACD     1      15.680  27.280   6.940  1.00  0.00            
ATOM     64  C19 ACD     1      14.910  24.790   8.930  1.00  0.00            
ATOM     65  H31 ACD     1      15.150  25.370   9.830  1.00  0.00            
ATOM     66  O16 ACD     1      15.380  23.490   9.040  1.00  0.00            
ATOM     67  C20 ACD     1      15.230  22.540   7.930  1.00  0.00            
ATOM     68  H32 ACD     1      14.150  22.430   7.790  1.00  0.00            
ATOM     69  C21 ACD     1      15.780  21.120   8.270  1.00  0.00            
ATOM     70  H33 ACD     1      15.320  20.920   9.250  1.00  0.00            
ATOM     71  H34 ACD     1      15.210  20.380   7.700  1.00  0.00            
ATOM     72  O17 ACD     1      17.170  20.980   8.230  1.00  0.00            
ATOM     73  H35 ACD     1      17.470  21.470   9.000  1.00  0.00            
ATOM     74  O18 ACD     1      13.490  24.770   8.700  1.00  0.00            
ATOM     75  C22 ACD     1      12.660  25.420   9.560  1.00  0.00            
ATOM     76  H36 ACD     1      13.220  26.170  10.140  1.00  0.00            
ATOM     77  C23 ACD     1      11.630  26.230   8.660  1.00  0.00            
ATOM     78  H37 ACD     1      11.190  25.560   7.910  1.00  0.00            
ATOM     79  O19 ACD     1      12.300  27.230   7.940  1.00  0.00            
ATOM     80  H38 ACD     1      13.170  26.850   7.800  1.00  0.00            
ATOM     81  C24 ACD     1      10.610  26.800   9.610  1.00  0.00            
ATOM     82  H39 ACD     1      11.060  27.440  10.380  1.00  0.00            
ATOM     83  O20 ACD     1       9.540  27.510   8.910  1.00  0.00            
ATOM     84  H40 ACD     1      10.060  27.870   8.190  1.00  0.00            
ATOM     85  C25 ACD     1       9.980  25.650  10.450  1.00  0.00            
ATOM     86  H41 ACD     1       9.220  26.170  11.040  1.00  0.00            
ATOM     87  O21 ACD     1      11.040  25.150  11.290  1.00  0.00            
ATOM     88  C26 ACD     1      12.000  24.380  10.560  1.00  0.00            
ATOM     89  H42 ACD     1      11.600  23.640   9.850  1.00  0.00            
ATOM     90  C27 ACD     1      12.990  23.720  11.550  1.00  0.00            
ATOM     91  H43 ACD     1      12.380  23.100  12.220  1.00  0.00            
ATOM     92  H44 ACD     1      13.570  22.980  10.990  1.00  0.00            
ATOM     93  O22 ACD     1      13.790  24.610  12.420  1.00  0.00            
ATOM     94  H45 ACD     1      14.020  24.090  13.190  1.00  0.00            
ATOM     95  O23 ACD     1       9.300  24.760   9.610  1.00  0.00            
ATOM     96  C28 ACD     1       7.950  24.430  10.020  1.00  0.00            
ATOM     97  H46 ACD     1       7.640  24.890  10.960  1.00  0.00            
ATOM     98  C29 ACD     1       7.810  22.910  10.290  1.00  0.00            
ATOM     99  H47 ACD     1       8.480  22.470   9.540  1.00  0.00            
ATOM    100  O24 ACD     1       6.550  22.340   9.980  1.00  0.00            
ATOM    101  C30 ACD     1       8.370  22.530  11.660  1.00  0.00            
ATOM    102  H48 ACD     1       8.470  21.440  11.820  1.00  0.00            
ATOM    103  H49 ACD     1       9.400  22.890  11.530  1.00  0.00            
ATOM    104  O25 ACD     1       7.750  23.070  12.810  1.00  0.00            
ATOM    105  H50 ACD     1       7.160  22.380  13.120  1.00  0.00            
ATOM    106  C31 ACD     1       7.110  24.910   8.830  1.00  0.00            
ATOM    107  H51 ACD     1       7.650  24.570   7.940  1.00  0.00            
ATOM    108  O26 ACD     1       7.070  26.340   8.870  1.00  0.00            
ATOM    109  H52 ACD     1       7.950  26.720   8.930  1.00  0.00            
ATOM    110  C32 ACD     1       5.750  24.240   8.810  1.00  0.00            
ATOM    111  H53 ACD     1       5.150  24.470   9.700  1.00  0.00            
ATOM    112  O27 ACD     1       4.930  24.640   7.630  1.00  0.00            
ATOM    113  H54 ACD     1       5.330  24.400   6.800  1.00  0.00            
ATOM    114  C33 ACD     1       5.920  22.760   8.780  1.00  0.00            
ATOM    115  H55 ACD     1       4.890  22.370   8.830  1.00  0.00            
ATOM    116  O28 ACD     1       6.650  22.310   7.610  1.00  0.00            
ATOM    117  C34 ACD     1       6.450  21.040   7.080  1.00  0.00            
ATOM    118  H56 ACD     1       5.440  20.750   7.400  1.00  0.00            
ATOM    119  C35 ACD     1       6.270  21.230   5.610  1.00  0.00            
ATOM    120  H57 ACD     1       7.100  21.840   5.240  1.00  0.00            
ATOM    121  O29 ACD     1       5.060  21.930   5.270  1.00  0.00            
ATOM    122  H58 ACD     1       4.310  21.430   5.600  1.00  0.00            
ATOM    123  C36 ACD     1       6.200  19.830   4.960  1.00  0.00            
ATOM    124  H59 ACD     1       5.300  19.310   5.320  1.00  0.00            
ATOM    125  O30 ACD     1       6.260  19.940   3.530  1.00  0.00            
ATOM    126  H60 ACD     1       5.400  20.220   3.230  1.00  0.00            
ATOM    127  C1  EB3     2       5.640  27.890   6.000  1.00  0.00            
ATOM    128  N1  EB3     2       6.890  28.100   5.080  1.00  0.00            
ATOM    129  C2  EB3     2       8.030  27.530   5.960  1.00  0.00            
ATOM    130  C3  EB3     2       9.400  27.290   5.330  1.00  0.00            
ATOM    131  O1  EB3     2       9.110  26.370   4.260  1.00  0.00            
ATOM    132  C4  EB3     2      10.150  25.490   3.780  1.00  0.00            
ATOM    133  C5  EB3     2      10.420  24.380   4.830  1.00  0.00            
ATOM    134  C6  EB3     2       9.490  24.060   5.780  1.00  0.00            
ATOM    135  C7  EB3     2       9.700  22.980   6.640  1.00  0.00            
ATOM    136  C8  EB3     2      10.970  22.380   6.730  1.00  0.00            
ATOM    137  Br1 EB3     2      11.220  21.030   7.980  1.00  0.00            
ATOM    138  C9  EB3     2      11.870  22.650   5.700  1.00  0.00            
ATOM    139  C10 EB3     2      11.620  23.650   4.770  1.00  0.00            
ATOM    140  C11 EB3     2       9.840  24.910   2.430  1.00  0.00            
ATOM    141  C12 EB3     2      10.670  25.260   1.390  1.00  0.00            
ATOM    142  C13 EB3     2      10.360  24.880   0.070  1.00  0.00            
ATOM    143  C14 EB3     2       9.280  24.010  -0.180  1.00  0.00            
ATOM    144  C15 EB3     2       8.430  23.660   0.880  1.00  0.00            
ATOM    145  C16 EB3     2       8.660  24.130   2.210  1.00  0.00            
ATOM    146  C17 EB3     2       7.010  29.610   4.980  1.00  0.00            
ATOM    147  H1  EB3     2       4.750  28.330   5.530  1.00  0.00            
ATOM    148  H2  EB3     2       5.540  26.810   6.060  1.00  0.00            
ATOM    149  H3  EB3     2       5.850  28.360   6.960  1.00  0.00            
ATOM    150  H4  EB3     2       6.880  27.600   4.180  1.00  0.00            
ATOM    151  H5  EB3     2       7.660  26.580   6.360  1.00  0.00            
ATOM    152  H6  EB3     2       8.190  28.240   6.780  1.00  0.00            
ATOM    153  H7  EB3     2      10.090  26.840   6.050  1.00  0.00            
ATOM    154  H8  EB3     2       9.830  28.210   4.940  1.00  0.00            
ATOM    155  H9  EB3     2      11.080  26.080   3.730  1.00  0.00            
ATOM    156  H10 EB3     2       8.570  24.630   5.730  1.00  0.00            
ATOM    157  H11 EB3     2       8.910  22.710   7.330  1.00  0.00            
ATOM    158  H12 EB3     2      12.720  22.000   5.520  1.00  0.00            
ATOM    159  H13 EB3     2      12.290  23.800   3.930  1.00  0.00            
ATOM    160  H14 EB3     2      11.570  25.820   1.600  1.00  0.00            
ATOM    161  H15 EB3     2      10.970  25.180  -0.780  1.00  0.00            
ATOM    162  H16 EB3     2       9.170  23.590  -1.170  1.00  0.00            
ATOM    163  H17 EB3     2       7.560  23.050   0.680  1.00  0.00            
ATOM    164  H18 EB3     2       7.950  23.930   3.010  1.00  0.00            
ATOM    165  H19 EB3     2       6.320  29.970   4.220  1.00  0.00            
ATOM    166  H20 EB3     2       6.840  30.240   5.850  1.00  0.00            
ATOM    167  H21 EB3     2       8.000  29.790   4.570  1.00  0.00            
TER
ENDMDL
MODEL        1
ATOM      1  H1  ACD     1       2.610  27.050   7.450  1.00  0.00            
ATOM      2  O1  ACD     1       3.090  27.750   7.910  1.00  0.00            
ATOM      3  C1  ACD     1       4.470  27.450   7.950  1.00  0.00            
ATOM      4  H2  ACD     1       4.670  26.420   8.300  1.00  0.00            
ATOM      5  H3  ACD     1       4.860  28.200   8.660  1.00  0.00            
ATOM      6  C2  ACD     1       5.160  27.600   6.620  1.00  0.00            
ATOM      7  H4  ACD     1       6.190  27.240   6.640  1.00  0.00            
ATOM      8  O2  ACD     1       4.570  26.580   5.820  1.00  0.00            
ATOM      9  C3  ACD     1       4.770  26.680   4.480  1.00  0.00            
ATOM     10  H5  ACD     1       4.270  25.820   4.030  1.00  0.00            
ATOM     11  O3  ACD     1       6.160  26.590   4.120  1.00  0.00            
ATOM     12  C4  ACD     1       6.280  25.890   2.900  1.00  0.00            
ATOM     13  H6  ACD     1       5.300  25.630   2.470  1.00  0.00            
ATOM     14  C5  ACD     1       7.040  26.740   1.830  1.00  0.00            
ATOM     15  H7  ACD     1       7.880  27.250   2.320  1.00  0.00            
ATOM     16  O4  ACD     1       6.200  27.850   1.370  1.00  0.00            
ATOM     17  H8  ACD     1       6.640  28.260   0.620  1.00  0.00            
ATOM     18  C6  ACD     1       7.490  25.870   0.650  1.00  0.00            
ATOM     19  H9  ACD     1       6.510  25.560   0.280  1.00  0.00            
ATOM     20  O5  ACD     1       8.240  26.650  -0.280  1.00  0.00            
ATOM     21  H10 ACD     1       9.170  26.460  -0.100  1.00  0.00            
ATOM     22  C7  ACD     1       8.330  24.660   1.180  1.00  0.00            
ATOM     23  H11 ACD     1       8.530  24.000   0.320  1.00  0.00            
ATOM     24  O6  ACD     1       7.540  23.900   2.120  1.00  0.00            
ATOM     25  C8  ACD     1       6.980  24.640   3.250  1.00  0.00            
ATOM     26  H12 ACD     1       7.820  24.930   3.890  1.00  0.00            
ATOM     27  C9  ACD     1       6.090  23.670   4.080  1.00  0.00            
ATOM     28  H13 ACD     1       6.690  22.820   4.430  1.00  0.00            
ATOM     29  H14 ACD     1       5.710  24.250   4.930  1.00  0.00            
ATOM     30  O7  ACD     1       5.050  23.210   3.230  1.00  0.00            
ATOM     31  H15 ACD     1       5.340  22.690   2.480  1.00  0.00            
ATOM     32  O8  ACD     1       9.480  25.130   1.740  1.00  0.00            
ATOM     33  C10 ACD     1      10.690  24.450   1.520  1.00  0.00            
ATOM     34  H16 ACD     1      10.370  23.590   0.910  1.00  0.00            
ATOM     35  C11 ACD     1      11.700  25.310   0.710  1.00  0.00            
ATOM     36  H17 ACD     1      11.840  26.170   1.380  1.00  0.00            
ATOM     37  O9  ACD     1      11.110  25.600  -0.560  1.00  0.00            
ATOM     38  H18 ACD     1      11.580  26.360  -0.930  1.00  0.00            
ATOM     39  C12 ACD     1      13.030  24.620   0.550  1.00  0.00            
ATOM     40  H19 ACD     1      13.030  23.880  -0.260  1.00  0.00            
ATOM     41  O10 ACD     1      14.060  25.590   0.130  1.00  0.00            
ATOM     42  H20 ACD     1      14.500  25.940   0.900  1.00  0.00            
ATOM     43  C13 ACD     1      13.500  24.170   1.900  1.00  0.00            
ATOM     44  H21 ACD     1      14.510  23.760   1.780  1.00  0.00            
ATOM     45  O11 ACD     1      12.610  23.250   2.420  1.00  0.00            
ATOM     46  C14 ACD     1      11.350  23.920   2.760  1.00  0.00            
ATOM     47  H22 ACD     1      11.510  24.730   3.490  1.00  0.00            
ATOM     48  C15 ACD     1      10.470  23.020   3.530  1.00  0.00            
ATOM     49  H23 ACD     1       9.650  23.650   3.880  1.00  0.00            
ATOM     50  H24 ACD     1      10.070  22.250   2.850  1.00  0.00            
ATOM     51  O12 ACD     1      11.000  22.440   4.660  1.00  0.00            
ATOM     52  H25 ACD     1      11.560  21.690   4.460  1.00  0.00            
ATOM     53  O13 ACD     1      13.680  25.350   2.760  1.00  0.00            
ATOM     54  C16 ACD     1      14.840  25.540   3.560  1.00  0.00            
ATOM     55  H26 ACD     1      15.660  24.990   3.080  1.00  0.00            
ATOM     56  C17 ACD     1      15.180  27.040   3.460  1.00  0.00            
ATOM     57  H27 ACD     1      14.320  27.720   3.430  1.00  0.00            
ATOM     58  O14 ACD     1      15.810  27.230   2.240  1.00  0.00            
ATOM     59  H28 ACD     1      15.910  28.190   2.230  1.00  0.00            
ATOM     60  C18 ACD     1      16.110  27.500   4.580  1.00  0.00            
ATOM     61  H29 ACD     1      17.050  26.960   4.400  1.00  0.00            
ATOM     62  O15 ACD     1      16.520  28.870   4.540  1.00  0.00            
ATOM     63  H30 ACD     1      15.740  29.380   4.810  1.00  0.00            
ATOM     64  C19 ACD     1      15.500  27.090   5.930  1.00  0.00            
ATOM     65  H31 ACD     1      16.070  27.470   6.780  1.00  0.00            
ATOM     66  O16 ACD     1      15.530  25.650   5.950  1.00  0.00            
ATOM     67  C20 ACD     1      14.580  25.090   4.980  1.00  0.00            
ATOM     68  H32 ACD     1      13.580  25.360   5.330  1.00  0.00            
ATOM     69  C21 ACD     1      14.490  23.570   5.090  1.00  0.00            
ATOM     70  H33 ACD     1      14.360  23.340   6.150  1.00  0.00            
ATOM     71  H34 ACD     1      13.650  23.100   4.540  1.00  0.00            
ATOM     72  O17 ACD     1      15.710  22.910   4.670  1.00  0.00            
ATOM     73  H35 ACD     1      15.490  22.060   4.300  1.00  0.00            
ATOM     74  O18 ACD     1      14.130  27.590   6.090  1.00  0.00            
ATOM     75  C22 ACD     1      13.910  28.570   7.140  1.00  0.00            
ATOM     76  H36 ACD     1      14.800  28.650   7.770  1.00  0.00            
ATOM     77  C23 ACD     1      13.490  29.890   6.430  1.00  0.00            
ATOM     78  H37 ACD     1      12.680  29.620   5.740  1.00  0.00            
ATOM     79  O19 ACD     1      14.570  30.320   5.540  1.00  0.00            
ATOM     80  H38 ACD     1      14.250  31.020   4.970  1.00  0.00            
ATOM     81  C24 ACD     1      13.040  30.910   7.460  1.00  0.00            
ATOM     82  H39 ACD     1      13.750  31.210   8.240  1.00  0.00            
ATOM     83  O20 ACD     1      12.480  32.050   6.940  1.00  0.00            
ATOM     84  H40 ACD     1      11.590  31.810   6.690  1.00  0.00            
ATOM     85  C25 ACD     1      11.900  30.270   8.290  1.00  0.00            
ATOM     86  H41 ACD     1      11.660  31.000   9.060  1.00  0.00            
ATOM     87  O21 ACD     1      12.280  29.040   8.880  1.00  0.00            
ATOM     88  C26 ACD     1      12.730  28.050   7.990  1.00  0.00            
ATOM     89  H42 ACD     1      12.000  27.850   7.200  1.00  0.00            
ATOM     90  C27 ACD     1      13.040  26.730   8.700  1.00  0.00            
ATOM     91  H43 ACD     1      12.060  26.400   9.060  1.00  0.00            
ATOM     92  H44 ACD     1      13.330  25.980   7.950  1.00  0.00            
ATOM     93  O22 ACD     1      14.010  26.860   9.770  1.00  0.00            
ATOM     94  H45 ACD     1      14.790  26.470   9.370  1.00  0.00            
ATOM     95  O23 ACD     1      10.700  30.110   7.530  1.00  0.00            
ATOM     96  C28 ACD     1       9.400  30.290   8.100  1.00  0.00            
ATOM     97  H46 ACD     1       9.430  30.790   9.070  1.00  0.00            
ATOM     98  C29 ACD     1       8.550  29.030   8.100  1.00  0.00            
ATOM     99  H47 ACD     1       8.630  28.450   7.170  1.00  0.00            
ATOM    100  O24 ACD     1       7.200  29.350   8.460  1.00  0.00            
ATOM    101  C30 ACD     1       9.180  28.000   9.070  1.00  0.00            
ATOM    102  H48 ACD     1      10.130  27.540   8.740  1.00  0.00            
ATOM    103  H49 ACD     1       9.340  28.570   9.990  1.00  0.00            
ATOM    104  O25 ACD     1       8.250  26.920   9.230  1.00  0.00            
ATOM    105  H50 ACD     1       7.430  27.230   9.620  1.00  0.00            
ATOM    106  C31 ACD     1       8.700  31.380   7.260  1.00  0.00            
ATOM    107  H51 ACD     1       8.610  31.050   6.220  1.00  0.00            
ATOM    108  O26 ACD     1       9.480  32.560   7.440  1.00  0.00            
ATOM    109  H52 ACD     1       9.620  32.800   8.360  1.00  0.00            
ATOM    110  C32 ACD     1       7.280  31.610   7.710  1.00  0.00            
ATOM    111  H53 ACD     1       7.340  31.990   8.730  1.00  0.00            
ATOM    112  O27 ACD     1       6.610  32.600   7.000  1.00  0.00            
ATOM    113  H54 ACD     1       5.860  32.640   7.590  1.00  0.00            
ATOM    114  C33 ACD     1       6.500  30.300   7.660  1.00  0.00            
ATOM    115  H55 ACD     1       5.550  30.450   8.180  1.00  0.00            
ATOM    116  O28 ACD     1       6.250  29.850   6.380  1.00  0.00            
ATOM    117  C34 ACD     1       5.040  29.110   6.140  1.00  0.00            
ATOM    118  H56 ACD     1       4.210  29.550   6.700  1.00  0.00            
ATOM    119  C35 ACD     1       4.740  29.240   4.630  1.00  0.00            
ATOM    120  H57 ACD     1       5.730  29.400   4.170  1.00  0.00            
ATOM    121  O29 ACD     1       4.010  30.460   4.350  1.00  0.00            
ATOM    122  H58 ACD     1       3.730  30.400   3.430  1.00  0.00            
ATOM    123  C36 ACD     1       4.110  27.970   4.080  1.00  0.00            
ATOM    124  H59 ACD     1       3.100  27.890   4.500  1.00  0.00            
ATOM    125  O30 ACD     1       3.980  28.060   2.740  1.00  0.00            
ATOM    126  H60 ACD     1       4.840  27.830   2.380  1.00  0.00            
ATOM    127  C1  EB3     2      11.280  35.330   5.720  1.00  0.00            
ATOM    128  N1  EB3     2       9.940  34.760   5.660  1.00  0.00            
ATOM    129  C2  EB3     2       9.550  34.300   4.250  1.00  0.00            
ATOM    130  C3  EB3     2      10.370  32.970   3.900  1.00  0.00            
ATOM    131  O1  EB3     2       9.740  32.450   2.730  1.00  0.00            
ATOM    132  C4  EB3     2      10.280  31.200   2.080  1.00  0.00            
ATOM    133  C5  EB3     2      10.070  30.040   3.070  1.00  0.00            
ATOM    134  C6  EB3     2       8.820  29.860   3.690  1.00  0.00            
ATOM    135  C7  EB3     2       8.630  28.670   4.400  1.00  0.00            
ATOM    136  C8  EB3     2       9.690  27.780   4.580  1.00  0.00            
ATOM    137  Br1 EB3     2       9.530  26.280   5.750  1.00  0.00            
ATOM    138  C9  EB3     2      10.980  28.090   4.140  1.00  0.00            
ATOM    139  C10 EB3     2      11.170  29.190   3.340  1.00  0.00            
ATOM    140  C11 EB3     2       9.500  30.930   0.810  1.00  0.00            
ATOM    141  C12 EB3     2      10.070  30.020  -0.160  1.00  0.00            
ATOM    142  C13 EB3     2       9.270  29.450  -1.160  1.00  0.00            
ATOM    143  C14 EB3     2       7.960  29.910  -1.310  1.00  0.00            
ATOM    144  C15 EB3     2       7.420  30.890  -0.410  1.00  0.00            
ATOM    145  C16 EB3     2       8.130  31.400   0.660  1.00  0.00            
ATOM    146  C17 EB3     2       8.920  35.880   5.910  1.00  0.00            
ATOM    147  H1  EB3     2      12.070  34.620   5.450  1.00  0.00            
ATOM    148  H2  EB3     2      11.230  36.130   4.980  1.00  0.00            
ATOM    149  H3  EB3     2      11.580  35.870   6.620  1.00  0.00            
ATOM    150  H4  EB3     2       9.760  33.940   6.260  1.00  0.00            
ATOM    151  H5  EB3     2       9.760  35.130   3.570  1.00  0.00            
ATOM    152  H6  EB3     2       8.490  34.090   4.140  1.00  0.00            
ATOM    153  H7  EB3     2      10.270  32.240   4.720  1.00  0.00            
ATOM    154  H8  EB3     2      11.430  33.170   3.710  1.00  0.00            
ATOM    155  H9  EB3     2      11.350  31.260   1.860  1.00  0.00            
ATOM    156  H10 EB3     2       7.980  30.530   3.550  1.00  0.00            
ATOM    157  H11 EB3     2       7.650  28.540   4.850  1.00  0.00            
ATOM    158  H12 EB3     2      11.760  27.360   4.340  1.00  0.00            
ATOM    159  H13 EB3     2      12.170  29.380   2.940  1.00  0.00            
ATOM    160  H14 EB3     2      11.040  29.570  -0.010  1.00  0.00            
ATOM    161  H15 EB3     2       9.640  28.710  -1.870  1.00  0.00            
ATOM    162  H16 EB3     2       7.440  29.690  -2.240  1.00  0.00            
ATOM    163  H17 EB3     2       6.400  31.250  -0.500  1.00  0.00            
ATOM    164  H18 EB3     2       7.670  32.050   1.400  1.00  0.00            
ATOM    165  H19 EB3     2       7.950  35.400   5.770  1.00  0.00            
ATOM    166  H20 EB3     2       9.030  36.360   6.880  1.00  0.00            
ATOM    167  H21 EB3     2       9.040  36.640   5.140  1.00  0.00            
TER
ENDMDL
MODEL        1
ATOM      1  H1  ACD     1       5.940  22.200  10.180  1.00  0.00            
ATOM      2  O1  ACD     1       6.130  23.070  10.540  1.00  0.00            
ATOM      3  C1  ACD     1       7.520  23.130  10.230  1.00  0.00            
ATOM      4  H2  ACD     1       7.920  22.160  10.530  1.00  0.00            
ATOM      5  H3  ACD     1       7.930  23.900  10.910  1.00  0.00            
ATOM      6  C2  ACD     1       7.790  23.430   8.790  1.00  0.00            
ATOM      7  H4  ACD     1       8.850  23.430   8.510  1.00  0.00            
ATOM      8  O2  ACD     1       7.000  22.460   8.050  1.00  0.00            
ATOM      9  C3  ACD     1       6.810  22.620   6.690  1.00  0.00            
ATOM     10  H5  ACD     1       6.320  21.690   6.390  1.00  0.00            
ATOM     11  O3  ACD     1       8.020  22.840   5.950  1.00  0.00            
ATOM     12  C4  ACD     1       8.200  22.030   4.760  1.00  0.00            
ATOM     13  H6  ACD     1       7.220  21.580   4.540  1.00  0.00            
ATOM     14  C5  ACD     1       8.780  22.870   3.680  1.00  0.00            
ATOM     15  H7  ACD     1       9.730  23.290   4.030  1.00  0.00            
ATOM     16  O4  ACD     1       7.910  23.960   3.230  1.00  0.00            
ATOM     17  H8  ACD     1       8.270  24.210   2.380  1.00  0.00            
ATOM     18  C6  ACD     1       9.090  22.000   2.460  1.00  0.00            
ATOM     19  H9  ACD     1       8.160  21.540   2.090  1.00  0.00            
ATOM     20  O5  ACD     1       9.550  22.720   1.400  1.00  0.00            
ATOM     21  H10 ACD     1      10.500  22.610   1.510  1.00  0.00            
ATOM     22  C7  ACD     1      10.060  20.910   2.870  1.00  0.00            
ATOM     23  H11 ACD     1      10.270  20.180   2.080  1.00  0.00            
ATOM     24  O6  ACD     1       9.440  20.120   3.950  1.00  0.00            
ATOM     25  C8  ACD     1       9.090  20.870   5.130  1.00  0.00            
ATOM     26  H12 ACD     1       9.980  21.330   5.570  1.00  0.00            
ATOM     27  C9  ACD     1       8.530  19.920   6.190  1.00  0.00            
ATOM     28  H13 ACD     1       9.270  19.110   6.320  1.00  0.00            
ATOM     29  H14 ACD     1       8.470  20.380   7.180  1.00  0.00            
ATOM     30  O7  ACD     1       7.280  19.300   5.810  1.00  0.00            
ATOM     31  H15 ACD     1       7.590  18.530   5.320  1.00  0.00            
ATOM     32  O8  ACD     1      11.250  21.490   3.350  1.00  0.00            
ATOM     33  C10 ACD     1      12.530  21.070   2.830  1.00  0.00            
ATOM     34  H16 ACD     1      12.460  20.080   2.350  1.00  0.00            
ATOM     35  C11 ACD     1      13.030  22.060   1.800  1.00  0.00            
ATOM     36  H17 ACD     1      13.000  22.980   2.400  1.00  0.00            
ATOM     37  O9  ACD     1      12.080  22.100   0.690  1.00  0.00            
ATOM     38  H18 ACD     1      12.270  22.830   0.090  1.00  0.00            
ATOM     39  C12 ACD     1      14.480  21.700   1.420  1.00  0.00            
ATOM     40  H19 ACD     1      14.460  20.790   0.820  1.00  0.00            
ATOM     41  O10 ACD     1      15.020  22.660   0.650  1.00  0.00            
ATOM     42  H20 ACD     1      15.200  23.450   1.170  1.00  0.00            
ATOM     43  C13 ACD     1      15.350  21.410   2.650  1.00  0.00            
ATOM     44  H21 ACD     1      16.350  21.070   2.350  1.00  0.00            
ATOM     45  O11 ACD     1      14.740  20.450   3.490  1.00  0.00            
ATOM     46  C14 ACD     1      13.490  20.860   3.990  1.00  0.00            
ATOM     47  H22 ACD     1      13.670  21.810   4.510  1.00  0.00            
ATOM     48  C15 ACD     1      12.900  19.750   4.890  1.00  0.00            
ATOM     49  H23 ACD     1      12.190  20.270   5.550  1.00  0.00            
ATOM     50  H24 ACD     1      12.300  19.050   4.280  1.00  0.00            
ATOM     51  O12 ACD     1      13.830  19.120   5.770  1.00  0.00            
ATOM     52  H25 ACD     1      14.320  18.470   5.250  1.00  0.00            
ATOM     53  O13 ACD     1      15.410  22.650   3.290  1.00  0.00            
ATOM     54  C16 ACD     1      16.580  23.200   3.900  1.00  0.00            
ATOM     55  H26 ACD     1      17.350  22.810   3.230  1.00  0.00            
ATOM     56  C17 ACD     1      16.450  24.660   3.520  1.00  0.00            
ATOM     57  H27 ACD     1      15.460  25.080   3.750  1.00  0.00            
ATOM     58  O14 ACD     1      16.860  24.840   2.100  1.00  0.00            
ATOM     59  H28 ACD     1      17.810  24.840   1.960  1.00  0.00            
ATOM     60  C18 ACD     1      17.440  25.500   4.420  1.00  0.00            
ATOM     61  H29 ACD     1      18.450  25.210   4.110  1.00  0.00            
ATOM     62  O15 ACD     1      17.360  26.910   4.180  1.00  0.00            
ATOM     63  H30 ACD     1      16.540  27.040   4.670  1.00  0.00            
ATOM     64  C19 ACD     1      17.230  25.140   5.910  1.00  0.00            
ATOM     65  H31 ACD     1      17.890  25.670   6.610  1.00  0.00            
ATOM     66  O16 ACD     1      17.490  23.730   6.100  1.00  0.00            
ATOM     67  C20 ACD     1      16.710  22.780   5.360  1.00  0.00            
ATOM     68  H32 ACD     1      15.690  22.770   5.760  1.00  0.00            
ATOM     69  C21 ACD     1      17.300  21.360   5.590  1.00  0.00            
ATOM     70  H33 ACD     1      17.130  21.270   6.680  1.00  0.00            
ATOM     71  H34 ACD     1      16.710  20.600   5.060  1.00  0.00            
ATOM     72  O17 ACD     1      18.650  21.180   5.190  1.00  0.00            
ATOM     73  H35 ACD     1      18.810  20.230   5.240  1.00  0.00            
ATOM     74  O18 ACD     1      15.900  25.420   6.340  1.00  0.00            
ATOM     75  C22 ACD     1      15.710  26.320   7.470  1.00  0.00            
ATOM     76  H36 ACD     1      16.690  26.590   7.900  1.00  0.00            
ATOM     77  C23 ACD     1      15.010  27.600   7.000  1.00  0.00            
ATOM     78  H37 ACD     1      14.130  27.210   6.470  1.00  0.00            
ATOM     79  O19 ACD     1      15.850  28.260   5.990  1.00  0.00            
ATOM     80  H38 ACD     1      16.460  28.860   6.440  1.00  0.00            
ATOM     81  C24 ACD     1      14.530  28.460   8.150  1.00  0.00            
ATOM     82  H39 ACD     1      15.460  28.800   8.630  1.00  0.00            
ATOM     83  O20 ACD     1      13.670  29.580   7.840  1.00  0.00            
ATOM     84  H40 ACD     1      12.790  29.280   8.060  1.00  0.00            
ATOM     85  C25 ACD     1      13.790  27.650   9.180  1.00  0.00            
ATOM     86  H41 ACD     1      13.650  28.270  10.070  1.00  0.00            
ATOM     87  O21 ACD     1      14.630  26.500   9.490  1.00  0.00            
ATOM     88  C26 ACD     1      14.880  25.630   8.480  1.00  0.00            
ATOM     89  H42 ACD     1      13.950  25.290   7.990  1.00  0.00            
ATOM     90  C27 ACD     1      15.640  24.580   9.210  1.00  0.00            
ATOM     91  H43 ACD     1      15.120  24.180  10.090  1.00  0.00            
ATOM     92  H44 ACD     1      15.620  23.710   8.550  1.00  0.00            
ATOM     93  O22 ACD     1      16.990  24.930   9.520  1.00  0.00            
ATOM     94  H45 ACD     1      17.470  24.100   9.440  1.00  0.00            
ATOM     95  O23 ACD     1      12.550  27.180   8.660  1.00  0.00            
ATOM     96  C28 ACD     1      11.430  27.150   9.530  1.00  0.00            
ATOM     97  H46 ACD     1      11.770  27.670  10.430  1.00  0.00            
ATOM     98  C29 ACD     1      11.040  25.670   9.780  1.00  0.00            
ATOM     99  H47 ACD     1      10.890  25.100   8.860  1.00  0.00            
ATOM    100  O24 ACD     1       9.790  25.610  10.490  1.00  0.00            
ATOM    101  C30 ACD     1      12.020  24.810  10.590  1.00  0.00            
ATOM    102  H48 ACD     1      12.910  24.600   9.990  1.00  0.00            
ATOM    103  H49 ACD     1      12.360  25.410  11.450  1.00  0.00            
ATOM    104  O25 ACD     1      11.400  23.620  10.950  1.00  0.00            
ATOM    105  H50 ACD     1      10.610  23.780  11.470  1.00  0.00            
ATOM    106  C31 ACD     1      10.340  27.990   8.940  1.00  0.00            
ATOM    107  H51 ACD     1      10.210  27.710   7.880  1.00  0.00            
ATOM    108  O26 ACD     1      10.820  29.360   8.910  1.00  0.00            
ATOM    109  H52 ACD     1      10.260  29.920   9.460  1.00  0.00            
ATOM    110  C32 ACD     1       9.020  27.810   9.790  1.00  0.00            
ATOM    111  H53 ACD     1       9.130  28.330  10.740  1.00  0.00            
ATOM    112  O27 ACD     1       7.970  28.390   9.100  1.00  0.00            
ATOM    113  H54 ACD     1       8.000  27.890   8.280  1.00  0.00            
ATOM    114  C33 ACD     1       8.670  26.330   9.970  1.00  0.00            
ATOM    115  H55 ACD     1       7.720  26.190  10.500  1.00  0.00            
ATOM    116  O28 ACD     1       8.240  25.860   8.670  1.00  0.00            
ATOM    117  C34 ACD     1       7.240  24.860   8.480  1.00  0.00            
ATOM    118  H56 ACD     1       6.410  25.080   9.170  1.00  0.00            
ATOM    119  C35 ACD     1       6.620  25.100   7.060  1.00  0.00            
ATOM    120  H57 ACD     1       7.480  25.230   6.390  1.00  0.00            
ATOM    121  O29 ACD     1       5.720  26.230   7.070  1.00  0.00            
ATOM    122  H58 ACD     1       5.580  26.650   6.220  1.00  0.00            
ATOM    123  C36 ACD     1       5.900  23.850   6.540  1.00  0.00            
ATOM    124  H59 ACD     1       4.980  23.740   7.130  1.00  0.00            
ATOM    125  O30 ACD     1       5.720  23.940   5.090  1.00  0.00            
ATOM    126  H60 ACD     1       6.590  24.020   4.690  1.00  0.00            
ATOM    127  C1  EB3     2      12.250  32.570   4.670  1.00  0.00            
ATOM    128  N1  EB3     2      12.260  31.830   5.980  1.00  0.00            
ATOM    129  C2  EB3     2      11.500  30.550   5.770  1.00  0.00            
ATOM    130  C3  EB3     2      11.970  29.480   4.750  1.00  0.00            
ATOM    131  O1  EB3     2      10.830  28.680   4.370  1.00  0.00            
ATOM    132  C4  EB3     2      11.140  27.650   3.470  1.00  0.00            
ATOM    133  C5  EB3     2      11.430  26.380   4.290  1.00  0.00            
ATOM    134  C6  EB3     2      10.490  26.020   5.270  1.00  0.00            
ATOM    135  C7  EB3     2      10.680  24.880   6.080  1.00  0.00            
ATOM    136  C8  EB3     2      11.860  24.150   5.970  1.00  0.00            
ATOM    137  Br1 EB3     2      12.230  22.770   7.200  1.00  0.00            
ATOM    138  C9  EB3     2      12.900  24.580   5.080  1.00  0.00            
ATOM    139  C10 EB3     2      12.640  25.640   4.240  1.00  0.00            
ATOM    140  C11 EB3     2       9.940  27.390   2.580  1.00  0.00            
ATOM    141  C12 EB3     2      10.010  26.400   1.620  1.00  0.00            
ATOM    142  C13 EB3     2       8.890  25.980   0.830  1.00  0.00            
ATOM    143  C14 EB3     2       7.680  26.550   1.060  1.00  0.00            
ATOM    144  C15 EB3     2       7.570  27.530   2.000  1.00  0.00            
ATOM    145  C16 EB3     2       8.650  27.950   2.770  1.00  0.00            
ATOM    146  C17 EB3     2      11.490  32.540   7.020  1.00  0.00            
ATOM    147  H1  EB3     2      11.280  32.840   4.260  1.00  0.00            
ATOM    148  H2  EB3     2      12.730  33.540   4.820  1.00  0.00            
ATOM    149  H3  EB3     2      12.700  32.010   3.850  1.00  0.00            
ATOM    150  H4  EB3     2      13.240  31.570   6.180  1.00  0.00            
ATOM    151  H5  EB3     2      10.500  30.800   5.410  1.00  0.00            
ATOM    152  H6  EB3     2      11.290  30.190   6.770  1.00  0.00            
ATOM    153  H7  EB3     2      12.870  28.970   5.140  1.00  0.00            
ATOM    154  H8  EB3     2      12.330  29.980   3.840  1.00  0.00            
ATOM    155  H9  EB3     2      11.880  28.030   2.760  1.00  0.00            
ATOM    156  H10 EB3     2       9.620  26.650   5.440  1.00  0.00            
ATOM    157  H11 EB3     2       9.990  24.530   6.840  1.00  0.00            
ATOM    158  H12 EB3     2      13.820  24.010   5.080  1.00  0.00            
ATOM    159  H13 EB3     2      13.310  25.910   3.430  1.00  0.00            
ATOM    160  H14 EB3     2      10.980  25.970   1.380  1.00  0.00            
ATOM    161  H15 EB3     2       9.000  25.150   0.140  1.00  0.00            
ATOM    162  H16 EB3     2       6.830  26.260   0.450  1.00  0.00            
ATOM    163  H17 EB3     2       6.610  27.930   2.300  1.00  0.00            
ATOM    164  H18 EB3     2       8.520  28.810   3.420  1.00  0.00            
ATOM    165  H19 EB3     2      12.030  33.470   7.170  1.00  0.00            
ATOM    166  H20 EB3     2      10.490  32.750   6.630  1.00  0.00            
ATOM    167  H21 EB3     2      11.350  31.960   7.930  1.00  0.00            
TER
ENDMDL
MODEL        1
ATOM      1  H1  ACD     1       7.670  20.860  18.000  1.00  0.00            
ATOM      2  O1  ACD     1       8.310  21.070  17.320  1.00  0.00            
ATOM      3  C1  ACD     1       8.940  22.320  17.580  1.00  0.00            
ATOM      4  H2  ACD     1       9.000  22.490  18.660  1.00  0.00            
ATOM      5  H3  ACD     1       8.410  23.190  17.190  1.00  0.00            
ATOM      6  C2  ACD     1      10.320  22.430  16.960  1.00  0.00            
ATOM      7  H4  ACD     1      10.710  23.410  17.280  1.00  0.00            
ATOM      8  O2  ACD     1      11.090  21.420  17.540  1.00  0.00            
ATOM      9  C3  ACD     1      12.420  21.310  17.110  1.00  0.00            
ATOM     10  H5  ACD     1      12.930  20.510  17.650  1.00  0.00            
ATOM     11  O3  ACD     1      13.090  22.550  17.390  1.00  0.00            
ATOM     12  C4  ACD     1      14.090  22.510  18.360  1.00  0.00            
ATOM     13  H6  ACD     1      14.340  21.460  18.570  1.00  0.00            
ATOM     14  C5  ACD     1      15.270  23.150  17.570  1.00  0.00            
ATOM     15  H7  ACD     1      14.790  24.030  17.120  1.00  0.00            
ATOM     16  O4  ACD     1      15.730  22.190  16.580  1.00  0.00            
ATOM     17  H8  ACD     1      15.030  21.630  16.240  1.00  0.00            
ATOM     18  C6  ACD     1      16.390  23.660  18.440  1.00  0.00            
ATOM     19  H9  ACD     1      16.930  22.810  18.880  1.00  0.00            
ATOM     20  O5  ACD     1      17.240  24.640  17.660  1.00  0.00            
ATOM     21  H10 ACD     1      17.850  24.170  17.080  1.00  0.00            
ATOM     22  C7  ACD     1      15.810  24.500  19.600  1.00  0.00            
ATOM     23  H11 ACD     1      16.600  24.630  20.340  1.00  0.00            
ATOM     24  O6  ACD     1      14.840  23.760  20.260  1.00  0.00            
ATOM     25  C8  ACD     1      13.720  23.330  19.540  1.00  0.00            
ATOM     26  H12 ACD     1      13.270  24.250  19.140  1.00  0.00            
ATOM     27  C9  ACD     1      12.710  22.690  20.490  1.00  0.00            
ATOM     28  H13 ACD     1      11.930  22.300  19.830  1.00  0.00            
ATOM     29  H14 ACD     1      13.150  21.830  21.010  1.00  0.00            
ATOM     30  O7  ACD     1      12.190  23.640  21.460  1.00  0.00            
ATOM     31  H15 ACD     1      12.610  23.460  22.300  1.00  0.00            
ATOM     32  O8  ACD     1      15.260  25.770  19.210  1.00  0.00            
ATOM     33  C10 ACD     1      15.580  26.900  19.940  1.00  0.00            
ATOM     34  H16 ACD     1      16.220  26.580  20.770  1.00  0.00            
ATOM     35  C11 ACD     1      16.320  27.770  18.910  1.00  0.00            
ATOM     36  H17 ACD     1      15.750  27.890  17.980  1.00  0.00            
ATOM     37  O9  ACD     1      17.550  27.240  18.440  1.00  0.00            
ATOM     38  H18 ACD     1      17.340  26.330  18.240  1.00  0.00            
ATOM     39  C12 ACD     1      16.640  29.170  19.540  1.00  0.00            
ATOM     40  H19 ACD     1      17.290  29.090  20.420  1.00  0.00            
ATOM     41  O10 ACD     1      17.110  30.160  18.630  1.00  0.00            
ATOM     42  H20 ACD     1      16.300  30.420  18.180  1.00  0.00            
ATOM     43  C13 ACD     1      15.410  29.810  20.140  1.00  0.00            
ATOM     44  H21 ACD     1      15.640  30.730  20.700  1.00  0.00            
ATOM     45  O11 ACD     1      14.900  28.860  21.060  1.00  0.00            
ATOM     46  C14 ACD     1      14.380  27.690  20.490  1.00  0.00            
ATOM     47  H22 ACD     1      13.570  27.870  19.770  1.00  0.00            
ATOM     48  C15 ACD     1      13.660  26.890  21.600  1.00  0.00            
ATOM     49  H23 ACD     1      13.240  25.940  21.220  1.00  0.00            
ATOM     50  H24 ACD     1      14.390  26.580  22.350  1.00  0.00            
ATOM     51  O12 ACD     1      12.620  27.660  22.160  1.00  0.00            
ATOM     52  H25 ACD     1      11.870  27.110  22.410  1.00  0.00            
ATOM     53  O13 ACD     1      14.480  30.070  19.100  1.00  0.00            
ATOM     54  C16 ACD     1      14.000  31.420  18.980  1.00  0.00            
ATOM     55  H26 ACD     1      14.560  32.210  19.510  1.00  0.00            
ATOM     56  C17 ACD     1      14.100  31.740  17.500  1.00  0.00            
ATOM     57  H27 ACD     1      13.820  30.800  17.000  1.00  0.00            
ATOM     58  O14 ACD     1      15.480  32.060  17.120  1.00  0.00            
ATOM     59  H28 ACD     1      15.710  32.950  17.410  1.00  0.00            
ATOM     60  C18 ACD     1      13.140  32.850  16.990  1.00  0.00            
ATOM     61  H29 ACD     1      13.320  33.840  17.440  1.00  0.00            
ATOM     62  O15 ACD     1      13.090  33.060  15.600  1.00  0.00            
ATOM     63  H30 ACD     1      13.940  33.390  15.310  1.00  0.00            
ATOM     64  C19 ACD     1      11.760  32.560  17.390  1.00  0.00            
ATOM     65  H31 ACD     1      11.050  33.310  17.040  1.00  0.00            
ATOM     66  O16 ACD     1      11.750  32.480  18.850  1.00  0.00            
ATOM     67  C20 ACD     1      12.580  31.390  19.430  1.00  0.00            
ATOM     68  H32 ACD     1      12.190  30.410  19.130  1.00  0.00            
ATOM     69  C21 ACD     1      12.510  31.360  20.950  1.00  0.00            
ATOM     70  H33 ACD     1      11.490  31.480  21.310  1.00  0.00            
ATOM     71  H34 ACD     1      12.880  30.380  21.280  1.00  0.00            
ATOM     72  O17 ACD     1      13.320  32.360  21.570  1.00  0.00            
ATOM     73  H35 ACD     1      13.180  32.360  22.520  1.00  0.00            
ATOM     74  O18 ACD     1      11.400  31.290  16.840  1.00  0.00            
ATOM     75  C22 ACD     1      10.150  31.250  16.050  1.00  0.00            
ATOM     76  H36 ACD     1       9.520  32.140  16.060  1.00  0.00            
ATOM     77  C23 ACD     1      10.610  30.870  14.650  1.00  0.00            
ATOM     78  H37 ACD     1      11.380  30.100  14.830  1.00  0.00            
ATOM     79  O19 ACD     1      11.180  32.030  14.100  1.00  0.00            
ATOM     80  H38 ACD     1      11.960  32.290  14.610  1.00  0.00            
ATOM     81  C24 ACD     1       9.410  30.380  13.820  1.00  0.00            
ATOM     82  H39 ACD     1       8.800  31.270  13.630  1.00  0.00            
ATOM     83  O20 ACD     1       9.870  29.940  12.500  1.00  0.00            
ATOM     84  H40 ACD     1      10.710  30.390  12.350  1.00  0.00            
ATOM     85  C25 ACD     1       8.620  29.370  14.600  1.00  0.00            
ATOM     86  H41 ACD     1       7.670  29.230  14.060  1.00  0.00            
ATOM     87  O21 ACD     1       8.250  29.900  15.870  1.00  0.00            
ATOM     88  C26 ACD     1       9.350  30.140  16.680  1.00  0.00            
ATOM     89  H42 ACD     1       9.920  29.210  16.790  1.00  0.00            
ATOM     90  C27 ACD     1       8.980  30.570  18.030  1.00  0.00            
ATOM     91  H43 ACD     1       9.800  30.720  18.750  1.00  0.00            
ATOM     92  H44 ACD     1       8.500  31.560  18.000  1.00  0.00            
ATOM     93  O22 ACD     1       8.070  29.650  18.570  1.00  0.00            
ATOM     94  H45 ACD     1       7.520  29.380  17.830  1.00  0.00            
ATOM     95  O23 ACD     1       9.430  28.180  14.750  1.00  0.00            
ATOM     96  C28 ACD     1       8.780  26.940  14.400  1.00  0.00            
ATOM     97  H46 ACD     1       7.780  27.010  13.960  1.00  0.00            
ATOM     98  C29 ACD     1       8.670  26.070  15.650  1.00  0.00            
ATOM     99  H47 ACD     1       9.710  25.900  15.950  1.00  0.00            
ATOM    100  O24 ACD     1       8.060  24.850  15.380  1.00  0.00            
ATOM    101  C30 ACD     1       7.810  26.810  16.670  1.00  0.00            
ATOM    102  H48 ACD     1       8.340  27.690  17.060  1.00  0.00            
ATOM    103  H49 ACD     1       6.960  27.290  16.150  1.00  0.00            
ATOM    104  O25 ACD     1       7.340  26.140  17.790  1.00  0.00            
ATOM    105  H50 ACD     1       6.750  25.430  17.500  1.00  0.00            
ATOM    106  C31 ACD     1       9.700  26.130  13.380  1.00  0.00            
ATOM    107  H51 ACD     1      10.660  25.910  13.870  1.00  0.00            
ATOM    108  O26 ACD     1       9.900  26.840  12.160  1.00  0.00            
ATOM    109  H52 ACD     1      10.200  27.740  12.360  1.00  0.00            
ATOM    110  C32 ACD     1       9.040  24.700  13.140  1.00  0.00            
ATOM    111  H53 ACD     1       8.060  24.890  12.690  1.00  0.00            
ATOM    112  O27 ACD     1       9.890  23.940  12.310  1.00  0.00            
ATOM    113  H54 ACD     1       9.960  24.450  11.500  1.00  0.00            
ATOM    114  C33 ACD     1       8.770  23.980  14.490  1.00  0.00            
ATOM    115  H55 ACD     1       8.300  22.990  14.410  1.00  0.00            
ATOM    116  O28 ACD     1      10.000  23.760  15.090  1.00  0.00            
ATOM    117  C34 ACD     1      10.350  22.470  15.450  1.00  0.00            
ATOM    118  H56 ACD     1       9.620  21.730  15.080  1.00  0.00            
ATOM    119  C35 ACD     1      11.730  22.150  14.830  1.00  0.00            
ATOM    120  H57 ACD     1      12.420  23.000  14.940  1.00  0.00            
ATOM    121  O29 ACD     1      11.600  21.910  13.370  1.00  0.00            
ATOM    122  H58 ACD     1      10.960  22.500  12.960  1.00  0.00            
ATOM    123  C36 ACD     1      12.380  21.000  15.560  1.00  0.00            
ATOM    124  H59 ACD     1      11.760  20.100  15.510  1.00  0.00            
ATOM    125  O30 ACD     1      13.760  20.810  15.120  1.00  0.00            
ATOM    126  H60 ACD     1      13.560  20.780  14.180  1.00  0.00            
ATOM    127  C1  EB3     2      19.720  27.570  16.060  1.00  0.00            
ATOM    128  N1  EB3     2      18.940  28.800  16.470  1.00  0.00            
ATOM    129  C2  EB3     2      17.940  29.110  15.360  1.00  0.00            
ATOM    130  C3  EB3     2      16.920  28.040  15.010  1.00  0.00            
ATOM    131  O1  EB3     2      15.840  28.730  14.330  1.00  0.00            
ATOM    132  C4  EB3     2      14.710  27.910  13.900  1.00  0.00            
ATOM    133  C5  EB3     2      13.900  27.450  15.030  1.00  0.00            
ATOM    134  C6  EB3     2      13.690  26.080  15.250  1.00  0.00            
ATOM    135  C7  EB3     2      12.850  25.710  16.320  1.00  0.00            
ATOM    136  C8  EB3     2      12.190  26.620  17.150  1.00  0.00            
ATOM    137  Br1 EB3     2      10.960  26.120  18.520  1.00  0.00            
ATOM    138  C9  EB3     2      12.480  27.970  17.000  1.00  0.00            
ATOM    139  C10 EB3     2      13.340  28.380  15.920  1.00  0.00            
ATOM    140  C11 EB3     2      13.900  28.600  12.800  1.00  0.00            
ATOM    141  C12 EB3     2      13.390  27.770  11.740  1.00  0.00            
ATOM    142  C13 EB3     2      12.760  28.330  10.580  1.00  0.00            
ATOM    143  C14 EB3     2      12.490  29.680  10.620  1.00  0.00            
ATOM    144  C15 EB3     2      12.930  30.560  11.670  1.00  0.00            
ATOM    145  C16 EB3     2      13.680  30.010  12.740  1.00  0.00            
ATOM    146  C17 EB3     2      19.840  29.990  16.550  1.00  0.00            
ATOM    147  H1  EB3     2      20.490  27.440  16.820  1.00  0.00            
ATOM    148  H2  EB3     2      19.000  26.750  16.070  1.00  0.00            
ATOM    149  H3  EB3     2      20.080  27.810  15.060  1.00  0.00            
ATOM    150  H4  EB3     2      18.450  28.550  17.340  1.00  0.00            
ATOM    151  H5  EB3     2      18.450  29.270  14.410  1.00  0.00            
ATOM    152  H6  EB3     2      17.430  30.010  15.710  1.00  0.00            
ATOM    153  H7  EB3     2      16.470  27.500  15.850  1.00  0.00            
ATOM    154  H8  EB3     2      17.260  27.230  14.350  1.00  0.00            
ATOM    155  H9  EB3     2      15.210  27.050  13.450  1.00  0.00            
ATOM    156  H10 EB3     2      14.080  25.300  14.600  1.00  0.00            
ATOM    157  H11 EB3     2      12.510  24.680  16.400  1.00  0.00            
ATOM    158  H12 EB3     2      12.040  28.740  17.630  1.00  0.00            
ATOM    159  H13 EB3     2      13.540  29.430  15.730  1.00  0.00            
ATOM    160  H14 EB3     2      13.510  26.690  11.820  1.00  0.00            
ATOM    161  H15 EB3     2      12.370  27.680   9.800  1.00  0.00            
ATOM    162  H16 EB3     2      11.990  30.030   9.720  1.00  0.00            
ATOM    163  H17 EB3     2      12.800  31.640  11.570  1.00  0.00            
ATOM    164  H18 EB3     2      14.050  30.630  13.550  1.00  0.00            
ATOM    165  H19 EB3     2      20.620  29.720  17.270  1.00  0.00            
ATOM    166  H20 EB3     2      20.300  30.280  15.610  1.00  0.00            
ATOM    167  H21 EB3     2      19.290  30.890  16.850  1.00  0.00            
TER
ENDMDL
MODEL        1
ATOM      1  H1  ACD     1       7.020  11.670   3.500  1.00  0.00            
ATOM      2  O1  ACD     1       7.500  12.360   3.030  1.00  0.00            
ATOM      3  C1  ACD     1       8.360  13.210   3.780  1.00  0.00            
ATOM      4  H2  ACD     1       9.200  12.620   4.160  1.00  0.00            
ATOM      5  H3  ACD     1       7.830  13.780   4.560  1.00  0.00            
ATOM      6  C2  ACD     1       9.020  14.210   2.830  1.00  0.00            
ATOM      7  H4  ACD     1       9.770  14.760   3.420  1.00  0.00            
ATOM      8  O2  ACD     1       9.740  13.530   1.730  1.00  0.00            
ATOM      9  C3  ACD     1      10.220  14.290   0.640  1.00  0.00            
ATOM     10  H5  ACD     1      10.790  13.580   0.030  1.00  0.00            
ATOM     11  O3  ACD     1      11.030  15.330   1.120  1.00  0.00            
ATOM     12  C4  ACD     1      12.430  15.180   0.970  1.00  0.00            
ATOM     13  H6  ACD     1      12.650  14.160   0.620  1.00  0.00            
ATOM     14  C5  ACD     1      12.920  16.290   0.050  1.00  0.00            
ATOM     15  H7  ACD     1      12.480  17.220   0.440  1.00  0.00            
ATOM     16  O4  ACD     1      12.360  15.980  -1.280  1.00  0.00            
ATOM     17  H8  ACD     1      11.420  16.160  -1.350  1.00  0.00            
ATOM     18  C6  ACD     1      14.430  16.340   0.040  1.00  0.00            
ATOM     19  H9  ACD     1      14.890  15.480  -0.460  1.00  0.00            
ATOM     20  O5  ACD     1      14.900  17.410  -0.690  1.00  0.00            
ATOM     21  H10 ACD     1      14.870  17.200  -1.630  1.00  0.00            
ATOM     22  C7  ACD     1      15.090  16.400   1.410  1.00  0.00            
ATOM     23  H11 ACD     1      16.170  16.250   1.350  1.00  0.00            
ATOM     24  O6  ACD     1      14.580  15.270   2.110  1.00  0.00            
ATOM     25  C8  ACD     1      13.140  15.220   2.310  1.00  0.00            
ATOM     26  H12 ACD     1      12.910  16.160   2.830  1.00  0.00            
ATOM     27  C9  ACD     1      12.770  14.170   3.240  1.00  0.00            
ATOM     28  H13 ACD     1      13.410  14.290   4.120  1.00  0.00            
ATOM     29  H14 ACD     1      11.700  14.180   3.490  1.00  0.00            
ATOM     30  O7  ACD     1      13.110  12.850   2.700  1.00  0.00            
ATOM     31  H15 ACD     1      12.900  12.220   3.400  1.00  0.00            
ATOM     32  O8  ACD     1      14.720  17.590   2.070  1.00  0.00            
ATOM     33  C10 ACD     1      15.710  18.450   2.660  1.00  0.00            
ATOM     34  H16 ACD     1      16.710  18.040   2.480  1.00  0.00            
ATOM     35  C11 ACD     1      15.520  19.770   2.010  1.00  0.00            
ATOM     36  H17 ACD     1      14.490  20.140   2.110  1.00  0.00            
ATOM     37  O9  ACD     1      15.880  19.770   0.620  1.00  0.00            
ATOM     38  H18 ACD     1      15.360  19.180   0.060  1.00  0.00            
ATOM     39  C12 ACD     1      16.320  20.820   2.720  1.00  0.00            
ATOM     40  H19 ACD     1      17.390  20.590   2.590  1.00  0.00            
ATOM     41  O10 ACD     1      15.990  22.110   2.410  1.00  0.00            
ATOM     42  H20 ACD     1      15.040  22.190   2.550  1.00  0.00            
ATOM     43  C13 ACD     1      16.110  20.830   4.240  1.00  0.00            
ATOM     44  H21 ACD     1      16.960  21.440   4.590  1.00  0.00            
ATOM     45  O11 ACD     1      16.240  19.490   4.760  1.00  0.00            
ATOM     46  C14 ACD     1      15.400  18.520   4.210  1.00  0.00            
ATOM     47  H22 ACD     1      14.360  18.860   4.190  1.00  0.00            
ATOM     48  C15 ACD     1      15.550  17.200   4.950  1.00  0.00            
ATOM     49  H23 ACD     1      15.400  17.380   6.020  1.00  0.00            
ATOM     50  H24 ACD     1      14.790  16.450   4.700  1.00  0.00            
ATOM     51  O12 ACD     1      16.860  16.680   4.780  1.00  0.00            
ATOM     52  H25 ACD     1      17.470  17.380   5.030  1.00  0.00            
ATOM     53  O13 ACD     1      14.830  21.370   4.540  1.00  0.00            
ATOM     54  C16 ACD     1      14.770  22.120   5.730  1.00  0.00            
ATOM     55  H26 ACD     1      15.760  22.530   5.970  1.00  0.00            
ATOM     56  C17 ACD     1      13.870  23.300   5.420  1.00  0.00            
ATOM     57  H27 ACD     1      13.070  22.940   4.750  1.00  0.00            
ATOM     58  O14 ACD     1      14.520  24.330   4.620  1.00  0.00            
ATOM     59  H28 ACD     1      15.340  24.580   5.050  1.00  0.00            
ATOM     60  C18 ACD     1      13.140  23.990   6.600  1.00  0.00            
ATOM     61  H29 ACD     1      13.870  24.470   7.260  1.00  0.00            
ATOM     62  O15 ACD     1      12.160  25.010   6.310  1.00  0.00            
ATOM     63  H30 ACD     1      12.610  25.660   5.770  1.00  0.00            
ATOM     64  C19 ACD     1      12.550  22.860   7.480  1.00  0.00            
ATOM     65  H31 ACD     1      12.130  23.160   8.440  1.00  0.00            
ATOM     66  O16 ACD     1      13.540  22.030   7.890  1.00  0.00            
ATOM     67  C20 ACD     1      14.220  21.250   6.910  1.00  0.00            
ATOM     68  H32 ACD     1      13.510  20.480   6.590  1.00  0.00            
ATOM     69  C21 ACD     1      15.210  20.510   7.750  1.00  0.00            
ATOM     70  H33 ACD     1      14.600  20.220   8.610  1.00  0.00            
ATOM     71  H34 ACD     1      15.650  19.650   7.230  1.00  0.00            
ATOM     72  O17 ACD     1      16.330  21.270   8.100  1.00  0.00            
ATOM     73  H35 ACD     1      16.130  22.160   8.410  1.00  0.00            
ATOM     74  O18 ACD     1      11.530  22.160   6.810  1.00  0.00            
ATOM     75  C22 ACD     1      10.220  22.120   7.290  1.00  0.00            
ATOM     76  H36 ACD     1      10.030  22.820   8.120  1.00  0.00            
ATOM     77  C23 ACD     1       9.390  22.490   6.090  1.00  0.00            
ATOM     78  H37 ACD     1       9.650  21.790   5.280  1.00  0.00            
ATOM     79  O19 ACD     1       9.640  23.790   5.740  1.00  0.00            
ATOM     80  H38 ACD     1      10.580  23.950   5.820  1.00  0.00            
ATOM     81  C24 ACD     1       7.920  22.290   6.360  1.00  0.00            
ATOM     82  H39 ACD     1       7.630  23.050   7.100  1.00  0.00            
ATOM     83  O20 ACD     1       7.090  22.610   5.310  1.00  0.00            
ATOM     84  H40 ACD     1       7.200  23.560   5.280  1.00  0.00            
ATOM     85  C25 ACD     1       7.660  20.860   6.890  1.00  0.00            
ATOM     86  H41 ACD     1       6.620  20.700   7.200  1.00  0.00            
ATOM     87  O21 ACD     1       8.460  20.630   8.060  1.00  0.00            
ATOM     88  C26 ACD     1       9.840  20.740   7.830  1.00  0.00            
ATOM     89  H42 ACD     1      10.170  20.020   7.060  1.00  0.00            
ATOM     90  C27 ACD     1      10.530  20.400   9.130  1.00  0.00            
ATOM     91  H43 ACD     1      10.420  19.340   9.390  1.00  0.00            
ATOM     92  H44 ACD     1      11.610  20.560   9.020  1.00  0.00            
ATOM     93  O22 ACD     1      10.040  21.120  10.230  1.00  0.00            
ATOM     94  H45 ACD     1       9.080  21.110  10.280  1.00  0.00            
ATOM     95  O23 ACD     1       8.000  19.940   5.870  1.00  0.00            
ATOM     96  C28 ACD     1       7.080  18.810   5.640  1.00  0.00            
ATOM     97  H46 ACD     1       6.220  18.750   6.310  1.00  0.00            
ATOM     98  C29 ACD     1       7.910  17.550   5.850  1.00  0.00            
ATOM     99  H47 ACD     1       8.840  17.670   5.290  1.00  0.00            
ATOM    100  O24 ACD     1       7.290  16.300   5.400  1.00  0.00            
ATOM    101  C30 ACD     1       8.230  17.340   7.280  1.00  0.00            
ATOM    102  H48 ACD     1       8.720  16.360   7.360  1.00  0.00            
ATOM    103  H49 ACD     1       8.930  18.110   7.610  1.00  0.00            
ATOM    104  O25 ACD     1       7.080  17.380   8.140  1.00  0.00            
ATOM    105  H50 ACD     1       6.410  16.790   7.760  1.00  0.00            
ATOM    106  C31 ACD     1       6.610  18.820   4.200  1.00  0.00            
ATOM    107  H51 ACD     1       7.450  18.910   3.490  1.00  0.00            
ATOM    108  O26 ACD     1       5.830  20.010   4.060  1.00  0.00            
ATOM    109  H52 ACD     1       6.380  20.690   4.460  1.00  0.00            
ATOM    110  C32 ACD     1       5.880  17.430   3.930  1.00  0.00            
ATOM    111  H53 ACD     1       5.100  17.320   4.690  1.00  0.00            
ATOM    112  O27 ACD     1       5.260  17.250   2.650  1.00  0.00            
ATOM    113  H54 ACD     1       6.030  17.220   2.080  1.00  0.00            
ATOM    114  C33 ACD     1       6.780  16.200   4.150  1.00  0.00            
ATOM    115  H55 ACD     1       6.210  15.260   4.100  1.00  0.00            
ATOM    116  O28 ACD     1       7.880  16.220   3.290  1.00  0.00            
ATOM    117  C34 ACD     1       7.930  15.170   2.310  1.00  0.00            
ATOM    118  H56 ACD     1       6.950  14.670   2.310  1.00  0.00            
ATOM    119  C35 ACD     1       8.230  15.760   0.890  1.00  0.00            
ATOM    120  H57 ACD     1       8.880  16.620   1.070  1.00  0.00            
ATOM    121  O29 ACD     1       7.000  16.260   0.260  1.00  0.00            
ATOM    122  H58 ACD     1       7.200  16.880  -0.440  1.00  0.00            
ATOM    123  C36 ACD     1       9.000  14.810  -0.040  1.00  0.00            
ATOM    124  H59 ACD     1       8.440  13.940  -0.410  1.00  0.00            
ATOM    125  O30 ACD     1       9.330  15.550  -1.230  1.00  0.00            
ATOM    126  H60 ACD     1       8.500  15.720  -1.690  1.00  0.00            
ATOM    127  C1  EB3     2       5.550  22.340  -0.380  1.00  0.00            
ATOM    128  N1  EB3     2       5.940  21.390   0.770  1.00  0.00            
ATOM    129  C2  EB3     2       7.160  20.560   0.320  1.00  0.00            
ATOM    130  C3  EB3     2       8.480  21.240   0.670  1.00  0.00            
ATOM    131  O1  EB3     2       9.490  20.450   0.090  1.00  0.00            
ATOM    132  C4  EB3     2      10.860  20.820   0.470  1.00  0.00            
ATOM    133  C5  EB3     2      11.180  20.010   1.710  1.00  0.00            
ATOM    134  C6  EB3     2      10.840  18.700   1.860  1.00  0.00            
ATOM    135  C7  EB3     2      11.000  18.010   3.110  1.00  0.00            
ATOM    136  C8  EB3     2      11.510  18.750   4.190  1.00  0.00            
ATOM    137  Br1 EB3     2      11.820  17.870   5.860  1.00  0.00            
ATOM    138  C9  EB3     2      12.010  20.070   3.960  1.00  0.00            
ATOM    139  C10 EB3     2      11.800  20.720   2.730  1.00  0.00            
ATOM    140  C11 EB3     2      11.900  20.730  -0.660  1.00  0.00            
ATOM    141  C12 EB3     2      13.020  21.510  -0.670  1.00  0.00            
ATOM    142  C13 EB3     2      14.050  21.300  -1.650  1.00  0.00            
ATOM    143  C14 EB3     2      13.840  20.390  -2.700  1.00  0.00            
ATOM    144  C15 EB3     2      12.700  19.570  -2.670  1.00  0.00            
ATOM    145  C16 EB3     2      11.710  19.760  -1.630  1.00  0.00            
ATOM    146  C17 EB3     2       4.810  20.480   0.870  1.00  0.00            
ATOM    147  H1  EB3     2       6.230  23.180  -0.510  1.00  0.00            
ATOM    148  H2  EB3     2       5.670  21.750  -1.290  1.00  0.00            
ATOM    149  H3  EB3     2       4.550  22.780  -0.360  1.00  0.00            
ATOM    150  H4  EB3     2       6.140  21.810   1.690  1.00  0.00            
ATOM    151  H5  EB3     2       7.080  20.290  -0.730  1.00  0.00            
ATOM    152  H6  EB3     2       7.100  19.600   0.830  1.00  0.00            
ATOM    153  H7  EB3     2       8.670  21.250   1.750  1.00  0.00            
ATOM    154  H8  EB3     2       8.570  22.260   0.300  1.00  0.00            
ATOM    155  H9  EB3     2      10.780  21.850   0.820  1.00  0.00            
ATOM    156  H10 EB3     2      10.450  18.140   1.010  1.00  0.00            
ATOM    157  H11 EB3     2      10.750  16.970   3.310  1.00  0.00            
ATOM    158  H12 EB3     2      12.550  20.520   4.790  1.00  0.00            
ATOM    159  H13 EB3     2      11.960  21.790   2.640  1.00  0.00            
ATOM    160  H14 EB3     2      13.240  22.220   0.120  1.00  0.00            
ATOM    161  H15 EB3     2      14.960  21.880  -1.600  1.00  0.00            
ATOM    162  H16 EB3     2      14.540  20.330  -3.520  1.00  0.00            
ATOM    163  H17 EB3     2      12.510  18.830  -3.440  1.00  0.00            
ATOM    164  H18 EB3     2      10.950  18.990  -1.520  1.00  0.00            
ATOM    165  H19 EB3     2       4.840  19.980   1.840  1.00  0.00            
ATOM    166  H20 EB3     2       3.870  21.020   0.780  1.00  0.00            
ATOM    167  H21 EB3     2       4.870  19.850  -0.020  1.00  0.00            
TER
ENDMDL
MODEL        1
ATOM      1  H1  ACD     1       7.250  21.290  10.770  1.00  0.00            
ATOM      2  O1  ACD     1       7.780  21.400   9.980  1.00  0.00            
ATOM      3  C1  ACD     1       9.100  21.360  10.460  1.00  0.00            
ATOM      4  H2  ACD     1       9.220  20.390  10.970  1.00  0.00            
ATOM      5  H3  ACD     1       9.150  22.220  11.140  1.00  0.00            
ATOM      6  C2  ACD     1      10.010  21.490   9.280  1.00  0.00            
ATOM      7  H4  ACD     1      11.010  21.470   9.720  1.00  0.00            
ATOM      8  O2  ACD     1       9.880  20.320   8.420  1.00  0.00            
ATOM      9  C3  ACD     1      10.790  20.240   7.360  1.00  0.00            
ATOM     10  H5  ACD     1      10.680  19.250   6.890  1.00  0.00            
ATOM     11  O3  ACD     1      12.060  20.390   7.940  1.00  0.00            
ATOM     12  C4  ACD     1      13.130  19.580   7.600  1.00  0.00            
ATOM     13  H6  ACD     1      12.740  18.880   6.850  1.00  0.00            
ATOM     14  C5  ACD     1      14.310  20.370   6.940  1.00  0.00            
ATOM     15  H7  ACD     1      14.530  21.240   7.560  1.00  0.00            
ATOM     16  O4  ACD     1      13.910  20.670   5.550  1.00  0.00            
ATOM     17  H8  ACD     1      14.620  20.980   4.970  1.00  0.00            
ATOM     18  C6  ACD     1      15.570  19.520   6.960  1.00  0.00            
ATOM     19  H9  ACD     1      15.460  18.610   6.350  1.00  0.00            
ATOM     20  O5  ACD     1      16.620  20.480   6.570  1.00  0.00            
ATOM     21  H10 ACD     1      16.420  20.830   5.690  1.00  0.00            
ATOM     22  C7  ACD     1      15.750  19.070   8.400  1.00  0.00            
ATOM     23  H11 ACD     1      16.630  18.420   8.270  1.00  0.00            
ATOM     24  O6  ACD     1      14.690  18.280   8.850  1.00  0.00            
ATOM     25  C8  ACD     1      13.460  18.910   8.970  1.00  0.00            
ATOM     26  H12 ACD     1      13.410  19.650   9.780  1.00  0.00            
ATOM     27  C9  ACD     1      12.490  17.820   9.470  1.00  0.00            
ATOM     28  H13 ACD     1      12.940  17.300  10.330  1.00  0.00            
ATOM     29  H14 ACD     1      11.550  18.260   9.810  1.00  0.00            
ATOM     30  O7  ACD     1      12.090  16.890   8.410  1.00  0.00            
ATOM     31  H15 ACD     1      12.730  16.180   8.360  1.00  0.00            
ATOM     32  O8  ACD     1      16.060  20.140   9.290  1.00  0.00            
ATOM     33  C10 ACD     1      16.940  19.950  10.320  1.00  0.00            
ATOM     34  H16 ACD     1      17.500  19.030  10.110  1.00  0.00            
ATOM     35  C11 ACD     1      17.800  21.200  10.110  1.00  0.00            
ATOM     36  H17 ACD     1      17.090  22.030  10.230  1.00  0.00            
ATOM     37  O9  ACD     1      18.350  21.140   8.750  1.00  0.00            
ATOM     38  H18 ACD     1      17.740  21.110   8.010  1.00  0.00            
ATOM     39  C12 ACD     1      18.870  21.220  11.260  1.00  0.00            
ATOM     40  H19 ACD     1      19.460  20.300  11.220  1.00  0.00            
ATOM     41  O10 ACD     1      19.720  22.350  11.020  1.00  0.00            
ATOM     42  H20 ACD     1      19.380  22.990  11.650  1.00  0.00            
ATOM     43  C13 ACD     1      18.210  21.150  12.590  1.00  0.00            
ATOM     44  H21 ACD     1      18.910  21.030  13.420  1.00  0.00            
ATOM     45  O11 ACD     1      17.350  19.970  12.630  1.00  0.00            
ATOM     46  C14 ACD     1      16.290  19.940  11.720  1.00  0.00            
ATOM     47  H22 ACD     1      15.720  20.870  11.780  1.00  0.00            
ATOM     48  C15 ACD     1      15.530  18.670  11.940  1.00  0.00            
ATOM     49  H23 ACD     1      15.230  18.600  13.000  1.00  0.00            
ATOM     50  H24 ACD     1      14.670  18.770  11.280  1.00  0.00            
ATOM     51  O12 ACD     1      16.200  17.490  11.610  1.00  0.00            
ATOM     52  H25 ACD     1      15.580  16.790  11.850  1.00  0.00            
ATOM     53  O13 ACD     1      17.430  22.390  12.770  1.00  0.00            
ATOM     54  C16 ACD     1      17.730  23.220  13.930  1.00  0.00            
ATOM     55  H26 ACD     1      18.580  22.780  14.470  1.00  0.00            
ATOM     56  C17 ACD     1      18.150  24.580  13.460  1.00  0.00            
ATOM     57  H27 ACD     1      17.380  24.910  12.760  1.00  0.00            
ATOM     58  O14 ACD     1      19.370  24.520  12.810  1.00  0.00            
ATOM     59  H28 ACD     1      19.520  25.320  12.300  1.00  0.00            
ATOM     60  C18 ACD     1      18.090  25.650  14.500  1.00  0.00            
ATOM     61  H29 ACD     1      18.800  25.570  15.340  1.00  0.00            
ATOM     62  O15 ACD     1      18.280  27.000  13.920  1.00  0.00            
ATOM     63  H30 ACD     1      17.660  27.180  13.200  1.00  0.00            
ATOM     64  C19 ACD     1      16.690  25.640  15.070  1.00  0.00            
ATOM     65  H31 ACD     1      16.580  26.450  15.800  1.00  0.00            
ATOM     66  O16 ACD     1      16.550  24.430  15.770  1.00  0.00            
ATOM     67  C20 ACD     1      16.580  23.210  14.910  1.00  0.00            
ATOM     68  H32 ACD     1      15.700  23.280  14.250  1.00  0.00            
ATOM     69  C21 ACD     1      16.500  21.910  15.760  1.00  0.00            
ATOM     70  H33 ACD     1      15.730  22.040  16.520  1.00  0.00            
ATOM     71  H34 ACD     1      16.080  21.130  15.130  1.00  0.00            
ATOM     72  O17 ACD     1      17.710  21.490  16.330  1.00  0.00            
ATOM     73  H35 ACD     1      17.480  20.690  16.800  1.00  0.00            
ATOM     74  O18 ACD     1      15.780  25.850  14.010  1.00  0.00            
ATOM     75  C22 ACD     1      15.090  27.060  13.870  1.00  0.00            
ATOM     76  H36 ACD     1      15.420  27.880  14.530  1.00  0.00            
ATOM     77  C23 ACD     1      15.210  27.420  12.390  1.00  0.00            
ATOM     78  H37 ACD     1      14.970  26.500  11.830  1.00  0.00            
ATOM     79  O19 ACD     1      16.550  27.960  12.070  1.00  0.00            
ATOM     80  H38 ACD     1      16.570  28.420  11.230  1.00  0.00            
ATOM     81  C24 ACD     1      14.120  28.410  12.000  1.00  0.00            
ATOM     82  H39 ACD     1      14.260  29.340  12.560  1.00  0.00            
ATOM     83  O20 ACD     1      14.030  28.710  10.610  1.00  0.00            
ATOM     84  H40 ACD     1      14.730  29.270  10.250  1.00  0.00            
ATOM     85  C25 ACD     1      12.710  27.910  12.420  1.00  0.00            
ATOM     86  H41 ACD     1      11.940  28.650  12.160  1.00  0.00            
ATOM     87  O21 ACD     1      12.710  27.750  13.850  1.00  0.00            
ATOM     88  C26 ACD     1      13.640  26.740  14.310  1.00  0.00            
ATOM     89  H42 ACD     1      13.300  25.770  13.930  1.00  0.00            
ATOM     90  C27 ACD     1      13.530  26.630  15.820  1.00  0.00            
ATOM     91  H43 ACD     1      12.480  26.530  16.120  1.00  0.00            
ATOM     92  H44 ACD     1      13.950  25.640  16.080  1.00  0.00            
ATOM     93  O22 ACD     1      14.050  27.670  16.610  1.00  0.00            
ATOM     94  H45 ACD     1      13.530  28.440  16.380  1.00  0.00            
ATOM     95  O23 ACD     1      12.470  26.680  11.790  1.00  0.00            
ATOM     96  C28 ACD     1      11.160  26.590  11.270  1.00  0.00            
ATOM     97  H46 ACD     1      10.550  27.350  11.770  1.00  0.00            
ATOM     98  C29 ACD     1      10.610  25.240  11.770  1.00  0.00            
ATOM     99  H47 ACD     1      11.370  24.470  11.610  1.00  0.00            
ATOM    100  O24 ACD     1       9.410  24.860  10.980  1.00  0.00            
ATOM    101  C30 ACD     1      10.280  25.140  13.200  1.00  0.00            
ATOM    102  H48 ACD     1      10.110  24.090  13.470  1.00  0.00            
ATOM    103  H49 ACD     1      11.170  25.380  13.810  1.00  0.00            
ATOM    104  O25 ACD     1       9.290  26.000  13.620  1.00  0.00            
ATOM    105  H50 ACD     1       8.690  26.300  12.930  1.00  0.00            
ATOM    106  C31 ACD     1      11.170  26.630   9.720  1.00  0.00            
ATOM    107  H51 ACD     1      11.930  25.870   9.510  1.00  0.00            
ATOM    108  O26 ACD     1      11.490  27.950   9.410  1.00  0.00            
ATOM    109  H52 ACD     1      12.260  28.170   9.950  1.00  0.00            
ATOM    110  C32 ACD     1       9.900  26.180   9.090  1.00  0.00            
ATOM    111  H53 ACD     1       9.020  26.790   9.330  1.00  0.00            
ATOM    112  O27 ACD     1      10.030  26.010   7.670  1.00  0.00            
ATOM    113  H54 ACD     1      10.240  25.080   7.600  1.00  0.00            
ATOM    114  C33 ACD     1       9.500  24.840   9.570  1.00  0.00            
ATOM    115  H55 ACD     1       8.530  24.500   9.190  1.00  0.00            
ATOM    116  O28 ACD     1      10.490  23.880   9.120  1.00  0.00            
ATOM    117  C34 ACD     1       9.970  22.780   8.360  1.00  0.00            
ATOM    118  H56 ACD     1       8.980  23.090   7.990  1.00  0.00            
ATOM    119  C35 ACD     1      10.770  22.700   7.050  1.00  0.00            
ATOM    120  H57 ACD     1      11.840  22.780   7.310  1.00  0.00            
ATOM    121  O29 ACD     1      10.360  23.770   6.120  1.00  0.00            
ATOM    122  H58 ACD     1      10.940  23.840   5.360  1.00  0.00            
ATOM    123  C36 ACD     1      10.520  21.360   6.470  1.00  0.00            
ATOM    124  H59 ACD     1       9.450  21.400   6.250  1.00  0.00            
ATOM    125  O30 ACD     1      11.230  21.100   5.280  1.00  0.00            
ATOM    126  H60 ACD     1      12.180  21.220   5.420  1.00  0.00            
ATOM    127  C1  EB3     2      12.500  29.730   6.700  1.00  0.00            
ATOM    128  N1  EB3     2      11.950  28.320   6.700  1.00  0.00            
ATOM    129  C2  EB3     2      13.090  27.350   6.500  1.00  0.00            
ATOM    130  C3  EB3     2      14.180  27.210   7.560  1.00  0.00            
ATOM    131  O1  EB3     2      15.000  26.180   7.010  1.00  0.00            
ATOM    132  C4  EB3     2      16.030  25.700   7.830  1.00  0.00            
ATOM    133  C5  EB3     2      15.400  24.750   8.860  1.00  0.00            
ATOM    134  C6  EB3     2      14.380  23.860   8.470  1.00  0.00            
ATOM    135  C7  EB3     2      13.650  23.140   9.390  1.00  0.00            
ATOM    136  C8  EB3     2      13.980  23.170  10.780  1.00  0.00            
ATOM    137  Br1 EB3     2      13.140  22.010  12.040  1.00  0.00            
ATOM    138  C9  EB3     2      15.120  23.990  11.160  1.00  0.00            
ATOM    139  C10 EB3     2      15.790  24.810  10.210  1.00  0.00            
ATOM    140  C11 EB3     2      17.090  25.160   6.840  1.00  0.00            
ATOM    141  C12 EB3     2      17.110  23.750   6.550  1.00  0.00            
ATOM    142  C13 EB3     2      18.170  23.330   5.770  1.00  0.00            
ATOM    143  C14 EB3     2      19.080  24.210   5.110  1.00  0.00            
ATOM    144  C15 EB3     2      18.930  25.600   5.230  1.00  0.00            
ATOM    145  C16 EB3     2      17.980  26.040   6.170  1.00  0.00            
ATOM    146  C17 EB3     2      10.890  28.250   5.560  1.00  0.00            
ATOM    147  H1  EB3     2      12.250  30.170   7.670  1.00  0.00            
ATOM    148  H2  EB3     2      13.580  29.750   6.530  1.00  0.00            
ATOM    149  H3  EB3     2      12.120  30.290   5.840  1.00  0.00            
ATOM    150  H4  EB3     2      11.520  28.030   7.590  1.00  0.00            
ATOM    151  H5  EB3     2      13.510  27.530   5.510  1.00  0.00            
ATOM    152  H6  EB3     2      12.760  26.320   6.410  1.00  0.00            
ATOM    153  H7  EB3     2      13.830  26.870   8.540  1.00  0.00            
ATOM    154  H8  EB3     2      14.690  28.180   7.600  1.00  0.00            
ATOM    155  H9  EB3     2      16.420  26.590   8.350  1.00  0.00            
ATOM    156  H10 EB3     2      14.070  23.730   7.430  1.00  0.00            
ATOM    157  H11 EB3     2      12.930  22.380   9.110  1.00  0.00            
ATOM    158  H12 EB3     2      15.490  23.970  12.190  1.00  0.00            
ATOM    159  H13 EB3     2      16.490  25.580  10.500  1.00  0.00            
ATOM    160  H14 EB3     2      16.460  23.000   6.990  1.00  0.00            
ATOM    161  H15 EB3     2      18.270  22.270   5.560  1.00  0.00            
ATOM    162  H16 EB3     2      19.780  23.730   4.440  1.00  0.00            
ATOM    163  H17 EB3     2      19.670  26.290   4.830  1.00  0.00            
ATOM    164  H18 EB3     2      18.010  27.040   6.580  1.00  0.00            
ATOM    165  H19 EB3     2      11.320  28.570   4.600  1.00  0.00            
ATOM    166  H20 EB3     2      10.460  27.260   5.460  1.00  0.00            
ATOM    167  H21 EB3     2      10.090  28.970   5.760  1.00  0.00            
TER
ENDMDL
MODEL        1
ATOM      1  H1  ACD     1      12.680  16.850   5.690  1.00  0.00            
ATOM      2  O1  ACD     1      13.530  16.830   6.140  1.00  0.00            
ATOM      3  C1  ACD     1      13.660  18.070   6.850  1.00  0.00            
ATOM      4  H2  ACD     1      14.150  17.900   7.820  1.00  0.00            
ATOM      5  H3  ACD     1      12.640  18.350   7.140  1.00  0.00            
ATOM      6  C2  ACD     1      14.400  19.110   6.030  1.00  0.00            
ATOM      7  H4  ACD     1      14.420  19.960   6.730  1.00  0.00            
ATOM      8  O2  ACD     1      15.720  18.630   5.780  1.00  0.00            
ATOM      9  C3  ACD     1      16.500  19.410   4.850  1.00  0.00            
ATOM     10  H5  ACD     1      17.450  18.900   4.660  1.00  0.00            
ATOM     11  O3  ACD     1      16.640  20.690   5.500  1.00  0.00            
ATOM     12  C4  ACD     1      17.890  21.260   5.810  1.00  0.00            
ATOM     13  H6  ACD     1      18.700  20.580   5.510  1.00  0.00            
ATOM     14  C5  ACD     1      18.080  22.480   4.890  1.00  0.00            
ATOM     15  H7  ACD     1      17.220  23.160   4.940  1.00  0.00            
ATOM     16  O4  ACD     1      18.220  22.090   3.520  1.00  0.00            
ATOM     17  H8  ACD     1      17.500  21.490   3.300  1.00  0.00            
ATOM     18  C6  ACD     1      19.250  23.360   5.400  1.00  0.00            
ATOM     19  H9  ACD     1      20.130  22.800   5.080  1.00  0.00            
ATOM     20  O5  ACD     1      19.210  24.600   4.810  1.00  0.00            
ATOM     21  H10 ACD     1      19.800  25.170   5.310  1.00  0.00            
ATOM     22  C7  ACD     1      19.270  23.540   6.960  1.00  0.00            
ATOM     23  H11 ACD     1      20.220  23.970   7.300  1.00  0.00            
ATOM     24  O6  ACD     1      19.200  22.260   7.530  1.00  0.00            
ATOM     25  C8  ACD     1      18.000  21.530   7.340  1.00  0.00            
ATOM     26  H12 ACD     1      17.170  22.100   7.780  1.00  0.00            
ATOM     27  C9  ACD     1      18.000  20.260   8.180  1.00  0.00            
ATOM     28  H13 ACD     1      17.840  20.470   9.250  1.00  0.00            
ATOM     29  H14 ACD     1      17.170  19.650   7.800  1.00  0.00            
ATOM     30  O7  ACD     1      19.180  19.540   8.060  1.00  0.00            
ATOM     31  H15 ACD     1      19.860  20.020   8.540  1.00  0.00            
ATOM     32  O8  ACD     1      18.080  24.230   7.420  1.00  0.00            
ATOM     33  C10 ACD     1      18.200  25.550   7.980  1.00  0.00            
ATOM     34  H16 ACD     1      19.200  25.930   7.700  1.00  0.00            
ATOM     35  C11 ACD     1      17.050  26.340   7.270  1.00  0.00            
ATOM     36  H17 ACD     1      16.100  25.800   7.370  1.00  0.00            
ATOM     37  O9  ACD     1      17.380  26.460   5.860  1.00  0.00            
ATOM     38  H18 ACD     1      17.750  25.600   5.630  1.00  0.00            
ATOM     39  C12 ACD     1      16.790  27.700   8.000  1.00  0.00            
ATOM     40  H19 ACD     1      17.720  28.260   7.820  1.00  0.00            
ATOM     41  O10 ACD     1      15.600  28.330   7.500  1.00  0.00            
ATOM     42  H20 ACD     1      14.990  27.590   7.390  1.00  0.00            
ATOM     43  C13 ACD     1      16.750  27.460   9.510  1.00  0.00            
ATOM     44  H21 ACD     1      16.760  28.400  10.070  1.00  0.00            
ATOM     45  O11 ACD     1      17.930  26.800  10.020  1.00  0.00            
ATOM     46  C14 ACD     1      18.080  25.440   9.520  1.00  0.00            
ATOM     47  H22 ACD     1      17.200  24.820   9.760  1.00  0.00            
ATOM     48  C15 ACD     1      19.300  24.820  10.180  1.00  0.00            
ATOM     49  H23 ACD     1      19.460  23.760   9.920  1.00  0.00            
ATOM     50  H24 ACD     1      20.150  25.390   9.800  1.00  0.00            
ATOM     51  O12 ACD     1      19.260  24.890  11.650  1.00  0.00            
ATOM     52  H25 ACD     1      18.750  24.130  11.950  1.00  0.00            
ATOM     53  O13 ACD     1      15.570  26.660   9.840  1.00  0.00            
ATOM     54  C16 ACD     1      14.890  26.870  11.120  1.00  0.00            
ATOM     55  H26 ACD     1      15.740  27.160  11.740  1.00  0.00            
ATOM     56  C17 ACD     1      13.890  27.990  10.880  1.00  0.00            
ATOM     57  H27 ACD     1      13.290  27.800   9.990  1.00  0.00            
ATOM     58  O14 ACD     1      14.560  29.260  10.760  1.00  0.00            
ATOM     59  H28 ACD     1      13.930  29.960  10.930  1.00  0.00            
ATOM     60  C18 ACD     1      12.970  28.010  12.140  1.00  0.00            
ATOM     61  H29 ACD     1      13.560  28.170  13.050  1.00  0.00            
ATOM     62  O15 ACD     1      12.040  29.100  12.020  1.00  0.00            
ATOM     63  H30 ACD     1      11.560  28.940  11.200  1.00  0.00            
ATOM     64  C19 ACD     1      12.250  26.680  12.200  1.00  0.00            
ATOM     65  H31 ACD     1      11.530  26.730  13.030  1.00  0.00            
ATOM     66  O16 ACD     1      13.200  25.680  12.440  1.00  0.00            
ATOM     67  C20 ACD     1      14.240  25.500  11.520  1.00  0.00            
ATOM     68  H32 ACD     1      13.790  25.060  10.620  1.00  0.00            
ATOM     69  C21 ACD     1      15.200  24.510  12.100  1.00  0.00            
ATOM     70  H33 ACD     1      14.600  23.690  12.520  1.00  0.00            
ATOM     71  H34 ACD     1      15.900  24.040  11.390  1.00  0.00            
ATOM     72  O17 ACD     1      15.910  25.110  13.200  1.00  0.00            
ATOM     73  H35 ACD     1      15.370  24.900  13.970  1.00  0.00            
ATOM     74  O18 ACD     1      11.570  26.340  11.040  1.00  0.00            
ATOM     75  C22 ACD     1      10.450  25.440  11.070  1.00  0.00            
ATOM     76  H36 ACD     1       9.820  25.680  11.940  1.00  0.00            
ATOM     77  C23 ACD     1       9.730  25.830   9.810  1.00  0.00            
ATOM     78  H37 ACD     1      10.470  25.950   9.010  1.00  0.00            
ATOM     79  O19 ACD     1       9.000  27.100   9.970  1.00  0.00            
ATOM     80  H38 ACD     1       8.190  27.000  10.480  1.00  0.00            
ATOM     81  C24 ACD     1       8.820  24.790   9.320  1.00  0.00            
ATOM     82  H39 ACD     1       7.880  24.780   9.890  1.00  0.00            
ATOM     83  O20 ACD     1       8.340  24.990   7.950  1.00  0.00            
ATOM     84  H40 ACD     1       9.080  24.880   7.350  1.00  0.00            
ATOM     85  C25 ACD     1       9.400  23.410   9.420  1.00  0.00            
ATOM     86  H41 ACD     1       8.580  22.700   9.290  1.00  0.00            
ATOM     87  O21 ACD     1       9.840  23.150  10.710  1.00  0.00            
ATOM     88  C26 ACD     1      10.910  23.970  11.230  1.00  0.00            
ATOM     89  H42 ACD     1      11.870  23.810  10.710  1.00  0.00            
ATOM     90  C27 ACD     1      10.950  23.550  12.760  1.00  0.00            
ATOM     91  H43 ACD     1      11.460  24.340  13.310  1.00  0.00            
ATOM     92  H44 ACD     1      10.000  23.690  13.300  1.00  0.00            
ATOM     93  O22 ACD     1      11.530  22.250  12.930  1.00  0.00            
ATOM     94  H45 ACD     1      11.290  22.080  13.850  1.00  0.00            
ATOM     95  O23 ACD     1      10.410  23.180   8.380  1.00  0.00            
ATOM     96  C28 ACD     1      10.240  22.100   7.450  1.00  0.00            
ATOM     97  H46 ACD     1       9.160  21.930   7.320  1.00  0.00            
ATOM     98  C29 ACD     1      11.070  20.910   7.740  1.00  0.00            
ATOM     99  H47 ACD     1      12.150  21.120   7.690  1.00  0.00            
ATOM    100  O24 ACD     1      10.890  19.940   6.670  1.00  0.00            
ATOM    101  C30 ACD     1      10.790  20.170   9.070  1.00  0.00            
ATOM    102  H48 ACD     1      11.560  19.410   9.240  1.00  0.00            
ATOM    103  H49 ACD     1      11.030  20.880   9.880  1.00  0.00            
ATOM    104  O25 ACD     1       9.410  19.820   9.200  1.00  0.00            
ATOM    105  H50 ACD     1       9.260  19.090   8.590  1.00  0.00            
ATOM    106  C31 ACD     1      10.530  22.800   6.040  1.00  0.00            
ATOM    107  H51 ACD     1      11.560  23.140   6.140  1.00  0.00            
ATOM    108  O26 ACD     1       9.550  23.910   5.670  1.00  0.00            
ATOM    109  H52 ACD     1      10.020  24.350   4.960  1.00  0.00            
ATOM    110  C32 ACD     1      10.530  21.690   4.950  1.00  0.00            
ATOM    111  H53 ACD     1       9.520  21.320   4.730  1.00  0.00            
ATOM    112  O27 ACD     1      11.050  22.280   3.750  1.00  0.00            
ATOM    113  H54 ACD     1      12.000  22.160   3.860  1.00  0.00            
ATOM    114  C33 ACD     1      11.260  20.400   5.360  1.00  0.00            
ATOM    115  H55 ACD     1      11.020  19.580   4.670  1.00  0.00            
ATOM    116  O28 ACD     1      12.660  20.690   5.240  1.00  0.00            
ATOM    117  C34 ACD     1      13.550  19.580   4.850  1.00  0.00            
ATOM    118  H56 ACD     1      12.950  18.750   4.450  1.00  0.00            
ATOM    119  C35 ACD     1      14.480  20.180   3.730  1.00  0.00            
ATOM    120  H57 ACD     1      14.750  21.210   4.020  1.00  0.00            
ATOM    121  O29 ACD     1      13.770  20.280   2.490  1.00  0.00            
ATOM    122  H58 ACD     1      13.670  21.220   2.330  1.00  0.00            
ATOM    123  C36 ACD     1      15.790  19.430   3.520  1.00  0.00            
ATOM    124  H59 ACD     1      15.570  18.410   3.180  1.00  0.00            
ATOM    125  O30 ACD     1      16.600  20.190   2.570  1.00  0.00            
ATOM    126  H60 ACD     1      16.120  20.270   1.740  1.00  0.00            
ATOM    127  C1  EB3     2      16.920  29.280   4.460  1.00  0.00            
ATOM    128  N1  EB3     2      15.550  29.810   4.860  1.00  0.00            
ATOM    129  C2  EB3     2      14.660  29.300   3.820  1.00  0.00            
ATOM    130  C3  EB3     2      13.160  29.200   4.200  1.00  0.00            
ATOM    131  O1  EB3     2      13.080  28.040   5.110  1.00  0.00            
ATOM    132  C4  EB3     2      12.810  26.740   4.690  1.00  0.00            
ATOM    133  C5  EB3     2      13.190  25.690   5.710  1.00  0.00            
ATOM    134  C6  EB3     2      12.630  25.710   7.070  1.00  0.00            
ATOM    135  C7  EB3     2      13.040  24.780   8.020  1.00  0.00            
ATOM    136  C8  EB3     2      13.940  23.770   7.600  1.00  0.00            
ATOM    137  Br1 EB3     2      14.500  22.350   8.690  1.00  0.00            
ATOM    138  C9  EB3     2      14.560  23.770   6.340  1.00  0.00            
ATOM    139  C10 EB3     2      14.210  24.770   5.450  1.00  0.00            
ATOM    140  C11 EB3     2      11.360  26.580   4.190  1.00  0.00            
ATOM    141  C12 EB3     2      10.320  27.410   4.620  1.00  0.00            
ATOM    142  C13 EB3     2       8.970  27.160   4.210  1.00  0.00            
ATOM    143  C14 EB3     2       8.690  26.190   3.220  1.00  0.00            
ATOM    144  C15 EB3     2       9.750  25.330   2.780  1.00  0.00            
ATOM    145  C16 EB3     2      11.010  25.550   3.280  1.00  0.00            
ATOM    146  C17 EB3     2      15.470  31.330   4.820  1.00  0.00            
ATOM    147  H1  EB3     2      16.930  28.190   4.540  1.00  0.00            
ATOM    148  H2  EB3     2      17.180  29.670   3.480  1.00  0.00            
ATOM    149  H3  EB3     2      17.680  29.690   5.130  1.00  0.00            
ATOM    150  H4  EB3     2      15.230  29.510   5.790  1.00  0.00            
ATOM    151  H5  EB3     2      14.950  28.290   3.500  1.00  0.00            
ATOM    152  H6  EB3     2      14.740  29.820   2.870  1.00  0.00            
ATOM    153  H7  EB3     2      12.560  29.080   3.300  1.00  0.00            
ATOM    154  H8  EB3     2      12.870  30.120   4.730  1.00  0.00            
ATOM    155  H9  EB3     2      13.450  26.570   3.820  1.00  0.00            
ATOM    156  H10 EB3     2      11.920  26.490   7.360  1.00  0.00            
ATOM    157  H11 EB3     2      12.720  24.760   9.060  1.00  0.00            
ATOM    158  H12 EB3     2      15.330  23.040   6.080  1.00  0.00            
ATOM    159  H13 EB3     2      14.780  24.820   4.520  1.00  0.00            
ATOM    160  H14 EB3     2      10.600  28.160   5.350  1.00  0.00            
ATOM    161  H15 EB3     2       8.170  27.850   4.480  1.00  0.00            
ATOM    162  H16 EB3     2       7.670  26.150   2.840  1.00  0.00            
ATOM    163  H17 EB3     2       9.580  24.520   2.070  1.00  0.00            
ATOM    164  H18 EB3     2      11.780  24.900   2.870  1.00  0.00            
ATOM    165  H19 EB3     2      16.160  31.650   4.030  1.00  0.00            
ATOM    166  H20 EB3     2      14.440  31.670   4.650  1.00  0.00            
ATOM    167  H21 EB3     2      15.830  31.690   5.780  1.00  0.00            
TER
ENDMDL
MODEL        1
ATOM      1  H1  ACD     1       6.490  27.500   3.850  1.00  0.00            
ATOM      2  O1  ACD     1       6.780  26.920   4.550  1.00  0.00            
ATOM      3  C1  ACD     1       8.010  26.380   4.160  1.00  0.00            
ATOM      4  H2  ACD     1       8.030  26.350   3.060  1.00  0.00            
ATOM      5  H3  ACD     1       8.150  25.360   4.540  1.00  0.00            
ATOM      6  C2  ACD     1       9.220  27.180   4.580  1.00  0.00            
ATOM      7  H4  ACD     1      10.130  26.640   4.300  1.00  0.00            
ATOM      8  O2  ACD     1       9.200  28.430   3.890  1.00  0.00            
ATOM      9  C3  ACD     1      10.220  29.370   4.240  1.00  0.00            
ATOM     10  H5  ACD     1      10.140  30.340   3.740  1.00  0.00            
ATOM     11  O3  ACD     1      11.420  28.880   3.860  1.00  0.00            
ATOM     12  C4  ACD     1      11.930  29.020   2.550  1.00  0.00            
ATOM     13  H6  ACD     1      11.390  29.840   2.070  1.00  0.00            
ATOM     14  C5  ACD     1      13.380  29.410   2.930  1.00  0.00            
ATOM     15  H7  ACD     1      13.640  28.680   3.710  1.00  0.00            
ATOM     16  O4  ACD     1      13.460  30.780   3.390  1.00  0.00            
ATOM     17  H8  ACD     1      12.850  31.320   2.900  1.00  0.00            
ATOM     18  C6  ACD     1      14.330  29.150   1.710  1.00  0.00            
ATOM     19  H9  ACD     1      14.040  29.870   0.930  1.00  0.00            
ATOM     20  O5  ACD     1      15.690  29.420   2.000  1.00  0.00            
ATOM     21  H10 ACD     1      15.730  30.370   2.120  1.00  0.00            
ATOM     22  C7  ACD     1      14.120  27.720   1.180  1.00  0.00            
ATOM     23  H11 ACD     1      14.810  27.510   0.350  1.00  0.00            
ATOM     24  O6  ACD     1      12.870  27.570   0.730  1.00  0.00            
ATOM     25  C8  ACD     1      11.770  27.750   1.670  1.00  0.00            
ATOM     26  H12 ACD     1      11.900  26.900   2.350  1.00  0.00            
ATOM     27  C9  ACD     1      10.510  27.730   0.890  1.00  0.00            
ATOM     28  H13 ACD     1      10.460  26.910   0.160  1.00  0.00            
ATOM     29  H14 ACD     1       9.690  27.620   1.610  1.00  0.00            
ATOM     30  O7  ACD     1      10.370  28.950   0.170  1.00  0.00            
ATOM     31  H15 ACD     1      11.200  29.110  -0.300  1.00  0.00            
ATOM     32  O8  ACD     1      14.450  26.840   2.190  1.00  0.00            
ATOM     33  C10 ACD     1      15.400  25.850   1.960  1.00  0.00            
ATOM     34  H16 ACD     1      15.950  26.110   1.050  1.00  0.00            
ATOM     35  C11 ACD     1      16.350  25.970   3.130  1.00  0.00            
ATOM     36  H17 ACD     1      15.760  25.970   4.060  1.00  0.00            
ATOM     37  O9  ACD     1      17.010  27.240   3.030  1.00  0.00            
ATOM     38  H18 ACD     1      16.420  27.970   2.850  1.00  0.00            
ATOM     39  C12 ACD     1      17.370  24.800   3.170  1.00  0.00            
ATOM     40  H19 ACD     1      17.980  24.900   2.260  1.00  0.00            
ATOM     41  O10 ACD     1      18.240  24.690   4.270  1.00  0.00            
ATOM     42  H20 ACD     1      18.500  25.580   4.540  1.00  0.00            
ATOM     43  C13 ACD     1      16.520  23.510   3.060  1.00  0.00            
ATOM     44  H21 ACD     1      17.250  22.720   2.860  1.00  0.00            
ATOM     45  O11 ACD     1      15.750  23.500   1.880  1.00  0.00            
ATOM     46  C14 ACD     1      14.730  24.530   1.780  1.00  0.00            
ATOM     47  H22 ACD     1      14.040  24.320   2.600  1.00  0.00            
ATOM     48  C15 ACD     1      14.080  24.430   0.420  1.00  0.00            
ATOM     49  H23 ACD     1      13.340  25.250   0.460  1.00  0.00            
ATOM     50  H24 ACD     1      14.800  24.720  -0.370  1.00  0.00            
ATOM     51  O12 ACD     1      13.460  23.150   0.230  1.00  0.00            
ATOM     52  H25 ACD     1      14.070  22.430   0.050  1.00  0.00            
ATOM     53  O13 ACD     1      15.730  23.250   4.220  1.00  0.00            
ATOM     54  C16 ACD     1      15.990  21.950   4.810  1.00  0.00            
ATOM     55  H26 ACD     1      16.650  21.380   4.140  1.00  0.00            
ATOM     56  C17 ACD     1      16.560  22.200   6.200  1.00  0.00            
ATOM     57  H27 ACD     1      15.940  22.950   6.720  1.00  0.00            
ATOM     58  O14 ACD     1      17.920  22.710   6.140  1.00  0.00            
ATOM     59  H28 ACD     1      17.850  23.360   5.430  1.00  0.00            
ATOM     60  C18 ACD     1      16.580  21.040   7.160  1.00  0.00            
ATOM     61  H29 ACD     1      17.380  20.330   6.890  1.00  0.00            
ATOM     62  O15 ACD     1      16.740  21.420   8.520  1.00  0.00            
ATOM     63  H30 ACD     1      15.970  21.970   8.690  1.00  0.00            
ATOM     64  C19 ACD     1      15.300  20.210   6.990  1.00  0.00            
ATOM     65  H31 ACD     1      15.420  19.300   7.600  1.00  0.00            
ATOM     66  O16 ACD     1      15.040  19.960   5.610  1.00  0.00            
ATOM     67  C20 ACD     1      14.660  21.180   4.980  1.00  0.00            
ATOM     68  H32 ACD     1      14.000  21.760   5.640  1.00  0.00            
ATOM     69  C21 ACD     1      13.860  20.940   3.690  1.00  0.00            
ATOM     70  H33 ACD     1      13.880  21.800   3.010  1.00  0.00            
ATOM     71  H34 ACD     1      14.330  20.220   3.010  1.00  0.00            
ATOM     72  O17 ACD     1      12.440  20.650   3.930  1.00  0.00            
ATOM     73  H35 ACD     1      12.340  19.770   3.560  1.00  0.00            
ATOM     74  O18 ACD     1      14.260  20.910   7.680  1.00  0.00            
ATOM     75  C22 ACD     1      13.160  20.280   8.340  1.00  0.00            
ATOM     76  H36 ACD     1      13.480  19.360   8.850  1.00  0.00            
ATOM     77  C23 ACD     1      12.810  21.120   9.560  1.00  0.00            
ATOM     78  H37 ACD     1      12.760  22.180   9.290  1.00  0.00            
ATOM     79  O19 ACD     1      13.840  21.080  10.510  1.00  0.00            
ATOM     80  H38 ACD     1      14.340  20.280  10.330  1.00  0.00            
ATOM     81  C24 ACD     1      11.420  20.690  10.080  1.00  0.00            
ATOM     82  H39 ACD     1      11.470  19.620  10.340  1.00  0.00            
ATOM     83  O20 ACD     1      11.060  21.450  11.190  1.00  0.00            
ATOM     84  H40 ACD     1      11.690  21.260  11.890  1.00  0.00            
ATOM     85  C25 ACD     1      10.390  20.800   8.930  1.00  0.00            
ATOM     86  H41 ACD     1       9.370  20.620   9.290  1.00  0.00            
ATOM     87  O21 ACD     1      10.690  19.780   7.970  1.00  0.00            
ATOM     88  C26 ACD     1      11.970  19.910   7.360  1.00  0.00            
ATOM     89  H42 ACD     1      11.990  20.770   6.690  1.00  0.00            
ATOM     90  C27 ACD     1      12.240  18.610   6.640  1.00  0.00            
ATOM     91  H43 ACD     1      11.310  18.220   6.210  1.00  0.00            
ATOM     92  H44 ACD     1      12.950  18.760   5.820  1.00  0.00            
ATOM     93  O22 ACD     1      12.690  17.570   7.490  1.00  0.00            
ATOM     94  H45 ACD     1      12.030  16.890   7.340  1.00  0.00            
ATOM     95  O23 ACD     1      10.480  22.090   8.230  1.00  0.00            
ATOM     96  C28 ACD     1       9.330  22.990   8.260  1.00  0.00            
ATOM     97  H46 ACD     1       8.400  22.520   8.620  1.00  0.00            
ATOM     98  C29 ACD     1       9.010  23.400   6.800  1.00  0.00            
ATOM     99  H47 ACD     1       9.900  23.800   6.290  1.00  0.00            
ATOM    100  O24 ACD     1       7.940  24.370   6.740  1.00  0.00            
ATOM    101  C30 ACD     1       8.620  22.190   5.920  1.00  0.00            
ATOM    102  H48 ACD     1       8.480  22.570   4.900  1.00  0.00            
ATOM    103  H49 ACD     1       9.470  21.490   5.890  1.00  0.00            
ATOM    104  O25 ACD     1       7.480  21.440   6.350  1.00  0.00            
ATOM    105  H50 ACD     1       6.740  22.000   6.100  1.00  0.00            
ATOM    106  C31 ACD     1       9.620  24.200   9.100  1.00  0.00            
ATOM    107  H51 ACD     1      10.620  24.550   8.820  1.00  0.00            
ATOM    108  O26 ACD     1       9.700  23.790  10.450  1.00  0.00            
ATOM    109  H52 ACD     1      10.350  23.090  10.460  1.00  0.00            
ATOM    110  C32 ACD     1       8.570  25.270   8.860  1.00  0.00            
ATOM    111  H53 ACD     1       7.630  24.960   9.320  1.00  0.00            
ATOM    112  O27 ACD     1       8.980  26.420   9.530  1.00  0.00            
ATOM    113  H54 ACD     1       9.140  26.150  10.440  1.00  0.00            
ATOM    114  C33 ACD     1       8.340  25.600   7.390  1.00  0.00            
ATOM    115  H55 ACD     1       7.470  26.270   7.310  1.00  0.00            
ATOM    116  O28 ACD     1       9.530  26.160   6.770  1.00  0.00            
ATOM    117  C34 ACD     1       9.320  27.340   6.090  1.00  0.00            
ATOM    118  H56 ACD     1       8.390  27.830   6.410  1.00  0.00            
ATOM    119  C35 ACD     1      10.570  28.260   6.430  1.00  0.00            
ATOM    120  H57 ACD     1      11.470  27.800   6.000  1.00  0.00            
ATOM    121  O29 ACD     1      10.700  28.410   7.860  1.00  0.00            
ATOM    122  H58 ACD     1      10.550  27.510   8.160  1.00  0.00            
ATOM    123  C36 ACD     1      10.250  29.640   5.780  1.00  0.00            
ATOM    124  H59 ACD     1       9.340  30.060   6.210  1.00  0.00            
ATOM    125  O30 ACD     1      11.320  30.460   6.070  1.00  0.00            
ATOM    126  H60 ACD     1      12.050  30.030   5.630  1.00  0.00            
ATOM    127  C1  EB3     2      19.990  24.550   7.890  1.00  0.00            
ATOM    128  N1  EB3     2      19.050  23.510   8.460  1.00  0.00            
ATOM    129  C2  EB3     2      18.210  24.160   9.530  1.00  0.00            
ATOM    130  C3  EB3     2      17.260  25.270   9.140  1.00  0.00            
ATOM    131  O1  EB3     2      16.100  24.740   8.550  1.00  0.00            
ATOM    132  C4  EB3     2      15.020  25.720   8.410  1.00  0.00            
ATOM    133  C5  EB3     2      14.100  25.410   7.230  1.00  0.00            
ATOM    134  C6  EB3     2      13.710  26.330   6.210  1.00  0.00            
ATOM    135  C7  EB3     2      12.930  25.980   5.100  1.00  0.00            
ATOM    136  C8  EB3     2      12.400  24.720   5.000  1.00  0.00            
ATOM    137  Br1 EB3     2      11.240  24.130   3.570  1.00  0.00            
ATOM    138  C9  EB3     2      12.660  23.800   6.070  1.00  0.00            
ATOM    139  C10 EB3     2      13.560  24.150   7.110  1.00  0.00            
ATOM    140  C11 EB3     2      14.150  25.860   9.650  1.00  0.00            
ATOM    141  C12 EB3     2      13.250  27.010   9.790  1.00  0.00            
ATOM    142  C13 EB3     2      12.340  27.030  10.870  1.00  0.00            
ATOM    143  C14 EB3     2      12.490  26.070  11.860  1.00  0.00            
ATOM    144  C15 EB3     2      13.350  24.970  11.810  1.00  0.00            
ATOM    145  C16 EB3     2      14.210  24.920  10.710  1.00  0.00            
ATOM    146  C17 EB3     2      19.940  22.720   9.210  1.00  0.00            
ATOM    147  H1  EB3     2      19.400  25.290   7.340  1.00  0.00            
ATOM    148  H2  EB3     2      20.490  25.050   8.710  1.00  0.00            
ATOM    149  H3  EB3     2      20.730  24.170   7.180  1.00  0.00            
ATOM    150  H4  EB3     2      18.540  23.000   7.730  1.00  0.00            
ATOM    151  H5  EB3     2      18.920  24.590  10.240  1.00  0.00            
ATOM    152  H6  EB3     2      17.650  23.410  10.080  1.00  0.00            
ATOM    153  H7  EB3     2      17.830  25.990   8.540  1.00  0.00            
ATOM    154  H8  EB3     2      17.040  25.850  10.040  1.00  0.00            
ATOM    155  H9  EB3     2      15.480  26.690   8.190  1.00  0.00            
ATOM    156  H10 EB3     2      14.100  27.340   6.270  1.00  0.00            
ATOM    157  H11 EB3     2      12.710  26.680   4.290  1.00  0.00            
ATOM    158  H12 EB3     2      12.130  22.860   6.120  1.00  0.00            
ATOM    159  H13 EB3     2      13.850  23.410   7.850  1.00  0.00            
ATOM    160  H14 EB3     2      13.040  27.750   9.030  1.00  0.00            
ATOM    161  H15 EB3     2      11.560  27.780  10.920  1.00  0.00            
ATOM    162  H16 EB3     2      11.730  26.000  12.640  1.00  0.00            
ATOM    163  H17 EB3     2      13.360  24.260  12.630  1.00  0.00            
ATOM    164  H18 EB3     2      14.920  24.100  10.690  1.00  0.00            
ATOM    165  H19 EB3     2      19.270  21.960   9.620  1.00  0.00            
ATOM    166  H20 EB3     2      20.760  22.310   8.610  1.00  0.00            
ATOM    167  H21 EB3     2      20.360  23.190  10.090  1.00  0.00            
TER
ENDMDL
MODEL        1
ATOM      1  H1  ACD     1      14.490  23.250  14.630  1.00  0.00            
ATOM      2  O1  ACD     1      15.180  22.670  14.960  1.00  0.00            
ATOM      3  C1  ACD     1      16.440  23.320  14.890  1.00  0.00            
ATOM      4  H2  ACD     1      17.090  22.670  15.480  1.00  0.00            
ATOM      5  H3  ACD     1      16.430  24.300  15.390  1.00  0.00            
ATOM      6  C2  ACD     1      16.860  23.460  13.480  1.00  0.00            
ATOM      7  H4  ACD     1      16.760  22.520  12.930  1.00  0.00            
ATOM      8  O2  ACD     1      16.050  24.510  12.960  1.00  0.00            
ATOM      9  C3  ACD     1      16.320  24.840  11.550  1.00  0.00            
ATOM     10  H5  ACD     1      15.490  25.520  11.340  1.00  0.00            
ATOM     11  O3  ACD     1      16.290  23.700  10.570  1.00  0.00            
ATOM     12  C4  ACD     1      15.550  23.940   9.360  1.00  0.00            
ATOM     13  H6  ACD     1      15.160  24.970   9.300  1.00  0.00            
ATOM     14  C5  ACD     1      16.380  23.660   8.160  1.00  0.00            
ATOM     15  H7  ACD     1      16.900  22.700   8.280  1.00  0.00            
ATOM     16  O4  ACD     1      17.300  24.750   7.980  1.00  0.00            
ATOM     17  H8  ACD     1      17.670  25.040   8.820  1.00  0.00            
ATOM     18  C6  ACD     1      15.480  23.410   7.020  1.00  0.00            
ATOM     19  H9  ACD     1      14.910  24.330   6.840  1.00  0.00            
ATOM     20  O5  ACD     1      16.260  23.220   5.920  1.00  0.00            
ATOM     21  H10 ACD     1      17.020  23.800   6.070  1.00  0.00            
ATOM     22  C7  ACD     1      14.470  22.270   7.230  1.00  0.00            
ATOM     23  H11 ACD     1      13.760  22.180   6.400  1.00  0.00            
ATOM     24  O6  ACD     1      13.720  22.760   8.310  1.00  0.00            
ATOM     25  C8  ACD     1      14.470  22.860   9.530  1.00  0.00            
ATOM     26  H12 ACD     1      14.910  21.870   9.680  1.00  0.00            
ATOM     27  C9  ACD     1      13.600  23.280  10.680  1.00  0.00            
ATOM     28  H13 ACD     1      14.120  23.440  11.630  1.00  0.00            
ATOM     29  H14 ACD     1      13.150  24.260  10.480  1.00  0.00            
ATOM     30  O7  ACD     1      12.590  22.350  10.990  1.00  0.00            
ATOM     31  H15 ACD     1      13.130  21.650  11.370  1.00  0.00            
ATOM     32  O8  ACD     1      15.060  20.990   7.510  1.00  0.00            
ATOM     33  C10 ACD     1      14.800  19.810   6.710  1.00  0.00            
ATOM     34  H16 ACD     1      13.930  19.940   6.050  1.00  0.00            
ATOM     35  C11 ACD     1      16.100  19.510   5.990  1.00  0.00            
ATOM     36  H17 ACD     1      16.850  19.710   6.770  1.00  0.00            
ATOM     37  O9  ACD     1      16.320  20.450   4.930  1.00  0.00            
ATOM     38  H18 ACD     1      16.430  21.340   5.290  1.00  0.00            
ATOM     39  C12 ACD     1      16.080  18.110   5.480  1.00  0.00            
ATOM     40  H19 ACD     1      15.280  18.160   4.720  1.00  0.00            
ATOM     41  O10 ACD     1      17.300  17.640   4.810  1.00  0.00            
ATOM     42  H20 ACD     1      17.700  18.400   4.370  1.00  0.00            
ATOM     43  C13 ACD     1      15.640  17.040   6.400  1.00  0.00            
ATOM     44  H21 ACD     1      15.460  16.110   5.850  1.00  0.00            
ATOM     45  O11 ACD     1      14.440  17.480   6.950  1.00  0.00            
ATOM     46  C14 ACD     1      14.500  18.710   7.750  1.00  0.00            
ATOM     47  H22 ACD     1      15.280  18.720   8.520  1.00  0.00            
ATOM     48  C15 ACD     1      13.190  18.830   8.470  1.00  0.00            
ATOM     49  H23 ACD     1      13.120  19.820   8.940  1.00  0.00            
ATOM     50  H24 ACD     1      12.330  18.760   7.790  1.00  0.00            
ATOM     51  O12 ACD     1      13.090  17.770   9.490  1.00  0.00            
ATOM     52  H25 ACD     1      12.710  17.040   9.010  1.00  0.00            
ATOM     53  O13 ACD     1      16.610  16.880   7.510  1.00  0.00            
ATOM     54  C16 ACD     1      17.070  15.530   7.680  1.00  0.00            
ATOM     55  H26 ACD     1      16.480  14.860   7.040  1.00  0.00            
ATOM     56  C17 ACD     1      18.460  15.570   7.110  1.00  0.00            
ATOM     57  H27 ACD     1      18.830  16.570   7.360  1.00  0.00            
ATOM     58  O14 ACD     1      18.490  15.510   5.680  1.00  0.00            
ATOM     59  H28 ACD     1      18.060  16.290   5.340  1.00  0.00            
ATOM     60  C18 ACD     1      19.430  14.540   7.770  1.00  0.00            
ATOM     61  H29 ACD     1      19.040  13.560   7.500  1.00  0.00            
ATOM     62  O15 ACD     1      20.770  14.770   7.220  1.00  0.00            
ATOM     63  H30 ACD     1      20.770  14.570   6.280  1.00  0.00            
ATOM     64  C19 ACD     1      19.280  14.670   9.320  1.00  0.00            
ATOM     65  H31 ACD     1      19.940  13.950   9.820  1.00  0.00            
ATOM     66  O16 ACD     1      17.940  14.390   9.670  1.00  0.00            
ATOM     67  C20 ACD     1      17.000  15.390   9.200  1.00  0.00            
ATOM     68  H32 ACD     1      17.080  16.350   9.720  1.00  0.00            
ATOM     69  C21 ACD     1      15.670  14.930   9.710  1.00  0.00            
ATOM     70  H33 ACD     1      15.690  14.910  10.810  1.00  0.00            
ATOM     71  H34 ACD     1      14.900  15.630   9.380  1.00  0.00            
ATOM     72  O17 ACD     1      15.240  13.650   9.230  1.00  0.00            
ATOM     73  H35 ACD     1      14.730  13.810   8.430  1.00  0.00            
ATOM     74  O18 ACD     1      19.550  15.950   9.740  1.00  0.00            
ATOM     75  C22 ACD     1      20.400  15.970  10.960  1.00  0.00            
ATOM     76  H36 ACD     1      21.060  15.100  11.110  1.00  0.00            
ATOM     77  C23 ACD     1      21.320  17.140  10.660  1.00  0.00            
ATOM     78  H37 ACD     1      20.660  18.020  10.600  1.00  0.00            
ATOM     79  O19 ACD     1      21.940  17.120   9.360  1.00  0.00            
ATOM     80  H38 ACD     1      21.270  16.710   8.810  1.00  0.00            
ATOM     81  C24 ACD     1      22.260  17.370  11.790  1.00  0.00            
ATOM     82  H39 ACD     1      22.910  16.500  11.940  1.00  0.00            
ATOM     83  O20 ACD     1      22.930  18.540  11.500  1.00  0.00            
ATOM     84  H40 ACD     1      23.390  18.240  10.710  1.00  0.00            
ATOM     85  C25 ACD     1      21.540  17.570  13.090  1.00  0.00            
ATOM     86  H41 ACD     1      22.250  17.620  13.920  1.00  0.00            
ATOM     87  O21 ACD     1      20.560  16.520  13.360  1.00  0.00            
ATOM     88  C26 ACD     1      19.640  16.280  12.250  1.00  0.00            
ATOM     89  H42 ACD     1      19.070  17.200  12.060  1.00  0.00            
ATOM     90  C27 ACD     1      18.700  15.120  12.670  1.00  0.00            
ATOM     91  H43 ACD     1      18.230  15.330  13.640  1.00  0.00            
ATOM     92  H44 ACD     1      17.830  15.080  12.000  1.00  0.00            
ATOM     93  O22 ACD     1      19.410  13.870  12.760  1.00  0.00            
ATOM     94  H45 ACD     1      19.100  13.360  13.510  1.00  0.00            
ATOM     95  O23 ACD     1      20.750  18.760  12.930  1.00  0.00            
ATOM     96  C28 ACD     1      20.900  19.730  14.020  1.00  0.00            
ATOM     97  H46 ACD     1      21.520  19.390  14.860  1.00  0.00            
ATOM     98  C29 ACD     1      19.500  20.010  14.540  1.00  0.00            
ATOM     99  H47 ACD     1      18.880  20.240  13.660  1.00  0.00            
ATOM    100  O24 ACD     1      19.540  21.280  15.240  1.00  0.00            
ATOM    101  C30 ACD     1      18.990  18.940  15.450  1.00  0.00            
ATOM    102  H48 ACD     1      19.120  17.980  14.930  1.00  0.00            
ATOM    103  H49 ACD     1      19.520  18.840  16.410  1.00  0.00            
ATOM    104  O25 ACD     1      17.620  19.070  15.680  1.00  0.00            
ATOM    105  H50 ACD     1      17.580  19.710  16.400  1.00  0.00            
ATOM    106  C31 ACD     1      21.520  20.960  13.340  1.00  0.00            
ATOM    107  H51 ACD     1      21.010  21.100  12.380  1.00  0.00            
ATOM    108  O26 ACD     1      22.950  20.680  13.130  1.00  0.00            
ATOM    109  H52 ACD     1      22.930  19.990  12.460  1.00  0.00            
ATOM    110  C32 ACD     1      21.360  22.200  14.120  1.00  0.00            
ATOM    111  H53 ACD     1      22.000  22.070  15.000  1.00  0.00            
ATOM    112  O27 ACD     1      21.890  23.340  13.460  1.00  0.00            
ATOM    113  H54 ACD     1      22.840  23.230  13.380  1.00  0.00            
ATOM    114  C33 ACD     1      19.890  22.430  14.510  1.00  0.00            
ATOM    115  H55 ACD     1      19.840  23.300  15.160  1.00  0.00            
ATOM    116  O28 ACD     1      19.070  22.670  13.410  1.00  0.00            
ATOM    117  C34 ACD     1      18.410  23.900  13.420  1.00  0.00            
ATOM    118  H56 ACD     1      18.640  24.540  14.280  1.00  0.00            
ATOM    119  C35 ACD     1      18.810  24.480  12.070  1.00  0.00            
ATOM    120  H57 ACD     1      18.880  23.590  11.420  1.00  0.00            
ATOM    121  O29 ACD     1      20.070  25.050  12.410  1.00  0.00            
ATOM    122  H58 ACD     1      20.540  24.310  12.810  1.00  0.00            
ATOM    123  C36 ACD     1      17.730  25.500  11.570  1.00  0.00            
ATOM    124  H59 ACD     1      17.830  26.330  12.280  1.00  0.00            
ATOM    125  O30 ACD     1      18.070  26.030  10.270  1.00  0.00            
ATOM    126  H60 ACD     1      19.030  26.030  10.190  1.00  0.00            
ATOM    127  C1  EB3     2      26.240  23.840   9.210  1.00  0.00            
ATOM    128  N1  EB3     2      25.160  22.840   8.640  1.00  0.00            
ATOM    129  C2  EB3     2      24.280  22.400   9.930  1.00  0.00            
ATOM    130  C3  EB3     2      23.050  21.520   9.580  1.00  0.00            
ATOM    131  O1  EB3     2      22.160  22.440   8.730  1.00  0.00            
ATOM    132  C4  EB3     2      21.170  21.750   7.840  1.00  0.00            
ATOM    133  C5  EB3     2      20.170  20.990   8.660  1.00  0.00            
ATOM    134  C6  EB3     2      19.750  19.670   8.310  1.00  0.00            
ATOM    135  C7  EB3     2      18.730  19.050   9.050  1.00  0.00            
ATOM    136  C8  EB3     2      18.250  19.670  10.160  1.00  0.00            
ATOM    137  Br1 EB3     2      16.990  18.840  11.300  1.00  0.00            
ATOM    138  C9  EB3     2      18.650  20.950  10.540  1.00  0.00            
ATOM    139  C10 EB3     2      19.480  21.630   9.730  1.00  0.00            
ATOM    140  C11 EB3     2      20.480  22.730   7.000  1.00  0.00            
ATOM    141  C12 EB3     2      19.870  22.380   5.760  1.00  0.00            
ATOM    142  C13 EB3     2      19.190  23.350   4.940  1.00  0.00            
ATOM    143  C14 EB3     2      19.190  24.670   5.370  1.00  0.00            
ATOM    144  C15 EB3     2      19.800  25.050   6.570  1.00  0.00            
ATOM    145  C16 EB3     2      20.420  24.070   7.390  1.00  0.00            
ATOM    146  C17 EB3     2      26.030  21.650   8.290  1.00  0.00            
ATOM    147  H1  EB3     2      26.720  24.340   8.370  1.00  0.00            
ATOM    148  H2  EB3     2      25.720  24.640   9.740  1.00  0.00            
ATOM    149  H3  EB3     2      27.090  23.390   9.720  1.00  0.00            
ATOM    150  H4  EB3     2      24.510  23.230   7.940  1.00  0.00            
ATOM    151  H5  EB3     2      23.860  23.290  10.400  1.00  0.00            
ATOM    152  H6  EB3     2      24.910  21.780  10.570  1.00  0.00            
ATOM    153  H7  EB3     2      22.560  21.220  10.510  1.00  0.00            
ATOM    154  H8  EB3     2      23.380  20.690   8.950  1.00  0.00            
ATOM    155  H9  EB3     2      21.780  21.050   7.260  1.00  0.00            
ATOM    156  H10 EB3     2      20.140  19.250   7.380  1.00  0.00            
ATOM    157  H11 EB3     2      18.440  18.050   8.720  1.00  0.00            
ATOM    158  H12 EB3     2      18.240  21.390  11.440  1.00  0.00            
ATOM    159  H13 EB3     2      19.660  22.690   9.850  1.00  0.00            
ATOM    160  H14 EB3     2      19.900  21.380   5.330  1.00  0.00            
ATOM    161  H15 EB3     2      18.640  22.930   4.100  1.00  0.00            
ATOM    162  H16 EB3     2      18.810  25.480   4.750  1.00  0.00            
ATOM    163  H17 EB3     2      19.860  26.090   6.870  1.00  0.00            
ATOM    164  H18 EB3     2      20.990  24.420   8.240  1.00  0.00            
ATOM    165  H19 EB3     2      25.450  20.740   8.070  1.00  0.00            
ATOM    166  H20 EB3     2      26.580  22.040   7.430  1.00  0.00            
ATOM    167  H21 EB3     2      26.700  21.660   9.150  1.00  0.00            
TER
ENDMDL
MODEL        1
ATOM      1  H1  ACD     1      14.520   9.890  14.800  1.00  0.00            
ATOM      2  O1  ACD     1      14.230  10.160  15.670  1.00  0.00            
ATOM      3  C1  ACD     1      12.920  10.670  15.580  1.00  0.00            
ATOM      4  H2  ACD     1      12.800  11.280  16.490  1.00  0.00            
ATOM      5  H3  ACD     1      12.210   9.840  15.540  1.00  0.00            
ATOM      6  C2  ACD     1      12.710  11.450  14.300  1.00  0.00            
ATOM      7  H4  ACD     1      13.560  12.130  14.370  1.00  0.00            
ATOM      8  O2  ACD     1      13.020  10.540  13.210  1.00  0.00            
ATOM      9  C3  ACD     1      12.960  11.080  11.920  1.00  0.00            
ATOM     10  H5  ACD     1      13.230  10.430  11.080  1.00  0.00            
ATOM     11  O3  ACD     1      13.680  12.290  11.850  1.00  0.00            
ATOM     12  C4  ACD     1      14.750  12.340  10.930  1.00  0.00            
ATOM     13  H6  ACD     1      14.820  11.430  10.320  1.00  0.00            
ATOM     14  C5  ACD     1      14.430  13.510   9.990  1.00  0.00            
ATOM     15  H7  ACD     1      14.130  14.390  10.580  1.00  0.00            
ATOM     16  O4  ACD     1      13.290  13.230   9.090  1.00  0.00            
ATOM     17  H8  ACD     1      12.630  12.860   9.680  1.00  0.00            
ATOM     18  C6  ACD     1      15.610  13.770   9.030  1.00  0.00            
ATOM     19  H9  ACD     1      15.800  12.820   8.500  1.00  0.00            
ATOM     20  O5  ACD     1      15.340  14.890   8.170  1.00  0.00            
ATOM     21  H10 ACD     1      14.470  14.670   7.820  1.00  0.00            
ATOM     22  C7  ACD     1      16.970  13.880   9.760  1.00  0.00            
ATOM     23  H11 ACD     1      17.780  13.960   9.020  1.00  0.00            
ATOM     24  O6  ACD     1      17.120  12.670  10.550  1.00  0.00            
ATOM     25  C8  ACD     1      16.120  12.510  11.610  1.00  0.00            
ATOM     26  H12 ACD     1      16.090  13.490  12.110  1.00  0.00            
ATOM     27  C9  ACD     1      16.440  11.350  12.590  1.00  0.00            
ATOM     28  H13 ACD     1      15.740  11.390  13.430  1.00  0.00            
ATOM     29  H14 ACD     1      16.420  10.390  12.050  1.00  0.00            
ATOM     30  O7  ACD     1      17.730  11.550  13.100  1.00  0.00            
ATOM     31  H15 ACD     1      18.010  10.680  13.420  1.00  0.00            
ATOM     32  O8  ACD     1      16.930  15.070  10.560  1.00  0.00            
ATOM     33  C10 ACD     1      18.010  16.010  10.390  1.00  0.00            
ATOM     34  H16 ACD     1      18.770  15.620   9.710  1.00  0.00            
ATOM     35  C11 ACD     1      17.370  17.260   9.880  1.00  0.00            
ATOM     36  H17 ACD     1      16.550  17.520  10.570  1.00  0.00            
ATOM     37  O9  ACD     1      16.820  17.100   8.560  1.00  0.00            
ATOM     38  H18 ACD     1      16.390  16.260   8.390  1.00  0.00            
ATOM     39  C12 ACD     1      18.380  18.430   9.960  1.00  0.00            
ATOM     40  H19 ACD     1      19.190  18.380   9.210  1.00  0.00            
ATOM     41  O10 ACD     1      17.720  19.680   9.800  1.00  0.00            
ATOM     42  H20 ACD     1      17.450  19.760  10.720  1.00  0.00            
ATOM     43  C13 ACD     1      19.100  18.630  11.280  1.00  0.00            
ATOM     44  H21 ACD     1      19.930  19.350  11.220  1.00  0.00            
ATOM     45  O11 ACD     1      19.600  17.350  11.680  1.00  0.00            
ATOM     46  C14 ACD     1      18.650  16.250  11.800  1.00  0.00            
ATOM     47  H22 ACD     1      17.910  16.440  12.590  1.00  0.00            
ATOM     48  C15 ACD     1      19.470  15.050  12.210  1.00  0.00            
ATOM     49  H23 ACD     1      18.790  14.190  12.200  1.00  0.00            
ATOM     50  H24 ACD     1      20.260  14.690  11.540  1.00  0.00            
ATOM     51  O12 ACD     1      20.040  15.270  13.510  1.00  0.00            
ATOM     52  H25 ACD     1      20.550  16.080  13.520  1.00  0.00            
ATOM     53  O13 ACD     1      18.110  18.940  12.240  1.00  0.00            
ATOM     54  C16 ACD     1      18.190  20.070  13.090  1.00  0.00            
ATOM     55  H26 ACD     1      18.870  20.790  12.620  1.00  0.00            
ATOM     56  C17 ACD     1      16.730  20.760  12.990  1.00  0.00            
ATOM     57  H27 ACD     1      15.990  19.950  13.070  1.00  0.00            
ATOM     58  O14 ACD     1      16.680  21.530  11.740  1.00  0.00            
ATOM     59  H28 ACD     1      15.770  21.770  11.570  1.00  0.00            
ATOM     60  C18 ACD     1      16.510  21.640  14.230  1.00  0.00            
ATOM     61  H29 ACD     1      17.320  22.380  14.260  1.00  0.00            
ATOM     62  O15 ACD     1      15.230  22.290  14.260  1.00  0.00            
ATOM     63  H30 ACD     1      14.650  21.790  14.840  1.00  0.00            
ATOM     64  C19 ACD     1      16.800  20.840  15.530  1.00  0.00            
ATOM     65  H31 ACD     1      16.660  21.450  16.430  1.00  0.00            
ATOM     66  O16 ACD     1      18.160  20.450  15.480  1.00  0.00            
ATOM     67  C20 ACD     1      18.550  19.540  14.470  1.00  0.00            
ATOM     68  H32 ACD     1      18.040  18.570  14.560  1.00  0.00            
ATOM     69  C21 ACD     1      20.060  19.220  14.730  1.00  0.00            
ATOM     70  H33 ACD     1      20.400  18.520  13.950  1.00  0.00            
ATOM     71  H34 ACD     1      20.710  20.100  14.670  1.00  0.00            
ATOM     72  O17 ACD     1      20.320  18.600  16.010  1.00  0.00            
ATOM     73  H35 ACD     1      19.570  18.830  16.580  1.00  0.00            
ATOM     74  O18 ACD     1      15.940  19.720  15.500  1.00  0.00            
ATOM     75  C22 ACD     1      15.160  19.450  16.710  1.00  0.00            
ATOM     76  H36 ACD     1      15.470  20.130  17.510  1.00  0.00            
ATOM     77  C23 ACD     1      13.620  19.650  16.410  1.00  0.00            
ATOM     78  H37 ACD     1      13.340  19.050  15.540  1.00  0.00            
ATOM     79  O19 ACD     1      13.350  21.000  16.110  1.00  0.00            
ATOM     80  H38 ACD     1      12.880  21.380  16.860  1.00  0.00            
ATOM     81  C24 ACD     1      12.870  19.110  17.680  1.00  0.00            
ATOM     82  H39 ACD     1      13.170  19.720  18.540  1.00  0.00            
ATOM     83  O20 ACD     1      11.520  19.290  17.450  1.00  0.00            
ATOM     84  H40 ACD     1      11.420  19.990  16.800  1.00  0.00            
ATOM     85  C25 ACD     1      13.210  17.680  18.000  1.00  0.00            
ATOM     86  H41 ACD     1      12.630  17.430  18.890  1.00  0.00            
ATOM     87  O21 ACD     1      14.570  17.570  18.260  1.00  0.00            
ATOM     88  C26 ACD     1      15.510  18.040  17.200  1.00  0.00            
ATOM     89  H42 ACD     1      15.580  17.410  16.300  1.00  0.00            
ATOM     90  C27 ACD     1      16.920  17.980  17.730  1.00  0.00            
ATOM     91  H43 ACD     1      17.010  17.010  18.240  1.00  0.00            
ATOM     92  H44 ACD     1      17.660  18.060  16.920  1.00  0.00            
ATOM     93  O22 ACD     1      17.230  18.950  18.680  1.00  0.00            
ATOM     94  H45 ACD     1      16.510  18.930  19.310  1.00  0.00            
ATOM     95  O23 ACD     1      12.870  16.930  16.910  1.00  0.00            
ATOM     96  C28 ACD     1      12.000  15.860  17.130  1.00  0.00            
ATOM     97  H46 ACD     1      11.650  15.840  18.160  1.00  0.00            
ATOM     98  C29 ACD     1      12.810  14.450  16.970  1.00  0.00            
ATOM     99  H47 ACD     1      13.210  14.350  15.950  1.00  0.00            
ATOM    100  O24 ACD     1      11.790  13.380  17.040  1.00  0.00            
ATOM    101  C30 ACD     1      13.860  14.260  18.150  1.00  0.00            
ATOM    102  H48 ACD     1      14.610  15.040  17.960  1.00  0.00            
ATOM    103  H49 ACD     1      13.480  14.520  19.150  1.00  0.00            
ATOM    104  O25 ACD     1      14.540  13.050  18.110  1.00  0.00            
ATOM    105  H50 ACD     1      14.440  12.600  18.960  1.00  0.00            
ATOM    106  C31 ACD     1      10.830  15.930  16.180  1.00  0.00            
ATOM    107  H51 ACD     1      11.160  16.130  15.150  1.00  0.00            
ATOM    108  O26 ACD     1      10.010  17.040  16.580  1.00  0.00            
ATOM    109  H52 ACD     1      10.530  17.850  16.610  1.00  0.00            
ATOM    110  C32 ACD     1      10.000  14.730  16.310  1.00  0.00            
ATOM    111  H53 ACD     1       9.570  14.650  17.320  1.00  0.00            
ATOM    112  O27 ACD     1       8.980  14.670  15.280  1.00  0.00            
ATOM    113  H54 ACD     1       9.300  14.080  14.600  1.00  0.00            
ATOM    114  C33 ACD     1      10.790  13.510  16.130  1.00  0.00            
ATOM    115  H55 ACD     1      10.150  12.650  16.340  1.00  0.00            
ATOM    116  O28 ACD     1      11.310  13.400  14.850  1.00  0.00            
ATOM    117  C34 ACD     1      11.330  12.110  14.170  1.00  0.00            
ATOM    118  H56 ACD     1      10.530  11.470  14.550  1.00  0.00            
ATOM    119  C35 ACD     1      10.980  12.440  12.720  1.00  0.00            
ATOM    120  H57 ACD     1      11.520  13.350  12.440  1.00  0.00            
ATOM    121  O29 ACD     1       9.560  12.780  12.590  1.00  0.00            
ATOM    122  H58 ACD     1       9.500  13.380  11.840  1.00  0.00            
ATOM    123  C36 ACD     1      11.500  11.400  11.680  1.00  0.00            
ATOM    124  H59 ACD     1      10.860  10.510  11.790  1.00  0.00            
ATOM    125  O30 ACD     1      11.390  11.830  10.350  1.00  0.00            
ATOM    126  H60 ACD     1      11.470  10.990   9.890  1.00  0.00            
ATOM    127  C1  EB3     2      14.320  18.830   6.810  1.00  0.00            
ATOM    128  N1  EB3     2      14.970  19.450   8.010  1.00  0.00            
ATOM    129  C2  EB3     2      14.090  19.540   9.180  1.00  0.00            
ATOM    130  C3  EB3     2      13.710  18.170   9.660  1.00  0.00            
ATOM    131  O1  EB3     2      12.810  18.520  10.690  1.00  0.00            
ATOM    132  C4  EB3     2      12.200  17.530  11.590  1.00  0.00            
ATOM    133  C5  EB3     2      13.310  16.870  12.440  1.00  0.00            
ATOM    134  C6  EB3     2      13.380  15.500  12.590  1.00  0.00            
ATOM    135  C7  EB3     2      14.310  14.880  13.450  1.00  0.00            
ATOM    136  C8  EB3     2      15.330  15.680  13.960  1.00  0.00            
ATOM    137  Br1 EB3     2      16.790  14.760  14.930  1.00  0.00            
ATOM    138  C9  EB3     2      15.360  17.070  13.750  1.00  0.00            
ATOM    139  C10 EB3     2      14.260  17.640  13.140  1.00  0.00            
ATOM    140  C11 EB3     2      11.210  18.210  12.480  1.00  0.00            
ATOM    141  C12 EB3     2      10.050  17.610  12.970  1.00  0.00            
ATOM    142  C13 EB3     2       9.070  18.380  13.680  1.00  0.00            
ATOM    143  C14 EB3     2       9.110  19.750  13.760  1.00  0.00            
ATOM    144  C15 EB3     2      10.270  20.380  13.340  1.00  0.00            
ATOM    145  C16 EB3     2      11.270  19.570  12.790  1.00  0.00            
ATOM    146  C17 EB3     2      15.130  20.810   7.550  1.00  0.00            
ATOM    147  H1  EB3     2      14.800  19.200   5.910  1.00  0.00            
ATOM    148  H2  EB3     2      14.430  17.750   6.890  1.00  0.00            
ATOM    149  H3  EB3     2      13.280  19.170   6.810  1.00  0.00            
ATOM    150  H4  EB3     2      15.900  19.070   8.210  1.00  0.00            
ATOM    151  H5  EB3     2      13.150  20.060   8.970  1.00  0.00            
ATOM    152  H6  EB3     2      14.600  20.160   9.910  1.00  0.00            
ATOM    153  H7  EB3     2      14.650  17.730  10.000  1.00  0.00            
ATOM    154  H8  EB3     2      13.230  17.510   8.920  1.00  0.00            
ATOM    155  H9  EB3     2      11.570  16.840  11.010  1.00  0.00            
ATOM    156  H10 EB3     2      12.630  14.970  12.010  1.00  0.00            
ATOM    157  H11 EB3     2      14.380  13.810  13.630  1.00  0.00            
ATOM    158  H12 EB3     2      16.180  17.680  14.110  1.00  0.00            
ATOM    159  H13 EB3     2      14.060  18.700  13.080  1.00  0.00            
ATOM    160  H14 EB3     2      10.000  16.530  12.910  1.00  0.00            
ATOM    161  H15 EB3     2       8.210  17.840  14.070  1.00  0.00            
ATOM    162  H16 EB3     2       8.340  20.380  14.190  1.00  0.00            
ATOM    163  H17 EB3     2      10.490  21.440  13.480  1.00  0.00            
ATOM    164  H18 EB3     2      12.060  20.170  12.340  1.00  0.00            
ATOM    165  H19 EB3     2      14.130  21.210   7.370  1.00  0.00            
ATOM    166  H20 EB3     2      15.620  21.450   8.290  1.00  0.00            
ATOM    167  H21 EB3     2      15.680  20.780   6.610  1.00  0.00            
TER
ENDMDL
MODEL        1
ATOM      1  H1  ACD     1      14.530  27.330  10.660  1.00  0.00            
ATOM      2  O1  ACD     1      13.610  27.440  10.920  1.00  0.00            
ATOM      3  C1  ACD     1      12.950  26.270  10.390  1.00  0.00            
ATOM      4  H2  ACD     1      12.810  26.430   9.310  1.00  0.00            
ATOM      5  H3  ACD     1      11.980  26.100  10.880  1.00  0.00            
ATOM      6  C2  ACD     1      13.660  24.990  10.480  1.00  0.00            
ATOM      7  H4  ACD     1      14.620  25.020   9.940  1.00  0.00            
ATOM      8  O2  ACD     1      13.980  24.820  11.890  1.00  0.00            
ATOM      9  C3  ACD     1      14.340  23.590  12.310  1.00  0.00            
ATOM     10  H5  ACD     1      14.640  23.650  13.360  1.00  0.00            
ATOM     11  O3  ACD     1      15.510  23.060  11.600  1.00  0.00            
ATOM     12  C4  ACD     1      16.590  22.540  12.270  1.00  0.00            
ATOM     13  H6  ACD     1      16.330  22.460  13.330  1.00  0.00            
ATOM     14  C5  ACD     1      16.760  21.070  11.720  1.00  0.00            
ATOM     15  H7  ACD     1      16.980  21.110  10.640  1.00  0.00            
ATOM     16  O4  ACD     1      15.600  20.210  11.870  1.00  0.00            
ATOM     17  H8  ACD     1      15.910  19.330  11.640  1.00  0.00            
ATOM     18  C6  ACD     1      17.920  20.420  12.470  1.00  0.00            
ATOM     19  H9  ACD     1      17.620  20.500  13.520  1.00  0.00            
ATOM     20  O5  ACD     1      18.130  19.120  12.030  1.00  0.00            
ATOM     21  H10 ACD     1      18.540  19.120  11.160  1.00  0.00            
ATOM     22  C7  ACD     1      19.170  21.260  12.140  1.00  0.00            
ATOM     23  H11 ACD     1      20.000  20.790  12.680  1.00  0.00            
ATOM     24  O6  ACD     1      19.050  22.630  12.600  1.00  0.00            
ATOM     25  C8  ACD     1      17.860  23.320  12.020  1.00  0.00            
ATOM     26  H12 ACD     1      17.920  23.540  10.950  1.00  0.00            
ATOM     27  C9  ACD     1      17.710  24.700  12.690  1.00  0.00            
ATOM     28  H13 ACD     1      18.540  25.320  12.300  1.00  0.00            
ATOM     29  H14 ACD     1      16.850  25.320  12.390  1.00  0.00            
ATOM     30  O7  ACD     1      17.780  24.570  14.100  1.00  0.00            
ATOM     31  H15 ACD     1      18.520  23.970  14.210  1.00  0.00            
ATOM     32  O8  ACD     1      19.430  21.250  10.720  1.00  0.00            
ATOM     33  C10 ACD     1      20.880  21.330  10.410  1.00  0.00            
ATOM     34  H16 ACD     1      21.500  21.420  11.320  1.00  0.00            
ATOM     35  C11 ACD     1      21.140  20.030   9.700  1.00  0.00            
ATOM     36  H17 ACD     1      20.500  19.960   8.810  1.00  0.00            
ATOM     37  O9  ACD     1      20.900  18.910  10.520  1.00  0.00            
ATOM     38  H18 ACD     1      21.070  18.060  10.100  1.00  0.00            
ATOM     39  C12 ACD     1      22.530  20.020   9.090  1.00  0.00            
ATOM     40  H19 ACD     1      23.200  20.030   9.960  1.00  0.00            
ATOM     41  O10 ACD     1      22.870  18.860   8.320  1.00  0.00            
ATOM     42  H20 ACD     1      23.240  18.150   8.860  1.00  0.00            
ATOM     43  C13 ACD     1      22.840  21.360   8.270  1.00  0.00            
ATOM     44  H21 ACD     1      23.860  21.450   7.900  1.00  0.00            
ATOM     45  O11 ACD     1      22.570  22.490   9.150  1.00  0.00            
ATOM     46  C14 ACD     1      21.220  22.610   9.600  1.00  0.00            
ATOM     47  H22 ACD     1      20.540  22.750   8.750  1.00  0.00            
ATOM     48  C15 ACD     1      21.110  23.920  10.380  1.00  0.00            
ATOM     49  H23 ACD     1      20.090  24.190  10.670  1.00  0.00            
ATOM     50  H24 ACD     1      21.790  23.850  11.240  1.00  0.00            
ATOM     51  O12 ACD     1      21.720  24.970   9.560  1.00  0.00            
ATOM     52  H25 ACD     1      22.450  24.550   9.100  1.00  0.00            
ATOM     53  O13 ACD     1      21.940  21.490   7.150  1.00  0.00            
ATOM     54  C16 ACD     1      22.390  21.830   5.860  1.00  0.00            
ATOM     55  H26 ACD     1      23.470  21.780   5.650  1.00  0.00            
ATOM     56  C17 ACD     1      21.750  20.820   4.840  1.00  0.00            
ATOM     57  H27 ACD     1      20.690  20.630   5.070  1.00  0.00            
ATOM     58  O14 ACD     1      22.460  19.620   4.900  1.00  0.00            
ATOM     59  H28 ACD     1      21.990  18.980   4.350  1.00  0.00            
ATOM     60  C18 ACD     1      21.630  21.370   3.410  1.00  0.00            
ATOM     61  H29 ACD     1      22.670  21.430   3.060  1.00  0.00            
ATOM     62  O15 ACD     1      20.860  20.540   2.530  1.00  0.00            
ATOM     63  H30 ACD     1      19.940  20.710   2.750  1.00  0.00            
ATOM     64  C19 ACD     1      20.940  22.760   3.470  1.00  0.00            
ATOM     65  H31 ACD     1      20.890  23.230   2.480  1.00  0.00            
ATOM     66  O16 ACD     1      21.810  23.600   4.190  1.00  0.00            
ATOM     67  C20 ACD     1      21.940  23.220   5.560  1.00  0.00            
ATOM     68  H32 ACD     1      20.960  23.360   6.030  1.00  0.00            
ATOM     69  C21 ACD     1      22.970  24.270   6.100  1.00  0.00            
ATOM     70  H33 ACD     1      23.420  23.880   7.020  1.00  0.00            
ATOM     71  H34 ACD     1      23.800  24.370   5.400  1.00  0.00            
ATOM     72  O17 ACD     1      22.440  25.540   6.320  1.00  0.00            
ATOM     73  H35 ACD     1      22.080  25.930   5.520  1.00  0.00            
ATOM     74  O18 ACD     1      19.740  22.640   4.180  1.00  0.00            
ATOM     75  C22 ACD     1      18.540  23.140   3.540  1.00  0.00            
ATOM     76  H36 ACD     1      18.780  23.410   2.500  1.00  0.00            
ATOM     77  C23 ACD     1      17.550  22.000   3.420  1.00  0.00            
ATOM     78  H37 ACD     1      17.450  21.530   4.410  1.00  0.00            
ATOM     79  O19 ACD     1      18.120  21.070   2.570  1.00  0.00            
ATOM     80  H38 ACD     1      17.770  21.050   1.680  1.00  0.00            
ATOM     81  C24 ACD     1      16.120  22.470   3.030  1.00  0.00            
ATOM     82  H39 ACD     1      16.190  22.780   1.980  1.00  0.00            
ATOM     83  O20 ACD     1      15.060  21.480   3.140  1.00  0.00            
ATOM     84  H40 ACD     1      15.340  20.640   2.750  1.00  0.00            
ATOM     85  C25 ACD     1      15.760  23.700   3.800  1.00  0.00            
ATOM     86  H41 ACD     1      14.950  24.100   3.180  1.00  0.00            
ATOM     87  O21 ACD     1      16.750  24.670   3.680  1.00  0.00            
ATOM     88  C26 ACD     1      18.000  24.320   4.260  1.00  0.00            
ATOM     89  H42 ACD     1      17.860  23.980   5.290  1.00  0.00            
ATOM     90  C27 ACD     1      19.050  25.450   4.290  1.00  0.00            
ATOM     91  H43 ACD     1      19.890  25.140   4.930  1.00  0.00            
ATOM     92  H44 ACD     1      19.410  25.690   3.290  1.00  0.00            
ATOM     93  O22 ACD     1      18.430  26.680   4.840  1.00  0.00            
ATOM     94  H45 ACD     1      17.530  26.660   4.490  1.00  0.00            
ATOM     95  O23 ACD     1      15.380  23.330   5.090  1.00  0.00            
ATOM     96  C28 ACD     1      14.180  23.940   5.520  1.00  0.00            
ATOM     97  H46 ACD     1      13.790  24.630   4.760  1.00  0.00            
ATOM     98  C29 ACD     1      14.440  24.910   6.720  1.00  0.00            
ATOM     99  H47 ACD     1      14.840  24.290   7.540  1.00  0.00            
ATOM    100  O24 ACD     1      13.170  25.350   7.190  1.00  0.00            
ATOM    101  C30 ACD     1      15.360  26.070   6.390  1.00  0.00            
ATOM    102  H48 ACD     1      15.390  26.700   7.290  1.00  0.00            
ATOM    103  H49 ACD     1      16.420  25.810   6.280  1.00  0.00            
ATOM    104  O25 ACD     1      14.910  26.820   5.230  1.00  0.00            
ATOM    105  H50 ACD     1      14.280  27.450   5.580  1.00  0.00            
ATOM    106  C31 ACD     1      13.240  22.760   5.790  1.00  0.00            
ATOM    107  H51 ACD     1      13.670  22.140   6.600  1.00  0.00            
ATOM    108  O26 ACD     1      13.010  22.050   4.660  1.00  0.00            
ATOM    109  H52 ACD     1      13.860  21.940   4.210  1.00  0.00            
ATOM    110  C32 ACD     1      11.950  23.340   6.360  1.00  0.00            
ATOM    111  H53 ACD     1      11.440  23.980   5.640  1.00  0.00            
ATOM    112  O27 ACD     1      11.060  22.310   6.640  1.00  0.00            
ATOM    113  H54 ACD     1      11.050  21.780   5.840  1.00  0.00            
ATOM    114  C33 ACD     1      12.300  24.280   7.600  1.00  0.00            
ATOM    115  H55 ACD     1      11.410  24.750   8.030  1.00  0.00            
ATOM    116  O28 ACD     1      13.010  23.600   8.670  1.00  0.00            
ATOM    117  C34 ACD     1      12.710  23.910  10.010  1.00  0.00            
ATOM    118  H56 ACD     1      11.660  24.220  10.090  1.00  0.00            
ATOM    119  C35 ACD     1      12.800  22.520  10.640  1.00  0.00            
ATOM    120  H57 ACD     1      13.580  21.990  10.080  1.00  0.00            
ATOM    121  O29 ACD     1      11.620  21.700  10.560  1.00  0.00            
ATOM    122  H58 ACD     1      11.880  20.860  10.960  1.00  0.00            
ATOM    123  C36 ACD     1      13.190  22.660  12.130  1.00  0.00            
ATOM    124  H59 ACD     1      12.330  23.190  12.580  1.00  0.00            
ATOM    125  O30 ACD     1      13.410  21.540  12.950  1.00  0.00            
ATOM    126  H60 ACD     1      14.240  21.150  12.650  1.00  0.00            
ATOM    127  C1  EB3     2      11.570  17.010   4.700  1.00  0.00            
ATOM    128  N1  EB3     2      13.010  17.190   4.940  1.00  0.00            
ATOM    129  C2  EB3     2      13.300  18.680   4.880  1.00  0.00            
ATOM    130  C3  EB3     2      14.720  19.070   5.410  1.00  0.00            
ATOM    131  O1  EB3     2      14.660  18.570   6.810  1.00  0.00            
ATOM    132  C4  EB3     2      16.030  18.470   7.460  1.00  0.00            
ATOM    133  C5  EB3     2      16.540  19.880   7.640  1.00  0.00            
ATOM    134  C6  EB3     2      17.800  20.230   7.060  1.00  0.00            
ATOM    135  C7  EB3     2      18.190  21.560   7.190  1.00  0.00            
ATOM    136  C8  EB3     2      17.440  22.460   7.980  1.00  0.00            
ATOM    137  Br1 EB3     2      18.220  24.170   8.290  1.00  0.00            
ATOM    138  C9  EB3     2      16.200  22.160   8.550  1.00  0.00            
ATOM    139  C10 EB3     2      15.710  20.840   8.360  1.00  0.00            
ATOM    140  C11 EB3     2      15.920  17.690   8.720  1.00  0.00            
ATOM    141  C12 EB3     2      17.040  16.950   9.170  1.00  0.00            
ATOM    142  C13 EB3     2      17.060  16.440  10.510  1.00  0.00            
ATOM    143  C14 EB3     2      16.050  16.770  11.430  1.00  0.00            
ATOM    144  C15 EB3     2      14.950  17.360  10.960  1.00  0.00            
ATOM    145  C16 EB3     2      14.900  17.780   9.630  1.00  0.00            
ATOM    146  C17 EB3     2      13.560  16.560   3.690  1.00  0.00            
ATOM    147  H1  EB3     2      11.380  15.940   4.630  1.00  0.00            
ATOM    148  H2  EB3     2      11.150  17.350   5.650  1.00  0.00            
ATOM    149  H3  EB3     2      11.220  17.560   3.820  1.00  0.00            
ATOM    150  H4  EB3     2      13.370  16.680   5.750  1.00  0.00            
ATOM    151  H5  EB3     2      12.610  19.180   5.560  1.00  0.00            
ATOM    152  H6  EB3     2      13.090  18.990   3.860  1.00  0.00            
ATOM    153  H7  EB3     2      14.910  20.150   5.410  1.00  0.00            
ATOM    154  H8  EB3     2      15.510  18.610   4.790  1.00  0.00            
ATOM    155  H9  EB3     2      16.740  17.990   6.780  1.00  0.00            
ATOM    156  H10 EB3     2      18.430  19.480   6.580  1.00  0.00            
ATOM    157  H11 EB3     2      19.160  21.880   6.820  1.00  0.00            
ATOM    158  H12 EB3     2      15.630  22.900   9.100  1.00  0.00            
ATOM    159  H13 EB3     2      14.800  20.470   8.810  1.00  0.00            
ATOM    160  H14 EB3     2      17.910  16.870   8.520  1.00  0.00            
ATOM    161  H15 EB3     2      17.960  15.960  10.880  1.00  0.00            
ATOM    162  H16 EB3     2      16.190  16.480  12.470  1.00  0.00            
ATOM    163  H17 EB3     2      14.030  17.500  11.530  1.00  0.00            
ATOM    164  H18 EB3     2      13.960  18.220   9.300  1.00  0.00            
ATOM    165  H19 EB3     2      13.460  15.480   3.800  1.00  0.00            
ATOM    166  H20 EB3     2      13.220  17.000   2.750  1.00  0.00            
ATOM    167  H21 EB3     2      14.640  16.730   3.760  1.00  0.00            
TER
ENDMDL
MODEL        1
ATOM      1  H1  ACD     1      22.570  26.130   7.670  1.00  0.00            
ATOM      2  O1  ACD     1      22.060  26.090   6.850  1.00  0.00            
ATOM      3  C1  ACD     1      20.760  25.610   7.100  1.00  0.00            
ATOM      4  H2  ACD     1      20.360  26.100   8.000  1.00  0.00            
ATOM      5  H3  ACD     1      20.860  24.530   7.200  1.00  0.00            
ATOM      6  C2  ACD     1      19.770  26.030   5.990  1.00  0.00            
ATOM      7  H4  ACD     1      19.820  27.120   5.900  1.00  0.00            
ATOM      8  O2  ACD     1      20.180  25.400   4.720  1.00  0.00            
ATOM      9  C3  ACD     1      19.400  25.680   3.610  1.00  0.00            
ATOM     10  H5  ACD     1      19.720  25.080   2.750  1.00  0.00            
ATOM     11  O3  ACD     1      19.370  27.000   3.340  1.00  0.00            
ATOM     12  C4  ACD     1      20.000  27.570   2.230  1.00  0.00            
ATOM     13  H6  ACD     1      19.900  26.850   1.400  1.00  0.00            
ATOM     14  C5  ACD     1      19.120  28.730   1.900  1.00  0.00            
ATOM     15  H7  ACD     1      18.870  29.190   2.870  1.00  0.00            
ATOM     16  O4  ACD     1      18.030  28.120   1.260  1.00  0.00            
ATOM     17  H8  ACD     1      17.800  27.290   1.680  1.00  0.00            
ATOM     18  C6  ACD     1      19.850  29.650   0.910  1.00  0.00            
ATOM     19  H9  ACD     1      20.150  29.080   0.020  1.00  0.00            
ATOM     20  O5  ACD     1      19.070  30.820   0.500  1.00  0.00            
ATOM     21  H10 ACD     1      18.340  30.510  -0.040  1.00  0.00            
ATOM     22  C7  ACD     1      21.080  30.190   1.620  1.00  0.00            
ATOM     23  H11 ACD     1      21.530  30.870   0.900  1.00  0.00            
ATOM     24  O6  ACD     1      21.930  29.060   1.730  1.00  0.00            
ATOM     25  C8  ACD     1      21.500  27.960   2.560  1.00  0.00            
ATOM     26  H12 ACD     1      21.560  28.270   3.610  1.00  0.00            
ATOM     27  C9  ACD     1      22.550  26.900   2.300  1.00  0.00            
ATOM     28  H13 ACD     1      22.120  25.930   2.590  1.00  0.00            
ATOM     29  H14 ACD     1      22.750  26.760   1.220  1.00  0.00            
ATOM     30  O7  ACD     1      23.770  27.270   3.000  1.00  0.00            
ATOM     31  H15 ACD     1      24.050  28.120   2.650  1.00  0.00            
ATOM     32  O8  ACD     1      20.770  30.750   2.890  1.00  0.00            
ATOM     33  C10 ACD     1      21.350  32.000   3.150  1.00  0.00            
ATOM     34  H16 ACD     1      22.090  32.150   2.350  1.00  0.00            
ATOM     35  C11 ACD     1      20.160  33.050   3.010  1.00  0.00            
ATOM     36  H17 ACD     1      19.320  32.710   3.640  1.00  0.00            
ATOM     37  O9  ACD     1      19.830  33.080   1.690  1.00  0.00            
ATOM     38  H18 ACD     1      19.590  32.150   1.570  1.00  0.00            
ATOM     39  C12 ACD     1      20.590  34.450   3.500  1.00  0.00            
ATOM     40  H19 ACD     1      21.300  34.850   2.770  1.00  0.00            
ATOM     41  O10 ACD     1      19.400  35.260   3.570  1.00  0.00            
ATOM     42  H20 ACD     1      18.870  34.820   2.900  1.00  0.00            
ATOM     43  C13 ACD     1      21.230  34.260   4.910  1.00  0.00            
ATOM     44  H21 ACD     1      21.610  35.250   5.170  1.00  0.00            
ATOM     45  O11 ACD     1      22.450  33.430   4.800  1.00  0.00            
ATOM     46  C14 ACD     1      22.200  32.060   4.460  1.00  0.00            
ATOM     47  H22 ACD     1      21.680  31.690   5.360  1.00  0.00            
ATOM     48  C15 ACD     1      23.580  31.460   4.260  1.00  0.00            
ATOM     49  H23 ACD     1      23.580  30.460   3.820  1.00  0.00            
ATOM     50  H24 ACD     1      24.090  32.000   3.440  1.00  0.00            
ATOM     51  O12 ACD     1      24.430  31.520   5.350  1.00  0.00            
ATOM     52  H25 ACD     1      24.160  30.950   6.080  1.00  0.00            
ATOM     53  O13 ACD     1      20.380  33.700   5.930  1.00  0.00            
ATOM     54  C16 ACD     1      20.560  34.280   7.270  1.00  0.00            
ATOM     55  H26 ACD     1      21.370  35.020   7.340  1.00  0.00            
ATOM     56  C17 ACD     1      19.320  35.060   7.580  1.00  0.00            
ATOM     57  H27 ACD     1      18.570  34.260   7.470  1.00  0.00            
ATOM     58  O14 ACD     1      19.300  36.130   6.480  1.00  0.00            
ATOM     59  H28 ACD     1      19.510  35.740   5.630  1.00  0.00            
ATOM     60  C18 ACD     1      19.370  35.670   8.960  1.00  0.00            
ATOM     61  H29 ACD     1      20.280  36.260   9.050  1.00  0.00            
ATOM     62  O15 ACD     1      18.230  36.500   9.140  1.00  0.00            
ATOM     63  H30 ACD     1      17.520  35.870   9.000  1.00  0.00            
ATOM     64  C19 ACD     1      19.510  34.600  10.030  1.00  0.00            
ATOM     65  H31 ACD     1      19.600  35.060  11.020  1.00  0.00            
ATOM     66  O16 ACD     1      20.660  33.780   9.720  1.00  0.00            
ATOM     67  C20 ACD     1      20.810  33.280   8.420  1.00  0.00            
ATOM     68  H32 ACD     1      20.180  32.380   8.370  1.00  0.00            
ATOM     69  C21 ACD     1      22.230  32.790   8.350  1.00  0.00            
ATOM     70  H33 ACD     1      22.440  32.490   7.320  1.00  0.00            
ATOM     71  H34 ACD     1      22.820  33.690   8.560  1.00  0.00            
ATOM     72  O17 ACD     1      22.530  31.820   9.380  1.00  0.00            
ATOM     73  H35 ACD     1      22.380  32.270  10.220  1.00  0.00            
ATOM     74  O18 ACD     1      18.340  33.700  10.130  1.00  0.00            
ATOM     75  C22 ACD     1      18.120  32.870  11.360  1.00  0.00            
ATOM     76  H36 ACD     1      17.980  33.430  12.290  1.00  0.00            
ATOM     77  C23 ACD     1      16.730  32.340  11.100  1.00  0.00            
ATOM     78  H37 ACD     1      16.690  32.040  10.050  1.00  0.00            
ATOM     79  O19 ACD     1      15.790  33.450  11.240  1.00  0.00            
ATOM     80  H38 ACD     1      14.910  33.150  11.000  1.00  0.00            
ATOM     81  C24 ACD     1      16.500  31.030  11.910  1.00  0.00            
ATOM     82  H39 ACD     1      16.470  31.420  12.940  1.00  0.00            
ATOM     83  O20 ACD     1      15.210  30.430  11.660  1.00  0.00            
ATOM     84  H40 ACD     1      15.050  29.640  12.200  1.00  0.00            
ATOM     85  C25 ACD     1      17.650  30.020  11.810  1.00  0.00            
ATOM     86  H41 ACD     1      17.590  29.180  12.500  1.00  0.00            
ATOM     87  O21 ACD     1      18.900  30.610  12.220  1.00  0.00            
ATOM     88  C26 ACD     1      19.230  31.860  11.640  1.00  0.00            
ATOM     89  H42 ACD     1      19.640  31.480  10.700  1.00  0.00            
ATOM     90  C27 ACD     1      20.440  32.470  12.430  1.00  0.00            
ATOM     91  H43 ACD     1      20.490  33.540  12.220  1.00  0.00            
ATOM     92  H44 ACD     1      20.230  32.410  13.510  1.00  0.00            
ATOM     93  O22 ACD     1      21.740  31.780  12.190  1.00  0.00            
ATOM     94  H45 ACD     1      21.620  30.890  12.530  1.00  0.00            
ATOM     95  O23 ACD     1      17.800  29.530  10.500  1.00  0.00            
ATOM     96  C28 ACD     1      17.270  28.250  10.220  1.00  0.00            
ATOM     97  H46 ACD     1      16.610  27.940  11.050  1.00  0.00            
ATOM     98  C29 ACD     1      18.360  27.150  10.080  1.00  0.00            
ATOM     99  H47 ACD     1      19.150  27.530   9.420  1.00  0.00            
ATOM    100  O24 ACD     1      17.790  25.970   9.520  1.00  0.00            
ATOM    101  C30 ACD     1      19.030  26.920  11.430  1.00  0.00            
ATOM    102  H48 ACD     1      19.740  26.090  11.320  1.00  0.00            
ATOM    103  H49 ACD     1      19.630  27.810  11.670  1.00  0.00            
ATOM    104  O25 ACD     1      18.160  26.360  12.440  1.00  0.00            
ATOM    105  H50 ACD     1      18.290  25.430  12.270  1.00  0.00            
ATOM    106  C31 ACD     1      16.400  28.410   8.950  1.00  0.00            
ATOM    107  H51 ACD     1      17.060  28.750   8.140  1.00  0.00            
ATOM    108  O26 ACD     1      15.400  29.380   9.110  1.00  0.00            
ATOM    109  H52 ACD     1      15.580  29.930   9.880  1.00  0.00            
ATOM    110  C32 ACD     1      15.860  27.050   8.600  1.00  0.00            
ATOM    111  H53 ACD     1      15.340  26.720   9.500  1.00  0.00            
ATOM    112  O27 ACD     1      15.060  27.090   7.420  1.00  0.00            
ATOM    113  H54 ACD     1      14.430  27.790   7.610  1.00  0.00            
ATOM    114  C33 ACD     1      17.070  26.140   8.330  1.00  0.00            
ATOM    115  H55 ACD     1      16.700  25.130   8.130  1.00  0.00            
ATOM    116  O28 ACD     1      17.900  26.600   7.320  1.00  0.00            
ATOM    117  C34 ACD     1      18.370  25.640   6.350  1.00  0.00            
ATOM    118  H56 ACD     1      18.410  24.640   6.790  1.00  0.00            
ATOM    119  C35 ACD     1      17.430  25.900   5.230  1.00  0.00            
ATOM    120  H57 ACD     1      17.360  26.950   4.920  1.00  0.00            
ATOM    121  O29 ACD     1      16.080  25.460   5.600  1.00  0.00            
ATOM    122  H58 ACD     1      15.800  26.020   6.320  1.00  0.00            
ATOM    123  C36 ACD     1      17.970  25.260   3.920  1.00  0.00            
ATOM    124  H59 ACD     1      17.890  24.180   4.130  1.00  0.00            
ATOM    125  O30 ACD     1      17.110  25.550   2.810  1.00  0.00            
ATOM    126  H60 ACD     1      16.240  25.290   3.110  1.00  0.00            
ATOM    127  C1  EB3     2      13.200  27.510   3.770  1.00  0.00            
ATOM    128  N1  EB3     2      12.900  28.720   2.930  1.00  0.00            
ATOM    129  C2  EB3     2      12.510  29.770   3.890  1.00  0.00            
ATOM    130  C3  EB3     2      13.680  30.230   4.750  1.00  0.00            
ATOM    131  O1  EB3     2      14.380  31.080   3.890  1.00  0.00            
ATOM    132  C4  EB3     2      15.180  32.110   4.440  1.00  0.00            
ATOM    133  C5  EB3     2      16.370  31.540   5.170  1.00  0.00            
ATOM    134  C6  EB3     2      16.980  30.320   4.760  1.00  0.00            
ATOM    135  C7  EB3     2      17.970  29.690   5.500  1.00  0.00            
ATOM    136  C8  EB3     2      18.430  30.300   6.710  1.00  0.00            
ATOM    137  Br1 EB3     2      19.970  29.490   7.530  1.00  0.00            
ATOM    138  C9  EB3     2      17.870  31.580   7.060  1.00  0.00            
ATOM    139  C10 EB3     2      16.930  32.230   6.240  1.00  0.00            
ATOM    140  C11 EB3     2      15.740  33.180   3.410  1.00  0.00            
ATOM    141  C12 EB3     2      15.890  34.530   3.680  1.00  0.00            
ATOM    142  C13 EB3     2      16.310  35.440   2.680  1.00  0.00            
ATOM    143  C14 EB3     2      16.680  34.980   1.430  1.00  0.00            
ATOM    144  C15 EB3     2      16.650  33.620   1.180  1.00  0.00            
ATOM    145  C16 EB3     2      16.180  32.710   2.140  1.00  0.00            
ATOM    146  C17 EB3     2      11.690  28.400   2.050  1.00  0.00            
ATOM    147  H1  EB3     2      13.450  26.690   3.090  1.00  0.00            
ATOM    148  H2  EB3     2      14.120  27.730   4.320  1.00  0.00            
ATOM    149  H3  EB3     2      12.350  27.250   4.400  1.00  0.00            
ATOM    150  H4  EB3     2      13.650  29.090   2.320  1.00  0.00            
ATOM    151  H5  EB3     2      11.670  29.310   4.420  1.00  0.00            
ATOM    152  H6  EB3     2      12.150  30.630   3.340  1.00  0.00            
ATOM    153  H7  EB3     2      14.340  29.430   5.090  1.00  0.00            
ATOM    154  H8  EB3     2      13.260  30.750   5.620  1.00  0.00            
ATOM    155  H9  EB3     2      14.520  32.690   5.100  1.00  0.00            
ATOM    156  H10 EB3     2      16.570  29.870   3.860  1.00  0.00            
ATOM    157  H11 EB3     2      18.460  28.760   5.230  1.00  0.00            
ATOM    158  H12 EB3     2      18.190  32.000   8.010  1.00  0.00            
ATOM    159  H13 EB3     2      16.460  33.140   6.600  1.00  0.00            
ATOM    160  H14 EB3     2      15.620  34.920   4.650  1.00  0.00            
ATOM    161  H15 EB3     2      16.350  36.500   2.900  1.00  0.00            
ATOM    162  H16 EB3     2      17.040  35.610   0.630  1.00  0.00            
ATOM    163  H17 EB3     2      17.030  33.280   0.210  1.00  0.00            
ATOM    164  H18 EB3     2      16.280  31.650   1.920  1.00  0.00            
ATOM    165  H19 EB3     2      10.760  28.210   2.580  1.00  0.00            
ATOM    166  H20 EB3     2      11.510  29.250   1.400  1.00  0.00            
ATOM    167  H21 EB3     2      11.920  27.530   1.430  1.00  0.00            
TER
ENDMDL
MODEL        1
ATOM      1  H1  ACD     1       2.380   6.810  12.050  1.00  0.00            
ATOM      2  O1  ACD     1       2.340   7.000  12.990  1.00  0.00            
ATOM      3  C1  ACD     1       3.500   7.660  13.490  1.00  0.00            
ATOM      4  H2  ACD     1       4.310   6.930  13.460  1.00  0.00            
ATOM      5  H3  ACD     1       3.350   7.880  14.560  1.00  0.00            
ATOM      6  C2  ACD     1       3.930   8.930  12.860  1.00  0.00            
ATOM      7  H4  ACD     1       4.870   9.250  13.320  1.00  0.00            
ATOM      8  O2  ACD     1       4.250   8.640  11.530  1.00  0.00            
ATOM      9  C3  ACD     1       4.780   9.700  10.730  1.00  0.00            
ATOM     10  H5  ACD     1       4.980   9.270   9.740  1.00  0.00            
ATOM     11  O3  ACD     1       6.040  10.120  11.310  1.00  0.00            
ATOM     12  C4  ACD     1       7.240   9.750  10.720  1.00  0.00            
ATOM     13  H6  ACD     1       7.060   9.360   9.710  1.00  0.00            
ATOM     14  C5  ACD     1       7.960  11.080  10.650  1.00  0.00            
ATOM     15  H7  ACD     1       7.710  11.670  11.540  1.00  0.00            
ATOM     16  O4  ACD     1       7.700  11.830   9.400  1.00  0.00            
ATOM     17  H8  ACD     1       8.290  12.560   9.220  1.00  0.00            
ATOM     18  C6  ACD     1       9.550  10.860  10.600  1.00  0.00            
ATOM     19  H9  ACD     1       9.880  10.280   9.720  1.00  0.00            
ATOM     20  O5  ACD     1      10.190  12.100  10.800  1.00  0.00            
ATOM     21  H10 ACD     1      10.450  12.200  11.720  1.00  0.00            
ATOM     22  C7  ACD     1       9.900  10.030  11.770  1.00  0.00            
ATOM     23  H11 ACD     1      10.970   9.800  11.690  1.00  0.00            
ATOM     24  O6  ACD     1       9.250   8.780  11.620  1.00  0.00            
ATOM     25  C8  ACD     1       7.860   8.720  11.680  1.00  0.00            
ATOM     26  H12 ACD     1       7.590   8.940  12.720  1.00  0.00            
ATOM     27  C9  ACD     1       7.510   7.240  11.530  1.00  0.00            
ATOM     28  H13 ACD     1       8.200   6.780  12.250  1.00  0.00            
ATOM     29  H14 ACD     1       6.520   6.950  11.900  1.00  0.00            
ATOM     30  O7  ACD     1       7.770   6.740  10.250  1.00  0.00            
ATOM     31  H15 ACD     1       8.720   6.610  10.200  1.00  0.00            
ATOM     32  O8  ACD     1       9.540  10.510  13.030  1.00  0.00            
ATOM     33  C10 ACD     1      10.560  10.770  13.980  1.00  0.00            
ATOM     34  H16 ACD     1      11.510  10.640  13.470  1.00  0.00            
ATOM     35  C11 ACD     1      10.420  12.210  14.440  1.00  0.00            
ATOM     36  H17 ACD     1       9.370  12.290  14.750  1.00  0.00            
ATOM     37  O9  ACD     1      10.610  13.140  13.360  1.00  0.00            
ATOM     38  H18 ACD     1      10.570  14.040  13.710  1.00  0.00            
ATOM     39  C12 ACD     1      11.320  12.540  15.640  1.00  0.00            
ATOM     40  H19 ACD     1      12.360  12.530  15.300  1.00  0.00            
ATOM     41  O10 ACD     1      10.900  13.800  16.190  1.00  0.00            
ATOM     42  H20 ACD     1      10.480  13.520  17.010  1.00  0.00            
ATOM     43  C13 ACD     1      11.140  11.420  16.760  1.00  0.00            
ATOM     44  H21 ACD     1      11.850  11.590  17.570  1.00  0.00            
ATOM     45  O11 ACD     1      11.420  10.180  16.170  1.00  0.00            
ATOM     46  C14 ACD     1      10.510   9.780  15.170  1.00  0.00            
ATOM     47  H22 ACD     1       9.480   9.720  15.530  1.00  0.00            
ATOM     48  C15 ACD     1      10.850   8.490  14.630  1.00  0.00            
ATOM     49  H23 ACD     1      10.180   8.140  13.830  1.00  0.00            
ATOM     50  H24 ACD     1      11.890   8.590  14.310  1.00  0.00            
ATOM     51  O12 ACD     1      10.660   7.530  15.690  1.00  0.00            
ATOM     52  H25 ACD     1      11.450   7.510  16.230  1.00  0.00            
ATOM     53  O13 ACD     1       9.830  11.550  17.210  1.00  0.00            
ATOM     54  C16 ACD     1       9.560  11.480  18.610  1.00  0.00            
ATOM     55  H26 ACD     1      10.530  11.370  19.120  1.00  0.00            
ATOM     56  C17 ACD     1       8.880  12.800  19.070  1.00  0.00            
ATOM     57  H27 ACD     1       7.970  12.920  18.470  1.00  0.00            
ATOM     58  O14 ACD     1       9.780  13.960  18.820  1.00  0.00            
ATOM     59  H28 ACD     1       9.370  14.720  19.240  1.00  0.00            
ATOM     60  C18 ACD     1       8.340  12.720  20.470  1.00  0.00            
ATOM     61  H29 ACD     1       9.230  12.630  21.110  1.00  0.00            
ATOM     62  O15 ACD     1       7.500  13.840  20.830  1.00  0.00            
ATOM     63  H30 ACD     1       7.950  14.670  20.980  1.00  0.00            
ATOM     64  C19 ACD     1       7.570  11.510  20.700  1.00  0.00            
ATOM     65  H31 ACD     1       7.440  11.520  21.790  1.00  0.00            
ATOM     66  O16 ACD     1       8.370  10.420  20.340  1.00  0.00            
ATOM     67  C20 ACD     1       8.740  10.230  18.950  1.00  0.00            
ATOM     68  H32 ACD     1       7.880  10.300  18.280  1.00  0.00            
ATOM     69  C21 ACD     1       9.580   8.980  18.790  1.00  0.00            
ATOM     70  H33 ACD     1       9.840   8.920  17.730  1.00  0.00            
ATOM     71  H34 ACD     1      10.440   9.120  19.460  1.00  0.00            
ATOM     72  O17 ACD     1       8.900   7.720  19.110  1.00  0.00            
ATOM     73  H35 ACD     1       8.530   7.780  20.000  1.00  0.00            
ATOM     74  O18 ACD     1       6.360  11.460  20.060  1.00  0.00            
ATOM     75  C22 ACD     1       5.120  11.190  20.820  1.00  0.00            
ATOM     76  H36 ACD     1       5.250  10.980  21.880  1.00  0.00            
ATOM     77  C23 ACD     1       4.230  12.340  20.460  1.00  0.00            
ATOM     78  H37 ACD     1       4.410  12.540  19.400  1.00  0.00            
ATOM     79  O19 ACD     1       4.570  13.480  21.220  1.00  0.00            
ATOM     80  H38 ACD     1       5.530  13.540  21.250  1.00  0.00            
ATOM     81  C24 ACD     1       2.750  12.130  20.640  1.00  0.00            
ATOM     82  H39 ACD     1       2.520  12.120  21.710  1.00  0.00            
ATOM     83  O20 ACD     1       1.910  13.140  19.970  1.00  0.00            
ATOM     84  H40 ACD     1       2.550  13.810  19.720  1.00  0.00            
ATOM     85  C25 ACD     1       2.470  10.790  19.940  1.00  0.00            
ATOM     86  H41 ACD     1       1.430  10.500  20.090  1.00  0.00            
ATOM     87  O21 ACD     1       3.250   9.780  20.530  1.00  0.00            
ATOM     88  C26 ACD     1       4.630   9.890  20.300  1.00  0.00            
ATOM     89  H42 ACD     1       4.940   9.780  19.250  1.00  0.00            
ATOM     90  C27 ACD     1       5.200   8.810  21.160  1.00  0.00            
ATOM     91  H43 ACD     1       6.280   8.910  21.020  1.00  0.00            
ATOM     92  H44 ACD     1       4.940   8.880  22.220  1.00  0.00            
ATOM     93  O22 ACD     1       4.760   7.520  20.720  1.00  0.00            
ATOM     94  H45 ACD     1       3.830   7.470  20.970  1.00  0.00            
ATOM     95  O23 ACD     1       2.740  10.830  18.580  1.00  0.00            
ATOM     96  C28 ACD     1       1.730  10.440  17.630  1.00  0.00            
ATOM     97  H46 ACD     1       0.820  10.200  18.200  1.00  0.00            
ATOM     98  C29 ACD     1       2.160   9.240  16.850  1.00  0.00            
ATOM     99  H47 ACD     1       3.200   9.310  16.510  1.00  0.00            
ATOM    100  O24 ACD     1       1.360   9.100  15.700  1.00  0.00            
ATOM    101  C30 ACD     1       2.010   8.000  17.740  1.00  0.00            
ATOM    102  H48 ACD     1       2.520   8.140  18.700  1.00  0.00            
ATOM    103  H49 ACD     1       0.980   7.780  18.070  1.00  0.00            
ATOM    104  O25 ACD     1       2.650   6.880  17.060  1.00  0.00            
ATOM    105  H50 ACD     1       2.270   6.890  16.180  1.00  0.00            
ATOM    106  C31 ACD     1       1.500  11.680  16.860  1.00  0.00            
ATOM    107  H51 ACD     1       2.480  12.020  16.500  1.00  0.00            
ATOM    108  O26 ACD     1       0.740  12.660  17.700  1.00  0.00            
ATOM    109  H52 ACD     1       1.290  12.720  18.490  1.00  0.00            
ATOM    110  C32 ACD     1       0.840  11.430  15.550  1.00  0.00            
ATOM    111  H53 ACD     1      -0.250  11.330  15.660  1.00  0.00            
ATOM    112  O27 ACD     1       1.090  12.540  14.670  1.00  0.00            
ATOM    113  H54 ACD     1       0.840  13.390  15.040  1.00  0.00            
ATOM    114  C33 ACD     1       1.420  10.240  14.800  1.00  0.00            
ATOM    115  H55 ACD     1       0.710   9.990  14.000  1.00  0.00            
ATOM    116  O28 ACD     1       2.720  10.470  14.280  1.00  0.00            
ATOM    117  C34 ACD     1       2.870  10.090  12.920  1.00  0.00            
ATOM    118  H56 ACD     1       1.970   9.610  12.530  1.00  0.00            
ATOM    119  C35 ACD     1       3.330  11.260  12.030  1.00  0.00            
ATOM    120  H57 ACD     1       4.220  11.650  12.530  1.00  0.00            
ATOM    121  O29 ACD     1       2.340  12.240  12.090  1.00  0.00            
ATOM    122  H58 ACD     1       1.900  12.280  12.950  1.00  0.00            
ATOM    123  C36 ACD     1       3.700  10.830  10.660  1.00  0.00            
ATOM    124  H59 ACD     1       2.810  10.370  10.200  1.00  0.00            
ATOM    125  O30 ACD     1       4.180  11.970   9.910  1.00  0.00            
ATOM    126  H60 ACD     1       4.610  12.560  10.540  1.00  0.00            
ATOM    127  C1  EB3     2       2.810  15.050  11.200  1.00  0.00            
ATOM    128  N1  EB3     2       3.940  16.060  11.060  1.00  0.00            
ATOM    129  C2  EB3     2       3.700  16.970  12.310  1.00  0.00            
ATOM    130  C3  EB3     2       4.680  16.700  13.470  1.00  0.00            
ATOM    131  O1  EB3     2       4.880  15.280  13.740  1.00  0.00            
ATOM    132  C4  EB3     2       5.400  15.050  15.120  1.00  0.00            
ATOM    133  C5  EB3     2       5.540  13.550  15.380  1.00  0.00            
ATOM    134  C6  EB3     2       5.800  12.660  14.340  1.00  0.00            
ATOM    135  C7  EB3     2       5.960  11.280  14.640  1.00  0.00            
ATOM    136  C8  EB3     2       5.820  10.830  15.950  1.00  0.00            
ATOM    137  Br1 EB3     2       5.950   8.930  16.310  1.00  0.00            
ATOM    138  C9  EB3     2       5.440  11.650  16.940  1.00  0.00            
ATOM    139  C10 EB3     2       5.370  13.040  16.690  1.00  0.00            
ATOM    140  C11 EB3     2       6.810  15.670  15.340  1.00  0.00            
ATOM    141  C12 EB3     2       7.200  16.090  16.650  1.00  0.00            
ATOM    142  C13 EB3     2       8.440  16.640  16.930  1.00  0.00            
ATOM    143  C14 EB3     2       9.360  16.680  15.920  1.00  0.00            
ATOM    144  C15 EB3     2       9.070  16.380  14.570  1.00  0.00            
ATOM    145  C16 EB3     2       7.780  15.800  14.260  1.00  0.00            
ATOM    146  C17 EB3     2       3.710  16.940   9.860  1.00  0.00            
ATOM    147  H1  EB3     2       1.840  15.540  11.240  1.00  0.00            
ATOM    148  H2  EB3     2       2.910  14.340  10.380  1.00  0.00            
ATOM    149  H3  EB3     2       2.990  14.470  12.100  1.00  0.00            
ATOM    150  H4  EB3     2       4.870  15.640  11.030  1.00  0.00            
ATOM    151  H5  EB3     2       2.700  16.900  12.760  1.00  0.00            
ATOM    152  H6  EB3     2       3.850  18.000  11.990  1.00  0.00            
ATOM    153  H7  EB3     2       4.240  17.160  14.360  1.00  0.00            
ATOM    154  H8  EB3     2       5.670  17.150  13.350  1.00  0.00            
ATOM    155  H9  EB3     2       4.650  15.510  15.780  1.00  0.00            
ATOM    156  H10 EB3     2       5.880  13.040  13.320  1.00  0.00            
ATOM    157  H11 EB3     2       6.310  10.590  13.880  1.00  0.00            
ATOM    158  H12 EB3     2       5.460  11.350  17.980  1.00  0.00            
ATOM    159  H13 EB3     2       5.170  13.650  17.570  1.00  0.00            
ATOM    160  H14 EB3     2       6.520  15.950  17.480  1.00  0.00            
ATOM    161  H15 EB3     2       8.740  16.840  17.950  1.00  0.00            
ATOM    162  H16 EB3     2      10.380  16.990  16.090  1.00  0.00            
ATOM    163  H17 EB3     2       9.840  16.410  13.810  1.00  0.00            
ATOM    164  H18 EB3     2       7.500  15.580  13.240  1.00  0.00            
ATOM    165  H19 EB3     2       4.590  17.590   9.800  1.00  0.00            
ATOM    166  H20 EB3     2       3.710  16.280   8.990  1.00  0.00            
ATOM    167  H21 EB3     2       2.890  17.640   9.960  1.00  0.00            
TER
ENDMDL
MODEL        1
ATOM      1  H1  ACD     1      20.910  27.930   9.190  1.00  0.00            
ATOM      2  O1  ACD     1      20.100  28.340   9.520  1.00  0.00            
ATOM      3  C1  ACD     1      18.980  27.510   9.830  1.00  0.00            
ATOM      4  H2  ACD     1      18.580  27.940  10.760  1.00  0.00            
ATOM      5  H3  ACD     1      19.350  26.520  10.120  1.00  0.00            
ATOM      6  C2  ACD     1      17.950  27.530   8.650  1.00  0.00            
ATOM      7  H4  ACD     1      17.880  28.550   8.250  1.00  0.00            
ATOM      8  O2  ACD     1      18.440  26.660   7.580  1.00  0.00            
ATOM      9  C3  ACD     1      17.580  26.510   6.470  1.00  0.00            
ATOM     10  H5  ACD     1      18.040  25.960   5.650  1.00  0.00            
ATOM     11  O3  ACD     1      17.300  27.840   5.960  1.00  0.00            
ATOM     12  C4  ACD     1      17.420  28.060   4.530  1.00  0.00            
ATOM     13  H6  ACD     1      17.670  27.100   4.070  1.00  0.00            
ATOM     14  C5  ACD     1      16.020  28.400   3.970  1.00  0.00            
ATOM     15  H7  ACD     1      15.520  28.860   4.830  1.00  0.00            
ATOM     16  O4  ACD     1      15.380  27.140   3.640  1.00  0.00            
ATOM     17  H8  ACD     1      15.210  26.590   4.410  1.00  0.00            
ATOM     18  C6  ACD     1      16.040  29.410   2.860  1.00  0.00            
ATOM     19  H9  ACD     1      16.260  28.870   1.930  1.00  0.00            
ATOM     20  O5  ACD     1      14.840  30.070   2.710  1.00  0.00            
ATOM     21  H10 ACD     1      14.170  29.380   2.620  1.00  0.00            
ATOM     22  C7  ACD     1      17.140  30.420   3.130  1.00  0.00            
ATOM     23  H11 ACD     1      17.170  31.160   2.320  1.00  0.00            
ATOM     24  O6  ACD     1      18.390  29.730   3.070  1.00  0.00            
ATOM     25  C8  ACD     1      18.670  28.990   4.250  1.00  0.00            
ATOM     26  H12 ACD     1      18.740  29.680   5.100  1.00  0.00            
ATOM     27  C9  ACD     1      19.820  28.150   4.010  1.00  0.00            
ATOM     28  H13 ACD     1      20.000  27.430   4.820  1.00  0.00            
ATOM     29  H14 ACD     1      19.610  27.460   3.190  1.00  0.00            
ATOM     30  O7  ACD     1      20.990  28.850   3.880  1.00  0.00            
ATOM     31  H15 ACD     1      20.740  29.500   3.220  1.00  0.00            
ATOM     32  O8  ACD     1      16.910  31.090   4.380  1.00  0.00            
ATOM     33  C10 ACD     1      16.950  32.530   4.290  1.00  0.00            
ATOM     34  H16 ACD     1      17.410  32.960   3.390  1.00  0.00            
ATOM     35  C11 ACD     1      15.570  33.080   4.520  1.00  0.00            
ATOM     36  H17 ACD     1      15.160  32.740   5.480  1.00  0.00            
ATOM     37  O9  ACD     1      14.760  32.660   3.420  1.00  0.00            
ATOM     38  H18 ACD     1      14.790  31.700   3.380  1.00  0.00            
ATOM     39  C12 ACD     1      15.560  34.610   4.700  1.00  0.00            
ATOM     40  H19 ACD     1      15.970  35.030   3.770  1.00  0.00            
ATOM     41  O10 ACD     1      14.240  35.160   4.930  1.00  0.00            
ATOM     42  H20 ACD     1      13.590  34.480   4.740  1.00  0.00            
ATOM     43  C13 ACD     1      16.440  34.970   5.840  1.00  0.00            
ATOM     44  H21 ACD     1      16.570  36.050   5.780  1.00  0.00            
ATOM     45  O11 ACD     1      17.730  34.410   5.560  1.00  0.00            
ATOM     46  C14 ACD     1      17.890  33.010   5.380  1.00  0.00            
ATOM     47  H22 ACD     1      17.660  32.490   6.320  1.00  0.00            
ATOM     48  C15 ACD     1      19.400  32.810   5.030  1.00  0.00            
ATOM     49  H23 ACD     1      19.590  31.780   4.710  1.00  0.00            
ATOM     50  H24 ACD     1      19.660  33.470   4.190  1.00  0.00            
ATOM     51  O12 ACD     1      20.220  33.110   6.220  1.00  0.00            
ATOM     52  H25 ACD     1      21.120  33.090   5.870  1.00  0.00            
ATOM     53  O13 ACD     1      15.890  34.520   7.060  1.00  0.00            
ATOM     54  C16 ACD     1      15.800  35.360   8.180  1.00  0.00            
ATOM     55  H26 ACD     1      16.010  36.390   7.870  1.00  0.00            
ATOM     56  C17 ACD     1      14.360  35.420   8.510  1.00  0.00            
ATOM     57  H27 ACD     1      14.100  34.390   8.800  1.00  0.00            
ATOM     58  O14 ACD     1      13.590  36.010   7.410  1.00  0.00            
ATOM     59  H28 ACD     1      13.940  35.590   6.620  1.00  0.00            
ATOM     60  C18 ACD     1      14.210  36.360   9.740  1.00  0.00            
ATOM     61  H29 ACD     1      14.510  37.400   9.530  1.00  0.00            
ATOM     62  O15 ACD     1      12.860  36.360  10.250  1.00  0.00            
ATOM     63  H30 ACD     1      12.910  36.660  11.160  1.00  0.00            
ATOM     64  C19 ACD     1      15.170  35.860  10.860  1.00  0.00            
ATOM     65  H31 ACD     1      15.200  36.570  11.690  1.00  0.00            
ATOM     66  O16 ACD     1      16.490  35.710  10.380  1.00  0.00            
ATOM     67  C20 ACD     1      16.680  34.860   9.280  1.00  0.00            
ATOM     68  H32 ACD     1      16.360  33.870   9.630  1.00  0.00            
ATOM     69  C21 ACD     1      18.140  34.770   8.880  1.00  0.00            
ATOM     70  H33 ACD     1      18.210  33.930   8.180  1.00  0.00            
ATOM     71  H34 ACD     1      18.380  35.620   8.240  1.00  0.00            
ATOM     72  O17 ACD     1      19.110  34.660   9.950  1.00  0.00            
ATOM     73  H35 ACD     1      18.600  34.990  10.690  1.00  0.00            
ATOM     74  O18 ACD     1      14.730  34.570  11.360  1.00  0.00            
ATOM     75  C22 ACD     1      14.930  34.400  12.710  1.00  0.00            
ATOM     76  H36 ACD     1      14.940  35.380  13.200  1.00  0.00            
ATOM     77  C23 ACD     1      13.790  33.490  13.220  1.00  0.00            
ATOM     78  H37 ACD     1      13.390  32.960  12.350  1.00  0.00            
ATOM     79  O19 ACD     1      12.740  34.370  13.620  1.00  0.00            
ATOM     80  H38 ACD     1      11.950  33.830  13.690  1.00  0.00            
ATOM     81  C24 ACD     1      14.260  32.520  14.320  1.00  0.00            
ATOM     82  H39 ACD     1      14.220  33.070  15.270  1.00  0.00            
ATOM     83  O20 ACD     1      13.300  31.510  14.260  1.00  0.00            
ATOM     84  H40 ACD     1      13.440  31.080  15.110  1.00  0.00            
ATOM     85  C25 ACD     1      15.580  31.870  14.010  1.00  0.00            
ATOM     86  H41 ACD     1      15.800  31.230  14.870  1.00  0.00            
ATOM     87  O21 ACD     1      16.530  32.900  13.960  1.00  0.00            
ATOM     88  C26 ACD     1      16.370  33.960  12.940  1.00  0.00            
ATOM     89  H42 ACD     1      16.780  33.540  12.020  1.00  0.00            
ATOM     90  C27 ACD     1      17.370  35.080  13.330  1.00  0.00            
ATOM     91  H43 ACD     1      16.930  35.960  12.860  1.00  0.00            
ATOM     92  H44 ACD     1      17.190  35.200  14.400  1.00  0.00            
ATOM     93  O22 ACD     1      18.700  34.820  12.790  1.00  0.00            
ATOM     94  H45 ACD     1      19.010  34.060  13.280  1.00  0.00            
ATOM     95  O23 ACD     1      15.600  31.060  12.800  1.00  0.00            
ATOM     96  C28 ACD     1      15.420  29.640  12.980  1.00  0.00            
ATOM     97  H46 ACD     1      15.010  29.440  13.980  1.00  0.00            
ATOM     98  C29 ACD     1      16.750  28.910  12.800  1.00  0.00            
ATOM     99  H47 ACD     1      17.340  29.310  11.970  1.00  0.00            
ATOM    100  O24 ACD     1      16.610  27.550  12.540  1.00  0.00            
ATOM    101  C30 ACD     1      17.710  29.070  14.020  1.00  0.00            
ATOM    102  H48 ACD     1      18.710  28.710  13.740  1.00  0.00            
ATOM    103  H49 ACD     1      17.810  30.150  14.190  1.00  0.00            
ATOM    104  O25 ACD     1      17.220  28.450  15.160  1.00  0.00            
ATOM    105  H50 ACD     1      17.680  27.610  15.260  1.00  0.00            
ATOM    106  C31 ACD     1      14.450  29.330  11.890  1.00  0.00            
ATOM    107  H51 ACD     1      14.970  29.660  10.980  1.00  0.00            
ATOM    108  O26 ACD     1      13.220  30.060  12.100  1.00  0.00            
ATOM    109  H52 ACD     1      13.380  30.770  12.730  1.00  0.00            
ATOM    110  C32 ACD     1      14.340  27.840  11.750  1.00  0.00            
ATOM    111  H53 ACD     1      13.970  27.380  12.680  1.00  0.00            
ATOM    112  O27 ACD     1      13.350  27.470  10.770  1.00  0.00            
ATOM    113  H54 ACD     1      12.530  27.880  11.050  1.00  0.00            
ATOM    114  C33 ACD     1      15.730  27.320  11.390  1.00  0.00            
ATOM    115  H55 ACD     1      15.490  26.260  11.250  1.00  0.00            
ATOM    116  O28 ACD     1      16.280  27.920  10.130  1.00  0.00            
ATOM    117  C34 ACD     1      16.690  26.980   9.190  1.00  0.00            
ATOM    118  H56 ACD     1      16.850  26.000   9.650  1.00  0.00            
ATOM    119  C35 ACD     1      15.740  26.750   8.040  1.00  0.00            
ATOM    120  H57 ACD     1      15.510  27.720   7.590  1.00  0.00            
ATOM    121  O29 ACD     1      14.570  26.170   8.560  1.00  0.00            
ATOM    122  H58 ACD     1      14.110  26.810   9.100  1.00  0.00            
ATOM    123  C36 ACD     1      16.300  25.890   6.940  1.00  0.00            
ATOM    124  H59 ACD     1      16.600  24.920   7.340  1.00  0.00            
ATOM    125  O30 ACD     1      15.400  25.760   5.920  1.00  0.00            
ATOM    126  H60 ACD     1      14.850  24.980   6.090  1.00  0.00            
ATOM    127  C1  EB3     2       9.680  25.650   6.380  1.00  0.00            
ATOM    128  N1  EB3     2      10.510  26.790   6.910  1.00  0.00            
ATOM    129  C2  EB3     2       9.860  27.960   6.370  1.00  0.00            
ATOM    130  C3  EB3     2      10.120  29.250   7.120  1.00  0.00            
ATOM    131  O1  EB3     2      11.530  29.470   7.180  1.00  0.00            
ATOM    132  C4  EB3     2      11.940  30.790   7.630  1.00  0.00            
ATOM    133  C5  EB3     2      13.440  30.890   7.990  1.00  0.00            
ATOM    134  C6  EB3     2      14.400  30.300   7.150  1.00  0.00            
ATOM    135  C7  EB3     2      15.760  30.390   7.520  1.00  0.00            
ATOM    136  C8  EB3     2      16.080  31.010   8.750  1.00  0.00            
ATOM    137  Br1 EB3     2      17.990  31.150   9.040  1.00  0.00            
ATOM    138  C9  EB3     2      15.180  31.530   9.630  1.00  0.00            
ATOM    139  C10 EB3     2      13.820  31.400   9.210  1.00  0.00            
ATOM    140  C11 EB3     2      11.570  31.930   6.580  1.00  0.00            
ATOM    141  C12 EB3     2      11.430  33.250   6.980  1.00  0.00            
ATOM    142  C13 EB3     2      11.140  34.270   6.160  1.00  0.00            
ATOM    143  C14 EB3     2      11.020  34.010   4.760  1.00  0.00            
ATOM    144  C15 EB3     2      11.160  32.720   4.300  1.00  0.00            
ATOM    145  C16 EB3     2      11.480  31.670   5.200  1.00  0.00            
ATOM    146  C17 EB3     2      11.870  26.610   6.240  1.00  0.00            
ATOM    147  H1  EB3     2       9.600  25.610   5.290  1.00  0.00            
ATOM    148  H2  EB3     2      10.050  24.750   6.860  1.00  0.00            
ATOM    149  H3  EB3     2       8.690  25.820   6.810  1.00  0.00            
ATOM    150  H4  EB3     2      10.510  26.970   7.920  1.00  0.00            
ATOM    151  H5  EB3     2       8.770  27.830   6.350  1.00  0.00            
ATOM    152  H6  EB3     2      10.200  28.090   5.340  1.00  0.00            
ATOM    153  H7  EB3     2       9.780  29.190   8.160  1.00  0.00            
ATOM    154  H8  EB3     2       9.670  30.200   6.800  1.00  0.00            
ATOM    155  H9  EB3     2      11.380  31.030   8.540  1.00  0.00            
ATOM    156  H10 EB3     2      14.030  29.910   6.210  1.00  0.00            
ATOM    157  H11 EB3     2      16.540  30.220   6.790  1.00  0.00            
ATOM    158  H12 EB3     2      15.460  32.030  10.550  1.00  0.00            
ATOM    159  H13 EB3     2      13.060  31.730   9.920  1.00  0.00            
ATOM    160  H14 EB3     2      11.420  33.340   8.070  1.00  0.00            
ATOM    161  H15 EB3     2      10.900  35.260   6.520  1.00  0.00            
ATOM    162  H16 EB3     2      10.690  34.740   4.020  1.00  0.00            
ATOM    163  H17 EB3     2      10.900  32.420   3.290  1.00  0.00            
ATOM    164  H18 EB3     2      11.690  30.680   4.800  1.00  0.00            
ATOM    165  H19 EB3     2      12.370  25.670   6.480  1.00  0.00            
ATOM    166  H20 EB3     2      11.850  26.470   5.160  1.00  0.00            
ATOM    167  H21 EB3     2      12.550  27.410   6.510  1.00  0.00            
TER
ENDMDL
MODEL        1
ATOM      1  H1  ACD     1      15.970  13.730   2.650  1.00  0.00            
ATOM      2  O1  ACD     1      16.180  14.540   2.170  1.00  0.00            
ATOM      3  C1  ACD     1      15.000  14.900   1.450  1.00  0.00            
ATOM      4  H2  ACD     1      14.220  15.020   2.220  1.00  0.00            
ATOM      5  H3  ACD     1      14.770  14.030   0.830  1.00  0.00            
ATOM      6  C2  ACD     1      15.190  16.200   0.720  1.00  0.00            
ATOM      7  H4  ACD     1      15.860  16.900   1.240  1.00  0.00            
ATOM      8  O2  ACD     1      15.740  16.020  -0.600  1.00  0.00            
ATOM      9  C3  ACD     1      15.770  17.140  -1.470  1.00  0.00            
ATOM     10  H5  ACD     1      16.330  16.800  -2.350  1.00  0.00            
ATOM     11  O3  ACD     1      16.490  18.110  -0.700  1.00  0.00            
ATOM     12  C4  ACD     1      17.570  18.840  -1.230  1.00  0.00            
ATOM     13  H6  ACD     1      17.750  18.590  -2.280  1.00  0.00            
ATOM     14  C5  ACD     1      17.240  20.360  -0.990  1.00  0.00            
ATOM     15  H7  ACD     1      16.980  20.480   0.070  1.00  0.00            
ATOM     16  O4  ACD     1      16.290  20.750  -2.040  1.00  0.00            
ATOM     17  H8  ACD     1      15.600  20.090  -2.160  1.00  0.00            
ATOM     18  C6  ACD     1      18.480  21.180  -1.190  1.00  0.00            
ATOM     19  H9  ACD     1      18.850  21.060  -2.220  1.00  0.00            
ATOM     20  O5  ACD     1      18.240  22.580  -0.850  1.00  0.00            
ATOM     21  H10 ACD     1      17.420  22.790  -1.290  1.00  0.00            
ATOM     22  C7  ACD     1      19.620  20.730  -0.390  1.00  0.00            
ATOM     23  H11 ACD     1      20.580  21.180  -0.690  1.00  0.00            
ATOM     24  O6  ACD     1      19.950  19.410  -0.670  1.00  0.00            
ATOM     25  C8  ACD     1      18.870  18.440  -0.480  1.00  0.00            
ATOM     26  H12 ACD     1      18.590  18.350   0.580  1.00  0.00            
ATOM     27  C9  ACD     1      19.400  17.090  -0.810  1.00  0.00            
ATOM     28  H13 ACD     1      18.610  16.370  -1.040  1.00  0.00            
ATOM     29  H14 ACD     1      20.010  17.300  -1.700  1.00  0.00            
ATOM     30  O7  ACD     1      20.320  16.530   0.070  1.00  0.00            
ATOM     31  H15 ACD     1      19.990  16.550   0.980  1.00  0.00            
ATOM     32  O8  ACD     1      19.360  20.910   1.030  1.00  0.00            
ATOM     33  C10 ACD     1      20.330  21.540   1.880  1.00  0.00            
ATOM     34  H16 ACD     1      21.190  21.960   1.360  1.00  0.00            
ATOM     35  C11 ACD     1      19.550  22.680   2.630  1.00  0.00            
ATOM     36  H17 ACD     1      18.730  22.210   3.190  1.00  0.00            
ATOM     37  O9  ACD     1      19.150  23.650   1.700  1.00  0.00            
ATOM     38  H18 ACD     1      18.940  23.170   0.900  1.00  0.00            
ATOM     39  C12 ACD     1      20.510  23.290   3.650  1.00  0.00            
ATOM     40  H19 ACD     1      21.370  23.700   3.110  1.00  0.00            
ATOM     41  O10 ACD     1      19.980  24.410   4.280  1.00  0.00            
ATOM     42  H20 ACD     1      19.450  24.890   3.640  1.00  0.00            
ATOM     43  C13 ACD     1      21.040  22.320   4.640  1.00  0.00            
ATOM     44  H21 ACD     1      21.800  22.790   5.270  1.00  0.00            
ATOM     45  O11 ACD     1      21.620  21.230   3.850  1.00  0.00            
ATOM     46  C14 ACD     1      20.810  20.460   2.930  1.00  0.00            
ATOM     47  H22 ACD     1      19.980  19.910   3.390  1.00  0.00            
ATOM     48  C15 ACD     1      21.640  19.390   2.280  1.00  0.00            
ATOM     49  H23 ACD     1      21.980  18.720   3.070  1.00  0.00            
ATOM     50  H24 ACD     1      20.970  18.750   1.690  1.00  0.00            
ATOM     51  O12 ACD     1      22.740  19.830   1.470  1.00  0.00            
ATOM     52  H25 ACD     1      22.920  19.170   0.800  1.00  0.00            
ATOM     53  O13 ACD     1      20.020  21.800   5.440  1.00  0.00            
ATOM     54  C16 ACD     1      19.990  21.910   6.910  1.00  0.00            
ATOM     55  H26 ACD     1      20.980  22.250   7.250  1.00  0.00            
ATOM     56  C17 ACD     1      19.020  23.090   7.270  1.00  0.00            
ATOM     57  H27 ACD     1      18.140  22.990   6.620  1.00  0.00            
ATOM     58  O14 ACD     1      19.710  24.310   7.040  1.00  0.00            
ATOM     59  H28 ACD     1      19.830  24.510   6.110  1.00  0.00            
ATOM     60  C18 ACD     1      18.400  23.050   8.670  1.00  0.00            
ATOM     61  H29 ACD     1      19.180  23.280   9.410  1.00  0.00            
ATOM     62  O15 ACD     1      17.290  24.080   8.840  1.00  0.00            
ATOM     63  H30 ACD     1      17.420  24.360   9.750  1.00  0.00            
ATOM     64  C19 ACD     1      17.920  21.610   9.000  1.00  0.00            
ATOM     65  H31 ACD     1      17.510  21.560  10.010  1.00  0.00            
ATOM     66  O16 ACD     1      19.130  20.890   8.910  1.00  0.00            
ATOM     67  C20 ACD     1      19.740  20.600   7.630  1.00  0.00            
ATOM     68  H32 ACD     1      19.100  19.890   7.090  1.00  0.00            
ATOM     69  C21 ACD     1      20.990  19.880   8.040  1.00  0.00            
ATOM     70  H33 ACD     1      20.670  18.920   8.450  1.00  0.00            
ATOM     71  H34 ACD     1      21.600  19.770   7.130  1.00  0.00            
ATOM     72  O17 ACD     1      21.640  20.650   9.030  1.00  0.00            
ATOM     73  H35 ACD     1      20.960  20.840   9.680  1.00  0.00            
ATOM     74  O18 ACD     1      16.950  21.190   8.040  1.00  0.00            
ATOM     75  C22 ACD     1      15.610  21.000   8.370  1.00  0.00            
ATOM     76  H36 ACD     1      15.360  21.230   9.420  1.00  0.00            
ATOM     77  C23 ACD     1      14.730  21.850   7.360  1.00  0.00            
ATOM     78  H37 ACD     1      15.230  21.670   6.400  1.00  0.00            
ATOM     79  O19 ACD     1      14.820  23.250   7.710  1.00  0.00            
ATOM     80  H38 ACD     1      15.770  23.360   7.850  1.00  0.00            
ATOM     81  C24 ACD     1      13.340  21.320   7.210  1.00  0.00            
ATOM     82  H39 ACD     1      12.740  21.730   8.030  1.00  0.00            
ATOM     83  O20 ACD     1      12.770  21.860   6.010  1.00  0.00            
ATOM     84  H40 ACD     1      12.750  22.810   6.140  1.00  0.00            
ATOM     85  C25 ACD     1      13.270  19.820   7.090  1.00  0.00            
ATOM     86  H41 ACD     1      12.210  19.540   7.180  1.00  0.00            
ATOM     87  O21 ACD     1      13.940  19.300   8.180  1.00  0.00            
ATOM     88  C26 ACD     1      15.370  19.540   8.150  1.00  0.00            
ATOM     89  H42 ACD     1      15.770  19.200   7.190  1.00  0.00            
ATOM     90  C27 ACD     1      15.990  18.630   9.190  1.00  0.00            
ATOM     91  H43 ACD     1      17.070  18.790   9.080  1.00  0.00            
ATOM     92  H44 ACD     1      15.600  18.850  10.190  1.00  0.00            
ATOM     93  O22 ACD     1      15.840  17.270   8.770  1.00  0.00            
ATOM     94  H45 ACD     1      14.890  17.170   8.670  1.00  0.00            
ATOM     95  O23 ACD     1      13.820  19.300   5.880  1.00  0.00            
ATOM     96  C28 ACD     1      13.030  18.350   5.150  1.00  0.00            
ATOM     97  H46 ACD     1      12.300  17.930   5.850  1.00  0.00            
ATOM     98  C29 ACD     1      13.960  17.340   4.590  1.00  0.00            
ATOM     99  H47 ACD     1      14.640  17.910   3.950  1.00  0.00            
ATOM    100  O24 ACD     1      13.150  16.410   3.910  1.00  0.00            
ATOM    101  C30 ACD     1      14.610  16.630   5.750  1.00  0.00            
ATOM    102  H48 ACD     1      15.550  17.170   5.960  1.00  0.00            
ATOM    103  H49 ACD     1      14.100  16.830   6.700  1.00  0.00            
ATOM    104  O25 ACD     1      14.970  15.270   5.540  1.00  0.00            
ATOM    105  H50 ACD     1      15.330  15.340   4.650  1.00  0.00            
ATOM    106  C31 ACD     1      12.310  19.100   4.140  1.00  0.00            
ATOM    107  H51 ACD     1      13.060  19.660   3.570  1.00  0.00            
ATOM    108  O26 ACD     1      11.320  19.950   4.740  1.00  0.00            
ATOM    109  H52 ACD     1      11.840  20.630   5.190  1.00  0.00            
ATOM    110  C32 ACD     1      11.550  18.060   3.140  1.00  0.00            
ATOM    111  H53 ACD     1      10.750  17.550   3.690  1.00  0.00            
ATOM    112  O27 ACD     1      11.050  18.780   2.050  1.00  0.00            
ATOM    113  H54 ACD     1      11.560  18.710   1.240  1.00  0.00            
ATOM    114  C33 ACD     1      12.480  16.960   2.740  1.00  0.00            
ATOM    115  H55 ACD     1      11.910  16.180   2.220  1.00  0.00            
ATOM    116  O28 ACD     1      13.510  17.460   1.840  1.00  0.00            
ATOM    117  C34 ACD     1      13.830  16.910   0.560  1.00  0.00            
ATOM    118  H56 ACD     1      13.100  16.140   0.290  1.00  0.00            
ATOM    119  C35 ACD     1      13.730  18.010  -0.460  1.00  0.00            
ATOM    120  H57 ACD     1      14.350  18.770   0.040  1.00  0.00            
ATOM    121  O29 ACD     1      12.430  18.390  -0.570  1.00  0.00            
ATOM    122  H58 ACD     1      12.000  17.730  -1.120  1.00  0.00            
ATOM    123  C36 ACD     1      14.350  17.650  -1.810  1.00  0.00            
ATOM    124  H59 ACD     1      13.710  16.910  -2.300  1.00  0.00            
ATOM    125  O30 ACD     1      14.470  18.830  -2.620  1.00  0.00            
ATOM    126  H60 ACD     1      13.570  19.060  -2.880  1.00  0.00            
ATOM    127  C1  EB3     2      11.520  22.540  -0.470  1.00  0.00            
ATOM    128  N1  EB3     2      10.520  22.900   0.580  1.00  0.00            
ATOM    129  C2  EB3     2      10.820  22.270   1.950  1.00  0.00            
ATOM    130  C3  EB3     2      11.970  22.900   2.700  1.00  0.00            
ATOM    131  O1  EB3     2      13.110  22.130   2.300  1.00  0.00            
ATOM    132  C4  EB3     2      14.380  22.720   2.640  1.00  0.00            
ATOM    133  C5  EB3     2      15.350  21.600   3.070  1.00  0.00            
ATOM    134  C6  EB3     2      15.500  20.410   2.360  1.00  0.00            
ATOM    135  C7  EB3     2      16.340  19.390   2.780  1.00  0.00            
ATOM    136  C8  EB3     2      17.050  19.470   3.990  1.00  0.00            
ATOM    137  Br1 EB3     2      17.990  17.930   4.620  1.00  0.00            
ATOM    138  C9  EB3     2      17.020  20.690   4.690  1.00  0.00            
ATOM    139  C10 EB3     2      16.150  21.680   4.250  1.00  0.00            
ATOM    140  C11 EB3     2      14.960  23.490   1.430  1.00  0.00            
ATOM    141  C12 EB3     2      15.210  24.930   1.570  1.00  0.00            
ATOM    142  C13 EB3     2      15.570  25.730   0.500  1.00  0.00            
ATOM    143  C14 EB3     2      15.630  25.110  -0.760  1.00  0.00            
ATOM    144  C15 EB3     2      15.220  23.780  -0.970  1.00  0.00            
ATOM    145  C16 EB3     2      14.840  23.020   0.130  1.00  0.00            
ATOM    146  C17 EB3     2       9.350  22.210   0.020  1.00  0.00            
ATOM    147  H1  EB3     2      11.740  21.480  -0.350  1.00  0.00            
ATOM    148  H2  EB3     2      11.230  22.780  -1.500  1.00  0.00            
ATOM    149  H3  EB3     2      12.430  23.130  -0.330  1.00  0.00            
ATOM    150  H4  EB3     2      10.380  23.910   0.690  1.00  0.00            
ATOM    151  H5  EB3     2      11.160  21.240   1.860  1.00  0.00            
ATOM    152  H6  EB3     2       9.890  22.480   2.480  1.00  0.00            
ATOM    153  H7  EB3     2      11.860  22.680   3.770  1.00  0.00            
ATOM    154  H8  EB3     2      12.080  23.950   2.420  1.00  0.00            
ATOM    155  H9  EB3     2      14.310  23.370   3.510  1.00  0.00            
ATOM    156  H10 EB3     2      14.980  20.330   1.410  1.00  0.00            
ATOM    157  H11 EB3     2      16.590  18.530   2.160  1.00  0.00            
ATOM    158  H12 EB3     2      17.540  20.860   5.630  1.00  0.00            
ATOM    159  H13 EB3     2      16.110  22.650   4.750  1.00  0.00            
ATOM    160  H14 EB3     2      15.090  25.390   2.550  1.00  0.00            
ATOM    161  H15 EB3     2      15.910  26.760   0.590  1.00  0.00            
ATOM    162  H16 EB3     2      16.060  25.660  -1.600  1.00  0.00            
ATOM    163  H17 EB3     2      15.070  23.350  -1.960  1.00  0.00            
ATOM    164  H18 EB3     2      14.470  22.000   0.000  1.00  0.00            
ATOM    165  H19 EB3     2       8.510  22.670   0.540  1.00  0.00            
ATOM    166  H20 EB3     2       9.260  22.410  -1.060  1.00  0.00            
ATOM    167  H21 EB3     2       9.310  21.160   0.280  1.00  0.00            
TER
ENDMDL
MODEL        1
ATOM      1  H1  ACD     1      27.700  30.950  10.170  1.00  0.00            
ATOM      2  O1  ACD     1      27.180  30.560   9.460  1.00  0.00            
ATOM      3  C1  ACD     1      26.800  31.610   8.560  1.00  0.00            
ATOM      4  H2  ACD     1      26.960  32.570   9.060  1.00  0.00            
ATOM      5  H3  ACD     1      25.760  31.450   8.250  1.00  0.00            
ATOM      6  C2  ACD     1      27.690  31.650   7.340  1.00  0.00            
ATOM      7  H4  ACD     1      28.760  31.840   7.500  1.00  0.00            
ATOM      8  O2  ACD     1      27.720  30.450   6.580  1.00  0.00            
ATOM      9  C3  ACD     1      28.550  30.420   5.460  1.00  0.00            
ATOM     10  H5  ACD     1      28.390  29.410   5.080  1.00  0.00            
ATOM     11  O3  ACD     1      29.940  30.690   5.830  1.00  0.00            
ATOM     12  C4  ACD     1      30.890  29.560   5.770  1.00  0.00            
ATOM     13  H6  ACD     1      30.530  28.570   5.470  1.00  0.00            
ATOM     14  C5  ACD     1      31.820  29.850   4.660  1.00  0.00            
ATOM     15  H7  ACD     1      32.270  30.830   4.830  1.00  0.00            
ATOM     16  O4  ACD     1      31.120  29.920   3.420  1.00  0.00            
ATOM     17  H8  ACD     1      30.350  30.480   3.560  1.00  0.00            
ATOM     18  C6  ACD     1      32.930  28.880   4.600  1.00  0.00            
ATOM     19  H9  ACD     1      32.470  27.920   4.330  1.00  0.00            
ATOM     20  O5  ACD     1      33.840  29.300   3.580  1.00  0.00            
ATOM     21  H10 ACD     1      33.200  29.400   2.870  1.00  0.00            
ATOM     22  C7  ACD     1      33.600  28.670   5.940  1.00  0.00            
ATOM     23  H11 ACD     1      34.340  27.880   5.790  1.00  0.00            
ATOM     24  O6  ACD     1      32.640  28.410   6.930  1.00  0.00            
ATOM     25  C8  ACD     1      31.650  29.400   7.140  1.00  0.00            
ATOM     26  H12 ACD     1      32.060  30.370   7.440  1.00  0.00            
ATOM     27  C9  ACD     1      30.690  28.940   8.280  1.00  0.00            
ATOM     28  H13 ACD     1      29.700  29.410   8.180  1.00  0.00            
ATOM     29  H14 ACD     1      30.570  27.850   8.210  1.00  0.00            
ATOM     30  O7  ACD     1      31.220  29.220   9.600  1.00  0.00            
ATOM     31  H15 ACD     1      32.160  29.080   9.660  1.00  0.00            
ATOM     32  O8  ACD     1      34.290  29.870   6.200  1.00  0.00            
ATOM     33  C10 ACD     1      35.460  29.860   6.970  1.00  0.00            
ATOM     34  H16 ACD     1      36.000  28.920   6.830  1.00  0.00            
ATOM     35  C11 ACD     1      36.360  31.000   6.440  1.00  0.00            
ATOM     36  H17 ACD     1      35.670  31.760   6.070  1.00  0.00            
ATOM     37  O9  ACD     1      37.120  30.380   5.360  1.00  0.00            
ATOM     38  H18 ACD     1      37.850  30.970   5.120  1.00  0.00            
ATOM     39  C12 ACD     1      37.280  31.570   7.550  1.00  0.00            
ATOM     40  H19 ACD     1      38.070  30.850   7.820  1.00  0.00            
ATOM     41  O10 ACD     1      37.920  32.760   7.120  1.00  0.00            
ATOM     42  H20 ACD     1      38.560  32.550   6.440  1.00  0.00            
ATOM     43  C13 ACD     1      36.550  31.890   8.830  1.00  0.00            
ATOM     44  H21 ACD     1      37.240  32.220   9.620  1.00  0.00            
ATOM     45  O11 ACD     1      36.030  30.590   9.260  1.00  0.00            
ATOM     46  C14 ACD     1      35.070  29.990   8.440  1.00  0.00            
ATOM     47  H22 ACD     1      34.170  30.600   8.500  1.00  0.00            
ATOM     48  C15 ACD     1      34.790  28.700   9.140  1.00  0.00            
ATOM     49  H23 ACD     1      34.490  27.900   8.440  1.00  0.00            
ATOM     50  H24 ACD     1      35.670  28.310   9.660  1.00  0.00            
ATOM     51  O12 ACD     1      33.740  28.980  10.120  1.00  0.00            
ATOM     52  H25 ACD     1      34.120  29.500  10.830  1.00  0.00            
ATOM     53  O13 ACD     1      35.500  32.850   8.600  1.00  0.00            
ATOM     54  C16 ACD     1      35.420  33.990   9.450  1.00  0.00            
ATOM     55  H26 ACD     1      36.380  34.170   9.950  1.00  0.00            
ATOM     56  C17 ACD     1      35.120  35.170   8.560  1.00  0.00            
ATOM     57  H27 ACD     1      34.130  35.000   8.130  1.00  0.00            
ATOM     58  O14 ACD     1      36.230  35.340   7.630  1.00  0.00            
ATOM     59  H28 ACD     1      36.510  34.430   7.480  1.00  0.00            
ATOM     60  C18 ACD     1      35.070  36.380   9.520  1.00  0.00            
ATOM     61  H29 ACD     1      36.090  36.450   9.920  1.00  0.00            
ATOM     62  O15 ACD     1      34.790  37.640   8.840  1.00  0.00            
ATOM     63  H30 ACD     1      35.490  37.740   8.190  1.00  0.00            
ATOM     64  C19 ACD     1      34.150  36.230  10.680  1.00  0.00            
ATOM     65  H31 ACD     1      34.190  37.090  11.360  1.00  0.00            
ATOM     66  O16 ACD     1      34.450  35.050  11.440  1.00  0.00            
ATOM     67  C20 ACD     1      34.370  33.790  10.540  1.00  0.00            
ATOM     68  H32 ACD     1      33.380  33.740  10.070  1.00  0.00            
ATOM     69  C21 ACD     1      34.450  32.590  11.320  1.00  0.00            
ATOM     70  H33 ACD     1      34.190  31.840  10.570  1.00  0.00            
ATOM     71  H34 ACD     1      35.520  32.490  11.580  1.00  0.00            
ATOM     72  O17 ACD     1      33.550  32.450  12.360  1.00  0.00            
ATOM     73  H35 ACD     1      33.160  31.580  12.450  1.00  0.00            
ATOM     74  O18 ACD     1      32.840  36.170  10.220  1.00  0.00            
ATOM     75  C22 ACD     1      31.790  36.850  10.940  1.00  0.00            
ATOM     76  H36 ACD     1      32.190  37.260  11.880  1.00  0.00            
ATOM     77  C23 ACD     1      31.440  37.980   9.980  1.00  0.00            
ATOM     78  H37 ACD     1      31.220  37.620   8.970  1.00  0.00            
ATOM     79  O19 ACD     1      32.520  38.940   9.910  1.00  0.00            
ATOM     80  H38 ACD     1      33.370  38.490   9.810  1.00  0.00            
ATOM     81  C24 ACD     1      30.100  38.650  10.390  1.00  0.00            
ATOM     82  H39 ACD     1      30.360  39.150  11.330  1.00  0.00            
ATOM     83  O20 ACD     1      29.620  39.480   9.320  1.00  0.00            
ATOM     84  H40 ACD     1      29.340  38.730   8.780  1.00  0.00            
ATOM     85  C25 ACD     1      29.020  37.600  10.600  1.00  0.00            
ATOM     86  H41 ACD     1      28.130  38.050  11.030  1.00  0.00            
ATOM     87  O21 ACD     1      29.480  36.690  11.540  1.00  0.00            
ATOM     88  C26 ACD     1      30.590  35.950  11.230  1.00  0.00            
ATOM     89  H42 ACD     1      30.350  35.340  10.360  1.00  0.00            
ATOM     90  C27 ACD     1      30.870  35.040  12.430  1.00  0.00            
ATOM     91  H43 ACD     1      31.660  34.340  12.130  1.00  0.00            
ATOM     92  H44 ACD     1      31.130  35.700  13.270  1.00  0.00            
ATOM     93  O22 ACD     1      29.820  34.250  12.760  1.00  0.00            
ATOM     94  H45 ACD     1      29.460  34.640  13.560  1.00  0.00            
ATOM     95  O23 ACD     1      28.770  36.980   9.340  1.00  0.00            
ATOM     96  C28 ACD     1      27.460  36.960   8.760  1.00  0.00            
ATOM     97  H46 ACD     1      26.840  37.840   8.960  1.00  0.00            
ATOM     98  C29 ACD     1      26.730  35.690   9.260  1.00  0.00            
ATOM     99  H47 ACD     1      27.500  34.930   9.430  1.00  0.00            
ATOM    100  O24 ACD     1      25.730  35.220   8.300  1.00  0.00            
ATOM    101  C30 ACD     1      26.070  35.780  10.600  1.00  0.00            
ATOM    102  H48 ACD     1      25.530  34.830  10.720  1.00  0.00            
ATOM    103  H49 ACD     1      26.830  35.980  11.370  1.00  0.00            
ATOM    104  O25 ACD     1      25.080  36.800  10.650  1.00  0.00            
ATOM    105  H50 ACD     1      24.320  36.610  10.110  1.00  0.00            
ATOM    106  C31 ACD     1      27.710  36.930   7.220  1.00  0.00            
ATOM    107  H51 ACD     1      28.540  36.230   7.070  1.00  0.00            
ATOM    108  O26 ACD     1      28.350  38.160   6.770  1.00  0.00            
ATOM    109  H52 ACD     1      27.670  38.840   6.750  1.00  0.00            
ATOM    110  C32 ACD     1      26.500  36.330   6.430  1.00  0.00            
ATOM    111  H53 ACD     1      25.640  36.980   6.610  1.00  0.00            
ATOM    112  O27 ACD     1      26.790  36.170   5.070  1.00  0.00            
ATOM    113  H54 ACD     1      26.090  36.670   4.650  1.00  0.00            
ATOM    114  C33 ACD     1      26.220  34.950   6.970  1.00  0.00            
ATOM    115  H55 ACD     1      25.390  34.460   6.450  1.00  0.00            
ATOM    116  O28 ACD     1      27.370  34.010   7.030  1.00  0.00            
ATOM    117  C34 ACD     1      27.180  32.770   6.410  1.00  0.00            
ATOM    118  H56 ACD     1      26.100  32.620   6.250  1.00  0.00            
ATOM    119  C35 ACD     1      27.970  32.790   5.120  1.00  0.00            
ATOM    120  H57 ACD     1      29.010  32.890   5.450  1.00  0.00            
ATOM    121  O29 ACD     1      27.430  33.790   4.170  1.00  0.00            
ATOM    122  H58 ACD     1      27.380  34.650   4.600  1.00  0.00            
ATOM    123  C36 ACD     1      27.930  31.400   4.460  1.00  0.00            
ATOM    124  H59 ACD     1      26.900  31.130   4.200  1.00  0.00            
ATOM    125  O30 ACD     1      28.610  31.580   3.210  1.00  0.00            
ATOM    126  H60 ACD     1      28.520  32.530   3.070  1.00  0.00            
ATOM    127  C1  EB3     2      32.540  38.540   6.780  1.00  0.00            
ATOM    128  N1  EB3     2      32.780  38.800   5.290  1.00  0.00            
ATOM    129  C2  EB3     2      34.050  38.140   4.790  1.00  0.00            
ATOM    130  C3  EB3     2      34.000  36.550   4.870  1.00  0.00            
ATOM    131  O1  EB3     2      32.920  36.150   3.930  1.00  0.00            
ATOM    132  C4  EB3     2      32.590  34.740   4.120  1.00  0.00            
ATOM    133  C5  EB3     2      32.110  34.310   5.530  1.00  0.00            
ATOM    134  C6  EB3     2      32.850  33.230   6.170  1.00  0.00            
ATOM    135  C7  EB3     2      32.440  32.890   7.440  1.00  0.00            
ATOM    136  C8  EB3     2      31.280  33.330   8.010  1.00  0.00            
ATOM    137  Br1 EB3     2      30.650  32.670   9.660  1.00  0.00            
ATOM    138  C9  EB3     2      30.630  34.390   7.430  1.00  0.00            
ATOM    139  C10 EB3     2      30.990  34.870   6.180  1.00  0.00            
ATOM    140  C11 EB3     2      31.710  34.320   2.970  1.00  0.00            
ATOM    141  C12 EB3     2      30.430  34.910   2.840  1.00  0.00            
ATOM    142  C13 EB3     2      29.490  34.500   1.870  1.00  0.00            
ATOM    143  C14 EB3     2      29.890  33.440   0.940  1.00  0.00            
ATOM    144  C15 EB3     2      31.160  32.760   1.130  1.00  0.00            
ATOM    145  C16 EB3     2      32.010  33.200   2.160  1.00  0.00            
ATOM    146  C17 EB3     2      32.890  40.290   5.210  1.00  0.00            
ATOM    147  H1  EB3     2      33.460  38.730   7.330  1.00  0.00            
ATOM    148  H2  EB3     2      31.730  39.140   7.200  1.00  0.00            
ATOM    149  H3  EB3     2      32.290  37.480   6.760  1.00  0.00            
ATOM    150  H4  EB3     2      31.960  38.500   4.740  1.00  0.00            
ATOM    151  H5  EB3     2      34.940  38.390   5.370  1.00  0.00            
ATOM    152  H6  EB3     2      34.250  38.440   3.760  1.00  0.00            
ATOM    153  H7  EB3     2      33.650  36.440   5.900  1.00  0.00            
ATOM    154  H8  EB3     2      34.940  36.000   4.770  1.00  0.00            
ATOM    155  H9  EB3     2      33.570  34.260   3.990  1.00  0.00            
ATOM    156  H10 EB3     2      33.790  32.880   5.760  1.00  0.00            
ATOM    157  H11 EB3     2      33.130  32.230   7.960  1.00  0.00            
ATOM    158  H12 EB3     2      29.720  34.740   7.900  1.00  0.00            
ATOM    159  H13 EB3     2      30.370  35.650   5.730  1.00  0.00            
ATOM    160  H14 EB3     2      30.150  35.740   3.470  1.00  0.00            
ATOM    161  H15 EB3     2      28.630  35.150   1.770  1.00  0.00            
ATOM    162  H16 EB3     2      29.180  33.220   0.150  1.00  0.00            
ATOM    163  H17 EB3     2      31.380  31.970   0.410  1.00  0.00            
ATOM    164  H18 EB3     2      32.980  32.730   2.260  1.00  0.00            
ATOM    165  H19 EB3     2      32.910  40.660   4.180  1.00  0.00            
ATOM    166  H20 EB3     2      32.020  40.700   5.720  1.00  0.00            
ATOM    167  H21 EB3     2      33.740  40.600   5.810  1.00  0.00            
TER
ENDMDL
MODEL        1
ATOM      1  H1  ACD     1      26.910  28.070  10.780  1.00  0.00            
ATOM      2  O1  ACD     1      27.650  28.570  10.420  1.00  0.00            
ATOM      3  C1  ACD     1      27.220  29.860   9.920  1.00  0.00            
ATOM      4  H2  ACD     1      27.230  30.600  10.730  1.00  0.00            
ATOM      5  H3  ACD     1      26.210  29.750   9.510  1.00  0.00            
ATOM      6  C2  ACD     1      28.150  30.380   8.810  1.00  0.00            
ATOM      7  H4  ACD     1      29.120  30.540   9.300  1.00  0.00            
ATOM      8  O2  ACD     1      28.240  29.300   7.870  1.00  0.00            
ATOM      9  C3  ACD     1      29.010  29.480   6.690  1.00  0.00            
ATOM     10  H5  ACD     1      29.040  28.570   6.080  1.00  0.00            
ATOM     11  O3  ACD     1      30.330  29.820   7.030  1.00  0.00            
ATOM     12  C4  ACD     1      31.350  28.910   6.600  1.00  0.00            
ATOM     13  H6  ACD     1      30.950  28.190   5.870  1.00  0.00            
ATOM     14  C5  ACD     1      32.440  29.640   5.860  1.00  0.00            
ATOM     15  H7  ACD     1      32.740  30.410   6.580  1.00  0.00            
ATOM     16  O4  ACD     1      31.810  30.160   4.690  1.00  0.00            
ATOM     17  H8  ACD     1      31.100  30.760   4.950  1.00  0.00            
ATOM     18  C6  ACD     1      33.620  28.660   5.560  1.00  0.00            
ATOM     19  H9  ACD     1      33.160  27.890   4.930  1.00  0.00            
ATOM     20  O5  ACD     1      34.750  29.310   5.000  1.00  0.00            
ATOM     21  H10 ACD     1      34.460  29.740   4.190  1.00  0.00            
ATOM     22  C7  ACD     1      34.100  27.920   6.750  1.00  0.00            
ATOM     23  H11 ACD     1      34.770  27.110   6.440  1.00  0.00            
ATOM     24  O6  ACD     1      33.060  27.250   7.410  1.00  0.00            
ATOM     25  C8  ACD     1      31.950  28.120   7.790  1.00  0.00            
ATOM     26  H12 ACD     1      32.370  28.870   8.470  1.00  0.00            
ATOM     27  C9  ACD     1      30.940  27.250   8.440  1.00  0.00            
ATOM     28  H13 ACD     1      30.100  27.840   8.830  1.00  0.00            
ATOM     29  H14 ACD     1      30.450  26.620   7.690  1.00  0.00            
ATOM     30  O7  ACD     1      31.380  26.440   9.500  1.00  0.00            
ATOM     31  H15 ACD     1      32.170  25.940   9.290  1.00  0.00            
ATOM     32  O8  ACD     1      34.710  28.820   7.640  1.00  0.00            
ATOM     33  C10 ACD     1      36.010  28.620   8.070  1.00  0.00            
ATOM     34  H16 ACD     1      36.340  27.620   7.750  1.00  0.00            
ATOM     35  C11 ACD     1      36.890  29.740   7.600  1.00  0.00            
ATOM     36  H17 ACD     1      36.350  30.690   7.660  1.00  0.00            
ATOM     37  O9  ACD     1      37.260  29.600   6.250  1.00  0.00            
ATOM     38  H18 ACD     1      36.450  29.670   5.730  1.00  0.00            
ATOM     39  C12 ACD     1      38.180  29.970   8.410  1.00  0.00            
ATOM     40  H19 ACD     1      38.790  29.060   8.410  1.00  0.00            
ATOM     41  O10 ACD     1      38.860  31.160   7.990  1.00  0.00            
ATOM     42  H20 ACD     1      38.830  31.350   7.050  1.00  0.00            
ATOM     43  C13 ACD     1      37.710  30.190   9.800  1.00  0.00            
ATOM     44  H21 ACD     1      38.560  30.470  10.440  1.00  0.00            
ATOM     45  O11 ACD     1      37.200  28.960  10.350  1.00  0.00            
ATOM     46  C14 ACD     1      35.970  28.540   9.620  1.00  0.00            
ATOM     47  H22 ACD     1      35.150  29.220   9.890  1.00  0.00            
ATOM     48  C15 ACD     1      35.590  27.080   9.960  1.00  0.00            
ATOM     49  H23 ACD     1      34.840  26.720   9.240  1.00  0.00            
ATOM     50  H24 ACD     1      36.380  26.350   9.720  1.00  0.00            
ATOM     51  O12 ACD     1      35.050  26.960  11.310  1.00  0.00            
ATOM     52  H25 ACD     1      35.700  27.310  11.940  1.00  0.00            
ATOM     53  O13 ACD     1      36.720  31.230   9.910  1.00  0.00            
ATOM     54  C16 ACD     1      36.950  32.250  10.870  1.00  0.00            
ATOM     55  H26 ACD     1      37.950  32.140  11.300  1.00  0.00            
ATOM     56  C17 ACD     1      36.880  33.600  10.100  1.00  0.00            
ATOM     57  H27 ACD     1      35.940  33.630   9.530  1.00  0.00            
ATOM     58  O14 ACD     1      37.960  33.710   9.180  1.00  0.00            
ATOM     59  H28 ACD     1      38.240  32.860   8.840  1.00  0.00            
ATOM     60  C18 ACD     1      36.870  34.780  11.120  1.00  0.00            
ATOM     61  H29 ACD     1      37.840  34.850  11.630  1.00  0.00            
ATOM     62  O15 ACD     1      36.640  36.000  10.480  1.00  0.00            
ATOM     63  H30 ACD     1      36.960  35.860   9.580  1.00  0.00            
ATOM     64  C19 ACD     1      35.810  34.600  12.170  1.00  0.00            
ATOM     65  H31 ACD     1      35.850  35.380  12.940  1.00  0.00            
ATOM     66  O16 ACD     1      35.990  33.280  12.710  1.00  0.00            
ATOM     67  C20 ACD     1      35.780  32.140  11.900  1.00  0.00            
ATOM     68  H32 ACD     1      34.800  32.270  11.440  1.00  0.00            
ATOM     69  C21 ACD     1      35.880  30.860  12.760  1.00  0.00            
ATOM     70  H33 ACD     1      35.780  29.980  12.110  1.00  0.00            
ATOM     71  H34 ACD     1      36.860  30.790  13.250  1.00  0.00            
ATOM     72  O17 ACD     1      34.990  30.930  13.880  1.00  0.00            
ATOM     73  H35 ACD     1      35.420  31.490  14.540  1.00  0.00            
ATOM     74  O18 ACD     1      34.550  34.730  11.520  1.00  0.00            
ATOM     75  C22 ACD     1      33.550  35.450  12.180  1.00  0.00            
ATOM     76  H36 ACD     1      33.860  35.930  13.110  1.00  0.00            
ATOM     77  C23 ACD     1      33.120  36.410  11.140  1.00  0.00            
ATOM     78  H37 ACD     1      32.990  35.810  10.230  1.00  0.00            
ATOM     79  O19 ACD     1      34.180  37.370  10.790  1.00  0.00            
ATOM     80  H38 ACD     1      34.990  36.880  10.620  1.00  0.00            
ATOM     81  C24 ACD     1      31.900  37.240  11.580  1.00  0.00            
ATOM     82  H39 ACD     1      32.270  37.920  12.350  1.00  0.00            
ATOM     83  O20 ACD     1      31.280  37.950  10.510  1.00  0.00            
ATOM     84  H40 ACD     1      30.630  37.320  10.170  1.00  0.00            
ATOM     85  C25 ACD     1      30.720  36.420  12.170  1.00  0.00            
ATOM     86  H41 ACD     1      30.050  37.060  12.760  1.00  0.00            
ATOM     87  O21 ACD     1      31.320  35.570  13.130  1.00  0.00            
ATOM     88  C26 ACD     1      32.340  34.580  12.690  1.00  0.00            
ATOM     89  H42 ACD     1      31.930  33.920  11.910  1.00  0.00            
ATOM     90  C27 ACD     1      32.660  33.740  13.940  1.00  0.00            
ATOM     91  H43 ACD     1      33.530  33.070  13.840  1.00  0.00            
ATOM     92  H44 ACD     1      32.990  34.390  14.760  1.00  0.00            
ATOM     93  O22 ACD     1      31.510  32.970  14.360  1.00  0.00            
ATOM     94  H45 ACD     1      31.780  32.050  14.390  1.00  0.00            
ATOM     95  O23 ACD     1      30.030  35.660  11.190  1.00  0.00            
ATOM     96  C28 ACD     1      28.640  35.450  11.090  1.00  0.00            
ATOM     97  H46 ACD     1      28.230  36.380  11.520  1.00  0.00            
ATOM     98  C29 ACD     1      28.300  34.060  11.750  1.00  0.00            
ATOM     99  H47 ACD     1      29.110  33.340  11.540  1.00  0.00            
ATOM    100  O24 ACD     1      27.080  33.450  11.260  1.00  0.00            
ATOM    101  C30 ACD     1      28.180  34.250  13.300  1.00  0.00            
ATOM    102  H48 ACD     1      28.040  33.220  13.640  1.00  0.00            
ATOM    103  H49 ACD     1      29.140  34.670  13.630  1.00  0.00            
ATOM    104  O25 ACD     1      27.210  35.260  13.700  1.00  0.00            
ATOM    105  H50 ACD     1      26.360  35.180  13.260  1.00  0.00            
ATOM    106  C31 ACD     1      28.330  35.580   9.630  1.00  0.00            
ATOM    107  H51 ACD     1      29.090  34.960   9.130  1.00  0.00            
ATOM    108  O26 ACD     1      28.540  36.970   9.240  1.00  0.00            
ATOM    109  H52 ACD     1      27.870  37.340   8.650  1.00  0.00            
ATOM    110  C32 ACD     1      26.940  34.940   9.330  1.00  0.00            
ATOM    111  H53 ACD     1      26.220  35.430   9.990  1.00  0.00            
ATOM    112  O27 ACD     1      26.610  34.950   7.900  1.00  0.00            
ATOM    113  H54 ACD     1      26.490  35.890   7.730  1.00  0.00            
ATOM    114  C33 ACD     1      26.810  33.500   9.830  1.00  0.00            
ATOM    115  H55 ACD     1      25.810  33.140   9.590  1.00  0.00            
ATOM    116  O28 ACD     1      27.810  32.750   9.100  1.00  0.00            
ATOM    117  C34 ACD     1      27.610  31.650   8.170  1.00  0.00            
ATOM    118  H56 ACD     1      26.530  31.570   7.980  1.00  0.00            
ATOM    119  C35 ACD     1      28.310  31.960   6.870  1.00  0.00            
ATOM    120  H57 ACD     1      29.340  32.260   7.060  1.00  0.00            
ATOM    121  O29 ACD     1      27.630  32.910   6.140  1.00  0.00            
ATOM    122  H58 ACD     1      27.580  33.710   6.670  1.00  0.00            
ATOM    123  C36 ACD     1      28.410  30.710   5.960  1.00  0.00            
ATOM    124  H59 ACD     1      27.410  30.460   5.570  1.00  0.00            
ATOM    125  O30 ACD     1      29.270  31.010   4.830  1.00  0.00            
ATOM    126  H60 ACD     1      28.960  31.900   4.670  1.00  0.00            
ATOM    127  C1  EB3     2      32.950  38.800   8.030  1.00  0.00            
ATOM    128  N1  EB3     2      33.170  38.640   6.490  1.00  0.00            
ATOM    129  C2  EB3     2      34.400  37.730   6.250  1.00  0.00            
ATOM    130  C3  EB3     2      34.180  36.160   6.520  1.00  0.00            
ATOM    131  O1  EB3     2      32.880  35.740   5.980  1.00  0.00            
ATOM    132  C4  EB3     2      32.670  34.360   5.780  1.00  0.00            
ATOM    133  C5  EB3     2      32.540  33.700   7.110  1.00  0.00            
ATOM    134  C6  EB3     2      33.660  33.080   7.650  1.00  0.00            
ATOM    135  C7  EB3     2      33.550  32.310   8.800  1.00  0.00            
ATOM    136  C8  EB3     2      32.340  32.140   9.430  1.00  0.00            
ATOM    137  Br1 EB3     2      32.260  30.980  10.950  1.00  0.00            
ATOM    138  C9  EB3     2      31.230  32.840   9.000  1.00  0.00            
ATOM    139  C10 EB3     2      31.320  33.610   7.850  1.00  0.00            
ATOM    140  C11 EB3     2      31.420  34.240   4.800  1.00  0.00            
ATOM    141  C12 EB3     2      30.180  34.800   5.090  1.00  0.00            
ATOM    142  C13 EB3     2      29.100  34.530   4.250  1.00  0.00            
ATOM    143  C14 EB3     2      29.280  33.740   3.120  1.00  0.00            
ATOM    144  C15 EB3     2      30.580  33.240   2.760  1.00  0.00            
ATOM    145  C16 EB3     2      31.640  33.390   3.670  1.00  0.00            
ATOM    146  C17 EB3     2      33.580  39.920   5.890  1.00  0.00            
ATOM    147  H1  EB3     2      32.090  39.420   8.280  1.00  0.00            
ATOM    148  H2  EB3     2      32.810  37.830   8.500  1.00  0.00            
ATOM    149  H3  EB3     2      33.870  39.290   8.370  1.00  0.00            
ATOM    150  H4  EB3     2      32.410  38.110   6.030  1.00  0.00            
ATOM    151  H5  EB3     2      35.130  38.080   6.980  1.00  0.00            
ATOM    152  H6  EB3     2      34.880  37.920   5.290  1.00  0.00            
ATOM    153  H7  EB3     2      34.090  35.910   7.580  1.00  0.00            
ATOM    154  H8  EB3     2      35.000  35.500   6.190  1.00  0.00            
ATOM    155  H9  EB3     2      33.540  33.880   5.320  1.00  0.00            
ATOM    156  H10 EB3     2      34.600  33.200   7.120  1.00  0.00            
ATOM    157  H11 EB3     2      34.410  31.780   9.200  1.00  0.00            
ATOM    158  H12 EB3     2      30.240  32.840   9.430  1.00  0.00            
ATOM    159  H13 EB3     2      30.460  34.210   7.560  1.00  0.00            
ATOM    160  H14 EB3     2      30.040  35.520   5.890  1.00  0.00            
ATOM    161  H15 EB3     2      28.140  34.990   4.440  1.00  0.00            
ATOM    162  H16 EB3     2      28.410  33.510   2.510  1.00  0.00            
ATOM    163  H17 EB3     2      30.680  32.530   1.940  1.00  0.00            
ATOM    164  H18 EB3     2      32.600  32.930   3.470  1.00  0.00            
ATOM    165  H19 EB3     2      32.860  40.650   6.280  1.00  0.00            
ATOM    166  H20 EB3     2      34.600  40.290   5.970  1.00  0.00            
ATOM    167  H21 EB3     2      33.310  39.870   4.830  1.00  0.00            
TER
ENDMDL
MODEL        1
ATOM      1  H1  ACD     1       7.340  23.670  13.400  1.00  0.00            
ATOM      2  O1  ACD     1       6.940  24.090  14.170  1.00  0.00            
ATOM      3  C1  ACD     1       7.460  23.520  15.380  1.00  0.00            
ATOM      4  H2  ACD     1       7.360  22.440  15.220  1.00  0.00            
ATOM      5  H3  ACD     1       6.930  23.840  16.280  1.00  0.00            
ATOM      6  C2  ACD     1       8.990  23.830  15.440  1.00  0.00            
ATOM      7  H4  ACD     1       9.400  23.480  16.390  1.00  0.00            
ATOM      8  O2  ACD     1       9.590  23.090  14.340  1.00  0.00            
ATOM      9  C3  ACD     1      10.950  23.320  14.260  1.00  0.00            
ATOM     10  H5  ACD     1      11.300  22.740  13.400  1.00  0.00            
ATOM     11  O3  ACD     1      11.540  22.790  15.470  1.00  0.00            
ATOM     12  C4  ACD     1      12.190  21.570  15.320  1.00  0.00            
ATOM     13  H6  ACD     1      11.810  21.060  14.420  1.00  0.00            
ATOM     14  C5  ACD     1      13.680  21.820  15.220  1.00  0.00            
ATOM     15  H7  ACD     1      13.970  22.230  16.200  1.00  0.00            
ATOM     16  O4  ACD     1      14.090  22.570  14.070  1.00  0.00            
ATOM     17  H8  ACD     1      14.080  22.040  13.270  1.00  0.00            
ATOM     18  C6  ACD     1      14.340  20.480  15.120  1.00  0.00            
ATOM     19  H9  ACD     1      14.090  19.850  14.250  1.00  0.00            
ATOM     20  O5  ACD     1      15.770  20.610  15.220  1.00  0.00            
ATOM     21  H10 ACD     1      15.900  20.800  16.160  1.00  0.00            
ATOM     22  C7  ACD     1      14.030  19.620  16.370  1.00  0.00            
ATOM     23  H11 ACD     1      14.570  18.670  16.400  1.00  0.00            
ATOM     24  O6  ACD     1      12.630  19.470  16.420  1.00  0.00            
ATOM     25  C8  ACD     1      11.830  20.650  16.510  1.00  0.00            
ATOM     26  H12 ACD     1      12.030  21.210  17.440  1.00  0.00            
ATOM     27  C9  ACD     1      10.380  20.170  16.400  1.00  0.00            
ATOM     28  H13 ACD     1      10.140  19.660  17.340  1.00  0.00            
ATOM     29  H14 ACD     1       9.760  21.070  16.290  1.00  0.00            
ATOM     30  O7  ACD     1      10.230  19.340  15.240  1.00  0.00            
ATOM     31  H15 ACD     1      10.680  18.530  15.520  1.00  0.00            
ATOM     32  O8  ACD     1      14.440  20.360  17.540  1.00  0.00            
ATOM     33  C10 ACD     1      15.130  19.670  18.600  1.00  0.00            
ATOM     34  H16 ACD     1      15.410  18.640  18.350  1.00  0.00            
ATOM     35  C11 ACD     1      16.370  20.490  18.910  1.00  0.00            
ATOM     36  H17 ACD     1      16.070  21.530  18.770  1.00  0.00            
ATOM     37  O9  ACD     1      17.450  20.200  17.950  1.00  0.00            
ATOM     38  H18 ACD     1      17.930  21.030  17.970  1.00  0.00            
ATOM     39  C12 ACD     1      16.780  20.310  20.380  1.00  0.00            
ATOM     40  H19 ACD     1      17.260  19.320  20.500  1.00  0.00            
ATOM     41  O10 ACD     1      17.740  21.210  20.860  1.00  0.00            
ATOM     42  H20 ACD     1      18.630  20.990  20.560  1.00  0.00            
ATOM     43  C13 ACD     1      15.640  20.450  21.320  1.00  0.00            
ATOM     44  H21 ACD     1      15.840  20.260  22.380  1.00  0.00            
ATOM     45  O11 ACD     1      14.810  19.340  20.900  1.00  0.00            
ATOM     46  C14 ACD     1      14.060  19.510  19.710  1.00  0.00            
ATOM     47  H22 ACD     1      13.530  20.470  19.730  1.00  0.00            
ATOM     48  C15 ACD     1      13.080  18.400  19.470  1.00  0.00            
ATOM     49  H23 ACD     1      12.560  18.610  18.530  1.00  0.00            
ATOM     50  H24 ACD     1      13.670  17.480  19.400  1.00  0.00            
ATOM     51  O12 ACD     1      12.040  18.290  20.530  1.00  0.00            
ATOM     52  H25 ACD     1      12.410  17.870  21.310  1.00  0.00            
ATOM     53  O13 ACD     1      14.950  21.740  21.100  1.00  0.00            
ATOM     54  C16 ACD     1      14.900  22.690  22.200  1.00  0.00            
ATOM     55  H26 ACD     1      15.540  22.340  23.020  1.00  0.00            
ATOM     56  C17 ACD     1      15.400  24.030  21.780  1.00  0.00            
ATOM     57  H27 ACD     1      14.700  24.360  21.000  1.00  0.00            
ATOM     58  O14 ACD     1      16.790  23.960  21.280  1.00  0.00            
ATOM     59  H28 ACD     1      16.970  23.080  20.940  1.00  0.00            
ATOM     60  C18 ACD     1      15.260  25.030  22.900  1.00  0.00            
ATOM     61  H29 ACD     1      15.860  24.570  23.700  1.00  0.00            
ATOM     62  O15 ACD     1      15.810  26.300  22.400  1.00  0.00            
ATOM     63  H30 ACD     1      16.360  25.980  21.680  1.00  0.00            
ATOM     64  C19 ACD     1      13.810  25.140  23.400  1.00  0.00            
ATOM     65  H31 ACD     1      13.720  25.830  24.250  1.00  0.00            
ATOM     66  O16 ACD     1      13.340  23.850  23.710  1.00  0.00            
ATOM     67  C20 ACD     1      13.480  22.800  22.670  1.00  0.00            
ATOM     68  H32 ACD     1      12.890  23.080  21.790  1.00  0.00            
ATOM     69  C21 ACD     1      12.940  21.530  23.270  1.00  0.00            
ATOM     70  H33 ACD     1      13.060  20.710  22.550  1.00  0.00            
ATOM     71  H34 ACD     1      13.530  21.300  24.170  1.00  0.00            
ATOM     72  O17 ACD     1      11.560  21.650  23.750  1.00  0.00            
ATOM     73  H35 ACD     1      11.020  21.750  22.960  1.00  0.00            
ATOM     74  O18 ACD     1      13.030  25.570  22.320  1.00  0.00            
ATOM     75  C22 ACD     1      12.010  26.600  22.430  1.00  0.00            
ATOM     76  H36 ACD     1      11.840  26.860  23.480  1.00  0.00            
ATOM     77  C23 ACD     1      12.470  27.840  21.800  1.00  0.00            
ATOM     78  H37 ACD     1      12.680  27.620  20.750  1.00  0.00            
ATOM     79  O19 ACD     1      13.680  28.300  22.480  1.00  0.00            
ATOM     80  H38 ACD     1      14.380  27.690  22.240  1.00  0.00            
ATOM     81  C24 ACD     1      11.370  28.910  21.970  1.00  0.00            
ATOM     82  H39 ACD     1      11.130  28.960  23.040  1.00  0.00            
ATOM     83  O20 ACD     1      11.940  30.100  21.380  1.00  0.00            
ATOM     84  H40 ACD     1      12.830  30.190  21.750  1.00  0.00            
ATOM     85  C25 ACD     1      10.070  28.410  21.330  1.00  0.00            
ATOM     86  H41 ACD     1       9.310  29.190  21.450  1.00  0.00            
ATOM     87  O21 ACD     1       9.700  27.190  21.930  1.00  0.00            
ATOM     88  C26 ACD     1      10.670  26.080  21.810  1.00  0.00            
ATOM     89  H42 ACD     1      10.820  25.900  20.740  1.00  0.00            
ATOM     90  C27 ACD     1      10.190  24.870  22.660  1.00  0.00            
ATOM     91  H43 ACD     1      10.740  23.960  22.390  1.00  0.00            
ATOM     92  H44 ACD     1      10.310  25.080  23.730  1.00  0.00            
ATOM     93  O22 ACD     1       8.800  24.630  22.330  1.00  0.00            
ATOM     94  H45 ACD     1       8.240  25.410  22.250  1.00  0.00            
ATOM     95  O23 ACD     1      10.160  28.350  19.880  1.00  0.00            
ATOM     96  C28 ACD     1       8.960  28.390  19.070  1.00  0.00            
ATOM     97  H46 ACD     1       8.330  29.190  19.470  1.00  0.00            
ATOM     98  C29 ACD     1       8.100  27.060  19.190  1.00  0.00            
ATOM     99  H47 ACD     1       8.830  26.270  19.410  1.00  0.00            
ATOM    100  O24 ACD     1       7.320  26.800  18.090  1.00  0.00            
ATOM    101  C30 ACD     1       7.030  27.060  20.360  1.00  0.00            
ATOM    102  H48 ACD     1       7.390  27.700  21.160  1.00  0.00            
ATOM    103  H49 ACD     1       6.100  27.550  20.020  1.00  0.00            
ATOM    104  O25 ACD     1       6.760  25.720  20.900  1.00  0.00            
ATOM    105  H50 ACD     1       6.010  25.820  21.500  1.00  0.00            
ATOM    106  C31 ACD     1       9.390  28.640  17.590  1.00  0.00            
ATOM    107  H51 ACD     1      10.230  27.970  17.340  1.00  0.00            
ATOM    108  O26 ACD     1       9.800  29.990  17.420  1.00  0.00            
ATOM    109  H52 ACD     1      10.490  30.160  18.060  1.00  0.00            
ATOM    110  C32 ACD     1       8.240  28.280  16.650  1.00  0.00            
ATOM    111  H53 ACD     1       7.320  28.810  16.910  1.00  0.00            
ATOM    112  O27 ACD     1       8.650  28.440  15.250  1.00  0.00            
ATOM    113  H54 ACD     1       9.480  27.990  15.080  1.00  0.00            
ATOM    114  C33 ACD     1       7.950  26.770  16.830  1.00  0.00            
ATOM    115  H55 ACD     1       7.160  26.440  16.160  1.00  0.00            
ATOM    116  O28 ACD     1       9.080  25.860  16.780  1.00  0.00            
ATOM    117  C34 ACD     1       9.380  25.390  15.450  1.00  0.00            
ATOM    118  H56 ACD     1       8.790  25.830  14.640  1.00  0.00            
ATOM    119  C35 ACD     1      10.800  25.680  15.160  1.00  0.00            
ATOM    120  H57 ACD     1      11.300  25.360  16.080  1.00  0.00            
ATOM    121  O29 ACD     1      11.000  27.020  14.830  1.00  0.00            
ATOM    122  H58 ACD     1      11.860  27.280  15.150  1.00  0.00            
ATOM    123  C36 ACD     1      11.250  24.780  14.100  1.00  0.00            
ATOM    124  H59 ACD     1      10.750  25.130  13.190  1.00  0.00            
ATOM    125  O30 ACD     1      12.650  24.820  13.870  1.00  0.00            
ATOM    126  H60 ACD     1      12.890  24.000  14.320  1.00  0.00            
ATOM    127  C1  EB3     2      15.120  27.070  11.910  1.00  0.00            
ATOM    128  N1  EB3     2      15.100  25.850  12.820  1.00  0.00            
ATOM    129  C2  EB3     2      15.950  26.170  14.060  1.00  0.00            
ATOM    130  C3  EB3     2      15.890  25.240  15.270  1.00  0.00            
ATOM    131  O1  EB3     2      16.360  25.900  16.480  1.00  0.00            
ATOM    132  C4  EB3     2      15.440  26.600  17.250  1.00  0.00            
ATOM    133  C5  EB3     2      14.420  25.720  17.830  1.00  0.00            
ATOM    134  C6  EB3     2      14.640  24.370  18.140  1.00  0.00            
ATOM    135  C7  EB3     2      13.610  23.580  18.690  1.00  0.00            
ATOM    136  C8  EB3     2      12.280  24.050  18.700  1.00  0.00            
ATOM    137  Br1 EB3     2      10.940  22.880  19.440  1.00  0.00            
ATOM    138  C9  EB3     2      12.100  25.390  18.350  1.00  0.00            
ATOM    139  C10 EB3     2      13.120  26.240  17.890  1.00  0.00            
ATOM    140  C11 EB3     2      16.220  27.170  18.450  1.00  0.00            
ATOM    141  C12 EB3     2      15.890  28.490  18.860  1.00  0.00            
ATOM    142  C13 EB3     2      16.600  29.050  19.950  1.00  0.00            
ATOM    143  C14 EB3     2      17.560  28.280  20.640  1.00  0.00            
ATOM    144  C15 EB3     2      17.920  26.970  20.240  1.00  0.00            
ATOM    145  C16 EB3     2      17.190  26.450  19.150  1.00  0.00            
ATOM    146  C17 EB3     2      15.920  24.740  12.050  1.00  0.00            
ATOM    147  H1  EB3     2      14.460  27.740  12.470  1.00  0.00            
ATOM    148  H2  EB3     2      16.170  27.340  11.780  1.00  0.00            
ATOM    149  H3  EB3     2      14.750  26.810  10.920  1.00  0.00            
ATOM    150  H4  EB3     2      14.140  25.520  13.020  1.00  0.00            
ATOM    151  H5  EB3     2      15.760  27.190  14.390  1.00  0.00            
ATOM    152  H6  EB3     2      16.980  26.160  13.700  1.00  0.00            
ATOM    153  H7  EB3     2      16.580  24.450  14.980  1.00  0.00            
ATOM    154  H8  EB3     2      14.850  24.910  15.370  1.00  0.00            
ATOM    155  H9  EB3     2      14.930  27.410  16.710  1.00  0.00            
ATOM    156  H10 EB3     2      15.660  23.990  18.070  1.00  0.00            
ATOM    157  H11 EB3     2      13.830  22.590  19.060  1.00  0.00            
ATOM    158  H12 EB3     2      11.100  25.830  18.400  1.00  0.00            
ATOM    159  H13 EB3     2      12.860  27.220  17.490  1.00  0.00            
ATOM    160  H14 EB3     2      15.130  29.060  18.340  1.00  0.00            
ATOM    161  H15 EB3     2      16.440  30.100  20.190  1.00  0.00            
ATOM    162  H16 EB3     2      18.090  28.720  21.480  1.00  0.00            
ATOM    163  H17 EB3     2      18.690  26.450  20.800  1.00  0.00            
ATOM    164  H18 EB3     2      17.440  25.420  18.930  1.00  0.00            
ATOM    165  H19 EB3     2      15.800  23.870  12.690  1.00  0.00            
ATOM    166  H20 EB3     2      15.500  24.720  11.040  1.00  0.00            
ATOM    167  H21 EB3     2      16.980  24.990  11.940  1.00  0.00            
TER
ENDMDL
MODEL        1
ATOM      1  H1  ACD     1       5.850  17.370  22.140  1.00  0.00            
ATOM      2  O1  ACD     1       6.550  17.520  21.500  1.00  0.00            
ATOM      3  C1  ACD     1       6.020  18.480  20.540  1.00  0.00            
ATOM      4  H2  ACD     1       6.810  18.910  19.910  1.00  0.00            
ATOM      5  H3  ACD     1       5.690  19.370  21.100  1.00  0.00            
ATOM      6  C2  ACD     1       5.000  18.010  19.550  1.00  0.00            
ATOM      7  H4  ACD     1       5.390  17.110  19.060  1.00  0.00            
ATOM      8  O2  ACD     1       3.880  17.750  20.330  1.00  0.00            
ATOM      9  C3  ACD     1       2.730  17.390  19.630  1.00  0.00            
ATOM     10  H5  ACD     1       1.980  17.170  20.390  1.00  0.00            
ATOM     11  O3  ACD     1       3.080  16.200  18.980  1.00  0.00            
ATOM     12  C4  ACD     1       2.460  15.040  19.560  1.00  0.00            
ATOM     13  H6  ACD     1       2.000  15.170  20.550  1.00  0.00            
ATOM     14  C5  ACD     1       1.380  14.660  18.520  1.00  0.00            
ATOM     15  H7  ACD     1       1.880  14.690  17.540  1.00  0.00            
ATOM     16  O4  ACD     1       0.160  15.410  18.720  1.00  0.00            
ATOM     17  H8  ACD     1       0.330  16.220  18.230  1.00  0.00            
ATOM     18  C6  ACD     1       1.060  13.200  18.700  1.00  0.00            
ATOM     19  H9  ACD     1       0.340  13.020  19.520  1.00  0.00            
ATOM     20  O5  ACD     1       0.510  12.630  17.550  1.00  0.00            
ATOM     21  H10 ACD     1       1.140  12.670  16.830  1.00  0.00            
ATOM     22  C7  ACD     1       2.320  12.390  18.810  1.00  0.00            
ATOM     23  H11 ACD     1       2.040  11.330  18.870  1.00  0.00            
ATOM     24  O6  ACD     1       3.140  12.790  19.900  1.00  0.00            
ATOM     25  C8  ACD     1       3.680  14.060  19.710  1.00  0.00            
ATOM     26  H12 ACD     1       4.330  14.150  18.830  1.00  0.00            
ATOM     27  C9  ACD     1       4.570  14.480  20.870  1.00  0.00            
ATOM     28  H13 ACD     1       4.890  15.520  20.700  1.00  0.00            
ATOM     29  H14 ACD     1       3.940  14.410  21.760  1.00  0.00            
ATOM     30  O7  ACD     1       5.620  13.600  21.200  1.00  0.00            
ATOM     31  H15 ACD     1       6.100  14.100  21.870  1.00  0.00            
ATOM     32  O8  ACD     1       3.040  12.600  17.540  1.00  0.00            
ATOM     33  C10 ACD     1       3.460  11.440  16.770  1.00  0.00            
ATOM     34  H16 ACD     1       2.660  10.690  16.850  1.00  0.00            
ATOM     35  C11 ACD     1       3.310  11.890  15.310  1.00  0.00            
ATOM     36  H17 ACD     1       3.840  12.830  15.100  1.00  0.00            
ATOM     37  O9  ACD     1       1.910  12.080  14.950  1.00  0.00            
ATOM     38  H18 ACD     1       2.030  12.270  14.020  1.00  0.00            
ATOM     39  C12 ACD     1       4.060  10.970  14.350  1.00  0.00            
ATOM     40  H19 ACD     1       3.500  10.030  14.310  1.00  0.00            
ATOM     41  O10 ACD     1       4.160  11.520  13.030  1.00  0.00            
ATOM     42  H20 ACD     1       3.330  11.850  12.670  1.00  0.00            
ATOM     43  C13 ACD     1       5.460  10.610  14.830  1.00  0.00            
ATOM     44  H21 ACD     1       5.900   9.790  14.240  1.00  0.00            
ATOM     45  O11 ACD     1       5.440  10.090  16.100  1.00  0.00            
ATOM     46  C14 ACD     1       4.840  10.900  17.090  1.00  0.00            
ATOM     47  H22 ACD     1       5.390  11.780  17.460  1.00  0.00            
ATOM     48  C15 ACD     1       4.810  10.040  18.370  1.00  0.00            
ATOM     49  H23 ACD     1       5.700   9.400  18.480  1.00  0.00            
ATOM     50  H24 ACD     1       4.750  10.730  19.220  1.00  0.00            
ATOM     51  O12 ACD     1       3.680   9.220  18.430  1.00  0.00            
ATOM     52  H25 ACD     1       3.640   8.850  19.320  1.00  0.00            
ATOM     53  O13 ACD     1       6.410  11.720  14.730  1.00  0.00            
ATOM     54  C16 ACD     1       7.630  11.460  14.080  1.00  0.00            
ATOM     55  H26 ACD     1       7.610  10.390  13.830  1.00  0.00            
ATOM     56  C17 ACD     1       7.530  12.310  12.800  1.00  0.00            
ATOM     57  H27 ACD     1       7.140  13.280  13.110  1.00  0.00            
ATOM     58  O14 ACD     1       6.580  11.680  11.930  1.00  0.00            
ATOM     59  H28 ACD     1       5.800  11.430  12.440  1.00  0.00            
ATOM     60  C18 ACD     1       8.870  12.480  12.100  1.00  0.00            
ATOM     61  H29 ACD     1       9.200  11.600  11.550  1.00  0.00            
ATOM     62  O15 ACD     1       8.860  13.500  11.100  1.00  0.00            
ATOM     63  H30 ACD     1       9.490  14.180  11.360  1.00  0.00            
ATOM     64  C19 ACD     1       9.950  12.860  13.160  1.00  0.00            
ATOM     65  H31 ACD     1      10.950  12.930  12.720  1.00  0.00            
ATOM     66  O16 ACD     1       9.970  11.920  14.270  1.00  0.00            
ATOM     67  C20 ACD     1       8.810  11.780  15.020  1.00  0.00            
ATOM     68  H32 ACD     1       8.560  12.730  15.520  1.00  0.00            
ATOM     69  C21 ACD     1       8.930  10.570  15.980  1.00  0.00            
ATOM     70  H33 ACD     1       8.000  10.640  16.560  1.00  0.00            
ATOM     71  H34 ACD     1       8.860   9.620  15.430  1.00  0.00            
ATOM     72  O17 ACD     1      10.010  10.640  16.900  1.00  0.00            
ATOM     73  H35 ACD     1       9.860  11.500  17.310  1.00  0.00            
ATOM     74  O18 ACD     1       9.610  14.180  13.670  1.00  0.00            
ATOM     75  C22 ACD     1      10.660  15.070  13.650  1.00  0.00            
ATOM     76  H36 ACD     1      11.570  14.640  13.200  1.00  0.00            
ATOM     77  C23 ACD     1      10.190  16.180  12.710  1.00  0.00            
ATOM     78  H37 ACD     1       9.100  16.210  12.830  1.00  0.00            
ATOM     79  O19 ACD     1      10.380  15.840  11.290  1.00  0.00            
ATOM     80  H38 ACD     1       9.740  16.400  10.860  1.00  0.00            
ATOM     81  C24 ACD     1      10.820  17.560  13.050  1.00  0.00            
ATOM     82  H39 ACD     1      11.830  17.580  12.630  1.00  0.00            
ATOM     83  O20 ACD     1      10.000  18.500  12.500  1.00  0.00            
ATOM     84  H40 ACD     1      10.490  19.310  12.350  1.00  0.00            
ATOM     85  C25 ACD     1      10.740  17.800  14.550  1.00  0.00            
ATOM     86  H41 ACD     1      11.200  18.760  14.840  1.00  0.00            
ATOM     87  O21 ACD     1      11.490  16.800  15.270  1.00  0.00            
ATOM     88  C26 ACD     1      10.900  15.490  15.140  1.00  0.00            
ATOM     89  H42 ACD     1      10.000  15.640  15.750  1.00  0.00            
ATOM     90  C27 ACD     1      11.690  14.360  15.910  1.00  0.00            
ATOM     91  H43 ACD     1      11.710  14.810  16.910  1.00  0.00            
ATOM     92  H44 ACD     1      11.110  13.430  15.970  1.00  0.00            
ATOM     93  O22 ACD     1      12.990  14.110  15.310  1.00  0.00            
ATOM     94  H45 ACD     1      13.440  13.460  15.860  1.00  0.00            
ATOM     95  O23 ACD     1       9.330  17.790  14.970  1.00  0.00            
ATOM     96  C28 ACD     1       8.870  18.930  15.740  1.00  0.00            
ATOM     97  H46 ACD     1       9.610  19.740  15.730  1.00  0.00            
ATOM     98  C29 ACD     1       8.630  18.550  17.270  1.00  0.00            
ATOM     99  H47 ACD     1       7.860  17.770  17.300  1.00  0.00            
ATOM    100  O24 ACD     1       8.090  19.710  17.870  1.00  0.00            
ATOM    101  C30 ACD     1       9.830  18.080  18.090  1.00  0.00            
ATOM    102  H48 ACD     1       9.550  17.820  19.120  1.00  0.00            
ATOM    103  H49 ACD     1      10.150  17.090  17.740  1.00  0.00            
ATOM    104  O25 ACD     1      10.890  19.030  18.150  1.00  0.00            
ATOM    105  H50 ACD     1      10.570  19.870  18.490  1.00  0.00            
ATOM    106  C31 ACD     1       7.580  19.380  15.080  1.00  0.00            
ATOM    107  H51 ACD     1       6.990  18.460  15.080  1.00  0.00            
ATOM    108  O26 ACD     1       7.760  19.830  13.690  1.00  0.00            
ATOM    109  H52 ACD     1       8.570  19.410  13.360  1.00  0.00            
ATOM    110  C32 ACD     1       6.810  20.410  15.960  1.00  0.00            
ATOM    111  H53 ACD     1       7.310  21.370  15.780  1.00  0.00            
ATOM    112  O27 ACD     1       5.500  20.500  15.410  1.00  0.00            
ATOM    113  H54 ACD     1       5.710  20.840  14.530  1.00  0.00            
ATOM    114  C33 ACD     1       6.780  20.000  17.390  1.00  0.00            
ATOM    115  H55 ACD     1       6.340  20.820  17.950  1.00  0.00            
ATOM    116  O28 ACD     1       5.870  18.930  17.470  1.00  0.00            
ATOM    117  C34 ACD     1       4.850  19.020  18.470  1.00  0.00            
ATOM    118  H56 ACD     1       4.810  20.010  18.950  1.00  0.00            
ATOM    119  C35 ACD     1       3.520  18.740  17.670  1.00  0.00            
ATOM    120  H57 ACD     1       3.630  17.840  17.060  1.00  0.00            
ATOM    121  O29 ACD     1       3.200  19.750  16.720  1.00  0.00            
ATOM    122  H58 ACD     1       4.020  19.950  16.250  1.00  0.00            
ATOM    123  C36 ACD     1       2.380  18.480  18.680  1.00  0.00            
ATOM    124  H59 ACD     1       2.180  19.360  19.300  1.00  0.00            
ATOM    125  O30 ACD     1       1.200  18.030  18.000  1.00  0.00            
ATOM    126  H60 ACD     1       0.740  18.790  17.630  1.00  0.00            
ATOM    127  C1  EB3     2       6.060  12.550   8.920  1.00  0.00            
ATOM    128  N1  EB3     2       6.810  13.800   9.340  1.00  0.00            
ATOM    129  C2  EB3     2       5.720  14.830   9.610  1.00  0.00            
ATOM    130  C3  EB3     2       4.760  14.480  10.820  1.00  0.00            
ATOM    131  O1  EB3     2       4.420  15.790  11.320  1.00  0.00            
ATOM    132  C4  EB3     2       3.630  15.850  12.510  1.00  0.00            
ATOM    133  C5  EB3     2       4.560  15.640  13.700  1.00  0.00            
ATOM    134  C6  EB3     2       5.950  15.790  13.680  1.00  0.00            
ATOM    135  C7  EB3     2       6.690  15.640  14.800  1.00  0.00            
ATOM    136  C8  EB3     2       6.090  15.360  16.080  1.00  0.00            
ATOM    137  Br1 EB3     2       7.200  15.220  17.640  1.00  0.00            
ATOM    138  C9  EB3     2       4.660  15.370  16.140  1.00  0.00            
ATOM    139  C10 EB3     2       3.910  15.360  14.930  1.00  0.00            
ATOM    140  C11 EB3     2       2.870  17.130  12.580  1.00  0.00            
ATOM    141  C12 EB3     2       1.670  17.240  11.810  1.00  0.00            
ATOM    142  C13 EB3     2       0.910  18.390  11.830  1.00  0.00            
ATOM    143  C14 EB3     2       1.290  19.470  12.620  1.00  0.00            
ATOM    144  C15 EB3     2       2.530  19.430  13.270  1.00  0.00            
ATOM    145  C16 EB3     2       3.330  18.300  13.260  1.00  0.00            
ATOM    146  C17 EB3     2       7.560  14.320   8.190  1.00  0.00            
ATOM    147  H1  EB3     2       6.770  11.770   8.650  1.00  0.00            
ATOM    148  H2  EB3     2       5.500  12.120   9.750  1.00  0.00            
ATOM    149  H3  EB3     2       5.340  12.780   8.130  1.00  0.00            
ATOM    150  H4  EB3     2       7.500  13.600  10.080  1.00  0.00            
ATOM    151  H5  EB3     2       5.120  14.960   8.710  1.00  0.00            
ATOM    152  H6  EB3     2       6.170  15.810   9.730  1.00  0.00            
ATOM    153  H7  EB3     2       5.270  13.850  11.550  1.00  0.00            
ATOM    154  H8  EB3     2       3.900  13.860  10.540  1.00  0.00            
ATOM    155  H9  EB3     2       2.930  15.000  12.440  1.00  0.00            
ATOM    156  H10 EB3     2       6.520  15.800  12.750  1.00  0.00            
ATOM    157  H11 EB3     2       7.770  15.680  14.690  1.00  0.00            
ATOM    158  H12 EB3     2       4.150  15.280  17.090  1.00  0.00            
ATOM    159  H13 EB3     2       2.830  15.310  14.980  1.00  0.00            
ATOM    160  H14 EB3     2       1.410  16.440  11.130  1.00  0.00            
ATOM    161  H15 EB3     2      -0.060  18.450  11.350  1.00  0.00            
ATOM    162  H16 EB3     2       0.590  20.290  12.730  1.00  0.00            
ATOM    163  H17 EB3     2       2.780  20.220  13.970  1.00  0.00            
ATOM    164  H18 EB3     2       4.320  18.260  13.720  1.00  0.00            
ATOM    165  H19 EB3     2       8.020  13.500   7.630  1.00  0.00            
ATOM    166  H20 EB3     2       6.930  14.920   7.540  1.00  0.00            
ATOM    167  H21 EB3     2       8.340  15.020   8.510  1.00  0.00            
TER
ENDMDL
MODEL        1
ATOM      1  H1  ACD     1       4.340  34.290  11.590  1.00  0.00            
ATOM      2  O1  ACD     1       4.430  35.180  11.220  1.00  0.00            
ATOM      3  C1  ACD     1       5.720  35.190  10.750  1.00  0.00            
ATOM      4  H2  ACD     1       5.780  35.960   9.970  1.00  0.00            
ATOM      5  H3  ACD     1       6.150  34.270  10.340  1.00  0.00            
ATOM      6  C2  ACD     1       6.730  35.780  11.760  1.00  0.00            
ATOM      7  H4  ACD     1       7.760  35.700  11.390  1.00  0.00            
ATOM      8  O2  ACD     1       6.460  37.130  12.210  1.00  0.00            
ATOM      9  C3  ACD     1       7.470  37.820  12.880  1.00  0.00            
ATOM     10  H5  ACD     1       7.120  38.840  13.090  1.00  0.00            
ATOM     11  O3  ACD     1       8.690  37.840  12.060  1.00  0.00            
ATOM     12  C4  ACD     1       9.100  39.010  11.340  1.00  0.00            
ATOM     13  H6  ACD     1       8.830  39.990  11.750  1.00  0.00            
ATOM     14  C5  ACD     1      10.620  38.800  11.270  1.00  0.00            
ATOM     15  H7  ACD     1      10.800  37.750  11.000  1.00  0.00            
ATOM     16  O4  ACD     1      11.140  39.000  12.620  1.00  0.00            
ATOM     17  H8  ACD     1      11.990  38.550  12.710  1.00  0.00            
ATOM     18  C6  ACD     1      11.270  39.630  10.130  1.00  0.00            
ATOM     19  H9  ACD     1      11.100  40.700  10.340  1.00  0.00            
ATOM     20  O5  ACD     1      12.680  39.330  10.020  1.00  0.00            
ATOM     21  H10 ACD     1      12.700  38.450   9.660  1.00  0.00            
ATOM     22  C7  ACD     1      10.490  39.250   8.790  1.00  0.00            
ATOM     23  H11 ACD     1      11.010  39.830   8.030  1.00  0.00            
ATOM     24  O6  ACD     1       9.160  39.630   8.950  1.00  0.00            
ATOM     25  C8  ACD     1       8.430  38.920   9.970  1.00  0.00            
ATOM     26  H12 ACD     1       8.310  37.850   9.740  1.00  0.00            
ATOM     27  C9  ACD     1       6.960  39.460  10.000  1.00  0.00            
ATOM     28  H13 ACD     1       6.570  39.220   9.010  1.00  0.00            
ATOM     29  H14 ACD     1       6.440  38.890  10.790  1.00  0.00            
ATOM     30  O7  ACD     1       7.050  40.890  10.260  1.00  0.00            
ATOM     31  H15 ACD     1       7.400  41.350   9.490  1.00  0.00            
ATOM     32  O8  ACD     1      10.510  37.830   8.400  1.00  0.00            
ATOM     33  C10 ACD     1      11.440  37.470   7.420  1.00  0.00            
ATOM     34  H16 ACD     1      12.080  38.280   7.040  1.00  0.00            
ATOM     35  C11 ACD     1      12.410  36.420   8.040  1.00  0.00            
ATOM     36  H17 ACD     1      11.800  35.620   8.480  1.00  0.00            
ATOM     37  O9  ACD     1      13.300  36.900   8.990  1.00  0.00            
ATOM     38  H18 ACD     1      13.590  36.140   9.510  1.00  0.00            
ATOM     39  C12 ACD     1      13.150  35.660   6.950  1.00  0.00            
ATOM     40  H19 ACD     1      13.950  36.270   6.490  1.00  0.00            
ATOM     41  O10 ACD     1      13.790  34.590   7.570  1.00  0.00            
ATOM     42  H20 ACD     1      13.700  33.900   6.910  1.00  0.00            
ATOM     43  C13 ACD     1      12.220  35.160   5.870  1.00  0.00            
ATOM     44  H21 ACD     1      12.740  34.630   5.070  1.00  0.00            
ATOM     45  O11 ACD     1      11.410  36.200   5.330  1.00  0.00            
ATOM     46  C14 ACD     1      10.570  36.820   6.330  1.00  0.00            
ATOM     47  H22 ACD     1       9.860  36.060   6.690  1.00  0.00            
ATOM     48  C15 ACD     1       9.760  37.880   5.570  1.00  0.00            
ATOM     49  H23 ACD     1       9.000  38.400   6.180  1.00  0.00            
ATOM     50  H24 ACD     1      10.490  38.660   5.330  1.00  0.00            
ATOM     51  O12 ACD     1       9.120  37.260   4.410  1.00  0.00            
ATOM     52  H25 ACD     1       9.860  36.790   4.020  1.00  0.00            
ATOM     53  O13 ACD     1      11.420  34.170   6.450  1.00  0.00            
ATOM     54  C16 ACD     1      11.370  32.890   5.760  1.00  0.00            
ATOM     55  H26 ACD     1      11.680  32.950   4.710  1.00  0.00            
ATOM     56  C17 ACD     1      12.330  31.930   6.540  1.00  0.00            
ATOM     57  H27 ACD     1      12.090  31.930   7.610  1.00  0.00            
ATOM     58  O14 ACD     1      13.720  32.240   6.210  1.00  0.00            
ATOM     59  H28 ACD     1      14.320  31.600   6.590  1.00  0.00            
ATOM     60  C18 ACD     1      12.100  30.490   6.040  1.00  0.00            
ATOM     61  H29 ACD     1      12.440  30.400   5.000  1.00  0.00            
ATOM     62  O15 ACD     1      12.840  29.610   6.920  1.00  0.00            
ATOM     63  H30 ACD     1      12.250  29.340   7.620  1.00  0.00            
ATOM     64  C19 ACD     1      10.580  30.140   6.080  1.00  0.00            
ATOM     65  H31 ACD     1      10.500  29.130   5.660  1.00  0.00            
ATOM     66  O16 ACD     1       9.840  31.030   5.380  1.00  0.00            
ATOM     67  C20 ACD     1       9.950  32.390   5.830  1.00  0.00            
ATOM     68  H32 ACD     1       9.520  32.480   6.840  1.00  0.00            
ATOM     69  C21 ACD     1       9.040  33.220   4.890  1.00  0.00            
ATOM     70  H33 ACD     1       8.080  32.700   4.840  1.00  0.00            
ATOM     71  H34 ACD     1       8.890  34.250   5.240  1.00  0.00            
ATOM     72  O17 ACD     1       9.560  33.300   3.540  1.00  0.00            
ATOM     73  H35 ACD     1       9.040  33.960   3.070  1.00  0.00            
ATOM     74  O18 ACD     1      10.270  30.060   7.400  1.00  0.00            
ATOM     75  C22 ACD     1       9.360  29.080   7.860  1.00  0.00            
ATOM     76  H36 ACD     1       9.400  28.210   7.200  1.00  0.00            
ATOM     77  C23 ACD     1       9.940  28.640   9.220  1.00  0.00            
ATOM     78  H37 ACD     1      10.170  29.490   9.890  1.00  0.00            
ATOM     79  O19 ACD     1      11.160  27.840   8.930  1.00  0.00            
ATOM     80  H38 ACD     1      10.780  27.060   8.520  1.00  0.00            
ATOM     81  C24 ACD     1       8.960  27.830  10.120  1.00  0.00            
ATOM     82  H39 ACD     1       8.770  26.920   9.530  1.00  0.00            
ATOM     83  O20 ACD     1       9.560  27.560  11.440  1.00  0.00            
ATOM     84  H40 ACD     1      10.210  26.910  11.160  1.00  0.00            
ATOM     85  C25 ACD     1       7.620  28.550  10.150  1.00  0.00            
ATOM     86  H41 ACD     1       6.840  27.990  10.660  1.00  0.00            
ATOM     87  O21 ACD     1       7.180  28.670   8.850  1.00  0.00            
ATOM     88  C26 ACD     1       7.920  29.560   8.010  1.00  0.00            
ATOM     89  H42 ACD     1       7.940  30.560   8.450  1.00  0.00            
ATOM     90  C27 ACD     1       7.180  29.740   6.690  1.00  0.00            
ATOM     91  H43 ACD     1       7.740  30.290   5.930  1.00  0.00            
ATOM     92  H44 ACD     1       6.840  28.750   6.340  1.00  0.00            
ATOM     93  O22 ACD     1       5.990  30.460   6.940  1.00  0.00            
ATOM     94  H45 ACD     1       5.690  30.130   7.790  1.00  0.00            
ATOM     95  O23 ACD     1       7.860  29.780  10.760  1.00  0.00            
ATOM     96  C28 ACD     1       6.960  30.270  11.750  1.00  0.00            
ATOM     97  H46 ACD     1       6.370  29.420  12.120  1.00  0.00            
ATOM     98  C29 ACD     1       6.090  31.440  11.240  1.00  0.00            
ATOM     99  H47 ACD     1       6.550  32.230  10.630  1.00  0.00            
ATOM    100  O24 ACD     1       5.530  32.110  12.370  1.00  0.00            
ATOM    101  C30 ACD     1       4.860  30.960  10.350  1.00  0.00            
ATOM    102  H48 ACD     1       5.300  30.410   9.510  1.00  0.00            
ATOM    103  H49 ACD     1       4.250  30.290  10.960  1.00  0.00            
ATOM    104  O25 ACD     1       4.030  32.080   9.880  1.00  0.00            
ATOM    105  H50 ACD     1       3.560  32.340  10.680  1.00  0.00            
ATOM    106  C31 ACD     1       7.890  30.590  12.870  1.00  0.00            
ATOM    107  H51 ACD     1       8.700  31.220  12.480  1.00  0.00            
ATOM    108  O26 ACD     1       8.450  29.370  13.340  1.00  0.00            
ATOM    109  H52 ACD     1       8.430  28.730  12.620  1.00  0.00            
ATOM    110  C32 ACD     1       7.290  31.450  13.950  1.00  0.00            
ATOM    111  H53 ACD     1       6.610  30.750  14.450  1.00  0.00            
ATOM    112  O27 ACD     1       8.290  31.980  14.900  1.00  0.00            
ATOM    113  H54 ACD     1       8.520  31.240  15.470  1.00  0.00            
ATOM    114  C33 ACD     1       6.480  32.590  13.340  1.00  0.00            
ATOM    115  H55 ACD     1       5.890  33.080  14.120  1.00  0.00            
ATOM    116  O28 ACD     1       7.360  33.620  12.740  1.00  0.00            
ATOM    117  C34 ACD     1       6.930  35.020  12.980  1.00  0.00            
ATOM    118  H56 ACD     1       5.990  35.040  13.540  1.00  0.00            
ATOM    119  C35 ACD     1       7.960  35.600  13.950  1.00  0.00            
ATOM    120  H57 ACD     1       8.870  35.530  13.350  1.00  0.00            
ATOM    121  O29 ACD     1       7.970  34.900  15.180  1.00  0.00            
ATOM    122  H58 ACD     1       7.980  33.950  15.020  1.00  0.00            
ATOM    123  C36 ACD     1       7.880  37.090  14.170  1.00  0.00            
ATOM    124  H59 ACD     1       7.060  37.290  14.860  1.00  0.00            
ATOM    125  O30 ACD     1       9.150  37.610  14.610  1.00  0.00            
ATOM    126  H60 ACD     1       9.520  37.850  13.760  1.00  0.00            
ATOM    127  C1  EB3     2      10.620  27.760  14.850  1.00  0.00            
ATOM    128  N1  EB3     2      10.890  29.200  14.610  1.00  0.00            
ATOM    129  C2  EB3     2      12.220  29.180  13.910  1.00  0.00            
ATOM    130  C3  EB3     2      12.670  30.620  13.650  1.00  0.00            
ATOM    131  O1  EB3     2      11.630  31.260  12.870  1.00  0.00            
ATOM    132  C4  EB3     2      12.030  32.620  12.430  1.00  0.00            
ATOM    133  C5  EB3     2      11.010  33.260  11.440  1.00  0.00            
ATOM    134  C6  EB3     2      10.820  34.670  11.290  1.00  0.00            
ATOM    135  C7  EB3     2       9.860  35.120  10.310  1.00  0.00            
ATOM    136  C8  EB3     2       9.280  34.190   9.510  1.00  0.00            
ATOM    137  Br1 EB3     2       8.070  34.820   8.180  1.00  0.00            
ATOM    138  C9  EB3     2       9.430  32.820   9.670  1.00  0.00            
ATOM    139  C10 EB3     2      10.280  32.340  10.600  1.00  0.00            
ATOM    140  C11 EB3     2      12.300  33.560  13.570  1.00  0.00            
ATOM    141  C12 EB3     2      11.310  33.990  14.460  1.00  0.00            
ATOM    142  C13 EB3     2      11.610  34.790  15.560  1.00  0.00            
ATOM    143  C14 EB3     2      12.960  35.250  15.790  1.00  0.00            
ATOM    144  C15 EB3     2      13.930  34.940  14.820  1.00  0.00            
ATOM    145  C16 EB3     2      13.630  34.080  13.730  1.00  0.00            
ATOM    146  C17 EB3     2      11.160  29.770  16.000  1.00  0.00            
ATOM    147  H1  EB3     2       9.900  27.720  15.670  1.00  0.00            
ATOM    148  H2  EB3     2      10.140  27.330  13.970  1.00  0.00            
ATOM    149  H3  EB3     2      11.510  27.220  15.160  1.00  0.00            
ATOM    150  H4  EB3     2      10.210  29.720  14.040  1.00  0.00            
ATOM    151  H5  EB3     2      12.070  28.670  12.950  1.00  0.00            
ATOM    152  H6  EB3     2      12.960  28.640  14.490  1.00  0.00            
ATOM    153  H7  EB3     2      13.620  30.530  13.110  1.00  0.00            
ATOM    154  H8  EB3     2      12.830  31.100  14.630  1.00  0.00            
ATOM    155  H9  EB3     2      12.890  32.490  11.770  1.00  0.00            
ATOM    156  H10 EB3     2      11.390  35.410  11.840  1.00  0.00            
ATOM    157  H11 EB3     2       9.740  36.160  10.020  1.00  0.00            
ATOM    158  H12 EB3     2       8.830  32.190   9.020  1.00  0.00            
ATOM    159  H13 EB3     2      10.370  31.270  10.760  1.00  0.00            
ATOM    160  H14 EB3     2      10.290  33.640  14.280  1.00  0.00            
ATOM    161  H15 EB3     2      10.860  34.990  16.320  1.00  0.00            
ATOM    162  H16 EB3     2      13.170  35.930  16.600  1.00  0.00            
ATOM    163  H17 EB3     2      14.950  35.280  15.000  1.00  0.00            
ATOM    164  H18 EB3     2      14.470  33.850  13.080  1.00  0.00            
ATOM    165  H19 EB3     2      10.280  29.720  16.640  1.00  0.00            
ATOM    166  H20 EB3     2      12.010  29.260  16.460  1.00  0.00            
ATOM    167  H21 EB3     2      11.460  30.810  15.890  1.00  0.00            
TER
ENDMDL
MODEL        1
ATOM      1  H1  ACD     1      14.330  15.230  16.450  1.00  0.00            
ATOM      2  O1  ACD     1      14.480  14.440  15.920  1.00  0.00            
ATOM      3  C1  ACD     1      13.250  14.000  15.400  1.00  0.00            
ATOM      4  H2  ACD     1      12.810  14.660  14.650  1.00  0.00            
ATOM      5  H3  ACD     1      12.560  13.950  16.250  1.00  0.00            
ATOM      6  C2  ACD     1      13.200  12.570  14.690  1.00  0.00            
ATOM      7  H4  ACD     1      12.160  12.400  14.390  1.00  0.00            
ATOM      8  O2  ACD     1      14.190  12.690  13.610  1.00  0.00            
ATOM      9  C3  ACD     1      14.370  11.550  12.920  1.00  0.00            
ATOM     10  H5  ACD     1      14.960  11.670  12.010  1.00  0.00            
ATOM     11  O3  ACD     1      13.130  11.000  12.570  1.00  0.00            
ATOM     12  C4  ACD     1      13.080  10.170  11.430  1.00  0.00            
ATOM     13  H6  ACD     1      14.100   9.900  11.110  1.00  0.00            
ATOM     14  C5  ACD     1      12.420   8.840  11.730  1.00  0.00            
ATOM     15  H7  ACD     1      11.390   9.050  12.050  1.00  0.00            
ATOM     16  O4  ACD     1      13.020   8.050  12.870  1.00  0.00            
ATOM     17  H8  ACD     1      12.480   7.270  12.970  1.00  0.00            
ATOM     18  C6  ACD     1      12.260   7.950  10.430  1.00  0.00            
ATOM     19  H9  ACD     1      13.240   7.660  10.040  1.00  0.00            
ATOM     20  O5  ACD     1      11.430   6.830  10.730  1.00  0.00            
ATOM     21  H10 ACD     1      10.540   7.160  10.550  1.00  0.00            
ATOM     22  C7  ACD     1      11.530   8.790   9.420  1.00  0.00            
ATOM     23  H11 ACD     1      11.580   8.240   8.470  1.00  0.00            
ATOM     24  O6  ACD     1      12.180   9.990   9.170  1.00  0.00            
ATOM     25  C8  ACD     1      12.410  10.920  10.280  1.00  0.00            
ATOM     26  H12 ACD     1      11.540  11.400  10.750  1.00  0.00            
ATOM     27  C9  ACD     1      13.200  12.170   9.720  1.00  0.00            
ATOM     28  H13 ACD     1      12.640  12.670   8.910  1.00  0.00            
ATOM     29  H14 ACD     1      13.240  12.830  10.590  1.00  0.00            
ATOM     30  O7  ACD     1      14.460  11.940   9.180  1.00  0.00            
ATOM     31  H15 ACD     1      14.880  12.810   9.210  1.00  0.00            
ATOM     32  O8  ACD     1      10.240   9.110   9.890  1.00  0.00            
ATOM     33  C10 ACD     1       9.200   9.140   8.880  1.00  0.00            
ATOM     34  H16 ACD     1       9.630   8.970   7.880  1.00  0.00            
ATOM     35  C11 ACD     1       8.280   8.010   9.230  1.00  0.00            
ATOM     36  H17 ACD     1       7.920   8.200  10.250  1.00  0.00            
ATOM     37  O9  ACD     1       8.900   6.740   9.060  1.00  0.00            
ATOM     38  H18 ACD     1       8.920   6.550   8.120  1.00  0.00            
ATOM     39  C12 ACD     1       6.960   8.140   8.510  1.00  0.00            
ATOM     40  H19 ACD     1       6.940   8.030   7.420  1.00  0.00            
ATOM     41  O10 ACD     1       5.880   7.290   8.950  1.00  0.00            
ATOM     42  H20 ACD     1       5.670   7.790   9.750  1.00  0.00            
ATOM     43  C13 ACD     1       6.320   9.490   8.780  1.00  0.00            
ATOM     44  H21 ACD     1       5.350   9.590   8.270  1.00  0.00            
ATOM     45  O11 ACD     1       7.280  10.390   8.180  1.00  0.00            
ATOM     46  C14 ACD     1       8.550  10.470   8.810  1.00  0.00            
ATOM     47  H22 ACD     1       8.420  10.930   9.800  1.00  0.00            
ATOM     48  C15 ACD     1       9.440  11.500   8.050  1.00  0.00            
ATOM     49  H23 ACD     1      10.480  11.550   8.410  1.00  0.00            
ATOM     50  H24 ACD     1       9.520  11.110   7.030  1.00  0.00            
ATOM     51  O12 ACD     1       8.920  12.830   7.980  1.00  0.00            
ATOM     52  H25 ACD     1       9.270  13.230   7.180  1.00  0.00            
ATOM     53  O13 ACD     1       6.190   9.750  10.170  1.00  0.00            
ATOM     54  C16 ACD     1       4.970  10.450  10.590  1.00  0.00            
ATOM     55  H26 ACD     1       4.230  10.710   9.820  1.00  0.00            
ATOM     56  C17 ACD     1       4.420   9.470  11.620  1.00  0.00            
ATOM     57  H27 ACD     1       5.270   9.120  12.230  1.00  0.00            
ATOM     58  O14 ACD     1       3.890   8.310  11.010  1.00  0.00            
ATOM     59  H28 ACD     1       3.190   8.450  10.370  1.00  0.00            
ATOM     60  C18 ACD     1       3.420  10.180  12.560  1.00  0.00            
ATOM     61  H29 ACD     1       2.630  10.550  11.890  1.00  0.00            
ATOM     62  O15 ACD     1       2.980   9.300  13.580  1.00  0.00            
ATOM     63  H30 ACD     1       3.580   9.370  14.330  1.00  0.00            
ATOM     64  C19 ACD     1       4.020  11.380  13.150  1.00  0.00            
ATOM     65  H31 ACD     1       3.280  11.900  13.760  1.00  0.00            
ATOM     66  O16 ACD     1       4.370  12.340  12.110  1.00  0.00            
ATOM     67  C20 ACD     1       5.340  11.830  11.150  1.00  0.00            
ATOM     68  H32 ACD     1       6.250  11.740  11.750  1.00  0.00            
ATOM     69  C21 ACD     1       5.620  12.830  10.020  1.00  0.00            
ATOM     70  H33 ACD     1       5.980  13.760  10.460  1.00  0.00            
ATOM     71  H34 ACD     1       6.440  12.510   9.360  1.00  0.00            
ATOM     72  O17 ACD     1       4.540  13.080   9.210  1.00  0.00            
ATOM     73  H35 ACD     1       4.900  13.670   8.530  1.00  0.00            
ATOM     74  O18 ACD     1       5.180  11.100  13.910  1.00  0.00            
ATOM     75  C22 ACD     1       5.030  11.320  15.330  1.00  0.00            
ATOM     76  H36 ACD     1       3.950  11.420  15.500  1.00  0.00            
ATOM     77  C23 ACD     1       5.480  10.120  16.060  1.00  0.00            
ATOM     78  H37 ACD     1       6.420   9.750  15.640  1.00  0.00            
ATOM     79  O19 ACD     1       4.520   9.030  15.820  1.00  0.00            
ATOM     80  H38 ACD     1       4.980   8.230  16.110  1.00  0.00            
ATOM     81  C24 ACD     1       5.650  10.290  17.610  1.00  0.00            
ATOM     82  H39 ACD     1       4.710  10.490  18.130  1.00  0.00            
ATOM     83  O20 ACD     1       6.110   9.020  18.110  1.00  0.00            
ATOM     84  H40 ACD     1       7.060   9.130  17.970  1.00  0.00            
ATOM     85  C25 ACD     1       6.740  11.370  17.790  1.00  0.00            
ATOM     86  H41 ACD     1       6.880  11.640  18.840  1.00  0.00            
ATOM     87  O21 ACD     1       6.250  12.540  17.120  1.00  0.00            
ATOM     88  C26 ACD     1       5.970  12.470  15.730  1.00  0.00            
ATOM     89  H42 ACD     1       6.850  12.290  15.100  1.00  0.00            
ATOM     90  C27 ACD     1       5.350  13.850  15.330  1.00  0.00            
ATOM     91  H43 ACD     1       5.340  13.810  14.230  1.00  0.00            
ATOM     92  H44 ACD     1       4.320  13.910  15.720  1.00  0.00            
ATOM     93  O22 ACD     1       6.010  15.010  15.690  1.00  0.00            
ATOM     94  H45 ACD     1       6.020  15.010  16.650  1.00  0.00            
ATOM     95  O23 ACD     1       7.930  10.870  17.230  1.00  0.00            
ATOM     96  C28 ACD     1       9.150  11.350  17.800  1.00  0.00            
ATOM     97  H46 ACD     1       9.090  11.830  18.780  1.00  0.00            
ATOM     98  C29 ACD     1       9.810  12.380  16.860  1.00  0.00            
ATOM     99  H47 ACD     1       9.850  11.920  15.860  1.00  0.00            
ATOM    100  O24 ACD     1      11.170  12.630  17.400  1.00  0.00            
ATOM    101  C30 ACD     1       9.170  13.710  16.860  1.00  0.00            
ATOM    102  H48 ACD     1       9.850  14.370  16.310  1.00  0.00            
ATOM    103  H49 ACD     1       8.290  13.700  16.210  1.00  0.00            
ATOM    104  O25 ACD     1       8.960  14.300  18.170  1.00  0.00            
ATOM    105  H50 ACD     1       8.500  15.120  17.990  1.00  0.00            
ATOM    106  C31 ACD     1       9.950  10.060  18.020  1.00  0.00            
ATOM    107  H51 ACD     1       9.980   9.600  17.030  1.00  0.00            
ATOM    108  O26 ACD     1       9.300   9.230  18.950  1.00  0.00            
ATOM    109  H52 ACD     1       8.900   9.710  19.670  1.00  0.00            
ATOM    110  C32 ACD     1      11.410  10.360  18.400  1.00  0.00            
ATOM    111  H53 ACD     1      11.470  10.590  19.470  1.00  0.00            
ATOM    112  O27 ACD     1      12.310   9.280  18.220  1.00  0.00            
ATOM    113  H54 ACD     1      12.760   9.580  17.420  1.00  0.00            
ATOM    114  C33 ACD     1      12.050  11.500  17.610  1.00  0.00            
ATOM    115  H55 ACD     1      13.000  11.780  18.080  1.00  0.00            
ATOM    116  O28 ACD     1      12.460  10.950  16.370  1.00  0.00            
ATOM    117  C34 ACD     1      13.600  11.490  15.700  1.00  0.00            
ATOM    118  H56 ACD     1      14.210  11.850  16.550  1.00  0.00            
ATOM    119  C35 ACD     1      14.340  10.290  15.100  1.00  0.00            
ATOM    120  H57 ACD     1      13.490   9.650  14.850  1.00  0.00            
ATOM    121  O29 ACD     1      15.190   9.740  16.040  1.00  0.00            
ATOM    122  H58 ACD     1      15.990  10.260  16.160  1.00  0.00            
ATOM    123  C36 ACD     1      15.090  10.570  13.870  1.00  0.00            
ATOM    124  H59 ACD     1      16.010  11.060  14.200  1.00  0.00            
ATOM    125  O30 ACD     1      15.400   9.280  13.220  1.00  0.00            
ATOM    126  H60 ACD     1      14.550   8.900  13.010  1.00  0.00            
ATOM    127  C1  EB3     2       6.780   3.350  12.120  1.00  0.00            
ATOM    128  N1  EB3     2       8.120   2.980  11.620  1.00  0.00            
ATOM    129  C2  EB3     2       9.060   4.210  11.580  1.00  0.00            
ATOM    130  C3  EB3     2       9.510   4.790  12.900  1.00  0.00            
ATOM    131  O1  EB3     2       8.330   5.420  13.440  1.00  0.00            
ATOM    132  C4  EB3     2       8.530   6.290  14.650  1.00  0.00            
ATOM    133  C5  EB3     2       8.780   7.740  14.210  1.00  0.00            
ATOM    134  C6  EB3     2       7.880   8.380  13.390  1.00  0.00            
ATOM    135  C7  EB3     2       8.090   9.700  12.950  1.00  0.00            
ATOM    136  C8  EB3     2       9.250  10.340  13.320  1.00  0.00            
ATOM    137  Br1 EB3     2       9.370  12.140  12.800  1.00  0.00            
ATOM    138  C9  EB3     2      10.160   9.650  14.070  1.00  0.00            
ATOM    139  C10 EB3     2       9.930   8.390  14.590  1.00  0.00            
ATOM    140  C11 EB3     2       7.430   6.080  15.680  1.00  0.00            
ATOM    141  C12 EB3     2       7.670   5.620  16.970  1.00  0.00            
ATOM    142  C13 EB3     2       6.600   5.330  17.810  1.00  0.00            
ATOM    143  C14 EB3     2       5.290   5.530  17.400  1.00  0.00            
ATOM    144  C15 EB3     2       4.990   6.010  16.160  1.00  0.00            
ATOM    145  C16 EB3     2       6.110   6.150  15.310  1.00  0.00            
ATOM    146  C17 EB3     2       7.900   2.690  10.170  1.00  0.00            
ATOM    147  H1  EB3     2       6.500   4.250  11.570  1.00  0.00            
ATOM    148  H2  EB3     2       6.010   2.580  12.160  1.00  0.00            
ATOM    149  H3  EB3     2       6.910   3.670  13.150  1.00  0.00            
ATOM    150  H4  EB3     2       8.550   2.140  12.020  1.00  0.00            
ATOM    151  H5  EB3     2       8.620   5.100  11.130  1.00  0.00            
ATOM    152  H6  EB3     2       9.980   3.930  11.080  1.00  0.00            
ATOM    153  H7  EB3     2      10.340   5.500  12.850  1.00  0.00            
ATOM    154  H8  EB3     2       9.700   3.970  13.600  1.00  0.00            
ATOM    155  H9  EB3     2       9.440   5.920  15.150  1.00  0.00            
ATOM    156  H10 EB3     2       6.930   7.910  13.150  1.00  0.00            
ATOM    157  H11 EB3     2       7.340  10.130  12.290  1.00  0.00            
ATOM    158  H12 EB3     2      11.080  10.130  14.370  1.00  0.00            
ATOM    159  H13 EB3     2      10.590   7.950  15.330  1.00  0.00            
ATOM    160  H14 EB3     2       8.690   5.510  17.320  1.00  0.00            
ATOM    161  H15 EB3     2       6.770   5.020  18.830  1.00  0.00            
ATOM    162  H16 EB3     2       4.470   5.280  18.070  1.00  0.00            
ATOM    163  H17 EB3     2       3.940   6.100  15.900  1.00  0.00            
ATOM    164  H18 EB3     2       5.930   6.360  14.260  1.00  0.00            
ATOM    165  H19 EB3     2       7.740   3.620   9.610  1.00  0.00            
ATOM    166  H20 EB3     2       8.800   2.200   9.780  1.00  0.00            
ATOM    167  H21 EB3     2       7.050   2.020  10.060  1.00  0.00            
TER
ENDMDL
MODEL        1
ATOM      1  H1  ACD     1      12.490  30.400  21.240  1.00  0.00            
ATOM      2  O1  ACD     1      11.780  29.980  20.750  1.00  0.00            
ATOM      3  C1  ACD     1      12.310  30.080  19.460  1.00  0.00            
ATOM      4  H2  ACD     1      11.810  29.230  18.980  1.00  0.00            
ATOM      5  H3  ACD     1      13.410  30.070  19.450  1.00  0.00            
ATOM      6  C2  ACD     1      11.900  31.450  18.800  1.00  0.00            
ATOM      7  H4  ACD     1      12.490  31.510  17.880  1.00  0.00            
ATOM      8  O2  ACD     1      10.490  31.540  18.480  1.00  0.00            
ATOM      9  C3  ACD     1      10.160  32.790  17.810  1.00  0.00            
ATOM     10  H5  ACD     1       9.090  32.720  17.630  1.00  0.00            
ATOM     11  O3  ACD     1      10.900  33.070  16.590  1.00  0.00            
ATOM     12  C4  ACD     1      10.210  32.920  15.320  1.00  0.00            
ATOM     13  H6  ACD     1       9.120  32.890  15.430  1.00  0.00            
ATOM     14  C5  ACD     1      10.460  34.210  14.450  1.00  0.00            
ATOM     15  H7  ACD     1      11.440  34.670  14.650  1.00  0.00            
ATOM     16  O4  ACD     1       9.520  35.200  14.790  1.00  0.00            
ATOM     17  H8  ACD     1       9.610  35.960  14.210  1.00  0.00            
ATOM     18  C6  ACD     1      10.480  33.820  12.940  1.00  0.00            
ATOM     19  H9  ACD     1       9.440  33.680  12.610  1.00  0.00            
ATOM     20  O5  ACD     1      11.080  34.910  12.200  1.00  0.00            
ATOM     21  H10 ACD     1      12.010  34.740  12.050  1.00  0.00            
ATOM     22  C7  ACD     1      11.270  32.580  12.640  1.00  0.00            
ATOM     23  H11 ACD     1      11.100  32.450  11.560  1.00  0.00            
ATOM     24  O6  ACD     1      10.560  31.510  13.330  1.00  0.00            
ATOM     25  C8  ACD     1      10.720  31.560  14.730  1.00  0.00            
ATOM     26  H12 ACD     1      11.790  31.410  14.900  1.00  0.00            
ATOM     27  C9  ACD     1      10.040  30.360  15.310  1.00  0.00            
ATOM     28  H13 ACD     1       9.900  30.550  16.380  1.00  0.00            
ATOM     29  H14 ACD     1       9.050  30.330  14.830  1.00  0.00            
ATOM     30  O7  ACD     1      10.730  29.140  15.080  1.00  0.00            
ATOM     31  H15 ACD     1      10.710  29.040  14.120  1.00  0.00            
ATOM     32  O8  ACD     1      12.680  32.810  13.090  1.00  0.00            
ATOM     33  C10 ACD     1      13.760  32.620  12.140  1.00  0.00            
ATOM     34  H16 ACD     1      13.360  32.490  11.130  1.00  0.00            
ATOM     35  C11 ACD     1      14.440  33.940  12.150  1.00  0.00            
ATOM     36  H17 ACD     1      14.740  34.120  13.190  1.00  0.00            
ATOM     37  O9  ACD     1      13.610  35.100  11.620  1.00  0.00            
ATOM     38  H18 ACD     1      14.110  35.820  11.220  1.00  0.00            
ATOM     39  C12 ACD     1      15.720  33.770  11.280  1.00  0.00            
ATOM     40  H19 ACD     1      15.360  33.660  10.250  1.00  0.00            
ATOM     41  O10 ACD     1      16.500  34.940  11.560  1.00  0.00            
ATOM     42  H20 ACD     1      17.160  34.510  12.100  1.00  0.00            
ATOM     43  C13 ACD     1      16.520  32.460  11.570  1.00  0.00            
ATOM     44  H21 ACD     1      17.310  32.340  10.820  1.00  0.00            
ATOM     45  O11 ACD     1      15.670  31.360  11.520  1.00  0.00            
ATOM     46  C14 ACD     1      14.580  31.410  12.450  1.00  0.00            
ATOM     47  H22 ACD     1      15.100  31.510  13.400  1.00  0.00            
ATOM     48  C15 ACD     1      13.800  30.140  12.340  1.00  0.00            
ATOM     49  H23 ACD     1      14.430  29.360  12.780  1.00  0.00            
ATOM     50  H24 ACD     1      12.910  30.280  12.970  1.00  0.00            
ATOM     51  O12 ACD     1      13.300  29.940  11.000  1.00  0.00            
ATOM     52  H25 ACD     1      13.080  29.020  10.860  1.00  0.00            
ATOM     53  O13 ACD     1      17.050  32.720  12.840  1.00  0.00            
ATOM     54  C16 ACD     1      18.390  32.190  13.200  1.00  0.00            
ATOM     55  H26 ACD     1      18.990  31.780  12.380  1.00  0.00            
ATOM     56  C17 ACD     1      19.090  33.390  13.830  1.00  0.00            
ATOM     57  H27 ACD     1      18.460  33.920  14.560  1.00  0.00            
ATOM     58  O14 ACD     1      19.410  34.310  12.790  1.00  0.00            
ATOM     59  H28 ACD     1      20.180  34.850  13.030  1.00  0.00            
ATOM     60  C18 ACD     1      20.340  32.970  14.540  1.00  0.00            
ATOM     61  H29 ACD     1      20.990  32.590  13.740  1.00  0.00            
ATOM     62  O15 ACD     1      21.000  33.970  15.270  1.00  0.00            
ATOM     63  H30 ACD     1      20.640  33.960  16.160  1.00  0.00            
ATOM     64  C19 ACD     1      20.160  31.740  15.470  1.00  0.00            
ATOM     65  H31 ACD     1      21.120  31.230  15.610  1.00  0.00            
ATOM     66  O16 ACD     1      19.440  30.700  14.840  1.00  0.00            
ATOM     67  C20 ACD     1      18.120  31.070  14.290  1.00  0.00            
ATOM     68  H32 ACD     1      17.550  31.490  15.130  1.00  0.00            
ATOM     69  C21 ACD     1      17.480  29.820  13.700  1.00  0.00            
ATOM     70  H33 ACD     1      16.400  30.010  13.670  1.00  0.00            
ATOM     71  H34 ACD     1      17.810  29.580  12.680  1.00  0.00            
ATOM     72  O17 ACD     1      17.750  28.690  14.530  1.00  0.00            
ATOM     73  H35 ACD     1      18.500  28.890  15.100  1.00  0.00            
ATOM     74  O18 ACD     1      19.580  31.960  16.720  1.00  0.00            
ATOM     75  C22 ACD     1      19.980  31.460  18.010  1.00  0.00            
ATOM     76  H36 ACD     1      21.000  31.060  18.020  1.00  0.00            
ATOM     77  C23 ACD     1      19.940  32.690  19.040  1.00  0.00            
ATOM     78  H37 ACD     1      19.030  33.220  18.740  1.00  0.00            
ATOM     79  O19 ACD     1      21.110  33.520  18.780  1.00  0.00            
ATOM     80  H38 ACD     1      21.760  33.010  18.290  1.00  0.00            
ATOM     81  C24 ACD     1      19.870  32.240  20.430  1.00  0.00            
ATOM     82  H39 ACD     1      20.870  31.810  20.620  1.00  0.00            
ATOM     83  O20 ACD     1      19.590  33.310  21.280  1.00  0.00            
ATOM     84  H40 ACD     1      20.300  33.960  21.280  1.00  0.00            
ATOM     85  C25 ACD     1      18.900  31.080  20.660  1.00  0.00            
ATOM     86  H41 ACD     1      18.950  30.820  21.730  1.00  0.00            
ATOM     87  O21 ACD     1      19.190  30.010  19.800  1.00  0.00            
ATOM     88  C26 ACD     1      19.090  30.300  18.420  1.00  0.00            
ATOM     89  H42 ACD     1      18.040  30.490  18.170  1.00  0.00            
ATOM     90  C27 ACD     1      19.490  28.990  17.780  1.00  0.00            
ATOM     91  H43 ACD     1      19.750  28.980  16.710  1.00  0.00            
ATOM     92  H44 ACD     1      20.420  28.730  18.310  1.00  0.00            
ATOM     93  O22 ACD     1      18.480  28.010  17.910  1.00  0.00            
ATOM     94  H45 ACD     1      18.400  27.910  18.860  1.00  0.00            
ATOM     95  O23 ACD     1      17.620  31.630  20.310  1.00  0.00            
ATOM     96  C28 ACD     1      16.680  31.870  21.340  1.00  0.00            
ATOM     97  H46 ACD     1      17.090  31.660  22.340  1.00  0.00            
ATOM     98  C29 ACD     1      15.590  30.830  21.180  1.00  0.00            
ATOM     99  H47 ACD     1      15.270  30.840  20.130  1.00  0.00            
ATOM    100  O24 ACD     1      14.350  31.110  21.850  1.00  0.00            
ATOM    101  C30 ACD     1      16.160  29.460  21.500  1.00  0.00            
ATOM    102  H48 ACD     1      17.080  29.270  20.940  1.00  0.00            
ATOM    103  H49 ACD     1      16.400  29.450  22.570  1.00  0.00            
ATOM    104  O25 ACD     1      15.310  28.370  21.280  1.00  0.00            
ATOM    105  H50 ACD     1      14.580  28.460  21.900  1.00  0.00            
ATOM    106  C31 ACD     1      16.210  33.300  21.230  1.00  0.00            
ATOM    107  H51 ACD     1      16.280  33.560  20.170  1.00  0.00            
ATOM    108  O26 ACD     1      17.160  34.170  21.920  1.00  0.00            
ATOM    109  H52 ACD     1      18.030  34.060  21.540  1.00  0.00            
ATOM    110  C32 ACD     1      14.820  33.460  21.900  1.00  0.00            
ATOM    111  H53 ACD     1      14.870  33.250  22.980  1.00  0.00            
ATOM    112  O27 ACD     1      14.230  34.740  21.700  1.00  0.00            
ATOM    113  H54 ACD     1      14.680  35.360  22.280  1.00  0.00            
ATOM    114  C33 ACD     1      13.860  32.380  21.480  1.00  0.00            
ATOM    115  H55 ACD     1      12.950  32.550  22.070  1.00  0.00            
ATOM    116  O28 ACD     1      13.570  32.520  20.090  1.00  0.00            
ATOM    117  C34 ACD     1      12.170  32.590  19.770  1.00  0.00            
ATOM    118  H56 ACD     1      11.500  32.440  20.630  1.00  0.00            
ATOM    119  C35 ACD     1      11.860  34.010  19.190  1.00  0.00            
ATOM    120  H57 ACD     1      12.460  34.210  18.290  1.00  0.00            
ATOM    121  O29 ACD     1      12.020  35.000  20.220  1.00  0.00            
ATOM    122  H58 ACD     1      12.890  35.010  20.620  1.00  0.00            
ATOM    123  C36 ACD     1      10.450  33.970  18.770  1.00  0.00            
ATOM    124  H59 ACD     1       9.750  33.940  19.610  1.00  0.00            
ATOM    125  O30 ACD     1      10.150  35.130  17.970  1.00  0.00            
ATOM    126  H60 ACD     1      10.360  34.920  17.050  1.00  0.00            
ATOM    127  C1  EB3     2      11.490  40.000  16.670  1.00  0.00            
ATOM    128  N1  EB3     2      12.850  39.460  16.960  1.00  0.00            
ATOM    129  C2  EB3     2      12.720  37.970  17.030  1.00  0.00            
ATOM    130  C3  EB3     2      14.020  37.260  17.500  1.00  0.00            
ATOM    131  O1  EB3     2      15.110  37.510  16.570  1.00  0.00            
ATOM    132  C4  EB3     2      16.250  36.610  16.730  1.00  0.00            
ATOM    133  C5  EB3     2      15.910  35.110  16.550  1.00  0.00            
ATOM    134  C6  EB3     2      16.690  34.200  17.270  1.00  0.00            
ATOM    135  C7  EB3     2      16.220  32.860  17.370  1.00  0.00            
ATOM    136  C8  EB3     2      15.090  32.440  16.710  1.00  0.00            
ATOM    137  Br1 EB3     2      14.710  30.570  16.790  1.00  0.00            
ATOM    138  C9  EB3     2      14.360  33.320  15.960  1.00  0.00            
ATOM    139  C10 EB3     2      14.800  34.680  15.870  1.00  0.00            
ATOM    140  C11 EB3     2      17.270  37.070  15.720  1.00  0.00            
ATOM    141  C12 EB3     2      16.960  37.100  14.340  1.00  0.00            
ATOM    142  C13 EB3     2      17.980  37.390  13.450  1.00  0.00            
ATOM    143  C14 EB3     2      19.250  37.700  13.880  1.00  0.00            
ATOM    144  C15 EB3     2      19.620  37.480  15.210  1.00  0.00            
ATOM    145  C16 EB3     2      18.600  37.160  16.130  1.00  0.00            
ATOM    146  C17 EB3     2      13.130  40.020  18.370  1.00  0.00            
ATOM    147  H1  EB3     2      10.830  39.720  17.510  1.00  0.00            
ATOM    148  H2  EB3     2      11.510  41.080  16.580  1.00  0.00            
ATOM    149  H3  EB3     2      11.000  39.550  15.810  1.00  0.00            
ATOM    150  H4  EB3     2      13.490  39.750  16.210  1.00  0.00            
ATOM    151  H5  EB3     2      12.500  37.600  16.030  1.00  0.00            
ATOM    152  H6  EB3     2      11.920  37.650  17.700  1.00  0.00            
ATOM    153  H7  EB3     2      13.750  36.200  17.600  1.00  0.00            
ATOM    154  H8  EB3     2      14.360  37.590  18.490  1.00  0.00            
ATOM    155  H9  EB3     2      16.570  36.830  17.760  1.00  0.00            
ATOM    156  H10 EB3     2      17.610  34.540  17.750  1.00  0.00            
ATOM    157  H11 EB3     2      16.720  32.290  18.150  1.00  0.00            
ATOM    158  H12 EB3     2      13.460  32.990  15.460  1.00  0.00            
ATOM    159  H13 EB3     2      14.240  35.460  15.350  1.00  0.00            
ATOM    160  H14 EB3     2      15.990  36.810  13.930  1.00  0.00            
ATOM    161  H15 EB3     2      17.700  37.420  12.400  1.00  0.00            
ATOM    162  H16 EB3     2      19.960  38.110  13.160  1.00  0.00            
ATOM    163  H17 EB3     2      20.670  37.490  15.460  1.00  0.00            
ATOM    164  H18 EB3     2      18.770  37.090  17.200  1.00  0.00            
ATOM    165  H19 EB3     2      13.950  39.460  18.830  1.00  0.00            
ATOM    166  H20 EB3     2      13.400  41.060  18.210  1.00  0.00            
ATOM    167  H21 EB3     2      12.290  40.040  19.070  1.00  0.00            
TER
ENDMDL
MODEL        1
ATOM      1  H1  ACD     1      36.920  22.410  14.850  1.00  0.00            
ATOM      2  O1  ACD     1      36.920  21.820  14.090  1.00  0.00            
ATOM      3  C1  ACD     1      38.120  21.030  14.130  1.00  0.00            
ATOM      4  H2  ACD     1      38.960  21.590  14.550  1.00  0.00            
ATOM      5  H3  ACD     1      38.400  20.690  13.130  1.00  0.00            
ATOM      6  C2  ACD     1      37.880  19.850  15.040  1.00  0.00            
ATOM      7  H4  ACD     1      38.770  19.200  15.000  1.00  0.00            
ATOM      8  O2  ACD     1      37.670  20.300  16.450  1.00  0.00            
ATOM      9  C3  ACD     1      37.410  19.250  17.370  1.00  0.00            
ATOM     10  H5  ACD     1      37.350  19.630  18.400  1.00  0.00            
ATOM     11  O3  ACD     1      38.380  18.190  17.380  1.00  0.00            
ATOM     12  C4  ACD     1      39.400  18.180  18.340  1.00  0.00            
ATOM     13  H6  ACD     1      39.220  18.860  19.190  1.00  0.00            
ATOM     14  C5  ACD     1      39.370  16.720  18.950  1.00  0.00            
ATOM     15  H7  ACD     1      39.570  16.050  18.110  1.00  0.00            
ATOM     16  O4  ACD     1      38.130  16.440  19.560  1.00  0.00            
ATOM     17  H8  ACD     1      37.440  16.490  18.890  1.00  0.00            
ATOM     18  C6  ACD     1      40.530  16.570  19.920  1.00  0.00            
ATOM     19  H9  ACD     1      40.460  17.330  20.710  1.00  0.00            
ATOM     20  O5  ACD     1      40.590  15.290  20.520  1.00  0.00            
ATOM     21  H10 ACD     1      39.830  15.270  21.100  1.00  0.00            
ATOM     22  C7  ACD     1      41.880  16.730  19.170  1.00  0.00            
ATOM     23  H11 ACD     1      42.690  16.570  19.900  1.00  0.00            
ATOM     24  O6  ACD     1      41.930  18.040  18.690  1.00  0.00            
ATOM     25  C8  ACD     1      40.850  18.440  17.790  1.00  0.00            
ATOM     26  H12 ACD     1      41.000  17.850  16.870  1.00  0.00            
ATOM     27  C9  ACD     1      40.990  19.870  17.340  1.00  0.00            
ATOM     28  H13 ACD     1      41.930  20.110  16.850  1.00  0.00            
ATOM     29  H14 ACD     1      40.180  20.100  16.630  1.00  0.00            
ATOM     30  O7  ACD     1      40.890  20.670  18.480  1.00  0.00            
ATOM     31  H15 ACD     1      41.310  20.250  19.230  1.00  0.00            
ATOM     32  O8  ACD     1      41.970  15.800  18.180  1.00  0.00            
ATOM     33  C10 ACD     1      43.000  14.840  18.250  1.00  0.00            
ATOM     34  H16 ACD     1      43.400  14.700  19.260  1.00  0.00            
ATOM     35  C11 ACD     1      42.200  13.620  17.800  1.00  0.00            
ATOM     36  H17 ACD     1      41.740  13.770  16.810  1.00  0.00            
ATOM     37  O9  ACD     1      41.240  13.280  18.860  1.00  0.00            
ATOM     38  H18 ACD     1      40.930  14.130  19.170  1.00  0.00            
ATOM     39  C12 ACD     1      43.150  12.450  17.520  1.00  0.00            
ATOM     40  H19 ACD     1      43.480  12.070  18.490  1.00  0.00            
ATOM     41  O10 ACD     1      42.540  11.380  16.740  1.00  0.00            
ATOM     42  H20 ACD     1      42.840  11.440  15.830  1.00  0.00            
ATOM     43  C13 ACD     1      44.390  12.750  16.650  1.00  0.00            
ATOM     44  H21 ACD     1      45.100  11.920  16.760  1.00  0.00            
ATOM     45  O11 ACD     1      44.950  14.010  17.120  1.00  0.00            
ATOM     46  C14 ACD     1      44.090  15.150  17.240  1.00  0.00            
ATOM     47  H22 ACD     1      43.550  15.340  16.310  1.00  0.00            
ATOM     48  C15 ACD     1      44.900  16.460  17.620  1.00  0.00            
ATOM     49  H23 ACD     1      45.670  16.570  16.850  1.00  0.00            
ATOM     50  H24 ACD     1      44.200  17.300  17.520  1.00  0.00            
ATOM     51  O12 ACD     1      45.570  16.640  18.950  1.00  0.00            
ATOM     52  H25 ACD     1      46.050  17.480  18.960  1.00  0.00            
ATOM     53  O13 ACD     1      44.100  12.820  15.270  1.00  0.00            
ATOM     54  C16 ACD     1      45.030  12.530  14.260  1.00  0.00            
ATOM     55  H26 ACD     1      46.060  12.230  14.510  1.00  0.00            
ATOM     56  C17 ACD     1      44.230  11.460  13.510  1.00  0.00            
ATOM     57  H27 ACD     1      43.160  11.690  13.420  1.00  0.00            
ATOM     58  O14 ACD     1      44.380  10.200  14.220  1.00  0.00            
ATOM     59  H28 ACD     1      45.190   9.730  14.010  1.00  0.00            
ATOM     60  C18 ACD     1      44.680  11.360  12.060  1.00  0.00            
ATOM     61  H29 ACD     1      45.700  11.020  11.850  1.00  0.00            
ATOM     62  O15 ACD     1      43.870  10.470  11.380  1.00  0.00            
ATOM     63  H30 ACD     1      44.250   9.580  11.410  1.00  0.00            
ATOM     64  C19 ACD     1      44.540  12.770  11.450  1.00  0.00            
ATOM     65  H31 ACD     1      44.840  12.820  10.400  1.00  0.00            
ATOM     66  O16 ACD     1      45.460  13.520  12.150  1.00  0.00            
ATOM     67  C20 ACD     1      45.180  13.870  13.490  1.00  0.00            
ATOM     68  H32 ACD     1      44.230  14.420  13.530  1.00  0.00            
ATOM     69  C21 ACD     1      46.280  14.780  14.040  1.00  0.00            
ATOM     70  H33 ACD     1      46.160  14.820  15.130  1.00  0.00            
ATOM     71  H34 ACD     1      47.220  14.240  13.930  1.00  0.00            
ATOM     72  O17 ACD     1      46.300  16.120  13.590  1.00  0.00            
ATOM     73  H35 ACD     1      45.880  16.170  12.730  1.00  0.00            
ATOM     74  O18 ACD     1      43.220  13.410  11.550  1.00  0.00            
ATOM     75  C22 ACD     1      42.510  13.610  10.370  1.00  0.00            
ATOM     76  H36 ACD     1      43.010  13.140   9.510  1.00  0.00            
ATOM     77  C23 ACD     1      41.180  12.910  10.560  1.00  0.00            
ATOM     78  H37 ACD     1      40.850  13.310  11.530  1.00  0.00            
ATOM     79  O19 ACD     1      41.250  11.480  10.630  1.00  0.00            
ATOM     80  H38 ACD     1      42.010  11.190  11.130  1.00  0.00            
ATOM     81  C24 ACD     1      40.120  13.490   9.610  1.00  0.00            
ATOM     82  H39 ACD     1      40.410  13.020   8.660  1.00  0.00            
ATOM     83  O20 ACD     1      38.870  12.990   9.960  1.00  0.00            
ATOM     84  H40 ACD     1      38.700  12.130   9.560  1.00  0.00            
ATOM     85  C25 ACD     1      40.120  14.990   9.480  1.00  0.00            
ATOM     86  H41 ACD     1      39.480  15.230   8.630  1.00  0.00            
ATOM     87  O21 ACD     1      41.420  15.450   9.180  1.00  0.00            
ATOM     88  C26 ACD     1      42.480  15.160  10.140  1.00  0.00            
ATOM     89  H42 ACD     1      42.410  15.730  11.080  1.00  0.00            
ATOM     90  C27 ACD     1      43.820  15.660   9.560  1.00  0.00            
ATOM     91  H43 ACD     1      44.600  15.410  10.300  1.00  0.00            
ATOM     92  H44 ACD     1      44.130  15.110   8.670  1.00  0.00            
ATOM     93  O22 ACD     1      43.930  17.040   9.500  1.00  0.00            
ATOM     94  H45 ACD     1      44.850  17.310   9.420  1.00  0.00            
ATOM     95  O23 ACD     1      39.580  15.620  10.650  1.00  0.00            
ATOM     96  C28 ACD     1      38.400  16.440  10.550  1.00  0.00            
ATOM     97  H46 ACD     1      37.880  16.440   9.590  1.00  0.00            
ATOM     98  C29 ACD     1      38.740  17.850  11.050  1.00  0.00            
ATOM     99  H47 ACD     1      39.230  17.680  12.010  1.00  0.00            
ATOM    100  O24 ACD     1      37.590  18.620  11.280  1.00  0.00            
ATOM    101  C30 ACD     1      39.670  18.530  10.120  1.00  0.00            
ATOM    102  H48 ACD     1      39.670  19.610  10.310  1.00  0.00            
ATOM    103  H49 ACD     1      40.670  18.080  10.180  1.00  0.00            
ATOM    104  O25 ACD     1      39.130  18.390   8.830  1.00  0.00            
ATOM    105  H50 ACD     1      39.700  17.820   8.300  1.00  0.00            
ATOM    106  C31 ACD     1      37.280  15.910  11.440  1.00  0.00            
ATOM    107  H51 ACD     1      37.780  15.670  12.390  1.00  0.00            
ATOM    108  O26 ACD     1      36.780  14.700  10.870  1.00  0.00            
ATOM    109  H52 ACD     1      37.510  14.090  10.760  1.00  0.00            
ATOM    110  C32 ACD     1      36.120  16.850  11.770  1.00  0.00            
ATOM    111  H53 ACD     1      35.490  16.980  10.880  1.00  0.00            
ATOM    112  O27 ACD     1      35.380  16.180  12.690  1.00  0.00            
ATOM    113  H54 ACD     1      35.390  15.300  12.310  1.00  0.00            
ATOM    114  C33 ACD     1      36.580  18.200  12.250  1.00  0.00            
ATOM    115  H55 ACD     1      35.810  18.970  12.360  1.00  0.00            
ATOM    116  O28 ACD     1      37.210  18.110  13.490  1.00  0.00            
ATOM    117  C34 ACD     1      36.780  18.920  14.590  1.00  0.00            
ATOM    118  H56 ACD     1      35.910  19.520  14.290  1.00  0.00            
ATOM    119  C35 ACD     1      36.230  17.920  15.580  1.00  0.00            
ATOM    120  H57 ACD     1      36.890  17.050  15.560  1.00  0.00            
ATOM    121  O29 ACD     1      34.970  17.390  15.120  1.00  0.00            
ATOM    122  H58 ACD     1      35.050  17.020  14.230  1.00  0.00            
ATOM    123  C36 ACD     1      36.090  18.640  16.950  1.00  0.00            
ATOM    124  H59 ACD     1      35.360  19.460  17.010  1.00  0.00            
ATOM    125  O30 ACD     1      35.810  17.560  17.880  1.00  0.00            
ATOM    126  H60 ACD     1      35.140  17.010  17.470  1.00  0.00            
ATOM    127  C1  EB3     2      36.500   9.310  10.850  1.00  0.00            
ATOM    128  N1  EB3     2      36.800  10.750  10.620  1.00  0.00            
ATOM    129  C2  EB3     2      36.500  11.580  11.830  1.00  0.00            
ATOM    130  C3  EB3     2      37.660  11.810  12.800  1.00  0.00            
ATOM    131  O1  EB3     2      37.130  12.630  13.820  1.00  0.00            
ATOM    132  C4  EB3     2      37.890  12.750  14.980  1.00  0.00            
ATOM    133  C5  EB3     2      39.100  13.750  14.720  1.00  0.00            
ATOM    134  C6  EB3     2      38.830  15.140  14.610  1.00  0.00            
ATOM    135  C7  EB3     2      39.870  16.050  14.250  1.00  0.00            
ATOM    136  C8  EB3     2      41.180  15.550  14.010  1.00  0.00            
ATOM    137  Br1 EB3     2      42.710  16.660  13.760  1.00  0.00            
ATOM    138  C9  EB3     2      41.380  14.150  14.030  1.00  0.00            
ATOM    139  C10 EB3     2      40.370  13.250  14.350  1.00  0.00            
ATOM    140  C11 EB3     2      36.920  13.160  16.080  1.00  0.00            
ATOM    141  C12 EB3     2      37.440  13.220  17.440  1.00  0.00            
ATOM    142  C13 EB3     2      36.560  13.490  18.550  1.00  0.00            
ATOM    143  C14 EB3     2      35.280  13.880  18.250  1.00  0.00            
ATOM    144  C15 EB3     2      34.790  13.960  16.960  1.00  0.00            
ATOM    145  C16 EB3     2      35.580  13.530  15.890  1.00  0.00            
ATOM    146  C17 EB3     2      35.940  11.220   9.530  1.00  0.00            
ATOM    147  H1  EB3     2      37.000   9.120  11.810  1.00  0.00            
ATOM    148  H2  EB3     2      35.450   9.160  11.090  1.00  0.00            
ATOM    149  H3  EB3     2      36.950   8.720  10.050  1.00  0.00            
ATOM    150  H4  EB3     2      37.770  10.870  10.290  1.00  0.00            
ATOM    151  H5  EB3     2      35.630  11.110  12.290  1.00  0.00            
ATOM    152  H6  EB3     2      36.220  12.540  11.390  1.00  0.00            
ATOM    153  H7  EB3     2      38.530  12.260  12.310  1.00  0.00            
ATOM    154  H8  EB3     2      37.940  10.810  13.140  1.00  0.00            
ATOM    155  H9  EB3     2      38.240  11.770  15.320  1.00  0.00            
ATOM    156  H10 EB3     2      37.820  15.480  14.810  1.00  0.00            
ATOM    157  H11 EB3     2      39.780  17.130  14.220  1.00  0.00            
ATOM    158  H12 EB3     2      42.340  13.740  13.730  1.00  0.00            
ATOM    159  H13 EB3     2      40.600  12.190  14.380  1.00  0.00            
ATOM    160  H14 EB3     2      38.430  12.850  17.680  1.00  0.00            
ATOM    161  H15 EB3     2      37.080  13.560  19.500  1.00  0.00            
ATOM    162  H16 EB3     2      34.660  14.100  19.110  1.00  0.00            
ATOM    163  H17 EB3     2      33.760  14.240  16.750  1.00  0.00            
ATOM    164  H18 EB3     2      35.160  13.540  14.880  1.00  0.00            
ATOM    165  H19 EB3     2      34.920  10.870   9.690  1.00  0.00            
ATOM    166  H20 EB3     2      35.930  12.300   9.390  1.00  0.00            
ATOM    167  H21 EB3     2      36.190  10.750   8.570  1.00  0.00            
TER
ENDMDL
MODEL        1
ATOM      1  H1  ACD     1      10.120  29.850  18.360  1.00  0.00            
ATOM      2  O1  ACD     1      11.070  29.960  18.420  1.00  0.00            
ATOM      3  C1  ACD     1      11.560  28.670  17.910  1.00  0.00            
ATOM      4  H2  ACD     1      11.140  28.520  16.910  1.00  0.00            
ATOM      5  H3  ACD     1      11.130  27.890  18.550  1.00  0.00            
ATOM      6  C2  ACD     1      13.110  28.640  17.740  1.00  0.00            
ATOM      7  H4  ACD     1      13.610  27.680  17.540  1.00  0.00            
ATOM      8  O2  ACD     1      13.420  29.450  16.560  1.00  0.00            
ATOM      9  C3  ACD     1      14.780  29.590  16.260  1.00  0.00            
ATOM     10  H5  ACD     1      14.950  30.330  15.470  1.00  0.00            
ATOM     11  O3  ACD     1      15.280  28.340  15.810  1.00  0.00            
ATOM     12  C4  ACD     1      15.290  28.000  14.410  1.00  0.00            
ATOM     13  H6  ACD     1      14.780  28.750  13.790  1.00  0.00            
ATOM     14  C5  ACD     1      16.810  27.980  13.990  1.00  0.00            
ATOM     15  H7  ACD     1      17.360  27.360  14.710  1.00  0.00            
ATOM     16  O4  ACD     1      17.370  29.330  14.000  1.00  0.00            
ATOM     17  H8  ACD     1      18.210  29.210  13.550  1.00  0.00            
ATOM     18  C6  ACD     1      16.890  27.240  12.640  1.00  0.00            
ATOM     19  H9  ACD     1      16.370  27.850  11.890  1.00  0.00            
ATOM     20  O5  ACD     1      18.220  27.130  12.190  1.00  0.00            
ATOM     21  H10 ACD     1      18.480  26.220  12.380  1.00  0.00            
ATOM     22  C7  ACD     1      16.200  25.910  12.660  1.00  0.00            
ATOM     23  H11 ACD     1      16.170  25.370  11.710  1.00  0.00            
ATOM     24  O6  ACD     1      14.900  26.060  13.110  1.00  0.00            
ATOM     25  C8  ACD     1      14.600  26.630  14.380  1.00  0.00            
ATOM     26  H12 ACD     1      15.150  26.130  15.200  1.00  0.00            
ATOM     27  C9  ACD     1      13.100  26.770  14.500  1.00  0.00            
ATOM     28  H13 ACD     1      12.840  27.330  15.410  1.00  0.00            
ATOM     29  H14 ACD     1      12.590  27.320  13.700  1.00  0.00            
ATOM     30  O7  ACD     1      12.410  25.490  14.570  1.00  0.00            
ATOM     31  H15 ACD     1      12.940  24.840  14.100  1.00  0.00            
ATOM     32  O8  ACD     1      16.970  25.070  13.570  1.00  0.00            
ATOM     33  C10 ACD     1      16.970  23.600  13.320  1.00  0.00            
ATOM     34  H16 ACD     1      17.000  23.360  12.250  1.00  0.00            
ATOM     35  C11 ACD     1      18.190  23.100  14.040  1.00  0.00            
ATOM     36  H17 ACD     1      18.300  23.500  15.050  1.00  0.00            
ATOM     37  O9  ACD     1      19.380  23.560  13.250  1.00  0.00            
ATOM     38  H18 ACD     1      19.930  24.070  13.850  1.00  0.00            
ATOM     39  C12 ACD     1      18.230  21.640  14.260  1.00  0.00            
ATOM     40  H19 ACD     1      18.280  21.080  13.310  1.00  0.00            
ATOM     41  O10 ACD     1      19.410  21.360  15.030  1.00  0.00            
ATOM     42  H20 ACD     1      19.310  21.650  15.940  1.00  0.00            
ATOM     43  C13 ACD     1      17.010  21.240  15.040  1.00  0.00            
ATOM     44  H21 ACD     1      17.030  20.150  15.200  1.00  0.00            
ATOM     45  O11 ACD     1      15.860  21.500  14.220  1.00  0.00            
ATOM     46  C14 ACD     1      15.700  22.900  13.880  1.00  0.00            
ATOM     47  H22 ACD     1      15.390  23.320  14.850  1.00  0.00            
ATOM     48  C15 ACD     1      14.540  22.940  12.900  1.00  0.00            
ATOM     49  H23 ACD     1      14.580  23.900  12.360  1.00  0.00            
ATOM     50  H24 ACD     1      14.620  22.080  12.220  1.00  0.00            
ATOM     51  O12 ACD     1      13.310  22.920  13.580  1.00  0.00            
ATOM     52  H25 ACD     1      13.170  22.030  13.920  1.00  0.00            
ATOM     53  O13 ACD     1      16.990  21.940  16.330  1.00  0.00            
ATOM     54  C16 ACD     1      17.230  21.190  17.540  1.00  0.00            
ATOM     55  H26 ACD     1      17.700  20.220  17.350  1.00  0.00            
ATOM     56  C17 ACD     1      18.170  22.110  18.340  1.00  0.00            
ATOM     57  H27 ACD     1      17.540  23.010  18.370  1.00  0.00            
ATOM     58  O14 ACD     1      19.430  22.440  17.570  1.00  0.00            
ATOM     59  H28 ACD     1      19.890  23.120  18.070  1.00  0.00            
ATOM     60  C18 ACD     1      18.450  21.560  19.730  1.00  0.00            
ATOM     61  H29 ACD     1      18.980  20.600  19.630  1.00  0.00            
ATOM     62  O15 ACD     1      19.010  22.510  20.450  1.00  0.00            
ATOM     63  H30 ACD     1      18.270  22.880  20.940  1.00  0.00            
ATOM     64  C19 ACD     1      17.080  21.230  20.350  1.00  0.00            
ATOM     65  H31 ACD     1      17.470  20.590  21.150  1.00  0.00            
ATOM     66  O16 ACD     1      16.320  20.410  19.520  1.00  0.00            
ATOM     67  C20 ACD     1      15.980  20.980  18.310  1.00  0.00            
ATOM     68  H32 ACD     1      15.470  21.930  18.500  1.00  0.00            
ATOM     69  C21 ACD     1      14.980  20.130  17.560  1.00  0.00            
ATOM     70  H33 ACD     1      14.180  19.760  18.210  1.00  0.00            
ATOM     71  H34 ACD     1      14.530  20.620  16.690  1.00  0.00            
ATOM     72  O17 ACD     1      15.630  19.000  16.900  1.00  0.00            
ATOM     73  H35 ACD     1      14.910  18.370  16.820  1.00  0.00            
ATOM     74  O18 ACD     1      16.430  22.350  20.710  1.00  0.00            
ATOM     75  C22 ACD     1      15.610  22.330  21.870  1.00  0.00            
ATOM     76  H36 ACD     1      15.650  21.290  22.220  1.00  0.00            
ATOM     77  C23 ACD     1      16.400  23.220  22.840  1.00  0.00            
ATOM     78  H37 ACD     1      16.680  24.220  22.470  1.00  0.00            
ATOM     79  O19 ACD     1      17.600  22.610  23.320  1.00  0.00            
ATOM     80  H38 ACD     1      17.390  21.740  23.670  1.00  0.00            
ATOM     81  C24 ACD     1      15.520  23.600  24.060  1.00  0.00            
ATOM     82  H39 ACD     1      15.220  22.760  24.700  1.00  0.00            
ATOM     83  O20 ACD     1      16.070  24.690  24.820  1.00  0.00            
ATOM     84  H40 ACD     1      16.080  25.400  24.180  1.00  0.00            
ATOM     85  C25 ACD     1      14.190  24.150  23.550  1.00  0.00            
ATOM     86  H41 ACD     1      13.520  24.280  24.410  1.00  0.00            
ATOM     87  O21 ACD     1      13.500  23.170  22.760  1.00  0.00            
ATOM     88  C26 ACD     1      14.180  22.840  21.520  1.00  0.00            
ATOM     89  H42 ACD     1      14.270  23.670  20.810  1.00  0.00            
ATOM     90  C27 ACD     1      13.450  21.600  20.920  1.00  0.00            
ATOM     91  H43 ACD     1      14.170  21.060  20.300  1.00  0.00            
ATOM     92  H44 ACD     1      13.230  20.990  21.800  1.00  0.00            
ATOM     93  O22 ACD     1      12.220  22.050  20.330  1.00  0.00            
ATOM     94  H45 ACD     1      11.530  21.390  20.480  1.00  0.00            
ATOM     95  O23 ACD     1      14.450  25.390  22.920  1.00  0.00            
ATOM     96  C28 ACD     1      13.500  26.360  22.890  1.00  0.00            
ATOM     97  H46 ACD     1      13.080  26.640  23.870  1.00  0.00            
ATOM     98  C29 ACD     1      12.460  26.080  21.790  1.00  0.00            
ATOM     99  H47 ACD     1      12.980  25.520  21.000  1.00  0.00            
ATOM    100  O24 ACD     1      11.890  27.290  21.320  1.00  0.00            
ATOM    101  C30 ACD     1      11.250  25.200  22.230  1.00  0.00            
ATOM    102  H48 ACD     1      11.550  24.540  23.050  1.00  0.00            
ATOM    103  H49 ACD     1      10.460  25.890  22.570  1.00  0.00            
ATOM    104  O25 ACD     1      10.710  24.410  21.180  1.00  0.00            
ATOM    105  H50 ACD     1      11.380  23.750  20.960  1.00  0.00            
ATOM    106  C31 ACD     1      14.440  27.650  22.640  1.00  0.00            
ATOM    107  H51 ACD     1      15.190  27.350  21.900  1.00  0.00            
ATOM    108  O26 ACD     1      15.080  27.990  23.920  1.00  0.00            
ATOM    109  H52 ACD     1      14.510  27.840  24.690  1.00  0.00            
ATOM    110  C32 ACD     1      13.590  28.840  22.120  1.00  0.00            
ATOM    111  H53 ACD     1      12.950  29.150  22.950  1.00  0.00            
ATOM    112  O27 ACD     1      14.370  29.960  21.760  1.00  0.00            
ATOM    113  H54 ACD     1      15.000  29.630  21.120  1.00  0.00            
ATOM    114  C33 ACD     1      12.740  28.390  20.980  1.00  0.00            
ATOM    115  H55 ACD     1      12.130  29.230  20.650  1.00  0.00            
ATOM    116  O28 ACD     1      13.750  28.120  19.980  1.00  0.00            
ATOM    117  C34 ACD     1      13.820  29.140  19.000  1.00  0.00            
ATOM    118  H56 ACD     1      13.450  30.130  19.300  1.00  0.00            
ATOM    119  C35 ACD     1      15.350  29.220  18.690  1.00  0.00            
ATOM    120  H57 ACD     1      15.690  28.190  18.520  1.00  0.00            
ATOM    121  O29 ACD     1      16.090  29.650  19.890  1.00  0.00            
ATOM    122  H58 ACD     1      17.000  29.760  19.610  1.00  0.00            
ATOM    123  C36 ACD     1      15.590  30.120  17.440  1.00  0.00            
ATOM    124  H59 ACD     1      15.320  31.140  17.730  1.00  0.00            
ATOM    125  O30 ACD     1      16.970  30.000  17.220  1.00  0.00            
ATOM    126  H60 ACD     1      17.020  29.370  16.490  1.00  0.00            
ATOM    127  C1  EB3     2      24.170  24.790  21.610  1.00  0.00            
ATOM    128  N1  EB3     2      23.240  25.880  21.090  1.00  0.00            
ATOM    129  C2  EB3     2      22.990  25.560  19.650  1.00  0.00            
ATOM    130  C3  EB3     2      22.110  26.570  18.930  1.00  0.00            
ATOM    131  O1  EB3     2      20.750  26.230  19.260  1.00  0.00            
ATOM    132  C4  EB3     2      19.790  27.220  18.850  1.00  0.00            
ATOM    133  C5  EB3     2      18.490  26.450  18.760  1.00  0.00            
ATOM    134  C6  EB3     2      18.170  25.920  17.520  1.00  0.00            
ATOM    135  C7  EB3     2      16.910  25.390  17.280  1.00  0.00            
ATOM    136  C8  EB3     2      15.950  25.270  18.320  1.00  0.00            
ATOM    137  Br1 EB3     2      14.330  24.480  18.000  1.00  0.00            
ATOM    138  C9  EB3     2      16.430  25.570  19.600  1.00  0.00            
ATOM    139  C10 EB3     2      17.630  26.220  19.840  1.00  0.00            
ATOM    140  C11 EB3     2      19.910  28.420  19.790  1.00  0.00            
ATOM    141  C12 EB3     2      19.450  29.680  19.350  1.00  0.00            
ATOM    142  C13 EB3     2      19.380  30.770  20.190  1.00  0.00            
ATOM    143  C14 EB3     2      19.760  30.630  21.540  1.00  0.00            
ATOM    144  C15 EB3     2      20.210  29.350  22.010  1.00  0.00            
ATOM    145  C16 EB3     2      20.320  28.290  21.130  1.00  0.00            
ATOM    146  C17 EB3     2      23.980  27.130  21.280  1.00  0.00            
ATOM    147  H1  EB3     2      23.670  23.820  21.550  1.00  0.00            
ATOM    148  H2  EB3     2      25.090  24.860  21.040  1.00  0.00            
ATOM    149  H3  EB3     2      24.510  24.910  22.640  1.00  0.00            
ATOM    150  H4  EB3     2      22.330  25.900  21.570  1.00  0.00            
ATOM    151  H5  EB3     2      22.570  24.560  19.550  1.00  0.00            
ATOM    152  H6  EB3     2      23.980  25.550  19.190  1.00  0.00            
ATOM    153  H7  EB3     2      22.240  26.450  17.840  1.00  0.00            
ATOM    154  H8  EB3     2      22.460  27.590  19.150  1.00  0.00            
ATOM    155  H9  EB3     2      20.050  27.610  17.860  1.00  0.00            
ATOM    156  H10 EB3     2      18.720  26.150  16.610  1.00  0.00            
ATOM    157  H11 EB3     2      16.540  25.180  16.280  1.00  0.00            
ATOM    158  H12 EB3     2      15.830  25.350  20.470  1.00  0.00            
ATOM    159  H13 EB3     2      17.970  26.490  20.840  1.00  0.00            
ATOM    160  H14 EB3     2      19.100  29.750  18.330  1.00  0.00            
ATOM    161  H15 EB3     2      19.140  31.740  19.760  1.00  0.00            
ATOM    162  H16 EB3     2      19.620  31.460  22.240  1.00  0.00            
ATOM    163  H17 EB3     2      20.340  29.220  23.080  1.00  0.00            
ATOM    164  H18 EB3     2      20.350  27.270  21.490  1.00  0.00            
ATOM    165  H19 EB3     2      24.120  27.340  22.340  1.00  0.00            
ATOM    166  H20 EB3     2      24.940  27.140  20.770  1.00  0.00            
ATOM    167  H21 EB3     2      23.460  28.030  20.960  1.00  0.00            
TER
ENDMDL
MODEL        1
ATOM      1  H1  ACD     1      10.620  13.910  17.350  1.00  0.00            
ATOM      2  O1  ACD     1      11.320  14.500  17.040  1.00  0.00            
ATOM      3  C1  ACD     1      11.030  15.730  17.690  1.00  0.00            
ATOM      4  H2  ACD     1      11.060  15.490  18.760  1.00  0.00            
ATOM      5  H3  ACD     1      10.060  16.130  17.380  1.00  0.00            
ATOM      6  C2  ACD     1      12.160  16.760  17.540  1.00  0.00            
ATOM      7  H4  ACD     1      13.170  16.340  17.540  1.00  0.00            
ATOM      8  O2  ACD     1      11.850  17.430  16.240  1.00  0.00            
ATOM      9  C3  ACD     1      12.670  18.560  15.940  1.00  0.00            
ATOM     10  H5  ACD     1      12.420  19.010  14.980  1.00  0.00            
ATOM     11  O3  ACD     1      14.010  18.080  15.790  1.00  0.00            
ATOM     12  C4  ACD     1      14.520  17.860  14.490  1.00  0.00            
ATOM     13  H6  ACD     1      14.000  18.370  13.670  1.00  0.00            
ATOM     14  C5  ACD     1      15.960  18.460  14.630  1.00  0.00            
ATOM     15  H7  ACD     1      16.360  18.030  15.570  1.00  0.00            
ATOM     16  O4  ACD     1      15.910  19.910  14.660  1.00  0.00            
ATOM     17  H8  ACD     1      16.060  20.270  13.780  1.00  0.00            
ATOM     18  C6  ACD     1      16.910  17.860  13.550  1.00  0.00            
ATOM     19  H9  ACD     1      16.630  18.180  12.540  1.00  0.00            
ATOM     20  O5  ACD     1      18.260  18.330  13.750  1.00  0.00            
ATOM     21  H10 ACD     1      18.530  17.930  14.580  1.00  0.00            
ATOM     22  C7  ACD     1      16.760  16.380  13.640  1.00  0.00            
ATOM     23  H11 ACD     1      17.440  16.000  12.870  1.00  0.00            
ATOM     24  O6  ACD     1      15.440  16.130  13.230  1.00  0.00            
ATOM     25  C8  ACD     1      14.460  16.370  14.220  1.00  0.00            
ATOM     26  H12 ACD     1      14.590  15.680  15.070  1.00  0.00            
ATOM     27  C9  ACD     1      13.160  15.870  13.740  1.00  0.00            
ATOM     28  H13 ACD     1      13.380  14.840  13.430  1.00  0.00            
ATOM     29  H14 ACD     1      12.490  15.810  14.610  1.00  0.00            
ATOM     30  O7  ACD     1      12.600  16.600  12.670  1.00  0.00            
ATOM     31  H15 ACD     1      12.410  16.110  11.870  1.00  0.00            
ATOM     32  O8  ACD     1      17.100  15.910  14.960  1.00  0.00            
ATOM     33  C10 ACD     1      18.250  15.170  15.010  1.00  0.00            
ATOM     34  H16 ACD     1      18.720  15.140  14.020  1.00  0.00            
ATOM     35  C11 ACD     1      19.270  15.800  15.960  1.00  0.00            
ATOM     36  H17 ACD     1      18.850  15.840  16.970  1.00  0.00            
ATOM     37  O9  ACD     1      19.770  17.060  15.490  1.00  0.00            
ATOM     38  H18 ACD     1      20.220  17.380  16.280  1.00  0.00            
ATOM     39  C12 ACD     1      20.500  14.930  16.160  1.00  0.00            
ATOM     40  H19 ACD     1      21.010  14.880  15.190  1.00  0.00            
ATOM     41  O10 ACD     1      21.410  15.430  17.130  1.00  0.00            
ATOM     42  H20 ACD     1      21.200  15.280  18.050  1.00  0.00            
ATOM     43  C13 ACD     1      20.000  13.540  16.650  1.00  0.00            
ATOM     44  H21 ACD     1      20.800  12.790  16.700  1.00  0.00            
ATOM     45  O11 ACD     1      19.120  13.000  15.660  1.00  0.00            
ATOM     46  C14 ACD     1      17.920  13.720  15.400  1.00  0.00            
ATOM     47  H22 ACD     1      17.300  13.620  16.300  1.00  0.00            
ATOM     48  C15 ACD     1      17.130  12.950  14.330  1.00  0.00            
ATOM     49  H23 ACD     1      17.150  11.880  14.570  1.00  0.00            
ATOM     50  H24 ACD     1      16.070  13.240  14.320  1.00  0.00            
ATOM     51  O12 ACD     1      17.660  12.990  12.980  1.00  0.00            
ATOM     52  H25 ACD     1      18.620  13.070  13.020  1.00  0.00            
ATOM     53  O13 ACD     1      19.400  13.600  17.950  1.00  0.00            
ATOM     54  C16 ACD     1      19.720  12.690  19.030  1.00  0.00            
ATOM     55  H26 ACD     1      20.500  11.960  18.810  1.00  0.00            
ATOM     56  C17 ACD     1      20.280  13.570  20.120  1.00  0.00            
ATOM     57  H27 ACD     1      19.510  14.290  20.400  1.00  0.00            
ATOM     58  O14 ACD     1      21.530  14.160  19.690  1.00  0.00            
ATOM     59  H28 ACD     1      22.090  13.390  19.540  1.00  0.00            
ATOM     60  C18 ACD     1      20.400  12.710  21.440  1.00  0.00            
ATOM     61  H29 ACD     1      21.180  11.950  21.280  1.00  0.00            
ATOM     62  O15 ACD     1      20.750  13.340  22.650  1.00  0.00            
ATOM     63  H30 ACD     1      19.980  13.890  22.820  1.00  0.00            
ATOM     64  C19 ACD     1      19.060  11.970  21.700  1.00  0.00            
ATOM     65  H31 ACD     1      19.140  11.290  22.560  1.00  0.00            
ATOM     66  O16 ACD     1      18.640  11.190  20.630  1.00  0.00            
ATOM     67  C20 ACD     1      18.410  11.990  19.450  1.00  0.00            
ATOM     68  H32 ACD     1      17.630  12.740  19.650  1.00  0.00            
ATOM     69  C21 ACD     1      17.910  11.130  18.300  1.00  0.00            
ATOM     70  H33 ACD     1      18.010  11.760  17.410  1.00  0.00            
ATOM     71  H34 ACD     1      18.600  10.280  18.170  1.00  0.00            
ATOM     72  O17 ACD     1      16.560  10.710  18.550  1.00  0.00            
ATOM     73  H35 ACD     1      16.030  10.960  17.790  1.00  0.00            
ATOM     74  O18 ACD     1      18.180  13.050  22.000  1.00  0.00            
ATOM     75  C22 ACD     1      17.370  12.940  23.160  1.00  0.00            
ATOM     76  H36 ACD     1      17.780  12.220  23.880  1.00  0.00            
ATOM     77  C23 ACD     1      17.390  14.310  23.860  1.00  0.00            
ATOM     78  H37 ACD     1      17.270  15.090  23.100  1.00  0.00            
ATOM     79  O19 ACD     1      18.560  14.450  24.620  1.00  0.00            
ATOM     80  H38 ACD     1      19.200  14.930  24.090  1.00  0.00            
ATOM     81  C24 ACD     1      16.140  14.400  24.680  1.00  0.00            
ATOM     82  H39 ACD     1      16.080  13.750  25.560  1.00  0.00            
ATOM     83  O20 ACD     1      16.050  15.740  25.150  1.00  0.00            
ATOM     84  H40 ACD     1      16.880  15.980  25.570  1.00  0.00            
ATOM     85  C25 ACD     1      14.820  13.980  23.980  1.00  0.00            
ATOM     86  H41 ACD     1      13.990  14.000  24.690  1.00  0.00            
ATOM     87  O21 ACD     1      14.980  12.670  23.640  1.00  0.00            
ATOM     88  C26 ACD     1      15.970  12.430  22.620  1.00  0.00            
ATOM     89  H42 ACD     1      15.780  13.040  21.730  1.00  0.00            
ATOM     90  C27 ACD     1      15.850  11.090  22.040  1.00  0.00            
ATOM     91  H43 ACD     1      14.800  10.920  21.770  1.00  0.00            
ATOM     92  H44 ACD     1      16.350  11.070  21.070  1.00  0.00            
ATOM     93  O22 ACD     1      16.370  10.070  22.880  1.00  0.00            
ATOM     94  H45 ACD     1      15.830   9.290  22.700  1.00  0.00            
ATOM     95  O23 ACD     1      14.690  14.810  22.840  1.00  0.00            
ATOM     96  C28 ACD     1      13.490  15.510  22.840  1.00  0.00            
ATOM     97  H46 ACD     1      12.920  15.570  23.770  1.00  0.00            
ATOM     98  C29 ACD     1      12.590  15.050  21.700  1.00  0.00            
ATOM     99  H47 ACD     1      13.360  15.020  20.910  1.00  0.00            
ATOM    100  O24 ACD     1      11.470  15.980  21.440  1.00  0.00            
ATOM    101  C30 ACD     1      11.960  13.630  21.840  1.00  0.00            
ATOM    102  H48 ACD     1      12.820  13.010  22.120  1.00  0.00            
ATOM    103  H49 ACD     1      11.170  13.640  22.600  1.00  0.00            
ATOM    104  O25 ACD     1      11.490  13.080  20.570  1.00  0.00            
ATOM    105  H50 ACD     1      10.780  13.610  20.210  1.00  0.00            
ATOM    106  C31 ACD     1      13.890  16.960  22.670  1.00  0.00            
ATOM    107  H51 ACD     1      14.690  17.040  21.920  1.00  0.00            
ATOM    108  O26 ACD     1      14.390  17.410  23.890  1.00  0.00            
ATOM    109  H52 ACD     1      15.170  16.880  24.060  1.00  0.00            
ATOM    110  C32 ACD     1      12.690  17.850  22.290  1.00  0.00            
ATOM    111  H53 ACD     1      12.050  18.100  23.140  1.00  0.00            
ATOM    112  O27 ACD     1      13.260  19.060  21.800  1.00  0.00            
ATOM    113  H54 ACD     1      13.470  19.470  22.640  1.00  0.00            
ATOM    114  C33 ACD     1      11.860  17.320  21.120  1.00  0.00            
ATOM    115  H55 ACD     1      11.000  17.970  20.930  1.00  0.00            
ATOM    116  O28 ACD     1      12.680  17.250  19.960  1.00  0.00            
ATOM    117  C34 ACD     1      12.140  17.790  18.770  1.00  0.00            
ATOM    118  H56 ACD     1      11.110  18.150  18.920  1.00  0.00            
ATOM    119  C35 ACD     1      12.940  19.040  18.420  1.00  0.00            
ATOM    120  H57 ACD     1      14.010  18.830  18.540  1.00  0.00            
ATOM    121  O29 ACD     1      12.560  20.080  19.400  1.00  0.00            
ATOM    122  H58 ACD     1      12.920  19.770  20.240  1.00  0.00            
ATOM    123  C36 ACD     1      12.610  19.530  17.090  1.00  0.00            
ATOM    124  H59 ACD     1      11.610  19.950  17.000  1.00  0.00            
ATOM    125  O30 ACD     1      13.620  20.480  16.740  1.00  0.00            
ATOM    126  H60 ACD     1      14.310  19.940  16.340  1.00  0.00            
ATOM    127  C1  EB3     2      16.000  24.300  21.130  1.00  0.00            
ATOM    128  N1  EB3     2      16.430  22.820  21.440  1.00  0.00            
ATOM    129  C2  EB3     2      15.350  21.850  20.950  1.00  0.00            
ATOM    130  C3  EB3     2      15.860  20.410  20.790  1.00  0.00            
ATOM    131  O1  EB3     2      17.090  20.400  19.870  1.00  0.00            
ATOM    132  C4  EB3     2      17.850  19.150  19.940  1.00  0.00            
ATOM    133  C5  EB3     2      17.080  17.880  19.670  1.00  0.00            
ATOM    134  C6  EB3     2      16.390  17.760  18.460  1.00  0.00            
ATOM    135  C7  EB3     2      15.780  16.540  18.090  1.00  0.00            
ATOM    136  C8  EB3     2      15.810  15.470  18.940  1.00  0.00            
ATOM    137  Br1 EB3     2      15.080  13.830  18.490  1.00  0.00            
ATOM    138  C9  EB3     2      16.570  15.590  20.090  1.00  0.00            
ATOM    139  C10 EB3     2      17.160  16.750  20.490  1.00  0.00            
ATOM    140  C11 EB3     2      19.050  19.250  18.970  1.00  0.00            
ATOM    141  C12 EB3     2      20.220  18.560  19.280  1.00  0.00            
ATOM    142  C13 EB3     2      21.440  18.630  18.510  1.00  0.00            
ATOM    143  C14 EB3     2      21.440  19.420  17.380  1.00  0.00            
ATOM    144  C15 EB3     2      20.250  20.030  16.960  1.00  0.00            
ATOM    145  C16 EB3     2      19.090  20.020  17.790  1.00  0.00            
ATOM    146  C17 EB3     2      16.490  22.710  22.890  1.00  0.00            
ATOM    147  H1  EB3     2      15.240  24.740  21.780  1.00  0.00            
ATOM    148  H2  EB3     2      16.880  24.940  21.140  1.00  0.00            
ATOM    149  H3  EB3     2      15.560  24.390  20.130  1.00  0.00            
ATOM    150  H4  EB3     2      17.320  22.660  20.960  1.00  0.00            
ATOM    151  H5  EB3     2      15.110  22.180  19.940  1.00  0.00            
ATOM    152  H6  EB3     2      14.450  21.840  21.570  1.00  0.00            
ATOM    153  H7  EB3     2      15.080  19.900  20.210  1.00  0.00            
ATOM    154  H8  EB3     2      16.010  19.860  21.720  1.00  0.00            
ATOM    155  H9  EB3     2      18.370  19.120  20.900  1.00  0.00            
ATOM    156  H10 EB3     2      16.270  18.630  17.820  1.00  0.00            
ATOM    157  H11 EB3     2      15.420  16.550  17.060  1.00  0.00            
ATOM    158  H12 EB3     2      16.630  14.690  20.700  1.00  0.00            
ATOM    159  H13 EB3     2      17.690  16.840  21.430  1.00  0.00            
ATOM    160  H14 EB3     2      20.230  17.920  20.160  1.00  0.00            
ATOM    161  H15 EB3     2      22.380  18.180  18.830  1.00  0.00            
ATOM    162  H16 EB3     2      22.340  19.560  16.790  1.00  0.00            
ATOM    163  H17 EB3     2      20.280  20.680  16.090  1.00  0.00            
ATOM    164  H18 EB3     2      18.250  20.670  17.570  1.00  0.00            
ATOM    165  H19 EB3     2      16.410  21.650  23.140  1.00  0.00            
ATOM    166  H20 EB3     2      17.380  23.210  23.270  1.00  0.00            
ATOM    167  H21 EB3     2      15.670  23.270  23.340  1.00  0.00            
TER
ENDMDL
MODEL        1
ATOM      1  H1  ACD     1      26.010  21.030  19.630  1.00  0.00            
ATOM      2  O1  ACD     1      26.300  20.880  18.730  1.00  0.00            
ATOM      3  C1  ACD     1      25.290  21.600  17.900  1.00  0.00            
ATOM      4  H2  ACD     1      25.730  22.030  16.990  1.00  0.00            
ATOM      5  H3  ACD     1      24.870  22.400  18.530  1.00  0.00            
ATOM      6  C2  ACD     1      24.060  20.770  17.530  1.00  0.00            
ATOM      7  H4  ACD     1      23.560  21.430  16.810  1.00  0.00            
ATOM      8  O2  ACD     1      24.450  19.670  16.780  1.00  0.00            
ATOM      9  C3  ACD     1      23.420  18.920  16.200  1.00  0.00            
ATOM     10  H5  ACD     1      23.820  18.220  15.460  1.00  0.00            
ATOM     11  O3  ACD     1      22.500  19.800  15.440  1.00  0.00            
ATOM     12  C4  ACD     1      22.140  19.560  14.090  1.00  0.00            
ATOM     13  H6  ACD     1      22.260  18.510  13.770  1.00  0.00            
ATOM     14  C5  ACD     1      20.620  19.680  14.100  1.00  0.00            
ATOM     15  H7  ACD     1      20.210  20.590  14.540  1.00  0.00            
ATOM     16  O4  ACD     1      20.020  18.600  14.900  1.00  0.00            
ATOM     17  H8  ACD     1      19.100  18.580  14.630  1.00  0.00            
ATOM     18  C6  ACD     1      20.150  19.700  12.600  1.00  0.00            
ATOM     19  H9  ACD     1      20.290  18.690  12.200  1.00  0.00            
ATOM     20  O5  ACD     1      18.800  20.040  12.490  1.00  0.00            
ATOM     21  H10 ACD     1      18.810  20.990  12.580  1.00  0.00            
ATOM     22  C7  ACD     1      20.930  20.730  11.820  1.00  0.00            
ATOM     23  H11 ACD     1      20.520  20.660  10.800  1.00  0.00            
ATOM     24  O6  ACD     1      22.290  20.460  11.770  1.00  0.00            
ATOM     25  C8  ACD     1      22.900  20.500  13.100  1.00  0.00            
ATOM     26  H12 ACD     1      22.880  21.550  13.410  1.00  0.00            
ATOM     27  C9  ACD     1      24.390  20.070  13.100  1.00  0.00            
ATOM     28  H13 ACD     1      24.710  20.280  14.130  1.00  0.00            
ATOM     29  H14 ACD     1      24.600  19.010  12.930  1.00  0.00            
ATOM     30  O7  ACD     1      25.230  20.900  12.270  1.00  0.00            
ATOM     31  H15 ACD     1      25.410  21.640  12.860  1.00  0.00            
ATOM     32  O8  ACD     1      20.670  22.020  12.390  1.00  0.00            
ATOM     33  C10 ACD     1      20.550  23.120  11.410  1.00  0.00            
ATOM     34  H16 ACD     1      20.690  22.790  10.380  1.00  0.00            
ATOM     35  C11 ACD     1      19.140  23.650  11.700  1.00  0.00            
ATOM     36  H17 ACD     1      19.130  23.840  12.780  1.00  0.00            
ATOM     37  O9  ACD     1      18.080  22.610  11.480  1.00  0.00            
ATOM     38  H18 ACD     1      18.160  22.350  10.560  1.00  0.00            
ATOM     39  C12 ACD     1      18.880  25.010  11.010  1.00  0.00            
ATOM     40  H19 ACD     1      19.030  24.880   9.930  1.00  0.00            
ATOM     41  O10 ACD     1      17.480  25.400  11.230  1.00  0.00            
ATOM     42  H20 ACD     1      17.180  24.510  11.450  1.00  0.00            
ATOM     43  C13 ACD     1      19.930  26.050  11.470  1.00  0.00            
ATOM     44  H21 ACD     1      19.830  26.920  10.820  1.00  0.00            
ATOM     45  O11 ACD     1      21.200  25.490  11.220  1.00  0.00            
ATOM     46  C14 ACD     1      21.530  24.250  11.790  1.00  0.00            
ATOM     47  H22 ACD     1      21.570  24.410  12.880  1.00  0.00            
ATOM     48  C15 ACD     1      22.860  24.010  11.260  1.00  0.00            
ATOM     49  H23 ACD     1      23.400  24.920  11.520  1.00  0.00            
ATOM     50  H24 ACD     1      23.380  23.170  11.750  1.00  0.00            
ATOM     51  O12 ACD     1      22.980  23.940   9.840  1.00  0.00            
ATOM     52  H25 ACD     1      22.530  24.710   9.500  1.00  0.00            
ATOM     53  O13 ACD     1      19.700  26.380  12.820  1.00  0.00            
ATOM     54  C16 ACD     1      19.490  27.760  13.240  1.00  0.00            
ATOM     55  H26 ACD     1      19.570  28.440  12.380  1.00  0.00            
ATOM     56  C17 ACD     1      18.110  27.620  13.840  1.00  0.00            
ATOM     57  H27 ACD     1      18.080  26.810  14.570  1.00  0.00            
ATOM     58  O14 ACD     1      17.020  27.540  12.840  1.00  0.00            
ATOM     59  H28 ACD     1      17.300  26.930  12.150  1.00  0.00            
ATOM     60  C18 ACD     1      17.760  28.880  14.730  1.00  0.00            
ATOM     61  H29 ACD     1      17.570  29.770  14.110  1.00  0.00            
ATOM     62  O15 ACD     1      16.540  28.580  15.490  1.00  0.00            
ATOM     63  H30 ACD     1      15.900  28.250  14.860  1.00  0.00            
ATOM     64  C19 ACD     1      18.940  29.030  15.730  1.00  0.00            
ATOM     65  H31 ACD     1      18.780  29.810  16.480  1.00  0.00            
ATOM     66  O16 ACD     1      20.090  29.330  14.980  1.00  0.00            
ATOM     67  C20 ACD     1      20.600  28.200  14.250  1.00  0.00            
ATOM     68  H32 ACD     1      21.000  27.430  14.910  1.00  0.00            
ATOM     69  C21 ACD     1      21.800  28.750  13.510  1.00  0.00            
ATOM     70  H33 ACD     1      22.190  27.990  12.810  1.00  0.00            
ATOM     71  H34 ACD     1      21.470  29.620  12.930  1.00  0.00            
ATOM     72  O17 ACD     1      22.790  29.110  14.460  1.00  0.00            
ATOM     73  H35 ACD     1      22.520  29.930  14.880  1.00  0.00            
ATOM     74  O18 ACD     1      19.080  27.850  16.520  1.00  0.00            
ATOM     75  C22 ACD     1      19.030  27.880  17.910  1.00  0.00            
ATOM     76  H36 ACD     1      18.750  28.880  18.270  1.00  0.00            
ATOM     77  C23 ACD     1      18.110  26.770  18.430  1.00  0.00            
ATOM     78  H37 ACD     1      18.500  25.830  18.030  1.00  0.00            
ATOM     79  O19 ACD     1      16.760  27.090  17.960  1.00  0.00            
ATOM     80  H38 ACD     1      16.740  27.610  17.150  1.00  0.00            
ATOM     81  C24 ACD     1      18.240  26.750  19.950  1.00  0.00            
ATOM     82  H39 ACD     1      18.020  27.710  20.430  1.00  0.00            
ATOM     83  O20 ACD     1      17.610  25.630  20.580  1.00  0.00            
ATOM     84  H40 ACD     1      16.650  25.620  20.530  1.00  0.00            
ATOM     85  C25 ACD     1      19.700  26.450  20.250  1.00  0.00            
ATOM     86  H41 ACD     1      19.820  26.310  21.330  1.00  0.00            
ATOM     87  O21 ACD     1      20.520  27.520  19.800  1.00  0.00            
ATOM     88  C26 ACD     1      20.490  27.660  18.370  1.00  0.00            
ATOM     89  H42 ACD     1      21.020  26.760  18.030  1.00  0.00            
ATOM     90  C27 ACD     1      21.440  28.800  17.970  1.00  0.00            
ATOM     91  H43 ACD     1      22.370  28.710  18.530  1.00  0.00            
ATOM     92  H44 ACD     1      21.610  28.760  16.880  1.00  0.00            
ATOM     93  O22 ACD     1      20.880  30.020  18.280  1.00  0.00            
ATOM     94  H45 ACD     1      21.260  30.600  17.620  1.00  0.00            
ATOM     95  O23 ACD     1      20.080  25.200  19.630  1.00  0.00            
ATOM     96  C28 ACD     1      20.890  24.290  20.400  1.00  0.00            
ATOM     97  H46 ACD     1      20.850  24.600  21.450  1.00  0.00            
ATOM     98  C29 ACD     1      22.360  24.210  20.020  1.00  0.00            
ATOM     99  H47 ACD     1      22.400  24.000  18.950  1.00  0.00            
ATOM    100  O24 ACD     1      22.990  23.080  20.720  1.00  0.00            
ATOM    101  C30 ACD     1      23.150  25.500  20.390  1.00  0.00            
ATOM    102  H48 ACD     1      24.220  25.230  20.340  1.00  0.00            
ATOM    103  H49 ACD     1      22.970  26.290  19.650  1.00  0.00            
ATOM    104  O25 ACD     1      22.810  25.950  21.720  1.00  0.00            
ATOM    105  H50 ACD     1      22.670  25.140  22.220  1.00  0.00            
ATOM    106  C31 ACD     1      20.210  22.910  20.380  1.00  0.00            
ATOM    107  H51 ACD     1      20.150  22.530  19.350  1.00  0.00            
ATOM    108  O26 ACD     1      18.920  23.120  20.970  1.00  0.00            
ATOM    109  H52 ACD     1      18.450  23.850  20.570  1.00  0.00            
ATOM    110  C32 ACD     1      21.050  21.860  21.180  1.00  0.00            
ATOM    111  H53 ACD     1      21.060  22.310  22.180  1.00  0.00            
ATOM    112  O27 ACD     1      20.380  20.610  21.170  1.00  0.00            
ATOM    113  H54 ACD     1      19.530  20.910  21.490  1.00  0.00            
ATOM    114  C33 ACD     1      22.450  21.820  20.520  1.00  0.00            
ATOM    115  H55 ACD     1      23.170  21.190  21.050  1.00  0.00            
ATOM    116  O28 ACD     1      22.430  21.550  19.110  1.00  0.00            
ATOM    117  C34 ACD     1      23.100  20.360  18.690  1.00  0.00            
ATOM    118  H56 ACD     1      23.640  19.840  19.480  1.00  0.00            
ATOM    119  C35 ACD     1      22.060  19.310  18.300  1.00  0.00            
ATOM    120  H57 ACD     1      21.310  19.810  17.680  1.00  0.00            
ATOM    121  O29 ACD     1      21.420  18.810  19.530  1.00  0.00            
ATOM    122  H58 ACD     1      21.100  19.570  20.030  1.00  0.00            
ATOM    123  C36 ACD     1      22.690  18.250  17.350  1.00  0.00            
ATOM    124  H59 ACD     1      23.430  17.760  17.990  1.00  0.00            
ATOM    125  O30 ACD     1      21.800  17.310  16.780  1.00  0.00            
ATOM    126  H60 ACD     1      21.190  17.840  16.260  1.00  0.00            
ATOM    127  C1  EB3     2      14.700  20.920  21.900  1.00  0.00            
ATOM    128  N1  EB3     2      14.880  21.270  20.440  1.00  0.00            
ATOM    129  C2  EB3     2      15.990  22.350  20.270  1.00  0.00            
ATOM    130  C3  EB3     2      16.440  22.690  18.840  1.00  0.00            
ATOM    131  O1  EB3     2      16.680  21.460  18.100  1.00  0.00            
ATOM    132  C4  EB3     2      16.860  21.600  16.690  1.00  0.00            
ATOM    133  C5  EB3     2      18.150  22.300  16.330  1.00  0.00            
ATOM    134  C6  EB3     2      18.070  23.600  15.880  1.00  0.00            
ATOM    135  C7  EB3     2      19.280  24.320  15.630  1.00  0.00            
ATOM    136  C8  EB3     2      20.480  23.800  15.970  1.00  0.00            
ATOM    137  Br1 EB3     2      22.100  24.720  15.550  1.00  0.00            
ATOM    138  C9  EB3     2      20.600  22.520  16.490  1.00  0.00            
ATOM    139  C10 EB3     2      19.430  21.770  16.660  1.00  0.00            
ATOM    140  C11 EB3     2      16.660  20.220  16.030  1.00  0.00            
ATOM    141  C12 EB3     2      17.210  19.110  16.620  1.00  0.00            
ATOM    142  C13 EB3     2      17.010  17.840  16.070  1.00  0.00            
ATOM    143  C14 EB3     2      16.340  17.710  14.810  1.00  0.00            
ATOM    144  C15 EB3     2      15.690  18.850  14.200  1.00  0.00            
ATOM    145  C16 EB3     2      15.850  20.110  14.900  1.00  0.00            
ATOM    146  C17 EB3     2      13.550  21.660  19.760  1.00  0.00            
ATOM    147  H1  EB3     2      14.190  21.740  22.410  1.00  0.00            
ATOM    148  H2  EB3     2      14.030  20.070  22.000  1.00  0.00            
ATOM    149  H3  EB3     2      15.680  20.710  22.340  1.00  0.00            
ATOM    150  H4  EB3     2      15.370  20.510  19.950  1.00  0.00            
ATOM    151  H5  EB3     2      16.830  22.050  20.900  1.00  0.00            
ATOM    152  H6  EB3     2      15.670  23.230  20.840  1.00  0.00            
ATOM    153  H7  EB3     2      17.250  23.430  18.870  1.00  0.00            
ATOM    154  H8  EB3     2      15.580  23.200  18.400  1.00  0.00            
ATOM    155  H9  EB3     2      16.080  22.280  16.310  1.00  0.00            
ATOM    156  H10 EB3     2      17.150  24.100  15.600  1.00  0.00            
ATOM    157  H11 EB3     2      19.380  25.280  15.140  1.00  0.00            
ATOM    158  H12 EB3     2      21.590  22.110  16.680  1.00  0.00            
ATOM    159  H13 EB3     2      19.510  20.720  16.940  1.00  0.00            
ATOM    160  H14 EB3     2      17.960  19.280  17.390  1.00  0.00            
ATOM    161  H15 EB3     2      17.400  16.960  16.580  1.00  0.00            
ATOM    162  H16 EB3     2      16.250  16.740  14.320  1.00  0.00            
ATOM    163  H17 EB3     2      15.120  18.850  13.270  1.00  0.00            
ATOM    164  H18 EB3     2      15.460  21.050  14.520  1.00  0.00            
ATOM    165  H19 EB3     2      13.180  22.610  20.140  1.00  0.00            
ATOM    166  H20 EB3     2      13.800  21.740  18.700  1.00  0.00            
ATOM    167  H21 EB3     2      12.810  20.930  20.080  1.00  0.00            
TER
ENDMDL
MODEL        1
ATOM      1  H1  ACD     1      11.920  35.750  23.540  1.00  0.00            
ATOM      2  O1  ACD     1      11.160  35.220  23.810  1.00  0.00            
ATOM      3  C1  ACD     1      11.170  34.240  22.750  1.00  0.00            
ATOM      4  H2  ACD     1      11.690  34.600  21.850  1.00  0.00            
ATOM      5  H3  ACD     1      10.130  33.960  22.570  1.00  0.00            
ATOM      6  C2  ACD     1      12.120  33.030  23.090  1.00  0.00            
ATOM      7  H4  ACD     1      11.840  32.240  22.380  1.00  0.00            
ATOM      8  O2  ACD     1      13.470  33.390  22.750  1.00  0.00            
ATOM      9  C3  ACD     1      14.350  32.280  22.920  1.00  0.00            
ATOM     10  H5  ACD     1      15.330  32.670  22.620  1.00  0.00            
ATOM     11  O3  ACD     1      14.030  31.160  22.150  1.00  0.00            
ATOM     12  C4  ACD     1      14.660  30.970  20.900  1.00  0.00            
ATOM     13  H6  ACD     1      15.300  31.860  20.770  1.00  0.00            
ATOM     14  C5  ACD     1      15.540  29.730  21.030  1.00  0.00            
ATOM     15  H7  ACD     1      14.860  28.890  21.250  1.00  0.00            
ATOM     16  O4  ACD     1      16.500  29.950  22.080  1.00  0.00            
ATOM     17  H8  ACD     1      15.990  30.040  22.890  1.00  0.00            
ATOM     18  C6  ACD     1      16.210  29.480  19.700  1.00  0.00            
ATOM     19  H9  ACD     1      16.900  30.320  19.580  1.00  0.00            
ATOM     20  O5  ACD     1      16.880  28.220  19.750  1.00  0.00            
ATOM     21  H10 ACD     1      16.170  27.640  19.460  1.00  0.00            
ATOM     22  C7  ACD     1      15.200  29.490  18.540  1.00  0.00            
ATOM     23  H11 ACD     1      15.750  29.420  17.590  1.00  0.00            
ATOM     24  O6  ACD     1      14.430  30.670  18.530  1.00  0.00            
ATOM     25  C8  ACD     1      13.650  30.960  19.710  1.00  0.00            
ATOM     26  H12 ACD     1      12.870  30.210  19.930  1.00  0.00            
ATOM     27  C9  ACD     1      13.140  32.410  19.500  1.00  0.00            
ATOM     28  H13 ACD     1      12.710  32.790  20.440  1.00  0.00            
ATOM     29  H14 ACD     1      14.020  33.020  19.290  1.00  0.00            
ATOM     30  O7  ACD     1      12.100  32.420  18.480  1.00  0.00            
ATOM     31  H15 ACD     1      12.470  32.020  17.690  1.00  0.00            
ATOM     32  O8  ACD     1      14.440  28.310  18.680  1.00  0.00            
ATOM     33  C10 ACD     1      14.100  27.380  17.620  1.00  0.00            
ATOM     34  H16 ACD     1      14.860  27.280  16.830  1.00  0.00            
ATOM     35  C11 ACD     1      13.930  26.010  18.270  1.00  0.00            
ATOM     36  H17 ACD     1      13.440  26.250  19.220  1.00  0.00            
ATOM     37  O9  ACD     1      15.200  25.450  18.530  1.00  0.00            
ATOM     38  H18 ACD     1      15.440  24.950  17.750  1.00  0.00            
ATOM     39  C12 ACD     1      12.980  25.180  17.460  1.00  0.00            
ATOM     40  H19 ACD     1      13.470  25.000  16.490  1.00  0.00            
ATOM     41  O10 ACD     1      12.650  23.860  18.000  1.00  0.00            
ATOM     42  H20 ACD     1      13.340  23.220  17.780  1.00  0.00            
ATOM     43  C13 ACD     1      11.710  25.880  17.140  1.00  0.00            
ATOM     44  H21 ACD     1      11.070  25.200  16.570  1.00  0.00            
ATOM     45  O11 ACD     1      12.070  26.930  16.270  1.00  0.00            
ATOM     46  C14 ACD     1      12.870  27.970  16.880  1.00  0.00            
ATOM     47  H22 ACD     1      12.290  28.590  17.580  1.00  0.00            
ATOM     48  C15 ACD     1      13.320  28.920  15.750  1.00  0.00            
ATOM     49  H23 ACD     1      14.170  29.550  16.030  1.00  0.00            
ATOM     50  H24 ACD     1      13.530  28.360  14.830  1.00  0.00            
ATOM     51  O12 ACD     1      12.210  29.780  15.510  1.00  0.00            
ATOM     52  H25 ACD     1      11.700  29.480  14.750  1.00  0.00            
ATOM     53  O13 ACD     1      11.050  26.290  18.340  1.00  0.00            
ATOM     54  C16 ACD     1       9.580  26.070  18.420  1.00  0.00            
ATOM     55  H26 ACD     1       9.310  25.740  17.400  1.00  0.00            
ATOM     56  C17 ACD     1       9.370  24.960  19.470  1.00  0.00            
ATOM     57  H27 ACD     1       9.990  25.060  20.370  1.00  0.00            
ATOM     58  O14 ACD     1       9.780  23.680  18.900  1.00  0.00            
ATOM     59  H28 ACD     1      10.680  23.880  18.620  1.00  0.00            
ATOM     60  C18 ACD     1       7.910  24.830  19.890  1.00  0.00            
ATOM     61  H29 ACD     1       7.340  24.310  19.110  1.00  0.00            
ATOM     62  O15 ACD     1       7.710  24.030  21.040  1.00  0.00            
ATOM     63  H30 ACD     1       8.260  24.380  21.740  1.00  0.00            
ATOM     64  C19 ACD     1       7.240  26.190  20.060  1.00  0.00            
ATOM     65  H31 ACD     1       6.160  26.030  20.150  1.00  0.00            
ATOM     66  O16 ACD     1       7.480  26.990  18.930  1.00  0.00            
ATOM     67  C20 ACD     1       8.790  27.350  18.730  1.00  0.00            
ATOM     68  H32 ACD     1       9.110  27.790  19.680  1.00  0.00            
ATOM     69  C21 ACD     1       8.990  28.390  17.620  1.00  0.00            
ATOM     70  H33 ACD     1       8.440  29.310  17.870  1.00  0.00            
ATOM     71  H34 ACD     1      10.060  28.610  17.610  1.00  0.00            
ATOM     72  O17 ACD     1       8.560  28.010  16.260  1.00  0.00            
ATOM     73  H35 ACD     1       7.610  28.090  16.160  1.00  0.00            
ATOM     74  O18 ACD     1       7.790  26.820  21.300  1.00  0.00            
ATOM     75  C22 ACD     1       6.910  27.260  22.360  1.00  0.00            
ATOM     76  H36 ACD     1       5.970  26.720  22.210  1.00  0.00            
ATOM     77  C23 ACD     1       7.400  26.780  23.740  1.00  0.00            
ATOM     78  H37 ACD     1       8.420  27.120  23.950  1.00  0.00            
ATOM     79  O19 ACD     1       7.270  25.320  23.770  1.00  0.00            
ATOM     80  H38 ACD     1       7.930  24.970  24.380  1.00  0.00            
ATOM     81  C24 ACD     1       6.430  27.370  24.830  1.00  0.00            
ATOM     82  H39 ACD     1       5.430  26.960  24.610  1.00  0.00            
ATOM     83  O20 ACD     1       6.850  27.140  26.230  1.00  0.00            
ATOM     84  H40 ACD     1       7.640  27.680  26.210  1.00  0.00            
ATOM     85  C25 ACD     1       6.310  28.870  24.660  1.00  0.00            
ATOM     86  H41 ACD     1       5.610  29.190  25.440  1.00  0.00            
ATOM     87  O21 ACD     1       5.810  29.200  23.340  1.00  0.00            
ATOM     88  C26 ACD     1       6.700  28.770  22.280  1.00  0.00            
ATOM     89  H42 ACD     1       7.660  29.300  22.320  1.00  0.00            
ATOM     90  C27 ACD     1       6.140  29.130  20.930  1.00  0.00            
ATOM     91  H43 ACD     1       7.000  29.040  20.250  1.00  0.00            
ATOM     92  H44 ACD     1       5.280  28.530  20.610  1.00  0.00            
ATOM     93  O22 ACD     1       5.670  30.490  20.870  1.00  0.00            
ATOM     94  H45 ACD     1       5.060  30.540  21.600  1.00  0.00            
ATOM     95  O23 ACD     1       7.580  29.490  24.820  1.00  0.00            
ATOM     96  C28 ACD     1       7.600  30.870  25.300  1.00  0.00            
ATOM     97  H46 ACD     1       6.630  30.980  25.800  1.00  0.00            
ATOM     98  C29 ACD     1       7.960  31.870  24.150  1.00  0.00            
ATOM     99  H47 ACD     1       8.610  31.470  23.370  1.00  0.00            
ATOM    100  O24 ACD     1       8.560  33.030  24.700  1.00  0.00            
ATOM    101  C30 ACD     1       6.680  32.450  23.400  1.00  0.00            
ATOM    102  H48 ACD     1       7.020  33.310  22.810  1.00  0.00            
ATOM    103  H49 ACD     1       6.350  31.670  22.710  1.00  0.00            
ATOM    104  O25 ACD     1       5.610  32.830  24.230  1.00  0.00            
ATOM    105  H50 ACD     1       5.270  32.080  24.730  1.00  0.00            
ATOM    106  C31 ACD     1       8.700  30.750  26.360  1.00  0.00            
ATOM    107  H51 ACD     1       9.510  30.100  26.030  1.00  0.00            
ATOM    108  O26 ACD     1       8.180  30.200  27.610  1.00  0.00            
ATOM    109  H52 ACD     1       8.840  30.410  28.270  1.00  0.00            
ATOM    110  C32 ACD     1       9.340  32.090  26.690  1.00  0.00            
ATOM    111  H53 ACD     1       8.660  32.720  27.280  1.00  0.00            
ATOM    112  O27 ACD     1      10.490  31.870  27.540  1.00  0.00            
ATOM    113  H54 ACD     1      10.690  32.750  27.880  1.00  0.00            
ATOM    114  C33 ACD     1       9.740  32.770  25.430  1.00  0.00            
ATOM    115  H55 ACD     1      10.180  33.730  25.700  1.00  0.00            
ATOM    116  O28 ACD     1      10.650  31.910  24.730  1.00  0.00            
ATOM    117  C34 ACD     1      11.990  32.490  24.490  1.00  0.00            
ATOM    118  H56 ACD     1      12.150  33.380  25.120  1.00  0.00            
ATOM    119  C35 ACD     1      13.040  31.460  24.820  1.00  0.00            
ATOM    120  H57 ACD     1      12.870  30.570  24.200  1.00  0.00            
ATOM    121  O29 ACD     1      13.050  31.250  26.210  1.00  0.00            
ATOM    122  H58 ACD     1      12.140  31.230  26.520  1.00  0.00            
ATOM    123  C36 ACD     1      14.390  31.900  24.350  1.00  0.00            
ATOM    124  H59 ACD     1      14.600  32.830  24.900  1.00  0.00            
ATOM    125  O30 ACD     1      15.440  30.940  24.550  1.00  0.00            
ATOM    126  H60 ACD     1      15.310  30.720  25.480  1.00  0.00            
ATOM    127  C1  EB3     2      17.690  25.330  21.310  1.00  0.00            
ATOM    128  N1  EB3     2      16.660  25.320  22.430  1.00  0.00            
ATOM    129  C2  EB3     2      16.000  26.620  22.480  1.00  0.00            
ATOM    130  C3  EB3     2      14.830  26.660  23.500  1.00  0.00            
ATOM    131  O1  EB3     2      13.920  25.650  23.100  1.00  0.00            
ATOM    132  C4  EB3     2      12.490  25.720  23.480  1.00  0.00            
ATOM    133  C5  EB3     2      11.960  26.990  22.860  1.00  0.00            
ATOM    134  C6  EB3     2      11.910  27.150  21.430  1.00  0.00            
ATOM    135  C7  EB3     2      11.310  28.270  20.840  1.00  0.00            
ATOM    136  C8  EB3     2      10.700  29.170  21.710  1.00  0.00            
ATOM    137  Br1 EB3     2       9.890  30.730  21.070  1.00  0.00            
ATOM    138  C9  EB3     2      10.620  28.990  23.100  1.00  0.00            
ATOM    139  C10 EB3     2      11.270  27.880  23.670  1.00  0.00            
ATOM    140  C11 EB3     2      11.770  24.440  22.990  1.00  0.00            
ATOM    141  C12 EB3     2      10.800  23.850  23.800  1.00  0.00            
ATOM    142  C13 EB3     2      10.150  22.640  23.490  1.00  0.00            
ATOM    143  C14 EB3     2      10.560  21.960  22.370  1.00  0.00            
ATOM    144  C15 EB3     2      11.540  22.490  21.530  1.00  0.00            
ATOM    145  C16 EB3     2      12.130  23.780  21.790  1.00  0.00            
ATOM    146  C17 EB3     2      17.470  25.190  23.690  1.00  0.00            
ATOM    147  H1  EB3     2      18.160  26.310  21.180  1.00  0.00            
ATOM    148  H2  EB3     2      18.420  24.540  21.440  1.00  0.00            
ATOM    149  H3  EB3     2      17.090  25.100  20.430  1.00  0.00            
ATOM    150  H4  EB3     2      15.940  24.590  22.290  1.00  0.00            
ATOM    151  H5  EB3     2      15.600  26.840  21.490  1.00  0.00            
ATOM    152  H6  EB3     2      16.710  27.420  22.680  1.00  0.00            
ATOM    153  H7  EB3     2      14.410  27.670  23.390  1.00  0.00            
ATOM    154  H8  EB3     2      15.130  26.470  24.540  1.00  0.00            
ATOM    155  H9  EB3     2      12.410  25.900  24.560  1.00  0.00            
ATOM    156  H10 EB3     2      12.420  26.450  20.770  1.00  0.00            
ATOM    157  H11 EB3     2      11.510  28.410  19.780  1.00  0.00            
ATOM    158  H12 EB3     2       9.970  29.560  23.750  1.00  0.00            
ATOM    159  H13 EB3     2      11.110  27.600  24.710  1.00  0.00            
ATOM    160  H14 EB3     2      10.660  24.310  24.770  1.00  0.00            
ATOM    161  H15 EB3     2       9.500  22.190  24.230  1.00  0.00            
ATOM    162  H16 EB3     2      10.350  20.900  22.200  1.00  0.00            
ATOM    163  H17 EB3     2      11.990  21.940  20.710  1.00  0.00            
ATOM    164  H18 EB3     2      12.800  24.260  21.090  1.00  0.00            
ATOM    165  H19 EB3     2      18.130  26.050  23.800  1.00  0.00            
ATOM    166  H20 EB3     2      16.670  25.160  24.430  1.00  0.00            
ATOM    167  H21 EB3     2      18.060  24.290  23.870  1.00  0.00            
TER
ENDMDL
MODEL        1
ATOM      1  H1  ACD     1      42.180  28.420  23.800  1.00  0.00            
ATOM      2  O1  ACD     1      41.700  29.160  24.190  1.00  0.00            
ATOM      3  C1  ACD     1      40.260  29.010  24.310  1.00  0.00            
ATOM      4  H2  ACD     1      39.780  29.930  24.660  1.00  0.00            
ATOM      5  H3  ACD     1      40.020  28.250  25.060  1.00  0.00            
ATOM      6  C2  ACD     1      39.540  28.630  23.040  1.00  0.00            
ATOM      7  H4  ACD     1      40.000  29.210  22.230  1.00  0.00            
ATOM      8  O2  ACD     1      39.810  27.230  22.800  1.00  0.00            
ATOM      9  C3  ACD     1      39.340  26.670  21.600  1.00  0.00            
ATOM     10  H5  ACD     1      39.650  25.620  21.480  1.00  0.00            
ATOM     11  O3  ACD     1      39.700  27.360  20.390  1.00  0.00            
ATOM     12  C4  ACD     1      40.770  26.770  19.620  1.00  0.00            
ATOM     13  H6  ACD     1      40.830  25.700  19.830  1.00  0.00            
ATOM     14  C5  ACD     1      40.330  26.810  18.200  1.00  0.00            
ATOM     15  H7  ACD     1      39.860  27.760  17.940  1.00  0.00            
ATOM     16  O4  ACD     1      39.260  25.880  18.060  1.00  0.00            
ATOM     17  H8  ACD     1      38.640  26.350  17.490  1.00  0.00            
ATOM     18  C6  ACD     1      41.490  26.650  17.240  1.00  0.00            
ATOM     19  H9  ACD     1      41.970  25.660  17.180  1.00  0.00            
ATOM     20  O5  ACD     1      41.060  26.950  15.880  1.00  0.00            
ATOM     21  H10 ACD     1      40.970  26.080  15.470  1.00  0.00            
ATOM     22  C7  ACD     1      42.570  27.650  17.640  1.00  0.00            
ATOM     23  H11 ACD     1      43.450  27.560  16.990  1.00  0.00            
ATOM     24  O6  ACD     1      42.990  27.360  18.970  1.00  0.00            
ATOM     25  C8  ACD     1      42.120  27.440  20.020  1.00  0.00            
ATOM     26  H12 ACD     1      41.910  28.490  20.270  1.00  0.00            
ATOM     27  C9  ACD     1      42.710  26.890  21.320  1.00  0.00            
ATOM     28  H13 ACD     1      42.080  26.800  22.210  1.00  0.00            
ATOM     29  H14 ACD     1      43.070  25.870  21.120  1.00  0.00            
ATOM     30  O7  ACD     1      43.730  27.680  21.840  1.00  0.00            
ATOM     31  H15 ACD     1      44.410  27.660  21.170  1.00  0.00            
ATOM     32  O8  ACD     1      42.050  28.950  17.600  1.00  0.00            
ATOM     33  C10 ACD     1      42.640  29.930  16.780  1.00  0.00            
ATOM     34  H16 ACD     1      43.210  29.420  15.990  1.00  0.00            
ATOM     35  C11 ACD     1      41.490  30.530  15.930  1.00  0.00            
ATOM     36  H17 ACD     1      40.760  30.970  16.610  1.00  0.00            
ATOM     37  O9  ACD     1      40.820  29.570  15.190  1.00  0.00            
ATOM     38  H18 ACD     1      40.930  28.760  15.700  1.00  0.00            
ATOM     39  C12 ACD     1      42.140  31.700  15.170  1.00  0.00            
ATOM     40  H19 ACD     1      42.840  31.120  14.560  1.00  0.00            
ATOM     41  O10 ACD     1      41.150  32.340  14.440  1.00  0.00            
ATOM     42  H20 ACD     1      40.370  31.790  14.540  1.00  0.00            
ATOM     43  C13 ACD     1      42.960  32.680  15.990  1.00  0.00
[truncated: 1,582,869 more chars]
