# Supplementary material for: Achieving Chemical Accuracy in Cyclodextrin Host–Guest Binding via Integrative Atomistic Modelling
Source: Adv Sci (Weinh). 2025 Dec 14;13(10):e19782. doi: 10.1002/advs.202519782 (PMC12915143; doi:10.1002/advs.202519782)
Supplement: Supplementary file 1 — Supporting Information [file ADVS-13-e19782-s003.zip › all_poses/ACD.EF2.pdb]

MODEL        1
ATOM      1  H1  ACD     1      27.200  27.070   8.530  1.00  0.00            
ATOM      2  O1  ACD     1      26.420  27.330   9.020  1.00  0.00            
ATOM      3  C1  ACD     1      26.710  26.670  10.310  1.00  0.00            
ATOM      4  H2  ACD     1      27.140  27.390  11.010  1.00  0.00            
ATOM      5  H3  ACD     1      27.530  25.950  10.170  1.00  0.00            
ATOM      6  C2  ACD     1      25.470  26.090  10.960  1.00  0.00            
ATOM      7  H4  ACD     1      25.850  25.700  11.910  1.00  0.00            
ATOM      8  O2  ACD     1      24.540  27.280  11.220  1.00  0.00            
ATOM      9  C3  ACD     1      23.270  27.030  11.870  1.00  0.00            
ATOM     10  H5  ACD     1      22.620  27.900  11.960  1.00  0.00            
ATOM     11  O3  ACD     1      23.430  26.390  13.150  1.00  0.00            
ATOM     12  C4  ACD     1      22.980  27.050  14.310  1.00  0.00            
ATOM     13  H6  ACD     1      22.250  27.790  13.960  1.00  0.00            
ATOM     14  C5  ACD     1      22.330  25.970  15.130  1.00  0.00            
ATOM     15  H7  ACD     1      23.130  25.210  15.160  1.00  0.00            
ATOM     16  O4  ACD     1      21.210  25.340  14.460  1.00  0.00            
ATOM     17  H8  ACD     1      21.160  24.430  14.780  1.00  0.00            
ATOM     18  C6  ACD     1      21.990  26.410  16.600  1.00  0.00            
ATOM     19  H9  ACD     1      21.180  27.160  16.710  1.00  0.00            
ATOM     20  O5  ACD     1      21.670  25.300  17.360  1.00  0.00            
ATOM     21  H10 ACD     1      20.720  25.140  17.300  1.00  0.00            
ATOM     22  C7  ACD     1      23.250  27.050  17.130  1.00  0.00            
ATOM     23  H11 ACD     1      23.020  27.580  18.060  1.00  0.00            
ATOM     24  O6  ACD     1      23.730  28.080  16.350  1.00  0.00            
ATOM     25  C8  ACD     1      24.150  27.710  15.060  1.00  0.00            
ATOM     26  H12 ACD     1      25.000  27.010  15.000  1.00  0.00            
ATOM     27  C9  ACD     1      24.670  28.910  14.330  1.00  0.00            
ATOM     28  H13 ACD     1      25.600  29.290  14.770  1.00  0.00            
ATOM     29  H14 ACD     1      24.860  28.620  13.290  1.00  0.00            
ATOM     30  O7  ACD     1      23.770  30.000  14.270  1.00  0.00            
ATOM     31  H15 ACD     1      23.840  30.440  15.120  1.00  0.00            
ATOM     32  O8  ACD     1      24.190  26.090  17.310  1.00  0.00            
ATOM     33  C10 ACD     1      24.690  25.910  18.680  1.00  0.00            
ATOM     34  H16 ACD     1      24.120  26.540  19.380  1.00  0.00            
ATOM     35  C11 ACD     1      24.460  24.430  19.080  1.00  0.00            
ATOM     36  H17 ACD     1      24.700  23.760  18.240  1.00  0.00            
ATOM     37  O9  ACD     1      23.030  24.200  19.420  1.00  0.00            
ATOM     38  H18 ACD     1      22.600  24.380  18.580  1.00  0.00            
ATOM     39  C12 ACD     1      25.300  24.080  20.330  1.00  0.00            
ATOM     40  H19 ACD     1      24.930  24.770  21.100  1.00  0.00            
ATOM     41  O10 ACD     1      25.210  22.730  20.710  1.00  0.00            
ATOM     42  H20 ACD     1      24.300  22.670  20.990  1.00  0.00            
ATOM     43  C13 ACD     1      26.730  24.530  20.190  1.00  0.00            
ATOM     44  H21 ACD     1      27.300  24.190  21.060  1.00  0.00            
ATOM     45  O11 ACD     1      26.800  25.930  20.040  1.00  0.00            
ATOM     46  C14 ACD     1      26.120  26.460  18.840  1.00  0.00            
ATOM     47  H22 ACD     1      26.690  26.200  17.940  1.00  0.00            
ATOM     48  C15 ACD     1      26.060  28.000  18.940  1.00  0.00            
ATOM     49  H23 ACD     1      27.060  28.450  18.970  1.00  0.00            
ATOM     50  H24 ACD     1      25.580  28.360  18.020  1.00  0.00            
ATOM     51  O12 ACD     1      25.210  28.420  20.040  1.00  0.00            
ATOM     52  H25 ACD     1      24.940  29.290  19.730  1.00  0.00            
ATOM     53  O13 ACD     1      27.130  23.880  18.990  1.00  0.00            
ATOM     54  C16 ACD     1      28.410  23.240  18.920  1.00  0.00            
ATOM     55  H26 ACD     1      28.910  23.350  19.890  1.00  0.00            
ATOM     56  C17 ACD     1      28.230  21.780  18.720  1.00  0.00            
ATOM     57  H27 ACD     1      27.790  21.540  17.750  1.00  0.00            
ATOM     58  O14 ACD     1      27.360  21.200  19.750  1.00  0.00            
ATOM     59  H28 ACD     1      26.630  21.790  19.960  1.00  0.00            
ATOM     60  C18 ACD     1      29.610  21.140  18.650  1.00  0.00            
ATOM     61  H29 ACD     1      30.170  21.260  19.590  1.00  0.00            
ATOM     62  O15 ACD     1      29.360  19.750  18.390  1.00  0.00            
ATOM     63  H30 ACD     1      29.020  19.760  17.490  1.00  0.00            
ATOM     64  C19 ACD     1      30.350  21.770  17.480  1.00  0.00            
ATOM     65  H31 ACD     1      31.340  21.370  17.270  1.00  0.00            
ATOM     66  O16 ACD     1      30.530  23.120  17.770  1.00  0.00            
ATOM     67  C20 ACD     1      29.280  23.950  17.860  1.00  0.00            
ATOM     68  H32 ACD     1      28.860  24.050  16.850  1.00  0.00            
ATOM     69  C21 ACD     1      29.670  25.300  18.450  1.00  0.00            
ATOM     70  H33 ACD     1      29.060  25.620  19.310  1.00  0.00            
ATOM     71  H34 ACD     1      30.670  25.150  18.880  1.00  0.00            
ATOM     72  O17 ACD     1      29.720  26.260  17.460  1.00  0.00            
ATOM     73  H35 ACD     1      30.540  26.070  17.000  1.00  0.00            
ATOM     74  O18 ACD     1      29.510  21.620  16.240  1.00  0.00            
ATOM     75  C22 ACD     1      29.800  20.880  15.180  1.00  0.00            
ATOM     76  H36 ACD     1      30.560  20.100  15.330  1.00  0.00            
ATOM     77  C23 ACD     1      28.410  20.190  14.850  1.00  0.00            
ATOM     78  H37 ACD     1      27.730  21.050  14.770  1.00  0.00            
ATOM     79  O19 ACD     1      27.970  19.430  15.950  1.00  0.00            
ATOM     80  H38 ACD     1      27.020  19.360  15.910  1.00  0.00            
ATOM     81  C24 ACD     1      28.430  19.350  13.560  1.00  0.00            
ATOM     82  H39 ACD     1      29.170  18.570  13.750  1.00  0.00            
ATOM     83  O20 ACD     1      27.210  18.890  13.100  1.00  0.00            
ATOM     84  H40 ACD     1      27.120  19.040  12.150  1.00  0.00            
ATOM     85  C25 ACD     1      29.070  20.270  12.450  1.00  0.00            
ATOM     86  H41 ACD     1      29.340  19.640  11.590  1.00  0.00            
ATOM     87  O21 ACD     1      30.340  20.870  12.890  1.00  0.00            
ATOM     88  C26 ACD     1      30.340  21.700  14.030  1.00  0.00            
ATOM     89  H42 ACD     1      29.630  22.530  13.920  1.00  0.00            
ATOM     90  C27 ACD     1      31.660  22.380  14.300  1.00  0.00            
ATOM     91  H43 ACD     1      31.840  23.090  13.490  1.00  0.00            
ATOM     92  H44 ACD     1      31.570  22.940  15.240  1.00  0.00            
ATOM     93  O22 ACD     1      32.610  21.380  14.450  1.00  0.00            
ATOM     94  H45 ACD     1      33.450  21.820  14.610  1.00  0.00            
ATOM     95  O23 ACD     1      28.190  21.330  12.130  1.00  0.00            
ATOM     96  C28 ACD     1      27.990  21.660  10.770  1.00  0.00            
ATOM     97  H46 ACD     1      28.700  21.100  10.140  1.00  0.00            
ATOM     98  C29 ACD     1      28.300  23.160  10.660  1.00  0.00            
ATOM     99  H47 ACD     1      27.720  23.690  11.430  1.00  0.00            
ATOM    100  O24 ACD     1      27.740  23.710   9.400  1.00  0.00            
ATOM    101  C30 ACD     1      29.790  23.680  10.840  1.00  0.00            
ATOM    102  H48 ACD     1      29.780  24.740  10.560  1.00  0.00            
ATOM    103  H49 ACD     1      30.050  23.560  11.900  1.00  0.00            
ATOM    104  O25 ACD     1      30.670  22.780  10.080  1.00  0.00            
ATOM    105  H50 ACD     1      30.370  22.830   9.170  1.00  0.00            
ATOM    106  C31 ACD     1      26.630  21.210  10.400  1.00  0.00            
ATOM    107  H51 ACD     1      25.980  21.610  11.190  1.00  0.00            
ATOM    108  O26 ACD     1      26.620  19.840  10.320  1.00  0.00            
ATOM    109  H52 ACD     1      25.850  19.540   9.810  1.00  0.00            
ATOM    110  C32 ACD     1      26.200  21.880   9.040  1.00  0.00            
ATOM    111  H53 ACD     1      26.890  21.680   8.220  1.00  0.00            
ATOM    112  O27 ACD     1      24.820  21.500   8.710  1.00  0.00            
ATOM    113  H54 ACD     1      24.280  22.050   9.290  1.00  0.00            
ATOM    114  C33 ACD     1      26.320  23.440   9.160  1.00  0.00            
ATOM    115  H55 ACD     1      26.010  23.830   8.180  1.00  0.00            
ATOM    116  O28 ACD     1      25.440  23.820  10.220  1.00  0.00            
ATOM    117  C34 ACD     1      24.780  25.060  10.100  1.00  0.00            
ATOM    118  H56 ACD     1      24.730  25.370   9.050  1.00  0.00            
ATOM    119  C35 ACD     1      23.340  24.760  10.550  1.00  0.00            
ATOM    120  H57 ACD     1      23.440  24.200  11.490  1.00  0.00            
ATOM    121  O29 ACD     1      22.660  23.940   9.610  1.00  0.00            
ATOM    122  H58 ACD     1      21.950  23.590  10.150  1.00  0.00            
ATOM    123  C36 ACD     1      22.550  26.080  10.920  1.00  0.00            
ATOM    124  H59 ACD     1      22.300  26.560   9.960  1.00  0.00            
ATOM    125  O30 ACD     1      21.400  25.670  11.610  1.00  0.00            
ATOM    126  H60 ACD     1      21.580  25.600  12.550  1.00  0.00            
ATOM    127  C1  EF2     2      27.070  24.560  14.150  1.00  0.00            
ATOM    128  O1  EF2     2      25.790  23.980  13.870  1.00  0.00            
ATOM    129  C2  EF2     2      25.320  22.870  14.550  1.00  0.00            
ATOM    130  C3  EF2     2      25.750  22.570  15.880  1.00  0.00            
ATOM    131  C4  EF2     2      25.400  21.300  16.450  1.00  0.00            
ATOM    132  C5  EF2     2      24.630  20.440  15.680  1.00  0.00            
ATOM    133  N1  EF2     2      24.120  19.160  15.950  1.00  0.00            
ATOM    134  C6  EF2     2      23.440  18.710  14.840  1.00  0.00            
ATOM    135  C7  EF2     2      23.450  19.700  13.870  1.00  0.00            
ATOM    136  C8  EF2     2      22.750  19.570  12.550  1.00  0.00            
ATOM    137  C9  EF2     2      23.720  19.110  11.490  1.00  0.00            
ATOM    138  N2  EF2     2      23.090  18.850  10.210  1.00  0.00            
ATOM    139  C10 EF2     2      23.740  18.670   9.020  1.00  0.00            
ATOM    140  C11 EF2     2      22.800  18.520   7.900  1.00  0.00            
ATOM    141  O2  EF2     2      24.950  18.420   8.970  1.00  0.00            
ATOM    142  C12 EF2     2      24.170  20.820  14.420  1.00  0.00            
ATOM    143  C13 EF2     2      24.470  22.040  13.820  1.00  0.00            
ATOM    144  H1  EF2     2      27.080  24.890  15.200  1.00  0.00            
ATOM    145  H2  EF2     2      27.900  23.880  13.910  1.00  0.00            
ATOM    146  H3  EF2     2      27.150  25.480  13.560  1.00  0.00            
ATOM    147  H4  EF2     2      26.390  23.210  16.480  1.00  0.00            
ATOM    148  H5  EF2     2      25.700  21.080  17.480  1.00  0.00            
ATOM    149  H6  EF2     2      24.320  18.620  16.780  1.00  0.00            
ATOM    150  H7  EF2     2      22.810  17.830  14.750  1.00  0.00            
ATOM    151  H8  EF2     2      22.290  20.510  12.240  1.00  0.00            
ATOM    152  H9  EF2     2      21.930  18.860  12.700  1.00  0.00            
ATOM    153  H10 EF2     2      24.330  18.270  11.830  1.00  0.00            
ATOM    154  H11 EF2     2      24.380  19.980  11.350  1.00  0.00            
ATOM    155  H12 EF2     2      22.080  18.840  10.220  1.00  0.00            
ATOM    156  H13 EF2     2      23.410  18.160   7.060  1.00  0.00            
ATOM    157  H14 EF2     2      22.060  17.740   8.140  1.00  0.00            
ATOM    158  H15 EF2     2      22.350  19.500   7.720  1.00  0.00            
ATOM    159  H16 EF2     2      24.120  22.270  12.820  1.00  0.00            
TER
ENDMDL
MODEL        1
ATOM      1  H1  ACD     1      25.070  34.310  12.780  1.00  0.00            
ATOM      2  O1  ACD     1      25.880  34.340  12.250  1.00  0.00            
ATOM      3  C1  ACD     1      26.760  33.320  12.750  1.00  0.00            
ATOM      4  H2  ACD     1      27.260  33.670  13.670  1.00  0.00            
ATOM      5  H3  ACD     1      27.520  33.090  12.000  1.00  0.00            
ATOM      6  C2  ACD     1      25.960  32.000  13.100  1.00  0.00            
ATOM      7  H4  ACD     1      26.680  31.370  13.640  1.00  0.00            
ATOM      8  O2  ACD     1      24.860  32.230  13.930  1.00  0.00            
ATOM      9  C3  ACD     1      24.230  31.000  14.330  1.00  0.00            
ATOM     10  H5  ACD     1      23.440  31.310  15.020  1.00  0.00            
ATOM     11  O3  ACD     1      25.120  30.120  15.030  1.00  0.00            
ATOM     12  C4  ACD     1      24.850  29.830  16.430  1.00  0.00            
ATOM     13  H6  ACD     1      24.090  30.500  16.840  1.00  0.00            
ATOM     14  C5  ACD     1      24.410  28.400  16.490  1.00  0.00            
ATOM     15  H7  ACD     1      25.150  27.770  15.990  1.00  0.00            
ATOM     16  O4  ACD     1      23.100  28.140  15.930  1.00  0.00            
ATOM     17  H8  ACD     1      22.950  27.220  15.680  1.00  0.00            
ATOM     18  C6  ACD     1      24.440  27.830  17.930  1.00  0.00            
ATOM     19  H9  ACD     1      23.690  28.350  18.530  1.00  0.00            
ATOM     20  O5  ACD     1      24.290  26.420  17.910  1.00  0.00            
ATOM     21  H10 ACD     1      25.100  26.100  17.500  1.00  0.00            
ATOM     22  C7  ACD     1      25.860  28.100  18.490  1.00  0.00            
ATOM     23  H11 ACD     1      25.920  27.770  19.530  1.00  0.00            
ATOM     24  O6  ACD     1      26.200  29.490  18.400  1.00  0.00            
ATOM     25  C8  ACD     1      26.230  30.030  17.090  1.00  0.00            
ATOM     26  H12 ACD     1      27.060  29.540  16.570  1.00  0.00            
ATOM     27  C9  ACD     1      26.640  31.530  17.160  1.00  0.00            
ATOM     28  H13 ACD     1      27.500  31.500  17.840  1.00  0.00            
ATOM     29  H14 ACD     1      26.910  31.830  16.130  1.00  0.00            
ATOM     30  O7  ACD     1      25.600  32.330  17.820  1.00  0.00            
ATOM     31  H15 ACD     1      25.840  33.250  17.710  1.00  0.00            
ATOM     32  O8  ACD     1      26.830  27.260  17.810  1.00  0.00            
ATOM     33  C10 ACD     1      27.920  26.570  18.510  1.00  0.00            
ATOM     34  H16 ACD     1      27.740  26.540  19.590  1.00  0.00            
ATOM     35  C11 ACD     1      27.810  25.150  17.960  1.00  0.00            
ATOM     36  H17 ACD     1      27.840  25.390  16.890  1.00  0.00            
ATOM     37  O9  ACD     1      26.550  24.480  18.330  1.00  0.00            
ATOM     38  H18 ACD     1      26.410  24.570  19.270  1.00  0.00            
ATOM     39  C12 ACD     1      29.100  24.320  18.250  1.00  0.00            
ATOM     40  H19 ACD     1      29.260  24.130  19.320  1.00  0.00            
ATOM     41  O10 ACD     1      29.100  23.030  17.600  1.00  0.00            
ATOM     42  H20 ACD     1      28.430  22.530  18.080  1.00  0.00            
ATOM     43  C13 ACD     1      30.260  25.080  17.570  1.00  0.00            
ATOM     44  H21 ACD     1      31.270  24.700  17.790  1.00  0.00            
ATOM     45  O11 ACD     1      30.300  26.320  18.260  1.00  0.00            
ATOM     46  C14 ACD     1      29.180  27.310  18.060  1.00  0.00            
ATOM     47  H22 ACD     1      29.080  27.600  17.010  1.00  0.00            
ATOM     48  C15 ACD     1      29.550  28.560  18.770  1.00  0.00            
ATOM     49  H23 ACD     1      30.420  29.060  18.330  1.00  0.00            
ATOM     50  H24 ACD     1      28.660  29.200  18.840  1.00  0.00            
ATOM     51  O12 ACD     1      30.010  28.210  20.130  1.00  0.00            
ATOM     52  H25 ACD     1      30.240  29.030  20.580  1.00  0.00            
ATOM     53  O13 ACD     1      30.050  25.120  16.200  1.00  0.00            
ATOM     54  C16 ACD     1      31.050  24.950  15.310  1.00  0.00            
ATOM     55  H26 ACD     1      31.750  24.210  15.730  1.00  0.00            
ATOM     56  C17 ACD     1      30.400  24.260  14.140  1.00  0.00            
ATOM     57  H27 ACD     1      29.570  24.820  13.700  1.00  0.00            
ATOM     58  O14 ACD     1      29.800  23.000  14.530  1.00  0.00            
ATOM     59  H28 ACD     1      28.910  23.190  14.840  1.00  0.00            
ATOM     60  C18 ACD     1      31.530  23.900  13.090  1.00  0.00            
ATOM     61  H29 ACD     1      32.260  23.230  13.550  1.00  0.00            
ATOM     62  O15 ACD     1      31.100  23.240  11.870  1.00  0.00            
ATOM     63  H30 ACD     1      30.680  22.450  12.200  1.00  0.00            
ATOM     64  C19 ACD     1      32.160  25.200  12.720  1.00  0.00            
ATOM     65  H31 ACD     1      33.020  24.930  12.100  1.00  0.00            
ATOM     66  O16 ACD     1      32.750  25.880  13.920  1.00  0.00            
ATOM     67  C20 ACD     1      31.790  26.210  14.960  1.00  0.00            
ATOM     68  H32 ACD     1      31.070  26.940  14.570  1.00  0.00            
ATOM     69  C21 ACD     1      32.550  26.950  16.090  1.00  0.00            
ATOM     70  H33 ACD     1      31.800  27.220  16.840  1.00  0.00            
ATOM     71  H34 ACD     1      33.270  26.260  16.550  1.00  0.00            
ATOM     72  O17 ACD     1      33.120  28.210  15.610  1.00  0.00            
ATOM     73  H35 ACD     1      34.000  28.030  15.270  1.00  0.00            
ATOM     74  O18 ACD     1      31.260  26.060  11.880  1.00  0.00            
ATOM     75  C22 ACD     1      31.690  26.540  10.610  1.00  0.00            
ATOM     76  H36 ACD     1      32.640  26.110  10.280  1.00  0.00            
ATOM     77  C23 ACD     1      30.650  26.130   9.600  1.00  0.00            
ATOM     78  H37 ACD     1      29.700  26.350  10.100  1.00  0.00            
ATOM     79  O19 ACD     1      30.640  24.730   9.460  1.00  0.00            
ATOM     80  H38 ACD     1      30.690  24.410  10.370  1.00  0.00            
ATOM     81  C24 ACD     1      30.690  27.000   8.350  1.00  0.00            
ATOM     82  H39 ACD     1      31.560  26.720   7.740  1.00  0.00            
ATOM     83  O20 ACD     1      29.550  26.890   7.520  1.00  0.00            
ATOM     84  H40 ACD     1      29.020  27.660   7.750  1.00  0.00            
ATOM     85  C25 ACD     1      30.780  28.460   8.600  1.00  0.00            
ATOM     86  H41 ACD     1      31.050  28.920   7.650  1.00  0.00            
ATOM     87  O21 ACD     1      31.900  28.670   9.420  1.00  0.00            
ATOM     88  C26 ACD     1      31.740  28.070  10.680  1.00  0.00            
ATOM     89  H42 ACD     1      30.830  28.480  11.120  1.00  0.00            
ATOM     90  C27 ACD     1      32.880  28.470  11.660  1.00  0.00            
ATOM     91  H43 ACD     1      32.900  29.560  11.520  1.00  0.00            
ATOM     92  H44 ACD     1      32.650  28.320  12.720  1.00  0.00            
ATOM     93  O22 ACD     1      34.120  27.830  11.350  1.00  0.00            
ATOM     94  H45 ACD     1      34.750  28.360  11.850  1.00  0.00            
ATOM     95  O23 ACD     1      29.600  29.010   9.190  1.00  0.00            
ATOM     96  C28 ACD     1      28.930  30.240   8.810  1.00  0.00            
ATOM     97  H46 ACD     1      29.340  30.540   7.840  1.00  0.00            
ATOM     98  C29 ACD     1      29.160  31.270   9.860  1.00  0.00            
ATOM     99  H47 ACD     1      29.030  30.770  10.830  1.00  0.00            
ATOM    100  O24 ACD     1      28.190  32.330   9.870  1.00  0.00            
ATOM    101  C30 ACD     1      30.550  31.770   9.770  1.00  0.00            
ATOM    102  H48 ACD     1      30.690  32.490  10.580  1.00  0.00            
ATOM    103  H49 ACD     1      31.170  30.900  10.040  1.00  0.00            
ATOM    104  O25 ACD     1      30.930  32.340   8.480  1.00  0.00            
ATOM    105  H50 ACD     1      31.880  32.400   8.370  1.00  0.00            
ATOM    106  C31 ACD     1      27.510  29.850   8.530  1.00  0.00            
ATOM    107  H51 ACD     1      27.110  29.310   9.400  1.00  0.00            
ATOM    108  O26 ACD     1      27.380  29.090   7.290  1.00  0.00            
ATOM    109  H52 ACD     1      26.440  29.040   7.090  1.00  0.00            
ATOM    110  C32 ACD     1      26.630  31.080   8.610  1.00  0.00            
ATOM    111  H53 ACD     1      26.780  31.750   7.750  1.00  0.00            
ATOM    112  O27 ACD     1      25.270  30.720   8.510  1.00  0.00            
ATOM    113  H54 ACD     1      25.020  30.420   9.390  1.00  0.00            
ATOM    114  C33 ACD     1      26.800  31.870   9.880  1.00  0.00            
ATOM    115  H55 ACD     1      26.150  32.740   9.970  1.00  0.00            
ATOM    116  O28 ACD     1      26.670  30.980  10.990  1.00  0.00            
ATOM    117  C34 ACD     1      25.550  31.250  11.820  1.00  0.00            
ATOM    118  H56 ACD     1      24.830  31.890  11.290  1.00  0.00            
ATOM    119  C35 ACD     1      24.720  29.990  12.040  1.00  0.00            
ATOM    120  H57 ACD     1      25.430  29.290  12.490  1.00  0.00            
ATOM    121  O29 ACD     1      24.060  29.580  10.840  1.00  0.00            
ATOM    122  H58 ACD     1      23.820  28.650  10.900  1.00  0.00            
ATOM    123  C36 ACD     1      23.570  30.300  13.060  1.00  0.00            
ATOM    124  H59 ACD     1      22.800  30.960  12.630  1.00  0.00            
ATOM    125  O30 ACD     1      22.940  29.080  13.440  1.00  0.00            
ATOM    126  H60 ACD     1      23.280  28.800  14.290  1.00  0.00            
ATOM    127  C1  EF2     2      29.220  29.820  14.280  1.00  0.00            
ATOM    128  O1  EF2     2      28.950  29.010  13.120  1.00  0.00            
ATOM    129  C2  EF2     2      28.020  27.990  13.020  1.00  0.00            
ATOM    130  C3  EF2     2      27.390  27.480  14.180  1.00  0.00            
ATOM    131  C4  EF2     2      26.320  26.570  14.120  1.00  0.00            
ATOM    132  C5  EF2     2      26.070  26.000  12.840  1.00  0.00            
ATOM    133  N1  EF2     2      25.230  24.960  12.520  1.00  0.00            
ATOM    134  C6  EF2     2      25.170  24.910  11.070  1.00  0.00            
ATOM    135  C7  EF2     2      26.130  25.810  10.550  1.00  0.00            
ATOM    136  C8  EF2     2      26.240  26.020   9.060  1.00  0.00            
ATOM    137  C9  EF2     2      26.570  24.780   8.240  1.00  0.00            
ATOM    138  N2  EF2     2      27.560  23.910   8.790  1.00  0.00            
ATOM    139  C10 EF2     2      27.250  22.750   9.440  1.00  0.00            
ATOM    140  C11 EF2     2      28.190  22.130  10.400  1.00  0.00            
ATOM    141  O2  EF2     2      26.150  22.250   9.230  1.00  0.00            
ATOM    142  C12 EF2     2      26.680  26.490  11.690  1.00  0.00            
ATOM    143  C13 EF2     2      27.650  27.500  11.760  1.00  0.00            
ATOM    144  H1  EF2     2      29.790  30.730  14.020  1.00  0.00            
ATOM    145  H2  EF2     2      28.220  30.120  14.610  1.00  0.00            
ATOM    146  H3  EF2     2      29.870  29.260  14.960  1.00  0.00            
ATOM    147  H4  EF2     2      27.720  27.720  15.180  1.00  0.00            
ATOM    148  H5  EF2     2      26.050  26.110  15.060  1.00  0.00            
ATOM    149  H6  EF2     2      24.540  24.640  13.190  1.00  0.00            
ATOM    150  H7  EF2     2      24.610  24.150  10.560  1.00  0.00            
ATOM    151  H8  EF2     2      27.020  26.790   9.000  1.00  0.00            
ATOM    152  H9  EF2     2      25.400  26.530   8.570  1.00  0.00            
ATOM    153  H10 EF2     2      26.860  25.070   7.230  1.00  0.00            
ATOM    154  H11 EF2     2      25.620  24.250   8.070  1.00  0.00            
ATOM    155  H12 EF2     2      28.510  24.230   8.980  1.00  0.00            
ATOM    156  H13 EF2     2      27.760  21.240  10.880  1.00  0.00            
ATOM    157  H14 EF2     2      29.100  21.880   9.840  1.00  0.00            
ATOM    158  H15 EF2     2      28.470  22.930  11.100  1.00  0.00            
ATOM    159  H16 EF2     2      28.250  27.860  10.930  1.00  0.00            
TER
ENDMDL
MODEL        1
ATOM      1  H1  ACD     1      29.240  14.740   3.830  1.00  0.00            
ATOM      2  O1  ACD     1      28.530  15.170   4.320  1.00  0.00            
ATOM      3  C1  ACD     1      29.320  15.800   5.360  1.00  0.00            
ATOM      4  H2  ACD     1      29.640  16.730   4.880  1.00  0.00            
ATOM      5  H3  ACD     1      30.180  15.220   5.720  1.00  0.00            
ATOM      6  C2  ACD     1      28.500  16.210   6.550  1.00  0.00            
ATOM      7  H4  ACD     1      29.080  16.860   7.210  1.00  0.00            
ATOM      8  O2  ACD     1      27.500  17.080   6.070  1.00  0.00            
ATOM      9  C3  ACD     1      26.640  17.570   7.120  1.00  0.00            
ATOM     10  H5  ACD     1      25.960  18.290   6.640  1.00  0.00            
ATOM     11  O3  ACD     1      27.470  18.250   8.070  1.00  0.00            
ATOM     12  C4  ACD     1      27.100  19.690   8.170  1.00  0.00            
ATOM     13  H6  ACD     1      26.490  20.070   7.340  1.00  0.00            
ATOM     14  C5  ACD     1      26.230  19.970   9.410  1.00  0.00            
ATOM     15  H7  ACD     1      26.640  19.520  10.320  1.00  0.00            
ATOM     16  O4  ACD     1      24.860  19.570   9.210  1.00  0.00            
ATOM     17  H8  ACD     1      24.750  18.620   9.100  1.00  0.00            
ATOM     18  C6  ACD     1      26.220  21.500   9.670  1.00  0.00            
ATOM     19  H9  ACD     1      25.670  21.930   8.830  1.00  0.00            
ATOM     20  O5  ACD     1      25.590  21.770  10.950  1.00  0.00            
ATOM     21  H10 ACD     1      26.040  21.570  11.770  1.00  0.00            
ATOM     22  C7  ACD     1      27.600  22.050   9.700  1.00  0.00            
ATOM     23  H11 ACD     1      27.620  23.130   9.890  1.00  0.00            
ATOM     24  O6  ACD     1      28.260  21.810   8.470  1.00  0.00            
ATOM     25  C8  ACD     1      28.430  20.400   8.140  1.00  0.00            
ATOM     26  H12 ACD     1      29.110  19.990   8.900  1.00  0.00            
ATOM     27  C9  ACD     1      29.150  20.440   6.740  1.00  0.00            
ATOM     28  H13 ACD     1      29.490  19.420   6.530  1.00  0.00            
ATOM     29  H14 ACD     1      28.390  20.820   6.050  1.00  0.00            
ATOM     30  O7  ACD     1      30.330  21.310   6.820  1.00  0.00            
ATOM     31  H15 ACD     1      29.990  22.190   7.010  1.00  0.00            
ATOM     32  O8  ACD     1      28.350  21.400  10.720  1.00  0.00            
ATOM     33  C10 ACD     1      29.060  22.110  11.700  1.00  0.00            
ATOM     34  H16 ACD     1      28.800  23.180  11.700  1.00  0.00            
ATOM     35  C11 ACD     1      28.650  21.460  13.010  1.00  0.00            
ATOM     36  H17 ACD     1      28.710  20.370  13.000  1.00  0.00            
ATOM     37  O9  ACD     1      27.320  21.880  13.360  1.00  0.00            
ATOM     38  H18 ACD     1      27.300  22.750  13.760  1.00  0.00            
ATOM     39  C12 ACD     1      29.600  21.850  14.080  1.00  0.00            
ATOM     40  H19 ACD     1      29.470  22.940  14.140  1.00  0.00            
ATOM     41  O10 ACD     1      29.240  21.120  15.280  1.00  0.00            
ATOM     42  H20 ACD     1      29.740  20.310  15.360  1.00  0.00            
ATOM     43  C13 ACD     1      31.060  21.510  13.730  1.00  0.00            
ATOM     44  H21 ACD     1      31.820  21.820  14.460  1.00  0.00            
ATOM     45  O11 ACD     1      31.330  22.340  12.660  1.00  0.00            
ATOM     46  C14 ACD     1      30.570  22.030  11.440  1.00  0.00            
ATOM     47  H22 ACD     1      30.760  20.990  11.140  1.00  0.00            
ATOM     48  C15 ACD     1      31.010  23.000  10.340  1.00  0.00            
ATOM     49  H23 ACD     1      32.100  22.890  10.430  1.00  0.00            
ATOM     50  H24 ACD     1      30.740  22.710   9.320  1.00  0.00            
ATOM     51  O12 ACD     1      30.620  24.360  10.690  1.00  0.00            
ATOM     52  H25 ACD     1      31.150  24.660  11.440  1.00  0.00            
ATOM     53  O13 ACD     1      31.180  20.150  13.330  1.00  0.00            
ATOM     54  C16 ACD     1      32.190  19.410  14.030  1.00  0.00            
ATOM     55  H26 ACD     1      32.720  20.100  14.710  1.00  0.00            
ATOM     56  C17 ACD     1      31.540  18.350  14.820  1.00  0.00            
ATOM     57  H27 ACD     1      30.920  17.690  14.200  1.00  0.00            
ATOM     58  O14 ACD     1      30.680  18.950  15.780  1.00  0.00            
ATOM     59  H28 ACD     1      30.540  18.300  16.480  1.00  0.00            
ATOM     60  C18 ACD     1      32.610  17.480  15.490  1.00  0.00            
ATOM     61  H29 ACD     1      33.250  18.100  16.140  1.00  0.00            
ATOM     62  O15 ACD     1      31.980  16.460  16.180  1.00  0.00            
ATOM     63  H30 ACD     1      31.920  15.710  15.590  1.00  0.00            
ATOM     64  C19 ACD     1      33.520  16.930  14.430  1.00  0.00            
ATOM     65  H31 ACD     1      34.230  16.220  14.860  1.00  0.00            
ATOM     66  O16 ACD     1      34.160  17.980  13.720  1.00  0.00            
ATOM     67  C20 ACD     1      33.240  18.880  13.090  1.00  0.00            
ATOM     68  H32 ACD     1      32.550  18.400  12.400  1.00  0.00            
ATOM     69  C21 ACD     1      33.940  20.040  12.430  1.00  0.00            
ATOM     70  H33 ACD     1      33.250  20.800  12.040  1.00  0.00            
ATOM     71  H34 ACD     1      34.440  20.700  13.150  1.00  0.00            
ATOM     72  O17 ACD     1      34.780  19.550  11.380  1.00  0.00            
ATOM     73  H35 ACD     1      35.360  18.870  11.730  1.00  0.00            
ATOM     74  O18 ACD     1      32.730  16.250  13.500  1.00  0.00            
ATOM     75  C22 ACD     1      33.260  15.080  13.040  1.00  0.00            
ATOM     76  H36 ACD     1      34.240  14.840  13.460  1.00  0.00            
ATOM     77  C23 ACD     1      32.320  14.000  13.470  1.00  0.00            
ATOM     78  H37 ACD     1      31.310  14.280  13.140  1.00  0.00            
ATOM     79  O19 ACD     1      32.430  14.040  14.890  1.00  0.00            
ATOM     80  H38 ACD     1      32.870  13.260  15.260  1.00  0.00            
ATOM     81  C24 ACD     1      32.790  12.650  12.950  1.00  0.00            
ATOM     82  H39 ACD     1      33.790  12.420  13.340  1.00  0.00            
ATOM     83  O20 ACD     1      31.730  11.750  13.230  1.00  0.00            
ATOM     84  H40 ACD     1      31.280  11.690  12.380  1.00  0.00            
ATOM     85  C25 ACD     1      32.900  12.710  11.500  1.00  0.00            
ATOM     86  H41 ACD     1      33.380  11.820  11.080  1.00  0.00            
ATOM     87  O21 ACD     1      33.830  13.720  11.120  1.00  0.00            
ATOM     88  C26 ACD     1      33.410  15.080  11.540  1.00  0.00            
ATOM     89  H42 ACD     1      32.440  15.230  11.050  1.00  0.00            
ATOM     90  C27 ACD     1      34.440  16.020  11.000  1.00  0.00            
ATOM     91  H43 ACD     1      34.380  15.950   9.910  1.00  0.00            
ATOM     92  H44 ACD     1      34.480  17.040  11.400  1.00  0.00            
ATOM     93  O22 ACD     1      35.710  15.530  11.370  1.00  0.00            
ATOM     94  H45 ACD     1      35.800  14.650  10.990  1.00  0.00            
ATOM     95  O23 ACD     1      31.600  12.850  10.920  1.00  0.00            
ATOM     96  C28 ACD     1      31.280  12.370   9.570  1.00  0.00            
ATOM     97  H46 ACD     1      31.870  11.480   9.300  1.00  0.00            
ATOM     98  C29 ACD     1      31.630  13.360   8.470  1.00  0.00            
ATOM     99  H47 ACD     1      31.410  14.360   8.870  1.00  0.00            
ATOM    100  O24 ACD     1      30.760  13.100   7.330  1.00  0.00            
ATOM    101  C30 ACD     1      33.060  13.240   7.960  1.00  0.00            
ATOM    102  H48 ACD     1      33.320  14.190   7.490  1.00  0.00            
ATOM    103  H49 ACD     1      33.710  13.000   8.810  1.00  0.00            
ATOM    104  O25 ACD     1      33.230  12.160   7.060  1.00  0.00            
ATOM    105  H50 ACD     1      32.420  11.900   6.630  1.00  0.00            
ATOM    106  C31 ACD     1      29.790  12.050   9.830  1.00  0.00            
ATOM    107  H51 ACD     1      29.390  12.960  10.320  1.00  0.00            
ATOM    108  O26 ACD     1      29.520  10.980  10.650  1.00  0.00            
ATOM    109  H52 ACD     1      28.630  11.080  11.000  1.00  0.00            
ATOM    110  C32 ACD     1      29.100  11.870   8.510  1.00  0.00            
ATOM    111  H53 ACD     1      29.360  10.960   7.960  1.00  0.00            
ATOM    112  O27 ACD     1      27.600  11.930   8.700  1.00  0.00            
ATOM    113  H54 ACD     1      27.350  12.840   8.880  1.00  0.00            
ATOM    114  C33 ACD     1      29.350  13.060   7.650  1.00  0.00            
ATOM    115  H55 ACD     1      28.840  12.870   6.700  1.00  0.00            
ATOM    116  O28 ACD     1      28.930  14.290   8.230  1.00  0.00            
ATOM    117  C34 ACD     1      27.940  14.950   7.300  1.00  0.00            
ATOM    118  H56 ACD     1      27.460  14.260   6.590  1.00  0.00            
ATOM    119  C35 ACD     1      26.850  15.380   8.290  1.00  0.00            
ATOM    120  H57 ACD     1      27.320  15.920   9.110  1.00  0.00            
ATOM    121  O29 ACD     1      26.150  14.330   8.840  1.00  0.00            
ATOM    122  H58 ACD     1      25.620  14.640   9.570  1.00  0.00            
ATOM    123  C36 ACD     1      25.880  16.410   7.720  1.00  0.00            
ATOM    124  H59 ACD     1      25.390  16.110   6.790  1.00  0.00            
ATOM    125  O30 ACD     1      24.830  16.820   8.640  1.00  0.00            
ATOM    126  H60 ACD     1      24.120  16.190   8.500  1.00  0.00            
ATOM    127  C1  EF2     2      31.300  17.900   9.920  1.00  0.00            
ATOM    128  O1  EF2     2      30.590  16.710  10.300  1.00  0.00            
ATOM    129  C2  EF2     2      29.620  16.790  11.300  1.00  0.00            
ATOM    130  C3  EF2     2      28.810  17.950  11.540  1.00  0.00            
ATOM    131  C4  EF2     2      27.700  17.890  12.440  1.00  0.00            
ATOM    132  C5  EF2     2      27.540  16.740  13.170  1.00  0.00            
ATOM    133  N1  EF2     2      26.480  16.470  14.030  1.00  0.00            
ATOM    134  C6  EF2     2      26.680  15.160  14.520  1.00  0.00            
ATOM    135  C7  EF2     2      27.770  14.620  13.830  1.00  0.00            
ATOM    136  C8  EF2     2      28.300  13.180  13.970  1.00  0.00            
ATOM    137  C9  EF2     2      28.970  13.070  15.370  1.00  0.00            
ATOM    138  N2  EF2     2      29.570  11.740  15.660  1.00  0.00            
ATOM    139  C10 EF2     2      29.340  11.070  16.840  1.00  0.00            
ATOM    140  C11 EF2     2      30.090   9.800  16.960  1.00  0.00            
ATOM    141  O2  EF2     2      28.570  11.370  17.700  1.00  0.00            
ATOM    142  C12 EF2     2      28.330  15.710  13.040  1.00  0.00            
ATOM    143  C13 EF2     2      29.410  15.620  12.100  1.00  0.00            
ATOM    144  H1  EF2     2      31.290  18.690  10.670  1.00  0.00            
ATOM    145  H2  EF2     2      32.350  17.630   9.750  1.00  0.00            
ATOM    146  H3  EF2     2      30.820  18.230   8.990  1.00  0.00            
ATOM    147  H4  EF2     2      28.930  18.870  10.980  1.00  0.00            
ATOM    148  H5  EF2     2      26.970  18.690  12.430  1.00  0.00            
ATOM    149  H6  EF2     2      25.800  17.150  14.350  1.00  0.00            
ATOM    150  H7  EF2     2      25.960  14.620  15.130  1.00  0.00            
ATOM    151  H8  EF2     2      28.980  12.790  13.200  1.00  0.00            
ATOM    152  H9  EF2     2      27.470  12.460  13.880  1.00  0.00            
ATOM    153  H10 EF2     2      28.280  13.370  16.160  1.00  0.00            
ATOM    154  H11 EF2     2      29.770  13.800  15.520  1.00  0.00            
ATOM    155  H12 EF2     2      30.230  11.310  15.030  1.00  0.00            
ATOM    156  H13 EF2     2      31.150   9.820  16.680  1.00  0.00            
ATOM    157  H14 EF2     2      30.080   9.410  17.990  1.00  0.00            
ATOM    158  H15 EF2     2      29.500   9.130  16.330  1.00  0.00            
ATOM    159  H16 EF2     2      29.900  14.700  11.810  1.00  0.00            
TER
ENDMDL
MODEL        1
ATOM      1  H1  ACD     1      20.910  29.330   7.640  1.00  0.00            
ATOM      2  O1  ACD     1      21.760  29.080   7.280  1.00  0.00            
ATOM      3  C1  ACD     1      22.510  28.370   8.250  1.00  0.00            
ATOM      4  H2  ACD     1      22.620  28.880   9.210  1.00  0.00            
ATOM      5  H3  ACD     1      23.550  28.180   7.950  1.00  0.00            
ATOM      6  C2  ACD     1      21.810  27.140   8.690  1.00  0.00            
ATOM      7  H4  ACD     1      22.300  26.740   9.590  1.00  0.00            
ATOM      8  O2  ACD     1      20.480  27.420   9.110  1.00  0.00            
ATOM      9  C3  ACD     1      19.710  26.310   9.590  1.00  0.00            
ATOM     10  H5  ACD     1      18.790  26.730  10.020  1.00  0.00            
ATOM     11  O3  ACD     1      20.470  25.700  10.610  1.00  0.00            
ATOM     12  C4  ACD     1      20.030  25.860  11.910  1.00  0.00            
ATOM     13  H6  ACD     1      18.970  25.690  12.120  1.00  0.00            
ATOM     14  C5  ACD     1      20.780  24.740  12.700  1.00  0.00            
ATOM     15  H7  ACD     1      21.840  24.640  12.430  1.00  0.00            
ATOM     16  O4  ACD     1      20.120  23.520  12.330  1.00  0.00            
ATOM     17  H8  ACD     1      20.160  23.500  11.370  1.00  0.00            
ATOM     18  C6  ACD     1      20.780  24.920  14.250  1.00  0.00            
ATOM     19  H9  ACD     1      19.730  24.870  14.570  1.00  0.00            
ATOM     20  O5  ACD     1      21.560  23.950  15.000  1.00  0.00            
ATOM     21  H10 ACD     1      21.520  23.150  14.470  1.00  0.00            
ATOM     22  C7  ACD     1      21.220  26.330  14.630  1.00  0.00            
ATOM     23  H11 ACD     1      20.950  26.460  15.690  1.00  0.00            
ATOM     24  O6  ACD     1      20.490  27.260  13.930  1.00  0.00            
ATOM     25  C8  ACD     1      20.550  27.250  12.500  1.00  0.00            
ATOM     26  H12 ACD     1      21.570  27.500  12.170  1.00  0.00            
ATOM     27  C9  ACD     1      19.730  28.430  11.950  1.00  0.00            
ATOM     28  H13 ACD     1      19.860  29.320  12.580  1.00  0.00            
ATOM     29  H14 ACD     1      19.880  28.840  10.950  1.00  0.00            
ATOM     30  O7  ACD     1      18.340  28.130  11.890  1.00  0.00            
ATOM     31  H15 ACD     1      17.870  28.970  11.790  1.00  0.00            
ATOM     32  O8  ACD     1      22.690  26.410  14.400  1.00  0.00            
ATOM     33  C10 ACD     1      23.480  27.250  15.350  1.00  0.00            
ATOM     34  H16 ACD     1      22.850  27.860  16.020  1.00  0.00            
ATOM     35  C11 ACD     1      24.280  26.260  16.210  1.00  0.00            
ATOM     36  H17 ACD     1      24.840  25.560  15.580  1.00  0.00            
ATOM     37  O9  ACD     1      23.330  25.590  17.070  1.00  0.00            
ATOM     38  H18 ACD     1      22.600  25.500  16.450  1.00  0.00            
ATOM     39  C12 ACD     1      25.410  26.930  17.100  1.00  0.00            
ATOM     40  H19 ACD     1      24.860  27.500  17.860  1.00  0.00            
ATOM     41  O10 ACD     1      26.290  26.040  17.720  1.00  0.00            
ATOM     42  H20 ACD     1      27.090  25.950  17.200  1.00  0.00            
ATOM     43  C13 ACD     1      26.140  27.880  16.180  1.00  0.00            
ATOM     44  H21 ACD     1      26.980  28.360  16.700  1.00  0.00            
ATOM     45  O11 ACD     1      25.250  28.750  15.540  1.00  0.00            
ATOM     46  C14 ACD     1      24.380  28.210  14.600  1.00  0.00            
ATOM     47  H22 ACD     1      24.920  27.650  13.830  1.00  0.00            
ATOM     48  C15 ACD     1      23.570  29.350  13.970  1.00  0.00            
ATOM     49  H23 ACD     1      22.850  28.860  13.300  1.00  0.00            
ATOM     50  H24 ACD     1      23.090  29.920  14.780  1.00  0.00            
ATOM     51  O12 ACD     1      24.350  30.310  13.230  1.00  0.00            
ATOM     52  H25 ACD     1      24.780  30.850  13.900  1.00  0.00            
ATOM     53  O13 ACD     1      26.770  27.170  15.140  1.00  0.00            
ATOM     54  C16 ACD     1      28.200  27.100  15.110  1.00  0.00            
ATOM     55  H26 ACD     1      28.550  27.360  16.110  1.00  0.00            
ATOM     56  C17 ACD     1      28.470  25.640  14.830  1.00  0.00            
ATOM     57  H27 ACD     1      27.740  25.270  14.100  1.00  0.00            
ATOM     58  O14 ACD     1      28.300  24.800  15.950  1.00  0.00            
ATOM     59  H28 ACD     1      28.090  23.940  15.570  1.00  0.00            
ATOM     60  C18 ACD     1      29.860  25.600  14.210  1.00  0.00            
ATOM     61  H29 ACD     1      30.520  25.890  15.040  1.00  0.00            
ATOM     62  O15 ACD     1      30.040  24.230  13.780  1.00  0.00            
ATOM     63  H30 ACD     1      29.440  23.860  13.120  1.00  0.00            
ATOM     64  C19 ACD     1      29.870  26.540  12.950  1.00  0.00            
ATOM     65  H31 ACD     1      30.850  26.440  12.460  1.00  0.00            
ATOM     66  O16 ACD     1      29.870  27.850  13.510  1.00  0.00            
ATOM     67  C20 ACD     1      28.640  28.150  14.080  1.00  0.00            
ATOM     68  H32 ACD     1      27.890  28.060  13.280  1.00  0.00            
ATOM     69  C21 ACD     1      28.660  29.560  14.610  1.00  0.00            
ATOM     70  H33 ACD     1      29.220  30.210  13.920  1.00  0.00            
ATOM     71  H34 ACD     1      27.670  30.040  14.720  1.00  0.00            
ATOM     72  O17 ACD     1      29.320  29.660  15.830  1.00  0.00            
ATOM     73  H35 ACD     1      29.470  30.570  16.090  1.00  0.00            
ATOM     74  O18 ACD     1      28.870  26.280  11.920  1.00  0.00            
ATOM     75  C22 ACD     1      29.230  25.350  10.920  1.00  0.00            
ATOM     76  H36 ACD     1      30.190  24.860  11.110  1.00  0.00            
ATOM     77  C23 ACD     1      28.180  24.170  10.900  1.00  0.00            
ATOM     78  H37 ACD     1      27.210  24.690  10.940  1.00  0.00            
ATOM     79  O19 ACD     1      28.290  23.300  12.040  1.00  0.00            
ATOM     80  H38 ACD     1      27.790  22.480  11.930  1.00  0.00            
ATOM     81  C24 ACD     1      28.270  23.410   9.550  1.00  0.00            
ATOM     82  H39 ACD     1      29.200  22.840   9.510  1.00  0.00            
ATOM     83  O20 ACD     1      27.130  22.580   9.400  1.00  0.00            
ATOM     84  H40 ACD     1      26.620  23.180   8.840  1.00  0.00            
ATOM     85  C25 ACD     1      28.230  24.380   8.420  1.00  0.00            
ATOM     86  H41 ACD     1      28.340  23.710   7.560  1.00  0.00            
ATOM     87  O21 ACD     1      29.340  25.260   8.620  1.00  0.00            
ATOM     88  C26 ACD     1      29.270  26.200   9.640  1.00  0.00            
ATOM     89  H42 ACD     1      28.390  26.840   9.500  1.00  0.00            
ATOM     90  C27 ACD     1      30.390  27.100   9.680  1.00  0.00            
ATOM     91  H43 ACD     1      30.320  27.800   8.830  1.00  0.00            
ATOM     92  H44 ACD     1      30.370  27.680  10.610  1.00  0.00            
ATOM     93  O22 ACD     1      31.650  26.380   9.550  1.00  0.00            
ATOM     94  H45 ACD     1      32.370  27.000   9.440  1.00  0.00            
ATOM     95  O23 ACD     1      27.010  25.010   8.370  1.00  0.00            
ATOM     96  C28 ACD     1      26.480  25.340   7.140  1.00  0.00            
ATOM     97  H46 ACD     1      27.310  25.410   6.420  1.00  0.00            
ATOM     98  C29 ACD     1      25.750  26.700   7.180  1.00  0.00            
ATOM     99  H47 ACD     1      25.330  26.780   8.190  1.00  0.00            
ATOM    100  O24 ACD     1      24.710  26.960   6.250  1.00  0.00            
ATOM    101  C30 ACD     1      26.760  27.830   7.030  1.00  0.00            
ATOM    102  H48 ACD     1      27.550  27.590   7.750  1.00  0.00            
ATOM    103  H49 ACD     1      27.270  27.590   6.100  1.00  0.00            
ATOM    104  O25 ACD     1      26.240  29.150   7.130  1.00  0.00            
ATOM    105  H50 ACD     1      25.480  29.210   6.550  1.00  0.00            
ATOM    106  C31 ACD     1      25.540  24.220   6.740  1.00  0.00            
ATOM    107  H51 ACD     1      24.930  23.920   7.600  1.00  0.00            
ATOM    108  O26 ACD     1      26.180  23.010   6.390  1.00  0.00            
ATOM    109  H52 ACD     1      25.500  22.340   6.280  1.00  0.00            
ATOM    110  C32 ACD     1      24.650  24.670   5.590  1.00  0.00            
ATOM    111  H53 ACD     1      25.190  25.030   4.710  1.00  0.00            
ATOM    112  O27 ACD     1      23.850  23.610   5.110  1.00  0.00            
ATOM    113  H54 ACD     1      23.710  23.710   4.160  1.00  0.00            
ATOM    114  C33 ACD     1      23.820  25.870   6.040  1.00  0.00            
ATOM    115  H55 ACD     1      23.090  26.200   5.300  1.00  0.00            
ATOM    116  O28 ACD     1      23.210  25.630   7.350  1.00  0.00            
ATOM    117  C34 ACD     1      21.840  26.080   7.590  1.00  0.00            
ATOM    118  H56 ACD     1      21.610  26.660   6.690  1.00  0.00            
ATOM    119  C35 ACD     1      20.930  24.930   7.830  1.00  0.00            
ATOM    120  H57 ACD     1      21.440  24.410   8.640  1.00  0.00            
ATOM    121  O29 ACD     1      20.840  24.090   6.690  1.00  0.00            
ATOM    122  H58 ACD     1      21.660  23.930   6.200  1.00  0.00            
ATOM    123  C36 ACD     1      19.530  25.400   8.340  1.00  0.00            
ATOM    124  H59 ACD     1      19.070  26.070   7.610  1.00  0.00            
ATOM    125  O30 ACD     1      18.600  24.380   8.590  1.00  0.00            
ATOM    126  H60 ACD     1      18.750  23.960   7.740  1.00  0.00            
ATOM    127  C1  EF2     2      25.780  27.440  10.830  1.00  0.00            
ATOM    128  O1  EF2     2      24.590  26.620  10.900  1.00  0.00            
ATOM    129  C2  EF2     2      24.680  25.340  11.410  1.00  0.00            
ATOM    130  C3  EF2     2      25.160  25.070  12.710  1.00  0.00            
ATOM    131  C4  EF2     2      25.230  23.720  13.190  1.00  0.00            
ATOM    132  C5  EF2     2      24.730  22.710  12.410  1.00  0.00            
ATOM    133  N1  EF2     2      24.680  21.400  12.700  1.00  0.00            
ATOM    134  C6  EF2     2      23.910  20.780  11.730  1.00  0.00            
ATOM    135  C7  EF2     2      23.520  21.760  10.840  1.00  0.00            
ATOM    136  C8  EF2     2      22.770  21.440   9.560  1.00  0.00            
ATOM    137  C9  EF2     2      23.590  20.890   8.390  1.00  0.00            
ATOM    138  N2  EF2     2      22.910  20.890   7.100  1.00  0.00            
ATOM    139  C10 EF2     2      23.570  20.710   5.930  1.00  0.00            
ATOM    140  C11 EF2     2      22.690  20.560   4.710  1.00  0.00            
ATOM    141  O2  EF2     2      24.780  20.730   5.900  1.00  0.00            
ATOM    142  C12 EF2     2      24.110  22.980  11.290  1.00  0.00            
ATOM    143  C13 EF2     2      23.980  24.300  10.790  1.00  0.00            
ATOM    144  H1  EF2     2      25.440  28.350  10.320  1.00  0.00            
ATOM    145  H2  EF2     2      26.140  27.860  11.770  1.00  0.00            
ATOM    146  H3  EF2     2      26.580  26.900  10.300  1.00  0.00            
ATOM    147  H4  EF2     2      25.630  25.870  13.270  1.00  0.00            
ATOM    148  H5  EF2     2      25.610  23.520  14.190  1.00  0.00            
ATOM    149  H6  EF2     2      25.190  20.920  13.430  1.00  0.00            
ATOM    150  H7  EF2     2      23.620  19.740  11.720  1.00  0.00            
ATOM    151  H8  EF2     2      22.120  22.280   9.290  1.00  0.00            
ATOM    152  H9  EF2     2      22.100  20.600   9.790  1.00  0.00            
ATOM    153  H10 EF2     2      23.720  19.830   8.650  1.00  0.00            
ATOM    154  H11 EF2     2      24.620  21.270   8.400  1.00  0.00            
ATOM    155  H12 EF2     2      21.900  20.790   7.110  1.00  0.00            
ATOM    156  H13 EF2     2      22.320  19.530   4.750  1.00  0.00            
ATOM    157  H14 EF2     2      21.870  21.250   4.970  1.00  0.00            
ATOM    158  H15 EF2     2      23.180  20.830   3.770  1.00  0.00            
ATOM    159  H16 EF2     2      23.410  24.540   9.900  1.00  0.00            
TER
ENDMDL
MODEL        1
ATOM      1  H1  ACD     1      24.660  27.590   9.480  1.00  0.00            
ATOM      2  O1  ACD     1      24.590  26.630   9.580  1.00  0.00            
ATOM      3  C1  ACD     1      25.490  25.950   8.660  1.00  0.00            
ATOM      4  H2  ACD     1      26.430  26.520   8.690  1.00  0.00            
ATOM      5  H3  ACD     1      25.110  26.010   7.630  1.00  0.00            
ATOM      6  C2  ACD     1      25.670  24.460   8.950  1.00  0.00            
ATOM      7  H4  ACD     1      25.850  24.340  10.030  1.00  0.00            
ATOM      8  O2  ACD     1      24.390  23.980   8.600  1.00  0.00            
ATOM      9  C3  ACD     1      24.120  22.610   8.620  1.00  0.00            
ATOM     10  H5  ACD     1      23.090  22.540   8.260  1.00  0.00            
ATOM     11  O3  ACD     1      24.500  22.060   9.880  1.00  0.00            
ATOM     12  C4  ACD     1      23.460  21.430  10.580  1.00  0.00            
ATOM     13  H6  ACD     1      22.620  21.130   9.940  1.00  0.00            
ATOM     14  C5  ACD     1      23.990  20.080  11.130  1.00  0.00            
ATOM     15  H7  ACD     1      25.030  20.160  11.470  1.00  0.00            
ATOM     16  O4  ACD     1      24.030  19.100  10.110  1.00  0.00            
ATOM     17  H8  ACD     1      24.420  18.270  10.400  1.00  0.00            
ATOM     18  C6  ACD     1      23.170  19.520  12.320  1.00  0.00            
ATOM     19  H9  ACD     1      22.270  18.950  12.030  1.00  0.00            
ATOM     20  O5  ACD     1      23.970  18.550  12.950  1.00  0.00            
ATOM     21  H10 ACD     1      23.990  19.000  13.800  1.00  0.00            
ATOM     22  C7  ACD     1      22.620  20.530  13.320  1.00  0.00            
ATOM     23  H11 ACD     1      21.870  19.910  13.830  1.00  0.00            
ATOM     24  O6  ACD     1      22.080  21.610  12.540  1.00  0.00            
ATOM     25  C8  ACD     1      22.990  22.310  11.680  1.00  0.00            
ATOM     26  H12 ACD     1      23.860  22.640  12.260  1.00  0.00            
ATOM     27  C9  ACD     1      22.120  23.450  11.190  1.00  0.00            
ATOM     28  H13 ACD     1      21.890  24.060  12.080  1.00  0.00            
ATOM     29  H14 ACD     1      22.630  24.160  10.520  1.00  0.00            
ATOM     30  O7  ACD     1      20.890  23.080  10.560  1.00  0.00            
ATOM     31  H15 ACD     1      20.510  23.850  10.140  1.00  0.00            
ATOM     32  O8  ACD     1      23.660  20.920  14.130  1.00  0.00            
ATOM     33  C10 ACD     1      23.530  20.970  15.560  1.00  0.00            
ATOM     34  H16 ACD     1      22.510  20.740  15.870  1.00  0.00            
ATOM     35  C11 ACD     1      24.580  20.020  16.180  1.00  0.00            
ATOM     36  H17 ACD     1      25.540  20.250  15.690  1.00  0.00            
ATOM     37  O9  ACD     1      24.200  18.690  15.880  1.00  0.00            
ATOM     38  H18 ACD     1      24.910  18.140  16.240  1.00  0.00            
ATOM     39  C12 ACD     1      24.760  20.270  17.670  1.00  0.00            
ATOM     40  H19 ACD     1      23.860  20.000  18.230  1.00  0.00            
ATOM     41  O10 ACD     1      25.820  19.490  18.210  1.00  0.00            
ATOM     42  H20 ACD     1      26.490  20.160  18.370  1.00  0.00            
ATOM     43  C13 ACD     1      25.000  21.760  18.020  1.00  0.00            
ATOM     44  H21 ACD     1      25.120  21.870  19.110  1.00  0.00            
ATOM     45  O11 ACD     1      23.890  22.450  17.500  1.00  0.00            
ATOM     46  C14 ACD     1      23.730  22.380  16.080  1.00  0.00            
ATOM     47  H22 ACD     1      24.650  22.810  15.650  1.00  0.00            
ATOM     48  C15 ACD     1      22.610  23.330  15.680  1.00  0.00            
ATOM     49  H23 ACD     1      22.720  24.290  16.190  1.00  0.00            
ATOM     50  H24 ACD     1      22.690  23.520  14.600  1.00  0.00            
ATOM     51  O12 ACD     1      21.190  22.930  15.840  1.00  0.00            
ATOM     52  H25 ACD     1      20.620  23.590  15.440  1.00  0.00            
ATOM     53  O13 ACD     1      26.180  22.320  17.480  1.00  0.00            
ATOM     54  C16 ACD     1      27.130  22.980  18.310  1.00  0.00            
ATOM     55  H26 ACD     1      26.830  23.200  19.350  1.00  0.00            
ATOM     56  C17 ACD     1      28.320  22.020  18.350  1.00  0.00            
ATOM     57  H27 ACD     1      28.380  21.470  17.400  1.00  0.00            
ATOM     58  O14 ACD     1      28.110  21.040  19.390  1.00  0.00            
ATOM     59  H28 ACD     1      28.890  20.710  19.840  1.00  0.00            
ATOM     60  C18 ACD     1      29.630  22.760  18.560  1.00  0.00            
ATOM     61  H29 ACD     1      29.610  23.190  19.570  1.00  0.00            
ATOM     62  O15 ACD     1      30.810  21.970  18.350  1.00  0.00            
ATOM     63  H30 ACD     1      30.780  21.860  17.400  1.00  0.00            
ATOM     64  C19 ACD     1      29.700  24.000  17.610  1.00  0.00            
ATOM     65  H31 ACD     1      30.620  24.570  17.790  1.00  0.00            
ATOM     66  O16 ACD     1      28.630  24.910  17.930  1.00  0.00            
ATOM     67  C20 ACD     1      27.350  24.320  17.640  1.00  0.00            
ATOM     68  H32 ACD     1      27.320  24.180  16.550  1.00  0.00            
ATOM     69  C21 ACD     1      26.280  25.300  17.930  1.00  0.00            
ATOM     70  H33 ACD     1      25.260  24.890  17.980  1.00  0.00            
ATOM     71  H34 ACD     1      26.470  25.750  18.910  1.00  0.00            
ATOM     72  O17 ACD     1      26.460  26.240  16.930  1.00  0.00            
ATOM     73  H35 ACD     1      25.730  26.040  16.330  1.00  0.00            
ATOM     74  O18 ACD     1      29.570  23.560  16.290  1.00  0.00            
ATOM     75  C22 ACD     1      30.650  23.910  15.460  1.00  0.00            
ATOM     76  H36 ACD     1      31.530  24.250  16.020  1.00  0.00            
ATOM     77  C23 ACD     1      31.030  22.700  14.650  1.00  0.00            
ATOM     78  H37 ACD     1      30.210  22.430  13.980  1.00  0.00            
ATOM     79  O19 ACD     1      31.430  21.680  15.570  1.00  0.00            
ATOM     80  H38 ACD     1      31.680  20.910  15.050  1.00  0.00            
ATOM     81  C24 ACD     1      32.100  23.030  13.580  1.00  0.00            
ATOM     82  H39 ACD     1      32.980  23.360  14.150  1.00  0.00            
ATOM     83  O20 ACD     1      32.340  21.860  12.710  1.00  0.00            
ATOM     84  H40 ACD     1      31.730  21.950  11.970  1.00  0.00            
ATOM     85  C25 ACD     1      31.740  24.230  12.710  1.00  0.00            
ATOM     86  H41 ACD     1      32.610  24.510  12.110  1.00  0.00            
ATOM     87  O21 ACD     1      31.470  25.290  13.610  1.00  0.00            
ATOM     88  C26 ACD     1      30.350  25.050  14.510  1.00  0.00            
ATOM     89  H42 ACD     1      29.510  24.740  13.870  1.00  0.00            
ATOM     90  C27 ACD     1      30.040  26.350  15.170  1.00  0.00            
ATOM     91  H43 ACD     1      29.800  27.130  14.440  1.00  0.00            
ATOM     92  H44 ACD     1      29.150  26.260  15.800  1.00  0.00            
ATOM     93  O22 ACD     1      31.170  26.790  15.950  1.00  0.00            
ATOM     94  H45 ACD     1      30.820  27.110  16.790  1.00  0.00            
ATOM     95  O23 ACD     1      30.660  24.040  11.860  1.00  0.00            
ATOM     96  C28 ACD     1      30.510  24.760  10.630  1.00  0.00            
ATOM     97  H46 ACD     1      31.340  25.450  10.430  1.00  0.00            
ATOM     98  C29 ACD     1      29.130  25.500  10.560  1.00  0.00            
ATOM     99  H47 ACD     1      28.310  24.910  11.000  1.00  0.00            
ATOM    100  O24 ACD     1      28.870  25.820   9.120  1.00  0.00            
ATOM    101  C30 ACD     1      29.160  26.810  11.310  1.00  0.00            
ATOM    102  H48 ACD     1      29.650  26.730  12.290  1.00  0.00            
ATOM    103  H49 ACD     1      29.860  27.400  10.700  1.00  0.00            
ATOM    104  O25 ACD     1      27.870  27.310  11.330  1.00  0.00            
ATOM    105  H50 ACD     1      27.930  27.950  10.620  1.00  0.00            
ATOM    106  C31 ACD     1      30.590  23.620   9.570  1.00  0.00            
ATOM    107  H51 ACD     1      29.930  22.800   9.860  1.00  0.00            
ATOM    108  O26 ACD     1      31.910  23.120   9.450  1.00  0.00            
ATOM    109  H52 ACD     1      32.460  23.870   9.230  1.00  0.00            
ATOM    110  C32 ACD     1      30.220  24.140   8.210  1.00  0.00            
ATOM    111  H53 ACD     1      30.980  24.860   7.880  1.00  0.00            
ATOM    112  O27 ACD     1      30.150  23.000   7.260  1.00  0.00            
ATOM    113  H54 ACD     1      31.050  22.660   7.310  1.00  0.00            
ATOM    114  C33 ACD     1      28.860  24.720   8.240  1.00  0.00            
ATOM    115  H55 ACD     1      28.670  25.030   7.200  1.00  0.00            
ATOM    116  O28 ACD     1      27.940  23.760   8.690  1.00  0.00            
ATOM    117  C34 ACD     1      26.680  23.750   8.100  1.00  0.00            
ATOM    118  H56 ACD     1      26.630  24.140   7.070  1.00  0.00            
ATOM    119  C35 ACD     1      26.440  22.240   7.900  1.00  0.00            
ATOM    120  H57 ACD     1      26.690  21.660   8.800  1.00  0.00            
ATOM    121  O29 ACD     1      27.410  21.690   7.020  1.00  0.00            
ATOM    122  H58 ACD     1      28.220  22.170   7.210  1.00  0.00            
ATOM    123  C36 ACD     1      24.980  22.000   7.520  1.00  0.00            
ATOM    124  H59 ACD     1      24.820  22.330   6.490  1.00  0.00            
ATOM    125  O30 ACD     1      24.630  20.650   7.560  1.00  0.00            
ATOM    126  H60 ACD     1      24.580  20.430   8.490  1.00  0.00            
ATOM    127  C1  EF2     2      26.430  24.470  13.960  1.00  0.00            
ATOM    128  O1  EF2     2      26.460  23.480  12.900  1.00  0.00            
ATOM    129  C2  EF2     2      27.110  22.220  13.040  1.00  0.00            
ATOM    130  C3  EF2     2      27.440  21.680  14.290  1.00  0.00            
ATOM    131  C4  EF2     2      28.200  20.500  14.370  1.00  0.00            
ATOM    132  C5  EF2     2      28.490  19.810  13.190  1.00  0.00            
ATOM    133  N1  EF2     2      29.130  18.570  13.000  1.00  0.00            
ATOM    134  C6  EF2     2      29.430  18.440  11.640  1.00  0.00            
ATOM    135  C7  EF2     2      28.960  19.530  10.950  1.00  0.00            
ATOM    136  C8  EF2     2      29.020  19.750   9.450  1.00  0.00            
ATOM    137  C9  EF2     2      30.480  19.790   8.900  1.00  0.00            
ATOM    138  N2  EF2     2      30.480  19.860   7.430  1.00  0.00            
ATOM    139  C10 EF2     2      30.710  18.770   6.650  1.00  0.00            
ATOM    140  C11 EF2     2      31.240  19.230   5.240  1.00  0.00            
ATOM    141  O2  EF2     2      30.590  17.630   7.000  1.00  0.00            
ATOM    142  C12 EF2     2      28.280  20.430  11.930  1.00  0.00            
ATOM    143  C13 EF2     2      27.520  21.650  11.860  1.00  0.00            
ATOM    144  H1  EF2     2      25.620  24.460  14.700  1.00  0.00            
ATOM    145  H2  EF2     2      27.310  24.170  14.550  1.00  0.00            
ATOM    146  H3  EF2     2      26.660  25.460  13.550  1.00  0.00            
ATOM    147  H4  EF2     2      27.120  22.150  15.220  1.00  0.00            
ATOM    148  H5  EF2     2      28.530  20.100  15.320  1.00  0.00            
ATOM    149  H6  EF2     2      29.310  17.900  13.730  1.00  0.00            
ATOM    150  H7  EF2     2      29.840  17.520  11.250  1.00  0.00            
ATOM    151  H8  EF2     2      28.550  20.690   9.160  1.00  0.00            
ATOM    152  H9  EF2     2      28.370  18.970   9.020  1.00  0.00            
ATOM    153  H10 EF2     2      31.030  18.870   9.120  1.00  0.00            
ATOM    154  H11 EF2     2      31.010  20.620   9.400  1.00  0.00            
ATOM    155  H12 EF2     2      30.520  20.770   6.990  1.00  0.00            
ATOM    156  H13 EF2     2      31.770  18.370   4.810  1.00  0.00            
ATOM    157  H14 EF2     2      30.330  19.430   4.660  1.00  0.00            
ATOM    158  H15 EF2     2      31.870  20.130   5.240  1.00  0.00            
ATOM    159  H16 EF2     2      27.410  22.080  10.870  1.00  0.00            
TER
ENDMDL
MODEL        1
ATOM      1  H1  ACD     1      34.450  23.810  15.800  1.00  0.00            
ATOM      2  O1  ACD     1      33.740  24.410  15.550  1.00  0.00            
ATOM      3  C1  ACD     1      33.010  24.760  16.780  1.00  0.00            
ATOM      4  H2  ACD     1      33.500  25.520  17.410  1.00  0.00            
ATOM      5  H3  ACD     1      32.950  23.890  17.440  1.00  0.00            
ATOM      6  C2  ACD     1      31.630  25.220  16.390  1.00  0.00            
ATOM      7  H4  ACD     1      30.970  25.420  17.230  1.00  0.00            
ATOM      8  O2  ACD     1      31.850  26.520  15.890  1.00  0.00            
ATOM      9  C3  ACD     1      30.750  27.310  15.420  1.00  0.00            
ATOM     10  H5  ACD     1      31.120  28.300  15.130  1.00  0.00            
ATOM     11  O3  ACD     1      29.690  27.430  16.360  1.00  0.00            
ATOM     12  C4  ACD     1      29.380  28.710  16.870  1.00  0.00            
ATOM     13  H6  ACD     1      29.660  29.530  16.190  1.00  0.00            
ATOM     14  C5  ACD     1      27.860  28.720  16.790  1.00  0.00            
ATOM     15  H7  ACD     1      27.440  28.050  17.550  1.00  0.00            
ATOM     16  O4  ACD     1      27.320  28.310  15.500  1.00  0.00            
ATOM     17  H8  ACD     1      26.380  28.180  15.610  1.00  0.00            
ATOM     18  C6  ACD     1      27.540  30.240  17.110  1.00  0.00            
ATOM     19  H9  ACD     1      27.870  30.830  16.250  1.00  0.00            
ATOM     20  O5  ACD     1      26.130  30.560  17.070  1.00  0.00            
ATOM     21  H10 ACD     1      25.810  30.620  17.970  1.00  0.00            
ATOM     22  C7  ACD     1      28.240  30.810  18.380  1.00  0.00            
ATOM     23  H11 ACD     1      28.070  31.890  18.490  1.00  0.00            
ATOM     24  O6  ACD     1      29.660  30.540  18.380  1.00  0.00            
ATOM     25  C8  ACD     1      29.970  29.120  18.180  1.00  0.00            
ATOM     26  H12 ACD     1      29.600  28.450  18.970  1.00  0.00            
ATOM     27  C9  ACD     1      31.450  29.090  18.400  1.00  0.00            
ATOM     28  H13 ACD     1      31.620  29.440  19.430  1.00  0.00            
ATOM     29  H14 ACD     1      31.820  28.050  18.400  1.00  0.00            
ATOM     30  O7  ACD     1      32.260  29.900  17.540  1.00  0.00            
ATOM     31  H15 ACD     1      32.080  30.780  17.900  1.00  0.00            
ATOM     32  O8  ACD     1      27.640  29.990  19.450  1.00  0.00            
ATOM     33  C10 ACD     1      27.210  30.640  20.600  1.00  0.00            
ATOM     34  H16 ACD     1      27.400  31.720  20.530  1.00  0.00            
ATOM     35  C11 ACD     1      25.720  30.330  20.670  1.00  0.00            
ATOM     36  H17 ACD     1      25.720  29.260  20.430  1.00  0.00            
ATOM     37  O9  ACD     1      24.940  31.030  19.680  1.00  0.00            
ATOM     38  H18 ACD     1      24.740  31.930  19.930  1.00  0.00            
ATOM     39  C12 ACD     1      25.090  30.560  22.030  1.00  0.00            
ATOM     40  H19 ACD     1      25.100  31.640  22.190  1.00  0.00            
ATOM     41  O10 ACD     1      23.790  29.960  22.110  1.00  0.00            
ATOM     42  H20 ACD     1      23.930  29.060  22.430  1.00  0.00            
ATOM     43  C13 ACD     1      25.980  29.870  23.070  1.00  0.00            
ATOM     44  H21 ACD     1      25.530  30.100  24.040  1.00  0.00            
ATOM     45  O11 ACD     1      27.250  30.390  22.910  1.00  0.00            
ATOM     46  C14 ACD     1      27.990  30.010  21.780  1.00  0.00            
ATOM     47  H22 ACD     1      27.910  28.930  21.630  1.00  0.00            
ATOM     48  C15 ACD     1      29.470  30.540  21.880  1.00  0.00            
ATOM     49  H23 ACD     1      29.950  29.970  21.080  1.00  0.00            
ATOM     50  H24 ACD     1      29.590  31.610  21.680  1.00  0.00            
ATOM     51  O12 ACD     1      30.220  30.140  23.050  1.00  0.00            
ATOM     52  H25 ACD     1      30.060  30.690  23.820  1.00  0.00            
ATOM     53  O13 ACD     1      25.890  28.490  22.750  1.00  0.00            
ATOM     54  C16 ACD     1      25.960  27.640  23.920  1.00  0.00            
ATOM     55  H26 ACD     1      25.560  28.040  24.860  1.00  0.00            
ATOM     56  C17 ACD     1      25.040  26.480  23.660  1.00  0.00            
ATOM     57  H27 ACD     1      25.350  26.140  22.660  1.00  0.00            
ATOM     58  O14 ACD     1      23.660  26.890  23.610  1.00  0.00            
ATOM     59  H28 ACD     1      23.220  26.310  22.970  1.00  0.00            
ATOM     60  C18 ACD     1      25.190  25.320  24.630  1.00  0.00            
ATOM     61  H29 ACD     1      24.950  25.580  25.670  1.00  0.00            
ATOM     62  O15 ACD     1      24.310  24.260  24.190  1.00  0.00            
ATOM     63  H30 ACD     1      24.650  24.000  23.320  1.00  0.00            
ATOM     64  C19 ACD     1      26.680  24.940  24.520  1.00  0.00            
ATOM     65  H31 ACD     1      26.840  24.070  25.180  1.00  0.00            
ATOM     66  O16 ACD     1      27.470  25.990  25.000  1.00  0.00            
ATOM     67  C20 ACD     1      27.410  27.270  24.300  1.00  0.00            
ATOM     68  H32 ACD     1      28.010  27.210  23.380  1.00  0.00            
ATOM     69  C21 ACD     1      28.080  28.140  25.330  1.00  0.00            
ATOM     70  H33 ACD     1      29.070  27.740  25.600  1.00  0.00            
ATOM     71  H34 ACD     1      28.280  29.130  24.900  1.00  0.00            
ATOM     72  O17 ACD     1      27.360  28.280  26.540  1.00  0.00            
ATOM     73  H35 ACD     1      27.370  27.380  26.870  1.00  0.00            
ATOM     74  O18 ACD     1      27.070  24.600  23.170  1.00  0.00            
ATOM     75  C22 ACD     1      26.950  23.240  22.710  1.00  0.00            
ATOM     76  H36 ACD     1      26.320  22.700  23.430  1.00  0.00            
ATOM     77  C23 ACD     1      26.170  23.260  21.430  1.00  0.00            
ATOM     78  H37 ACD     1      26.780  23.970  20.850  1.00  0.00            
ATOM     79  O19 ACD     1      24.850  23.790  21.640  1.00  0.00            
ATOM     80  H38 ACD     1      24.290  23.380  20.980  1.00  0.00            
ATOM     81  C24 ACD     1      26.180  21.910  20.820  1.00  0.00            
ATOM     82  H39 ACD     1      25.660  21.250  21.520  1.00  0.00            
ATOM     83  O20 ACD     1      25.590  21.930  19.580  1.00  0.00            
ATOM     84  H40 ACD     1      26.260  22.470  19.170  1.00  0.00            
ATOM     85  C25 ACD     1      27.660  21.370  20.580  1.00  0.00            
ATOM     86  H41 ACD     1      27.660  20.380  20.110  1.00  0.00            
ATOM     87  O21 ACD     1      28.260  21.410  21.850  1.00  0.00            
ATOM     88  C26 ACD     1      28.340  22.630  22.610  1.00  0.00            
ATOM     89  H42 ACD     1      28.850  23.370  21.980  1.00  0.00            
ATOM     90  C27 ACD     1      29.010  22.410  23.950  1.00  0.00            
ATOM     91  H43 ACD     1      30.000  22.000  23.760  1.00  0.00            
ATOM     92  H44 ACD     1      29.100  23.410  24.400  1.00  0.00            
ATOM     93  O22 ACD     1      28.210  21.530  24.760  1.00  0.00            
ATOM     94  H45 ACD     1      28.410  21.810  25.660  1.00  0.00            
ATOM     95  O23 ACD     1      28.350  22.220  19.710  1.00  0.00            
ATOM     96  C28 ACD     1      29.350  21.610  18.820  1.00  0.00            
ATOM     97  H46 ACD     1      29.700  20.690  19.300  1.00  0.00            
ATOM     98  C29 ACD     1      30.530  22.640  18.680  1.00  0.00            
ATOM     99  H47 ACD     1      30.040  23.620  18.540  1.00  0.00            
ATOM    100  O24 ACD     1      31.420  22.260  17.620  1.00  0.00            
ATOM    101  C30 ACD     1      31.400  22.680  19.920  1.00  0.00            
ATOM    102  H48 ACD     1      32.230  23.380  19.780  1.00  0.00            
ATOM    103  H49 ACD     1      30.790  23.080  20.730  1.00  0.00            
ATOM    104  O25 ACD     1      31.980  21.420  20.110  1.00  0.00            
ATOM    105  H50 ACD     1      32.460  21.170  19.320  1.00  0.00            
ATOM    106  C31 ACD     1      28.760  21.280  17.420  1.00  0.00            
ATOM    107  H51 ACD     1      28.100  22.100  17.130  1.00  0.00            
ATOM    108  O26 ACD     1      28.020  20.060  17.690  1.00  0.00            
ATOM    109  H52 ACD     1      27.590  19.730  16.890  1.00  0.00            
ATOM    110  C32 ACD     1      29.800  20.960  16.440  1.00  0.00            
ATOM    111  H53 ACD     1      30.320  20.090  16.860  1.00  0.00            
ATOM    112  O27 ACD     1      29.360  20.630  15.120  1.00  0.00            
ATOM    113  H54 ACD     1      28.840  19.820  15.200  1.00  0.00            
ATOM    114  C33 ACD     1      30.800  22.080  16.350  1.00  0.00            
ATOM    115  H55 ACD     1      31.550  21.810  15.600  1.00  0.00            
ATOM    116  O28 ACD     1      30.120  23.230  15.920  1.00  0.00            
ATOM    117  C34 ACD     1      30.860  24.340  15.380  1.00  0.00            
ATOM    118  H56 ACD     1      31.560  24.060  14.580  1.00  0.00            
ATOM    119  C35 ACD     1      29.830  25.080  14.550  1.00  0.00            
ATOM    120  H57 ACD     1      28.930  25.230  15.170  1.00  0.00            
ATOM    121  O29 ACD     1      29.410  24.420  13.370  1.00  0.00            
ATOM    122  H58 ACD     1      28.490  24.690  13.270  1.00  0.00            
ATOM    123  C36 ACD     1      30.280  26.490  14.170  1.00  0.00            
ATOM    124  H59 ACD     1      31.150  26.480  13.510  1.00  0.00            
ATOM    125  O30 ACD     1      29.230  27.220  13.560  1.00  0.00            
ATOM    126  H60 ACD     1      28.800  27.580  14.350  1.00  0.00            
ATOM    127  C1  EF2     2      30.030  26.150  20.880  1.00  0.00            
ATOM    128  O1  EF2     2      29.410  25.770  19.660  1.00  0.00            
ATOM    129  C2  EF2     2      28.090  25.830  19.340  1.00  0.00            
ATOM    130  C3  EF2     2      27.110  26.520  20.070  1.00  0.00            
ATOM    131  C4  EF2     2      25.740  26.360  19.750  1.00  0.00            
ATOM    132  C5  EF2     2      25.460  25.760  18.490  1.00  0.00            
ATOM    133  N1  EF2     2      24.230  25.630  17.850  1.00  0.00            
ATOM    134  C6  EF2     2      24.500  24.870  16.690  1.00  0.00            
ATOM    135  C7  EF2     2      25.870  24.560  16.620  1.00  0.00            
ATOM    136  C8  EF2     2      26.500  23.650  15.600  1.00  0.00            
ATOM    137  C9  EF2     2      26.040  24.000  14.180  1.00  0.00            
ATOM    138  N2  EF2     2      26.540  25.300  13.740  1.00  0.00            
ATOM    139  C10 EF2     2      26.450  25.610  12.390  1.00  0.00            
ATOM    140  C11 EF2     2      25.870  26.910  12.080  1.00  0.00            
ATOM    141  O2  EF2     2      26.910  24.860  11.530  1.00  0.00            
ATOM    142  C12 EF2     2      26.400  25.120  17.740  1.00  0.00            
ATOM    143  C13 EF2     2      27.730  25.130  18.220  1.00  0.00            
ATOM    144  H1  EF2     2      29.800  27.160  21.250  1.00  0.00            
ATOM    145  H2  EF2     2      29.690  25.510  21.700  1.00  0.00            
ATOM    146  H3  EF2     2      31.110  26.120  20.710  1.00  0.00            
ATOM    147  H4  EF2     2      27.330  27.130  20.940  1.00  0.00            
ATOM    148  H5  EF2     2      24.980  26.850  20.350  1.00  0.00            
ATOM    149  H6  EF2     2      23.350  25.820  18.300  1.00  0.00            
ATOM    150  H7  EF2     2      23.770  24.540  15.970  1.00  0.00            
ATOM    151  H8  EF2     2      26.260  22.590  15.720  1.00  0.00            
ATOM    152  H9  EF2     2      27.590  23.720  15.650  1.00  0.00            
ATOM    153  H10 EF2     2      24.950  23.980  14.070  1.00  0.00            
ATOM    154  H11 EF2     2      26.420  23.230  13.500  1.00  0.00            
ATOM    155  H12 EF2     2      26.530  26.120  14.340  1.00  0.00            
ATOM    156  H13 EF2     2      26.560  27.690  12.410  1.00  0.00            
ATOM    157  H14 EF2     2      25.830  27.030  11.000  1.00  0.00            
ATOM    158  H15 EF2     2      24.870  27.080  12.510  1.00  0.00            
ATOM    159  H16 EF2     2      28.450  24.750  17.500  1.00  0.00            
TER
ENDMDL
MODEL        1
ATOM      1  H1  ACD     1      28.130  26.420   6.740  1.00  0.00            
ATOM      2  O1  ACD     1      28.500  25.550   6.890  1.00  0.00            
ATOM      3  C1  ACD     1      29.890  25.670   7.070  1.00  0.00            
ATOM      4  H2  ACD     1      30.130  26.500   7.750  1.00  0.00            
ATOM      5  H3  ACD     1      30.490  25.880   6.180  1.00  0.00            
ATOM      6  C2  ACD     1      30.470  24.380   7.690  1.00  0.00            
ATOM      7  H4  ACD     1      30.040  24.030   8.640  1.00  0.00            
ATOM      8  O2  ACD     1      30.450  23.340   6.670  1.00  0.00            
ATOM      9  C3  ACD     1      31.100  22.070   6.890  1.00  0.00            
ATOM     10  H5  ACD     1      30.880  21.530   5.970  1.00  0.00            
ATOM     11  O3  ACD     1      30.540  21.530   8.090  1.00  0.00            
ATOM     12  C4  ACD     1      29.950  20.300   7.970  1.00  0.00            
ATOM     13  H6  ACD     1      30.260  19.870   7.010  1.00  0.00            
ATOM     14  C5  ACD     1      30.520  19.410   9.080  1.00  0.00            
ATOM     15  H7  ACD     1      30.540  19.940  10.050  1.00  0.00            
ATOM     16  O4  ACD     1      31.910  19.170   8.760  1.00  0.00            
ATOM     17  H8  ACD     1      32.180  18.470   9.360  1.00  0.00            
ATOM     18  C6  ACD     1      29.730  18.100   9.240  1.00  0.00            
ATOM     19  H9  ACD     1      29.970  17.460   8.380  1.00  0.00            
ATOM     20  O5  ACD     1      30.140  17.500  10.420  1.00  0.00            
ATOM     21  H10 ACD     1      29.380  17.560  11.000  1.00  0.00            
ATOM     22  C7  ACD     1      28.210  18.380   9.370  1.00  0.00            
ATOM     23  H11 ACD     1      27.640  17.460   9.520  1.00  0.00            
ATOM     24  O6  ACD     1      27.760  19.120   8.210  1.00  0.00            
ATOM     25  C8  ACD     1      28.410  20.450   8.120  1.00  0.00            
ATOM     26  H12 ACD     1      28.320  20.920   9.100  1.00  0.00            
ATOM     27  C9  ACD     1      27.800  21.320   7.110  1.00  0.00            
ATOM     28  H13 ACD     1      26.720  21.270   7.300  1.00  0.00            
ATOM     29  H14 ACD     1      28.210  22.330   7.220  1.00  0.00            
ATOM     30  O7  ACD     1      28.030  20.930   5.740  1.00  0.00            
ATOM     31  H15 ACD     1      27.800  20.000   5.660  1.00  0.00            
ATOM     32  O8  ACD     1      27.930  19.200  10.500  1.00  0.00            
ATOM     33  C10 ACD     1      26.750  18.870  11.310  1.00  0.00            
ATOM     34  H16 ACD     1      25.960  18.460  10.670  1.00  0.00            
ATOM     35  C11 ACD     1      27.280  17.960  12.440  1.00  0.00            
ATOM     36  H17 ACD     1      28.080  18.430  13.020  1.00  0.00            
ATOM     37  O9  ACD     1      27.690  16.730  11.920  1.00  0.00            
ATOM     38  H18 ACD     1      27.040  16.340  11.340  1.00  0.00            
ATOM     39  C12 ACD     1      26.130  17.770  13.470  1.00  0.00            
ATOM     40  H19 ACD     1      25.330  17.320  12.860  1.00  0.00            
ATOM     41  O10 ACD     1      26.520  16.940  14.550  1.00  0.00            
ATOM     42  H20 ACD     1      27.300  17.370  14.900  1.00  0.00            
ATOM     43  C13 ACD     1      25.660  19.120  14.010  1.00  0.00            
ATOM     44  H21 ACD     1      24.750  19.090  14.630  1.00  0.00            
ATOM     45  O11 ACD     1      25.280  19.890  12.860  1.00  0.00            
ATOM     46  C14 ACD     1      26.230  20.200  11.850  1.00  0.00            
ATOM     47  H22 ACD     1      27.110  20.740  12.240  1.00  0.00            
ATOM     48  C15 ACD     1      25.590  21.080  10.820  1.00  0.00            
ATOM     49  H23 ACD     1      25.300  22.000  11.350  1.00  0.00            
ATOM     50  H24 ACD     1      26.320  21.500  10.120  1.00  0.00            
ATOM     51  O12 ACD     1      24.550  20.350  10.220  1.00  0.00            
ATOM     52  H25 ACD     1      23.820  20.260  10.840  1.00  0.00            
ATOM     53  O13 ACD     1      26.670  19.840  14.700  1.00  0.00            
ATOM     54  C16 ACD     1      26.380  20.810  15.670  1.00  0.00            
ATOM     55  H26 ACD     1      25.680  20.440  16.430  1.00  0.00            
ATOM     56  C17 ACD     1      27.770  21.080  16.410  1.00  0.00            
ATOM     57  H27 ACD     1      28.510  21.370  15.650  1.00  0.00            
ATOM     58  O14 ACD     1      28.170  19.940  17.150  1.00  0.00            
ATOM     59  H28 ACD     1      28.360  19.200  16.560  1.00  0.00            
ATOM     60  C18 ACD     1      27.670  22.370  17.240  1.00  0.00            
ATOM     61  H29 ACD     1      26.840  22.120  17.920  1.00  0.00            
ATOM     62  O15 ACD     1      28.920  22.630  17.860  1.00  0.00            
ATOM     63  H30 ACD     1      29.460  23.060  17.180  1.00  0.00            
ATOM     64  C19 ACD     1      27.200  23.540  16.460  1.00  0.00            
ATOM     65  H31 ACD     1      27.030  24.350  17.170  1.00  0.00            
ATOM     66  O16 ACD     1      25.860  23.230  15.940  1.00  0.00            
ATOM     67  C20 ACD     1      25.700  22.070  15.030  1.00  0.00            
ATOM     68  H32 ACD     1      26.310  22.360  14.160  1.00  0.00            
ATOM     69  C21 ACD     1      24.250  21.830  14.730  1.00  0.00            
ATOM     70  H33 ACD     1      23.850  20.800  14.720  1.00  0.00            
ATOM     71  H34 ACD     1      23.690  22.230  15.590  1.00  0.00            
ATOM     72  O17 ACD     1      23.780  22.620  13.650  1.00  0.00            
ATOM     73  H35 ACD     1      23.430  21.990  13.010  1.00  0.00            
ATOM     74  O18 ACD     1      28.080  23.810  15.430  1.00  0.00            
ATOM     75  C22 ACD     1      28.980  24.910  15.600  1.00  0.00            
ATOM     76  H36 ACD     1      28.970  25.250  16.640  1.00  0.00            
ATOM     77  C23 ACD     1      30.410  24.410  15.150  1.00  0.00            
ATOM     78  H37 ACD     1      30.350  24.140  14.090  1.00  0.00            
ATOM     79  O19 ACD     1      30.860  23.290  15.860  1.00  0.00            
ATOM     80  H38 ACD     1      31.730  23.050  15.530  1.00  0.00            
ATOM     81  C24 ACD     1      31.490  25.480  15.280  1.00  0.00            
ATOM     82  H39 ACD     1      31.620  25.670  16.350  1.00  0.00            
ATOM     83  O20 ACD     1      32.720  24.970  14.810  1.00  0.00            
ATOM     84  H40 ACD     1      32.860  25.650  14.150  1.00  0.00            
ATOM     85  C25 ACD     1      30.990  26.690  14.490  1.00  0.00            
ATOM     86  H41 ACD     1      31.620  27.570  14.650  1.00  0.00            
ATOM     87  O21 ACD     1      29.620  27.070  14.840  1.00  0.00            
ATOM     88  C26 ACD     1      28.580  26.040  14.760  1.00  0.00            
ATOM     89  H42 ACD     1      28.630  25.580  13.760  1.00  0.00            
ATOM     90  C27 ACD     1      27.240  26.570  15.000  1.00  0.00            
ATOM     91  H43 ACD     1      27.050  27.440  14.360  1.00  0.00            
ATOM     92  H44 ACD     1      26.500  25.820  14.710  1.00  0.00            
ATOM     93  O22 ACD     1      26.950  27.000  16.380  1.00  0.00            
ATOM     94  H45 ACD     1      26.030  27.270  16.410  1.00  0.00            
ATOM     95  O23 ACD     1      30.900  26.390  13.120  1.00  0.00            
ATOM     96  C28 ACD     1      31.640  27.070  12.100  1.00  0.00            
ATOM     97  H46 ACD     1      31.910  28.080  12.420  1.00  0.00            
ATOM     98  C29 ACD     1      30.740  27.130  10.870  1.00  0.00            
ATOM     99  H47 ACD     1      30.420  26.130  10.540  1.00  0.00            
ATOM    100  O24 ACD     1      31.590  27.620   9.790  1.00  0.00            
ATOM    101  C30 ACD     1      29.580  28.120  11.050  1.00  0.00            
ATOM    102  H48 ACD     1      29.210  28.100  12.080  1.00  0.00            
ATOM    103  H49 ACD     1      29.900  29.120  10.720  1.00  0.00            
ATOM    104  O25 ACD     1      28.400  27.720  10.290  1.00  0.00            
ATOM    105  H50 ACD     1      28.620  27.560   9.360  1.00  0.00            
ATOM    106  C31 ACD     1      32.930  26.240  11.800  1.00  0.00            
ATOM    107  H51 ACD     1      32.550  25.210  11.830  1.00  0.00            
ATOM    108  O26 ACD     1      33.850  26.400  12.910  1.00  0.00            
ATOM    109  H52 ACD     1      34.620  25.840  12.780  1.00  0.00            
ATOM    110  C32 ACD     1      33.610  26.580  10.480  1.00  0.00            
ATOM    111  H53 ACD     1      34.030  27.580  10.640  1.00  0.00            
ATOM    112  O27 ACD     1      34.550  25.660  10.110  1.00  0.00            
ATOM    113  H54 ACD     1      35.210  25.710  10.800  1.00  0.00            
ATOM    114  C33 ACD     1      32.550  26.670   9.390  1.00  0.00            
ATOM    115  H55 ACD     1      32.950  27.030   8.440  1.00  0.00            
ATOM    116  O28 ACD     1      32.020  25.320   9.160  1.00  0.00            
ATOM    117  C34 ACD     1      31.980  24.620   7.930  1.00  0.00            
ATOM    118  H56 ACD     1      32.350  25.250   7.110  1.00  0.00            
ATOM    119  C35 ACD     1      32.850  23.380   8.060  1.00  0.00            
ATOM    120  H57 ACD     1      32.440  22.960   8.990  1.00  0.00            
ATOM    121  O29 ACD     1      34.220  23.780   8.260  1.00  0.00            
ATOM    122  H58 ACD     1      34.230  24.240   9.110  1.00  0.00            
ATOM    123  C36 ACD     1      32.560  22.360   6.950  1.00  0.00            
ATOM    124  H59 ACD     1      32.960  22.770   6.020  1.00  0.00            
ATOM    125  O30 ACD     1      33.180  21.100   7.250  1.00  0.00            
ATOM    126  H60 ACD     1      32.570  20.630   7.830  1.00  0.00            
ATOM    127  C1  EF2     2      28.060  23.990  10.890  1.00  0.00            
ATOM    128  O1  EF2     2      29.470  23.990  11.090  1.00  0.00            
ATOM    129  C2  EF2     2      30.020  22.900  11.730  1.00  0.00            
ATOM    130  C3  EF2     2      29.240  22.050  12.510  1.00  0.00            
ATOM    131  C4  EF2     2      29.820  20.850  13.070  1.00  0.00            
ATOM    132  C5  EF2     2      31.140  20.540  12.700  1.00  0.00            
ATOM    133  N1  EF2     2      31.900  19.470  13.060  1.00  0.00            
ATOM    134  C6  EF2     2      33.180  19.660  12.560  1.00  0.00            
ATOM    135  C7  EF2     2      33.220  20.750  11.760  1.00  0.00            
ATOM    136  C8  EF2     2      34.450  21.340  11.200  1.00  0.00            
ATOM    137  C9  EF2     2      34.930  22.570  11.980  1.00  0.00            
ATOM    138  N2  EF2     2      36.330  22.960  11.480  1.00  0.00            
ATOM    139  C10 EF2     2      36.970  24.080  11.800  1.00  0.00            
ATOM    140  C11 EF2     2      38.450  23.910  12.020  1.00  0.00            
ATOM    141  O2  EF2     2      36.240  25.020  12.070  1.00  0.00            
ATOM    142  C12 EF2     2      31.910  21.370  11.920  1.00  0.00            
ATOM    143  C13 EF2     2      31.380  22.570  11.450  1.00  0.00            
ATOM    144  H1  EF2     2      27.760  23.010  10.510  1.00  0.00            
ATOM    145  H2  EF2     2      27.540  24.140  11.850  1.00  0.00            
ATOM    146  H3  EF2     2      27.780  24.680  10.080  1.00  0.00            
ATOM    147  H4  EF2     2      28.210  22.340  12.720  1.00  0.00            
ATOM    148  H5  EF2     2      29.220  20.230  13.730  1.00  0.00            
ATOM    149  H6  EF2     2      31.590  18.670  13.590  1.00  0.00            
ATOM    150  H7  EF2     2      33.890  18.850  12.680  1.00  0.00            
ATOM    151  H8  EF2     2      34.180  21.490  10.150  1.00  0.00            
ATOM    152  H9  EF2     2      35.270  20.600  11.200  1.00  0.00            
ATOM    153  H10 EF2     2      35.110  22.310  13.030  1.00  0.00            
ATOM    154  H11 EF2     2      34.170  23.370  12.020  1.00  0.00            
ATOM    155  H12 EF2     2      36.940  22.200  11.190  1.00  0.00            
ATOM    156  H13 EF2     2      38.890  24.900  12.210  1.00  0.00            
ATOM    157  H14 EF2     2      38.560  23.250  12.890  1.00  0.00            
ATOM    158  H15 EF2     2      38.930  23.410  11.170  1.00  0.00            
ATOM    159  H16 EF2     2      31.970  23.290  10.900  1.00  0.00            
TER
ENDMDL
MODEL        1
ATOM      1  H1  ACD     1      31.900  23.700   7.180  1.00  0.00            
ATOM      2  O1  ACD     1      31.080  24.210   7.260  1.00  0.00            
ATOM      3  C1  ACD     1      30.530  24.440   5.950  1.00  0.00            
ATOM      4  H2  ACD     1      30.690  23.500   5.400  1.00  0.00            
ATOM      5  H3  ACD     1      31.000  25.330   5.510  1.00  0.00            
ATOM      6  C2  ACD     1      29.020  24.840   5.980  1.00  0.00            
ATOM      7  H4  ACD     1      28.470  24.160   6.650  1.00  0.00            
ATOM      8  O2  ACD     1      28.830  26.190   6.440  1.00  0.00            
ATOM      9  C3  ACD     1      27.490  26.610   6.600  1.00  0.00            
ATOM     10  H5  ACD     1      27.500  27.650   6.930  1.00  0.00            
ATOM     11  O3  ACD     1      26.930  25.810   7.610  1.00  0.00            
ATOM     12  C4  ACD     1      27.100  26.090   9.040  1.00  0.00            
ATOM     13  H6  ACD     1      27.000  27.170   9.210  1.00  0.00            
ATOM     14  C5  ACD     1      25.930  25.410   9.840  1.00  0.00            
ATOM     15  H7  ACD     1      25.730  24.420   9.400  1.00  0.00            
ATOM     16  O4  ACD     1      24.780  26.270   9.630  1.00  0.00            
ATOM     17  H8  ACD     1      24.130  26.000  10.280  1.00  0.00            
ATOM     18  C6  ACD     1      26.230  25.210  11.300  1.00  0.00            
ATOM     19  H9  ACD     1      26.390  26.210  11.720  1.00  0.00            
ATOM     20  O5  ACD     1      25.140  24.490  11.820  1.00  0.00            
ATOM     21  H10 ACD     1      25.170  23.690  11.300  1.00  0.00            
ATOM     22  C7  ACD     1      27.510  24.430  11.450  1.00  0.00            
ATOM     23  H11 ACD     1      27.730  24.370  12.520  1.00  0.00            
ATOM     24  O6  ACD     1      28.510  25.260  10.930  1.00  0.00            
ATOM     25  C8  ACD     1      28.510  25.630   9.490  1.00  0.00            
ATOM     26  H12 ACD     1      28.820  24.770   8.880  1.00  0.00            
ATOM     27  C9  ACD     1      29.640  26.690   9.290  1.00  0.00            
ATOM     28  H13 ACD     1      29.400  27.470   8.560  1.00  0.00            
ATOM     29  H14 ACD     1      29.740  27.320  10.180  1.00  0.00            
ATOM     30  O7  ACD     1      30.970  26.160   9.160  1.00  0.00            
ATOM     31  H15 ACD     1      30.960  25.760   8.280  1.00  0.00            
ATOM     32  O8  ACD     1      27.490  23.160  10.820  1.00  0.00            
ATOM     33  C10 ACD     1      27.030  22.120  11.680  1.00  0.00            
ATOM     34  H16 ACD     1      26.440  22.420  12.560  1.00  0.00            
ATOM     35  C11 ACD     1      26.000  21.320  10.960  1.00  0.00            
ATOM     36  H17 ACD     1      26.370  20.980   9.980  1.00  0.00            
ATOM     37  O9  ACD     1      24.780  22.110  10.720  1.00  0.00            
ATOM     38  H18 ACD     1      24.250  21.710  10.020  1.00  0.00            
ATOM     39  C12 ACD     1      25.610  20.020  11.610  1.00  0.00            
ATOM     40  H19 ACD     1      25.100  20.280  12.550  1.00  0.00            
ATOM     41  O10 ACD     1      24.740  19.110  10.840  1.00  0.00            
ATOM     42  H20 ACD     1      24.750  19.480   9.950  1.00  0.00            
ATOM     43  C13 ACD     1      26.930  19.220  11.850  1.00  0.00            
ATOM     44  H21 ACD     1      26.730  18.240  12.310  1.00  0.00            
ATOM     45  O11 ACD     1      27.770  20.010  12.670  1.00  0.00            
ATOM     46  C14 ACD     1      28.250  21.240  12.050  1.00  0.00            
ATOM     47  H22 ACD     1      28.800  21.090  11.120  1.00  0.00            
ATOM     48  C15 ACD     1      29.250  21.920  12.940  1.00  0.00            
ATOM     49  H23 ACD     1      29.420  22.960  12.630  1.00  0.00            
ATOM     50  H24 ACD     1      28.900  21.940  13.980  1.00  0.00            
ATOM     51  O12 ACD     1      30.530  21.300  12.890  1.00  0.00            
ATOM     52  H25 ACD     1      30.990  21.880  12.280  1.00  0.00            
ATOM     53  O13 ACD     1      27.530  18.980  10.590  1.00  0.00            
ATOM     54  C16 ACD     1      28.210  17.740  10.470  1.00  0.00            
ATOM     55  H26 ACD     1      28.440  17.360  11.470  1.00  0.00            
ATOM     56  C17 ACD     1      27.210  16.830   9.590  1.00  0.00            
ATOM     57  H27 ACD     1      26.910  17.380   8.680  1.00  0.00            
ATOM     58  O14 ACD     1      26.050  16.430  10.370  1.00  0.00            
ATOM     59  H28 ACD     1      25.470  17.190  10.410  1.00  0.00            
ATOM     60  C18 ACD     1      27.960  15.570   9.060  1.00  0.00            
ATOM     61  H29 ACD     1      28.440  14.980   9.850  1.00  0.00            
ATOM     62  O15 ACD     1      27.010  14.790   8.310  1.00  0.00            
ATOM     63  H30 ACD     1      26.360  15.380   7.930  1.00  0.00            
ATOM     64  C19 ACD     1      29.180  15.870   8.170  1.00  0.00            
ATOM     65  H31 ACD     1      29.620  15.000   7.680  1.00  0.00            
ATOM     66  O16 ACD     1      29.980  16.670   9.110  1.00  0.00            
ATOM     67  C20 ACD     1      29.440  17.920   9.650  1.00  0.00            
ATOM     68  H32 ACD     1      29.150  18.700   8.940  1.00  0.00            
ATOM     69  C21 ACD     1      30.490  18.600  10.500  1.00  0.00            
ATOM     70  H33 ACD     1      31.260  19.060   9.870  1.00  0.00            
ATOM     71  H34 ACD     1      30.060  19.390  11.120  1.00  0.00            
ATOM     72  O17 ACD     1      31.040  17.710  11.490  1.00  0.00            
ATOM     73  H35 ACD     1      31.460  16.980  11.010  1.00  0.00            
ATOM     74  O18 ACD     1      28.780  16.660   7.100  1.00  0.00            
ATOM     75  C22 ACD     1      29.290  16.350   5.740  1.00  0.00            
ATOM     76  H36 ACD     1      29.550  15.290   5.670  1.00  0.00            
ATOM     77  C23 ACD     1      28.100  16.490   4.870  1.00  0.00            
ATOM     78  H37 ACD     1      27.640  17.450   5.170  1.00  0.00            
ATOM     79  O19 ACD     1      27.240  15.400   5.020  1.00  0.00            
ATOM     80  H38 ACD     1      26.860  15.420   5.900  1.00  0.00            
ATOM     81  C24 ACD     1      28.430  16.770   3.350  1.00  0.00            
ATOM     82  H39 ACD     1      28.940  15.890   2.940  1.00  0.00            
ATOM     83  O20 ACD     1      27.340  17.220   2.550  1.00  0.00            
ATOM     84  H40 ACD     1      26.730  16.470   2.480  1.00  0.00            
ATOM     85  C25 ACD     1      29.530  17.870   3.260  1.00  0.00            
ATOM     86  H41 ACD     1      29.860  17.900   2.210  1.00  0.00            
ATOM     87  O21 ACD     1      30.660  17.560   4.040  1.00  0.00            
ATOM     88  C26 ACD     1      30.430  17.330   5.410  1.00  0.00            
ATOM     89  H42 ACD     1      30.120  18.340   5.700  1.00  0.00            
ATOM     90  C27 ACD     1      31.770  16.940   5.980  1.00  0.00            
ATOM     91  H43 ACD     1      32.530  17.590   5.530  1.00  0.00            
ATOM     92  H44 ACD     1      31.710  17.340   7.000  1.00  0.00            
ATOM     93  O22 ACD     1      32.120  15.510   5.960  1.00  0.00            
ATOM     94  H45 ACD     1      32.650  15.230   6.710  1.00  0.00            
ATOM     95  O23 ACD     1      29.120  19.140   3.710  1.00  0.00            
ATOM     96  C28 ACD     1      29.470  20.260   3.000  1.00  0.00            
ATOM     97  H46 ACD     1      30.040  19.870   2.150  1.00  0.00            
ATOM     98  C29 ACD     1      30.350  21.120   3.900  1.00  0.00            
ATOM     99  H47 ACD     1      29.860  21.310   4.860  1.00  0.00            
ATOM    100  O24 ACD     1      30.460  22.430   3.330  1.00  0.00            
ATOM    101  C30 ACD     1      31.740  20.570   4.300  1.00  0.00            
ATOM    102  H48 ACD     1      32.410  21.350   4.680  1.00  0.00            
ATOM    103  H49 ACD     1      31.430  19.990   5.190  1.00  0.00            
ATOM    104  O25 ACD     1      32.330  19.810   3.240  1.00  0.00            
ATOM    105  H50 ACD     1      31.790  19.020   3.280  1.00  0.00            
ATOM    106  C31 ACD     1      28.140  20.910   2.640  1.00  0.00            
ATOM    107  H51 ACD     1      27.580  21.130   3.560  1.00  0.00            
ATOM    108  O26 ACD     1      27.390  20.050   1.780  1.00  0.00            
ATOM    109  H52 ACD     1      27.290  19.190   2.180  1.00  0.00            
ATOM    110  C32 ACD     1      28.380  22.310   2.030  1.00  0.00            
ATOM    111  H53 ACD     1      28.910  22.120   1.090  1.00  0.00            
ATOM    112  O27 ACD     1      27.190  23.000   1.750  1.00  0.00            
ATOM    113  H54 ACD     1      26.980  23.510   2.540  1.00  0.00            
ATOM    114  C33 ACD     1      29.250  23.120   2.980  1.00  0.00            
ATOM    115  H55 ACD     1      29.460  24.050   2.440  1.00  0.00            
ATOM    116  O28 ACD     1      28.550  23.410   4.210  1.00  0.00            
ATOM    117  C34 ACD     1      28.350  24.740   4.610  1.00  0.00            
ATOM    118  H56 ACD     1      28.790  25.430   3.870  1.00  0.00            
ATOM    119  C35 ACD     1      26.820  25.050   4.680  1.00  0.00            
ATOM    120  H57 ACD     1      26.330  24.360   5.370  1.00  0.00            
ATOM    121  O29 ACD     1      26.260  25.030   3.440  1.00  0.00            
ATOM    122  H58 ACD     1      25.320  25.220   3.550  1.00  0.00            
ATOM    123  C36 ACD     1      26.800  26.450   5.290  1.00  0.00            
ATOM    124  H59 ACD     1      27.220  27.150   4.550  1.00  0.00            
ATOM    125  O30 ACD     1      25.390  26.930   5.450  1.00  0.00            
ATOM    126  H60 ACD     1      25.140  27.190   4.560  1.00  0.00            
ATOM    127  C1  EF2     2      29.010  21.770   8.270  1.00  0.00            
ATOM    128  O1  EF2     2      28.390  21.530   7.030  1.00  0.00            
ATOM    129  C2  EF2     2      27.050  21.840   6.800  1.00  0.00            
ATOM    130  C3  EF2     2      26.350  22.780   7.530  1.00  0.00            
ATOM    131  C4  EF2     2      24.980  23.000   7.360  1.00  0.00            
ATOM    132  C5  EF2     2      24.410  22.110   6.460  1.00  0.00            
ATOM    133  N1  EF2     2      23.080  22.100   6.200  1.00  0.00            
ATOM    134  C6  EF2     2      22.880  21.090   5.190  1.00  0.00            
ATOM    135  C7  EF2     2      24.140  20.460   5.010  1.00  0.00            
ATOM    136  C8  EF2     2      24.330  19.330   4.020  1.00  0.00            
ATOM    137  C9  EF2     2      24.960  18.030   4.660  1.00  0.00            
ATOM    138  N2  EF2     2      23.950  17.250   5.380  1.00  0.00            
ATOM    139  C10 EF2     2      24.260  16.310   6.350  1.00  0.00            
ATOM    140  C11 EF2     2      23.080  15.410   6.860  1.00  0.00            
ATOM    141  O2  EF2     2      25.390  16.160   6.700  1.00  0.00            
ATOM    142  C12 EF2     2      25.060  21.230   5.700  1.00  0.00            
ATOM    143  C13 EF2     2      26.390  21.060   5.810  1.00  0.00            
ATOM    144  H1  EF2     2      28.490  21.190   9.040  1.00  0.00            
ATOM    145  H2  EF2     2      30.040  21.390   8.210  1.00  0.00            
ATOM    146  H3  EF2     2      29.050  22.820   8.550  1.00  0.00            
ATOM    147  H4  EF2     2      26.930  23.270   8.300  1.00  0.00            
ATOM    148  H5  EF2     2      24.410  23.700   7.960  1.00  0.00            
ATOM    149  H6  EF2     2      22.360  22.710   6.570  1.00  0.00            
ATOM    150  H7  EF2     2      21.940  20.870   4.700  1.00  0.00            
ATOM    151  H8  EF2     2      24.870  19.700   3.130  1.00  0.00            
ATOM    152  H9  EF2     2      23.310  19.090   3.690  1.00  0.00            
ATOM    153  H10 EF2     2      25.730  18.310   5.390  1.00  0.00            
ATOM    154  H11 EF2     2      25.290  17.340   3.860  1.00  0.00            
ATOM    155  H12 EF2     2      22.990  17.320   5.060  1.00  0.00            
ATOM    156  H13 EF2     2      22.470  15.140   5.990  1.00  0.00            
ATOM    157  H14 EF2     2      23.500  14.480   7.260  1.00  0.00            
ATOM    158  H15 EF2     2      22.560  15.940   7.670  1.00  0.00            
ATOM    159  H16 EF2     2      27.010  20.360   5.260  1.00  0.00            
TER
ENDMDL
MODEL        1
ATOM      1  H1  ACD     1      17.490  15.980   6.800  1.00  0.00            
ATOM      2  O1  ACD     1      17.540  16.910   6.550  1.00  0.00            
ATOM      3  C1  ACD     1      17.720  17.660   7.640  1.00  0.00            
ATOM      4  H2  ACD     1      16.880  17.710   8.340  1.00  0.00            
ATOM      5  H3  ACD     1      17.870  18.700   7.310  1.00  0.00            
ATOM      6  C2  ACD     1      18.900  17.280   8.480  1.00  0.00            
ATOM      7  H4  ACD     1      18.990  18.020   9.290  1.00  0.00            
ATOM      8  O2  ACD     1      18.600  16.010   9.060  1.00  0.00            
ATOM      9  C3  ACD     1      19.620  15.480   9.860  1.00  0.00            
ATOM     10  H5  ACD     1      19.220  14.540  10.260  1.00  0.00            
ATOM     11  O3  ACD     1      19.880  16.370  10.950  1.00  0.00            
ATOM     12  C4  ACD     1      19.260  16.030  12.170  1.00  0.00            
ATOM     13  H6  ACD     1      18.380  15.390  12.130  1.00  0.00            
ATOM     14  C5  ACD     1      20.340  15.260  13.000  1.00  0.00            
ATOM     15  H7  ACD     1      21.300  15.790  12.900  1.00  0.00            
ATOM     16  O4  ACD     1      20.470  13.870  12.620  1.00  0.00            
ATOM     17  H8  ACD     1      20.860  13.890  11.740  1.00  0.00            
ATOM     18  C6  ACD     1      20.070  15.250  14.550  1.00  0.00            
ATOM     19  H9  ACD     1      19.290  14.490  14.660  1.00  0.00            
ATOM     20  O5  ACD     1      21.240  14.810  15.280  1.00  0.00            
ATOM     21  H10 ACD     1      21.840  14.480  14.610  1.00  0.00            
ATOM     22  C7  ACD     1      19.600  16.630  15.030  1.00  0.00            
ATOM     23  H11 ACD     1      19.180  16.470  16.020  1.00  0.00            
ATOM     24  O6  ACD     1      18.570  17.090  14.240  1.00  0.00            
ATOM     25  C8  ACD     1      18.840  17.350  12.870  1.00  0.00            
ATOM     26  H12 ACD     1      19.600  18.130  12.720  1.00  0.00            
ATOM     27  C9  ACD     1      17.580  17.960  12.250  1.00  0.00            
ATOM     28  H13 ACD     1      17.730  17.900  11.170  1.00  0.00            
ATOM     29  H14 ACD     1      16.710  17.370  12.580  1.00  0.00            
ATOM     30  O7  ACD     1      17.330  19.320  12.660  1.00  0.00            
ATOM     31  H15 ACD     1      16.400  19.490  12.490  1.00  0.00            
ATOM     32  O8  ACD     1      20.760  17.490  14.990  1.00  0.00            
ATOM     33  C10 ACD     1      21.030  18.170  16.220  1.00  0.00            
ATOM     34  H16 ACD     1      20.630  17.670  17.110  1.00  0.00            
ATOM     35  C11 ACD     1      22.550  18.150  16.410  1.00  0.00            
ATOM     36  H17 ACD     1      23.030  18.180  15.420  1.00  0.00            
ATOM     37  O9  ACD     1      22.770  16.860  16.970  1.00  0.00            
ATOM     38  H18 ACD     1      22.700  16.200  16.280  1.00  0.00            
ATOM     39  C12 ACD     1      23.100  19.310  17.240  1.00  0.00            
ATOM     40  H19 ACD     1      22.830  19.060  18.280  1.00  0.00            
ATOM     41  O10 ACD     1      24.500  19.450  17.140  1.00  0.00            
ATOM     42  H20 ACD     1      24.890  18.640  17.490  1.00  0.00            
ATOM     43  C13 ACD     1      22.510  20.660  16.780  1.00  0.00            
ATOM     44  H21 ACD     1      22.780  21.510  17.410  1.00  0.00            
ATOM     45  O11 ACD     1      21.140  20.570  16.990  1.00  0.00            
ATOM     46  C14 ACD     1      20.490  19.600  16.120  1.00  0.00            
ATOM     47  H22 ACD     1      20.610  20.090  15.150  1.00  0.00            
ATOM     48  C15 ACD     1      19.040  19.560  16.460  1.00  0.00            
ATOM     49  H23 ACD     1      18.460  18.970  15.740  1.00  0.00            
ATOM     50  H24 ACD     1      18.840  19.140  17.450  1.00  0.00            
ATOM     51  O12 ACD     1      18.540  20.900  16.270  1.00  0.00            
ATOM     52  H25 ACD     1      19.070  21.420  16.880  1.00  0.00            
ATOM     53  O13 ACD     1      22.850  21.040  15.450  1.00  0.00            
ATOM     54  C16 ACD     1      23.130  22.410  15.210  1.00  0.00            
ATOM     55  H26 ACD     1      23.170  22.950  16.160  1.00  0.00            
ATOM     56  C17 ACD     1      24.550  22.510  14.660  1.00  0.00            
ATOM     57  H27 ACD     1      24.680  21.850  13.790  1.00  0.00            
ATOM     58  O14 ACD     1      25.480  22.130  15.700  1.00  0.00            
ATOM     59  H28 ACD     1      25.130  21.290  16.010  1.00  0.00            
ATOM     60  C18 ACD     1      24.810  24.020  14.210  1.00  0.00            
ATOM     61  H29 ACD     1      24.610  24.650  15.080  1.00  0.00            
ATOM     62  O15 ACD     1      26.160  24.390  13.810  1.00  0.00            
ATOM     63  H30 ACD     1      26.620  24.630  14.620  1.00  0.00            
ATOM     64  C19 ACD     1      23.800  24.460  13.200  1.00  0.00            
ATOM     65  H31 ACD     1      23.950  25.470  12.810  1.00  0.00            
ATOM     66  O16 ACD     1      22.560  24.400  13.870  1.00  0.00            
ATOM     67  C20 ACD     1      22.120  23.060  14.180  1.00  0.00            
ATOM     68  H32 ACD     1      21.990  22.400  13.310  1.00  0.00            
ATOM     69  C21 ACD     1      20.730  23.300  14.720  1.00  0.00            
ATOM     70  H33 ACD     1      20.270  23.890  13.910  1.00  0.00            
ATOM     71  H34 ACD     1      20.190  22.350  14.850  1.00  0.00            
ATOM     72  O17 ACD     1      20.780  24.110  15.900  1.00  0.00            
ATOM     73  H35 ACD     1      20.920  25.010  15.610  1.00  0.00            
ATOM     74  O18 ACD     1      23.720  23.610  12.020  1.00  0.00            
ATOM     75  C22 ACD     1      23.750  24.240  10.710  1.00  0.00            
ATOM     76  H36 ACD     1      24.310  25.190  10.800  1.00  0.00            
ATOM     77  C23 ACD     1      24.560  23.250   9.790  1.00  0.00            
ATOM     78  H37 ACD     1      24.100  22.260   9.870  1.00  0.00            
ATOM     79  O19 ACD     1      25.970  23.070  10.180  1.00  0.00            
ATOM     80  H38 ACD     1      26.020  22.140  10.420  1.00  0.00            
ATOM     81  C24 ACD     1      24.520  23.650   8.310  1.00  0.00            
ATOM     82  H39 ACD     1      24.900  24.670   8.160  1.00  0.00            
ATOM     83  O20 ACD     1      25.240  22.760   7.410  1.00  0.00            
ATOM     84  H40 ACD     1      26.190  22.850   7.510  1.00  0.00            
ATOM     85  C25 ACD     1      23.070  23.700   7.870  1.00  0.00            
ATOM     86  H41 ACD     1      22.940  23.950   6.820  1.00  0.00            
ATOM     87  O21 ACD     1      22.450  24.710   8.620  1.00  0.00            
ATOM     88  C26 ACD     1      22.390  24.530  10.130  1.00  0.00            
ATOM     89  H42 ACD     1      21.730  23.720  10.440  1.00  0.00            
ATOM     90  C27 ACD     1      21.780  25.840  10.820  1.00  0.00            
ATOM     91  H43 ACD     1      21.000  26.210  10.140  1.00  0.00            
ATOM     92  H44 ACD     1      21.280  25.580  11.760  1.00  0.00            
ATOM     93  O22 ACD     1      22.700  26.920  11.070  1.00  0.00            
ATOM     94  H45 ACD     1      22.350  27.360  11.850  1.00  0.00            
ATOM     95  O23 ACD     1      22.440  22.440   8.090  1.00  0.00            
ATOM     96  C28 ACD     1      21.730  21.830   7.030  1.00  0.00            
ATOM     97  H46 ACD     1      21.720  22.480   6.140  1.00  0.00            
ATOM     98  C29 ACD     1      20.310  21.450   7.510  1.00  0.00            
ATOM     99  H47 ACD     1      20.390  20.920   8.470  1.00  0.00            
ATOM    100  O24 ACD     1      19.740  20.510   6.610  1.00  0.00            
ATOM    101  C30 ACD     1      19.430  22.680   7.740  1.00  0.00            
ATOM    102  H48 ACD     1      18.380  22.370   7.840  1.00  0.00            
ATOM    103  H49 ACD     1      19.770  23.110   8.690  1.00  0.00            
ATOM    104  O25 ACD     1      19.560  23.610   6.730  1.00  0.00            
ATOM    105  H50 ACD     1      19.220  23.240   5.910  1.00  0.00            
ATOM    106  C31 ACD     1      22.560  20.610   6.640  1.00  0.00            
ATOM    107  H51 ACD     1      22.910  20.000   7.480  1.00  0.00            
ATOM    108  O26 ACD     1      23.690  21.120   5.870  1.00  0.00            
ATOM    109  H52 ACD     1      24.240  21.680   6.430  1.00  0.00            
ATOM    110  C32 ACD     1      21.760  19.720   5.720  1.00  0.00            
ATOM    111  H53 ACD     1      21.530  20.280   4.800  1.00  0.00            
ATOM    112  O27 ACD     1      22.430  18.500   5.280  1.00  0.00            
ATOM    113  H54 ACD     1      23.200  18.750   4.760  1.00  0.00            
ATOM    114  C33 ACD     1      20.470  19.290   6.390  1.00  0.00            
ATOM    115  H55 ACD     1      19.840  18.730   5.680  1.00  0.00            
ATOM    116  O28 ACD     1      20.740  18.590   7.540  1.00  0.00            
ATOM    117  C34 ACD     1      20.210  17.250   7.660  1.00  0.00            
ATOM    118  H56 ACD     1      20.010  16.720   6.720  1.00  0.00            
ATOM    119  C35 ACD     1      21.350  16.530   8.360  1.00  0.00            
ATOM    120  H57 ACD     1      21.810  17.130   9.150  1.00  0.00            
ATOM    121  O29 ACD     1      22.430  16.220   7.450  1.00  0.00            
ATOM    122  H58 ACD     1      22.650  17.050   7.020  1.00  0.00            
ATOM    123  C36 ACD     1      20.830  15.200   8.920  1.00  0.00            
ATOM    124  H59 ACD     1      20.490  14.510   8.130  1.00  0.00            
ATOM    125  O30 ACD     1      21.750  14.420   9.670  1.00  0.00            
ATOM    126  H60 ACD     1      22.600  14.630   9.280  1.00  0.00            
ATOM    127  C1  EF2     2      20.190  20.930  11.720  1.00  0.00            
ATOM    128  O1  EF2     2      21.610  20.930  11.290  1.00  0.00            
ATOM    129  C2  EF2     2      22.380  19.800  11.350  1.00  0.00            
ATOM    130  C3  EF2     2      22.310  18.850  12.420  1.00  0.00            
ATOM    131  C4  EF2     2      23.100  17.710  12.320  1.00  0.00            
ATOM    132  C5  EF2     2      23.980  17.500  11.310  1.00  0.00            
ATOM    133  N1  EF2     2      24.760  16.430  11.150  1.00  0.00            
ATOM    134  C6  EF2     2      25.510  16.690   9.940  1.00  0.00            
ATOM    135  C7  EF2     2      25.090  17.930   9.420  1.00  0.00            
ATOM    136  C8  EF2     2      25.650  18.440   8.120  1.00  0.00            
ATOM    137  C9  EF2     2      26.300  19.820   8.250  1.00  0.00            
ATOM    138  N2  EF2     2      27.480  19.710   9.060  1.00  0.00            
ATOM    139  C10 EF2     2      27.380  19.860  10.380  1.00  0.00            
ATOM    140  C11 EF2     2      28.480  19.310  11.140  1.00  0.00            
ATOM    141  O2  EF2     2      26.440  20.470  10.880  1.00  0.00            
ATOM    142  C12 EF2     2      24.100  18.450  10.320  1.00  0.00            
ATOM    143  C13 EF2     2      23.270  19.620  10.310  1.00  0.00            
ATOM    144  H1  EF2     2      19.640  20.090  11.280  1.00  0.00            
ATOM    145  H2  EF2     2      20.040  20.620  12.770  1.00  0.00            
ATOM    146  H3  EF2     2      19.690  21.890  11.580  1.00  0.00            
ATOM    147  H4  EF2     2      21.670  18.980  13.290  1.00  0.00            
ATOM    148  H5  EF2     2      23.110  16.990  13.130  1.00  0.00            
ATOM    149  H6  EF2     2      24.650  15.510  11.550  1.00  0.00            
ATOM    150  H7  EF2     2      26.070  15.880   9.490  1.00  0.00            
ATOM    151  H8  EF2     2      24.840  18.380   7.390  1.00  0.00            
ATOM    152  H9  EF2     2      26.380  17.770   7.640  1.00  0.00            
ATOM    153  H10 EF2     2      25.520  20.470   8.660  1.00  0.00            
ATOM    154  H11 EF2     2      26.450  20.150   7.210  1.00  0.00            
ATOM    155  H12 EF2     2      28.130  19.020   8.720  1.00  0.00            
ATOM    156  H13 EF2     2      28.310  19.580  12.190  1.00  0.00            
ATOM    157  H14 EF2     2      28.670  18.240  10.960  1.00  0.00            
ATOM    158  H15 EF2     2      29.380  19.830  10.800  1.00  0.00            
ATOM    159  H16 EF2     2      23.510  20.350   9.540  1.00  0.00            
TER
ENDMDL
MODEL        1
ATOM      1  H1  ACD     1      30.530   6.720  14.450  1.00  0.00            
ATOM      2  O1  ACD     1      30.620   7.670  14.360  1.00  0.00            
ATOM      3  C1  ACD     1      31.290   7.860  13.070  1.00  0.00            
ATOM      4  H2  ACD     1      30.940   7.200  12.260  1.00  0.00            
ATOM      5  H3  ACD     1      32.360   7.620  13.120  1.00  0.00            
ATOM      6  C2  ACD     1      31.230   9.330  12.620  1.00  0.00            
ATOM      7  H4  ACD     1      31.980   9.440  11.830  1.00  0.00            
ATOM      8  O2  ACD     1      29.900   9.580  12.060  1.00  0.00            
ATOM      9  C3  ACD     1      29.730  10.960  11.560  1.00  0.00            
ATOM     10  H5  ACD     1      28.690  11.010  11.210  1.00  0.00            
ATOM     11  O3  ACD     1      30.620  11.220  10.610  1.00  0.00            
ATOM     12  C4  ACD     1      30.150  11.340   9.260  1.00  0.00            
ATOM     13  H6  ACD     1      29.110  11.010   9.290  1.00  0.00            
ATOM     14  C5  ACD     1      30.130  12.860   8.930  1.00  0.00            
ATOM     15  H7  ACD     1      31.080  13.360   9.150  1.00  0.00            
ATOM     16  O4  ACD     1      29.100  13.580   9.680  1.00  0.00            
ATOM     17  H8  ACD     1      29.400  13.550  10.590  1.00  0.00            
ATOM     18  C6  ACD     1      29.790  13.000   7.450  1.00  0.00            
ATOM     19  H9  ACD     1      28.820  12.570   7.190  1.00  0.00            
ATOM     20  O5  ACD     1      29.810  14.380   7.110  1.00  0.00            
ATOM     21  H10 ACD     1      28.940  14.690   7.400  1.00  0.00            
ATOM     22  C7  ACD     1      30.940  12.280   6.700  1.00  0.00            
ATOM     23  H11 ACD     1      30.860  12.470   5.630  1.00  0.00            
ATOM     24  O6  ACD     1      30.790  10.960   6.950  1.00  0.00            
ATOM     25  C8  ACD     1      31.070  10.600   8.320  1.00  0.00            
ATOM     26  H12 ACD     1      32.130  10.770   8.540  1.00  0.00            
ATOM     27  C9  ACD     1      30.840   9.060   8.320  1.00  0.00            
ATOM     28  H13 ACD     1      30.950   8.680   9.350  1.00  0.00            
ATOM     29  H14 ACD     1      29.800   8.970   7.980  1.00  0.00            
ATOM     30  O7  ACD     1      31.880   8.440   7.530  1.00  0.00            
ATOM     31  H15 ACD     1      31.440   8.350   6.680  1.00  0.00            
ATOM     32  O8  ACD     1      32.240  12.710   7.100  1.00  0.00            
ATOM     33  C10 ACD     1      33.050  13.390   6.210  1.00  0.00            
ATOM     34  H16 ACD     1      32.630  13.560   5.210  1.00  0.00            
ATOM     35  C11 ACD     1      33.330  14.780   6.790  1.00  0.00            
ATOM     36  H17 ACD     1      33.580  14.750   7.860  1.00  0.00            
ATOM     37  O9  ACD     1      32.210  15.600   6.720  1.00  0.00            
ATOM     38  H18 ACD     1      31.440  15.070   6.910  1.00  0.00            
ATOM     39  C12 ACD     1      34.540  15.440   6.020  1.00  0.00            
ATOM     40  H19 ACD     1      34.240  15.560   4.970  1.00  0.00            
ATOM     41  O10 ACD     1      34.890  16.620   6.620  1.00  0.00            
ATOM     42  H20 ACD     1      35.410  16.340   7.380  1.00  0.00            
ATOM     43  C13 ACD     1      35.780  14.460   6.040  1.00  0.00            
ATOM     44  H21 ACD     1      36.650  14.990   5.640  1.00  0.00            
ATOM     45  O11 ACD     1      35.310  13.270   5.290  1.00  0.00            
ATOM     46  C14 ACD     1      34.310  12.520   5.990  1.00  0.00            
ATOM     47  H22 ACD     1      34.770  12.110   6.900  1.00  0.00            
ATOM     48  C15 ACD     1      34.010  11.260   5.150  1.00  0.00            
ATOM     49  H23 ACD     1      34.960  10.760   4.970  1.00  0.00            
ATOM     50  H24 ACD     1      33.470  10.570   5.800  1.00  0.00            
ATOM     51  O12 ACD     1      33.270  11.480   3.880  1.00  0.00            
ATOM     52  H25 ACD     1      33.990  11.500   3.240  1.00  0.00            
ATOM     53  O13 ACD     1      36.010  14.160   7.410  1.00  0.00            
ATOM     54  C16 ACD     1      37.320  14.410   7.880  1.00  0.00            
ATOM     55  H26 ACD     1      37.900  15.050   7.200  1.00  0.00            
ATOM     56  C17 ACD     1      37.030  14.990   9.210  1.00  0.00            
ATOM     57  H27 ACD     1      36.270  14.360   9.680  1.00  0.00            
ATOM     58  O14 ACD     1      36.360  16.240   9.020  1.00  0.00            
ATOM     59  H28 ACD     1      36.070  16.590   9.870  1.00  0.00            
ATOM     60  C18 ACD     1      38.200  15.070  10.190  1.00  0.00            
ATOM     61  H29 ACD     1      38.800  15.920   9.820  1.00  0.00            
ATOM     62  O15 ACD     1      37.770  15.410  11.480  1.00  0.00            
ATOM     63  H30 ACD     1      37.660  14.570  11.940  1.00  0.00            
ATOM     64  C19 ACD     1      38.920  13.690  10.100  1.00  0.00            
ATOM     65  H31 ACD     1      39.820  13.770  10.730  1.00  0.00            
ATOM     66  O16 ACD     1      39.230  13.350   8.740  1.00  0.00            
ATOM     67  C20 ACD     1      38.050  13.090   7.950  1.00  0.00            
ATOM     68  H32 ACD     1      37.480  12.280   8.430  1.00  0.00            
ATOM     69  C21 ACD     1      38.660  12.700   6.620  1.00  0.00            
ATOM     70  H33 ACD     1      37.920  12.630   5.820  1.00  0.00            
ATOM     71  H34 ACD     1      39.360  13.480   6.290  1.00  0.00            
ATOM     72  O17 ACD     1      39.370  11.460   6.690  1.00  0.00            
ATOM     73  H35 ACD     1      39.540  11.290   7.620  1.00  0.00            
ATOM     74  O18 ACD     1      38.040  12.740  10.730  1.00  0.00            
ATOM     75  C22 ACD     1      38.750  11.840  11.620  1.00  0.00            
ATOM     76  H36 ACD     1      39.810  11.720  11.360  1.00  0.00            
ATOM     77  C23 ACD     1      38.720  12.430  13.000  1.00  0.00            
ATOM     78  H37 ACD     1      37.730  12.760  13.330  1.00  0.00            
ATOM     79  O19 ACD     1      39.670  13.510  13.060  1.00  0.00            
ATOM     80  H38 ACD     1      39.410  13.960  13.870  1.00  0.00            
ATOM     81  C24 ACD     1      39.110  11.400  14.060  1.00  0.00            
ATOM     82  H39 ACD     1      40.160  11.180  13.860  1.00  0.00            
ATOM     83  O20 ACD     1      38.940  11.880  15.360  1.00  0.00            
ATOM     84  H40 ACD     1      39.540  11.400  15.930  1.00  0.00            
ATOM     85  C25 ACD     1      38.360  10.080  13.870  1.00  0.00            
ATOM     86  H41 ACD     1      38.690   9.330  14.600  1.00  0.00            
ATOM     87  O21 ACD     1      38.650   9.630  12.500  1.00  0.00            
ATOM     88  C26 ACD     1      38.120  10.440  11.460  1.00  0.00            
ATOM     89  H42 ACD     1      37.030  10.490  11.530  1.00  0.00            
ATOM     90  C27 ACD     1      38.460   9.830  10.100  1.00  0.00            
ATOM     91  H43 ACD     1      38.240   8.750  10.080  1.00  0.00            
ATOM     92  H44 ACD     1      37.860  10.310   9.320  1.00  0.00            
ATOM     93  O22 ACD     1      39.850  10.150   9.710  1.00  0.00            
ATOM     94  H45 ACD     1      40.470   9.880  10.390  1.00  0.00            
ATOM     95  O23 ACD     1      36.950  10.420  13.930  1.00  0.00            
ATOM     96  C28 ACD     1      36.100   9.680  14.840  1.00  0.00            
ATOM     97  H46 ACD     1      36.570   9.150  15.680  1.00  0.00            
ATOM     98  C29 ACD     1      35.230   8.640  14.020  1.00  0.00            
ATOM     99  H47 ACD     1      34.900   9.220  13.160  1.00  0.00            
ATOM    100  O24 ACD     1      34.050   8.260  14.720  1.00  0.00            
ATOM    101  C30 ACD     1      35.990   7.420  13.610  1.00  0.00            
ATOM    102  H48 ACD     1      35.310   6.760  13.060  1.00  0.00            
ATOM    103  H49 ACD     1      36.840   7.780  13.020  1.00  0.00            
ATOM    104  O25 ACD     1      36.600   6.720  14.660  1.00  0.00            
ATOM    105  H50 ACD     1      36.000   6.380  15.330  1.00  0.00            
ATOM    106  C31 ACD     1      35.300  10.810  15.470  1.00  0.00            
ATOM    107  H51 ACD     1      34.890  11.430  14.670  1.00  0.00            
ATOM    108  O26 ACD     1      36.130  11.750  16.210  1.00  0.00            
ATOM    109  H52 ACD     1      36.760  12.110  15.580  1.00  0.00            
ATOM    110  C32 ACD     1      34.120  10.230  16.200  1.00  0.00            
ATOM    111  H53 ACD     1      34.510   9.600  17.010  1.00  0.00            
ATOM    112  O27 ACD     1      33.250  11.300  16.760  1.00  0.00            
ATOM    113  H54 ACD     1      33.720  11.660  17.520  1.00  0.00            
ATOM    114  C33 ACD     1      33.280   9.390  15.200  1.00  0.00            
ATOM    115  H55 ACD     1      32.410   8.970  15.730  1.00  0.00            
ATOM    116  O28 ACD     1      32.930  10.200  14.080  1.00  0.00            
ATOM    117  C34 ACD     1      31.540  10.280  13.770  1.00  0.00            
ATOM    118  H56 ACD     1      30.880  10.000  14.610  1.00  0.00            
ATOM    119  C35 ACD     1      31.310  11.710  13.300  1.00  0.00            
ATOM    120  H57 ACD     1      32.070  11.890  12.540  1.00  0.00            
ATOM    121  O29 ACD     1      31.500  12.580  14.370  1.00  0.00            
ATOM    122  H58 ACD     1      32.410  12.370  14.580  1.00  0.00            
ATOM    123  C36 ACD     1      29.900  11.910  12.710  1.00  0.00            
ATOM    124  H59 ACD     1      29.140  11.590  13.440  1.00  0.00            
ATOM    125  O30 ACD     1      29.630  13.320  12.440  1.00  0.00            
ATOM    126  H60 ACD     1      30.300  13.870  12.860  1.00  0.00            
ATOM    127  C1  EF2     2      34.950  11.050   9.730  1.00  0.00            
ATOM    128  O1  EF2     2      34.650  11.600  11.050  1.00  0.00            
ATOM    129  C2  EF2     2      34.350  12.910  11.260  1.00  0.00            
ATOM    130  C3  EF2     2      33.590  13.510  10.220  1.00  0.00            
ATOM    131  C4  EF2     2      33.140  14.870  10.380  1.00  0.00            
ATOM    132  C5  EF2     2      33.730  15.570  11.410  1.00  0.00            
ATOM    133  N1  EF2     2      33.730  16.920  11.570  1.00  0.00            
ATOM    134  C6  EF2     2      34.410  17.180  12.830  1.00  0.00            
ATOM    135  C7  EF2     2      34.890  16.000  13.360  1.00  0.00            
ATOM    136  C8  EF2     2      35.430  15.840  14.730  1.00  0.00            
ATOM    137  C9  EF2     2      36.910  15.430  14.770  1.00  0.00            
ATOM    138  N2  EF2     2      37.250  15.280  16.210  1.00  0.00            
ATOM    139  C10 EF2     2      38.470  14.950  16.640  1.00  0.00            
ATOM    140  C11 EF2     2      38.470  14.510  18.050  1.00  0.00            
ATOM    141  O2  EF2     2      39.460  14.930  15.940  1.00  0.00            
ATOM    142  C12 EF2     2      34.460  14.980  12.420  1.00  0.00            
ATOM    143  C13 EF2     2      34.760  13.620  12.380  1.00  0.00            
ATOM    144  H1  EF2     2      35.130   9.980   9.910  1.00  0.00            
ATOM    145  H2  EF2     2      34.200  11.070   8.930  1.00  0.00            
ATOM    146  H3  EF2     2      35.810  11.570   9.280  1.00  0.00            
ATOM    147  H4  EF2     2      33.190  12.900   9.410  1.00  0.00            
ATOM    148  H5  EF2     2      32.530  15.480   9.710  1.00  0.00            
ATOM    149  H6  EF2     2      33.250  17.640  11.040  1.00  0.00            
ATOM    150  H7  EF2     2      34.500  18.160  13.290  1.00  0.00            
ATOM    151  H8  EF2     2      34.940  14.980  15.190  1.00  0.00            
ATOM    152  H9  EF2     2      35.220  16.630  15.470  1.00  0.00            
ATOM    153  H10 EF2     2      37.550  16.200  14.320  1.00  0.00            
ATOM    154  H11 EF2     2      37.120  14.530  14.190  1.00  0.00            
ATOM    155  H12 EF2     2      36.510  15.160  16.890  1.00  0.00            
ATOM    156  H13 EF2     2      38.000  15.310  18.630  1.00  0.00            
ATOM    157  H14 EF2     2      37.850  13.610  18.120  1.00  0.00            
ATOM    158  H15 EF2     2      39.490  14.330  18.430  1.00  0.00            
ATOM    159  H16 EF2     2      35.460  13.200  13.090  1.00  0.00            
TER
ENDMDL
MODEL        1
ATOM      1  H1  ACD     1      28.860  21.570  20.360  1.00  0.00            
ATOM      2  O1  ACD     1      28.600  22.000  21.190  1.00  0.00            
ATOM      3  C1  ACD     1      27.600  22.930  20.990  1.00  0.00            
ATOM      4  H2  ACD     1      28.000  23.950  20.920  1.00  0.00            
ATOM      5  H3  ACD     1      26.960  22.980  21.880  1.00  0.00            
ATOM      6  C2  ACD     1      26.770  22.680  19.750  1.00  0.00            
ATOM      7  H4  ACD     1      25.960  23.430  19.750  1.00  0.00            
ATOM      8  O2  ACD     1      27.530  23.020  18.590  1.00  0.00            
ATOM      9  C3  ACD     1      26.800  22.950  17.430  1.00  0.00            
ATOM     10  H5  ACD     1      27.420  23.230  16.570  1.00  0.00            
ATOM     11  O3  ACD     1      25.680  23.860  17.410  1.00  0.00            
ATOM     12  C4  ACD     1      25.830  25.090  16.700  1.00  0.00            
ATOM     13  H6  ACD     1      26.640  24.930  15.970  1.00  0.00            
ATOM     14  C5  ACD     1      24.500  25.320  16.010  1.00  0.00            
ATOM     15  H7  ACD     1      23.750  25.110  16.780  1.00  0.00            
ATOM     16  O4  ACD     1      24.430  24.390  14.920  1.00  0.00            
ATOM     17  H8  ACD     1      25.180  24.610  14.360  1.00  0.00            
ATOM     18  C6  ACD     1      24.330  26.730  15.630  1.00  0.00            
ATOM     19  H9  ACD     1      25.100  26.960  14.880  1.00  0.00            
ATOM     20  O5  ACD     1      23.010  26.880  15.010  1.00  0.00            
ATOM     21  H10 ACD     1      22.330  26.650  15.650  1.00  0.00            
ATOM     22  C7  ACD     1      24.550  27.630  16.850  1.00  0.00            
ATOM     23  H11 ACD     1      24.510  28.690  16.620  1.00  0.00            
ATOM     24  O6  ACD     1      25.900  27.450  17.320  1.00  0.00            
ATOM     25  C8  ACD     1      26.190  26.190  17.750  1.00  0.00            
ATOM     26  H12 ACD     1      25.540  26.020  18.620  1.00  0.00            
ATOM     27  C9  ACD     1      27.570  26.150  18.350  1.00  0.00            
ATOM     28  H13 ACD     1      27.580  27.060  18.950  1.00  0.00            
ATOM     29  H14 ACD     1      27.690  25.300  19.030  1.00  0.00            
ATOM     30  O7  ACD     1      28.620  26.230  17.340  1.00  0.00            
ATOM     31  H15 ACD     1      28.440  26.910  16.690  1.00  0.00            
ATOM     32  O8  ACD     1      23.620  27.310  17.790  1.00  0.00            
ATOM     33  C10 ACD     1      22.390  28.090  17.870  1.00  0.00            
ATOM     34  H16 ACD     1      22.170  28.600  16.920  1.00  0.00            
ATOM     35  C11 ACD     1      21.340  27.010  18.100  1.00  0.00            
ATOM     36  H17 ACD     1      21.810  26.350  18.840  1.00  0.00            
ATOM     37  O9  ACD     1      21.020  26.350  16.840  1.00  0.00            
ATOM     38  H18 ACD     1      20.120  26.020  16.910  1.00  0.00            
ATOM     39  C12 ACD     1      19.990  27.520  18.710  1.00  0.00            
ATOM     40  H19 ACD     1      19.580  28.230  17.970  1.00  0.00            
ATOM     41  O10 ACD     1      19.100  26.400  19.030  1.00  0.00            
ATOM     42  H20 ACD     1      19.210  26.100  19.940  1.00  0.00            
ATOM     43  C13 ACD     1      20.230  28.350  19.950  1.00  0.00            
ATOM     44  H21 ACD     1      19.290  28.780  20.290  1.00  0.00            
ATOM     45  O11 ACD     1      21.150  29.390  19.690  1.00  0.00            
ATOM     46  C14 ACD     1      22.430  28.920  19.170  1.00  0.00            
ATOM     47  H22 ACD     1      22.820  28.230  19.930  1.00  0.00            
ATOM     48  C15 ACD     1      23.310  30.140  19.080  1.00  0.00            
ATOM     49  H23 ACD     1      24.280  29.770  18.740  1.00  0.00            
ATOM     50  H24 ACD     1      23.040  30.850  18.290  1.00  0.00            
ATOM     51  O12 ACD     1      23.600  30.800  20.270  1.00  0.00            
ATOM     52  H25 ACD     1      22.730  30.880  20.680  1.00  0.00            
ATOM     53  O13 ACD     1      20.710  27.480  20.990  1.00  0.00            
ATOM     54  C16 ACD     1      20.330  27.790  22.310  1.00  0.00            
ATOM     55  H26 ACD     1      19.870  28.780  22.390  1.00  0.00            
ATOM     56  C17 ACD     1      19.320  26.720  22.700  1.00  0.00            
ATOM     57  H27 ACD     1      19.790  25.750  22.510  1.00  0.00            
ATOM     58  O14 ACD     1      18.120  26.910  22.020  1.00  0.00            
ATOM     59  H28 ACD     1      17.440  26.280  22.250  1.00  0.00            
ATOM     60  C18 ACD     1      19.030  26.780  24.270  1.00  0.00            
ATOM     61  H29 ACD     1      18.480  27.720  24.410  1.00  0.00            
ATOM     62  O15 ACD     1      18.140  25.710  24.570  1.00  0.00            
ATOM     63  H30 ACD     1      18.660  24.960  24.870  1.00  0.00            
ATOM     64  C19 ACD     1      20.270  26.780  25.070  1.00  0.00            
ATOM     65  H31 ACD     1      19.980  26.910  26.120  1.00  0.00            
ATOM     66  O16 ACD     1      21.170  27.750  24.530  1.00  0.00            
ATOM     67  C20 ACD     1      21.620  27.650  23.190  1.00  0.00            
ATOM     68  H32 ACD     1      22.050  26.650  23.020  1.00  0.00            
ATOM     69  C21 ACD     1      22.610  28.760  22.880  1.00  0.00            
ATOM     70  H33 ACD     1      23.450  28.690  23.580  1.00  0.00            
ATOM     71  H34 ACD     1      22.880  28.660  21.820  1.00  0.00            
ATOM     72  O17 ACD     1      22.040  30.110  23.030  1.00  0.00            
ATOM     73  H35 ACD     1      21.430  30.160  23.770  1.00  0.00            
ATOM     74  O18 ACD     1      20.840  25.510  24.900  1.00  0.00            
ATOM     75  C22 ACD     1      21.130  24.630  25.970  1.00  0.00            
ATOM     76  H36 ACD     1      20.600  24.920  26.880  1.00  0.00            
ATOM     77  C23 ACD     1      20.560  23.340  25.430  1.00  0.00            
ATOM     78  H37 ACD     1      20.860  23.190  24.380  1.00  0.00            
ATOM     79  O19 ACD     1      19.140  23.370  25.600  1.00  0.00            
ATOM     80  H38 ACD     1      18.820  22.500  25.360  1.00  0.00            
ATOM     81  C24 ACD     1      21.180  22.160  26.200  1.00  0.00            
ATOM     82  H39 ACD     1      20.940  22.330  27.260  1.00  0.00            
ATOM     83  O20 ACD     1      20.640  20.960  25.680  1.00  0.00            
ATOM     84  H40 ACD     1      20.750  20.400  26.460  1.00  0.00            
ATOM     85  C25 ACD     1      22.680  22.190  25.970  1.00  0.00            
ATOM     86  H41 ACD     1      23.230  21.410  26.500  1.00  0.00            
ATOM     87  O21 ACD     1      23.130  23.360  26.640  1.00  0.00            
ATOM     88  C26 ACD     1      22.670  24.580  26.110  1.00  0.00            
ATOM     89  H42 ACD     1      23.140  24.730  25.130  1.00  0.00            
ATOM     90  C27 ACD     1      23.170  25.790  26.900  1.00  0.00            
ATOM     91  H43 ACD     1      24.260  25.680  26.950  1.00  0.00            
ATOM     92  H44 ACD     1      22.860  26.670  26.340  1.00  0.00            
ATOM     93  O22 ACD     1      22.540  25.880  28.170  1.00  0.00            
ATOM     94  H45 ACD     1      23.090  26.410  28.750  1.00  0.00            
ATOM     95  O23 ACD     1      23.010  22.190  24.630  1.00  0.00            
ATOM     96  C28 ACD     1      23.820  21.140  24.080  1.00  0.00            
ATOM     97  H46 ACD     1      24.060  20.390  24.850  1.00  0.00            
ATOM     98  C29 ACD     1      25.140  21.870  23.670  1.00  0.00            
ATOM     99  H47 ACD     1      24.860  22.620  22.920  1.00  0.00            
ATOM    100  O24 ACD     1      25.960  20.860  22.960  1.00  0.00            
ATOM    101  C30 ACD     1      25.760  22.490  24.860  1.00  0.00            
ATOM    102  H48 ACD     1      26.770  22.820  24.590  1.00  0.00            
ATOM    103  H49 ACD     1      25.270  23.420  25.180  1.00  0.00            
ATOM    104  O25 ACD     1      25.900  21.530  25.870  1.00  0.00            
ATOM    105  H50 ACD     1      26.360  20.750  25.540  1.00  0.00            
ATOM    106  C31 ACD     1      23.060  20.470  22.860  1.00  0.00            
ATOM    107  H51 ACD     1      22.860  21.360  22.250  1.00  0.00            
ATOM    108  O26 ACD     1      21.910  19.760  23.300  1.00  0.00            
ATOM    109  H52 ACD     1      21.400  20.380  23.830  1.00  0.00            
ATOM    110  C32 ACD     1      24.090  19.620  22.120  1.00  0.00            
ATOM    111  H53 ACD     1      24.360  18.850  22.850  1.00  0.00            
ATOM    112  O27 ACD     1      23.500  19.030  20.970  1.00  0.00            
ATOM    113  H54 ACD     1      23.190  19.620  20.280  1.00  0.00            
ATOM    114  C33 ACD     1      25.400  20.320  21.760  1.00  0.00            
ATOM    115  H55 ACD     1      26.070  19.590  21.320  1.00  0.00            
ATOM    116  O28 ACD     1      25.170  21.240  20.760  1.00  0.00            
ATOM    117  C34 ACD     1      26.130  21.300  19.680  1.00  0.00            
ATOM    118  H56 ACD     1      26.910  20.540  19.830  1.00  0.00            
ATOM    119  C35 ACD     1      25.420  21.140  18.290  1.00  0.00            
ATOM    120  H57 ACD     1      24.510  21.760  18.230  1.00  0.00            
ATOM    121  O29 ACD     1      24.930  19.820  18.090  1.00  0.00            
ATOM    122  H58 ACD     1      25.610  19.140  18.160  1.00  0.00            
ATOM    123  C36 ACD     1      26.400  21.530  17.170  1.00  0.00            
ATOM    124  H59 ACD     1      27.210  20.810  17.300  1.00  0.00            
ATOM    125  O30 ACD     1      25.630  21.480  15.990  1.00  0.00            
ATOM    126  H60 ACD     1      24.820  21.990  16.090  1.00  0.00            
ATOM    127  C1  EF2     2      24.420  25.360  21.960  1.00  0.00            
ATOM    128  O1  EF2     2      24.100  24.390  20.940  1.00  0.00            
ATOM    129  C2  EF2     2      22.870  24.050  20.600  1.00  0.00            
ATOM    130  C3  EF2     2      21.810  24.010  21.520  1.00  0.00            
ATOM    131  C4  EF2     2      20.560  23.460  21.210  1.00  0.00            
ATOM    132  C5  EF2     2      20.300  23.170  19.860  1.00  0.00            
ATOM    133  N1  EF2     2      19.180  22.710  19.330  1.00  0.00            
ATOM    134  C6  EF2     2      19.340  22.560  17.970  1.00  0.00            
ATOM    135  C7  EF2     2      20.640  22.910  17.680  1.00  0.00            
ATOM    136  C8  EF2     2      21.300  22.810  16.290  1.00  0.00            
ATOM    137  C9  EF2     2      21.470  21.360  15.790  1.00  0.00            
ATOM    138  N2  EF2     2      22.430  21.250  14.680  1.00  0.00            
ATOM    139  C10 EF2     2      22.580  20.110  13.890  1.00  0.00            
ATOM    140  C11 EF2     2      23.370  20.320  12.630  1.00  0.00            
ATOM    141  O2  EF2     2      22.180  19.020  14.220  1.00  0.00            
ATOM    142  C12 EF2     2      21.250  23.310  18.960  1.00  0.00            
ATOM    143  C13 EF2     2      22.520  23.700  19.260  1.00  0.00            
ATOM    144  H1  EF2     2      24.160  26.380  21.670  1.00  0.00            
ATOM    145  H2  EF2     2      23.970  25.120  22.930  1.00  0.00            
ATOM    146  H3  EF2     2      25.470  25.340  22.290  1.00  0.00            
ATOM    147  H4  EF2     2      22.070  24.340  22.520  1.00  0.00            
ATOM    148  H5  EF2     2      19.820  23.340  21.990  1.00  0.00            
ATOM    149  H6  EF2     2      18.360  22.560  19.900  1.00  0.00            
ATOM    150  H7  EF2     2      18.550  22.240  17.300  1.00  0.00            
ATOM    151  H8  EF2     2      22.340  23.150  16.290  1.00  0.00            
ATOM    152  H9  EF2     2      20.850  23.490  15.560  1.00  0.00            
ATOM    153  H10 EF2     2      20.470  21.050  15.470  1.00  0.00            
ATOM    154  H11 EF2     2      21.780  20.690  16.600  1.00  0.00            
ATOM    155  H12 EF2     2      22.860  22.110  14.360  1.00  0.00            
ATOM    156  H13 EF2     2      24.070  19.480  12.710  1.00  0.00            
ATOM    157  H14 EF2     2      22.640  20.320  11.810  1.00  0.00            
ATOM    158  H15 EF2     2      24.190  21.050  12.600  1.00  0.00            
ATOM    159  H16 EF2     2      23.260  23.730  18.460  1.00  0.00            
TER
ENDMDL
MODEL        1
ATOM      1  H1  ACD     1      28.360  25.020   7.910  1.00  0.00            
ATOM      2  O1  ACD     1      27.620  25.370   8.420  1.00  0.00            
ATOM      3  C1  ACD     1      26.700  24.300   8.410  1.00  0.00            
ATOM      4  H2  ACD     1      27.150  23.520   9.040  1.00  0.00            
ATOM      5  H3  ACD     1      26.660  23.890   7.390  1.00  0.00            
ATOM      6  C2  ACD     1      25.330  24.610   8.990  1.00  0.00            
ATOM      7  H4  ACD     1      24.730  23.700   8.840  1.00  0.00            
ATOM      8  O2  ACD     1      25.530  24.940  10.410  1.00  0.00            
ATOM      9  C3  ACD     1      24.350  25.080  11.170  1.00  0.00            
ATOM     10  H5  ACD     1      24.570  25.350  12.210  1.00  0.00            
ATOM     11  O3  ACD     1      23.480  23.940  10.980  1.00  0.00            
ATOM     12  C4  ACD     1      23.430  22.920  11.910  1.00  0.00            
ATOM     13  H6  ACD     1      23.760  23.300  12.890  1.00  0.00            
ATOM     14  C5  ACD     1      21.940  22.610  11.810  1.00  0.00            
ATOM     15  H7  ACD     1      21.710  22.470  10.750  1.00  0.00            
ATOM     16  O4  ACD     1      21.200  23.720  12.340  1.00  0.00            
ATOM     17  H8  ACD     1      20.370  23.350  12.660  1.00  0.00            
ATOM     18  C6  ACD     1      21.540  21.310  12.530  1.00  0.00            
ATOM     19  H9  ACD     1      21.790  21.360  13.600  1.00  0.00            
ATOM     20  O5  ACD     1      20.130  21.000  12.340  1.00  0.00            
ATOM     21  H10 ACD     1      19.940  20.980  11.400  1.00  0.00            
ATOM     22  C7  ACD     1      22.470  20.210  11.950  1.00  0.00            
ATOM     23  H11 ACD     1      22.180  19.270  12.420  1.00  0.00            
ATOM     24  O6  ACD     1      23.850  20.520  12.130  1.00  0.00            
ATOM     25  C8  ACD     1      24.360  21.770  11.530  1.00  0.00            
ATOM     26  H12 ACD     1      24.340  21.580  10.450  1.00  0.00            
ATOM     27  C9  ACD     1      25.820  22.010  11.990  1.00  0.00            
ATOM     28  H13 ACD     1      26.150  22.780  11.270  1.00  0.00            
ATOM     29  H14 ACD     1      25.920  22.500  12.970  1.00  0.00            
ATOM     30  O7  ACD     1      26.670  20.830  11.940  1.00  0.00            
ATOM     31  H15 ACD     1      26.500  20.340  11.130  1.00  0.00            
ATOM     32  O8  ACD     1      22.290  20.110  10.510  1.00  0.00            
ATOM     33  C10 ACD     1      21.480  19.050  10.110  1.00  0.00            
ATOM     34  H16 ACD     1      20.950  18.620  10.970  1.00  0.00            
ATOM     35  C11 ACD     1      20.410  19.570   9.170  1.00  0.00            
ATOM     36  H17 ACD     1      20.990  20.200   8.480  1.00  0.00            
ATOM     37  O9  ACD     1      19.420  20.550   9.820  1.00  0.00            
ATOM     38  H18 ACD     1      18.840  21.000   9.200  1.00  0.00            
ATOM     39  C12 ACD     1      19.730  18.550   8.260  1.00  0.00            
ATOM     40  H19 ACD     1      19.080  18.000   8.960  1.00  0.00            
ATOM     41  O10 ACD     1      18.920  19.170   7.230  1.00  0.00            
ATOM     42  H20 ACD     1      18.530  19.940   7.650  1.00  0.00            
ATOM     43  C13 ACD     1      20.720  17.520   7.660  1.00  0.00            
ATOM     44  H21 ACD     1      20.220  16.750   7.060  1.00  0.00            
ATOM     45  O11 ACD     1      21.510  16.990   8.720  1.00  0.00            
ATOM     46  C14 ACD     1      22.290  17.960   9.400  1.00  0.00            
ATOM     47  H22 ACD     1      22.950  18.400   8.640  1.00  0.00            
ATOM     48  C15 ACD     1      23.010  17.160  10.410  1.00  0.00            
ATOM     49  H23 ACD     1      23.580  17.810  11.090  1.00  0.00            
ATOM     50  H24 ACD     1      22.350  16.620  11.100  1.00  0.00            
ATOM     51  O12 ACD     1      24.000  16.410   9.690  1.00  0.00            
ATOM     52  H25 ACD     1      23.440  15.900   9.100  1.00  0.00            
ATOM     53  O13 ACD     1      21.480  18.230   6.690  1.00  0.00            
ATOM     54  C16 ACD     1      21.610  17.560   5.410  1.00  0.00            
ATOM     55  H26 ACD     1      21.190  16.550   5.460  1.00  0.00            
ATOM     56  C17 ACD     1      20.880  18.440   4.440  1.00  0.00            
ATOM     57  H27 ACD     1      21.270  19.450   4.580  1.00  0.00            
ATOM     58  O14 ACD     1      19.490  18.310   4.690  1.00  0.00            
ATOM     59  H28 ACD     1      19.410  18.710   5.560  1.00  0.00            
ATOM     60  C18 ACD     1      21.190  18.020   2.980  1.00  0.00            
ATOM     61  H29 ACD     1      20.910  16.970   2.780  1.00  0.00            
ATOM     62  O15 ACD     1      20.440  18.820   2.020  1.00  0.00            
ATOM     63  H30 ACD     1      19.530  18.910   2.290  1.00  0.00            
ATOM     64  C19 ACD     1      22.680  18.120   2.670  1.00  0.00            
ATOM     65  H31 ACD     1      22.900  17.790   1.650  1.00  0.00            
ATOM     66  O16 ACD     1      23.250  17.220   3.600  1.00  0.00            
ATOM     67  C20 ACD     1      23.080  17.470   5.030  1.00  0.00            
ATOM     68  H32 ACD     1      23.460  18.480   5.240  1.00  0.00            
ATOM     69  C21 ACD     1      23.750  16.320   5.740  1.00  0.00            
ATOM     70  H33 ACD     1      23.470  16.380   6.800  1.00  0.00            
ATOM     71  H34 ACD     1      23.390  15.360   5.350  1.00  0.00            
ATOM     72  O17 ACD     1      25.210  16.340   5.730  1.00  0.00            
ATOM     73  H35 ACD     1      25.490  15.500   5.360  1.00  0.00            
ATOM     74  O18 ACD     1      23.120  19.440   2.970  1.00  0.00            
ATOM     75  C22 ACD     1      23.810  20.080   1.930  1.00  0.00            
ATOM     76  H36 ACD     1      23.970  19.340   1.140  1.00  0.00            
ATOM     77  C23 ACD     1      22.840  21.220   1.470  1.00  0.00            
ATOM     78  H37 ACD     1      22.210  21.570   2.300  1.00  0.00            
ATOM     79  O19 ACD     1      21.970  20.640   0.470  1.00  0.00            
ATOM     80  H38 ACD     1      21.310  20.070   0.880  1.00  0.00            
ATOM     81  C24 ACD     1      23.550  22.410   0.850  1.00  0.00            
ATOM     82  H39 ACD     1      23.980  22.200  -0.140  1.00  0.00            
ATOM     83  O20 ACD     1      22.710  23.550   0.730  1.00  0.00            
ATOM     84  H40 ACD     1      22.610  23.990   1.580  1.00  0.00            
ATOM     85  C25 ACD     1      24.770  22.800   1.730  1.00  0.00            
ATOM     86  H41 ACD     1      25.330  23.610   1.260  1.00  0.00            
ATOM     87  O21 ACD     1      25.630  21.730   1.910  1.00  0.00            
ATOM     88  C26 ACD     1      25.110  20.630   2.640  1.00  0.00            
ATOM     89  H42 ACD     1      24.970  21.040   3.650  1.00  0.00            
ATOM     90  C27 ACD     1      26.160  19.560   2.780  1.00  0.00            
ATOM     91  H43 ACD     1      27.040  19.890   3.350  1.00  0.00            
ATOM     92  H44 ACD     1      25.720  18.770   3.390  1.00  0.00            
ATOM     93  O22 ACD     1      26.550  19.130   1.460  1.00  0.00            
ATOM     94  H45 ACD     1      26.300  18.200   1.390  1.00  0.00            
ATOM     95  O23 ACD     1      24.230  23.230   3.030  1.00  0.00            
ATOM     96  C28 ACD     1      24.590  24.460   3.520  1.00  0.00            
ATOM     97  H46 ACD     1      25.140  25.000   2.740  1.00  0.00            
ATOM     98  C29 ACD     1      25.600  24.220   4.700  1.00  0.00            
ATOM     99  H47 ACD     1      25.020  23.500   5.290  1.00  0.00            
ATOM    100  O24 ACD     1      25.920  25.360   5.480  1.00  0.00            
ATOM    101  C30 ACD     1      26.930  23.630   4.200  1.00  0.00            
ATOM    102  H48 ACD     1      27.630  23.410   5.020  1.00  0.00            
ATOM    103  H49 ACD     1      26.660  22.690   3.710  1.00  0.00            
ATOM    104  O25 ACD     1      27.630  24.550   3.280  1.00  0.00            
ATOM    105  H50 ACD     1      27.960  25.310   3.780  1.00  0.00            
ATOM    106  C31 ACD     1      23.350  25.230   4.020  1.00  0.00            
ATOM    107  H51 ACD     1      22.710  24.650   4.700  1.00  0.00            
ATOM    108  O26 ACD     1      22.680  25.750   2.890  1.00  0.00            
ATOM    109  H52 ACD     1      23.250  26.420   2.500  1.00  0.00            
ATOM    110  C32 ACD     1      23.850  26.440   4.860  1.00  0.00            
ATOM    111  H53 ACD     1      24.350  27.240   4.300  1.00  0.00            
ATOM    112  O27 ACD     1      22.770  27.110   5.530  1.00  0.00            
ATOM    113  H54 ACD     1      22.630  26.620   6.350  1.00  0.00            
ATOM    114  C33 ACD     1      24.860  26.110   6.000  1.00  0.00            
ATOM    115  H55 ACD     1      25.250  27.010   6.480  1.00  0.00            
ATOM    116  O28 ACD     1      24.230  25.420   7.050  1.00  0.00            
ATOM    117  C34 ACD     1      24.570  25.740   8.370  1.00  0.00            
ATOM    118  H56 ACD     1      25.130  26.680   8.390  1.00  0.00            
ATOM    119  C35 ACD     1      23.280  25.960   9.110  1.00  0.00            
ATOM    120  H57 ACD     1      22.890  24.930   9.020  1.00  0.00            
ATOM    121  O29 ACD     1      22.480  26.980   8.590  1.00  0.00            
ATOM    122  H58 ACD     1      21.650  27.030   9.090  1.00  0.00            
ATOM    123  C36 ACD     1      23.550  26.200  10.640  1.00  0.00            
ATOM    124  H59 ACD     1      24.190  27.090  10.730  1.00  0.00            
ATOM    125  O30 ACD     1      22.300  26.280  11.340  1.00  0.00            
ATOM    126  H60 ACD     1      22.150  25.340  11.440  1.00  0.00            
ATOM    127  C1  EF2     2      24.450  20.810   6.890  1.00  0.00            
ATOM    128  O1  EF2     2      23.280  20.840   6.110  1.00  0.00            
ATOM    129  C2  EF2     2      22.300  21.780   6.390  1.00  0.00            
ATOM    130  C3  EF2     2      22.150  22.410   7.660  1.00  0.00            
ATOM    131  C4  EF2     2      21.170  23.420   7.860  1.00  0.00            
ATOM    132  C5  EF2     2      20.470  23.750   6.730  1.00  0.00            
ATOM    133  N1  EF2     2      19.360  24.600   6.710  1.00  0.00            
ATOM    134  C6  EF2     2      18.690  24.400   5.480  1.00  0.00            
ATOM    135  C7  EF2     2      19.450  23.520   4.750  1.00  0.00            
ATOM    136  C8  EF2     2      19.200  23.340   3.250  1.00  0.00            
ATOM    137  C9  EF2     2      18.990  21.870   2.730  1.00  0.00            
ATOM    138  N2  EF2     2      17.660  21.400   3.160  1.00  0.00            
ATOM    139  C10 EF2     2      17.300  20.130   3.090  1.00  0.00            
ATOM    140  C11 EF2     2      16.130  19.740   3.980  1.00  0.00            
ATOM    141  O2  EF2     2      17.890  19.300   2.400  1.00  0.00            
ATOM    142  C12 EF2     2      20.510  23.060   5.560  1.00  0.00            
ATOM    143  C13 EF2     2      21.460  22.110   5.360  1.00  0.00            
ATOM    144  H1  EF2     2      24.850  21.830   6.920  1.00  0.00            
ATOM    145  H2  EF2     2      24.200  20.410   7.880  1.00  0.00            
ATOM    146  H3  EF2     2      25.250  20.220   6.420  1.00  0.00            
ATOM    147  H4  EF2     2      22.790  22.080   8.470  1.00  0.00            
ATOM    148  H5  EF2     2      20.940  23.990   8.760  1.00  0.00            
ATOM    149  H6  EF2     2      19.030  25.260   7.400  1.00  0.00            
ATOM    150  H7  EF2     2      17.830  25.000   5.190  1.00  0.00            
ATOM    151  H8  EF2     2      20.150  23.690   2.840  1.00  0.00            
ATOM    152  H9  EF2     2      18.390  24.000   2.920  1.00  0.00            
ATOM    153  H10 EF2     2      19.730  21.190   3.150  1.00  0.00            
ATOM    154  H11 EF2     2      19.070  21.840   1.640  1.00  0.00            
ATOM    155  H12 EF2     2      17.110  21.980   3.770  1.00  0.00            
ATOM    156  H13 EF2     2      15.800  18.750   3.660  1.00  0.00            
ATOM    157  H14 EF2     2      16.470  19.560   5.010  1.00  0.00            
ATOM    158  H15 EF2     2      15.430  20.580   3.890  1.00  0.00            
ATOM    159  H16 EF2     2      21.570  21.690   4.360  1.00  0.00            
TER
ENDMDL
MODEL        1
ATOM      1  H1  ACD     1      23.230  22.050   4.250  1.00  0.00            
ATOM      2  O1  ACD     1      23.400  21.840   5.170  1.00  0.00            
ATOM      3  C1  ACD     1      24.820  22.020   5.270  1.00  0.00            
ATOM      4  H2  ACD     1      24.970  23.100   5.330  1.00  0.00            
ATOM      5  H3  ACD     1      25.360  21.650   4.390  1.00  0.00            
ATOM      6  C2  ACD     1      25.360  21.370   6.520  1.00  0.00            
ATOM      7  H4  ACD     1      26.400  21.670   6.650  1.00  0.00            
ATOM      8  O2  ACD     1      24.570  21.830   7.600  1.00  0.00            
ATOM      9  C3  ACD     1      24.960  21.370   8.890  1.00  0.00            
ATOM     10  H5  ACD     1      24.400  21.940   9.650  1.00  0.00            
ATOM     11  O3  ACD     1      26.400  21.530   9.110  1.00  0.00            
ATOM     12  C4  ACD     1      26.830  22.440  10.190  1.00  0.00            
ATOM     13  H6  ACD     1      26.050  22.830  10.860  1.00  0.00            
ATOM     14  C5  ACD     1      27.750  21.600  11.070  1.00  0.00            
ATOM     15  H7  ACD     1      28.560  21.220  10.440  1.00  0.00            
ATOM     16  O4  ACD     1      27.080  20.480  11.730  1.00  0.00            
ATOM     17  H8  ACD     1      26.470  20.130  11.080  1.00  0.00            
ATOM     18  C6  ACD     1      28.340  22.460  12.180  1.00  0.00            
ATOM     19  H9  ACD     1      27.520  22.850  12.800  1.00  0.00            
ATOM     20  O5  ACD     1      29.160  21.610  13.050  1.00  0.00            
ATOM     21  H10 ACD     1      28.590  20.830  12.980  1.00  0.00            
ATOM     22  C7  ACD     1      28.960  23.740  11.610  1.00  0.00            
ATOM     23  H11 ACD     1      29.230  24.430  12.410  1.00  0.00            
ATOM     24  O6  ACD     1      28.180  24.400  10.640  1.00  0.00            
ATOM     25  C8  ACD     1      27.650  23.540   9.560  1.00  0.00            
ATOM     26  H12 ACD     1      28.470  23.020   9.060  1.00  0.00            
ATOM     27  C9  ACD     1      26.850  24.360   8.540  1.00  0.00            
ATOM     28  H13 ACD     1      27.420  25.250   8.240  1.00  0.00            
ATOM     29  H14 ACD     1      26.820  23.810   7.590  1.00  0.00            
ATOM     30  O7  ACD     1      25.590  24.810   9.120  1.00  0.00            
ATOM     31  H15 ACD     1      24.800  24.520   8.660  1.00  0.00            
ATOM     32  O8  ACD     1      30.160  23.250  10.970  1.00  0.00            
ATOM     33  C10 ACD     1      31.370  24.070  11.200  1.00  0.00            
ATOM     34  H16 ACD     1      31.070  24.770  11.980  1.00  0.00            
ATOM     35  C11 ACD     1      32.390  23.080  11.640  1.00  0.00            
ATOM     36  H17 ACD     1      32.410  22.230  10.960  1.00  0.00            
ATOM     37  O9  ACD     1      32.070  22.580  12.940  1.00  0.00            
ATOM     38  H18 ACD     1      31.190  22.220  12.830  1.00  0.00            
ATOM     39  C12 ACD     1      33.810  23.680  11.740  1.00  0.00            
ATOM     40  H19 ACD     1      33.770  24.510  12.460  1.00  0.00            
ATOM     41  O10 ACD     1      34.850  22.830  12.260  1.00  0.00            
ATOM     42  H20 ACD     1      34.440  21.970  12.360  1.00  0.00            
ATOM     43  C13 ACD     1      34.150  24.290  10.350  1.00  0.00            
ATOM     44  H21 ACD     1      35.110  24.810  10.460  1.00  0.00            
ATOM     45  O11 ACD     1      33.210  25.220  10.030  1.00  0.00            
ATOM     46  C14 ACD     1      31.810  24.730   9.930  1.00  0.00            
ATOM     47  H22 ACD     1      31.740  24.060   9.070  1.00  0.00            
ATOM     48  C15 ACD     1      30.970  25.970   9.600  1.00  0.00            
ATOM     49  H23 ACD     1      29.900  25.900   9.830  1.00  0.00            
ATOM     50  H24 ACD     1      31.410  26.750  10.230  1.00  0.00            
ATOM     51  O12 ACD     1      31.030  26.410   8.300  1.00  0.00            
ATOM     52  H25 ACD     1      30.610  27.270   8.380  1.00  0.00            
ATOM     53  O13 ACD     1      34.320  23.310   9.390  1.00  0.00            
ATOM     54  C16 ACD     1      35.140  23.520   8.240  1.00  0.00            
ATOM     55  H26 ACD     1      36.050  24.060   8.540  1.00  0.00            
ATOM     56  C17 ACD     1      35.600  22.120   7.830  1.00  0.00            
ATOM     57  H27 ACD     1      34.750  21.440   7.960  1.00  0.00            
ATOM     58  O14 ACD     1      36.690  21.580   8.740  1.00  0.00            
ATOM     59  H28 ACD     1      37.280  20.930   8.330  1.00  0.00            
ATOM     60  C18 ACD     1      36.000  22.100   6.400  1.00  0.00            
ATOM     61  H29 ACD     1      36.890  22.730   6.300  1.00  0.00            
ATOM     62  O15 ACD     1      36.440  20.850   6.060  1.00  0.00            
ATOM     63  H30 ACD     1      35.720  20.210   6.030  1.00  0.00            
ATOM     64  C19 ACD     1      34.870  22.620   5.520  1.00  0.00            
ATOM     65  H31 ACD     1      35.200  22.420   4.490  1.00  0.00            
ATOM     66  O16 ACD     1      34.550  23.910   5.810  1.00  0.00            
ATOM     67  C20 ACD     1      34.320  24.280   7.160  1.00  0.00            
ATOM     68  H32 ACD     1      33.260  24.070   7.350  1.00  0.00            
ATOM     69  C21 ACD     1      34.640  25.830   7.330  1.00  0.00            
ATOM     70  H33 ACD     1      33.780  26.380   6.930  1.00  0.00            
ATOM     71  H34 ACD     1      34.820  26.150   8.360  1.00  0.00            
ATOM     72  O17 ACD     1      35.910  26.270   6.700  1.00  0.00            
ATOM     73  H35 ACD     1      35.890  27.230   6.760  1.00  0.00            
ATOM     74  O18 ACD     1      33.690  21.890   5.790  1.00  0.00            
ATOM     75  C22 ACD     1      33.420  20.860   4.850  1.00  0.00            
ATOM     76  H36 ACD     1      34.200  20.740   4.090  1.00  0.00            
ATOM     77  C23 ACD     1      33.330  19.590   5.610  1.00  0.00            
ATOM     78  H37 ACD     1      32.620  19.720   6.440  1.00  0.00            
ATOM     79  O19 ACD     1      34.520  19.140   6.200  1.00  0.00            
ATOM     80  H38 ACD     1      34.340  18.360   6.730  1.00  0.00            
ATOM     81  C24 ACD     1      32.750  18.480   4.660  1.00  0.00            
ATOM     82  H39 ACD     1      33.540  18.250   3.940  1.00  0.00            
ATOM     83  O20 ACD     1      32.170  17.320   5.330  1.00  0.00            
ATOM     84  H40 ACD     1      31.270  17.620   5.500  1.00  0.00            
ATOM     85  C25 ACD     1      31.540  19.050   3.860  1.00  0.00            
ATOM     86  H41 ACD     1      31.360  18.330   3.050  1.00  0.00            
ATOM     87  O21 ACD     1      31.820  20.250   3.250  1.00  0.00            
ATOM     88  C26 ACD     1      32.170  21.260   4.060  1.00  0.00            
ATOM     89  H42 ACD     1      31.380  21.540   4.770  1.00  0.00            
ATOM     90  C27 ACD     1      32.340  22.500   3.270  1.00  0.00            
ATOM     91  H43 ACD     1      32.630  23.260   4.010  1.00  0.00            
ATOM     92  H44 ACD     1      33.090  22.310   2.490  1.00  0.00            
ATOM     93  O22 ACD     1      31.190  22.890   2.590  1.00  0.00            
ATOM     94  H45 ACD     1      31.080  22.260   1.880  1.00  0.00            
ATOM     95  O23 ACD     1      30.370  19.180   4.730  1.00  0.00            
ATOM     96  C28 ACD     1      29.120  18.770   4.030  1.00  0.00            
ATOM     97  H46 ACD     1      29.410  18.310   3.080  1.00  0.00            
ATOM     98  C29 ACD     1      28.230  19.960   3.670  1.00  0.00            
ATOM     99  H47 ACD     1      28.140  20.600   4.560  1.00  0.00            
ATOM    100  O24 ACD     1      26.820  19.570   3.440  1.00  0.00            
ATOM    101  C30 ACD     1      28.680  20.770   2.480  1.00  0.00            
ATOM    102  H48 ACD     1      29.770  20.860   2.460  1.00  0.00            
ATOM    103  H49 ACD     1      28.380  20.190   1.600  1.00  0.00            
ATOM    104  O25 ACD     1      28.070  22.070   2.440  1.00  0.00            
ATOM    105  H50 ACD     1      28.670  22.780   2.680  1.00  0.00            
ATOM    106  C31 ACD     1      28.450  17.770   4.960  1.00  0.00            
ATOM    107  H51 ACD     1      28.390  18.280   5.940  1.00  0.00            
ATOM    108  O26 ACD     1      29.280  16.550   5.130  1.00  0.00            
ATOM    109  H52 ACD     1      28.800  15.900   5.650  1.00  0.00            
ATOM    110  C32 ACD     1      26.930  17.510   4.590  1.00  0.00            
ATOM    111  H53 ACD     1      26.850  17.000   3.630  1.00  0.00            
ATOM    112  O27 ACD     1      26.220  16.800   5.610  1.00  0.00            
ATOM    113  H54 ACD     1      26.090  17.350   6.390  1.00  0.00            
ATOM    114  C33 ACD     1      26.210  18.880   4.470  1.00  0.00            
ATOM    115  H55 ACD     1      25.170  18.540   4.330  1.00  0.00            
ATOM    116  O28 ACD     1      26.400  19.440   5.770  1.00  0.00            
ATOM    117  C34 ACD     1      25.240  19.870   6.500  1.00  0.00            
ATOM    118  H56 ACD     1      24.340  19.540   5.970  1.00  0.00            
ATOM    119  C35 ACD     1      25.330  19.130   7.850  1.00  0.00            
ATOM    120  H57 ACD     1      26.390  19.140   8.140  1.00  0.00            
ATOM    121  O29 ACD     1      24.720  17.790   7.700  1.00  0.00            
ATOM    122  H58 ACD     1      24.660  17.360   8.560  1.00  0.00            
ATOM    123  C36 ACD     1      24.620  19.870   8.970  1.00  0.00            
ATOM    124  H59 ACD     1      23.540  19.940   8.780  1.00  0.00            
ATOM    125  O30 ACD     1      24.900  19.260  10.210  1.00  0.00            
ATOM    126  H60 ACD     1      24.320  18.500  10.200  1.00  0.00            
ATOM    127  C1  EF2     2      28.710  23.190   5.700  1.00  0.00            
ATOM    128  O1  EF2     2      28.670  21.940   6.430  1.00  0.00            
ATOM    129  C2  EF2     2      29.660  21.350   7.170  1.00  0.00            
ATOM    130  C3  EF2     2      30.950  22.010   7.430  1.00  0.00            
ATOM    131  C4  EF2     2      31.780  21.430   8.380  1.00  0.00            
ATOM    132  C5  EF2     2      31.300  20.280   9.040  1.00  0.00            
ATOM    133  N1  EF2     2      31.940  19.650  10.030  1.00  0.00            
ATOM    134  C6  EF2     2      31.110  18.600  10.510  1.00  0.00            
ATOM    135  C7  EF2     2      29.850  18.670   9.890  1.00  0.00            
ATOM    136  C8  EF2     2      28.740  17.720  10.050  1.00  0.00            
ATOM    137  C9  EF2     2      28.830  16.630   8.910  1.00  0.00            
ATOM    138  N2  EF2     2      27.690  15.770   8.680  1.00  0.00            
ATOM    139  C10 EF2     2      27.600  14.830   7.720  1.00  0.00            
ATOM    140  C11 EF2     2      26.340  13.940   7.760  1.00  0.00            
ATOM    141  O2  EF2     2      28.440  14.790   6.850  1.00  0.00            
ATOM    142  C12 EF2     2      30.050  19.670   8.810  1.00  0.00            
ATOM    143  C13 EF2     2      29.190  20.240   7.880  1.00  0.00            
ATOM    144  H1  EF2     2      27.890  23.130   4.970  1.00  0.00            
ATOM    145  H2  EF2     2      28.600  24.040   6.380  1.00  0.00            
ATOM    146  H3  EF2     2      29.650  23.320   5.130  1.00  0.00            
ATOM    147  H4  EF2     2      31.170  22.910   6.870  1.00  0.00            
ATOM    148  H5  EF2     2      32.770  21.830   8.570  1.00  0.00            
ATOM    149  H6  EF2     2      32.920  19.730  10.230  1.00  0.00            
ATOM    150  H7  EF2     2      31.550  17.950  11.260  1.00  0.00            
ATOM    151  H8  EF2     2      27.770  18.180   9.810  1.00  0.00            
ATOM    152  H9  EF2     2      28.750  17.270  11.050  1.00  0.00            
ATOM    153  H10 EF2     2      29.660  15.970   9.180  1.00  0.00            
ATOM    154  H11 EF2     2      29.080  17.220   8.030  1.00  0.00            
ATOM    155  H12 EF2     2      26.840  15.820   9.230  1.00  0.00            
ATOM    156  H13 EF2     2      25.950  13.870   8.780  1.00  0.00            
ATOM    157  H14 EF2     2      25.690  14.390   7.000  1.00  0.00            
ATOM    158  H15 EF2     2      26.660  12.940   7.430  1.00  0.00            
ATOM    159  H16 EF2     2      28.200  19.860   7.660  1.00  0.00            
TER
ENDMDL
MODEL        1
ATOM      1  H1  ACD     1      32.180  26.380  -0.420  1.00  0.00            
ATOM      2  O1  ACD     1      32.870  25.730  -0.250  1.00  0.00            
ATOM      3  C1  ACD     1      32.370  24.450  -0.310  1.00  0.00            
ATOM      4  H2  ACD     1      33.220  23.830   0.010  1.00  0.00            
ATOM      5  H3  ACD     1      32.230  24.250  -1.380  1.00  0.00            
ATOM      6  C2  ACD     1      31.080  24.190   0.420  1.00  0.00            
ATOM      7  H4  ACD     1      31.040  24.440   1.490  1.00  0.00            
ATOM      8  O2  ACD     1      30.050  24.970  -0.250  1.00  0.00            
ATOM      9  C3  ACD     1      28.750  25.010   0.260  1.00  0.00            
ATOM     10  H5  ACD     1      28.140  25.720  -0.320  1.00  0.00            
ATOM     11  O3  ACD     1      28.690  25.300   1.610  1.00  0.00            
ATOM     12  C4  ACD     1      28.210  26.580   1.980  1.00  0.00            
ATOM     13  H6  ACD     1      28.080  27.230   1.100  1.00  0.00            
ATOM     14  C5  ACD     1      26.820  26.480   2.580  1.00  0.00            
ATOM     15  H7  ACD     1      26.900  25.760   3.400  1.00  0.00            
ATOM     16  O4  ACD     1      25.900  26.000   1.620  1.00  0.00            
ATOM     17  H8  ACD     1      25.050  25.840   2.050  1.00  0.00            
ATOM     18  C6  ACD     1      26.210  27.750   3.190  1.00  0.00            
ATOM     19  H9  ACD     1      25.880  28.430   2.400  1.00  0.00            
ATOM     20  O5  ACD     1      25.030  27.490   3.940  1.00  0.00            
ATOM     21  H10 ACD     1      25.140  26.720   4.510  1.00  0.00            
ATOM     22  C7  ACD     1      27.220  28.360   4.150  1.00  0.00            
ATOM     23  H11 ACD     1      26.920  29.390   4.320  1.00  0.00            
ATOM     24  O6  ACD     1      28.480  28.550   3.420  1.00  0.00            
ATOM     25  C8  ACD     1      29.110  27.330   2.940  1.00  0.00            
ATOM     26  H12 ACD     1      29.370  26.600   3.710  1.00  0.00            
ATOM     27  C9  ACD     1      30.500  27.570   2.370  1.00  0.00            
ATOM     28  H13 ACD     1      31.190  27.830   3.180  1.00  0.00            
ATOM     29  H14 ACD     1      30.810  26.540   2.140  1.00  0.00            
ATOM     30  O7  ACD     1      30.480  28.360   1.230  1.00  0.00            
ATOM     31  H15 ACD     1      31.410  28.510   1.030  1.00  0.00            
ATOM     32  O8  ACD     1      27.420  27.580   5.300  1.00  0.00            
ATOM     33  C10 ACD     1      27.590  28.150   6.630  1.00  0.00            
ATOM     34  H16 ACD     1      27.090  29.120   6.680  1.00  0.00            
ATOM     35  C11 ACD     1      26.800  27.140   7.550  1.00  0.00            
ATOM     36  H17 ACD     1      27.130  26.160   7.170  1.00  0.00            
ATOM     37  O9  ACD     1      25.350  27.180   7.450  1.00  0.00            
ATOM     38  H18 ACD     1      25.030  28.030   7.780  1.00  0.00            
ATOM     39  C12 ACD     1      27.330  27.310   8.970  1.00  0.00            
ATOM     40  H19 ACD     1      27.110  28.340   9.270  1.00  0.00            
ATOM     41  O10 ACD     1      26.810  26.320   9.890  1.00  0.00            
ATOM     42  H20 ACD     1      27.000  25.430   9.570  1.00  0.00            
ATOM     43  C13 ACD     1      28.880  27.240   9.110  1.00  0.00            
ATOM     44  H21 ACD     1      29.270  27.250  10.140  1.00  0.00            
ATOM     45  O11 ACD     1      29.400  28.270   8.330  1.00  0.00            
ATOM     46  C14 ACD     1      29.080  28.250   6.910  1.00  0.00            
ATOM     47  H22 ACD     1      29.540  27.330   6.530  1.00  0.00            
ATOM     48  C15 ACD     1      29.720  29.470   6.360  1.00  0.00            
ATOM     49  H23 ACD     1      29.340  29.640   5.350  1.00  0.00            
ATOM     50  H24 ACD     1      29.400  30.370   6.910  1.00  0.00            
ATOM     51  O12 ACD     1      31.110  29.480   6.260  1.00  0.00            
ATOM     52  H25 ACD     1      31.430  28.620   5.970  1.00  0.00            
ATOM     53  O13 ACD     1      29.410  26.030   8.700  1.00  0.00            
ATOM     54  C16 ACD     1      29.510  24.990   9.680  1.00  0.00            
ATOM     55  H26 ACD     1      28.920  25.180  10.580  1.00  0.00            
ATOM     56  C17 ACD     1      29.090  23.740   8.880  1.00  0.00            
ATOM     57  H27 ACD     1      29.570  23.870   7.910  1.00  0.00            
ATOM     58  O14 ACD     1      27.630  23.660   8.750  1.00  0.00            
ATOM     59  H28 ACD     1      27.320  22.990   8.130  1.00  0.00            
ATOM     60  C18 ACD     1      29.650  22.500   9.480  1.00  0.00            
ATOM     61  H29 ACD     1      29.130  22.350  10.430  1.00  0.00            
ATOM     62  O15 ACD     1      29.360  21.320   8.690  1.00  0.00            
ATOM     63  H30 ACD     1      28.540  21.330   8.200  1.00  0.00            
ATOM     64  C19 ACD     1      31.180  22.620   9.710  1.00  0.00            
ATOM     65  H31 ACD     1      31.690  21.740  10.120  1.00  0.00            
ATOM     66  O16 ACD     1      31.420  23.740  10.640  1.00  0.00            
ATOM     67  C20 ACD     1      30.930  25.010  10.160  1.00  0.00            
ATOM     68  H32 ACD     1      31.550  25.320   9.310  1.00  0.00            
ATOM     69  C21 ACD     1      31.300  26.050  11.210  1.00  0.00            
ATOM     70  H33 ACD     1      32.340  25.870  11.490  1.00  0.00            
ATOM     71  H34 ACD     1      31.160  27.070  10.810  1.00  0.00            
ATOM     72  O17 ACD     1      30.440  25.900  12.360  1.00  0.00            
ATOM     73  H35 ACD     1      30.370  26.760  12.770  1.00  0.00            
ATOM     74  O18 ACD     1      31.910  22.880   8.550  1.00  0.00            
ATOM     75  C22 ACD     1      33.160  22.200   8.400  1.00  0.00            
ATOM     76  H36 ACD     1      33.670  22.260   9.370  1.00  0.00            
ATOM     77  C23 ACD     1      32.780  20.750   7.920  1.00  0.00            
ATOM     78  H37 ACD     1      32.100  20.840   7.060  1.00  0.00            
ATOM     79  O19 ACD     1      32.000  19.940   8.800  1.00  0.00            
ATOM     80  H38 ACD     1      31.090  20.240   8.870  1.00  0.00            
ATOM     81  C24 ACD     1      34.010  20.010   7.180  1.00  0.00            
ATOM     82  H39 ACD     1      34.840  19.830   7.880  1.00  0.00            
ATOM     83  O20 ACD     1      33.530  18.780   6.640  1.00  0.00            
ATOM     84  H40 ACD     1      32.860  18.520   7.280  1.00  0.00            
ATOM     85  C25 ACD     1      34.480  20.970   6.080  1.00  0.00            
ATOM     86  H41 ACD     1      35.350  20.530   5.580  1.00  0.00            
ATOM     87  O21 ACD     1      34.980  22.170   6.710  1.00  0.00            
ATOM     88  C26 ACD     1      33.960  22.970   7.290  1.00  0.00            
ATOM     89  H42 ACD     1      33.310  23.490   6.590  1.00  0.00            
ATOM     90  C27 ACD     1      34.780  24.100   7.980  1.00  0.00            
ATOM     91  H43 ACD     1      34.080  24.890   8.280  1.00  0.00            
ATOM     92  H44 ACD     1      35.150  23.590   8.880  1.00  0.00            
ATOM     93  O22 ACD     1      35.780  24.630   7.030  1.00  0.00            
ATOM     94  H45 ACD     1      36.220  23.870   6.630  1.00  0.00            
ATOM     95  O23 ACD     1      33.400  21.350   5.120  1.00  0.00            
ATOM     96  C28 ACD     1      33.650  21.030   3.780  1.00  0.00            
ATOM     97  H46 ACD     1      34.600  20.500   3.640  1.00  0.00            
ATOM     98  C29 ACD     1      33.760  22.320   2.920  1.00  0.00            
ATOM     99  H47 ACD     1      32.870  22.930   3.100  1.00  0.00            
ATOM    100  O24 ACD     1      33.750  21.890   1.520  1.00  0.00            
ATOM    101  C30 ACD     1      35.000  23.180   3.140  1.00  0.00            
ATOM    102  H48 ACD     1      34.890  24.160   2.660  1.00  0.00            
ATOM    103  H49 ACD     1      35.020  23.400   4.210  1.00  0.00            
ATOM    104  O25 ACD     1      36.250  22.600   2.790  1.00  0.00            
ATOM    105  H50 ACD     1      36.870  23.220   3.160  1.00  0.00            
ATOM    106  C31 ACD     1      32.500  20.070   3.330  1.00  0.00            
ATOM    107  H51 ACD     1      31.530  20.530   3.550  1.00  0.00            
ATOM    108  O26 ACD     1      32.590  18.750   3.940  1.00  0.00            
ATOM    109  H52 ACD     1      32.740  18.840   4.880  1.00  0.00            
ATOM    110  C32 ACD     1      32.550  19.950   1.830  1.00  0.00            
ATOM    111  H53 ACD     1      33.430  19.330   1.630  1.00  0.00            
ATOM    112  O27 ACD     1      31.360  19.300   1.430  1.00  0.00            
ATOM    113  H54 ACD     1      30.700  19.990   1.560  1.00  0.00            
ATOM    114  C33 ACD     1      32.590  21.220   1.090  1.00  0.00            
ATOM    115  H55 ACD     1      32.690  21.070   0.010  1.00  0.00            
ATOM    116  O28 ACD     1      31.390  21.980   1.420  1.00  0.00            
ATOM    117  C34 ACD     1      30.620  22.710   0.360  1.00  0.00            
ATOM    118  H56 ACD     1      30.680  22.240  -0.640  1.00  0.00            
ATOM    119  C35 ACD     1      29.150  22.480   0.770  1.00  0.00            
ATOM    120  H57 ACD     1      29.170  22.670   1.850  1.00  0.00            
ATOM    121  O29 ACD     1      28.730  21.110   0.490  1.00  0.00            
ATOM    122  H58 ACD     1      27.890  20.960   0.940  1.00  0.00            
ATOM    123  C36 ACD     1      28.220  23.580   0.060  1.00  0.00            
ATOM    124  H59 ACD     1      28.170  23.290  -1.000  1.00  0.00            
ATOM    125  O30 ACD     1      26.890  23.420   0.500  1.00  0.00            
ATOM    126  H60 ACD     1      26.830  24.220   1.040  1.00  0.00            
ATOM    127  C1  EF2     2      30.520  23.920   4.850  1.00  0.00            
ATOM    128  O1  EF2     2      29.770  22.720   5.260  1.00  0.00            
ATOM    129  C2  EF2     2      28.690  22.200   4.660  1.00  0.00            
ATOM    130  C3  EF2     2      27.590  23.020   4.360  1.00  0.00            
ATOM    131  C4  EF2     2      26.360  22.460   3.860  1.00  0.00            
ATOM    132  C5  EF2     2      26.380  21.100   3.580  1.00  0.00            
ATOM    133  N1  EF2     2      25.270  20.370   3.210  1.00  0.00            
ATOM    134  C6  EF2     2      25.700  19.050   3.120  1.00  0.00            
ATOM    135  C7  EF2     2      27.000  18.960   3.630  1.00  0.00            
ATOM    136  C8  EF2     2      27.890  17.740   3.460  1.00  0.00            
ATOM    137  C9  EF2     2      28.390  17.160   4.830  1.00  0.00            
ATOM    138  N2  EF2     2      29.250  15.910   4.610  1.00  0.00            
ATOM    139  C10 EF2     2      29.490  15.000   5.560  1.00  0.00            
ATOM    140  C11 EF2     2      30.650  14.160   5.250  1.00  0.00            
ATOM    141  O2  EF2     2      28.840  14.920   6.550  1.00  0.00            
ATOM    142  C12 EF2     2      27.430  20.300   3.900  1.00  0.00            
ATOM    143  C13 EF2     2      28.580  20.810   4.560  1.00  0.00            
ATOM    144  H1  EF2     2      29.750  24.680   4.630  1.00  0.00            
ATOM    145  H2  EF2     2      31.140  24.200   5.710  1.00  0.00            
ATOM    146  H3  EF2     2      31.030  23.700   3.900  1.00  0.00            
ATOM    147  H4  EF2     2      27.700  24.100   4.380  1.00  0.00            
ATOM    148  H5  EF2     2      25.540  23.040   3.450  1.00  0.00            
ATOM    149  H6  EF2     2      24.480  20.740   2.690  1.00  0.00            
ATOM    150  H7  EF2     2      25.090  18.250   2.740  1.00  0.00            
ATOM    151  H8  EF2     2      28.790  17.990   2.880  1.00  0.00            
ATOM    152  H9  EF2     2      27.360  16.960   2.890  1.00  0.00            
ATOM    153  H10 EF2     2      27.490  16.920   5.420  1.00  0.00            
ATOM    154  H11 EF2     2      29.010  17.920   5.330  1.00  0.00            
ATOM    155  H12 EF2     2      29.910  15.930   3.840  1.00  0.00            
ATOM    156  H13 EF2     2      30.600  13.800   4.220  1.00  0.00            
ATOM    157  H14 EF2     2      31.500  14.840   5.310  1.00  0.00            
ATOM    158  H15 EF2     2      30.740  13.310   5.950  1.00  0.00            
ATOM    159  H16 EF2     2      29.330  20.130   4.940  1.00  0.00            
TER
ENDMDL
MODEL        1
ATOM      1  H1  ACD     1      22.010  22.990  22.550  1.00  0.00            
ATOM      2  O1  ACD     1      21.790  22.670  23.430  1.00  0.00            
ATOM      3  C1  ACD     1      23.060  21.940  23.640  1.00  0.00            
ATOM      4  H2  ACD     1      23.980  22.510  23.450  1.00  0.00            
ATOM      5  H3  ACD     1      23.220  21.190  22.860  1.00  0.00            
ATOM      6  C2  ACD     1      23.140  21.250  24.990  1.00  0.00            
ATOM      7  H4  ACD     1      24.140  20.800  25.020  1.00  0.00            
ATOM      8  O2  ACD     1      22.850  22.260  26.040  1.00  0.00            
ATOM      9  C3  ACD     1      23.140  21.850  27.360  1.00  0.00            
ATOM     10  H5  ACD     1      22.920  22.710  28.000  1.00  0.00            
ATOM     11  O3  ACD     1      24.470  21.410  27.420  1.00  0.00            
ATOM     12  C4  ACD     1      25.390  22.140  28.230  1.00  0.00            
ATOM     13  H6  ACD     1      24.830  22.950  28.710  1.00  0.00            
ATOM     14  C5  ACD     1      26.040  21.060  29.190  1.00  0.00            
ATOM     15  H7  ACD     1      26.420  20.190  28.630  1.00  0.00            
ATOM     16  O4  ACD     1      25.110  20.660  30.260  1.00  0.00            
ATOM     17  H8  ACD     1      24.330  20.320  29.820  1.00  0.00            
ATOM     18  C6  ACD     1      27.190  21.700  29.970  1.00  0.00            
ATOM     19  H9  ACD     1      26.880  22.620  30.480  1.00  0.00            
ATOM     20  O5  ACD     1      27.760  20.780  30.920  1.00  0.00            
ATOM     21  H10 ACD     1      27.000  20.530  31.460  1.00  0.00            
ATOM     22  C7  ACD     1      28.180  22.180  28.970  1.00  0.00            
ATOM     23  H11 ACD     1      29.050  22.610  29.480  1.00  0.00            
ATOM     24  O6  ACD     1      27.580  23.130  28.180  1.00  0.00            
ATOM     25  C8  ACD     1      26.520  22.750  27.340  1.00  0.00            
ATOM     26  H12 ACD     1      26.790  22.030  26.560  1.00  0.00            
ATOM     27  C9  ACD     1      26.090  23.960  26.610  1.00  0.00            
ATOM     28  H13 ACD     1      25.100  23.790  26.180  1.00  0.00            
ATOM     29  H14 ACD     1      25.930  24.770  27.330  1.00  0.00            
ATOM     30  O7  ACD     1      26.940  24.360  25.580  1.00  0.00            
ATOM     31  H15 ACD     1      27.880  24.350  25.780  1.00  0.00            
ATOM     32  O8  ACD     1      28.640  21.080  28.130  1.00  0.00            
ATOM     33  C10 ACD     1      29.760  20.290  28.520  1.00  0.00            
ATOM     34  H16 ACD     1      30.220  20.550  29.480  1.00  0.00            
ATOM     35  C11 ACD     1      29.350  18.800  28.600  1.00  0.00            
ATOM     36  H17 ACD     1      28.730  18.520  27.730  1.00  0.00            
ATOM     37  O9  ACD     1      28.490  18.610  29.770  1.00  0.00            
ATOM     38  H18 ACD     1      28.270  19.490  30.100  1.00  0.00            
ATOM     39  C12 ACD     1      30.630  17.900  28.570  1.00  0.00            
ATOM     40  H19 ACD     1      31.270  18.150  29.430  1.00  0.00            
ATOM     41  O10 ACD     1      30.280  16.540  28.430  1.00  0.00            
ATOM     42  H20 ACD     1      29.510  16.350  28.990  1.00  0.00            
ATOM     43  C13 ACD     1      31.500  18.260  27.320  1.00  0.00            
ATOM     44  H21 ACD     1      32.370  17.600  27.230  1.00  0.00            
ATOM     45  O11 ACD     1      31.920  19.580  27.400  1.00  0.00            
ATOM     46  C14 ACD     1      30.860  20.520  27.470  1.00  0.00            
ATOM     47  H22 ACD     1      30.350  20.630  26.500  1.00  0.00            
ATOM     48  C15 ACD     1      31.490  21.900  27.580  1.00  0.00            
ATOM     49  H23 ACD     1      32.200  22.060  26.760  1.00  0.00            
ATOM     50  H24 ACD     1      30.730  22.690  27.450  1.00  0.00            
ATOM     51  O12 ACD     1      32.250  22.190  28.830  1.00  0.00            
ATOM     52  H25 ACD     1      32.860  22.910  28.660  1.00  0.00            
ATOM     53  O13 ACD     1      30.750  18.230  26.050  1.00  0.00            
ATOM     54  C16 ACD     1      31.200  17.390  25.010  1.00  0.00            
ATOM     55  H26 ACD     1      32.290  17.250  25.090  1.00  0.00            
ATOM     56  C17 ACD     1      30.390  16.100  25.160  1.00  0.00            
ATOM     57  H27 ACD     1      29.320  16.300  25.200  1.00  0.00            
ATOM     58  O14 ACD     1      30.820  15.340  26.260  1.00  0.00            
ATOM     59  H28 ACD     1      30.740  15.830  27.080  1.00  0.00            
ATOM     60  C18 ACD     1      30.630  15.250  23.930  1.00  0.00            
ATOM     61  H29 ACD     1      31.680  14.950  23.860  1.00  0.00            
ATOM     62  O15 ACD     1      29.820  14.100  23.940  1.00  0.00            
ATOM     63  H30 ACD     1      28.960  14.390  23.630  1.00  0.00            
ATOM     64  C19 ACD     1      30.280  16.050  22.690  1.00  0.00            
ATOM     65  H31 ACD     1      30.530  15.550  21.750  1.00  0.00            
ATOM     66  O16 ACD     1      30.990  17.250  22.650  1.00  0.00            
ATOM     67  C20 ACD     1      30.780  18.120  23.720  1.00  0.00            
ATOM     68  H32 ACD     1      29.710  18.340  23.760  1.00  0.00            
ATOM     69  C21 ACD     1      31.660  19.350  23.610  1.00  0.00            
ATOM     70  H33 ACD     1      31.630  19.990  24.510  1.00  0.00            
ATOM     71  H34 ACD     1      32.690  19.030  23.410  1.00  0.00            
ATOM     72  O17 ACD     1      31.270  20.140  22.500  1.00  0.00            
ATOM     73  H35 ACD     1      31.660  21.010  22.610  1.00  0.00            
ATOM     74  O18 ACD     1      28.890  16.310  22.670  1.00  0.00            
ATOM     75  C22 ACD     1      28.170  16.180  21.410  1.00  0.00            
ATOM     76  H36 ACD     1      28.890  16.020  20.610  1.00  0.00            
ATOM     77  C23 ACD     1      27.220  15.010  21.610  1.00  0.00            
ATOM     78  H37 ACD     1      26.850  15.210  22.630  1.00  0.00            
ATOM     79  O19 ACD     1      27.920  13.760  21.650  1.00  0.00            
ATOM     80  H38 ACD     1      27.280  13.110  21.940  1.00  0.00            
ATOM     81  C24 ACD     1      26.030  15.060  20.610  1.00  0.00            
ATOM     82  H39 ACD     1      26.470  14.870  19.620  1.00  0.00            
ATOM     83  O20 ACD     1      25.000  14.100  20.980  1.00  0.00            
ATOM     84  H40 ACD     1      24.600  14.460  21.770  1.00  0.00            
ATOM     85  C25 ACD     1      25.460  16.450  20.620  1.00  0.00            
ATOM     86  H41 ACD     1      24.710  16.470  19.820  1.00  0.00            
ATOM     87  O21 ACD     1      26.490  17.330  20.180  1.00  0.00            
ATOM     88  C26 ACD     1      27.500  17.480  21.150  1.00  0.00            
ATOM     89  H42 ACD     1      27.030  17.830  22.080  1.00  0.00            
ATOM     90  C27 ACD     1      28.470  18.610  20.860  1.00  0.00            
ATOM     91  H43 ACD     1      27.900  19.530  21.030  1.00  0.00            
ATOM     92  H44 ACD     1      29.240  18.770  21.630  1.00  0.00            
ATOM     93  O22 ACD     1      29.070  18.540  19.550  1.00  0.00            
ATOM     94  H45 ACD     1      29.590  17.750  19.350  1.00  0.00            
ATOM     95  O23 ACD     1      24.880  16.830  21.870  1.00  0.00            
ATOM     96  C28 ACD     1      23.460  17.010  21.780  1.00  0.00            
ATOM     97  H46 ACD     1      22.910  16.420  21.050  1.00  0.00            
ATOM     98  C29 ACD     1      23.210  18.530  21.640  1.00  0.00            
ATOM     99  H47 ACD     1      23.930  19.140  22.210  1.00  0.00            
ATOM    100  O24 ACD     1      21.900  18.890  22.160  1.00  0.00            
ATOM    101  C30 ACD     1      23.180  18.850  20.130  1.00  0.00            
ATOM    102  H48 ACD     1      24.040  18.380  19.620  1.00  0.00            
ATOM    103  H49 ACD     1      22.250  18.550  19.630  1.00  0.00            
ATOM    104  O25 ACD     1      23.300  20.300  19.880  1.00  0.00            
ATOM    105  H50 ACD     1      24.070  20.510  20.400  1.00  0.00            
ATOM    106  C31 ACD     1      23.100  16.450  23.190  1.00  0.00            
ATOM    107  H51 ACD     1      23.820  16.860  23.900  1.00  0.00            
ATOM    108  O26 ACD     1      23.230  15.030  23.070  1.00  0.00            
ATOM    109  H52 ACD     1      23.120  14.650  23.940  1.00  0.00            
ATOM    110  C32 ACD     1      21.620  16.960  23.560  1.00  0.00            
ATOM    111  H53 ACD     1      20.860  16.570  22.880  1.00  0.00            
ATOM    112  O27 ACD     1      21.330  16.560  24.860  1.00  0.00            
ATOM    113  H54 ACD     1      21.660  17.240  25.450  1.00  0.00            
ATOM    114  C33 ACD     1      21.650  18.510  23.450  1.00  0.00            
ATOM    115  H55 ACD     1      20.600  18.770  23.630  1.00  0.00            
ATOM    116  O28 ACD     1      22.580  18.980  24.400  1.00  0.00            
ATOM    117  C34 ACD     1      22.160  20.100  25.220  1.00  0.00            
ATOM    118  H56 ACD     1      21.150  20.440  24.950  1.00  0.00            
ATOM    119  C35 ACD     1      22.290  19.570  26.660  1.00  0.00            
ATOM    120  H57 ACD     1      23.320  19.240  26.790  1.00  0.00            
ATOM    121  O29 ACD     1      21.330  18.530  26.980  1.00  0.00            
ATOM    122  H58 ACD     1      21.460  18.250  27.890  1.00  0.00            
ATOM    123  C36 ACD     1      22.190  20.740  27.670  1.00  0.00            
ATOM    124  H59 ACD     1      21.150  21.100  27.570  1.00  0.00            
ATOM    125  O30 ACD     1      22.530  20.310  29.030  1.00  0.00            
ATOM    126  H60 ACD     1      22.630  21.120  29.530  1.00  0.00            
ATOM    127  C1  EF2     2      20.310  16.600  29.990  1.00  0.00            
ATOM    128  O1  EF2     2      21.470  17.030  29.260  1.00  0.00            
ATOM    129  C2  EF2     2      22.170  16.170  28.480  1.00  0.00            
ATOM    130  C3  EF2     2      21.570  15.000  27.970  1.00  0.00            
ATOM    131  C4  EF2     2      22.380  14.160  27.250  1.00  0.00            
ATOM    132  C5  EF2     2      23.660  14.510  26.840  1.00  0.00            
ATOM    133  N1  EF2     2      24.420  13.750  26.010  1.00  0.00            
ATOM    134  C6  EF2     2      25.610  14.490  25.830  1.00  0.00            
ATOM    135  C7  EF2     2      25.460  15.720  26.550  1.00  0.00            
ATOM    136  C8  EF2     2      26.370  16.910  26.350  1.00  0.00            
ATOM    137  C9  EF2     2      25.980  17.940  25.250  1.00  0.00            
ATOM    138  N2  EF2     2      26.880  19.140  25.250  1.00  0.00            
ATOM    139  C10 EF2     2      27.000  20.080  24.250  1.00  0.00            
ATOM    140  C11 EF2     2      28.090  21.130  24.380  1.00  0.00            
ATOM    141  O2  EF2     2      26.250  20.090  23.260  1.00  0.00            
ATOM    142  C12 EF2     2      24.200  15.700  27.210  1.00  0.00            
ATOM    143  C13 EF2     2      23.430  16.610  27.930  1.00  0.00            
ATOM    144  H1  EF2     2      20.520  15.740  30.630  1.00  0.00            
ATOM    145  H2  EF2     2      19.870  17.450  30.540  1.00  0.00            
ATOM    146  H3  EF2     2      19.460  16.260  29.390  1.00  0.00            
ATOM    147  H4  EF2     2      20.530  14.800  28.230  1.00  0.00            
ATOM    148  H5  EF2     2      21.880  13.240  26.960  1.00  0.00            
ATOM    149  H6  EF2     2      24.190  12.850  25.600  1.00  0.00            
ATOM    150  H7  EF2     2      26.410  14.140  25.190  1.00  0.00            
ATOM    151  H8  EF2     2      27.390  16.630  26.050  1.00  0.00            
ATOM    152  H9  EF2     2      26.510  17.470  27.280  1.00  0.00            
ATOM    153  H10 EF2     2      24.910  18.200  25.270  1.00  0.00            
ATOM    154  H11 EF2     2      26.110  17.470  24.270  1.00  0.00            
ATOM    155  H12 EF2     2      27.420  19.320  26.080  1.00  0.00            
ATOM    156  H13 EF2     2      28.910  20.690  24.960  1.00  0.00            
ATOM    157  H14 EF2     2      28.650  21.460  23.490  1.00  0.00            
ATOM    158  H15 EF2     2      27.830  22.060  24.880  1.00  0.00            
ATOM    159  H16 EF2     2      23.830  17.580  28.230  1.00  0.00            
TER
ENDMDL
MODEL        1
ATOM      1  H1  ACD     1      24.340  26.700  11.700  1.00  0.00            
ATOM      2  O1  ACD     1      25.090  26.170  11.400  1.00  0.00            
ATOM      3  C1  ACD     1      24.530  24.850  11.190  1.00  0.00            
ATOM      4  H2  ACD     1      24.380  24.300  12.130  1.00  0.00            
ATOM      5  H3  ACD     1      25.200  24.190  10.610  1.00  0.00            
ATOM      6  C2  ACD     1      23.170  24.920  10.590  1.00  0.00            
ATOM      7  H4  ACD     1      22.710  23.930  10.490  1.00  0.00            
ATOM      8  O2  ACD     1      22.320  25.740  11.390  1.00  0.00            
ATOM      9  C3  ACD     1      20.920  25.820  10.910  1.00  0.00            
ATOM     10  H5  ACD     1      20.330  26.460  11.580  1.00  0.00            
ATOM     11  O3  ACD     1      20.330  24.520  10.850  1.00  0.00            
ATOM     12  C4  ACD     1      19.540  24.090  11.940  1.00  0.00            
ATOM     13  H6  ACD     1      19.450  24.860  12.710  1.00  0.00            
ATOM     14  C5  ACD     1      18.120  23.720  11.490  1.00  0.00            
ATOM     15  H7  ACD     1      18.220  23.030  10.650  1.00  0.00            
ATOM     16  O4  ACD     1      17.390  24.880  11.250  1.00  0.00            
ATOM     17  H8  ACD     1      17.410  24.940  10.290  1.00  0.00            
ATOM     18  C6  ACD     1      17.360  22.890  12.540  1.00  0.00            
ATOM     19  H9  ACD     1      17.090  23.640  13.300  1.00  0.00            
ATOM     20  O5  ACD     1      16.200  22.250  11.970  1.00  0.00            
ATOM     21  H10 ACD     1      16.580  21.480  11.530  1.00  0.00            
ATOM     22  C7  ACD     1      18.140  21.790  13.100  1.00  0.00            
ATOM     23  H11 ACD     1      17.560  21.420  13.950  1.00  0.00            
ATOM     24  O6  ACD     1      19.330  22.340  13.590  1.00  0.00            
ATOM     25  C8  ACD     1      20.280  22.880  12.600  1.00  0.00            
ATOM     26  H12 ACD     1      20.530  22.060  11.910  1.00  0.00            
ATOM     27  C9  ACD     1      21.510  23.330  13.390  1.00  0.00            
ATOM     28  H13 ACD     1      22.300  23.690  12.710  1.00  0.00            
ATOM     29  H14 ACD     1      21.160  24.100  14.090  1.00  0.00            
ATOM     30  O7  ACD     1      22.070  22.230  14.090  1.00  0.00            
ATOM     31  H15 ACD     1      21.410  21.870  14.680  1.00  0.00            
ATOM     32  O8  ACD     1      18.320  20.800  12.100  1.00  0.00            
ATOM     33  C10 ACD     1      18.390  19.430  12.490  1.00  0.00            
ATOM     34  H16 ACD     1      17.820  19.270  13.410  1.00  0.00            
ATOM     35  C11 ACD     1      17.720  18.780  11.310  1.00  0.00            
ATOM     36  H17 ACD     1      18.060  19.230  10.370  1.00  0.00            
ATOM     37  O9  ACD     1      16.340  19.070  11.410  1.00  0.00            
ATOM     38  H18 ACD     1      15.920  18.670  10.650  1.00  0.00            
ATOM     39  C12 ACD     1      17.800  17.260  11.330  1.00  0.00            
ATOM     40  H19 ACD     1      17.360  16.860  12.260  1.00  0.00            
ATOM     41  O10 ACD     1      17.250  16.720  10.140  1.00  0.00            
ATOM     42  H20 ACD     1      17.840  17.100   9.480  1.00  0.00            
ATOM     43  C13 ACD     1      19.280  16.950  11.360  1.00  0.00            
ATOM     44  H21 ACD     1      19.390  15.860  11.390  1.00  0.00            
ATOM     45  O11 ACD     1      19.740  17.490  12.620  1.00  0.00            
ATOM     46  C14 ACD     1      19.790  18.860  12.770  1.00  0.00            
ATOM     47  H22 ACD     1      20.550  19.320  12.120  1.00  0.00            
ATOM     48  C15 ACD     1      20.330  19.170  14.120  1.00  0.00            
ATOM     49  H23 ACD     1      20.340  20.260  14.270  1.00  0.00            
ATOM     50  H24 ACD     1      19.640  18.630  14.780  1.00  0.00            
ATOM     51  O12 ACD     1      21.630  18.640  14.150  1.00  0.00            
ATOM     52  H25 ACD     1      21.590  17.690  14.050  1.00  0.00            
ATOM     53  O13 ACD     1      20.030  17.500  10.300  1.00  0.00            
ATOM     54  C16 ACD     1      20.320  16.620   9.190  1.00  0.00            
ATOM     55  H26 ACD     1      19.700  15.720   9.190  1.00  0.00            
ATOM     56  C17 ACD     1      19.940  17.420   7.960  1.00  0.00            
ATOM     57  H27 ACD     1      20.540  18.340   8.000  1.00  0.00            
ATOM     58  O14 ACD     1      18.530  17.650   7.790  1.00  0.00            
ATOM     59  H28 ACD     1      18.260  18.290   7.130  1.00  0.00            
ATOM     60  C18 ACD     1      20.440  16.690   6.710  1.00  0.00            
ATOM     61  H29 ACD     1      19.950  15.710   6.620  1.00  0.00            
ATOM     62  O15 ACD     1      20.230  17.310   5.410  1.00  0.00            
ATOM     63  H30 ACD     1      19.310  17.250   5.110  1.00  0.00            
ATOM     64  C19 ACD     1      21.940  16.420   6.860  1.00  0.00            
ATOM     65  H31 ACD     1      22.280  16.000   5.910  1.00  0.00            
ATOM     66  O16 ACD     1      22.080  15.580   8.020  1.00  0.00            
ATOM     67  C20 ACD     1      21.850  16.300   9.220  1.00  0.00            
ATOM     68  H32 ACD     1      22.470  17.200   9.290  1.00  0.00            
ATOM     69  C21 ACD     1      22.360  15.500  10.400  1.00  0.00            
ATOM     70  H33 ACD     1      22.160  15.870  11.410  1.00  0.00            
ATOM     71  H34 ACD     1      21.840  14.540  10.270  1.00  0.00            
ATOM     72  O17 ACD     1      23.780  15.440  10.390  1.00  0.00            
ATOM     73  H35 ACD     1      24.130  15.030  11.180  1.00  0.00            
ATOM     74  O18 ACD     1      22.650  17.750   6.890  1.00  0.00            
ATOM     75  C22 ACD     1      23.560  18.120   5.910  1.00  0.00            
ATOM     76  H36 ACD     1      23.950  17.300   5.300  1.00  0.00            
ATOM     77  C23 ACD     1      22.940  19.270   5.070  1.00  0.00            
ATOM     78  H37 ACD     1      22.510  19.990   5.780  1.00  0.00            
ATOM     79  O19 ACD     1      21.880  18.770   4.250  1.00  0.00            
ATOM     80  H38 ACD     1      21.230  18.290   4.760  1.00  0.00            
ATOM     81  C24 ACD     1      23.960  19.980   4.230  1.00  0.00            
ATOM     82  H39 ACD     1      24.240  19.340   3.380  1.00  0.00            
ATOM     83  O20 ACD     1      23.450  21.150   3.690  1.00  0.00            
ATOM     84  H40 ACD     1      22.590  20.860   3.360  1.00  0.00            
ATOM     85  C25 ACD     1      25.160  20.360   5.050  1.00  0.00            
ATOM     86  H41 ACD     1      25.940  20.800   4.420  1.00  0.00            
ATOM     87  O21 ACD     1      25.690  19.200   5.710  1.00  0.00            
ATOM     88  C26 ACD     1      24.790  18.660   6.690  1.00  0.00            
ATOM     89  H42 ACD     1      24.480  19.410   7.430  1.00  0.00            
ATOM     90  C27 ACD     1      25.550  17.670   7.490  1.00  0.00            
ATOM     91  H43 ACD     1      26.410  18.160   7.940  1.00  0.00            
ATOM     92  H44 ACD     1      24.890  17.350   8.310  1.00  0.00            
ATOM     93  O22 ACD     1      26.000  16.550   6.710  1.00  0.00            
ATOM     94  H45 ACD     1      25.350  15.850   6.590  1.00  0.00            
ATOM     95  O23 ACD     1      24.710  21.280   6.080  1.00  0.00            
ATOM     96  C28 ACD     1      25.450  22.510   6.170  1.00  0.00            
ATOM     97  H46 ACD     1      26.370  22.450   5.580  1.00  0.00            
ATOM     98  C29 ACD     1      25.830  22.610   7.630  1.00  0.00            
ATOM     99  H47 ACD     1      24.960  22.340   8.240  1.00  0.00            
ATOM    100  O24 ACD     1      26.200  23.980   8.000  1.00  0.00            
ATOM    101  C30 ACD     1      26.950  21.700   8.030  1.00  0.00            
ATOM    102  H48 ACD     1      26.990  21.650   9.130  1.00  0.00            
ATOM    103  H49 ACD     1      26.620  20.720   7.680  1.00  0.00            
ATOM    104  O25 ACD     1      28.250  22.090   7.550  1.00  0.00            
ATOM    105  H50 ACD     1      28.940  21.470   7.810  1.00  0.00            
ATOM    106  C31 ACD     1      24.490  23.640   5.730  1.00  0.00            
ATOM    107  H51 ACD     1      23.540  23.620   6.280  1.00  0.00            
ATOM    108  O26 ACD     1      24.250  23.640   4.320  1.00  0.00            
ATOM    109  H52 ACD     1      24.010  22.730   4.090  1.00  0.00            
ATOM    110  C32 ACD     1      25.060  25.000   6.200  1.00  0.00            
ATOM    111  H53 ACD     1      26.080  25.170   5.820  1.00  0.00            
ATOM    112  O27 ACD     1      24.240  26.120   5.860  1.00  0.00            
ATOM    113  H54 ACD     1      23.390  26.030   6.300  1.00  0.00            
ATOM    114  C33 ACD     1      25.150  24.930   7.760  1.00  0.00            
ATOM    115  H55 ACD     1      25.480  25.910   8.130  1.00  0.00            
ATOM    116  O28 ACD     1      23.950  24.550   8.420  1.00  0.00            
ATOM    117  C34 ACD     1      23.260  25.500   9.180  1.00  0.00            
ATOM    118  H56 ACD     1      23.810  26.450   9.250  1.00  0.00            
ATOM    119  C35 ACD     1      21.930  25.850   8.540  1.00  0.00            
ATOM    120  H57 ACD     1      21.410  24.930   8.250  1.00  0.00            
ATOM    121  O29 ACD     1      22.190  26.700   7.460  1.00  0.00            
ATOM    122  H58 ACD     1      21.430  27.070   7.010  1.00  0.00            
ATOM    123  C36 ACD     1      21.020  26.550   9.540  1.00  0.00            
ATOM    124  H59 ACD     1      21.480  27.510   9.790  1.00  0.00            
ATOM    125  O30 ACD     1      19.750  26.770   9.080  1.00  0.00            
ATOM    126  H60 ACD     1      19.360  27.550   9.480  1.00  0.00            
ATOM    127  C1  EF2     2      23.110  20.400   9.890  1.00  0.00            
ATOM    128  O1  EF2     2      22.800  21.100   8.670  1.00  0.00            
ATOM    129  C2  EF2     2      21.480  21.380   8.270  1.00  0.00            
ATOM    130  C3  EF2     2      20.290  20.920   8.950  1.00  0.00            
ATOM    131  C4  EF2     2      18.980  21.230   8.530  1.00  0.00            
ATOM    132  C5  EF2     2      18.840  22.060   7.470  1.00  0.00            
ATOM    133  N1  EF2     2      17.700  22.650   6.890  1.00  0.00            
ATOM    134  C6  EF2     2      18.160  23.380   5.780  1.00  0.00            
ATOM    135  C7  EF2     2      19.520  23.240   5.590  1.00  0.00            
ATOM    136  C8  EF2     2      20.300  23.800   4.470  1.00  0.00            
ATOM    137  C9  EF2     2      20.050  25.340   4.280  1.00  0.00            
ATOM    138  N2  EF2     2      20.480  25.850   2.990  1.00  0.00            
ATOM    139  C10 EF2     2      19.660  25.910   1.920  1.00  0.00            
ATOM    140  C11 EF2     2      20.190  26.860   0.890  1.00  0.00            
ATOM    141  O2  EF2     2      18.630  25.340   1.860  1.00  0.00            
ATOM    142  C12 EF2     2      19.940  22.400   6.720  1.00  0.00            
ATOM    143  C13 EF2     2      21.290  22.100   7.050  1.00  0.00            
ATOM    144  H1  EF2     2      22.530  20.940  10.650  1.00  0.00            
ATOM    145  H2  EF2     2      22.750  19.370   9.840  1.00  0.00            
ATOM    146  H3  EF2     2      24.160  20.460  10.180  1.00  0.00            
ATOM    147  H4  EF2     2      20.390  20.430   9.920  1.00  0.00            
ATOM    148  H5  EF2     2      18.120  21.130   9.180  1.00  0.00            
ATOM    149  H6  EF2     2      16.790  22.570   7.310  1.00  0.00            
ATOM    150  H7  EF2     2      17.410  23.830   5.150  1.00  0.00            
ATOM    151  H8  EF2     2      19.930  23.240   3.600  1.00  0.00            
ATOM    152  H9  EF2     2      21.360  23.600   4.640  1.00  0.00            
ATOM    153  H10 EF2     2      20.620  25.820   5.090  1.00  0.00            
ATOM    154  H11 EF2     2      18.990  25.520   4.490  1.00  0.00            
ATOM    155  H12 EF2     2      21.300  26.450   2.960  1.00  0.00            
ATOM    156  H13 EF2     2      20.890  26.360   0.210  1.00  0.00            
ATOM    157  H14 EF2     2      19.250  27.190   0.420  1.00  0.00            
ATOM    158  H15 EF2     2      20.680  27.740   1.320  1.00  0.00            
ATOM    159  H16 EF2     2      22.100  22.410   6.410  1.00  0.00            
TER
ENDMDL
MODEL        1
ATOM      1  H1  ACD     1      22.940  25.100  24.470  1.00  0.00            
ATOM      2  O1  ACD     1      23.050  24.820  23.560  1.00  0.00            
ATOM      3  C1  ACD     1      24.400  24.350  23.420  1.00  0.00            
ATOM      4  H2  ACD     1      25.070  25.050  22.920  1.00  0.00            
ATOM      5  H3  ACD     1      24.350  23.560  22.660  1.00  0.00            
ATOM      6  C2  ACD     1      25.000  23.770  24.680  1.00  0.00            
ATOM      7  H4  ACD     1      26.060  23.580  24.480  1.00  0.00            
ATOM      8  O2  ACD     1      24.970  24.810  25.680  1.00  0.00            
ATOM      9  C3  ACD     1      25.510  24.460  26.940  1.00  0.00            
ATOM     10  H5  ACD     1      25.520  25.370  27.550  1.00  0.00            
ATOM     11  O3  ACD     1      26.880  24.000  26.830  1.00  0.00            
ATOM     12  C4  ACD     1      27.970  24.850  27.240  1.00  0.00            
ATOM     13  H6  ACD     1      27.690  25.570  28.020  1.00  0.00            
ATOM     14  C5  ACD     1      29.090  23.910  27.770  1.00  0.00            
ATOM     15  H7  ACD     1      29.240  23.100  27.050  1.00  0.00            
ATOM     16  O4  ACD     1      28.680  23.320  28.980  1.00  0.00            
ATOM     17  H8  ACD     1      29.380  22.720  29.260  1.00  0.00            
ATOM     18  C6  ACD     1      30.350  24.720  27.950  1.00  0.00            
ATOM     19  H9  ACD     1      30.110  25.550  28.620  1.00  0.00            
ATOM     20  O5  ACD     1      31.430  23.990  28.540  1.00  0.00            
ATOM     21  H10 ACD     1      31.750  23.450  27.810  1.00  0.00            
ATOM     22  C7  ACD     1      30.840  25.270  26.610  1.00  0.00            
ATOM     23  H11 ACD     1      31.640  25.990  26.770  1.00  0.00            
ATOM     24  O6  ACD     1      29.830  26.060  26.130  1.00  0.00            
ATOM     25  C8  ACD     1      28.510  25.480  25.870  1.00  0.00            
ATOM     26  H12 ACD     1      28.570  24.660  25.150  1.00  0.00            
ATOM     27  C9  ACD     1      27.730  26.600  25.280  1.00  0.00            
ATOM     28  H13 ACD     1      26.700  26.250  25.110  1.00  0.00            
ATOM     29  H14 ACD     1      27.560  27.410  26.000  1.00  0.00            
ATOM     30  O7  ACD     1      28.270  27.120  24.080  1.00  0.00            
ATOM     31  H15 ACD     1      27.650  27.710  23.640  1.00  0.00            
ATOM     32  O8  ACD     1      31.040  24.270  25.650  1.00  0.00            
ATOM     33  C10 ACD     1      32.420  24.040  25.190  1.00  0.00            
ATOM     34  H16 ACD     1      33.070  24.590  25.870  1.00  0.00            
ATOM     35  C11 ACD     1      32.700  22.560  25.270  1.00  0.00            
ATOM     36  H17 ACD     1      31.860  22.010  24.840  1.00  0.00            
ATOM     37  O9  ACD     1      32.880  22.100  26.620  1.00  0.00            
ATOM     38  H18 ACD     1      32.420  21.250  26.660  1.00  0.00            
ATOM     39  C12 ACD     1      33.860  22.140  24.410  1.00  0.00            
ATOM     40  H19 ACD     1      34.760  22.310  25.020  1.00  0.00            
ATOM     41  O10 ACD     1      33.840  20.660  24.200  1.00  0.00            
ATOM     42  H20 ACD     1      33.390  20.620  23.350  1.00  0.00            
ATOM     43  C13 ACD     1      33.940  22.790  23.040  1.00  0.00            
ATOM     44  H21 ACD     1      34.910  22.620  22.550  1.00  0.00            
ATOM     45  O11 ACD     1      33.790  24.230  23.180  1.00  0.00            
ATOM     46  C14 ACD     1      32.580  24.570  23.790  1.00  0.00            
ATOM     47  H22 ACD     1      31.760  24.230  23.140  1.00  0.00            
ATOM     48  C15 ACD     1      32.390  26.150  23.830  1.00  0.00            
ATOM     49  H23 ACD     1      32.930  26.500  22.940  1.00  0.00            
ATOM     50  H24 ACD     1      31.360  26.490  23.680  1.00  0.00            
ATOM     51  O12 ACD     1      32.970  26.710  24.970  1.00  0.00            
ATOM     52  H25 ACD     1      33.870  26.920  24.690  1.00  0.00            
ATOM     53  O13 ACD     1      32.870  22.280  22.250  1.00  0.00            
ATOM     54  C16 ACD     1      33.190  21.840  20.920  1.00  0.00            
ATOM     55  H26 ACD     1      34.130  22.300  20.620  1.00  0.00            
ATOM     56  C17 ACD     1      33.310  20.260  20.800  1.00  0.00            
ATOM     57  H27 ACD     1      32.650  19.750  21.520  1.00  0.00            
ATOM     58  O14 ACD     1      34.690  19.900  21.090  1.00  0.00            
ATOM     59  H28 ACD     1      34.910  18.980  21.270  1.00  0.00            
ATOM     60  C18 ACD     1      32.920  19.700  19.440  1.00  0.00            
ATOM     61  H29 ACD     1      33.750  19.940  18.770  1.00  0.00            
ATOM     62  O15 ACD     1      32.670  18.290  19.530  1.00  0.00            
ATOM     63  H30 ACD     1      31.870  18.170  20.060  1.00  0.00            
ATOM     64  C19 ACD     1      31.650  20.340  18.870  1.00  0.00            
ATOM     65  H31 ACD     1      31.490  20.020  17.840  1.00  0.00            
ATOM     66  O16 ACD     1      31.910  21.730  18.750  1.00  0.00            
ATOM     67  C20 ACD     1      32.040  22.420  20.050  1.00  0.00            
ATOM     68  H32 ACD     1      31.120  22.270  20.620  1.00  0.00            
ATOM     69  C21 ACD     1      32.170  23.930  19.940  1.00  0.00            
ATOM     70  H33 ACD     1      32.220  24.350  20.940  1.00  0.00            
ATOM     71  H34 ACD     1      33.070  24.060  19.330  1.00  0.00            
ATOM     72  O17 ACD     1      30.970  24.520  19.290  1.00  0.00            
ATOM     73  H35 ACD     1      30.890  24.420  18.340  1.00  0.00            
ATOM     74  O18 ACD     1      30.530  20.210  19.700  1.00  0.00            
ATOM     75  C22 ACD     1      29.590  19.190  19.390  1.00  0.00            
ATOM     76  H36 ACD     1      29.820  18.510  18.560  1.00  0.00            
ATOM     77  C23 ACD     1      29.430  18.300  20.650  1.00  0.00            
ATOM     78  H37 ACD     1      29.190  18.940  21.500  1.00  0.00            
ATOM     79  O19 ACD     1      30.590  17.510  21.190  1.00  0.00            
ATOM     80  H38 ACD     1      30.190  16.950  21.860  1.00  0.00            
ATOM     81  C24 ACD     1      28.190  17.410  20.360  1.00  0.00            
ATOM     82  H39 ACD     1      28.410  16.830  19.450  1.00  0.00            
ATOM     83  O20 ACD     1      28.030  16.570  21.440  1.00  0.00            
ATOM     84  H40 ACD     1      27.490  17.000  22.120  1.00  0.00            
ATOM     85  C25 ACD     1      26.990  18.210  20.030  1.00  0.00            
ATOM     86  H41 ACD     1      26.110  17.640  19.720  1.00  0.00            
ATOM     87  O21 ACD     1      27.240  19.040  18.930  1.00  0.00            
ATOM     88  C26 ACD     1      28.310  19.980  18.970  1.00  0.00            
ATOM     89  H42 ACD     1      28.160  20.700  19.780  1.00  0.00            
ATOM     90  C27 ACD     1      28.430  20.660  17.670  1.00  0.00            
ATOM     91  H43 ACD     1      27.450  21.060  17.360  1.00  0.00            
ATOM     92  H44 ACD     1      29.150  21.480  17.740  1.00  0.00            
ATOM     93  O22 ACD     1      28.890  19.790  16.680  1.00  0.00            
ATOM     94  H45 ACD     1      28.240  19.090  16.640  1.00  0.00            
ATOM     95  O23 ACD     1      26.720  19.070  21.170  1.00  0.00            
ATOM     96  C28 ACD     1      25.420  19.080  21.660  1.00  0.00            
ATOM     97  H46 ACD     1      24.840  18.420  21.000  1.00  0.00            
ATOM     98  C29 ACD     1      24.840  20.460  21.410  1.00  0.00            
ATOM     99  H47 ACD     1      25.640  21.180  21.610  1.00  0.00            
ATOM    100  O24 ACD     1      23.750  20.710  22.300  1.00  0.00            
ATOM    101  C30 ACD     1      24.420  20.810  19.990  1.00  0.00            
ATOM    102  H48 ACD     1      25.260  20.550  19.330  1.00  0.00            
ATOM    103  H49 ACD     1      23.590  20.230  19.560  1.00  0.00            
ATOM    104  O25 ACD     1      24.130  22.150  19.940  1.00  0.00            
ATOM    105  H50 ACD     1      24.930  22.640  20.150  1.00  0.00            
ATOM    106  C31 ACD     1      25.560  18.610  23.120  1.00  0.00            
ATOM    107  H51 ACD     1      26.340  19.230  23.570  1.00  0.00            
ATOM    108  O26 ACD     1      25.930  17.230  23.120  1.00  0.00            
ATOM    109  H52 ACD     1      25.590  16.750  23.880  1.00  0.00            
ATOM    110  C32 ACD     1      24.220  18.930  23.940  1.00  0.00            
ATOM    111  H53 ACD     1      23.470  18.250  23.510  1.00  0.00            
ATOM    112  O27 ACD     1      24.350  18.830  25.320  1.00  0.00            
ATOM    113  H54 ACD     1      24.780  19.630  25.630  1.00  0.00            
ATOM    114  C33 ACD     1      23.910  20.400  23.700  1.00  0.00            
ATOM    115  H55 ACD     1      22.970  20.650  24.200  1.00  0.00            
ATOM    116  O28 ACD     1      24.870  21.320  24.310  1.00  0.00            
ATOM    117  C34 ACD     1      24.350  22.440  25.080  1.00  0.00            
ATOM    118  H56 ACD     1      23.250  22.480  25.010  1.00  0.00            
ATOM    119  C35 ACD     1      24.700  22.230  26.590  1.00  0.00            
ATOM    120  H57 ACD     1      25.730  21.850  26.660  1.00  0.00            
ATOM    121  O29 ACD     1      23.790  21.180  27.020  1.00  0.00            
ATOM    122  H58 ACD     1      24.300  20.560  27.560  1.00  0.00            
ATOM    123  C36 ACD     1      24.640  23.400  27.490  1.00  0.00            
ATOM    124  H59 ACD     1      23.580  23.710  27.540  1.00  0.00            
ATOM    125  O30 ACD     1      25.070  23.120  28.780  1.00  0.00            
ATOM    126  H60 ACD     1      26.010  23.300  28.850  1.00  0.00            
ATOM    127  C1  EF2     2      26.590  19.930  29.380  1.00  0.00            
ATOM    128  O1  EF2     2      26.200  19.750  27.970  1.00  0.00            
ATOM    129  C2  EF2     2      27.120  19.340  27.030  1.00  0.00            
ATOM    130  C3  EF2     2      27.380  17.970  26.840  1.00  0.00            
ATOM    131  C4  EF2     2      28.190  17.500  25.830  1.00  0.00            
ATOM    132  C5  EF2     2      28.770  18.470  25.030  1.00  0.00            
ATOM    133  N1  EF2     2      29.800  18.240  24.160  1.00  0.00            
ATOM    134  C6  EF2     2      30.190  19.450  23.660  1.00  0.00            
ATOM    135  C7  EF2     2      29.400  20.480  24.220  1.00  0.00            
ATOM    136  C8  EF2     2      29.480  21.890  23.730  1.00  0.00            
ATOM    137  C9  EF2     2      28.230  22.230  22.870  1.00  0.00            
ATOM    138  N2  EF2     2      28.070  23.690  22.460  1.00  0.00            
ATOM    139  C10 EF2     2      27.310  24.160  21.420  1.00  0.00            
ATOM    140  C11 EF2     2      27.550  25.620  21.190  1.00  0.00            
ATOM    141  O2  EF2     2      26.560  23.530  20.660  1.00  0.00            
ATOM    142  C12 EF2     2      28.540  19.810  25.170  1.00  0.00            
ATOM    143  C13 EF2     2      27.870  20.260  26.290  1.00  0.00            
ATOM    144  H1  EF2     2      25.620  20.090  29.870  1.00  0.00            
ATOM    145  H2  EF2     2      27.020  19.040  29.860  1.00  0.00            
ATOM    146  H3  EF2     2      27.230  20.820  29.450  1.00  0.00            
ATOM    147  H4  EF2     2      26.920  17.280  27.550  1.00  0.00            
ATOM    148  H5  EF2     2      28.340  16.450  25.620  1.00  0.00            
ATOM    149  H6  EF2     2      30.100  17.320  23.850  1.00  0.00            
ATOM    150  H7  EF2     2      30.990  19.540  22.940  1.00  0.00            
ATOM    151  H8  EF2     2      30.390  21.940  23.110  1.00  0.00            
ATOM    152  H9  EF2     2      29.650  22.600  24.550  1.00  0.00            
ATOM    153  H10 EF2     2      27.340  21.870  23.410  1.00  0.00            
ATOM    154  H11 EF2     2      28.340  21.590  21.990  1.00  0.00            
ATOM    155  H12 EF2     2      28.580  24.410  22.970  1.00  0.00            
ATOM    156  H13 EF2     2      26.680  26.230  21.480  1.00  0.00            
ATOM    157  H14 EF2     2      28.420  25.950  21.770  1.00  0.00            
ATOM    158  H15 EF2     2      27.730  25.670  20.110  1.00  0.00            
ATOM    159  H16 EF2     2      27.780  21.330  26.440  1.00  0.00            
TER
ENDMDL
MODEL        1
ATOM      1  H1  ACD     1      36.000   9.700  21.330  1.00  0.00            
ATOM      2  O1  ACD     1      36.230  10.600  21.080  1.00  0.00            
ATOM      3  C1  ACD     1      36.680  10.370  19.730  1.00  0.00            
ATOM      4  H2  ACD     1      37.520   9.680  19.620  1.00  0.00            
ATOM      5  H3  ACD     1      37.160  11.270  19.330  1.00  0.00            
ATOM      6  C2  ACD     1      35.540   9.920  18.810  1.00  0.00            
ATOM      7  H4  ACD     1      36.010   9.610  17.870  1.00  0.00            
ATOM      8  O2  ACD     1      34.920   8.830  19.450  1.00  0.00            
ATOM      9  C3  ACD     1      33.750   8.320  18.750  1.00  0.00            
ATOM     10  H5  ACD     1      33.290   7.460  19.250  1.00  0.00            
ATOM     11  O3  ACD     1      33.980   8.120  17.350  1.00  0.00            
ATOM     12  C4  ACD     1      34.130   6.730  17.020  1.00  0.00            
ATOM     13  H6  ACD     1      34.260   6.160  17.940  1.00  0.00            
ATOM     14  C5  ACD     1      32.900   6.340  16.180  1.00  0.00            
ATOM     15  H7  ACD     1      32.760   7.180  15.490  1.00  0.00            
ATOM     16  O4  ACD     1      31.790   6.250  17.060  1.00  0.00            
ATOM     17  H8  ACD     1      31.920   5.380  17.440  1.00  0.00            
ATOM     18  C6  ACD     1      33.240   5.050  15.260  1.00  0.00            
ATOM     19  H9  ACD     1      33.420   4.160  15.880  1.00  0.00            
ATOM     20  O5  ACD     1      32.300   4.770  14.250  1.00  0.00            
ATOM     21  H10 ACD     1      31.440   4.730  14.680  1.00  0.00            
ATOM     22  C7  ACD     1      34.570   5.220  14.530  1.00  0.00            
ATOM     23  H11 ACD     1      34.960   4.310  14.060  1.00  0.00            
ATOM     24  O6  ACD     1      35.580   5.520  15.390  1.00  0.00            
ATOM     25  C8  ACD     1      35.480   6.700  16.210  1.00  0.00            
ATOM     26  H12 ACD     1      35.490   7.480  15.440  1.00  0.00            
ATOM     27  C9  ACD     1      36.680   6.830  17.100  1.00  0.00            
ATOM     28  H13 ACD     1      36.350   7.310  18.030  1.00  0.00            
ATOM     29  H14 ACD     1      37.050   5.800  17.240  1.00  0.00            
ATOM     30  O7  ACD     1      37.780   7.560  16.440  1.00  0.00            
ATOM     31  H15 ACD     1      37.890   8.440  16.800  1.00  0.00            
ATOM     32  O8  ACD     1      34.440   6.320  13.690  1.00  0.00            
ATOM     33  C10 ACD     1      34.910   6.220  12.370  1.00  0.00            
ATOM     34  H16 ACD     1      35.640   5.410  12.350  1.00  0.00            
ATOM     35  C11 ACD     1      33.690   6.120  11.410  1.00  0.00            
ATOM     36  H17 ACD     1      33.050   6.960  11.720  1.00  0.00            
ATOM     37  O9  ACD     1      33.050   4.860  11.650  1.00  0.00            
ATOM     38  H18 ACD     1      32.640   4.910  12.520  1.00  0.00            
ATOM     39  C12 ACD     1      34.110   6.430  10.020  1.00  0.00            
ATOM     40  H19 ACD     1      34.790   5.630   9.680  1.00  0.00            
ATOM     41  O10 ACD     1      32.860   6.280   9.240  1.00  0.00            
ATOM     42  H20 ACD     1      32.400   5.710   9.860  1.00  0.00            
ATOM     43  C13 ACD     1      34.820   7.760   9.940  1.00  0.00            
ATOM     44  H21 ACD     1      35.050   7.920   8.880  1.00  0.00            
ATOM     45  O11 ACD     1      36.040   7.650  10.640  1.00  0.00            
ATOM     46  C14 ACD     1      35.850   7.420  12.070  1.00  0.00            
ATOM     47  H22 ACD     1      35.310   8.310  12.430  1.00  0.00            
ATOM     48  C15 ACD     1      37.220   7.270  12.690  1.00  0.00            
ATOM     49  H23 ACD     1      37.160   6.990  13.750  1.00  0.00            
ATOM     50  H24 ACD     1      37.770   6.440  12.230  1.00  0.00            
ATOM     51  O12 ACD     1      38.020   8.470  12.550  1.00  0.00            
ATOM     52  H25 ACD     1      38.180   8.600  11.610  1.00  0.00            
ATOM     53  O13 ACD     1      33.840   8.830  10.270  1.00  0.00            
ATOM     54  C16 ACD     1      33.850   9.970   9.360  1.00  0.00            
ATOM     55  H26 ACD     1      33.670   9.590   8.350  1.00  0.00            
ATOM     56  C17 ACD     1      32.590  10.600   9.910  1.00  0.00            
ATOM     57  H27 ACD     1      32.700  10.970  10.940  1.00  0.00            
ATOM     58  O14 ACD     1      31.500   9.600   9.940  1.00  0.00            
ATOM     59  H28 ACD     1      31.810   8.900  10.510  1.00  0.00            
ATOM     60  C18 ACD     1      32.300  11.870   9.200  1.00  0.00            
ATOM     61  H29 ACD     1      32.130  11.690   8.130  1.00  0.00            
ATOM     62  O15 ACD     1      31.200  12.590   9.740  1.00  0.00            
ATOM     63  H30 ACD     1      30.530  11.990  10.080  1.00  0.00            
ATOM     64  C19 ACD     1      33.490  12.800   9.300  1.00  0.00            
ATOM     65  H31 ACD     1      33.240  13.730   8.780  1.00  0.00            
ATOM     66  O16 ACD     1      34.640  12.150   8.780  1.00  0.00            
ATOM     67  C20 ACD     1      35.080  10.960   9.460  1.00  0.00            
ATOM     68  H32 ACD     1      35.270  11.200  10.520  1.00  0.00            
ATOM     69  C21 ACD     1      36.320  10.410   8.710  1.00  0.00            
ATOM     70  H33 ACD     1      36.970  11.280   8.540  1.00  0.00            
ATOM     71  H34 ACD     1      36.750   9.710   9.450  1.00  0.00            
ATOM     72  O17 ACD     1      36.110   9.700   7.520  1.00  0.00            
ATOM     73  H35 ACD     1      36.810   9.870   6.880  1.00  0.00            
ATOM     74  O18 ACD     1      33.680  13.130  10.710  1.00  0.00            
ATOM     75  C22 ACD     1      34.010  14.520  10.990  1.00  0.00            
ATOM     76  H36 ACD     1      34.030  15.160  10.100  1.00  0.00            
ATOM     77  C23 ACD     1      32.890  15.070  11.910  1.00  0.00            
ATOM     78  H37 ACD     1      32.650  14.270  12.610  1.00  0.00            
ATOM     79  O19 ACD     1      31.730  15.370  11.090  1.00  0.00            
ATOM     80  H38 ACD     1      31.440  14.480  10.840  1.00  0.00            
ATOM     81  C24 ACD     1      33.350  16.240  12.770  1.00  0.00            
ATOM     82  H39 ACD     1      33.480  17.110  12.110  1.00  0.00            
ATOM     83  O20 ACD     1      32.350  16.560  13.760  1.00  0.00            
ATOM     84  H40 ACD     1      31.560  16.860  13.290  1.00  0.00            
ATOM     85  C25 ACD     1      34.680  15.960  13.400  1.00  0.00            
ATOM     86  H41 ACD     1      34.990  16.870  13.930  1.00  0.00            
ATOM     87  O21 ACD     1      35.630  15.830  12.400  1.00  0.00            
ATOM     88  C26 ACD     1      35.460  14.640  11.570  1.00  0.00            
ATOM     89  H42 ACD     1      35.580  13.820  12.290  1.00  0.00            
ATOM     90  C27 ACD     1      36.570  14.530  10.500  1.00  0.00            
ATOM     91  H43 ACD     1      37.520  14.300  11.000  1.00  0.00            
ATOM     92  H44 ACD     1      36.350  13.670   9.850  1.00  0.00            
ATOM     93  O22 ACD     1      36.630  15.590   9.650  1.00  0.00            
ATOM     94  H45 ACD     1      36.770  16.380  10.170  1.00  0.00            
ATOM     95  O23 ACD     1      34.680  14.840  14.260  1.00  0.00            
ATOM     96  C28 ACD     1      35.060  14.880  15.640  1.00  0.00            
ATOM     97  H46 ACD     1      35.360  15.870  15.990  1.00  0.00            
ATOM     98  C29 ACD     1      36.200  13.930  15.830  1.00  0.00            
ATOM     99  H47 ACD     1      35.900  12.910  15.570  1.00  0.00            
ATOM    100  O24 ACD     1      36.550  13.730  17.240  1.00  0.00            
ATOM    101  C30 ACD     1      37.440  14.490  15.120  1.00  0.00            
ATOM    102  H48 ACD     1      37.430  14.450  14.030  1.00  0.00            
ATOM    103  H49 ACD     1      37.540  15.570  15.280  1.00  0.00            
ATOM    104  O25 ACD     1      38.630  13.690  15.550  1.00  0.00            
ATOM    105  H50 ACD     1      39.000  13.190  14.820  1.00  0.00            
ATOM    106  C31 ACD     1      33.820  14.540  16.480  1.00  0.00            
ATOM    107  H51 ACD     1      33.370  13.600  16.140  1.00  0.00            
ATOM    108  O26 ACD     1      32.900  15.600  16.390  1.00  0.00            
ATOM    109  H52 ACD     1      32.850  15.780  15.440  1.00  0.00            
ATOM    110  C32 ACD     1      34.200  14.300  17.910  1.00  0.00            
ATOM    111  H53 ACD     1      34.520  15.240  18.370  1.00  0.00            
ATOM    112  O27 ACD     1      33.130  13.970  18.790  1.00  0.00            
ATOM    113  H54 ACD     1      32.750  13.120  18.550  1.00  0.00            
ATOM    114  C33 ACD     1      35.390  13.340  18.100  1.00  0.00            
ATOM    115  H55 ACD     1      35.710  13.350  19.140  1.00  0.00            
ATOM    116  O28 ACD     1      35.020  12.000  17.690  1.00  0.00            
ATOM    117  C34 ACD     1      34.540  11.130  18.620  1.00  0.00            
ATOM    118  H56 ACD     1      34.390  11.640  19.580  1.00  0.00            
ATOM    119  C35 ACD     1      33.130  10.630  18.080  1.00  0.00            
ATOM    120  H57 ACD     1      33.230  10.320  17.030  1.00  0.00            
ATOM    121  O29 ACD     1      32.100  11.630  18.290  1.00  0.00            
ATOM    122  H58 ACD     1      31.270  11.150  18.190  1.00  0.00            
ATOM    123  C36 ACD     1      32.700   9.440  18.900  1.00  0.00            
ATOM    124  H59 ACD     1      32.710   9.650  19.980  1.00  0.00            
ATOM    125  O30 ACD     1      31.450   8.870  18.490  1.00  0.00            
ATOM    126  H60 ACD     1      31.670   8.360  17.700  1.00  0.00            
ATOM    127  C1  EF2     2      35.730  10.300  14.710  1.00  0.00            
ATOM    128  O1  EF2     2      34.560  11.160  14.630  1.00  0.00            
ATOM    129  C2  EF2     2      33.270  10.760  14.380  1.00  0.00            
ATOM    130  C3  EF2     2      32.950   9.380  14.030  1.00  0.00            
ATOM    131  C4  EF2     2      31.630   9.060  13.590  1.00  0.00            
ATOM    132  C5  EF2     2      30.720  10.110  13.430  1.00  0.00            
ATOM    133  N1  EF2     2      29.390  10.000  13.080  1.00  0.00            
ATOM    134  C6  EF2     2      28.850  11.290  13.110  1.00  0.00            
ATOM    135  C7  EF2     2      29.840  12.170  13.510  1.00  0.00            
ATOM    136  C8  EF2     2      29.630  13.560  13.880  1.00  0.00            
ATOM    137  C9  EF2     2      29.970  13.890  15.310  1.00  0.00            
ATOM    138  N2  EF2     2      29.900  15.360  15.520  1.00  0.00            
ATOM    139  C10 EF2     2      29.980  16.010  16.780  1.00  0.00            
ATOM    140  C11 EF2     2      29.870  17.520  16.750  1.00  0.00            
ATOM    141  O2  EF2     2      29.850  15.360  17.800  1.00  0.00            
ATOM    142  C12 EF2     2      31.030  11.350  13.780  1.00  0.00            
ATOM    143  C13 EF2     2      32.320  11.750  14.190  1.00  0.00            
ATOM    144  H1  EF2     2      35.760   9.750  13.770  1.00  0.00            
ATOM    145  H2  EF2     2      36.680  10.860  14.740  1.00  0.00            
ATOM    146  H3  EF2     2      35.660   9.630  15.580  1.00  0.00            
ATOM    147  H4  EF2     2      33.710   8.600  14.120  1.00  0.00            
ATOM    148  H5  EF2     2      31.370   8.050  13.290  1.00  0.00            
ATOM    149  H6  EF2     2      28.830   9.190  12.850  1.00  0.00            
ATOM    150  H7  EF2     2      27.810  11.450  12.870  1.00  0.00            
ATOM    151  H8  EF2     2      28.550  13.670  13.690  1.00  0.00            
ATOM    152  H9  EF2     2      30.140  14.190  13.140  1.00  0.00            
ATOM    153  H10 EF2     2      30.980  13.550  15.570  1.00  0.00            
ATOM    154  H11 EF2     2      29.300  13.420  16.030  1.00  0.00            
ATOM    155  H12 EF2     2      29.920  16.010  14.750  1.00  0.00            
ATOM    156  H13 EF2     2      28.840  17.880  16.870  1.00  0.00            
ATOM    157  H14 EF2     2      30.420  17.970  17.580  1.00  0.00            
ATOM    158  H15 EF2     2      30.240  17.850  15.770  1.00  0.00            
ATOM    159  H16 EF2     2      32.550  12.810  14.190  1.00  0.00            
TER
ENDMDL
MODEL        1
ATOM      1  H1  ACD     1      25.630  30.680  13.850  1.00  0.00            
ATOM      2  O1  ACD     1      26.350  30.080  14.050  1.00  0.00            
ATOM      3  C1  ACD     1      26.270  29.100  12.960  1.00  0.00            
ATOM      4  H2  ACD     1      26.880  29.440  12.110  1.00  0.00            
ATOM      5  H3  ACD     1      25.200  29.050  12.710  1.00  0.00            
ATOM      6  C2  ACD     1      26.710  27.650  13.360  1.00  0.00            
ATOM      7  H4  ACD     1      27.730  27.790  13.740  1.00  0.00            
ATOM      8  O2  ACD     1      25.770  27.240  14.370  1.00  0.00            
ATOM      9  C3  ACD     1      25.880  25.850  14.780  1.00  0.00            
ATOM     10  H5  ACD     1      25.080  25.650  15.500  1.00  0.00            
ATOM     11  O3  ACD     1      27.150  25.560  15.370  1.00  0.00            
ATOM     12  C4  ACD     1      27.220  25.860  16.810  1.00  0.00            
ATOM     13  H6  ACD     1      26.480  25.240  17.320  1.00  0.00            
ATOM     14  C5  ACD     1      28.670  25.380  17.070  1.00  0.00            
ATOM     15  H7  ACD     1      29.380  25.700  16.300  1.00  0.00            
ATOM     16  O4  ACD     1      28.660  23.910  17.010  1.00  0.00            
ATOM     17  H8  ACD     1      28.650  23.730  16.060  1.00  0.00            
ATOM     18  C6  ACD     1      29.180  25.800  18.420  1.00  0.00            
ATOM     19  H9  ACD     1      28.560  25.420  19.240  1.00  0.00            
ATOM     20  O5  ACD     1      30.550  25.350  18.510  1.00  0.00            
ATOM     21  H10 ACD     1      30.810  25.140  17.610  1.00  0.00            
ATOM     22  C7  ACD     1      29.130  27.290  18.480  1.00  0.00            
ATOM     23  H11 ACD     1      29.510  27.700  19.420  1.00  0.00            
ATOM     24  O6  ACD     1      27.780  27.710  18.390  1.00  0.00            
ATOM     25  C8  ACD     1      27.060  27.370  17.150  1.00  0.00            
ATOM     26  H12 ACD     1      27.580  27.840  16.310  1.00  0.00            
ATOM     27  C9  ACD     1      25.670  27.930  17.330  1.00  0.00            
ATOM     28  H13 ACD     1      25.810  28.840  17.920  1.00  0.00            
ATOM     29  H14 ACD     1      25.180  28.200  16.390  1.00  0.00            
ATOM     30  O7  ACD     1      24.860  27.050  18.130  1.00  0.00            
ATOM     31  H15 ACD     1      23.930  27.260  18.030  1.00  0.00            
ATOM     32  O8  ACD     1      29.990  27.880  17.480  1.00  0.00            
ATOM     33  C10 ACD     1      30.990  28.860  17.960  1.00  0.00            
ATOM     34  H16 ACD     1      31.020  29.070  19.040  1.00  0.00            
ATOM     35  C11 ACD     1      32.350  28.530  17.450  1.00  0.00            
ATOM     36  H17 ACD     1      32.340  28.430  16.360  1.00  0.00            
ATOM     37  O9  ACD     1      32.760  27.220  17.920  1.00  0.00            
ATOM     38  H18 ACD     1      32.200  26.630  17.410  1.00  0.00            
ATOM     39  C12 ACD     1      33.280  29.600  17.870  1.00  0.00            
ATOM     40  H19 ACD     1      33.100  29.780  18.940  1.00  0.00            
ATOM     41  O10 ACD     1      34.630  29.270  17.600  1.00  0.00            
ATOM     42  H20 ACD     1      34.640  29.290  16.630  1.00  0.00            
ATOM     43  C13 ACD     1      32.910  30.880  17.180  1.00  0.00            
ATOM     44  H21 ACD     1      33.560  31.720  17.460  1.00  0.00            
ATOM     45  O11 ACD     1      31.560  31.230  17.480  1.00  0.00            
ATOM     46  C14 ACD     1      30.550  30.150  17.360  1.00  0.00            
ATOM     47  H22 ACD     1      30.430  30.020  16.270  1.00  0.00            
ATOM     48  C15 ACD     1      29.250  30.600  17.850  1.00  0.00            
ATOM     49  H23 ACD     1      29.140  31.630  17.510  1.00  0.00            
ATOM     50  H24 ACD     1      28.490  29.940  17.430  1.00  0.00            
ATOM     51  O12 ACD     1      29.260  30.590  19.300  1.00  0.00            
ATOM     52  H25 ACD     1      28.460  30.160  19.620  1.00  0.00            
ATOM     53  O13 ACD     1      32.910  30.730  15.740  1.00  0.00            
ATOM     54  C16 ACD     1      34.070  31.350  14.980  1.00  0.00            
ATOM     55  H26 ACD     1      34.760  31.710  15.740  1.00  0.00            
ATOM     56  C17 ACD     1      34.630  30.230  14.120  1.00  0.00            
ATOM     57  H27 ACD     1      33.790  29.720  13.640  1.00  0.00            
ATOM     58  O14 ACD     1      35.350  29.240  14.970  1.00  0.00            
ATOM     59  H28 ACD     1      35.970  28.730  14.430  1.00  0.00            
ATOM     60  C18 ACD     1      35.490  30.830  13.060  1.00  0.00            
ATOM     61  H29 ACD     1      36.260  31.500  13.460  1.00  0.00            
ATOM     62  O15 ACD     1      36.130  29.800  12.240  1.00  0.00            
ATOM     63  H30 ACD     1      35.600  29.790  11.440  1.00  0.00            
ATOM     64  C19 ACD     1      34.680  31.800  12.180  1.00  0.00            
ATOM     65  H31 ACD     1      35.350  32.150  11.380  1.00  0.00            
ATOM     66  O16 ACD     1      34.240  32.940  12.920  1.00  0.00            
ATOM     67  C20 ACD     1      33.450  32.540  14.130  1.00  0.00            
ATOM     68  H32 ACD     1      32.530  32.050  13.780  1.00  0.00            
ATOM     69  C21 ACD     1      33.080  33.800  14.830  1.00  0.00            
ATOM     70  H33 ACD     1      32.720  34.570  14.140  1.00  0.00            
ATOM     71  H34 ACD     1      32.280  33.610  15.560  1.00  0.00            
ATOM     72  O17 ACD     1      34.270  34.140  15.490  1.00  0.00            
ATOM     73  H35 ACD     1      34.780  34.310  14.700  1.00  0.00            
ATOM     74  O18 ACD     1      33.520  31.220  11.680  1.00  0.00            
ATOM     75  C22 ACD     1      33.220  31.420  10.330  1.00  0.00            
ATOM     76  H36 ACD     1      33.850  32.210   9.890  1.00  0.00            
ATOM     77  C23 ACD     1      33.390  30.000   9.740  1.00  0.00            
ATOM     78  H37 ACD     1      32.810  29.270  10.330  1.00  0.00            
ATOM     79  O19 ACD     1      34.770  29.580   9.780  1.00  0.00            
ATOM     80  H38 ACD     1      34.840  28.800   9.210  1.00  0.00            
ATOM     81  C24 ACD     1      32.730  29.890   8.340  1.00  0.00            
ATOM     82  H39 ACD     1      33.200  30.610   7.650  1.00  0.00            
ATOM     83  O20 ACD     1      32.780  28.620   7.780  1.00  0.00            
ATOM     84  H40 ACD     1      32.130  28.100   8.250  1.00  0.00            
ATOM     85  C25 ACD     1      31.260  30.320   8.480  1.00  0.00            
ATOM     86  H41 ACD     1      30.770  30.240   7.510  1.00  0.00            
ATOM     87  O21 ACD     1      31.180  31.650   8.960  1.00  0.00            
ATOM     88  C26 ACD     1      31.780  31.880  10.290  1.00  0.00            
ATOM     89  H42 ACD     1      31.110  31.310  10.940  1.00  0.00            
ATOM     90  C27 ACD     1      31.680  33.360  10.580  1.00  0.00            
ATOM     91  H43 ACD     1      32.480  33.640  11.280  1.00  0.00            
ATOM     92  H44 ACD     1      31.810  33.930   9.650  1.00  0.00            
ATOM     93  O22 ACD     1      30.390  33.710  11.070  1.00  0.00            
ATOM     94  H45 ACD     1      30.370  33.470  12.000  1.00  0.00            
ATOM     95  O23 ACD     1      30.700  29.520   9.380  1.00  0.00            
ATOM     96  C28 ACD     1      29.690  28.570   8.920  1.00  0.00            
ATOM     97  H46 ACD     1      29.720  28.340   7.850  1.00  0.00            
ATOM     98  C29 ACD     1      28.300  29.080   9.410  1.00  0.00            
ATOM     99  H47 ACD     1      28.350  29.230  10.500  1.00  0.00            
ATOM    100  O24 ACD     1      27.370  28.040   9.340  1.00  0.00            
ATOM    101  C30 ACD     1      27.800  30.310   8.630  1.00  0.00            
ATOM    102  H48 ACD     1      26.820  30.650   8.980  1.00  0.00            
ATOM    103  H49 ACD     1      28.460  31.170   8.780  1.00  0.00            
ATOM    104  O25 ACD     1      27.750  29.950   7.200  1.00  0.00            
ATOM    105  H50 ACD     1      27.200  30.580   6.720  1.00  0.00            
ATOM    106  C31 ACD     1      30.090  27.320   9.670  1.00  0.00            
ATOM    107  H51 ACD     1      30.050  27.480  10.760  1.00  0.00            
ATOM    108  O26 ACD     1      31.410  26.830   9.180  1.00  0.00            
ATOM    109  H52 ACD     1      31.730  26.180   9.810  1.00  0.00            
ATOM    110  C32 ACD     1      29.030  26.280   9.440  1.00  0.00            
ATOM    111  H53 ACD     1      28.950  26.040   8.380  1.00  0.00            
ATOM    112  O27 ACD     1      29.300  25.040  10.070  1.00  0.00            
ATOM    113  H54 ACD     1      29.020  25.240  10.970  1.00  0.00            
ATOM    114  C33 ACD     1      27.730  26.840  10.000  1.00  0.00            
ATOM    115  H55 ACD     1      26.950  26.080   9.860  1.00  0.00            
ATOM    116  O28 ACD     1      27.820  26.940  11.430  1.00  0.00            
ATOM    117  C34 ACD     1      26.610  26.720  12.190  1.00  0.00            
ATOM    118  H56 ACD     1      25.740  26.840  11.540  1.00  0.00            
ATOM    119  C35 ACD     1      26.720  25.220  12.560  1.00  0.00            
ATOM    120  H57 ACD     1      27.710  24.940  12.950  1.00  0.00            
ATOM    121  O29 ACD     1      26.530  24.430  11.390  1.00  0.00            
ATOM    122  H58 ACD     1      27.170  23.720  11.440  1.00  0.00            
ATOM    123  C36 ACD     1      25.640  24.970  13.580  1.00  0.00            
ATOM    124  H59 ACD     1      24.720  25.190  13.030  1.00  0.00            
ATOM    125  O30 ACD     1      25.630  23.550  13.850  1.00  0.00            
ATOM    126  H60 ACD     1      26.110  23.400  14.680  1.00  0.00            
ATOM    127  C1  EF2     2      30.420  29.450  13.480  1.00  0.00            
ATOM    128  O1  EF2     2      30.850  28.280  14.250  1.00  0.00            
ATOM    129  C2  EF2     2      31.250  27.170  13.570  1.00  0.00            
ATOM    130  C3  EF2     2      30.330  26.140  13.520  1.00  0.00            
ATOM    131  C4  EF2     2      30.670  24.930  13.020  1.00  0.00            
ATOM    132  C5  EF2     2      31.960  24.750  12.510  1.00  0.00            
ATOM    133  N1  EF2     2      32.560  23.630  11.960  1.00  0.00            
ATOM    134  C6  EF2     2      33.790  24.030  11.470  1.00  0.00            
ATOM    135  C7  EF2     2      34.030  25.360  11.870  1.00  0.00            
ATOM    136  C8  EF2     2      35.310  26.050  11.680  1.00  0.00            
ATOM    137  C9  EF2     2      35.990  26.290  13.050  1.00  0.00            
ATOM    138  N2  EF2     2      37.430  26.610  12.840  1.00  0.00            
ATOM    139  C10 EF2     2      38.230  27.130  13.830  1.00  0.00            
ATOM    140  C11 EF2     2      39.730  27.100  13.630  1.00  0.00            
ATOM    141  O2  EF2     2      37.750  27.460  14.910  1.00  0.00            
ATOM    142  C12 EF2     2      32.840  25.810  12.480  1.00  0.00            
ATOM    143  C13 EF2     2      32.570  27.070  13.060  1.00  0.00            
ATOM    144  H1  EF2     2      31.190  29.910  12.830  1.00  0.00            
ATOM    145  H2  EF2     2      29.640  29.220  12.740  1.00  0.00            
ATOM    146  H3  EF2     2      30.030  30.200  14.180  1.00  0.00            
ATOM    147  H4  EF2     2      29.430  26.180  14.130  1.00  0.00            
ATOM    148  H5  EF2     2      29.990  24.100  12.910  1.00  0.00            
ATOM    149  H6  EF2     2      32.190  22.690  12.050  1.00  0.00            
ATOM    150  H7  EF2     2      34.470  23.430  10.880  1.00  0.00            
ATOM    151  H8  EF2     2      35.240  27.030  11.190  1.00  0.00            
ATOM    152  H9  EF2     2      35.880  25.490  10.930  1.00  0.00            
ATOM    153  H10 EF2     2      35.820  25.440  13.730  1.00  0.00            
ATOM    154  H11 EF2     2      35.460  27.130  13.530  1.00  0.00            
ATOM    155  H12 EF2     2      37.880  26.490  11.940  1.00  0.00            
ATOM    156  H13 EF2     2      40.350  27.170  14.540  1.00  0.00            
ATOM    157  H14 EF2     2      40.050  26.200  13.090  1.00  0.00            
ATOM    158  H15 EF2     2      39.930  27.940  12.950  1.00  0.00            
ATOM    159  H16 EF2     2      33.300  27.840  12.880  1.00  0.00            
TER
ENDMDL
MODEL        1
ATOM      1  H1  ACD     1      26.360   4.850  14.010  1.00  0.00            
ATOM      2  O1  ACD     1      26.570   5.020  14.930  1.00  0.00            
ATOM      3  C1  ACD     1      27.500   6.090  14.940  1.00  0.00            
ATOM      4  H2  ACD     1      27.020   7.040  14.690  1.00  0.00            
ATOM      5  H3  ACD     1      28.270   5.910  14.180  1.00  0.00            
ATOM      6  C2  ACD     1      28.190   6.270  16.270  1.00  0.00            
ATOM      7  H4  ACD     1      27.380   6.570  16.950  1.00  0.00            
ATOM      8  O2  ACD     1      28.790   5.080  16.720  1.00  0.00            
ATOM      9  C3  ACD     1      29.530   5.010  17.970  1.00  0.00            
ATOM     10  H5  ACD     1      29.890   3.980  18.070  1.00  0.00            
ATOM     11  O3  ACD     1      28.730   5.310  19.120  1.00  0.00            
ATOM     12  C4  ACD     1      27.870   4.340  19.830  1.00  0.00            
ATOM     13  H6  ACD     1      28.530   3.500  20.120  1.00  0.00            
ATOM     14  C5  ACD     1      27.510   5.020  21.130  1.00  0.00            
ATOM     15  H7  ACD     1      27.270   6.090  21.090  1.00  0.00            
ATOM     16  O4  ACD     1      28.660   4.950  22.000  1.00  0.00            
ATOM     17  H8  ACD     1      28.930   4.030  22.070  1.00  0.00            
ATOM     18  C6  ACD     1      26.380   4.260  21.880  1.00  0.00            
ATOM     19  H9  ACD     1      26.750   3.260  22.140  1.00  0.00            
ATOM     20  O5  ACD     1      25.900   4.950  23.020  1.00  0.00            
ATOM     21  H10 ACD     1      25.750   5.820  22.630  1.00  0.00            
ATOM     22  C7  ACD     1      25.200   4.050  20.970  1.00  0.00            
ATOM     23  H11 ACD     1      24.490   3.420  21.510  1.00  0.00            
ATOM     24  O6  ACD     1      25.630   3.290  19.880  1.00  0.00            
ATOM     25  C8  ACD     1      26.590   3.960  19.040  1.00  0.00            
ATOM     26  H12 ACD     1      26.170   4.880  18.620  1.00  0.00            
ATOM     27  C9  ACD     1      26.900   3.000  17.860  1.00  0.00            
ATOM     28  H13 ACD     1      27.850   3.210  17.350  1.00  0.00            
ATOM     29  H14 ACD     1      27.060   1.950  18.150  1.00  0.00            
ATOM     30  O7  ACD     1      25.900   3.140  16.800  1.00  0.00            
ATOM     31  H15 ACD     1      26.310   3.630  16.080  1.00  0.00            
ATOM     32  O8  ACD     1      24.580   5.260  20.530  1.00  0.00            
ATOM     33  C10 ACD     1      23.690   5.930  21.430  1.00  0.00            
ATOM     34  H16 ACD     1      23.640   5.530  22.450  1.00  0.00            
ATOM     35  C11 ACD     1      24.140   7.430  21.330  1.00  0.00            
ATOM     36  H17 ACD     1      24.320   7.690  20.280  1.00  0.00            
ATOM     37  O9  ACD     1      25.390   7.620  21.980  1.00  0.00            
ATOM     38  H18 ACD     1      25.560   8.460  21.550  1.00  0.00            
ATOM     39  C12 ACD     1      23.050   8.360  21.980  1.00  0.00            
ATOM     40  H19 ACD     1      22.850   8.120  23.030  1.00  0.00            
ATOM     41  O10 ACD     1      23.400   9.750  21.790  1.00  0.00            
ATOM     42  H20 ACD     1      22.830  10.080  21.090  1.00  0.00            
ATOM     43  C13 ACD     1      21.740   8.130  21.240  1.00  0.00            
ATOM     44  H21 ACD     1      20.920   8.750  21.600  1.00  0.00            
ATOM     45  O11 ACD     1      21.330   6.760  21.280  1.00  0.00            
ATOM     46  C14 ACD     1      22.340   5.850  20.800  1.00  0.00            
ATOM     47  H22 ACD     1      22.410   6.010  19.720  1.00  0.00            
ATOM     48  C15 ACD     1      21.660   4.510  21.060  1.00  0.00            
ATOM     49  H23 ACD     1      22.320   3.650  21.170  1.00  0.00            
ATOM     50  H24 ACD     1      21.060   4.480  21.990  1.00  0.00            
ATOM     51  O12 ACD     1      20.810   4.140  19.910  1.00  0.00            
ATOM     52  H25 ACD     1      20.060   4.740  19.990  1.00  0.00            
ATOM     53  O13 ACD     1      21.970   8.480  19.910  1.00  0.00            
ATOM     54  C16 ACD     1      20.930   9.240  19.300  1.00  0.00            
ATOM     55  H26 ACD     1      19.940   8.900  19.630  1.00  0.00            
ATOM     56  C17 ACD     1      21.180  10.790  19.530  1.00  0.00            
ATOM     57  H27 ACD     1      22.240  10.820  19.280  1.00  0.00            
ATOM     58  O14 ACD     1      20.990  11.190  20.850  1.00  0.00            
ATOM     59  H28 ACD     1      20.140  11.520  21.150  1.00  0.00            
ATOM     60  C18 ACD     1      20.330  11.650  18.540  1.00  0.00            
ATOM     61  H29 ACD     1      19.300  11.520  18.880  1.00  0.00            
ATOM     62  O15 ACD     1      20.820  12.960  18.770  1.00  0.00            
ATOM     63  H30 ACD     1      21.130  13.000  19.680  1.00  0.00            
ATOM     64  C19 ACD     1      20.520  11.210  17.100  1.00  0.00            
ATOM     65  H31 ACD     1      19.950  11.780  16.350  1.00  0.00            
ATOM     66  O16 ACD     1      20.120   9.820  17.040  1.00  0.00            
ATOM     67  C20 ACD     1      20.980   8.910  17.820  1.00  0.00            
ATOM     68  H32 ACD     1      22.040   8.930  17.530  1.00  0.00            
ATOM     69  C21 ACD     1      20.600   7.420  17.540  1.00  0.00            
ATOM     70  H33 ACD     1      21.230   6.710  18.100  1.00  0.00            
ATOM     71  H34 ACD     1      19.540   7.270  17.780  1.00  0.00            
ATOM     72  O17 ACD     1      20.850   7.230  16.130  1.00  0.00            
ATOM     73  H35 ACD     1      20.380   7.930  15.670  1.00  0.00            
ATOM     74  O18 ACD     1      21.900  11.270  16.760  1.00  0.00            
ATOM     75  C22 ACD     1      22.240  12.060  15.600  1.00  0.00            
ATOM     76  H36 ACD     1      21.320  12.350  15.080  1.00  0.00            
ATOM     77  C23 ACD     1      22.950  13.300  16.030  1.00  0.00            
ATOM     78  H37 ACD     1      23.570  13.100  16.920  1.00  0.00            
ATOM     79  O19 ACD     1      21.940  14.280  16.210  1.00  0.00            
ATOM     80  H38 ACD     1      21.390  13.970  16.930  1.00  0.00            
ATOM     81  C24 ACD     1      23.930  13.810  15.030  1.00  0.00            
ATOM     82  H39 ACD     1      23.460  14.310  14.170  1.00  0.00            
ATOM     83  O20 ACD     1      24.820  14.760  15.610  1.00  0.00            
ATOM     84  H40 ACD     1      25.490  14.320  16.140  1.00  0.00            
ATOM     85  C25 ACD     1      24.770  12.640  14.490  1.00  0.00            
ATOM     86  H41 ACD     1      25.470  12.920  13.690  1.00  0.00            
ATOM     87  O21 ACD     1      23.880  11.820  13.830  1.00  0.00            
ATOM     88  C26 ACD     1      23.070  11.070  14.740  1.00  0.00            
ATOM     89  H42 ACD     1      23.580  10.420  15.450  1.00  0.00            
ATOM     90  C27 ACD     1      22.290  10.050  13.890  1.00  0.00            
ATOM     91  H43 ACD     1      22.980   9.440  13.300  1.00  0.00            
ATOM     92  H44 ACD     1      21.680   9.320  14.440  1.00  0.00            
ATOM     93  O22 ACD     1      21.390  10.690  13.020  1.00  0.00            
ATOM     94  H45 ACD     1      21.900  11.200  12.390  1.00  0.00            
ATOM     95  O23 ACD     1      25.610  11.970  15.390  1.00  0.00            
ATOM     96  C28 ACD     1      26.940  11.600  14.800  1.00  0.00            
ATOM     97  H46 ACD     1      27.290  12.250  13.980  1.00  0.00            
ATOM     98  C29 ACD     1      26.940  10.180  14.210  1.00  0.00            
ATOM     99  H47 ACD     1      26.570   9.500  14.990  1.00  0.00            
ATOM    100  O24 ACD     1      28.260   9.750  13.990  1.00  0.00            
ATOM    101  C30 ACD     1      26.240  10.040  12.870  1.00  0.00            
ATOM    102  H48 ACD     1      26.540   9.080  12.430  1.00  0.00            
ATOM    103  H49 ACD     1      25.170   9.890  13.040  1.00  0.00            
ATOM    104  O25 ACD     1      26.570  11.010  11.820  1.00  0.00            
ATOM    105  H50 ACD     1      26.430  10.470  11.030  1.00  0.00            
ATOM    106  C31 ACD     1      27.910  11.630  16.000  1.00  0.00            
ATOM    107  H51 ACD     1      27.410  11.160  16.860  1.00  0.00            
ATOM    108  O26 ACD     1      28.110  13.050  16.260  1.00  0.00            
ATOM    109  H52 ACD     1      28.450  13.170  17.150  1.00  0.00            
ATOM    110  C32 ACD     1      29.230  10.990  15.780  1.00  0.00            
ATOM    111  H53 ACD     1      29.750  11.640  15.060  1.00  0.00            
ATOM    112  O27 ACD     1      30.080  10.910  16.960  1.00  0.00            
ATOM    113  H54 ACD     1      30.070  11.800  17.320  1.00  0.00            
ATOM    114  C33 ACD     1      29.010   9.640  15.150  1.00  0.00            
ATOM    115  H55 ACD     1      30.000   9.290  14.850  1.00  0.00            
ATOM    116  O28 ACD     1      28.570   8.720  16.160  1.00  0.00            
ATOM    117  C34 ACD     1      29.210   7.440  16.240  1.00  0.00            
ATOM    118  H56 ACD     1      29.860   7.270  15.370  1.00  0.00            
ATOM    119  C35 ACD     1      30.070   7.470  17.510  1.00  0.00            
ATOM    120  H57 ACD     1      29.500   7.790  18.380  1.00  0.00            
ATOM    121  O29 ACD     1      31.100   8.420  17.270  1.00  0.00            
ATOM    122  H58 ACD     1      30.710   9.290  17.190  1.00  0.00            
ATOM    123  C36 ACD     1      30.670   6.060  17.770  1.00  0.00            
ATOM    124  H59 ACD     1      31.170   5.850  16.810  1.00  0.00            
ATOM    125  O30 ACD     1      31.600   6.000  18.800  1.00  0.00            
ATOM    126  H60 ACD     1      31.090   6.250  19.580  1.00  0.00            
ATOM    127  C1  EF2     2      24.600   6.970  17.150  1.00  0.00            
ATOM    128  O1  EF2     2      24.670   8.380  17.360  1.00  0.00            
ATOM    129  C2  EF2     2      25.650   9.000  18.030  1.00  0.00            
ATOM    130  C3  EF2     2      26.650   8.230  18.680  1.00  0.00            
ATOM    131  C4  EF2     2      27.350   8.940  19.640  1.00  0.00            
ATOM    132  C5  EF2     2      27.160  10.340  19.760  1.00  0.00            
ATOM    133  N1  EF2     2      27.780  11.170  20.700  1.00  0.00            
ATOM    134  C6  EF2     2      27.360  12.490  20.430  1.00  0.00            
ATOM    135  C7  EF2     2      26.420  12.430  19.470  1.00  0.00            
ATOM    136  C8  EF2     2      25.660  13.670  19.160  1.00  0.00            
ATOM    137  C9  EF2     2      24.250  13.600  19.610  1.00  0.00            
ATOM    138  N2  EF2     2      23.400  14.750  19.140  1.00  0.00            
ATOM    139  C10 EF2     2      23.240  15.910  19.820  1.00  0.00            
ATOM    140  C11 EF2     2      22.070  16.800  19.440  1.00  0.00            
ATOM    141  O2  EF2     2      23.990  16.230  20.710  1.00  0.00            
ATOM    142  C12 EF2     2      26.280  11.070  19.070  1.00  0.00            
ATOM    143  C13 EF2     2      25.480  10.390  18.180  1.00  0.00            
ATOM    144  H1  EF2     2      23.730   6.590  16.600  1.00  0.00            
ATOM    145  H2  EF2     2      25.470   6.760  16.520  1.00  0.00            
ATOM    146  H3  EF2     2      24.600   6.460  18.120  1.00  0.00            
ATOM    147  H4  EF2     2      26.670   7.150  18.630  1.00  0.00            
ATOM    148  H5  EF2     2      28.030   8.400  20.280  1.00  0.00            
ATOM    149  H6  EF2     2      28.360  10.900  21.480  1.00  0.00            
ATOM    150  H7  EF2     2      27.590  13.280  21.130  1.00  0.00            
ATOM    151  H8  EF2     2      25.790  13.870  18.090  1.00  0.00            
ATOM    152  H9  EF2     2      26.140  14.590  19.490  1.00  0.00            
ATOM    153  H10 EF2     2      24.240  13.530  20.710  1.00  0.00            
ATOM    154  H11 EF2     2      23.720  12.730  19.210  1.00  0.00            
ATOM    155  H12 EF2     2      22.600  14.510  18.570  1.00  0.00            
ATOM    156  H13 EF2     2      21.180  16.330  19.890  1.00  0.00            
ATOM    157  H14 EF2     2      22.180  17.800  19.890  1.00  0.00            
ATOM    158  H15 EF2     2      21.850  16.890  18.370  1.00  0.00            
ATOM    159  H16 EF2     2      24.730  10.940  17.630  1.00  0.00            
TER
ENDMDL
MODEL        1
ATOM      1  H1  ACD     1      34.560  30.080  20.940  1.00  0.00            
ATOM      2  O1  ACD     1      34.610  30.530  21.790  1.00  0.00            
ATOM      3  C1  ACD     1      35.940  30.390  22.250  1.00  0.00            
ATOM      4  H2  ACD     1      36.270  31.300  22.780  1.00  0.00            
ATOM      5  H3  ACD     1      36.630  30.450  21.400  1.00  0.00            
ATOM      6  C2  ACD     1      36.130  29.150  23.040  1.00  0.00            
ATOM      7  H4  ACD     1      35.320  28.980  23.760  1.00  0.00            
ATOM      8  O2  ACD     1      36.100  28.010  22.110  1.00  0.00            
ATOM      9  C3  ACD     1      36.410  26.710  22.590  1.00  0.00            
ATOM     10  H5  ACD     1      36.280  26.140  21.660  1.00  0.00            
ATOM     11  O3  ACD     1      35.550  26.300  23.630  1.00  0.00            
ATOM     12  C4  ACD     1      34.690  25.140  23.450  1.00  0.00            
ATOM     13  H6  ACD     1      35.120  24.620  22.580  1.00  0.00            
ATOM     14  C5  ACD     1      34.640  24.380  24.740  1.00  0.00            
ATOM     15  H7  ACD     1      34.270  25.140  25.440  1.00  0.00            
ATOM     16  O4  ACD     1      36.000  23.930  25.030  1.00  0.00            
ATOM     17  H8  ACD     1      36.600  24.500  24.530  1.00  0.00            
ATOM     18  C6  ACD     1      33.670  23.170  24.610  1.00  0.00            
ATOM     19  H9  ACD     1      34.010  22.620  23.720  1.00  0.00            
ATOM     20  O5  ACD     1      33.450  22.410  25.790  1.00  0.00            
ATOM     21  H10 ACD     1      34.230  22.610  26.320  1.00  0.00            
ATOM     22  C7  ACD     1      32.280  23.800  24.240  1.00  0.00            
ATOM     23  H11 ACD     1      31.570  23.020  23.980  1.00  0.00            
ATOM     24  O6  ACD     1      32.410  24.490  23.010  1.00  0.00            
ATOM     25  C8  ACD     1      33.290  25.610  23.060  1.00  0.00            
ATOM     26  H12 ACD     1      32.890  26.300  23.810  1.00  0.00            
ATOM     27  C9  ACD     1      33.200  26.260  21.660  1.00  0.00            
ATOM     28  H13 ACD     1      34.050  26.930  21.470  1.00  0.00            
ATOM     29  H14 ACD     1      33.310  25.460  20.920  1.00  0.00            
ATOM     30  O7  ACD     1      31.920  26.940  21.550  1.00  0.00            
ATOM     31  H15 ACD     1      31.280  26.260  21.780  1.00  0.00            
ATOM     32  O8  ACD     1      31.820  24.670  25.250  1.00  0.00            
ATOM     33  C10 ACD     1      30.550  24.560  25.860  1.00  0.00            
ATOM     34  H16 ACD     1      29.790  24.100  25.220  1.00  0.00            
ATOM     35  C11 ACD     1      30.720  23.700  27.200  1.00  0.00            
ATOM     36  H17 ACD     1      31.590  23.950  27.810  1.00  0.00            
ATOM     37  O9  ACD     1      30.970  22.410  26.850  1.00  0.00            
ATOM     38  H18 ACD     1      31.790  22.490  26.350  1.00  0.00            
ATOM     39  C12 ACD     1      29.420  23.830  28.070  1.00  0.00            
ATOM     40  H19 ACD     1      28.590  23.270  27.610  1.00  0.00            
ATOM     41  O10 ACD     1      29.760  23.330  29.350  1.00  0.00            
ATOM     42  H20 ACD     1      30.060  24.120  29.800  1.00  0.00            
ATOM     43  C13 ACD     1      29.030  25.310  28.260  1.00  0.00            
ATOM     44  H21 ACD     1      28.160  25.500  28.890  1.00  0.00            
ATOM     45  O11 ACD     1      28.870  25.880  26.980  1.00  0.00            
ATOM     46  C14 ACD     1      29.970  26.020  26.010  1.00  0.00            
ATOM     47  H22 ACD     1      30.790  26.620  26.410  1.00  0.00            
ATOM     48  C15 ACD     1      29.370  26.650  24.700  1.00  0.00            
ATOM     49  H23 ACD     1      30.040  26.410  23.870  1.00  0.00            
ATOM     50  H24 ACD     1      28.410  26.160  24.520  1.00  0.00            
ATOM     51  O12 ACD     1      29.150  28.030  24.690  1.00  0.00            
ATOM     52  H25 ACD     1      28.250  28.100  25.000  1.00  0.00            
ATOM     53  O13 ACD     1      30.180  25.890  28.930  1.00  0.00            
ATOM     54  C16 ACD     1      30.050  26.800  30.020  1.00  0.00            
ATOM     55  H26 ACD     1      29.210  26.520  30.670  1.00  0.00            
ATOM     56  C17 ACD     1      31.310  26.560  30.730  1.00  0.00            
ATOM     57  H27 ACD     1      32.090  26.730  29.970  1.00  0.00            
ATOM     58  O14 ACD     1      31.290  25.260  31.310  1.00  0.00            
ATOM     59  H28 ACD     1      32.190  25.010  31.540  1.00  0.00            
ATOM     60  C18 ACD     1      31.420  27.560  31.850  1.00  0.00            
ATOM     61  H29 ACD     1      30.570  27.320  32.500  1.00  0.00            
ATOM     62  O15 ACD     1      32.590  27.370  32.640  1.00  0.00            
ATOM     63  H30 ACD     1      32.340  27.680  33.510  1.00  0.00            
ATOM     64  C19 ACD     1      31.340  28.930  31.350  1.00  0.00            
ATOM     65  H31 ACD     1      31.440  29.660  32.160  1.00  0.00            
ATOM     66  O16 ACD     1      30.180  29.200  30.630  1.00  0.00            
ATOM     67  C20 ACD     1      29.910  28.200  29.540  1.00  0.00            
ATOM     68  H32 ACD     1      30.590  28.290  28.690  1.00  0.00            
ATOM     69  C21 ACD     1      28.450  28.470  29.040  1.00  0.00            
ATOM     70  H33 ACD     1      28.240  29.550  29.090  1.00  0.00            
ATOM     71  H34 ACD     1      28.370  28.200  27.980  1.00  0.00            
ATOM     72  O17 ACD     1      27.400  27.730  29.720  1.00  0.00            
ATOM     73  H35 ACD     1      26.600  27.890  29.200  1.00  0.00            
ATOM     74  O18 ACD     1      32.500  29.080  30.460  1.00  0.00            
ATOM     75  C22 ACD     1      33.160  30.360  30.420  1.00  0.00            
ATOM     76  H36 ACD     1      32.720  31.080  31.110  1.00  0.00            
ATOM     77  C23 ACD     1      34.600  30.080  30.820  1.00  0.00            
ATOM     78  H37 ACD     1      35.110  29.380  30.150  1.00  0.00            
ATOM     79  O19 ACD     1      34.540  29.580  32.140  1.00  0.00            
ATOM     80  H38 ACD     1      33.990  28.790  32.140  1.00  0.00            
ATOM     81  C24 ACD     1      35.300  31.420  30.840  1.00  0.00            
ATOM     82  H39 ACD     1      34.820  32.030  31.620  1.00  0.00            
ATOM     83  O20 ACD     1      36.780  31.310  30.960  1.00  0.00            
ATOM     84  H40 ACD     1      37.070  30.810  31.730  1.00  0.00            
ATOM     85  C25 ACD     1      35.200  32.100  29.430  1.00  0.00            
ATOM     86  H41 ACD     1      35.790  33.030  29.500  1.00  0.00            
ATOM     87  O21 ACD     1      33.840  32.290  29.180  1.00  0.00            
ATOM     88  C26 ACD     1      33.080  31.060  29.060  1.00  0.00            
ATOM     89  H42 ACD     1      33.630  30.500  28.290  1.00  0.00            
ATOM     90  C27 ACD     1      31.640  31.260  28.570  1.00  0.00            
ATOM     91  H43 ACD     1      31.200  30.260  28.450  1.00  0.00            
ATOM     92  H44 ACD     1      30.980  31.930  29.140  1.00  0.00            
ATOM     93  O22 ACD     1      31.450  31.790  27.280  1.00  0.00            
ATOM     94  H45 ACD     1      30.890  31.260  26.710  1.00  0.00            
ATOM     95  O23 ACD     1      35.830  31.330  28.410  1.00  0.00            
ATOM     96  C28 ACD     1      36.670  31.960  27.420  1.00  0.00            
ATOM     97  H46 ACD     1      36.800  33.030  27.650  1.00  0.00            
ATOM     98  C29 ACD     1      35.880  31.910  26.050  1.00  0.00            
ATOM     99  H47 ACD     1      35.430  30.910  26.060  1.00  0.00            
ATOM    100  O24 ACD     1      36.810  32.050  24.940  1.00  0.00            
ATOM    101  C30 ACD     1      34.660  32.830  25.820  1.00  0.00            
ATOM    102  H48 ACD     1      33.990  32.690  26.680  1.00  0.00            
ATOM    103  H49 ACD     1      35.070  33.850  25.860  1.00  0.00            
ATOM    104  O25 ACD     1      34.000  32.780  24.600  1.00  0.00            
ATOM    105  H50 ACD     1      34.470  33.070  23.820  1.00  0.00            
ATOM    106  C31 ACD     1      37.900  31.210  27.490  1.00  0.00            
ATOM    107  H51 ACD     1      37.610  30.160  27.530  1.00  0.00            
ATOM    108  O26 ACD     1      38.510  31.550  28.760  1.00  0.00            
ATOM    109  H52 ACD     1      37.920  31.190  29.440  1.00  0.00            
ATOM    110  C32 ACD     1      38.700  31.500  26.240  1.00  0.00            
ATOM    111  H53 ACD     1      39.030  32.540  26.340  1.00  0.00            
ATOM    112  O27 ACD     1      39.900  30.640  26.250  1.00  0.00            
ATOM    113  H54 ACD     1      40.300  31.000  25.460  1.00  0.00            
ATOM    114  C33 ACD     1      37.870  31.220  24.980  1.00  0.00            
ATOM    115  H55 ACD     1      38.500  31.430  24.100  1.00  0.00            
ATOM    116  O28 ACD     1      37.350  29.880  25.010  1.00  0.00            
ATOM    117  C34 ACD     1      37.510  29.130  23.790  1.00  0.00            
ATOM    118  H56 ACD     1      38.310  29.580  23.180  1.00  0.00            
ATOM    119  C35 ACD     1      37.870  27.710  24.250  1.00  0.00            
ATOM    120  H57 ACD     1      37.200  27.390  25.060  1.00  0.00            
ATOM    121  O29 ACD     1      39.200  27.640  24.820  1.00  0.00            
ATOM    122  H58 ACD     1      39.330  28.500  25.240  1.00  0.00            
ATOM    123  C36 ACD     1      37.740  26.580  23.230  1.00  0.00            
ATOM    124  H59 ACD     1      38.520  26.920  22.540  1.00  0.00            
ATOM    125  O30 ACD     1      37.970  25.270  23.700  1.00  0.00            
ATOM    126  H60 ACD     1      38.100  24.750  22.900  1.00  0.00            
ATOM    127  C1  EF2     2      33.440  28.820  26.010  1.00  0.00            
ATOM    128  O1  EF2     2      34.490  27.910  26.000  1.00  0.00            
ATOM    129  C2  EF2     2      34.880  27.290  27.170  1.00  0.00            
ATOM    130  C3  EF2     2      33.980  26.380  27.690  1.00  0.00            
ATOM    131  C4  EF2     2      34.290  25.660  28.880  1.00  0.00            
ATOM    132  C5  EF2     2      35.480  26.010  29.480  1.00  0.00            
ATOM    133  N1  EF2     2      35.990  25.480  30.630  1.00  0.00            
ATOM    134  C6  EF2     2      37.270  26.050  30.820  1.00  0.00            
ATOM    135  C7  EF2     2      37.530  26.920  29.730  1.00  0.00            
ATOM    136  C8  EF2     2      38.800  27.750  29.720  1.00  0.00            
ATOM    137  C9  EF2     2      39.680  27.600  28.480  1.00  0.00            
ATOM    138  N2  EF2     2      40.580  28.740  28.260  1.00  0.00            
ATOM    139  C10 EF2     2      41.920  28.690  28.590  1.00  0.00            
ATOM    140  C11 EF2     2      42.830  29.640  27.840  1.00  0.00            
ATOM    141  O2  EF2     2      42.390  27.830  29.310  1.00  0.00            
ATOM    142  C12 EF2     2      36.330  26.930  28.980  1.00  0.00            
ATOM    143  C13 EF2     2      36.060  27.630  27.780  1.00  0.00            
ATOM    144  H1  EF2     2      32.620  28.710  26.730  1.00  0.00            
ATOM    145  H2  EF2     2      33.890  29.810  26.200  1.00  0.00            
ATOM    146  H3  EF2     2      32.900  28.860  25.060  1.00  0.00            
ATOM    147  H4  EF2     2      33.030  26.290  27.180  1.00  0.00            
ATOM    148  H5  EF2     2      33.710  24.970  29.490  1.00  0.00            
ATOM    149  H6  EF2     2      35.540  24.730  31.160  1.00  0.00            
ATOM    150  H7  EF2     2      37.930  25.730  31.620  1.00  0.00            
ATOM    151  H8  EF2     2      39.340  27.670  30.670  1.00  0.00            
ATOM    152  H9  EF2     2      38.460  28.800  29.770  1.00  0.00            
ATOM    153  H10 EF2     2      39.010  27.350  27.650  1.00  0.00            
ATOM    154  H11 EF2     2      40.250  26.670  28.540  1.00  0.00            
ATOM    155  H12 EF2     2      40.400  29.420  27.520  1.00  0.00            
ATOM    156  H13 EF2     2      42.520  29.740  26.790  1.00  0.00            
ATOM    157  H14 EF2     2      42.870  30.660  28.230  1.00  0.00            
ATOM    158  H15 EF2     2      43.810  29.140  27.790  1.00  0.00            
ATOM    159  H16 EF2     2      36.820  28.240  27.300  1.00  0.00            
TER
ENDMDL
MODEL        1
ATOM      1  H1  ACD     1      28.010  32.970  13.110  1.00  0.00            
ATOM      2  O1  ACD     1      27.980  32.750  12.180  1.00  0.00            
ATOM      3  C1  ACD     1      28.650  31.500  12.140  1.00  0.00            
ATOM      4  H2  ACD     1      29.460  31.510  12.880  1.00  0.00            
ATOM      5  H3  ACD     1      28.950  31.230  11.110  1.00  0.00            
ATOM      6  C2  ACD     1      27.740  30.390  12.660  1.00  0.00            
ATOM      7  H4  ACD     1      28.340  29.490  12.550  1.00  0.00            
ATOM      8  O2  ACD     1      27.520  30.580  14.060  1.00  0.00            
ATOM      9  C3  ACD     1      26.880  29.470  14.670  1.00  0.00            
ATOM     10  H5  ACD     1      26.810  29.690  15.740  1.00  0.00            
ATOM     11  O3  ACD     1      27.540  28.200  14.510  1.00  0.00            
ATOM     12  C4  ACD     1      28.300  27.690  15.610  1.00  0.00            
ATOM     13  H6  ACD     1      28.710  28.510  16.210  1.00  0.00            
ATOM     14  C5  ACD     1      27.300  26.880  16.450  1.00  0.00            
ATOM     15  H7  ACD     1      26.990  25.960  15.930  1.00  0.00            
ATOM     16  O4  ACD     1      26.120  27.650  16.940  1.00  0.00            
ATOM     17  H8  ACD     1      25.470  27.080  17.350  1.00  0.00            
ATOM     18  C6  ACD     1      28.060  26.380  17.660  1.00  0.00            
ATOM     19  H9  ACD     1      28.610  27.210  18.130  1.00  0.00            
ATOM     20  O5  ACD     1      27.220  25.590  18.480  1.00  0.00            
ATOM     21  H10 ACD     1      26.860  26.270  19.060  1.00  0.00            
ATOM     22  C7  ACD     1      29.190  25.460  17.160  1.00  0.00            
ATOM     23  H11 ACD     1      29.710  25.010  18.010  1.00  0.00            
ATOM     24  O6  ACD     1      30.060  26.240  16.360  1.00  0.00            
ATOM     25  C8  ACD     1      29.490  26.840  15.220  1.00  0.00            
ATOM     26  H12 ACD     1      29.040  26.080  14.570  1.00  0.00            
ATOM     27  C9  ACD     1      30.520  27.570  14.380  1.00  0.00            
ATOM     28  H13 ACD     1      30.080  28.040  13.490  1.00  0.00            
ATOM     29  H14 ACD     1      30.950  28.370  14.990  1.00  0.00            
ATOM     30  O7  ACD     1      31.640  26.770  13.970  1.00  0.00            
ATOM     31  H15 ACD     1      32.300  27.370  13.620  1.00  0.00            
ATOM     32  O8  ACD     1      28.640  24.440  16.360  1.00  0.00            
ATOM     33  C10 ACD     1      29.180  23.170  16.290  1.00  0.00            
ATOM     34  H16 ACD     1      29.280  22.780  17.310  1.00  0.00            
ATOM     35  C11 ACD     1      28.110  22.290  15.570  1.00  0.00            
ATOM     36  H17 ACD     1      27.800  22.980  14.780  1.00  0.00            
ATOM     37  O9  ACD     1      27.010  22.050  16.380  1.00  0.00            
ATOM     38  H18 ACD     1      26.510  22.800  16.700  1.00  0.00            
ATOM     39  C12 ACD     1      28.690  21.040  14.820  1.00  0.00            
ATOM     40  H19 ACD     1      28.940  20.240  15.530  1.00  0.00            
ATOM     41  O10 ACD     1      27.800  20.520  13.880  1.00  0.00            
ATOM     42  H20 ACD     1      26.900  20.680  14.180  1.00  0.00            
ATOM     43  C13 ACD     1      29.920  21.450  14.040  1.00  0.00            
ATOM     44  H21 ACD     1      30.330  20.500  13.680  1.00  0.00            
ATOM     45  O11 ACD     1      30.930  21.960  14.910  1.00  0.00            
ATOM     46  C14 ACD     1      30.520  23.260  15.530  1.00  0.00            
ATOM     47  H22 ACD     1      30.390  23.930  14.680  1.00  0.00            
ATOM     48  C15 ACD     1      31.670  23.670  16.430  1.00  0.00            
ATOM     49  H23 ACD     1      32.630  23.310  16.040  1.00  0.00            
ATOM     50  H24 ACD     1      31.720  24.760  16.540  1.00  0.00            
ATOM     51  O12 ACD     1      31.620  23.090  17.750  1.00  0.00            
ATOM     52  H25 ACD     1      31.790  22.160  17.560  1.00  0.00            
ATOM     53  O13 ACD     1      29.610  22.360  12.990  1.00  0.00            
ATOM     54  C16 ACD     1      30.160  22.090  11.670  1.00  0.00            
ATOM     55  H26 ACD     1      30.870  21.280  11.860  1.00  0.00            
ATOM     56  C17 ACD     1      29.080  21.570  10.800  1.00  0.00            
ATOM     57  H27 ACD     1      28.210  22.230  10.710  1.00  0.00            
ATOM     58  O14 ACD     1      28.580  20.290  11.270  1.00  0.00            
ATOM     59  H28 ACD     1      28.400  20.380  12.200  1.00  0.00            
ATOM     60  C18 ACD     1      29.630  21.470   9.310  1.00  0.00            
ATOM     61  H29 ACD     1      30.440  20.720   9.300  1.00  0.00            
ATOM     62  O15 ACD     1      28.640  20.860   8.450  1.00  0.00            
ATOM     63  H30 ACD     1      28.530  20.000   8.860  1.00  0.00            
ATOM     64  C19 ACD     1      30.280  22.790   8.830  1.00  0.00            
ATOM     65  H31 ACD     1      30.890  22.610   7.940  1.00  0.00            
ATOM     66  O16 ACD     1      31.230  23.120   9.800  1.00  0.00            
ATOM     67  C20 ACD     1      30.710  23.360  11.120  1.00  0.00            
ATOM     68  H32 ACD     1      29.980  24.170  11.260  1.00  0.00            
ATOM     69  C21 ACD     1      31.970  23.730  11.920  1.00  0.00            
ATOM     70  H33 ACD     1      31.710  23.470  12.960  1.00  0.00            
ATOM     71  H34 ACD     1      32.720  23.010  11.560  1.00  0.00            
ATOM     72  O17 ACD     1      32.530  25.060  11.690  1.00  0.00            
ATOM     73  H35 ACD     1      31.980  25.600  12.260  1.00  0.00            
ATOM     74  O18 ACD     1      29.340  23.800   8.760  1.00  0.00            
ATOM     75  C22 ACD     1      29.000  24.210   7.480  1.00  0.00            
ATOM     76  H36 ACD     1      29.390  23.510   6.730  1.00  0.00            
ATOM     77  C23 ACD     1      27.460  24.160   7.360  1.00  0.00            
ATOM     78  H37 ACD     1      27.010  24.620   8.250  1.00  0.00            
ATOM     79  O19 ACD     1      27.030  22.810   7.370  1.00  0.00            
ATOM     80  H38 ACD     1      27.570  22.350   8.020  1.00  0.00            
ATOM     81  C24 ACD     1      26.950  24.970   6.220  1.00  0.00            
ATOM     82  H39 ACD     1      27.160  24.390   5.310  1.00  0.00            
ATOM     83  O20 ACD     1      25.560  25.080   6.230  1.00  0.00            
ATOM     84  H40 ACD     1      25.210  24.330   5.730  1.00  0.00            
ATOM     85  C25 ACD     1      27.610  26.380   6.140  1.00  0.00            
ATOM     86  H41 ACD     1      27.270  26.970   5.280  1.00  0.00            
ATOM     87  O21 ACD     1      29.060  26.220   6.020  1.00  0.00            
ATOM     88  C26 ACD     1      29.600  25.580   7.170  1.00  0.00            
ATOM     89  H42 ACD     1      29.470  26.210   8.060  1.00  0.00            
ATOM     90  C27 ACD     1      31.050  25.400   6.900  1.00  0.00            
ATOM     91  H43 ACD     1      31.550  25.060   7.820  1.00  0.00            
ATOM     92  H44 ACD     1      31.280  24.760   6.050  1.00  0.00            
ATOM     93  O22 ACD     1      31.660  26.660   6.660  1.00  0.00            
ATOM     94  H45 ACD     1      31.690  27.180   7.470  1.00  0.00            
ATOM     95  O23 ACD     1      27.360  27.060   7.330  1.00  0.00            
ATOM     96  C28 ACD     1      26.990  28.430   7.420  1.00  0.00            
ATOM     97  H46 ACD     1      26.850  28.860   6.420  1.00  0.00            
ATOM     98  C29 ACD     1      28.110  29.270   8.070  1.00  0.00            
ATOM     99  H47 ACD     1      28.620  28.630   8.800  1.00  0.00            
ATOM    100  O24 ACD     1      27.540  30.500   8.680  1.00  0.00            
ATOM    101  C30 ACD     1      29.230  29.730   7.130  1.00  0.00            
ATOM    102  H48 ACD     1      29.580  28.910   6.490  1.00  0.00            
ATOM    103  H49 ACD     1      28.810  30.380   6.350  1.00  0.00            
ATOM    104  O25 ACD     1      30.370  30.300   7.760  1.00  0.00            
ATOM    105  H50 ACD     1      30.200  31.210   8.000  1.00  0.00            
ATOM    106  C31 ACD     1      25.660  28.380   8.200  1.00  0.00            
ATOM    107  H51 ACD     1      25.820  27.800   9.110  1.00  0.00            
ATOM    108  O26 ACD     1      24.600  27.770   7.380  1.00  0.00            
ATOM    109  H52 ACD     1      25.000  27.060   6.860  1.00  0.00            
ATOM    110  C32 ACD     1      25.250  29.780   8.680  1.00  0.00            
ATOM    111  H53 ACD     1      25.160  30.460   7.820  1.00  0.00            
ATOM    112  O27 ACD     1      24.060  29.890   9.450  1.00  0.00            
ATOM    113  H54 ACD     1      24.350  29.770  10.360  1.00  0.00            
ATOM    114  C33 ACD     1      26.370  30.350   9.460  1.00  0.00            
ATOM    115  H55 ACD     1      26.060  31.350   9.780  1.00  0.00            
ATOM    116  O28 ACD     1      26.650  29.690  10.650  1.00  0.00            
ATOM    117  C34 ACD     1      26.410  30.210  11.880  1.00  0.00            
ATOM    118  H56 ACD     1      25.820  31.140  11.840  1.00  0.00            
ATOM    119  C35 ACD     1      25.490  29.190  12.580  1.00  0.00            
ATOM    120  H57 ACD     1      25.830  28.150  12.440  1.00  0.00            
ATOM    121  O29 ACD     1      24.130  29.360  12.120  1.00  0.00            
ATOM    122  H58 ACD     1      23.510  29.100  12.810  1.00  0.00            
ATOM    123  C36 ACD     1      25.470  29.490  14.100  1.00  0.00            
ATOM    124  H59 ACD     1      25.050  30.490  14.220  1.00  0.00            
ATOM    125  O30 ACD     1      24.690  28.610  14.940  1.00  0.00            
ATOM    126  H60 ACD     1      25.230  28.040  15.490  1.00  0.00            
ATOM    127  C1  EF2     2      28.170  26.450  11.240  1.00  0.00            
ATOM    128  O1  EF2     2      26.980  25.780  10.930  1.00  0.00            
ATOM    129  C2  EF2     2      26.390  24.910  11.820  1.00  0.00            
ATOM    130  C3  EF2     2      26.010  25.160  13.170  1.00  0.00            
ATOM    131  C4  EF2     2      25.290  24.200  13.900  1.00  0.00            
ATOM    132  C5  EF2     2      25.140  22.910  13.320  1.00  0.00            
ATOM    133  N1  EF2     2      24.550  21.720  13.860  1.00  0.00            
ATOM    134  C6  EF2     2      24.450  20.750  12.850  1.00  0.00            
ATOM    135  C7  EF2     2      24.960  21.350  11.680  1.00  0.00            
ATOM    136  C8  EF2     2      24.990  20.730  10.290  1.00  0.00            
ATOM    137  C9  EF2     2      23.950  21.360   9.290  1.00  0.00            
ATOM    138  N2  EF2     2      24.140  22.760   8.910  1.00  0.00            
ATOM    139  C10 EF2     2      23.430  23.820   9.410  1.00  0.00            
ATOM    140  C11 EF2     2      23.980  25.170   9.070  1.00  0.00            
ATOM    141  O2  EF2     2      22.390  23.670  10.050  1.00  0.00            
ATOM    142  C12 EF2     2      25.500  22.640  12.060  1.00  0.00            
ATOM    143  C13 EF2     2      26.180  23.610  11.320  1.00  0.00            
ATOM    144  H1  EF2     2      28.200  27.450  10.780  1.00  0.00            
ATOM    145  H2  EF2     2      28.250  26.430  12.340  1.00  0.00            
ATOM    146  H3  EF2     2      29.030  25.870  10.890  1.00  0.00            
ATOM    147  H4  EF2     2      26.140  26.110  13.690  1.00  0.00            
ATOM    148  H5  EF2     2      25.100  24.340  14.960  1.00  0.00            
ATOM    149  H6  EF2     2      24.330  21.590  14.840  1.00  0.00            
ATOM    150  H7  EF2     2      24.110  19.740  13.030  1.00  0.00            
ATOM    151  H8  EF2     2      24.730  19.670  10.320  1.00  0.00            
ATOM    152  H9  EF2     2      26.020  20.650   9.920  1.00  0.00            
ATOM    153  H10 EF2     2      22.990  21.210   9.800  1.00  0.00            
ATOM    154  H11 EF2     2      24.010  20.660   8.440  1.00  0.00            
ATOM    155  H12 EF2     2      24.900  22.930   8.270  1.00  0.00            
ATOM    156  H13 EF2     2      25.070  25.160   9.180  1.00  0.00            
ATOM    157  H14 EF2     2      23.600  25.390   8.070  1.00  0.00            
ATOM    158  H15 EF2     2      23.460  25.940   9.660  1.00  0.00            
ATOM    159  H16 EF2     2      26.460  23.420  10.290  1.00  0.00            
TER
ENDMDL
MODEL        1
ATOM      1  H1  ACD     1      32.550  38.690   9.890  1.00  0.00            
ATOM      2  O1  ACD     1      32.320  37.950   9.330  1.00  0.00            
ATOM      3  C1  ACD     1      31.270  37.270  10.010  1.00  0.00            
ATOM      4  H2  ACD     1      30.980  36.440   9.360  1.00  0.00            
ATOM      5  H3  ACD     1      30.390  37.840  10.330  1.00  0.00            
ATOM      6  C2  ACD     1      31.800  36.610  11.270  1.00  0.00            
ATOM      7  H4  ACD     1      32.600  35.920  10.970  1.00  0.00            
ATOM      8  O2  ACD     1      32.310  37.630  12.250  1.00  0.00            
ATOM      9  C3  ACD     1      32.870  37.150  13.450  1.00  0.00            
ATOM     10  H5  ACD     1      33.350  37.980  13.980  1.00  0.00            
ATOM     11  O3  ACD     1      33.940  36.260  13.230  1.00  0.00            
ATOM     12  C4  ACD     1      35.260  36.790  13.210  1.00  0.00            
ATOM     13  H6  ACD     1      35.320  37.700  13.810  1.00  0.00            
ATOM     14  C5  ACD     1      36.030  35.650  13.890  1.00  0.00            
ATOM     15  H7  ACD     1      35.730  34.630  13.620  1.00  0.00            
ATOM     16  O4  ACD     1      35.820  35.800  15.270  1.00  0.00            
ATOM     17  H8  ACD     1      35.780  34.900  15.600  1.00  0.00            
ATOM     18  C6  ACD     1      37.480  35.690  13.570  1.00  0.00            
ATOM     19  H9  ACD     1      37.840  36.540  14.160  1.00  0.00            
ATOM     20  O5  ACD     1      38.170  34.460  14.020  1.00  0.00            
ATOM     21  H10 ACD     1      37.900  33.790  13.390  1.00  0.00            
ATOM     22  C7  ACD     1      37.700  35.870  12.130  1.00  0.00            
ATOM     23  H11 ACD     1      38.770  35.970  11.920  1.00  0.00            
ATOM     24  O6  ACD     1      37.130  37.110  11.850  1.00  0.00            
ATOM     25  C8  ACD     1      35.740  37.100  11.770  1.00  0.00            
ATOM     26  H12 ACD     1      35.370  36.380  11.040  1.00  0.00            
ATOM     27  C9  ACD     1      35.180  38.510  11.360  1.00  0.00            
ATOM     28  H13 ACD     1      34.090  38.510  11.420  1.00  0.00            
ATOM     29  H14 ACD     1      35.580  39.200  12.120  1.00  0.00            
ATOM     30  O7  ACD     1      35.550  38.850  10.120  1.00  0.00            
ATOM     31  H15 ACD     1      35.340  39.780   9.990  1.00  0.00            
ATOM     32  O8  ACD     1      37.140  34.840  11.310  1.00  0.00            
ATOM     33  C10 ACD     1      37.930  33.720  10.800  1.00  0.00            
ATOM     34  H16 ACD     1      38.950  33.740  11.210  1.00  0.00            
ATOM     35  C11 ACD     1      37.240  32.410  11.160  1.00  0.00            
ATOM     36  H17 ACD     1      36.200  32.390  10.820  1.00  0.00            
ATOM     37  O9  ACD     1      37.290  32.300  12.540  1.00  0.00            
ATOM     38  H18 ACD     1      36.650  31.610  12.760  1.00  0.00            
ATOM     39  C12 ACD     1      37.980  31.250  10.400  1.00  0.00            
ATOM     40  H19 ACD     1      39.000  31.180  10.780  1.00  0.00            
ATOM     41  O10 ACD     1      37.270  29.980  10.690  1.00  0.00            
ATOM     42  H20 ACD     1      36.870  30.150  11.550  1.00  0.00            
ATOM     43  C13 ACD     1      38.100  31.470   8.910  1.00  0.00            
ATOM     44  H21 ACD     1      38.760  30.750   8.420  1.00  0.00            
ATOM     45  O11 ACD     1      38.750  32.740   8.830  1.00  0.00            
ATOM     46  C14 ACD     1      38.030  33.830   9.280  1.00  0.00            
ATOM     47  H22 ACD     1      37.020  33.880   8.850  1.00  0.00            
ATOM     48  C15 ACD     1      38.780  35.110   8.840  1.00  0.00            
ATOM     49  H23 ACD     1      38.380  35.900   9.480  1.00  0.00            
ATOM     50  H24 ACD     1      39.850  35.020   9.030  1.00  0.00            
ATOM     51  O12 ACD     1      38.410  35.500   7.510  1.00  0.00            
ATOM     52  H25 ACD     1      37.550  35.920   7.530  1.00  0.00            
ATOM     53  O13 ACD     1      36.810  31.510   8.330  1.00  0.00            
ATOM     54  C16 ACD     1      36.680  30.810   7.120  1.00  0.00            
ATOM     55  H26 ACD     1      37.690  30.600   6.730  1.00  0.00            
ATOM     56  C17 ACD     1      35.930  29.500   7.490  1.00  0.00            
ATOM     57  H27 ACD     1      35.030  29.720   8.090  1.00  0.00            
ATOM     58  O14 ACD     1      36.730  28.640   8.340  1.00  0.00            
ATOM     59  H28 ACD     1      36.810  29.050   9.210  1.00  0.00            
ATOM     60  C18 ACD     1      35.330  28.950   6.250  1.00  0.00            
ATOM     61  H29 ACD     1      36.210  28.600   5.690  1.00  0.00            
ATOM     62  O15 ACD     1      34.460  27.830   6.590  1.00  0.00            
ATOM     63  H30 ACD     1      35.100  27.210   6.950  1.00  0.00            
ATOM     64  C19 ACD     1      34.560  29.930   5.390  1.00  0.00            
ATOM     65  H31 ACD     1      34.150  29.440   4.510  1.00  0.00            
ATOM     66  O16 ACD     1      35.410  31.000   5.020  1.00  0.00            
ATOM     67  C20 ACD     1      35.940  31.700   6.140  1.00  0.00            
ATOM     68  H32 ACD     1      35.200  32.240   6.730  1.00  0.00            
ATOM     69  C21 ACD     1      36.800  32.770   5.480  1.00  0.00            
ATOM     70  H33 ACD     1      36.310  33.220   4.620  1.00  0.00            
ATOM     71  H34 ACD     1      36.970  33.550   6.230  1.00  0.00            
ATOM     72  O17 ACD     1      38.080  32.330   5.160  1.00  0.00            
ATOM     73  H35 ACD     1      38.650  33.060   5.420  1.00  0.00            
ATOM     74  O18 ACD     1      33.500  30.560   6.090  1.00  0.00            
ATOM     75  C22 ACD     1      32.220  30.890   5.560  1.00  0.00            
ATOM     76  H36 ACD     1      31.980  30.750   4.500  1.00  0.00            
ATOM     77  C23 ACD     1      31.390  30.000   6.510  1.00  0.00            
ATOM     78  H37 ACD     1      31.630  30.320   7.530  1.00  0.00            
ATOM     79  O19 ACD     1      31.540  28.620   6.160  1.00  0.00            
ATOM     80  H38 ACD     1      32.450  28.370   6.310  1.00  0.00            
ATOM     81  C24 ACD     1      29.870  30.350   6.390  1.00  0.00            
ATOM     82  H39 ACD     1      29.510  30.120   5.380  1.00  0.00            
ATOM     83  O20 ACD     1      29.080  29.650   7.410  1.00  0.00            
ATOM     84  H40 ACD     1      29.160  30.070   8.270  1.00  0.00            
ATOM     85  C25 ACD     1      29.690  31.890   6.460  1.00  0.00            
ATOM     86  H41 ACD     1      28.660  32.060   6.130  1.00  0.00            
ATOM     87  O21 ACD     1      30.490  32.570   5.620  1.00  0.00            
ATOM     88  C26 ACD     1      31.900  32.400   5.890  1.00  0.00            
ATOM     89  H42 ACD     1      32.150  32.610   6.940  1.00  0.00            
ATOM     90  C27 ACD     1      32.710  33.430   5.090  1.00  0.00            
ATOM     91  H43 ACD     1      32.540  34.490   5.310  1.00  0.00            
ATOM     92  H44 ACD     1      33.770  33.170   5.220  1.00  0.00            
ATOM     93  O22 ACD     1      32.370  33.240   3.700  1.00  0.00            
ATOM     94  H45 ACD     1      33.020  33.830   3.300  1.00  0.00            
ATOM     95  O23 ACD     1      29.830  32.400   7.830  1.00  0.00            
ATOM     96  C28 ACD     1      28.800  33.040   8.520  1.00  0.00            
ATOM     97  H46 ACD     1      27.830  32.910   8.020  1.00  0.00            
ATOM     98  C29 ACD     1      29.230  34.510   8.520  1.00  0.00            
ATOM     99  H47 ACD     1      30.310  34.560   8.690  1.00  0.00            
ATOM    100  O24 ACD     1      28.670  35.260   9.590  1.00  0.00            
ATOM    101  C30 ACD     1      28.940  35.220   7.200  1.00  0.00            
ATOM    102  H48 ACD     1      29.080  34.480   6.400  1.00  0.00            
ATOM    103  H49 ACD     1      27.860  35.400   7.280  1.00  0.00            
ATOM    104  O25 ACD     1      29.710  36.340   7.030  1.00  0.00            
ATOM    105  H50 ACD     1      29.400  37.000   7.650  1.00  0.00            
ATOM    106  C31 ACD     1      28.870  32.380   9.860  1.00  0.00            
ATOM    107  H51 ACD     1      29.920  32.260  10.180  1.00  0.00            
ATOM    108  O26 ACD     1      28.260  31.070   9.770  1.00  0.00            
ATOM    109  H52 ACD     1      27.310  31.150   9.600  1.00  0.00            
ATOM    110  C32 ACD     1      28.250  33.300  10.910  1.00  0.00            
ATOM    111  H53 ACD     1      27.170  33.390  10.730  1.00  0.00            
ATOM    112  O27 ACD     1      28.440  32.780  12.210  1.00  0.00            
ATOM    113  H54 ACD     1      29.210  33.270  12.500  1.00  0.00            
ATOM    114  C33 ACD     1      28.840  34.720  10.920  1.00  0.00            
ATOM    115  H55 ACD     1      28.320  35.240  11.740  1.00  0.00            
ATOM    116  O28 ACD     1      30.200  34.680  11.290  1.00  0.00            
ATOM    117  C34 ACD     1      30.690  35.820  12.050  1.00  0.00            
ATOM    118  H56 ACD     1      29.930  36.580  12.270  1.00  0.00            
ATOM    119  C35 ACD     1      31.120  35.300  13.390  1.00  0.00            
ATOM    120  H57 ACD     1      31.950  34.600  13.210  1.00  0.00            
ATOM    121  O29 ACD     1      30.020  34.640  14.060  1.00  0.00            
ATOM    122  H58 ACD     1      30.250  34.660  14.990  1.00  0.00            
ATOM    123  C36 ACD     1      31.730  36.450  14.190  1.00  0.00            
ATOM    124  H59 ACD     1      30.970  37.230  14.350  1.00  0.00            
ATOM    125  O30 ACD     1      32.240  36.020  15.450  1.00  0.00            
ATOM    126  H60 ACD     1      33.050  35.630  15.090  1.00  0.00            
ATOM    127  C1  EF2     2      34.150  34.710   8.540  1.00  0.00            
ATOM    128  O1  EF2     2      34.150  33.270   8.670  1.00  0.00            
ATOM    129  C2  EF2     2      33.740  32.550   9.780  1.00  0.00            
ATOM    130  C3  EF2     2      33.680  33.110  11.080  1.00  0.00            
ATOM    131  C4  EF2     2      33.170  32.330  12.090  1.00  0.00            
ATOM    132  C5  EF2     2      32.740  31.060  11.870  1.00  0.00            
ATOM    133  N1  EF2     2      32.230  30.060  12.660  1.00  0.00            
ATOM    134  C6  EF2     2      32.030  28.910  11.920  1.00  0.00            
ATOM    135  C7  EF2     2      32.500  29.070  10.610  1.00  0.00            
ATOM    136  C8  EF2     2      32.580  27.950   9.610  1.00  0.00            
ATOM    137  C9  EF2     2      33.720  26.910   9.960  1.00  0.00            
ATOM    138  N2  EF2     2      33.410  26.140  11.210  1.00  0.00            
ATOM    139  C10 EF2     2      34.050  26.330  12.370  1.00  0.00            
ATOM    140  C11 EF2     2      33.560  25.560  13.600  1.00  0.00            
ATOM    141  O2  EF2     2      34.820  27.280  12.520  1.00  0.00            
ATOM    142  C12 EF2     2      32.860  30.520  10.620  1.00  0.00            
ATOM    143  C13 EF2     2      33.240  31.290   9.530  1.00  0.00            
ATOM    144  H1  EF2     2      33.100  35.030   8.410  1.00  0.00            
ATOM    145  H2  EF2     2      34.800  35.270   9.220  1.00  0.00            
ATOM    146  H3  EF2     2      34.650  34.840   7.570  1.00  0.00            
ATOM    147  H4  EF2     2      34.040  34.130  11.210  1.00  0.00            
ATOM    148  H5  EF2     2      33.160  32.680  13.120  1.00  0.00            
ATOM    149  H6  EF2     2      31.930  30.200  13.610  1.00  0.00            
ATOM    150  H7  EF2     2      31.510  28.090  12.400  1.00  0.00            
ATOM    151  H8  EF2     2      32.720  28.490   8.670  1.00  0.00            
ATOM    152  H9  EF2     2      31.610  27.440   9.640  1.00  0.00            
ATOM    153  H10 EF2     2      34.700  27.390  10.090  1.00  0.00            
ATOM    154  H11 EF2     2      33.820  26.300   9.060  1.00  0.00            
ATOM    155  H12 EF2     2      32.720  25.400  11.200  1.00  0.00            
ATOM    156  H13 EF2     2      34.220  25.690  14.460  1.00  0.00            
ATOM    157  H14 EF2     2      32.580  26.010  13.810  1.00  0.00            
ATOM    158  H15 EF2     2      33.480  24.490  13.390  1.00  0.00            
ATOM    159  H16 EF2     2      33.280  30.940   8.500  1.00  0.00            
TER
ENDMDL
MODEL        1
ATOM      1  H1  ACD     1      31.820  25.840  13.430  1.00  0.00            
ATOM      2  O1  ACD     1      31.320  25.610  14.210  1.00  0.00            
ATOM      3  C1  ACD     1      29.970  26.180  13.940  1.00  0.00            
ATOM      4  H2  ACD     1      29.930  27.280  13.900  1.00  0.00            
ATOM      5  H3  ACD     1      29.290  25.960  14.770  1.00  0.00            
ATOM      6  C2  ACD     1      29.310  25.600  12.670  1.00  0.00            
ATOM      7  H4  ACD     1      28.300  26.000  12.510  1.00  0.00            
ATOM      8  O2  ACD     1      30.080  25.900  11.500  1.00  0.00            
ATOM      9  C3  ACD     1      29.480  25.520  10.260  1.00  0.00            
ATOM     10  H5  ACD     1      30.160  25.860   9.480  1.00  0.00            
ATOM     11  O3  ACD     1      28.140  26.080  10.200  1.00  0.00            
ATOM     12  C4  ACD     1      27.910  27.260   9.530  1.00  0.00            
ATOM     13  H6  ACD     1      28.800  27.480   8.920  1.00  0.00            
ATOM     14  C5  ACD     1      26.710  26.940   8.710  1.00  0.00            
ATOM     15  H7  ACD     1      26.070  26.370   9.390  1.00  0.00            
ATOM     16  O4  ACD     1      27.000  26.120   7.580  1.00  0.00            
ATOM     17  H8  ACD     1      26.240  25.760   7.120  1.00  0.00            
ATOM     18  C6  ACD     1      25.930  28.180   8.200  1.00  0.00            
ATOM     19  H9  ACD     1      26.390  28.650   7.330  1.00  0.00            
ATOM     20  O5  ACD     1      24.580  27.690   7.920  1.00  0.00            
ATOM     21  H10 ACD     1      24.250  27.760   8.820  1.00  0.00            
ATOM     22  C7  ACD     1      25.730  29.200   9.300  1.00  0.00            
ATOM     23  H11 ACD     1      25.250  30.100   8.910  1.00  0.00            
ATOM     24  O6  ACD     1      26.970  29.610   9.800  1.00  0.00            
ATOM     25  C8  ACD     1      27.770  28.550  10.410  1.00  0.00            
ATOM     26  H12 ACD     1      27.200  28.430  11.340  1.00  0.00            
ATOM     27  C9  ACD     1      29.200  29.160  10.800  1.00  0.00            
ATOM     28  H13 ACD     1      28.900  29.860  11.590  1.00  0.00            
ATOM     29  H14 ACD     1      29.860  28.380  11.200  1.00  0.00            
ATOM     30  O7  ACD     1      29.830  29.650   9.670  1.00  0.00            
ATOM     31  H15 ACD     1      29.180  30.140   9.140  1.00  0.00            
ATOM     32  O8  ACD     1      25.020  28.630  10.440  1.00  0.00            
ATOM     33  C10 ACD     1      23.700  29.140  10.700  1.00  0.00            
ATOM     34  H16 ACD     1      23.160  29.680   9.910  1.00  0.00            
ATOM     35  C11 ACD     1      22.760  27.990  11.040  1.00  0.00            
ATOM     36  H17 ACD     1      23.330  27.440  11.800  1.00  0.00            
ATOM     37  O9  ACD     1      22.600  27.180   9.900  1.00  0.00            
ATOM     38  H18 ACD     1      22.060  26.410  10.110  1.00  0.00            
ATOM     39  C12 ACD     1      21.400  28.400  11.700  1.00  0.00            
ATOM     40  H19 ACD     1      20.750  28.680  10.860  1.00  0.00            
ATOM     41  O10 ACD     1      20.800  27.260  12.280  1.00  0.00            
ATOM     42  H20 ACD     1      20.830  27.350  13.230  1.00  0.00            
ATOM     43  C13 ACD     1      21.570  29.530  12.790  1.00  0.00            
ATOM     44  H21 ACD     1      20.610  30.000  13.020  1.00  0.00            
ATOM     45  O11 ACD     1      22.510  30.530  12.350  1.00  0.00            
ATOM     46  C14 ACD     1      23.740  30.020  11.940  1.00  0.00            
ATOM     47  H22 ACD     1      24.110  29.500  12.830  1.00  0.00            
ATOM     48  C15 ACD     1      24.620  31.240  11.670  1.00  0.00            
ATOM     49  H23 ACD     1      24.560  32.050  12.420  1.00  0.00            
ATOM     50  H24 ACD     1      25.650  30.880  11.670  1.00  0.00            
ATOM     51  O12 ACD     1      24.410  31.800  10.330  1.00  0.00            
ATOM     52  H25 ACD     1      23.510  32.050  10.140  1.00  0.00            
ATOM     53  O13 ACD     1      22.030  28.970  13.990  1.00  0.00            
ATOM     54  C16 ACD     1      21.810  29.680  15.170  1.00  0.00            
ATOM     55  H26 ACD     1      21.330  30.640  14.980  1.00  0.00            
ATOM     56  C17 ACD     1      20.690  28.900  15.940  1.00  0.00            
ATOM     57  H27 ACD     1      20.810  27.820  15.840  1.00  0.00            
ATOM     58  O14 ACD     1      19.310  29.290  15.530  1.00  0.00            
ATOM     59  H28 ACD     1      19.390  30.220  15.290  1.00  0.00            
ATOM     60  C18 ACD     1      20.730  29.020  17.500  1.00  0.00            
ATOM     61  H29 ACD     1      20.390  30.010  17.840  1.00  0.00            
ATOM     62  O15 ACD     1      19.900  28.070  18.080  1.00  0.00            
ATOM     63  H30 ACD     1      19.730  28.430  18.950  1.00  0.00            
ATOM     64  C19 ACD     1      22.220  28.770  17.900  1.00  0.00            
ATOM     65  H31 ACD     1      22.380  28.740  18.980  1.00  0.00            
ATOM     66  O16 ACD     1      22.980  29.800  17.410  1.00  0.00            
ATOM     67  C20 ACD     1      23.100  29.840  15.950  1.00  0.00            
ATOM     68  H32 ACD     1      23.670  28.950  15.650  1.00  0.00            
ATOM     69  C21 ACD     1      23.810  31.130  15.480  1.00  0.00            
ATOM     70  H33 ACD     1      24.750  31.200  16.040  1.00  0.00            
ATOM     71  H34 ACD     1      24.110  30.960  14.430  1.00  0.00            
ATOM     72  O17 ACD     1      23.150  32.390  15.630  1.00  0.00            
ATOM     73  H35 ACD     1      23.180  32.700  16.540  1.00  0.00            
ATOM     74  O18 ACD     1      22.610  27.530  17.420  1.00  0.00            
ATOM     75  C22 ACD     1      23.170  26.590  18.390  1.00  0.00            
ATOM     76  H36 ACD     1      22.670  26.860  19.330  1.00  0.00            
ATOM     77  C23 ACD     1      22.590  25.210  17.850  1.00  0.00            
ATOM     78  H37 ACD     1      22.740  25.020  16.780  1.00  0.00            
ATOM     79  O19 ACD     1      21.220  25.090  18.110  1.00  0.00            
ATOM     80  H38 ACD     1      20.800  25.920  17.860  1.00  0.00            
ATOM     81  C24 ACD     1      23.410  24.030  18.390  1.00  0.00            
ATOM     82  H39 ACD     1      23.070  23.890  19.430  1.00  0.00            
ATOM     83  O20 ACD     1      23.230  22.930  17.540  1.00  0.00            
ATOM     84  H40 ACD     1      23.870  23.060  16.840  1.00  0.00            
ATOM     85  C25 ACD     1      24.980  24.400  18.460  1.00  0.00            
ATOM     86  H41 ACD     1      25.410  23.660  19.140  1.00  0.00            
ATOM     87  O21 ACD     1      25.140  25.660  19.220  1.00  0.00            
ATOM     88  C26 ACD     1      24.660  26.770  18.400  1.00  0.00            
ATOM     89  H42 ACD     1      25.070  26.840  17.390  1.00  0.00            
ATOM     90  C27 ACD     1      25.100  28.070  19.060  1.00  0.00            
ATOM     91  H43 ACD     1      26.180  28.210  19.080  1.00  0.00            
ATOM     92  H44 ACD     1      24.810  28.870  18.360  1.00  0.00            
ATOM     93  O22 ACD     1      24.550  28.250  20.390  1.00  0.00            
ATOM     94  H45 ACD     1      24.700  29.130  20.740  1.00  0.00            
ATOM     95  O23 ACD     1      25.560  24.350  17.120  1.00  0.00            
ATOM     96  C28 ACD     1      26.640  23.510  16.840  1.00  0.00            
ATOM     97  H46 ACD     1      26.860  22.850  17.680  1.00  0.00            
ATOM     98  C29 ACD     1      27.850  24.400  16.580  1.00  0.00            
ATOM     99  H47 ACD     1      27.540  25.080  15.780  1.00  0.00            
ATOM    100  O24 ACD     1      28.960  23.640  16.120  1.00  0.00            
ATOM    101  C30 ACD     1      28.380  25.180  17.700  1.00  0.00            
ATOM    102  H48 ACD     1      27.520  25.690  18.150  1.00  0.00            
ATOM    103  H49 ACD     1      28.690  24.470  18.480  1.00  0.00            
ATOM    104  O25 ACD     1      29.450  26.060  17.410  1.00  0.00            
ATOM    105  H50 ACD     1      30.240  25.520  17.300  1.00  0.00            
ATOM    106  C31 ACD     1      26.360  22.700  15.570  1.00  0.00            
ATOM    107  H51 ACD     1      25.980  23.360  14.790  1.00  0.00            
ATOM    108  O26 ACD     1      25.340  21.790  15.830  1.00  0.00            
ATOM    109  H52 ACD     1      25.100  21.470  14.960  1.00  0.00            
ATOM    110  C32 ACD     1      27.650  21.930  15.160  1.00  0.00            
ATOM    111  H53 ACD     1      27.900  21.200  15.940  1.00  0.00            
ATOM    112  O27 ACD     1      27.390  21.220  13.940  1.00  0.00            
ATOM    113  H54 ACD     1      27.100  20.400  14.340  1.00  0.00            
ATOM    114  C33 ACD     1      28.700  22.970  14.930  1.00  0.00            
ATOM    115  H55 ACD     1      29.620  22.430  14.670  1.00  0.00            
ATOM    116  O28 ACD     1      28.290  23.840  13.920  1.00  0.00            
ATOM    117  C34 ACD     1      29.190  24.100  12.830  1.00  0.00            
ATOM    118  H56 ACD     1      30.160  23.610  13.000  1.00  0.00            
ATOM    119  C35 ACD     1      28.620  23.490  11.480  1.00  0.00            
ATOM    120  H57 ACD     1      27.610  23.930  11.460  1.00  0.00            
ATOM    121  O29 ACD     1      28.590  22.070  11.550  1.00  0.00            
ATOM    122  H58 ACD     1      27.970  21.850  12.250  1.00  0.00            
ATOM    123  C36 ACD     1      29.360  24.010  10.260  1.00  0.00            
ATOM    124  H59 ACD     1      30.340  23.520  10.230  1.00  0.00            
ATOM    125  O30 ACD     1      28.650  23.600   9.050  1.00  0.00            
ATOM    126  H60 ACD     1      27.900  24.190   9.090  1.00  0.00            
ATOM    127  C1  EF2     2      26.650  27.930  14.790  1.00  0.00            
ATOM    128  O1  EF2     2      26.460  27.280  13.550  1.00  0.00            
ATOM    129  C2  EF2     2      25.340  26.460  13.300  1.00  0.00            
ATOM    130  C3  EF2     2      24.320  26.360  14.290  1.00  0.00            
ATOM    131  C4  EF2     2      23.130  25.680  13.950  1.00  0.00            
ATOM    132  C5  EF2     2      23.100  24.990  12.710  1.00  0.00            
ATOM    133  N1  EF2     2      22.100  24.200  12.170  1.00  0.00            
ATOM    134  C6  EF2     2      22.570  23.640  10.980  1.00  0.00            
ATOM    135  C7  EF2     2      23.830  24.160  10.700  1.00  0.00            
ATOM    136  C8  EF2     2      24.470  23.820   9.440  1.00  0.00            
ATOM    137  C9  EF2     2      24.760  22.320   9.310  1.00  0.00            
ATOM    138  N2  EF2     2      24.850  21.900   7.920  1.00  0.00            
ATOM    139  C10 EF2     2      25.300  20.680   7.470  1.00  0.00            
ATOM    140  C11 EF2     2      25.330  20.410   5.980  1.00  0.00            
ATOM    141  O2  EF2     2      25.750  19.880   8.300  1.00  0.00            
ATOM    142  C12 EF2     2      24.180  24.950  11.840  1.00  0.00            
ATOM    143  C13 EF2     2      25.330  25.720  12.110  1.00  0.00            
ATOM    144  H1  EF2     2      25.830  28.630  15.010  1.00  0.00            
ATOM    145  H2  EF2     2      26.690  27.230  15.640  1.00  0.00            
ATOM    146  H3  EF2     2      27.480  28.640  14.780  1.00  0.00            
ATOM    147  H4  EF2     2      24.340  27.060  15.120  1.00  0.00            
ATOM    148  H5  EF2     2      22.340  25.480  14.670  1.00  0.00            
ATOM    149  H6  EF2     2      21.240  23.870  12.580  1.00  0.00            
ATOM    150  H7  EF2     2      22.000  22.870  10.480  1.00  0.00            
ATOM    151  H8  EF2     2      25.430  24.320   9.300  1.00  0.00            
ATOM    152  H9  EF2     2      23.740  24.090   8.660  1.00  0.00            
ATOM    153  H10 EF2     2      24.030  21.730   9.870  1.00  0.00            
ATOM    154  H11 EF2     2      25.770  22.170   9.710  1.00  0.00            
ATOM    155  H12 EF2     2      24.520  22.540   7.210  1.00  0.00            
ATOM    156  H13 EF2     2      25.520  19.330   5.860  1.00  0.00            
ATOM    157  H14 EF2     2      24.400  20.660   5.460  1.00  0.00            
ATOM    158  H15 EF2     2      26.040  21.120   5.550  1.00  0.00            
ATOM    159  H16 EF2     2      26.250  25.810  11.550  1.00  0.00            
TER
ENDMDL
MODEL        1
ATOM      1  H1  ACD     1      28.520  24.250  11.910  1.00  0.00            
ATOM      2  O1  ACD     1      28.520  25.170  11.650  1.00  0.00            
ATOM      3  C1  ACD     1      27.200  25.650  11.990  1.00  0.00            
ATOM      4  H2  ACD     1      27.100  26.730  11.800  1.00  0.00            
ATOM      5  H3  ACD     1      26.930  25.630  13.060  1.00  0.00            
ATOM      6  C2  ACD     1      26.090  25.050  11.190  1.00  0.00            
ATOM      7  H4  ACD     1      25.120  25.520  11.430  1.00  0.00            
ATOM      8  O2  ACD     1      26.330  25.270   9.810  1.00  0.00            
ATOM      9  C3  ACD     1      25.230  24.870   9.050  1.00  0.00            
ATOM     10  H5  ACD     1      25.360  25.330   8.060  1.00  0.00            
ATOM     11  O3  ACD     1      23.910  25.130   9.550  1.00  0.00            
ATOM     12  C4  ACD     1      23.150  26.250   9.080  1.00  0.00            
ATOM     13  H6  ACD     1      23.290  26.370   8.000  1.00  0.00            
ATOM     14  C5  ACD     1      21.720  25.790   9.390  1.00  0.00            
ATOM     15  H7  ACD     1      21.880  25.260  10.340  1.00  0.00            
ATOM     16  O4  ACD     1      21.290  24.910   8.290  1.00  0.00            
ATOM     17  H8  ACD     1      20.550  24.450   8.670  1.00  0.00            
ATOM     18  C6  ACD     1      20.700  26.910   9.600  1.00  0.00            
ATOM     19  H9  ACD     1      20.310  27.280   8.640  1.00  0.00            
ATOM     20  O5  ACD     1      19.550  26.420  10.270  1.00  0.00            
ATOM     21  H10 ACD     1      19.660  26.510  11.220  1.00  0.00            
ATOM     22  C7  ACD     1      21.280  28.130  10.380  1.00  0.00            
ATOM     23  H11 ACD     1      20.640  29.020  10.290  1.00  0.00            
ATOM     24  O6  ACD     1      22.510  28.540   9.880  1.00  0.00            
ATOM     25  C8  ACD     1      23.520  27.520   9.890  1.00  0.00            
ATOM     26  H12 ACD     1      23.660  27.190  10.930  1.00  0.00            
ATOM     27  C9  ACD     1      24.870  28.130   9.430  1.00  0.00            
ATOM     28  H13 ACD     1      25.050  29.040  10.030  1.00  0.00            
ATOM     29  H14 ACD     1      25.670  27.410   9.610  1.00  0.00            
ATOM     30  O7  ACD     1      24.910  28.530   8.090  1.00  0.00            
ATOM     31  H15 ACD     1      24.420  29.340   7.890  1.00  0.00            
ATOM     32  O8  ACD     1      21.520  27.770  11.730  1.00  0.00            
ATOM     33  C10 ACD     1      20.780  28.600  12.650  1.00  0.00            
ATOM     34  H16 ACD     1      19.990  29.200  12.170  1.00  0.00            
ATOM     35  C11 ACD     1      20.050  27.630  13.630  1.00  0.00            
ATOM     36  H17 ACD     1      20.830  27.060  14.160  1.00  0.00            
ATOM     37  O9  ACD     1      19.050  26.710  12.970  1.00  0.00            
ATOM     38  H18 ACD     1      18.680  26.360  13.790  1.00  0.00            
ATOM     39  C12 ACD     1      19.280  28.490  14.620  1.00  0.00            
ATOM     40  H19 ACD     1      18.590  29.130  14.050  1.00  0.00            
ATOM     41  O10 ACD     1      18.660  27.650  15.590  1.00  0.00            
ATOM     42  H20 ACD     1      19.350  27.370  16.200  1.00  0.00            
ATOM     43  C13 ACD     1      20.220  29.400  15.370  1.00  0.00            
ATOM     44  H21 ACD     1      19.640  30.020  16.070  1.00  0.00            
ATOM     45  O11 ACD     1      20.980  30.200  14.460  1.00  0.00            
ATOM     46  C14 ACD     1      21.740  29.520  13.450  1.00  0.00            
ATOM     47  H22 ACD     1      22.580  28.930  13.850  1.00  0.00            
ATOM     48  C15 ACD     1      22.370  30.570  12.510  1.00  0.00            
ATOM     49  H23 ACD     1      23.120  31.190  13.030  1.00  0.00            
ATOM     50  H24 ACD     1      22.940  30.090  11.710  1.00  0.00            
ATOM     51  O12 ACD     1      21.480  31.400  11.860  1.00  0.00            
ATOM     52  H25 ACD     1      20.940  31.970  12.420  1.00  0.00            
ATOM     53  O13 ACD     1      21.190  28.560  16.070  1.00  0.00            
ATOM     54  C16 ACD     1      21.670  29.070  17.350  1.00  0.00            
ATOM     55  H26 ACD     1      21.110  29.980  17.610  1.00  0.00            
ATOM     56  C17 ACD     1      21.190  27.910  18.380  1.00  0.00            
ATOM     57  H27 ACD     1      21.470  26.960  17.900  1.00  0.00            
ATOM     58  O14 ACD     1      19.760  27.930  18.560  1.00  0.00            
ATOM     59  H28 ACD     1      19.560  28.830  18.850  1.00  0.00            
ATOM     60  C18 ACD     1      22.060  27.920  19.640  1.00  0.00            
ATOM     61  H29 ACD     1      21.660  28.590  20.410  1.00  0.00            
ATOM     62  O15 ACD     1      21.840  26.650  20.290  1.00  0.00            
ATOM     63  H30 ACD     1      20.890  26.510  20.360  1.00  0.00            
ATOM     64  C19 ACD     1      23.540  28.080  19.360  1.00  0.00            
ATOM     65  H31 ACD     1      24.060  28.140  20.330  1.00  0.00            
ATOM     66  O16 ACD     1      23.710  29.320  18.700  1.00  0.00            
ATOM     67  C20 ACD     1      23.110  29.340  17.370  1.00  0.00            
ATOM     68  H32 ACD     1      23.680  28.690  16.700  1.00  0.00            
ATOM     69  C21 ACD     1      23.520  30.730  16.840  1.00  0.00            
ATOM     70  H33 ACD     1      24.530  31.000  17.190  1.00  0.00            
ATOM     71  H34 ACD     1      23.620  30.750  15.750  1.00  0.00            
ATOM     72  O17 ACD     1      22.610  31.760  17.210  1.00  0.00            
ATOM     73  H35 ACD     1      22.920  32.100  18.050  1.00  0.00            
ATOM     74  O18 ACD     1      24.110  27.080  18.560  1.00  0.00            
ATOM     75  C22 ACD     1      25.200  26.310  19.020  1.00  0.00            
ATOM     76  H36 ACD     1      25.460  26.570  20.060  1.00  0.00            
ATOM     77  C23 ACD     1      24.750  24.890  19.070  1.00  0.00            
ATOM     78  H37 ACD     1      24.370  24.700  18.060  1.00  0.00            
ATOM     79  O19 ACD     1      23.660  24.750  19.990  1.00  0.00            
ATOM     80  H38 ACD     1      23.180  25.580  19.990  1.00  0.00            
ATOM     81  C24 ACD     1      25.860  23.830  19.140  1.00  0.00            
ATOM     82  H39 ACD     1      26.260  23.930  20.150  1.00  0.00            
ATOM     83  O20 ACD     1      25.330  22.510  18.970  1.00  0.00            
ATOM     84  H40 ACD     1      25.010  22.410  18.070  1.00  0.00            
ATOM     85  C25 ACD     1      26.910  24.150  18.120  1.00  0.00            
ATOM     86  H41 ACD     1      27.740  23.470  18.300  1.00  0.00            
ATOM     87  O21 ACD     1      27.390  25.430  18.360  1.00  0.00            
ATOM     88  C26 ACD     1      26.410  26.510  18.130  1.00  0.00            
ATOM     89  H42 ACD     1      26.000  26.420  17.120  1.00  0.00            
ATOM     90  C27 ACD     1      27.000  27.880  18.300  1.00  0.00            
ATOM     91  H43 ACD     1      27.850  27.920  17.600  1.00  0.00            
ATOM     92  H44 ACD     1      26.330  28.670  17.950  1.00  0.00            
ATOM     93  O22 ACD     1      27.480  28.110  19.620  1.00  0.00            
ATOM     94  H45 ACD     1      28.290  27.600  19.680  1.00  0.00            
ATOM     95  O23 ACD     1      26.460  24.020  16.750  1.00  0.00            
ATOM     96  C28 ACD     1      26.530  22.760  16.060  1.00  0.00            
ATOM     97  H46 ACD     1      26.890  21.910  16.650  1.00  0.00            
ATOM     98  C29 ACD     1      27.400  23.030  14.940  1.00  0.00            
ATOM     99  H47 ACD     1      27.150  24.040  14.590  1.00  0.00            
ATOM    100  O24 ACD     1      27.270  22.000  13.960  1.00  0.00            
ATOM    101  C30 ACD     1      28.910  23.100  15.300  1.00  0.00            
ATOM    102  H48 ACD     1      28.950  23.750  16.190  1.00  0.00            
ATOM    103  H49 ACD     1      29.380  22.210  15.740  1.00  0.00            
ATOM    104  O25 ACD     1      29.700  23.680  14.270  1.00  0.00            
ATOM    105  H50 ACD     1      29.680  23.030  13.570  1.00  0.00            
ATOM    106  C31 ACD     1      25.120  22.370  15.660  1.00  0.00            
ATOM    107  H51 ACD     1      24.500  23.260  15.490  1.00  0.00            
ATOM    108  O26 ACD     1      24.460  21.570  16.670  1.00  0.00            
ATOM    109  H52 ACD     1      23.560  21.410  16.380  1.00  0.00            
ATOM    110  C32 ACD     1      25.050  21.590  14.370  1.00  0.00            
ATOM    111  H53 ACD     1      25.180  20.530  14.620  1.00  0.00            
ATOM    112  O27 ACD     1      23.730  21.630  13.760  1.00  0.00            
ATOM    113  H54 ACD     1      23.710  22.490  13.330  1.00  0.00            
ATOM    114  C33 ACD     1      26.020  22.020  13.310  1.00  0.00            
ATOM    115  H55 ACD     1      26.040  21.340  12.450  1.00  0.00            
ATOM    116  O28 ACD     1      25.640  23.310  12.860  1.00  0.00            
ATOM    117  C34 ACD     1      25.950  23.550  11.480  1.00  0.00            
ATOM    118  H56 ACD     1      26.980  23.200  11.310  1.00  0.00            
ATOM    119  C35 ACD     1      24.990  22.830  10.510  1.00  0.00            
ATOM    120  H57 ACD     1      23.980  23.170  10.760  1.00  0.00            
ATOM    121  O29 ACD     1      25.130  21.440  10.450  1.00  0.00            
ATOM    122  H58 ACD     1      24.490  21.150   9.790  1.00  0.00            
ATOM    123  C36 ACD     1      25.290  23.410   9.100  1.00  0.00            
ATOM    124  H59 ACD     1      26.310  23.110   8.790  1.00  0.00            
ATOM    125  O30 ACD     1      24.350  22.870   8.220  1.00  0.00            
ATOM    126  H60 ACD     1      23.590  23.450   8.350  1.00  0.00            
ATOM    127  C1  EF2     2      25.140  27.130  14.090  1.00  0.00            
ATOM    128  O1  EF2     2      24.030  26.360  13.580  1.00  0.00            
ATOM    129  C2  EF2     2      23.120  25.650  14.260  1.00  0.00            
ATOM    130  C3  EF2     2      23.150  25.580  15.650  1.00  0.00            
ATOM    131  C4  EF2     2      22.210  24.810  16.370  1.00  0.00            
ATOM    132  C5  EF2     2      21.350  24.090  15.620  1.00  0.00            
ATOM    133  N1  EF2     2      20.300  23.370  16.030  1.00  0.00            
ATOM    134  C6  EF2     2      19.650  22.780  14.970  1.00  0.00            
ATOM    135  C7  EF2     2      20.340  23.150  13.810  1.00  0.00            
ATOM    136  C8  EF2     2      19.840  22.920  12.410  1.00  0.00            
ATOM    137  C9  EF2     2      20.790  22.080  11.600  1.00  0.00            
ATOM    138  N2  EF2     2      20.600  22.090  10.120  1.00  0.00            
ATOM    139  C10 EF2     2      21.270  21.170   9.280  1.00  0.00            
ATOM    140  C11 EF2     2      20.630  21.150   7.880  1.00  0.00            
ATOM    141  O2  EF2     2      22.190  20.460   9.650  1.00  0.00            
ATOM    142  C12 EF2     2      21.390  24.040  14.270  1.00  0.00            
ATOM    143  C13 EF2     2      22.230  24.850  13.580  1.00  0.00            
ATOM    144  H1  EF2     2      24.810  27.810  14.890  1.00  0.00            
ATOM    145  H2  EF2     2      25.850  26.400  14.480  1.00  0.00            
ATOM    146  H3  EF2     2      25.600  27.660  13.240  1.00  0.00            
ATOM    147  H4  EF2     2      24.050  25.940  16.140  1.00  0.00            
ATOM    148  H5  EF2     2      22.180  24.720  17.450  1.00  0.00            
ATOM    149  H6  EF2     2      19.990  23.420  17.000  1.00  0.00            
ATOM    150  H7  EF2     2      18.730  22.250  15.170  1.00  0.00            
ATOM    151  H8  EF2     2      19.670  23.910  11.980  1.00  0.00            
ATOM    152  H9  EF2     2      18.890  22.390  12.450  1.00  0.00            
ATOM    153  H10 EF2     2      20.840  21.040  11.960  1.00  0.00            
ATOM    154  H11 EF2     2      21.760  22.560  11.770  1.00  0.00            
ATOM    155  H12 EF2     2      19.910  22.720   9.760  1.00  0.00            
ATOM    156  H13 EF2     2      20.540  20.100   7.550  1.00  0.00            
ATOM    157  H14 EF2     2      19.600  21.530   7.870  1.00  0.00            
ATOM    158  H15 EF2     2      21.270  21.660   7.150  1.00  0.00            
ATOM    159  H16 EF2     2      22.160  24.920  12.500  1.00  0.00            
TER
ENDMDL
MODEL        1
ATOM      1  H1  ACD     1      23.210  17.280   6.080  1.00  0.00            
ATOM      2  O1  ACD     1      23.680  17.200   6.920  1.00  0.00            
ATOM      3  C1  ACD     1      24.450  18.420   7.130  1.00  0.00            
ATOM      4  H2  ACD     1      23.940  19.150   6.490  1.00  0.00            
ATOM      5  H3  ACD     1      25.470  18.340   6.710  1.00  0.00            
ATOM      6  C2  ACD     1      24.400  18.850   8.610  1.00  0.00            
ATOM      7  H4  ACD     1      24.940  19.790   8.800  1.00  0.00            
ATOM      8  O2  ACD     1      22.980  18.980   8.970  1.00  0.00            
ATOM      9  C3  ACD     1      22.700  18.940  10.390  1.00  0.00            
ATOM     10  H5  ACD     1      21.620  18.800  10.390  1.00  0.00            
ATOM     11  O3  ACD     1      23.150  20.070  10.980  1.00  0.00            
ATOM     12  C4  ACD     1      22.280  21.120  11.200  1.00  0.00            
ATOM     13  H6  ACD     1      21.280  20.780  10.900  1.00  0.00            
ATOM     14  C5  ACD     1      22.170  21.320  12.690  1.00  0.00            
ATOM     15  H7  ACD     1      23.150  21.450  13.160  1.00  0.00            
ATOM     16  O4  ACD     1      21.620  20.200  13.320  1.00  0.00            
ATOM     17  H8  ACD     1      22.030  19.480  12.820  1.00  0.00            
ATOM     18  C6  ACD     1      21.360  22.600  13.000  1.00  0.00            
ATOM     19  H9  ACD     1      20.420  22.440  12.460  1.00  0.00            
ATOM     20  O5  ACD     1      21.120  23.020  14.420  1.00  0.00            
ATOM     21  H10 ACD     1      21.990  22.900  14.820  1.00  0.00            
ATOM     22  C7  ACD     1      22.230  23.700  12.340  1.00  0.00            
ATOM     23  H11 ACD     1      21.740  24.660  12.550  1.00  0.00            
ATOM     24  O6  ACD     1      22.040  23.550  10.940  1.00  0.00            
ATOM     25  C8  ACD     1      22.700  22.360  10.410  1.00  0.00            
ATOM     26  H12 ACD     1      23.800  22.410  10.500  1.00  0.00            
ATOM     27  C9  ACD     1      22.400  22.510   8.910  1.00  0.00            
ATOM     28  H13 ACD     1      22.680  21.550   8.440  1.00  0.00            
ATOM     29  H14 ACD     1      21.310  22.570   8.850  1.00  0.00            
ATOM     30  O7  ACD     1      23.120  23.550   8.270  1.00  0.00            
ATOM     31  H15 ACD     1      22.990  24.300   8.860  1.00  0.00            
ATOM     32  O8  ACD     1      23.590  23.720  12.740  1.00  0.00            
ATOM     33  C10 ACD     1      23.990  24.550  13.830  1.00  0.00            
ATOM     34  H16 ACD     1      23.130  25.010  14.340  1.00  0.00            
ATOM     35  C11 ACD     1      24.620  23.560  14.880  1.00  0.00            
ATOM     36  H17 ACD     1      25.330  22.950  14.290  1.00  0.00            
ATOM     37  O9  ACD     1      23.540  22.790  15.430  1.00  0.00            
ATOM     38  H18 ACD     1      23.870  22.180  16.100  1.00  0.00            
ATOM     39  C12 ACD     1      25.410  24.300  15.910  1.00  0.00            
ATOM     40  H19 ACD     1      24.750  24.990  16.450  1.00  0.00            
ATOM     41  O10 ACD     1      26.030  23.370  16.770  1.00  0.00            
ATOM     42  H20 ACD     1      25.380  23.120  17.430  1.00  0.00            
ATOM     43  C13 ACD     1      26.460  25.230  15.250  1.00  0.00            
ATOM     44  H21 ACD     1      26.980  25.710  16.080  1.00  0.00            
ATOM     45  O11 ACD     1      25.660  26.240  14.490  1.00  0.00            
ATOM     46  C14 ACD     1      24.930  25.660  13.390  1.00  0.00            
ATOM     47  H22 ACD     1      25.670  25.290  12.670  1.00  0.00            
ATOM     48  C15 ACD     1      24.070  26.790  12.760  1.00  0.00            
ATOM     49  H23 ACD     1      23.110  26.390  12.400  1.00  0.00            
ATOM     50  H24 ACD     1      23.840  27.550  13.520  1.00  0.00            
ATOM     51  O12 ACD     1      24.630  27.480  11.580  1.00  0.00            
ATOM     52  H25 ACD     1      25.580  27.510  11.730  1.00  0.00            
ATOM     53  O13 ACD     1      27.400  24.670  14.320  1.00  0.00            
ATOM     54  C16 ACD     1      28.810  24.830  14.670  1.00  0.00            
ATOM     55  H26 ACD     1      28.980  25.680  15.340  1.00  0.00            
ATOM     56  C17 ACD     1      29.280  23.520  15.330  1.00  0.00            
ATOM     57  H27 ACD     1      28.830  22.720  14.740  1.00  0.00            
ATOM     58  O14 ACD     1      28.800  23.440  16.720  1.00  0.00            
ATOM     59  H28 ACD     1      27.890  23.140  16.730  1.00  0.00            
ATOM     60  C18 ACD     1      30.840  23.480  15.270  1.00  0.00            
ATOM     61  H29 ACD     1      31.190  24.290  15.930  1.00  0.00            
ATOM     62  O15 ACD     1      31.450  22.220  15.650  1.00  0.00            
ATOM     63  H30 ACD     1      31.230  22.110  16.570  1.00  0.00            
ATOM     64  C19 ACD     1      31.430  23.800  13.920  1.00  0.00            
ATOM     65  H31 ACD     1      32.490  23.720  14.140  1.00  0.00            
ATOM     66  O16 ACD     1      30.980  25.110  13.530  1.00  0.00            
ATOM     67  C20 ACD     1      29.510  25.170  13.380  1.00  0.00            
ATOM     68  H32 ACD     1      29.140  24.640  12.490  1.00  0.00            
ATOM     69  C21 ACD     1      29.170  26.590  13.010  1.00  0.00            
ATOM     70  H33 ACD     1      28.100  26.730  12.810  1.00  0.00            
ATOM     71  H34 ACD     1      29.530  27.260  13.800  1.00  0.00            
ATOM     72  O17 ACD     1      29.830  26.960  11.800  1.00  0.00            
ATOM     73  H35 ACD     1      30.760  27.010  12.030  1.00  0.00            
ATOM     74  O18 ACD     1      30.990  22.890  12.940  1.00  0.00            
ATOM     75  C22 ACD     1      31.910  22.310  11.980  1.00  0.00            
ATOM     76  H36 ACD     1      32.830  22.900  11.930  1.00  0.00            
ATOM     77  C23 ACD     1      32.120  20.860  12.520  1.00  0.00            
ATOM     78  H37 ACD     1      31.190  20.320  12.730  1.00  0.00            
ATOM     79  O19 ACD     1      32.910  20.950  13.750  1.00  0.00            
ATOM     80  H38 ACD     1      32.390  21.410  14.410  1.00  0.00            
ATOM     81  C24 ACD     1      32.760  19.920  11.500  1.00  0.00            
ATOM     82  H39 ACD     1      33.800  20.130  11.260  1.00  0.00            
ATOM     83  O20 ACD     1      32.670  18.570  11.900  1.00  0.00            
ATOM     84  H40 ACD     1      32.870  18.540  12.840  1.00  0.00            
ATOM     85  C25 ACD     1      31.960  19.980  10.200  1.00  0.00            
ATOM     86  H41 ACD     1      32.510  19.350   9.500  1.00  0.00            
ATOM     87  O21 ACD     1      32.070  21.300   9.710  1.00  0.00            
ATOM     88  C26 ACD     1      31.320  22.270  10.550  1.00  0.00            
ATOM     89  H42 ACD     1      30.250  22.040  10.560  1.00  0.00            
ATOM     90  C27 ACD     1      31.290  23.670   9.930  1.00  0.00            
ATOM     91  H43 ACD     1      30.980  24.380  10.710  1.00  0.00            
ATOM     92  H44 ACD     1      32.280  24.080   9.650  1.00  0.00            
ATOM     93  O22 ACD     1      30.490  23.730   8.750  1.00  0.00            
ATOM     94  H45 ACD     1      31.120  23.470   8.070  1.00  0.00            
ATOM     95  O23 ACD     1      30.570  19.600  10.390  1.00  0.00            
ATOM     96  C28 ACD     1      29.930  18.770   9.440  1.00  0.00            
ATOM     97  H46 ACD     1      30.600  18.300   8.710  1.00  0.00            
ATOM     98  C29 ACD     1      28.930  19.510   8.600  1.00  0.00            
ATOM     99  H47 ACD     1      28.290  20.060   9.310  1.00  0.00            
ATOM    100  O24 ACD     1      28.120  18.590   7.840  1.00  0.00            
ATOM    101  C30 ACD     1      29.610  20.600   7.710  1.00  0.00            
ATOM    102  H48 ACD     1      30.360  21.160   8.280  1.00  0.00            
ATOM    103  H49 ACD     1      30.160  19.990   6.970  1.00  0.00            
ATOM    104  O25 ACD     1      28.660  21.470   7.110  1.00  0.00            
ATOM    105  H50 ACD     1      27.950  21.480   7.760  1.00  0.00            
ATOM    106  C31 ACD     1      29.400  17.600  10.220  1.00  0.00            
ATOM    107  H51 ACD     1      28.670  18.060  10.900  1.00  0.00            
ATOM    108  O26 ACD     1      30.420  16.850  10.880  1.00  0.00            
ATOM    109  H52 ACD     1      31.250  17.310  11.010  1.00  0.00            
ATOM    110  C32 ACD     1      28.460  16.690   9.320  1.00  0.00            
ATOM    111  H53 ACD     1      29.120  16.290   8.540  1.00  0.00            
ATOM    112  O27 ACD     1      27.850  15.710  10.120  1.00  0.00            
ATOM    113  H54 ACD     1      27.350  15.050   9.630  1.00  0.00            
ATOM    114  C33 ACD     1      27.460  17.500   8.600  1.00  0.00            
ATOM    115  H55 ACD     1      26.900  16.890   7.880  1.00  0.00            
ATOM    116  O28 ACD     1      26.500  18.170   9.430  1.00  0.00            
ATOM    117  C34 ACD     1      25.120  17.780   9.440  1.00  0.00            
ATOM    118  H56 ACD     1      25.040  16.760   9.030  1.00  0.00            
ATOM    119  C35 ACD     1      24.780  17.710  10.940  1.00  0.00            
ATOM    120  H57 ACD     1      25.130  18.640  11.400  1.00  0.00            
ATOM    121  O29 ACD     1      25.390  16.550  11.530  1.00  0.00            
ATOM    122  H58 ACD     1      26.200  16.510  11.010  1.00  0.00            
ATOM    123  C36 ACD     1      23.250  17.670  11.040  1.00  0.00            
ATOM    124  H59 ACD     1      22.930  16.800  10.460  1.00  0.00            
ATOM    125  O30 ACD     1      22.790  17.590  12.440  1.00  0.00            
ATOM    126  H60 ACD     1      23.200  16.850  12.900  1.00  0.00            
ATOM    127  C1  EF2     2      33.410  17.240  15.360  1.00  0.00            
ATOM    128  O1  EF2     2      32.220  17.600  14.570  1.00  0.00            
ATOM    129  C2  EF2     2      31.150  18.160  15.240  1.00  0.00            
ATOM    130  C3  EF2     2      31.070  18.570  16.640  1.00  0.00            
ATOM    131  C4  EF2     2      29.920  19.130  17.160  1.00  0.00            
ATOM    132  C5  EF2     2      28.870  19.370  16.290  1.00  0.00            
ATOM    133  N1  EF2     2      27.690  19.970  16.550  1.00  0.00            
ATOM    134  C6  EF2     2      26.920  20.030  15.380  1.00  0.00            
ATOM    135  C7  EF2     2      27.750  19.580  14.360  1.00  0.00            
ATOM    136  C8  EF2     2      27.640  19.900  12.880  1.00  0.00            
ATOM    137  C9  EF2     2      26.640  21.080  12.490  1.00  0.00            
ATOM    138  N2  EF2     2      26.570  21.180  11.000  1.00  0.00            
ATOM    139  C10 EF2     2      26.770  22.230  10.150  1.00  0.00            
ATOM    140  C11 EF2     2      26.980  23.600  10.630  1.00  0.00            
ATOM    141  O2  EF2     2      26.720  22.020   8.950  1.00  0.00            
ATOM    142  C12 EF2     2      28.970  19.120  14.990  1.00  0.00            
ATOM    143  C13 EF2     2      30.100  18.510  14.410  1.00  0.00            
ATOM    144  H1  EF2     2      33.170  16.520  16.150  1.00  0.00            
ATOM    145  H2  EF2     2      34.090  16.730  14.660  1.00  0.00            
ATOM    146  H3  EF2     2      33.890  18.120  15.810  1.00  0.00            
ATOM    147  H4  EF2     2      31.920  18.390  17.300  1.00  0.00            
ATOM    148  H5  EF2     2      29.770  19.400  18.200  1.00  0.00            
ATOM    149  H6  EF2     2      27.590  20.360  17.480  1.00  0.00            
ATOM    150  H7  EF2     2      25.920  20.430  15.320  1.00  0.00            
ATOM    151  H8  EF2     2      27.270  19.020  12.350  1.00  0.00            
ATOM    152  H9  EF2     2      28.580  20.300  12.470  1.00  0.00            
ATOM    153  H10 EF2     2      26.990  21.990  12.990  1.00  0.00            
ATOM    154  H11 EF2     2      25.690  20.750  12.930  1.00  0.00            
ATOM    155  H12 EF2     2      26.210  20.380  10.490  1.00  0.00            
ATOM    156  H13 EF2     2      26.850  23.510  11.720  1.00  0.00            
ATOM    157  H14 EF2     2      28.010  23.790  10.330  1.00  0.00            
ATOM    158  H15 EF2     2      26.280  24.250  10.080  1.00  0.00            
ATOM    159  H16 EF2     2      30.130  18.330  13.340  1.00  0.00            
TER
ENDMDL
MODEL        1
ATOM      1  H1  ACD     1      33.420  17.200  25.380  1.00  0.00            
ATOM      2  O1  ACD     1      32.990  17.490  24.570  1.00  0.00            
ATOM      3  C1  ACD     1      33.750  18.370  23.820  1.00  0.00            
ATOM      4  H2  ACD     1      34.710  17.870  23.620  1.00  0.00            
ATOM      5  H3  ACD     1      33.830  19.290  24.410  1.00  0.00            
ATOM      6  C2  ACD     1      33.030  18.730  22.540  1.00  0.00            
ATOM      7  H4  ACD     1      32.590  17.830  22.110  1.00  0.00            
ATOM      8  O2  ACD     1      32.010  19.780  22.810  1.00  0.00            
ATOM      9  C3  ACD     1      31.340  20.200  21.630  1.00  0.00            
ATOM     10  H5  ACD     1      30.570  20.920  21.930  1.00  0.00            
ATOM     11  O3  ACD     1      30.680  19.020  21.030  1.00  0.00            
ATOM     12  C4  ACD     1      29.290  18.940  20.930  1.00  0.00            
ATOM     13  H6  ACD     1      28.910  19.580  21.740  1.00  0.00            
ATOM     14  C5  ACD     1      28.820  19.490  19.560  1.00  0.00            
ATOM     15  H7  ACD     1      29.440  18.910  18.850  1.00  0.00            
ATOM     16  O4  ACD     1      29.100  20.910  19.420  1.00  0.00            
ATOM     17  H8  ACD     1      30.050  21.010  19.290  1.00  0.00            
ATOM     18  C6  ACD     1      27.300  19.210  19.560  1.00  0.00            
ATOM     19  H9  ACD     1      26.910  19.720  20.450  1.00  0.00            
ATOM     20  O5  ACD     1      26.620  19.640  18.390  1.00  0.00            
ATOM     21  H10 ACD     1      26.620  20.600  18.390  1.00  0.00            
ATOM     22  C7  ACD     1      27.050  17.730  19.840  1.00  0.00            
ATOM     23  H11 ACD     1      25.970  17.550  19.720  1.00  0.00            
ATOM     24  O6  ACD     1      27.510  17.370  21.120  1.00  0.00            
ATOM     25  C8  ACD     1      28.950  17.480  21.280  1.00  0.00            
ATOM     26  H12 ACD     1      29.560  16.930  20.560  1.00  0.00            
ATOM     27  C9  ACD     1      29.360  17.210  22.720  1.00  0.00            
ATOM     28  H13 ACD     1      30.380  17.590  22.880  1.00  0.00            
ATOM     29  H14 ACD     1      28.680  17.760  23.390  1.00  0.00            
ATOM     30  O7  ACD     1      29.400  15.860  22.930  1.00  0.00            
ATOM     31  H15 ACD     1      30.330  15.670  23.100  1.00  0.00            
ATOM     32  O8  ACD     1      27.790  17.080  18.820  1.00  0.00            
ATOM     33  C10 ACD     1      27.330  15.910  18.230  1.00  0.00            
ATOM     34  H16 ACD     1      26.290  15.740  18.560  1.00  0.00            
ATOM     35  C11 ACD     1      27.280  16.320  16.740  1.00  0.00            
ATOM     36  H17 ACD     1      28.230  16.760  16.410  1.00  0.00            
ATOM     37  O9  ACD     1      26.160  17.190  16.550  1.00  0.00            
ATOM     38  H18 ACD     1      26.360  18.000  17.020  1.00  0.00            
ATOM     39  C12 ACD     1      27.190  15.030  15.890  1.00  0.00            
ATOM     40  H19 ACD     1      26.150  14.710  16.000  1.00  0.00            
ATOM     41  O10 ACD     1      27.410  15.350  14.530  1.00  0.00            
ATOM     42  H20 ACD     1      26.750  15.950  14.180  1.00  0.00            
ATOM     43  C13 ACD     1      28.140  13.940  16.260  1.00  0.00            
ATOM     44  H21 ACD     1      27.910  13.140  15.540  1.00  0.00            
ATOM     45  O11 ACD     1      27.920  13.520  17.620  1.00  0.00            
ATOM     46  C14 ACD     1      28.150  14.570  18.570  1.00  0.00            
ATOM     47  H22 ACD     1      29.210  14.840  18.480  1.00  0.00            
ATOM     48  C15 ACD     1      27.850  13.960  19.970  1.00  0.00            
ATOM     49  H23 ACD     1      27.720  14.790  20.680  1.00  0.00            
ATOM     50  H24 ACD     1      26.910  13.400  20.040  1.00  0.00            
ATOM     51  O12 ACD     1      28.840  13.030  20.340  1.00  0.00            
ATOM     52  H25 ACD     1      29.070  13.270  21.250  1.00  0.00            
ATOM     53  O13 ACD     1      29.520  14.310  16.070  1.00  0.00            
ATOM     54  C16 ACD     1      30.360  13.680  15.170  1.00  0.00            
ATOM     55  H26 ACD     1      29.750  13.010  14.550  1.00  0.00            
ATOM     56  C17 ACD     1      30.950  14.720  14.300  1.00  0.00            
ATOM     57  H27 ACD     1      31.270  15.530  14.960  1.00  0.00            
ATOM     58  O14 ACD     1      29.950  15.140  13.340  1.00  0.00            
ATOM     59  H28 ACD     1      29.130  15.240  13.840  1.00  0.00            
ATOM     60  C18 ACD     1      32.200  14.210  13.520  1.00  0.00            
ATOM     61  H29 ACD     1      31.950  13.480  12.740  1.00  0.00            
ATOM     62  O15 ACD     1      32.870  15.350  12.930  1.00  0.00            
ATOM     63  H30 ACD     1      33.020  15.940  13.670  1.00  0.00            
ATOM     64  C19 ACD     1      33.200  13.520  14.440  1.00  0.00            
ATOM     65  H31 ACD     1      33.930  13.030  13.790  1.00  0.00            
ATOM     66  O16 ACD     1      32.430  12.490  15.100  1.00  0.00            
ATOM     67  C20 ACD     1      31.420  12.880  15.930  1.00  0.00            
ATOM     68  H32 ACD     1      31.800  13.480  16.760  1.00  0.00            
ATOM     69  C21 ACD     1      30.910  11.620  16.590  1.00  0.00            
ATOM     70  H33 ACD     1      29.900  11.740  17.010  1.00  0.00            
ATOM     71  H34 ACD     1      30.830  10.890  15.770  1.00  0.00            
ATOM     72  O17 ACD     1      31.800  11.030  17.530  1.00  0.00            
ATOM     73  H35 ACD     1      32.600  10.930  16.990  1.00  0.00            
ATOM     74  O18 ACD     1      33.800  14.330  15.450  1.00  0.00            
ATOM     75  C22 ACD     1      35.050  13.840  15.960  1.00  0.00            
ATOM     76  H36 ACD     1      35.170  12.790  15.670  1.00  0.00            
ATOM     77  C23 ACD     1      36.090  14.610  15.220  1.00  0.00            
ATOM     78  H37 ACD     1      35.800  15.670  15.210  1.00  0.00            
ATOM     79  O19 ACD     1      36.280  14.150  13.940  1.00  0.00            
ATOM     80  H38 ACD     1      37.060  14.680  13.780  1.00  0.00            
ATOM     81  C24 ACD     1      37.480  14.510  15.890  1.00  0.00            
ATOM     82  H39 ACD     1      37.750  13.450  15.810  1.00  0.00            
ATOM     83  O20 ACD     1      38.500  15.350  15.230  1.00  0.00            
ATOM     84  H40 ACD     1      38.390  16.260  15.520  1.00  0.00            
ATOM     85  C25 ACD     1      37.430  14.770  17.430  1.00  0.00            
ATOM     86  H41 ACD     1      38.430  14.640  17.870  1.00  0.00            
ATOM     87  O21 ACD     1      36.530  13.830  17.990  1.00  0.00            
ATOM     88  C26 ACD     1      35.120  14.030  17.520  1.00  0.00            
ATOM     89  H42 ACD     1      34.750  15.010  17.830  1.00  0.00            
ATOM     90  C27 ACD     1      34.320  12.990  18.260  1.00  0.00            
ATOM     91  H43 ACD     1      33.290  13.050  17.880  1.00  0.00            
ATOM     92  H44 ACD     1      34.750  12.010  18.030  1.00  0.00            
ATOM     93  O22 ACD     1      34.300  13.290  19.610  1.00  0.00            
ATOM     94  H45 ACD     1      34.740  12.530  20.010  1.00  0.00            
ATOM     95  O23 ACD     1      36.940  16.070  17.870  1.00  0.00            
ATOM     96  C28 ACD     1      37.350  16.590  19.180  1.00  0.00            
ATOM     97  H46 ACD     1      38.430  16.420  19.240  1.00  0.00            
ATOM     98  C29 ACD     1      36.660  16.000  20.420  1.00  0.00            
ATOM     99  H47 ACD     1      35.600  15.870  20.190  1.00  0.00            
ATOM    100  O24 ACD     1      36.720  16.810  21.540  1.00  0.00            
ATOM    101  C30 ACD     1      37.230  14.660  20.810  1.00  0.00            
ATOM    102  H48 ACD     1      36.780  14.580  21.800  1.00  0.00            
ATOM    103  H49 ACD     1      36.890  13.810  20.200  1.00  0.00            
ATOM    104  O25 ACD     1      38.680  14.640  20.910  1.00  0.00            
ATOM    105  H50 ACD     1      38.920  14.690  21.840  1.00  0.00            
ATOM    106  C31 ACD     1      37.050  18.110  19.080  1.00  0.00            
ATOM    107  H51 ACD     1      36.010  18.240  18.730  1.00  0.00            
ATOM    108  O26 ACD     1      37.940  18.630  18.000  1.00  0.00            
ATOM    109  H52 ACD     1      37.880  18.230  17.130  1.00  0.00            
ATOM    110  C32 ACD     1      37.210  18.790  20.470  1.00  0.00            
ATOM    111  H53 ACD     1      38.240  18.670  20.840  1.00  0.00            
ATOM    112  O27 ACD     1      36.770  20.080  20.340  1.00  0.00            
ATOM    113  H54 ACD     1      35.830  20.030  20.130  1.00  0.00            
ATOM    114  C33 ACD     1      36.290  18.170  21.450  1.00  0.00            
ATOM    115  H55 ACD     1      36.320  18.600  22.460  1.00  0.00            
ATOM    116  O28 ACD     1      34.860  18.160  21.040  1.00  0.00            
ATOM    117  C34 ACD     1      34.050  19.260  21.500  1.00  0.00            
ATOM    118  H56 ACD     1      34.600  20.150  21.830  1.00  0.00            
ATOM    119  C35 ACD     1      33.380  19.780  20.230  1.00  0.00            
ATOM    120  H57 ACD     1      32.720  18.990  19.850  1.00  0.00            
ATOM    121  O29 ACD     1      34.310  20.340  19.290  1.00  0.00            
ATOM    122  H58 ACD     1      33.740  20.640  18.570  1.00  0.00            
ATOM    123  C36 ACD     1      32.320  20.850  20.690  1.00  0.00            
ATOM    124  H59 ACD     1      32.780  21.690  21.220  1.00  0.00            
ATOM    125  O30 ACD     1      31.740  21.440  19.530  1.00  0.00            
ATOM    126  H60 ACD     1      32.470  21.910  19.110  1.00  0.00            
ATOM    127  C1  EF2     2      32.100  15.450  19.740  1.00  0.00            
ATOM    128  O1  EF2     2      31.530  16.620  19.110  1.00  0.00            
ATOM    129  C2  EF2     2      32.090  17.120  17.990  1.00  0.00            
ATOM    130  C3  EF2     2      33.520  17.270  17.890  1.00  0.00            
ATOM    131  C4  EF2     2      34.170  17.710  16.730  1.00  0.00            
ATOM    132  C5  EF2     2      33.280  17.960  15.640  1.00  0.00            
ATOM    133  N1  EF2     2      33.680  18.390  14.370  1.00  0.00            
ATOM    134  C6  EF2     2      32.500  18.560  13.650  1.00  0.00            
ATOM    135  C7  EF2     2      31.390  18.320  14.470  1.00  0.00            
ATOM    136  C8  EF2     2      29.870  18.250  14.120  1.00  0.00            
ATOM    137  C9  EF2     2      29.280  19.580  14.490  1.00  0.00            
ATOM    138  N2  EF2     2      27.850  19.670  14.260  1.00  0.00            
ATOM    139  C10 EF2     2      27.100  20.840  14.400  1.00  0.00            
ATOM    140  C11 EF2     2      27.800  22.250  14.470  1.00  0.00            
ATOM    141  O2  EF2     2      25.900  20.730  14.400  1.00  0.00            
ATOM    142  C12 EF2     2      31.940  17.910  15.740  1.00  0.00            
ATOM    143  C13 EF2     2      31.280  17.420  16.830  1.00  0.00            
ATOM    144  H1  EF2     2      31.770  14.580  19.150  1.00  0.00            
ATOM    145  H2  EF2     2      33.190  15.540  19.770  1.00  0.00            
ATOM    146  H3  EF2     2      31.670  15.420  20.740  1.00  0.00            
ATOM    147  H4  EF2     2      34.140  17.030  18.750  1.00  0.00            
ATOM    148  H5  EF2     2      35.250  17.800  16.630  1.00  0.00            
ATOM    149  H6  EF2     2      34.610  18.360  13.980  1.00  0.00            
ATOM    150  H7  EF2     2      32.450  18.990  12.660  1.00  0.00            
ATOM    151  H8  EF2     2      29.390  17.410  14.630  1.00  0.00            
ATOM    152  H9  EF2     2      29.860  17.950  13.060  1.00  0.00            
ATOM    153  H10 EF2     2      29.790  20.310  13.840  1.00  0.00            
ATOM    154  H11 EF2     2      29.580  19.750  15.530  1.00  0.00            
ATOM    155  H12 EF2     2      27.310  18.810  14.260  1.00  0.00            
ATOM    156  H13 EF2     2      28.470  22.170  15.330  1.00  0.00            
ATOM    157  H14 EF2     2      28.390  22.390  13.550  1.00  0.00            
ATOM    158  H15 EF2     2      27.010  22.990  14.650  1.00  0.00            
ATOM    159  H16 EF2     2      30.200  17.370  16.920  1.00  0.00            
TER
ENDMDL
MODEL        1
ATOM      1  H1  ACD     1      25.400   6.460  20.140  1.00  0.00            
ATOM      2  O1  ACD     1      24.750   6.530  19.440  1.00  0.00            
ATOM      3  C1  ACD     1      25.160   5.730  18.340  1.00  0.00            
ATOM      4  H2  ACD     1      25.830   6.430  17.830  1.00  0.00            
ATOM      5  H3  ACD     1      24.250   5.590  17.740  1.00  0.00            
ATOM      6  C2  ACD     1      25.920   4.490  18.780  1.00  0.00            
ATOM      7  H4  ACD     1      26.580   4.760  19.610  1.00  0.00            
ATOM      8  O2  ACD     1      24.860   3.640  19.220  1.00  0.00            
ATOM      9  C3  ACD     1      25.180   2.300  19.450  1.00  0.00            
ATOM     10  H5  ACD     1      24.310   1.700  19.750  1.00  0.00            
ATOM     11  O3  ACD     1      26.230   2.300  20.400  1.00  0.00            
ATOM     12  C4  ACD     1      26.030   1.700  21.680  1.00  0.00            
ATOM     13  H6  ACD     1      24.980   1.910  21.950  1.00  0.00            
ATOM     14  C5  ACD     1      26.340   0.210  21.530  1.00  0.00            
ATOM     15  H7  ACD     1      27.360   0.080  21.160  1.00  0.00            
ATOM     16  O4  ACD     1      25.350  -0.410  20.690  1.00  0.00            
ATOM     17  H8  ACD     1      25.640  -0.100  19.820  1.00  0.00            
ATOM     18  C6  ACD     1      26.380  -0.450  22.900  1.00  0.00            
ATOM     19  H9  ACD     1      25.440  -0.160  23.370  1.00  0.00            
ATOM     20  O5  ACD     1      26.700  -1.880  22.830  1.00  0.00            
ATOM     21  H10 ACD     1      25.970  -2.340  22.410  1.00  0.00            
ATOM     22  C7  ACD     1      27.440   0.350  23.720  1.00  0.00            
ATOM     23  H11 ACD     1      27.500   0.020  24.760  1.00  0.00            
ATOM     24  O6  ACD     1      27.040   1.690  23.840  1.00  0.00            
ATOM     25  C8  ACD     1      27.060   2.380  22.610  1.00  0.00            
ATOM     26  H12 ACD     1      28.030   2.110  22.170  1.00  0.00            
ATOM     27  C9  ACD     1      27.060   3.850  22.820  1.00  0.00            
ATOM     28  H13 ACD     1      27.110   4.290  21.820  1.00  0.00            
ATOM     29  H14 ACD     1      26.150   4.270  23.260  1.00  0.00            
ATOM     30  O7  ACD     1      28.000   4.390  23.720  1.00  0.00            
ATOM     31  H15 ACD     1      27.800   5.320  23.790  1.00  0.00            
ATOM     32  O8  ACD     1      28.740   0.160  23.090  1.00  0.00            
ATOM     33  C10 ACD     1      29.870  -0.260  23.880  1.00  0.00            
ATOM     34  H16 ACD     1      29.620  -0.210  24.940  1.00  0.00            
ATOM     35  C11 ACD     1      30.110  -1.720  23.570  1.00  0.00            
ATOM     36  H17 ACD     1      30.310  -1.930  22.510  1.00  0.00            
ATOM     37  O9  ACD     1      29.010  -2.470  24.020  1.00  0.00            
ATOM     38  H18 ACD     1      28.240  -2.290  23.480  1.00  0.00            
ATOM     39  C12 ACD     1      31.410  -2.130  24.280  1.00  0.00            
ATOM     40  H19 ACD     1      31.330  -1.960  25.360  1.00  0.00            
ATOM     41  O10 ACD     1      31.670  -3.570  24.090  1.00  0.00            
ATOM     42  H20 ACD     1      31.290  -3.700  23.220  1.00  0.00            
ATOM     43  C13 ACD     1      32.620  -1.290  23.760  1.00  0.00            
ATOM     44  H21 ACD     1      33.520  -1.640  24.270  1.00  0.00            
ATOM     45  O11 ACD     1      32.360   0.110  23.940  1.00  0.00            
ATOM     46  C14 ACD     1      31.080   0.600  23.450  1.00  0.00            
ATOM     47  H22 ACD     1      31.130   0.530  22.350  1.00  0.00            
ATOM     48  C15 ACD     1      31.000   2.070  23.730  1.00  0.00            
ATOM     49  H23 ACD     1      30.080   2.370  23.200  1.00  0.00            
ATOM     50  H24 ACD     1      30.770   2.300  24.780  1.00  0.00            
ATOM     51  O12 ACD     1      32.110   2.870  23.280  1.00  0.00            
ATOM     52  H25 ACD     1      32.880   2.510  23.720  1.00  0.00            
ATOM     53  O13 ACD     1      32.690  -1.440  22.340  1.00  0.00            
ATOM     54  C16 ACD     1      33.890  -1.270  21.580  1.00  0.00            
ATOM     55  H26 ACD     1      34.780  -1.840  21.860  1.00  0.00            
ATOM     56  C17 ACD     1      33.330  -1.570  20.170  1.00  0.00            
ATOM     57  H27 ACD     1      32.360  -1.110  19.950  1.00  0.00            
ATOM     58  O14 ACD     1      33.140  -2.980  20.010  1.00  0.00            
ATOM     59  H28 ACD     1      32.500  -3.270  20.660  1.00  0.00            
ATOM     60  C18 ACD     1      34.190  -1.140  19.030  1.00  0.00            
ATOM     61  H29 ACD     1      35.020  -1.850  19.050  1.00  0.00            
ATOM     62  O15 ACD     1      33.480  -1.200  17.780  1.00  0.00            
ATOM     63  H30 ACD     1      33.060  -0.340  17.740  1.00  0.00            
ATOM     64  C19 ACD     1      34.780   0.250  19.250  1.00  0.00            
ATOM     65  H31 ACD     1      35.540   0.360  18.460  1.00  0.00            
ATOM     66  O16 ACD     1      35.320   0.330  20.590  1.00  0.00            
ATOM     67  C20 ACD     1      34.450   0.140  21.690  1.00  0.00            
ATOM     68  H32 ACD     1      33.670   0.870  21.480  1.00  0.00            
ATOM     69  C21 ACD     1      35.180   0.490  23.010  1.00  0.00            
ATOM     70  H33 ACD     1      35.350   1.570  23.070  1.00  0.00            
ATOM     71  H34 ACD     1      34.570   0.330  23.910  1.00  0.00            
ATOM     72  O17 ACD     1      36.350  -0.310  23.250  1.00  0.00            
ATOM     73  H35 ACD     1      37.070  -0.080  22.650  1.00  0.00            
ATOM     74  O18 ACD     1      33.750   1.270  19.060  1.00  0.00            
ATOM     75  C22 ACD     1      34.430   2.480  18.550  1.00  0.00            
ATOM     76  H36 ACD     1      35.510   2.410  18.420  1.00  0.00            
ATOM     77  C23 ACD     1      33.950   2.490  17.050  1.00  0.00            
ATOM     78  H37 ACD     1      32.870   2.270  16.980  1.00  0.00            
ATOM     79  O19 ACD     1      34.680   1.480  16.290  1.00  0.00            
ATOM     80  H38 ACD     1      34.090   1.110  15.630  1.00  0.00            
ATOM     81  C24 ACD     1      34.070   3.950  16.420  1.00  0.00            
ATOM     82  H39 ACD     1      35.140   4.180  16.340  1.00  0.00            
ATOM     83  O20 ACD     1      33.520   3.970  15.120  1.00  0.00            
ATOM     84  H40 ACD     1      34.140   3.500  14.560  1.00  0.00            
ATOM     85  C25 ACD     1      33.460   5.030  17.250  1.00  0.00            
ATOM     86  H41 ACD     1      33.550   6.000  16.750  1.00  0.00            
ATOM     87  O21 ACD     1      34.140   4.960  18.480  1.00  0.00            
ATOM     88  C26 ACD     1      34.000   3.740  19.280  1.00  0.00            
ATOM     89  H42 ACD     1      32.970   3.600  19.650  1.00  0.00            
ATOM     90  C27 ACD     1      34.760   3.950  20.570  1.00  0.00            
ATOM     91  H43 ACD     1      34.380   4.900  20.980  1.00  0.00            
ATOM     92  H44 ACD     1      34.570   3.180  21.330  1.00  0.00            
ATOM     93  O22 ACD     1      36.210   4.120  20.380  1.00  0.00            
ATOM     94  H45 ACD     1      36.480   5.020  20.160  1.00  0.00            
ATOM     95  O23 ACD     1      32.030   4.870  17.490  1.00  0.00            
ATOM     96  C28 ACD     1      31.150   5.530  16.610  1.00  0.00            
ATOM     97  H46 ACD     1      31.610   6.290  15.960  1.00  0.00            
ATOM     98  C29 ACD     1      30.170   6.290  17.540  1.00  0.00            
ATOM     99  H47 ACD     1      29.990   5.830  18.520  1.00  0.00            
ATOM    100  O24 ACD     1      28.890   6.630  16.910  1.00  0.00            
ATOM    101  C30 ACD     1      30.900   7.620  17.880  1.00  0.00            
ATOM    102  H48 ACD     1      31.980   7.420  17.960  1.00  0.00            
ATOM    103  H49 ACD     1      30.720   8.430  17.160  1.00  0.00            
ATOM    104  O25 ACD     1      30.460   8.110  19.140  1.00  0.00            
ATOM    105  H50 ACD     1      30.730   7.530  19.860  1.00  0.00            
ATOM    106  C31 ACD     1      30.340   4.470  15.760  1.00  0.00            
ATOM    107  H51 ACD     1      30.120   3.550  16.330  1.00  0.00            
ATOM    108  O26 ACD     1      31.100   4.080  14.600  1.00  0.00            
ATOM    109  H52 ACD     1      32.020   3.960  14.870  1.00  0.00            
ATOM    110  C32 ACD     1      29.050   5.050  15.230  1.00  0.00            
ATOM    111  H53 ACD     1      29.230   5.840  14.490  1.00  0.00            
ATOM    112  O27 ACD     1      28.280   4.070  14.600  1.00  0.00            
ATOM    113  H54 ACD     1      28.130   3.430  15.300  1.00  0.00            
ATOM    114  C33 ACD     1      28.180   5.580  16.400  1.00  0.00            
ATOM    115  H55 ACD     1      27.270   5.950  15.930  1.00  0.00            
ATOM    116  O28 ACD     1      27.900   4.620  17.440  1.00  0.00            
ATOM    117  C34 ACD     1      26.650   3.980  17.510  1.00  0.00            
ATOM    118  H56 ACD     1      26.020   4.240  16.640  1.00  0.00            
ATOM    119  C35 ACD     1      26.910   2.450  17.650  1.00  0.00            
ATOM    120  H57 ACD     1      27.640   2.380  18.470  1.00  0.00            
ATOM    121  O29 ACD     1      27.470   1.950  16.490  1.00  0.00            
ATOM    122  H58 ACD     1      28.120   1.270  16.690  1.00  0.00            
ATOM    123  C36 ACD     1      25.630   1.730  18.090  1.00  0.00            
ATOM    124  H59 ACD     1      24.750   1.830  17.440  1.00  0.00            
ATOM    125  O30 ACD     1      25.820   0.330  18.250  1.00  0.00            
ATOM    126  H60 ACD     1      26.020  -0.000  17.370  1.00  0.00            
ATOM    127  C1  EF2     2      30.150  44.870  20.320  1.00  0.00            
ATOM    128  O1  EF2     2      30.540  43.470  20.170  1.00  0.00            
ATOM    129  C2  EF2     2      30.180  42.790  19.070  1.00  0.00            
ATOM    130  C3  EF2     2      30.600  43.190  17.770  1.00  0.00            
ATOM    131  C4  EF2     2      30.280  42.460  16.620  1.00  0.00            
ATOM    132  C5  EF2     2      29.740  41.180  16.800  1.00  0.00            
ATOM    133  N1  EF2     2      29.190  40.340  15.880  1.00  0.00            
ATOM    134  C6  EF2     2      28.540  39.260  16.600  1.00  0.00            
ATOM    135  C7  EF2     2      28.710  39.510  17.960  1.00  0.00            
ATOM    136  C8  EF2     2      27.960  38.770  18.990  1.00  0.00            
ATOM    137  C9  EF2     2      28.920  38.250  20.130  1.00  0.00            
ATOM    138  N2  EF2     2      29.850  37.240  19.610  1.00  0.00            
ATOM    139  C10 EF2     2      30.920  36.790  20.230  1.00  0.00            
ATOM    140  C11 EF2     2      31.740  35.690  19.660  1.00  0.00            
ATOM    141  O2  EF2     2      31.240  37.330  21.300  1.00  0.00            
ATOM    142  C12 EF2     2      29.420  40.750  18.060  1.00  0.00            
ATOM    143  C13 EF2     2      29.690  41.480  19.260  1.00  0.00            
ATOM    144  H1  EF2     2      30.710  45.440  19.580  1.00  0.00            
ATOM    145  H2  EF2     2      29.090  45.070  20.160  1.00  0.00            
ATOM    146  H3  EF2     2      30.400  45.220  21.340  1.00  0.00            
ATOM    147  H4  EF2     2      30.980  44.210  17.690  1.00  0.00            
ATOM    148  H5  EF2     2      30.570  42.750  15.610  1.00  0.00            
ATOM    149  H6  EF2     2      28.800  40.550  14.970  1.00  0.00            
ATOM    150  H7  EF2     2      27.950  38.620  15.960  1.00  0.00            
ATOM    151  H8  EF2     2      27.460  37.950  18.460  1.00  0.00            
ATOM    152  H9  EF2     2      27.190  39.440  19.390  1.00  0.00            
ATOM    153  H10 EF2     2      28.370  37.720  20.910  1.00  0.00            
ATOM    154  H11 EF2     2      29.430  39.110  20.590  1.00  0.00            
ATOM    155  H12 EF2     2      29.470  36.570  18.950  1.00  0.00            
ATOM    156  H13 EF2     2      32.570  35.460  20.350  1.00  0.00            
ATOM    157  H14 EF2     2      31.140  34.800  19.470  1.00  0.00            
ATOM    158  H15 EF2     2      32.150  36.050  18.710  1.00  0.00            
ATOM    159  H16 EF2     2      29.390  41.130  20.240  1.00  0.00            
TER
ENDMDL
MODEL        1
ATOM      1  H1  ACD     1      31.910   6.620  23.790  1.00  0.00            
ATOM      2  O1  ACD     1      32.280   6.650  22.910  1.00  0.00            
ATOM      3  C1  ACD     1      31.300   6.560  21.930  1.00  0.00            
ATOM      4  H2  ACD     1      31.700   7.180  21.110  1.00  0.00            
ATOM      5  H3  ACD     1      30.410   7.120  22.220  1.00  0.00            
ATOM      6  C2  ACD     1      30.990   5.110  21.520  1.00  0.00            
ATOM      7  H4  ACD     1      31.920   4.530  21.430  1.00  0.00            
ATOM      8  O2  ACD     1      30.260   4.510  22.560  1.00  0.00            
ATOM      9  C3  ACD     1      29.970   3.130  22.360  1.00  0.00            
ATOM     10  H5  ACD     1      29.430   2.670  23.200  1.00  0.00            
ATOM     11  O3  ACD     1      31.220   2.360  22.390  1.00  0.00            
ATOM     12  C4  ACD     1      31.470   1.470  23.440  1.00  0.00            
ATOM     13  H6  ACD     1      30.790   1.730  24.260  1.00  0.00            
ATOM     14  C5  ACD     1      31.290   0.100  22.800  1.00  0.00            
ATOM     15  H7  ACD     1      31.990   0.120  21.950  1.00  0.00            
ATOM     16  O4  ACD     1      29.910  -0.090  22.540  1.00  0.00            
ATOM     17  H8  ACD     1      29.640   0.520  21.850  1.00  0.00            
ATOM     18  C6  ACD     1      31.800  -1.050  23.740  1.00  0.00            
ATOM     19  H9  ACD     1      31.150  -1.100  24.610  1.00  0.00            
ATOM     20  O5  ACD     1      31.910  -2.290  23.000  1.00  0.00            
ATOM     21  H10 ACD     1      32.670  -2.160  22.430  1.00  0.00            
ATOM     22  C7  ACD     1      33.150  -0.720  24.360  1.00  0.00            
ATOM     23  H11 ACD     1      33.160  -1.440  25.180  1.00  0.00            
ATOM     24  O6  ACD     1      33.230   0.570  24.940  1.00  0.00            
ATOM     25  C8  ACD     1      32.930   1.650  24.030  1.00  0.00            
ATOM     26  H12 ACD     1      33.670   1.700  23.210  1.00  0.00            
ATOM     27  C9  ACD     1      33.010   3.040  24.710  1.00  0.00            
ATOM     28  H13 ACD     1      32.550   3.740  24.000  1.00  0.00            
ATOM     29  H14 ACD     1      32.430   3.030  25.630  1.00  0.00            
ATOM     30  O7  ACD     1      34.250   3.500  25.000  1.00  0.00            
ATOM     31  H15 ACD     1      34.260   4.310  25.520  1.00  0.00            
ATOM     32  O8  ACD     1      34.200  -0.980  23.400  1.00  0.00            
ATOM     33  C10 ACD     1      35.620  -1.130  23.670  1.00  0.00            
ATOM     34  H16 ACD     1      35.820  -1.470  24.700  1.00  0.00            
ATOM     35  C11 ACD     1      36.140  -2.280  22.700  1.00  0.00            
ATOM     36  H17 ACD     1      35.600  -2.340  21.750  1.00  0.00            
ATOM     37  O9  ACD     1      35.990  -3.610  23.300  1.00  0.00            
ATOM     38  H18 ACD     1      35.170  -3.670  23.800  1.00  0.00            
ATOM     39  C12 ACD     1      37.600  -2.060  22.190  1.00  0.00            
ATOM     40  H19 ACD     1      38.350  -2.320  22.950  1.00  0.00            
ATOM     41  O10 ACD     1      37.790  -2.850  21.010  1.00  0.00            
ATOM     42  H20 ACD     1      37.560  -2.350  20.220  1.00  0.00            
ATOM     43  C13 ACD     1      37.960  -0.590  21.930  1.00  0.00            
ATOM     44  H21 ACD     1      39.030  -0.590  21.690  1.00  0.00            
ATOM     45  O11 ACD     1      37.670   0.210  23.130  1.00  0.00            
ATOM     46  C14 ACD     1      36.260   0.220  23.540  1.00  0.00            
ATOM     47  H22 ACD     1      35.770   0.960  22.900  1.00  0.00            
ATOM     48  C15 ACD     1      36.360   0.790  24.990  1.00  0.00            
ATOM     49  H23 ACD     1      35.500   0.470  25.590  1.00  0.00            
ATOM     50  H24 ACD     1      37.200   0.300  25.510  1.00  0.00            
ATOM     51  O12 ACD     1      36.590   2.200  24.940  1.00  0.00            
ATOM     52  H25 ACD     1      35.720   2.580  24.800  1.00  0.00            
ATOM     53  O13 ACD     1      37.170  -0.180  20.770  1.00  0.00            
ATOM     54  C16 ACD     1      37.920   0.330  19.680  1.00  0.00            
ATOM     55  H26 ACD     1      38.990   0.110  19.780  1.00  0.00            
ATOM     56  C17 ACD     1      37.330  -0.380  18.490  1.00  0.00            
ATOM     57  H27 ACD     1      36.270  -0.120  18.460  1.00  0.00            
ATOM     58  O14 ACD     1      37.610  -1.790  18.560  1.00  0.00            
ATOM     59  H28 ACD     1      37.420  -2.180  17.700  1.00  0.00            
ATOM     60  C18 ACD     1      37.990   0.280  17.250  1.00  0.00            
ATOM     61  H29 ACD     1      39.040  -0.040  17.330  1.00  0.00            
ATOM     62  O15 ACD     1      37.330  -0.190  16.080  1.00  0.00            
ATOM     63  H30 ACD     1      36.450   0.160  16.220  1.00  0.00            
ATOM     64  C19 ACD     1      37.830   1.910  17.270  1.00  0.00            
ATOM     65  H31 ACD     1      38.490   2.240  16.470  1.00  0.00            
ATOM     66  O16 ACD     1      38.420   2.370  18.460  1.00  0.00            
ATOM     67  C20 ACD     1      37.770   1.780  19.590  1.00  0.00            
ATOM     68  H32 ACD     1      36.700   2.010  19.520  1.00  0.00            
ATOM     69  C21 ACD     1      38.250   2.490  20.820  1.00  0.00            
ATOM     70  H33 ACD     1      37.960   3.550  20.870  1.00  0.00            
ATOM     71  H34 ACD     1      37.650   2.130  21.660  1.00  0.00            
ATOM     72  O17 ACD     1      39.650   2.230  21.050  1.00  0.00            
ATOM     73  H35 ACD     1      39.980   2.950  21.600  1.00  0.00            
ATOM     74  O18 ACD     1      36.500   2.480  17.180  1.00  0.00            
ATOM     75  C22 ACD     1      36.440   3.640  16.360  1.00  0.00            
ATOM     76  H36 ACD     1      37.380   3.830  15.840  1.00  0.00            
ATOM     77  C23 ACD     1      35.420   3.360  15.320  1.00  0.00            
ATOM     78  H37 ACD     1      34.480   3.230  15.870  1.00  0.00            
ATOM     79  O19 ACD     1      35.810   2.210  14.530  1.00  0.00            
ATOM     80  H38 ACD     1      36.710   2.320  14.210  1.00  0.00            
ATOM     81  C24 ACD     1      35.150   4.610  14.460  1.00  0.00            
ATOM     82  H39 ACD     1      36.060   4.920  13.940  1.00  0.00            
ATOM     83  O20 ACD     1      34.170   4.400  13.430  1.00  0.00            
ATOM     84  H40 ACD     1      34.620   3.800  12.840  1.00  0.00            
ATOM     85  C25 ACD     1      34.760   5.720  15.440  1.00  0.00            
ATOM     86  H41 ACD     1      34.670   6.590  14.790  1.00  0.00            
ATOM     87  O21 ACD     1      35.820   5.910  16.360  1.00  0.00            
ATOM     88  C26 ACD     1      36.100   4.800  17.260  1.00  0.00            
ATOM     89  H42 ACD     1      35.190   4.530  17.820  1.00  0.00            
ATOM     90  C27 ACD     1      37.050   5.230  18.290  1.00  0.00            
ATOM     91  H43 ACD     1      36.780   6.110  18.880  1.00  0.00            
ATOM     92  H44 ACD     1      37.080   4.340  18.930  1.00  0.00            
ATOM     93  O22 ACD     1      38.320   5.430  17.710  1.00  0.00            
ATOM     94  H45 ACD     1      38.350   6.300  17.300  1.00  0.00            
ATOM     95  O23 ACD     1      33.540   5.460  16.230  1.00  0.00            
ATOM     96  C28 ACD     1      32.780   6.620  16.550  1.00  0.00            
ATOM     97  H46 ACD     1      32.910   7.450  15.850  1.00  0.00            
ATOM     98  C29 ACD     1      33.140   7.150  17.940  1.00  0.00            
ATOM     99  H47 ACD     1      33.740   6.490  18.580  1.00  0.00            
ATOM    100  O24 ACD     1      32.050   7.550  18.750  1.00  0.00            
ATOM    101  C30 ACD     1      34.070   8.430  17.780  1.00  0.00            
ATOM    102  H48 ACD     1      34.910   8.350  17.090  1.00  0.00            
ATOM    103  H49 ACD     1      33.400   9.220  17.400  1.00  0.00            
ATOM    104  O25 ACD     1      34.660   8.790  19.040  1.00  0.00            
ATOM    105  H50 ACD     1      34.220   8.250  19.700  1.00  0.00            
ATOM    106  C31 ACD     1      31.280   6.270  16.270  1.00  0.00            
ATOM    107  H51 ACD     1      31.240   5.190  16.460  1.00  0.00            
ATOM    108  O26 ACD     1      30.950   6.580  14.890  1.00  0.00            
ATOM    109  H52 ACD     1      31.740   6.420  14.360  1.00  0.00            
ATOM    110  C32 ACD     1      30.290   6.920  17.250  1.00  0.00            
ATOM    111  H53 ACD     1      30.080   7.960  16.980  1.00  0.00            
ATOM    112  O27 ACD     1      29.040   6.320  17.200  1.00  0.00            
ATOM    113  H54 ACD     1      29.100   5.440  17.570  1.00  0.00            
ATOM    114  C33 ACD     1      30.790   6.880  18.730  1.00  0.00            
ATOM    115  H55 ACD     1      30.080   7.340  19.420  1.00  0.00            
ATOM    116  O28 ACD     1      30.940   5.560  19.120  1.00  0.00            
ATOM    117  C34 ACD     1      30.110   5.030  20.240  1.00  0.00            
ATOM    118  H56 ACD     1      29.170   5.590  20.330  1.00  0.00            
ATOM    119  C35 ACD     1      29.890   3.600  19.820  1.00  0.00            
ATOM    120  H57 ACD     1      30.850   3.100  19.640  1.00  0.00            
ATOM    121  O29 ACD     1      28.920   3.680  18.790  1.00  0.00            
ATOM    122  H58 ACD     1      28.990   3.060  18.070  1.00  0.00            
ATOM    123  C36 ACD     1      29.230   2.890  21.000  1.00  0.00            
ATOM    124  H59 ACD     1      28.240   3.330  21.190  1.00  0.00            
ATOM    125  O30 ACD     1      28.940   1.560  20.720  1.00  0.00            
ATOM    126  H60 ACD     1      28.460   1.640  19.890  1.00  0.00            
ATOM    127  C1  EF2     2      35.240  45.910  21.950  1.00  0.00            
ATOM    128  O1  EF2     2      35.080  44.520  21.370  1.00  0.00            
ATOM    129  C2  EF2     2      34.230  44.310  20.330  1.00  0.00            
ATOM    130  C3  EF2     2      33.720  45.280  19.540  1.00  0.00            
ATOM    131  C4  EF2     2      32.900  44.950  18.390  1.00  0.00            
ATOM    132  C5  EF2     2      32.580  43.650  18.200  1.00  0.00            
ATOM    133  N1  EF2     2      31.680  43.110  17.300  1.00  0.00            
ATOM    134  C6  EF2     2      31.460  41.780  17.740  1.00  0.00            
ATOM    135  C7  EF2     2      32.350  41.450  18.780  1.00  0.00            
ATOM    136  C8  EF2     2      32.410  40.100  19.360  1.00  0.00            
ATOM    137  C9  EF2     2      33.590  39.270  18.900  1.00  0.00            
ATOM    138  N2  EF2     2      33.520  39.000  17.450  1.00  0.00            
ATOM    139  C10 EF2     2      34.470  38.230  16.780  1.00  0.00            
ATOM    140  C11 EF2     2      34.490  38.450  15.300  1.00  0.00            
ATOM    141  O2  EF2     2      35.390  37.660  17.340  1.00  0.00            
ATOM    142  C12 EF2     2      33.040  42.690  19.050  1.00  0.00            
ATOM    143  C13 EF2     2      33.940  42.970  20.030  1.00  0.00            
ATOM    144  H1  EF2     2      34.280  46.420  22.060  1.00  0.00            
ATOM    145  H2  EF2     2      35.790  45.930  22.900  1.00  0.00            
ATOM    146  H3  EF2     2      35.800  46.550  21.260  1.00  0.00            
ATOM    147  H4  EF2     2      33.970  46.330  19.710  1.00  0.00            
ATOM    148  H5  EF2     2      32.610  45.690  17.640  1.00  0.00            
ATOM    149  H6  EF2     2      31.020  43.590  16.710  1.00  0.00            
ATOM    150  H7  EF2     2      30.650  41.150  17.420  1.00  0.00            
ATOM    151  H8  EF2     2      31.460  39.580  19.260  1.00  0.00            
ATOM    152  H9  EF2     2      32.490  40.260  20.440  1.00  0.00            
ATOM    153  H10 EF2     2      33.560  38.310  19.440  1.00  0.00            
ATOM    154  H11 EF2     2      34.550  39.710  19.190  1.00  0.00            
ATOM    155  H12 EF2     2      32.970  39.600  16.860  1.00  0.00            
ATOM    156  H13 EF2     2      34.870  37.540  14.820  1.00  0.00            
ATOM    157  H14 EF2     2      33.480  38.590  14.900  1.00  0.00            
ATOM    158  H15 EF2     2      35.100  39.320  15.010  1.00  0.00            
ATOM    159  H16 EF2     2      34.230  42.180  20.710  1.00  0.00            
TER
ENDMDL
MODEL        1
ATOM      1  H1  ACD     1      36.050  15.870  15.910  1.00  0.00            
ATOM      2  O1  ACD     1      35.120  15.750  15.700  1.00  0.00            
ATOM      3  C1  ACD     1      35.190  14.650  14.750  1.00  0.00            
ATOM      4  H2  ACD     1      34.180  14.400  14.380  1.00  0.00            
ATOM      5  H3  ACD     1      35.650  13.760  15.200  1.00  0.00            
ATOM      6  C2  ACD     1      35.960  15.020  13.550  1.00  0.00            
ATOM      7  H4  ACD     1      35.440  15.870  13.110  1.00  0.00            
ATOM      8  O2  ACD     1      37.260  15.370  14.050  1.00  0.00            
ATOM      9  C3  ACD     1      38.200  15.680  12.980  1.00  0.00            
ATOM     10  H5  ACD     1      39.150  16.130  13.280  1.00  0.00            
ATOM     11  O3  ACD     1      37.540  16.730  12.160  1.00  0.00            
ATOM     12  C4  ACD     1      38.130  18.020  12.160  1.00  0.00            
ATOM     13  H6  ACD     1      39.180  17.990  12.490  1.00  0.00            
ATOM     14  C5  ACD     1      38.070  18.380  10.670  1.00  0.00            
ATOM     15  H7  ACD     1      37.050  18.250  10.280  1.00  0.00            
ATOM     16  O4  ACD     1      39.010  17.600   9.890  1.00  0.00            
ATOM     17  H8  ACD     1      38.870  17.800   8.960  1.00  0.00            
ATOM     18  C6  ACD     1      38.530  19.850  10.450  1.00  0.00            
ATOM     19  H9  ACD     1      39.610  19.980  10.660  1.00  0.00            
ATOM     20  O5  ACD     1      38.130  20.290   9.100  1.00  0.00            
ATOM     21  H10 ACD     1      37.200  20.510   9.120  1.00  0.00            
ATOM     22  C7  ACD     1      37.790  20.770  11.350  1.00  0.00            
ATOM     23  H11 ACD     1      38.170  21.800  11.350  1.00  0.00            
ATOM     24  O6  ACD     1      37.970  20.360  12.700  1.00  0.00            
ATOM     25  C8  ACD     1      37.390  19.040  13.000  1.00  0.00            
ATOM     26  H12 ACD     1      36.330  19.020  12.720  1.00  0.00            
ATOM     27  C9  ACD     1      37.480  18.710  14.510  1.00  0.00            
ATOM     28  H13 ACD     1      37.210  17.650  14.630  1.00  0.00            
ATOM     29  H14 ACD     1      38.540  18.860  14.750  1.00  0.00            
ATOM     30  O7  ACD     1      36.680  19.580  15.390  1.00  0.00            
ATOM     31  H15 ACD     1      36.660  19.180  16.260  1.00  0.00            
ATOM     32  O8  ACD     1      36.400  20.790  10.990  1.00  0.00            
ATOM     33  C10 ACD     1      35.810  22.100  11.030  1.00  0.00            
ATOM     34  H16 ACD     1      36.400  22.760  11.680  1.00  0.00            
ATOM     35  C11 ACD     1      35.720  22.720   9.630  1.00  0.00            
ATOM     36  H17 ACD     1      35.430  21.910   8.960  1.00  0.00            
ATOM     37  O9  ACD     1      37.010  23.120   9.310  1.00  0.00            
ATOM     38  H18 ACD     1      36.910  23.470   8.420  1.00  0.00            
ATOM     39  C12 ACD     1      34.720  23.950   9.590  1.00  0.00            
ATOM     40  H19 ACD     1      35.080  24.760  10.240  1.00  0.00            
ATOM     41  O10 ACD     1      34.580  24.450   8.230  1.00  0.00            
ATOM     42  H20 ACD     1      33.940  25.160   8.340  1.00  0.00            
ATOM     43  C13 ACD     1      33.400  23.440  10.110  1.00  0.00            
ATOM     44  H21 ACD     1      32.630  24.220  10.070  1.00  0.00            
ATOM     45  O11 ACD     1      33.590  23.090  11.490  1.00  0.00            
ATOM     46  C14 ACD     1      34.470  21.930  11.640  1.00  0.00            
ATOM     47  H22 ACD     1      34.030  21.150  11.000  1.00  0.00            
ATOM     48  C15 ACD     1      34.390  21.270  12.950  1.00  0.00            
ATOM     49  H23 ACD     1      33.350  21.100  13.280  1.00  0.00            
ATOM     50  H24 ACD     1      34.810  20.250  13.020  1.00  0.00            
ATOM     51  O12 ACD     1      35.140  22.000  13.900  1.00  0.00            
ATOM     52  H25 ACD     1      35.350  21.310  14.520  1.00  0.00            
ATOM     53  O13 ACD     1      32.960  22.320   9.370  1.00  0.00            
ATOM     54  C16 ACD     1      31.670  22.250   8.780  1.00  0.00            
ATOM     55  H26 ACD     1      31.370  23.280   8.580  1.00  0.00            
ATOM     56  C17 ACD     1      31.900  21.590   7.450  1.00  0.00            
ATOM     57  H27 ACD     1      32.450  20.670   7.670  1.00  0.00            
ATOM     58  O14 ACD     1      32.750  22.340   6.500  1.00  0.00            
ATOM     59  H28 ACD     1      33.470  22.710   7.010  1.00  0.00            
ATOM     60  C18 ACD     1      30.590  21.130   6.880  1.00  0.00            
ATOM     61  H29 ACD     1      29.900  21.980   6.770  1.00  0.00            
ATOM     62  O15 ACD     1      30.780  20.430   5.650  1.00  0.00            
ATOM     63  H30 ACD     1      31.310  19.660   5.860  1.00  0.00            
ATOM     64  C19 ACD     1      30.020  20.110   7.890  1.00  0.00            
ATOM     65  H31 ACD     1      29.100  19.630   7.540  1.00  0.00            
ATOM     66  O16 ACD     1      29.660  20.870   9.060  1.00  0.00            
ATOM     67  C20 ACD     1      30.730  21.490   9.760  1.00  0.00            
ATOM     68  H32 ACD     1      31.200  20.650  10.280  1.00  0.00            
ATOM     69  C21 ACD     1      30.240  22.470  10.890  1.00  0.00            
ATOM     70  H33 ACD     1      29.470  21.940  11.460  1.00  0.00            
ATOM     71  H34 ACD     1      31.040  22.670  11.610  1.00  0.00            
ATOM     72  O17 ACD     1      29.770  23.790  10.430  1.00  0.00            
ATOM     73  H35 ACD     1      28.970  23.740   9.890  1.00  0.00            
ATOM     74  O18 ACD     1      30.900  19.020   8.290  1.00  0.00            
ATOM     75  C22 ACD     1      30.560  17.660   7.840  1.00  0.00            
ATOM     76  H36 ACD     1      29.790  17.750   7.070  1.00  0.00            
ATOM     77  C23 ACD     1      31.900  17.030   7.280  1.00  0.00            
ATOM     78  H37 ACD     1      32.680  17.110   8.050  1.00  0.00            
ATOM     79  O19 ACD     1      32.320  17.780   6.100  1.00  0.00            
ATOM     80  H38 ACD     1      33.180  17.420   5.860  1.00  0.00            
ATOM     81  C24 ACD     1      31.560  15.470   7.050  1.00  0.00            
ATOM     82  H39 ACD     1      30.660  15.390   6.430  1.00  0.00            
ATOM     83  O20 ACD     1      32.560  14.630   6.560  1.00  0.00            
ATOM     84  H40 ACD     1      32.970  14.360   7.390  1.00  0.00            
ATOM     85  C25 ACD     1      31.070  14.810   8.360  1.00  0.00            
ATOM     86  H41 ACD     1      30.880  13.750   8.160  1.00  0.00            
ATOM     87  O21 ACD     1      29.830  15.460   8.660  1.00  0.00            
ATOM     88  C26 ACD     1      29.990  16.840   9.020  1.00  0.00            
ATOM     89  H42 ACD     1      30.640  16.940   9.890  1.00  0.00            
ATOM     90  C27 ACD     1      28.660  17.370   9.410  1.00  0.00            
ATOM     91  H43 ACD     1      28.190  16.680  10.120  1.00  0.00            
ATOM     92  H44 ACD     1      28.650  18.300   9.990  1.00  0.00            
ATOM     93  O22 ACD     1      27.760  17.540   8.300  1.00  0.00            
ATOM     94  H45 ACD     1      27.260  16.720   8.330  1.00  0.00            
ATOM     95  O23 ACD     1      32.000  14.850   9.400  1.00  0.00            
ATOM     96  C28 ACD     1      32.030  13.740  10.250  1.00  0.00            
ATOM     97  H46 ACD     1      31.150  13.150   9.950  1.00  0.00            
ATOM     98  C29 ACD     1      31.940  14.160  11.710  1.00  0.00            
ATOM     99  H47 ACD     1      32.480  15.110  11.760  1.00  0.00            
ATOM    100  O24 ACD     1      32.500  13.120  12.560  1.00  0.00            
ATOM    101  C30 ACD     1      30.520  14.530  12.080  1.00  0.00            
ATOM    102  H48 ACD     1      30.390  14.790  13.140  1.00  0.00            
ATOM    103  H49 ACD     1      30.250  15.440  11.550  1.00  0.00            
ATOM    104  O25 ACD     1      29.650  13.430  11.800  1.00  0.00            
ATOM    105  H50 ACD     1      29.860  12.790  12.490  1.00  0.00            
ATOM    106  C31 ACD     1      33.290  12.960   9.860  1.00  0.00            
ATOM    107  H51 ACD     1      34.130  13.640   9.680  1.00  0.00            
ATOM    108  O26 ACD     1      33.100  12.190   8.670  1.00  0.00            
ATOM    109  H52 ACD     1      33.980  12.110   8.290  1.00  0.00            
ATOM    110  C32 ACD     1      33.710  11.980  10.960  1.00  0.00            
ATOM    111  H53 ACD     1      32.850  11.300  10.980  1.00  0.00            
ATOM    112  O27 ACD     1      34.930  11.280  10.720  1.00  0.00            
ATOM    113  H54 ACD     1      35.640  11.920  10.570  1.00  0.00            
ATOM    114  C33 ACD     1      33.820  12.730  12.240  1.00  0.00            
ATOM    115  H55 ACD     1      34.170  12.060  13.030  1.00  0.00            
ATOM    116  O28 ACD     1      34.640  13.870  11.960  1.00  0.00            
ATOM    117  C34 ACD     1      35.940  13.820  12.590  1.00  0.00            
ATOM    118  H56 ACD     1      36.120  12.880  13.120  1.00  0.00            
ATOM    119  C35 ACD     1      36.980  14.050  11.480  1.00  0.00            
ATOM    120  H57 ACD     1      36.550  14.810  10.810  1.00  0.00            
ATOM    121  O29 ACD     1      37.160  12.900  10.700  1.00  0.00            
ATOM    122  H58 ACD     1      38.070  12.580  10.670  1.00  0.00            
ATOM    123  C36 ACD     1      38.370  14.540  12.060  1.00  0.00            
ATOM    124  H59 ACD     1      38.990  13.770  12.550  1.00  0.00            
ATOM    125  O30 ACD     1      39.210  14.980  10.980  1.00  0.00            
ATOM    126  H60 ACD     1      38.970  15.880  10.750  1.00  0.00            
ATOM    127  C1  EF2     2      33.200  18.160  11.440  1.00  0.00            
ATOM    128  O1  EF2     2      33.890  18.640  10.330  1.00  0.00            
ATOM    129  C2  EF2     2      34.570  17.960   9.360  1.00  0.00            
ATOM    130  C3  EF2     2      34.980  16.580   9.430  1.00  0.00            
ATOM    131  C4  EF2     2      35.680  15.910   8.430  1.00  0.00            
ATOM    132  C5  EF2     2      35.930  16.700   7.280  1.00  0.00            
ATOM    133  N1  EF2     2      36.310  16.280   6.020  1.00  0.00            
ATOM    134  C6  EF2     2      36.340  17.400   5.200  1.00  0.00            
ATOM    135  C7  EF2     2      35.940  18.530   5.900  1.00  0.00            
ATOM    136  C8  EF2     2      35.750  19.890   5.350  1.00  0.00            
ATOM    137  C9  EF2     2      36.380  20.920   6.190  1.00  0.00            
ATOM    138  N2  EF2     2      36.120  22.270   5.540  1.00  0.00            
ATOM    139  C10 EF2     2      36.760  23.480   5.810  1.00  0.00            
ATOM    140  C11 EF2     2      36.250  24.640   5.050  1.00  0.00            
ATOM    141  O2  EF2     2      37.590  23.530   6.650  1.00  0.00            
ATOM    142  C12 EF2     2      35.690  18.080   7.280  1.00  0.00            
ATOM    143  C13 EF2     2      35.140  18.750   8.380  1.00  0.00            
ATOM    144  H1  EF2     2      33.900  17.730  12.160  1.00  0.00            
ATOM    145  H2  EF2     2      32.620  18.930  11.960  1.00  0.00            
ATOM    146  H3  EF2     2      32.530  17.340  11.160  1.00  0.00            
ATOM    147  H4  EF2     2      34.640  16.040  10.300  1.00  0.00            
ATOM    148  H5  EF2     2      35.840  14.860   8.620  1.00  0.00            
ATOM    149  H6  EF2     2      36.530  15.310   5.830  1.00  0.00            
ATOM    150  H7  EF2     2      36.400  17.310   4.120  1.00  0.00            
ATOM    151  H8  EF2     2      34.680  20.090   5.470  1.00  0.00            
ATOM    152  H9  EF2     2      35.890  19.990   4.260  1.00  0.00            
ATOM    153  H10 EF2     2      37.470  20.800   6.160  1.00  0.00            
ATOM    154  H11 EF2     2      36.030  20.910   7.230  1.00  0.00            
ATOM    155  H12 EF2     2      35.530  22.250   4.710  1.00  0.00            
ATOM    156  H13 EF2     2      35.520  24.370   4.280  1.00  0.00            
ATOM    157  H14 EF2     2      35.670  25.170   5.820  1.00  0.00            
ATOM    158  H15 EF2     2      37.060  25.310   4.730  1.00  0.00            
ATOM    159  H16 EF2     2      34.950  19.810   8.290  1.00  0.00            
TER
ENDMDL
MODEL        1
ATOM      1  H1  ACD     1      25.990  31.770   6.330  1.00  0.00            
ATOM      2  O1  ACD     1      26.520  32.550   6.540  1.00  0.00            
ATOM      3  C1  ACD     1      26.550  32.630   7.970  1.00  0.00            
ATOM      4  H2  ACD     1      25.730  33.330   8.170  1.00  0.00            
ATOM      5  H3  ACD     1      27.470  33.110   8.340  1.00  0.00            
ATOM      6  C2  ACD     1      26.270  31.290   8.660  1.00  0.00            
ATOM      7  H4  ACD     1      26.300  31.530   9.730  1.00  0.00            
ATOM      8  O2  ACD     1      24.920  30.790   8.280  1.00  0.00            
ATOM      9  C3  ACD     1      24.550  29.630   8.960  1.00  0.00            
ATOM     10  H5  ACD     1      23.560  29.440   8.530  1.00  0.00            
ATOM     11  O3  ACD     1      24.500  29.870  10.380  1.00  0.00            
ATOM     12  C4  ACD     1      23.220  30.080  11.020  1.00  0.00            
ATOM     13  H6  ACD     1      22.360  29.890  10.360  1.00  0.00            
ATOM     14  C5  ACD     1      23.150  29.100  12.140  1.00  0.00            
ATOM     15  H7  ACD     1      24.100  29.180  12.690  1.00  0.00            
ATOM     16  O4  ACD     1      23.050  27.850  11.440  1.00  0.00            
ATOM     17  H8  ACD     1      23.730  27.800  10.760  1.00  0.00            
ATOM     18  C6  ACD     1      21.830  29.460  12.970  1.00  0.00            
ATOM     19  H9  ACD     1      20.940  29.130  12.410  1.00  0.00            
ATOM     20  O5  ACD     1      21.840  28.590  14.100  1.00  0.00            
ATOM     21  H10 ACD     1      22.500  28.890  14.740  1.00  0.00            
ATOM     22  C7  ACD     1      21.910  30.880  13.430  1.00  0.00            
ATOM     23  H11 ACD     1      20.990  31.160  13.970  1.00  0.00            
ATOM     24  O6  ACD     1      22.020  31.730  12.290  1.00  0.00            
ATOM     25  C8  ACD     1      23.210  31.540  11.480  1.00  0.00            
ATOM     26  H12 ACD     1      24.070  31.770  12.120  1.00  0.00            
ATOM     27  C9  ACD     1      23.100  32.570  10.380  1.00  0.00            
ATOM     28  H13 ACD     1      22.740  33.510  10.820  1.00  0.00            
ATOM     29  H14 ACD     1      24.120  32.690  10.000  1.00  0.00            
ATOM     30  O7  ACD     1      22.340  32.160   9.300  1.00  0.00            
ATOM     31  H15 ACD     1      21.430  32.090   9.600  1.00  0.00            
ATOM     32  O8  ACD     1      23.030  31.060  14.280  1.00  0.00            
ATOM     33  C10 ACD     1      22.790  31.420  15.630  1.00  0.00            
ATOM     34  H16 ACD     1      21.750  31.230  15.920  1.00  0.00            
ATOM     35  C11 ACD     1      23.610  30.520  16.490  1.00  0.00            
ATOM     36  H17 ACD     1      24.630  30.630  16.090  1.00  0.00            
ATOM     37  O9  ACD     1      23.270  29.130  16.400  1.00  0.00            
ATOM     38  H18 ACD     1      23.910  28.510  16.780  1.00  0.00            
ATOM     39  C12 ACD     1      23.720  31.080  17.900  1.00  0.00            
ATOM     40  H19 ACD     1      22.760  30.950  18.430  1.00  0.00            
ATOM     41  O10 ACD     1      24.660  30.380  18.670  1.00  0.00            
ATOM     42  H20 ACD     1      25.440  30.910  18.460  1.00  0.00            
ATOM     43  C13 ACD     1      24.100  32.540  17.920  1.00  0.00            
ATOM     44  H21 ACD     1      24.220  32.890  18.960  1.00  0.00            
ATOM     45  O11 ACD     1      23.050  33.250  17.220  1.00  0.00            
ATOM     46  C14 ACD     1      23.010  32.900  15.810  1.00  0.00            
ATOM     47  H22 ACD     1      24.000  33.150  15.410  1.00  0.00            
ATOM     48  C15 ACD     1      21.930  33.760  15.100  1.00  0.00            
ATOM     49  H23 ACD     1      22.130  34.780  15.460  1.00  0.00            
ATOM     50  H24 ACD     1      22.120  33.850  14.020  1.00  0.00            
ATOM     51  O12 ACD     1      20.600  33.300  15.280  1.00  0.00            
ATOM     52  H25 ACD     1      20.300  33.480  16.180  1.00  0.00            
ATOM     53  O13 ACD     1      25.350  32.740  17.300  1.00  0.00            
ATOM     54  C16 ACD     1      26.250  33.680  17.840  1.00  0.00            
ATOM     55  H26 ACD     1      25.930  34.160  18.770  1.00  0.00            
ATOM     56  C17 ACD     1      27.490  32.880  18.280  1.00  0.00            
ATOM     57  H27 ACD     1      27.750  32.070  17.590  1.00  0.00            
ATOM     58  O14 ACD     1      27.060  32.410  19.610  1.00  0.00            
ATOM     59  H28 ACD     1      27.570  32.860  20.290  1.00  0.00            
ATOM     60  C18 ACD     1      28.710  33.770  18.390  1.00  0.00            
ATOM     61  H29 ACD     1      28.480  34.480  19.200  1.00  0.00            
ATOM     62  O15 ACD     1      29.750  32.860  18.800  1.00  0.00            
ATOM     63  H30 ACD     1      29.970  32.240  18.100  1.00  0.00            
ATOM     64  C19 ACD     1      28.980  34.550  17.100  1.00  0.00            
ATOM     65  H31 ACD     1      29.920  35.100  17.230  1.00  0.00            
ATOM     66  O16 ACD     1      27.820  35.430  16.960  1.00  0.00            
ATOM     67  C20 ACD     1      26.660  34.660  16.710  1.00  0.00            
ATOM     68  H32 ACD     1      26.710  34.080  15.780  1.00  0.00            
ATOM     69  C21 ACD     1      25.570  35.640  16.410  1.00  0.00            
ATOM     70  H33 ACD     1      24.610  35.110  16.320  1.00  0.00            
ATOM     71  H34 ACD     1      25.400  36.440  17.130  1.00  0.00            
ATOM     72  O17 ACD     1      25.790  36.150  15.070  1.00  0.00            
ATOM     73  H35 ACD     1      26.560  36.730  15.050  1.00  0.00            
ATOM     74  O18 ACD     1      29.000  33.720  15.930  1.00  0.00            
ATOM     75  C22 ACD     1      30.300  33.250  15.550  1.00  0.00            
ATOM     76  H36 ACD     1      31.070  33.490  16.290  1.00  0.00            
ATOM     77  C23 ACD     1      30.210  31.770  15.350  1.00  0.00            
ATOM     78  H37 ACD     1      29.350  31.680  14.670  1.00  0.00            
ATOM     79  O19 ACD     1      30.140  31.080  16.600  1.00  0.00            
ATOM     80  H38 ACD     1      30.240  30.140  16.450  1.00  0.00            
ATOM     81  C24 ACD     1      31.430  31.270  14.560  1.00  0.00            
ATOM     82  H39 ACD     1      32.400  31.330  15.060  1.00  0.00            
ATOM     83  O20 ACD     1      31.200  29.920  14.240  1.00  0.00            
ATOM     84  H40 ACD     1      30.510  29.970  13.580  1.00  0.00            
ATOM     85  C25 ACD     1      31.590  32.030  13.200  1.00  0.00            
ATOM     86  H41 ACD     1      32.560  31.690  12.810  1.00  0.00            
ATOM     87  O21 ACD     1      31.640  33.440  13.540  1.00  0.00            
ATOM     88  C26 ACD     1      30.530  34.000  14.250  1.00  0.00            
ATOM     89  H42 ACD     1      29.650  34.050  13.590  1.00  0.00            
ATOM     90  C27 ACD     1      30.990  35.410  14.590  1.00  0.00            
ATOM     91  H43 ACD     1      31.180  36.050  13.720  1.00  0.00            
ATOM     92  H44 ACD     1      30.180  35.920  15.140  1.00  0.00            
ATOM     93  O22 ACD     1      32.180  35.420  15.360  1.00  0.00            
ATOM     94  H45 ACD     1      32.600  36.250  15.120  1.00  0.00            
ATOM     95  O23 ACD     1      30.600  31.670  12.270  1.00  0.00            
ATOM     96  C28 ACD     1      30.870  31.920  10.880  1.00  0.00            
ATOM     97  H46 ACD     1      31.800  32.500  10.780  1.00  0.00            
ATOM     98  C29 ACD     1      29.750  32.750  10.290  1.00  0.00            
ATOM     99  H47 ACD     1      28.810  32.320  10.670  1.00  0.00            
ATOM    100  O24 ACD     1      29.750  32.580   8.830  1.00  0.00            
ATOM    101  C30 ACD     1      29.920  34.230  10.680  1.00  0.00            
ATOM    102  H48 ACD     1      28.990  34.770  10.420  1.00  0.00            
ATOM    103  H49 ACD     1      30.170  34.370  11.730  1.00  0.00            
ATOM    104  O25 ACD     1      30.990  34.760   9.830  1.00  0.00            
ATOM    105  H50 ACD     1      31.160  35.650  10.160  1.00  0.00            
ATOM    106  C31 ACD     1      31.010  30.510  10.180  1.00  0.00            
ATOM    107  H51 ACD     1      30.130  30.000  10.580  1.00  0.00            
ATOM    108  O26 ACD     1      32.260  29.910  10.590  1.00  0.00            
ATOM    109  H52 ACD     1      32.360  29.250   9.890  1.00  0.00            
ATOM    110  C32 ACD     1      30.850  30.520   8.630  1.00  0.00            
ATOM    111  H53 ACD     1      31.680  31.060   8.170  1.00  0.00            
ATOM    112  O27 ACD     1      30.780  29.170   8.150  1.00  0.00            
ATOM    113  H54 ACD     1      29.870  28.880   8.240  1.00  0.00            
ATOM    114  C33 ACD     1      29.590  31.250   8.390  1.00  0.00            
ATOM    115  H55 ACD     1      29.300  31.270   7.330  1.00  0.00            
ATOM    116  O28 ACD     1      28.490  30.660   9.050  1.00  0.00            
ATOM    117  C34 ACD     1      27.340  30.200   8.410  1.00  0.00            
ATOM    118  H56 ACD     1      27.610  30.030   7.360  1.00  0.00            
ATOM    119  C35 ACD     1      27.010  28.870   9.030  1.00  0.00            
ATOM    120  H57 ACD     1      27.070  29.000  10.120  1.00  0.00            
ATOM    121  O29 ACD     1      27.950  27.850   8.620  1.00  0.00            
ATOM    122  H58 ACD     1      27.970  27.760   7.660  1.00  0.00            
ATOM    123  C36 ACD     1      25.600  28.490   8.660  1.00  0.00            
ATOM    124  H59 ACD     1      25.500  28.300   7.590  1.00  0.00            
ATOM    125  O30 ACD     1      25.130  27.270   9.350  1.00  0.00            
ATOM    126  H60 ACD     1      25.320  26.520   8.780  1.00  0.00            
ATOM    127  C1  EF2     2      26.170  33.200  12.400  1.00  0.00            
ATOM    128  O1  EF2     2      26.820  31.960  12.270  1.00  0.00            
ATOM    129  C2  EF2     2      27.160  31.040  13.260  1.00  0.00            
ATOM    130  C3  EF2     2      26.960  31.220  14.660  1.00  0.00            
ATOM    131  C4  EF2     2      27.230  30.200  15.600  1.00  0.00            
ATOM    132  C5  EF2     2      27.950  29.100  15.200  1.00  0.00            
ATOM    133  N1  EF2     2      28.320  27.940  15.870  1.00  0.00            
ATOM    134  C6  EF2     2      29.090  27.200  14.950  1.00  0.00            
ATOM    135  C7  EF2     2      29.050  27.780  13.710  1.00  0.00            
ATOM    136  C8  EF2     2      29.740  27.090  12.520  1.00  0.00            
ATOM    137  C9  EF2     2      31.300  27.190  12.500  1.00  0.00            
ATOM    138  N2  EF2     2      31.730  26.450  11.230  1.00  0.00            
ATOM    139  C10 EF2     2      32.790  25.610  11.290  1.00  0.00            
ATOM    140  C11 EF2     2      32.860  24.610  10.190  1.00  0.00            
ATOM    141  O2  EF2     2      33.540  25.500  12.240  1.00  0.00            
ATOM    142  C12 EF2     2      28.320  28.960  13.880  1.00  0.00            
ATOM    143  C13 EF2     2      27.990  29.970  12.890  1.00  0.00            
ATOM    144  H1  EF2     2      26.870  33.880  12.910  1.00  0.00            
ATOM    145  H2  EF2     2      26.000  33.750  11.470  1.00  0.00            
ATOM    146  H3  EF2     2      25.240  33.150  12.980  1.00  0.00            
ATOM    147  H4  EF2     2      26.320  32.010  15.030  1.00  0.00            
ATOM    148  H5  EF2     2      26.860  30.250  16.620  1.00  0.00            
ATOM    149  H6  EF2     2      28.080  27.730  16.820  1.00  0.00            
ATOM    150  H7  EF2     2      29.450  26.200  15.150  1.00  0.00            
ATOM    151  H8  EF2     2      29.390  27.560  11.590  1.00  0.00            
ATOM    152  H9  EF2     2      29.400  26.050  12.580  1.00  0.00            
ATOM    153  H10 EF2     2      31.710  26.770  13.430  1.00  0.00            
ATOM    154  H11 EF2     2      31.540  28.240  12.280  1.00  0.00            
ATOM    155  H12 EF2     2      31.040  26.320  10.510  1.00  0.00            
ATOM    156  H13 EF2     2      33.850  24.140  10.090  1.00  0.00            
ATOM    157  H14 EF2     2      32.080  23.830  10.210  1.00  0.00            
ATOM    158  H15 EF2     2      32.750  25.190   9.270  1.00  0.00            
ATOM    159  H16 EF2     2      28.350  29.880  11.870  1.00  0.00            
TER
ENDMDL
MODEL        1
ATOM      1  H1  ACD     1      37.860  18.030  20.080  1.00  0.00            
ATOM      2  O1  ACD     1      37.510  18.420  19.270  1.00  0.00            
ATOM      3  C1  ACD     1      36.760  17.500  18.430  1.00  0.00            
ATOM      4  H2  ACD     1      35.690  17.630  18.650  1.00  0.00            
ATOM      5  H3  ACD     1      37.060  16.490  18.770  1.00  0.00            
ATOM      6  C2  ACD     1      37.040  17.650  16.980  1.00  0.00            
ATOM      7  H4  ACD     1      36.620  18.620  16.690  1.00  0.00            
ATOM      8  O2  ACD     1      38.460  17.620  16.530  1.00  0.00            
ATOM      9  C3  ACD     1      38.850  17.510  15.170  1.00  0.00            
ATOM     10  H5  ACD     1      39.950  17.550  15.170  1.00  0.00            
ATOM     11  O3  ACD     1      38.340  18.570  14.460  1.00  0.00            
ATOM     12  C4  ACD     1      39.140  19.390  13.670  1.00  0.00            
ATOM     13  H6  ACD     1      40.160  18.980  13.570  1.00  0.00            
ATOM     14  C5  ACD     1      38.460  19.370  12.330  1.00  0.00            
ATOM     15  H7  ACD     1      37.390  19.420  12.570  1.00  0.00            
ATOM     16  O4  ACD     1      38.910  18.140  11.600  1.00  0.00            
ATOM     17  H8  ACD     1      38.530  18.240  10.720  1.00  0.00            
ATOM     18  C6  ACD     1      38.830  20.580  11.490  1.00  0.00            
ATOM     19  H9  ACD     1      39.850  20.530  11.080  1.00  0.00            
ATOM     20  O5  ACD     1      37.980  20.720  10.370  1.00  0.00            
ATOM     21  H10 ACD     1      37.410  21.480  10.460  1.00  0.00            
ATOM     22  C7  ACD     1      38.730  21.910  12.190  1.00  0.00            
ATOM     23  H11 ACD     1      39.140  22.680  11.520  1.00  0.00            
ATOM     24  O6  ACD     1      39.520  21.790  13.380  1.00  0.00            
ATOM     25  C8  ACD     1      39.190  20.820  14.360  1.00  0.00            
ATOM     26  H12 ACD     1      38.230  21.190  14.760  1.00  0.00            
ATOM     27  C9  ACD     1      40.170  20.780  15.450  1.00  0.00            
ATOM     28  H13 ACD     1      39.880  20.070  16.230  1.00  0.00            
ATOM     29  H14 ACD     1      41.180  20.520  15.100  1.00  0.00            
ATOM     30  O7  ACD     1      40.180  21.990  16.150  1.00  0.00            
ATOM     31  H15 ACD     1      39.330  22.310  16.460  1.00  0.00            
ATOM     32  O8  ACD     1      37.350  22.230  12.450  1.00  0.00            
ATOM     33  C10 ACD     1      36.750  23.480  12.050  1.00  0.00            
ATOM     34  H16 ACD     1      37.540  24.150  11.670  1.00  0.00            
ATOM     35  C11 ACD     1      35.940  23.240  10.780  1.00  0.00            
ATOM     36  H17 ACD     1      35.320  22.340  10.900  1.00  0.00            
ATOM     37  O9  ACD     1      36.830  23.000   9.680  1.00  0.00            
ATOM     38  H18 ACD     1      36.220  23.210   8.970  1.00  0.00            
ATOM     39  C12 ACD     1      35.090  24.450  10.530  1.00  0.00            
ATOM     40  H19 ACD     1      35.750  25.310  10.350  1.00  0.00            
ATOM     41  O10 ACD     1      34.310  24.260   9.370  1.00  0.00            
ATOM     42  H20 ACD     1      34.110  25.160   9.090  1.00  0.00            
ATOM     43  C13 ACD     1      34.150  24.740  11.740  1.00  0.00            
ATOM     44  H21 ACD     1      33.510  25.560  11.420  1.00  0.00            
ATOM     45  O11 ACD     1      34.940  25.050  12.860  1.00  0.00            
ATOM     46  C14 ACD     1      35.930  24.040  13.220  1.00  0.00            
ATOM     47  H22 ACD     1      35.350  23.150  13.500  1.00  0.00            
ATOM     48  C15 ACD     1      36.810  24.590  14.340  1.00  0.00            
ATOM     49  H23 ACD     1      36.240  25.000  15.190  1.00  0.00            
ATOM     50  H24 ACD     1      37.500  23.830  14.740  1.00  0.00            
ATOM     51  O12 ACD     1      37.640  25.620  13.880  1.00  0.00            
ATOM     52  H25 ACD     1      37.130  26.390  13.620  1.00  0.00            
ATOM     53  O13 ACD     1      33.340  23.600  11.970  1.00  0.00            
ATOM     54  C16 ACD     1      31.980  23.760  12.280  1.00  0.00            
ATOM     55  H26 ACD     1      31.740  24.820  12.140  1.00  0.00            
ATOM     56  C17 ACD     1      31.210  22.880  11.270  1.00  0.00            
ATOM     57  H27 ACD     1      31.660  21.880  11.230  1.00  0.00            
ATOM     58  O14 ACD     1      31.260  23.340   9.940  1.00  0.00            
ATOM     59  H28 ACD     1      32.160  23.640   9.810  1.00  0.00            
ATOM     60  C18 ACD     1      29.710  22.710  11.630  1.00  0.00            
ATOM     61  H29 ACD     1      29.210  23.680  11.540  1.00  0.00            
ATOM     62  O15 ACD     1      29.060  21.690  10.900  1.00  0.00            
ATOM     63  H30 ACD     1      29.500  20.850  11.090  1.00  0.00            
ATOM     64  C19 ACD     1      29.560  22.270  13.090  1.00  0.00            
ATOM     65  H31 ACD     1      28.530  22.130  13.410  1.00  0.00            
ATOM     66  O16 ACD     1      30.230  23.230  13.950  1.00  0.00            
ATOM     67  C20 ACD     1      31.690  23.360  13.740  1.00  0.00            
ATOM     68  H32 ACD     1      32.100  22.350  13.910  1.00  0.00            
ATOM     69  C21 ACD     1      32.210  24.240  14.820  1.00  0.00            
ATOM     70  H33 ACD     1      31.990  23.730  15.770  1.00  0.00            
ATOM     71  H34 ACD     1      33.300  24.180  14.810  1.00  0.00            
ATOM     72  O17 ACD     1      31.660  25.550  14.810  1.00  0.00            
ATOM     73  H35 ACD     1      32.400  26.160  14.880  1.00  0.00            
ATOM     74  O18 ACD     1      30.230  21.060  13.340  1.00  0.00            
ATOM     75  C22 ACD     1      29.620  19.810  13.290  1.00  0.00            
ATOM     76  H36 ACD     1      28.580  19.970  12.980  1.00  0.00            
ATOM     77  C23 ACD     1      30.380  18.770  12.540  1.00  0.00            
ATOM     78  H37 ACD     1      31.430  18.930  12.800  1.00  0.00            
ATOM     79  O19 ACD     1      30.200  19.040  11.120  1.00  0.00            
ATOM     80  H38 ACD     1      30.930  18.750  10.560  1.00  0.00            
ATOM     81  C24 ACD     1      29.930  17.380  12.860  1.00  0.00            
ATOM     82  H39 ACD     1      28.880  17.300  12.540  1.00  0.00            
ATOM     83  O20 ACD     1      30.710  16.360  12.150  1.00  0.00            
ATOM     84  H40 ACD     1      31.490  16.090  12.660  1.00  0.00            
ATOM     85  C25 ACD     1      30.030  17.110  14.330  1.00  0.00            
ATOM     86  H41 ACD     1      29.680  16.100  14.570  1.00  0.00            
ATOM     87  O21 ACD     1      29.120  17.990  15.000  1.00  0.00            
ATOM     88  C26 ACD     1      29.430  19.420  14.800  1.00  0.00            
ATOM     89  H42 ACD     1      30.370  19.710  15.280  1.00  0.00            
ATOM     90  C27 ACD     1      28.440  20.280  15.500  1.00  0.00            
ATOM     91  H43 ACD     1      28.450  20.020  16.560  1.00  0.00            
ATOM     92  H44 ACD     1      28.680  21.340  15.340  1.00  0.00            
ATOM     93  O22 ACD     1      27.170  19.900  14.980  1.00  0.00            
ATOM     94  H45 ACD     1      26.980  18.970  15.060  1.00  0.00            
ATOM     95  O23 ACD     1      31.310  17.350  14.840  1.00  0.00            
ATOM     96  C28 ACD     1      31.620  16.480  15.930  1.00  0.00            
ATOM     97  H46 ACD     1      30.800  15.930  16.410  1.00  0.00            
ATOM     98  C29 ACD     1      32.220  17.350  17.090  1.00  0.00            
ATOM     99  H47 ACD     1      32.840  18.160  16.680  1.00  0.00            
ATOM    100  O24 ACD     1      33.190  16.590  17.830  1.00  0.00            
ATOM    101  C30 ACD     1      31.070  17.940  17.960  1.00  0.00            
ATOM    102  H48 ACD     1      31.510  18.740  18.570  1.00  0.00            
ATOM    103  H49 ACD     1      30.240  18.280  17.320  1.00  0.00            
ATOM    104  O25 ACD     1      30.520  16.890  18.770  1.00  0.00            
ATOM    105  H50 ACD     1      29.690  17.130  19.190  1.00  0.00            
ATOM    106  C31 ACD     1      32.510  15.360  15.370  1.00  0.00            
ATOM    107  H51 ACD     1      33.250  15.820  14.700  1.00  0.00            
ATOM    108  O26 ACD     1      31.700  14.250  14.660  1.00  0.00            
ATOM    109  H52 ACD     1      32.300  13.990  13.950  1.00  0.00            
ATOM    110  C32 ACD     1      33.440  14.760  16.410  1.00  0.00            
ATOM    111  H53 ACD     1      32.810  14.280  17.170  1.00  0.00            
ATOM    112  O27 ACD     1      34.300  13.820  15.920  1.00  0.00            
ATOM    113  H54 ACD     1      34.810  14.390  15.330  1.00  0.00            
ATOM    114  C33 ACD     1      34.210  15.870  17.120  1.00  0.00            
ATOM    115  H55 ACD     1      34.830  15.510  17.950  1.00  0.00            
ATOM    116  O28 ACD     1      34.930  16.720  16.200  1.00  0.00            
ATOM    117  C34 ACD     1      36.330  16.520  16.210  1.00  0.00            
ATOM    118  H56 ACD     1      36.480  15.600  16.790  1.00  0.00            
ATOM    119  C35 ACD     1      36.740  16.290  14.750  1.00  0.00            
ATOM    120  H57 ACD     1      36.490  17.190  14.170  1.00  0.00            
ATOM    121  O29 ACD     1      36.020  15.070  14.350  1.00  0.00            
ATOM    122  H58 ACD     1      36.240  14.820  13.450  1.00  0.00            
ATOM    123  C36 ACD     1      38.250  16.190  14.600  1.00  0.00
[truncated: 1,488,122 more chars]
