# Supplementary material for: Achieving Chemical Accuracy in Cyclodextrin Host–Guest Binding via Integrative Atomistic Modelling
Source: Adv Sci (Weinh). 2025 Dec 14;13(10):e19782. doi: 10.1002/advs.202519782 (PMC12915143; doi:10.1002/advs.202519782)
Supplement: Supplementary file 1 — Supporting Information [file ADVS-13-e19782-s003.zip › all_poses/ACD.EG4.pdb]

MODEL        1
ATOM      1  H1  ACD     1      11.580  26.220  26.550  1.00  0.00            
ATOM      2  O1  ACD     1      12.010  27.070  26.450  1.00  0.00            
ATOM      3  C1  ACD     1      12.740  26.910  25.210  1.00  0.00            
ATOM      4  H2  ACD     1      13.160  25.900  25.060  1.00  0.00            
ATOM      5  H3  ACD     1      13.610  27.580  25.290  1.00  0.00            
ATOM      6  C2  ACD     1      11.840  27.390  24.020  1.00  0.00            
ATOM      7  H4  ACD     1      12.460  27.340  23.110  1.00  0.00            
ATOM      8  O2  ACD     1      10.660  26.570  23.850  1.00  0.00            
ATOM      9  C3  ACD     1       9.930  26.890  22.650  1.00  0.00            
ATOM     10  H5  ACD     1       9.120  26.160  22.540  1.00  0.00            
ATOM     11  O3  ACD     1      10.730  26.780  21.470  1.00  0.00            
ATOM     12  C4  ACD     1      10.660  25.580  20.690  1.00  0.00            
ATOM     13  H6  ACD     1       9.990  24.810  21.100  1.00  0.00            
ATOM     14  C5  ACD     1      10.000  25.980  19.410  1.00  0.00            
ATOM     15  H7  ACD     1      10.480  26.930  19.110  1.00  0.00            
ATOM     16  O4  ACD     1       8.620  26.270  19.600  1.00  0.00            
ATOM     17  H8  ACD     1       8.160  25.580  20.090  1.00  0.00            
ATOM     18  C6  ACD     1      10.270  24.990  18.180  1.00  0.00            
ATOM     19  H9  ACD     1       9.690  24.070  18.330  1.00  0.00            
ATOM     20  O5  ACD     1       9.910  25.490  16.870  1.00  0.00            
ATOM     21  H10 ACD     1      10.680  25.870  16.440  1.00  0.00            
ATOM     22  C7  ACD     1      11.770  24.570  18.180  1.00  0.00            
ATOM     23  H11 ACD     1      11.940  23.670  17.570  1.00  0.00            
ATOM     24  O6  ACD     1      12.130  24.070  19.520  1.00  0.00            
ATOM     25  C8  ACD     1      12.080  25.030  20.550  1.00  0.00            
ATOM     26  H12 ACD     1      12.740  25.880  20.320  1.00  0.00            
ATOM     27  C9  ACD     1      12.590  24.420  21.860  1.00  0.00            
ATOM     28  H13 ACD     1      13.600  24.010  21.730  1.00  0.00            
ATOM     29  H14 ACD     1      12.780  25.200  22.610  1.00  0.00            
ATOM     30  O7  ACD     1      11.690  23.390  22.300  1.00  0.00            
ATOM     31  H15 ACD     1      11.960  22.960  23.110  1.00  0.00            
ATOM     32  O8  ACD     1      12.580  25.680  17.820  1.00  0.00            
ATOM     33  C10 ACD     1      13.340  25.530  16.530  1.00  0.00            
ATOM     34  H16 ACD     1      12.890  24.770  15.870  1.00  0.00            
ATOM     35  C11 ACD     1      13.340  26.890  15.890  1.00  0.00            
ATOM     36  H17 ACD     1      13.500  27.700  16.620  1.00  0.00            
ATOM     37  O9  ACD     1      12.050  27.090  15.370  1.00  0.00            
ATOM     38  H18 ACD     1      12.030  27.900  14.870  1.00  0.00            
ATOM     39  C12 ACD     1      14.380  27.000  14.830  1.00  0.00            
ATOM     40  H19 ACD     1      14.200  26.150  14.160  1.00  0.00            
ATOM     41  O10 ACD     1      14.340  28.280  14.160  1.00  0.00            
ATOM     42  H20 ACD     1      14.740  28.930  14.750  1.00  0.00            
ATOM     43  C13 ACD     1      15.750  26.790  15.440  1.00  0.00            
ATOM     44  H21 ACD     1      16.450  26.800  14.600  1.00  0.00            
ATOM     45  O11 ACD     1      15.810  25.420  15.870  1.00  0.00            
ATOM     46  C14 ACD     1      14.820  25.030  16.810  1.00  0.00            
ATOM     47  H22 ACD     1      15.100  25.440  17.790  1.00  0.00            
ATOM     48  C15 ACD     1      14.930  23.560  17.160  1.00  0.00            
ATOM     49  H23 ACD     1      15.920  23.290  17.560  1.00  0.00            
ATOM     50  H24 ACD     1      14.210  23.310  17.950  1.00  0.00            
ATOM     51  O12 ACD     1      14.580  22.850  15.990  1.00  0.00            
ATOM     52  H25 ACD     1      14.730  21.910  16.090  1.00  0.00            
ATOM     53  O13 ACD     1      16.120  27.770  16.390  1.00  0.00            
ATOM     54  C16 ACD     1      17.070  28.770  16.120  1.00  0.00            
ATOM     55  H26 ACD     1      17.360  28.660  15.060  1.00  0.00            
ATOM     56  C17 ACD     1      16.420  30.160  16.330  1.00  0.00            
ATOM     57  H27 ACD     1      15.900  30.110  17.290  1.00  0.00            
ATOM     58  O14 ACD     1      15.550  30.500  15.260  1.00  0.00            
ATOM     59  H28 ACD     1      15.120  31.330  15.490  1.00  0.00            
ATOM     60  C18 ACD     1      17.430  31.260  16.510  1.00  0.00            
ATOM     61  H29 ACD     1      18.040  31.460  15.620  1.00  0.00            
ATOM     62  O15 ACD     1      16.730  32.420  16.810  1.00  0.00            
ATOM     63  H30 ACD     1      16.920  32.710  17.710  1.00  0.00            
ATOM     64  C19 ACD     1      18.350  30.900  17.670  1.00  0.00            
ATOM     65  H31 ACD     1      19.150  31.640  17.610  1.00  0.00            
ATOM     66  O16 ACD     1      19.030  29.670  17.370  1.00  0.00            
ATOM     67  C20 ACD     1      18.190  28.480  17.130  1.00  0.00            
ATOM     68  H32 ACD     1      17.730  28.210  18.090  1.00  0.00            
ATOM     69  C21 ACD     1      19.070  27.350  16.680  1.00  0.00            
ATOM     70  H33 ACD     1      19.930  27.320  17.360  1.00  0.00            
ATOM     71  H34 ACD     1      18.510  26.420  16.820  1.00  0.00            
ATOM     72  O17 ACD     1      19.460  27.440  15.350  1.00  0.00            
ATOM     73  H35 ACD     1      20.210  26.870  15.200  1.00  0.00            
ATOM     74  O18 ACD     1      17.680  30.770  18.940  1.00  0.00            
ATOM     75  C22 ACD     1      18.290  31.320  20.120  1.00  0.00            
ATOM     76  H36 ACD     1      19.320  31.590  19.850  1.00  0.00            
ATOM     77  C23 ACD     1      17.560  32.600  20.540  1.00  0.00            
ATOM     78  H37 ACD     1      16.470  32.490  20.510  1.00  0.00            
ATOM     79  O19 ACD     1      17.970  33.630  19.600  1.00  0.00            
ATOM     80  H38 ACD     1      17.800  34.430  20.100  1.00  0.00            
ATOM     81  C24 ACD     1      17.940  32.980  22.040  1.00  0.00            
ATOM     82  H39 ACD     1      18.980  33.320  22.050  1.00  0.00            
ATOM     83  O20 ACD     1      17.120  34.060  22.460  1.00  0.00            
ATOM     84  H40 ACD     1      16.340  33.540  22.640  1.00  0.00            
ATOM     85  C25 ACD     1      17.680  31.820  22.900  1.00  0.00            
ATOM     86  H41 ACD     1      18.010  32.050  23.920  1.00  0.00            
ATOM     87  O21 ACD     1      18.460  30.810  22.480  1.00  0.00            
ATOM     88  C26 ACD     1      18.150  30.210  21.210  1.00  0.00            
ATOM     89  H42 ACD     1      17.140  29.790  21.210  1.00  0.00            
ATOM     90  C27 ACD     1      19.130  29.120  20.900  1.00  0.00            
ATOM     91  H43 ACD     1      18.880  28.640  19.950  1.00  0.00            
ATOM     92  H44 ACD     1      20.110  29.620  20.810  1.00  0.00            
ATOM     93  O22 ACD     1      19.240  28.200  22.010  1.00  0.00            
ATOM     94  H45 ACD     1      19.720  28.710  22.680  1.00  0.00            
ATOM     95  O23 ACD     1      16.260  31.490  22.880  1.00  0.00            
ATOM     96  C28 ACD     1      15.500  31.520  24.150  1.00  0.00            
ATOM     97  H46 ACD     1      15.930  32.080  24.990  1.00  0.00            
ATOM     98  C29 ACD     1      15.290  30.060  24.520  1.00  0.00            
ATOM     99  H47 ACD     1      14.870  29.570  23.640  1.00  0.00            
ATOM    100  O24 ACD     1      14.290  29.990  25.480  1.00  0.00            
ATOM    101  C30 ACD     1      16.580  29.260  24.840  1.00  0.00            
ATOM    102  H48 ACD     1      16.250  28.270  25.170  1.00  0.00            
ATOM    103  H49 ACD     1      17.270  29.100  24.000  1.00  0.00            
ATOM    104  O25 ACD     1      17.280  29.890  25.900  1.00  0.00            
ATOM    105  H50 ACD     1      18.050  29.350  26.120  1.00  0.00            
ATOM    106  C31 ACD     1      14.180  32.180  23.760  1.00  0.00            
ATOM    107  H51 ACD     1      13.800  31.650  22.890  1.00  0.00            
ATOM    108  O26 ACD     1      14.340  33.610  23.340  1.00  0.00            
ATOM    109  H52 ACD     1      14.460  34.130  24.140  1.00  0.00            
ATOM    110  C32 ACD     1      13.150  32.020  24.870  1.00  0.00            
ATOM    111  H53 ACD     1      13.620  32.430  25.770  1.00  0.00            
ATOM    112  O27 ACD     1      11.810  32.510  24.590  1.00  0.00            
ATOM    113  H54 ACD     1      11.410  31.830  24.050  1.00  0.00            
ATOM    114  C33 ACD     1      13.010  30.530  25.110  1.00  0.00            
ATOM    115  H55 ACD     1      12.340  30.370  25.960  1.00  0.00            
ATOM    116  O28 ACD     1      12.560  29.760  23.960  1.00  0.00            
ATOM    117  C34 ACD     1      11.410  28.900  24.100  1.00  0.00            
ATOM    118  H56 ACD     1      10.900  29.170  25.030  1.00  0.00            
ATOM    119  C35 ACD     1      10.450  29.380  22.940  1.00  0.00            
ATOM    120  H57 ACD     1      10.930  29.340  21.950  1.00  0.00            
ATOM    121  O29 ACD     1       9.990  30.700  23.250  1.00  0.00            
ATOM    122  H58 ACD     1       9.380  30.970  22.560  1.00  0.00            
ATOM    123  C36 ACD     1       9.360  28.340  22.820  1.00  0.00            
ATOM    124  H59 ACD     1       8.670  28.350  23.670  1.00  0.00            
ATOM    125  O30 ACD     1       8.590  28.600  21.660  1.00  0.00            
ATOM    126  H60 ACD     1       9.010  28.100  20.970  1.00  0.00            
ATOM    127  C1  EG4     2      10.220  29.110  17.710  1.00  0.00            
ATOM    128  O1  EG4     2      10.450  29.480  19.100  1.00  0.00            
ATOM    129  C2  EG4     2      11.770  29.830  19.410  1.00  0.00            
ATOM    130  C3  EG4     2      12.780  28.880  19.170  1.00  0.00            
ATOM    131  C4  EG4     2      14.040  29.120  19.560  1.00  0.00            
ATOM    132  C5  EG4     2      15.190  28.060  19.450  1.00  0.00            
ATOM    133  C6  EG4     2      15.360  27.220  20.680  1.00  0.00            
ATOM    134  C7  EG4     2      14.830  27.470  21.900  1.00  0.00            
ATOM    135  N1  EG4     2      15.100  26.710  22.950  1.00  0.00            
ATOM    136  C8  EG4     2      15.840  25.650  22.760  1.00  0.00            
ATOM    137  N2  EG4     2      15.950  24.870  23.800  1.00  0.00            
ATOM    138  N3  EG4     2      16.520  25.310  21.670  1.00  0.00            
ATOM    139  C9  EG4     2      16.240  26.040  20.650  1.00  0.00            
ATOM    140  N4  EG4     2      16.990  25.780  19.560  1.00  0.00            
ATOM    141  C10 EG4     2      14.350  30.370  19.890  1.00  0.00            
ATOM    142  C11 EG4     2      13.450  31.420  19.990  1.00  0.00            
ATOM    143  O2  EG4     2      13.840  32.680  20.390  1.00  0.00            
ATOM    144  C12 EG4     2      14.190  33.620  19.420  1.00  0.00            
ATOM    145  C13 EG4     2      12.070  31.120  19.880  1.00  0.00            
ATOM    146  O3  EG4     2      11.170  32.150  20.120  1.00  0.00            
ATOM    147  C14 EG4     2      10.490  32.740  19.080  1.00  0.00            
ATOM    148  H1  EG4     2      10.610  28.120  17.450  1.00  0.00            
ATOM    149  H2  EG4     2       9.160  29.040  17.430  1.00  0.00            
ATOM    150  H3  EG4     2      10.700  29.780  16.980  1.00  0.00            
ATOM    151  H4  EG4     2      12.390  27.950  18.750  1.00  0.00            
ATOM    152  H5  EG4     2      16.140  28.600  19.340  1.00  0.00            
ATOM    153  H6  EG4     2      14.940  27.380  18.630  1.00  0.00            
ATOM    154  H7  EG4     2      14.170  28.330  21.990  1.00  0.00            
ATOM    155  H8  EG4     2      16.030  23.890  23.590  1.00  0.00            
ATOM    156  H9  EG4     2      15.480  25.190  24.640  1.00  0.00            
ATOM    157  H10 EG4     2      17.810  25.420  20.030  1.00  0.00            
ATOM    158  H11 EG4     2      17.220  26.600  19.020  1.00  0.00            
ATOM    159  H12 EG4     2      15.400  30.580  20.080  1.00  0.00            
ATOM    160  H13 EG4     2      15.100  33.420  18.850  1.00  0.00            
ATOM    161  H14 EG4     2      13.450  33.790  18.630  1.00  0.00            
ATOM    162  H15 EG4     2      14.320  34.610  19.890  1.00  0.00            
ATOM    163  H16 EG4     2      11.090  32.910  18.180  1.00  0.00            
ATOM    164  H17 EG4     2       9.690  32.050  18.820  1.00  0.00            
ATOM    165  H18 EG4     2      10.130  33.730  19.400  1.00  0.00            
TER
ENDMDL
MODEL        1
ATOM      1  H1  ACD     1      15.690  24.460  21.200  1.00  0.00            
ATOM      2  O1  ACD     1      15.390  25.010  21.930  1.00  0.00            
ATOM      3  C1  ACD     1      15.760  26.350  21.500  1.00  0.00            
ATOM      4  H2  ACD     1      16.740  26.270  21.010  1.00  0.00            
ATOM      5  H3  ACD     1      15.740  26.970  22.400  1.00  0.00            
ATOM      6  C2  ACD     1      14.700  26.730  20.420  1.00  0.00            
ATOM      7  H4  ACD     1      14.900  27.790  20.190  1.00  0.00            
ATOM      8  O2  ACD     1      14.810  25.960  19.290  1.00  0.00            
ATOM      9  C3  ACD     1      14.060  26.260  18.120  1.00  0.00            
ATOM     10  H5  ACD     1      14.240  25.510  17.350  1.00  0.00            
ATOM     11  O3  ACD     1      14.450  27.540  17.650  1.00  0.00            
ATOM     12  C4  ACD     1      15.010  27.640  16.330  1.00  0.00            
ATOM     13  H6  ACD     1      14.660  26.810  15.710  1.00  0.00            
ATOM     14  C5  ACD     1      14.530  29.050  15.860  1.00  0.00            
ATOM     15  H7  ACD     1      14.590  29.770  16.690  1.00  0.00            
ATOM     16  O4  ACD     1      13.100  28.940  15.630  1.00  0.00            
ATOM     17  H8  ACD     1      12.660  29.120  16.470  1.00  0.00            
ATOM     18  C6  ACD     1      15.330  29.540  14.680  1.00  0.00            
ATOM     19  H9  ACD     1      15.000  28.930  13.830  1.00  0.00            
ATOM     20  O5  ACD     1      14.860  30.830  14.450  1.00  0.00            
ATOM     21  H10 ACD     1      13.920  30.840  14.240  1.00  0.00            
ATOM     22  C7  ACD     1      16.850  29.420  14.960  1.00  0.00            
ATOM     23  H11 ACD     1      17.380  29.730  14.050  1.00  0.00            
ATOM     24  O6  ACD     1      17.250  28.160  15.290  1.00  0.00            
ATOM     25  C8  ACD     1      16.570  27.560  16.440  1.00  0.00            
ATOM     26  H12 ACD     1      16.820  28.070  17.370  1.00  0.00            
ATOM     27  C9  ACD     1      17.110  26.140  16.610  1.00  0.00            
ATOM     28  H13 ACD     1      18.210  26.110  16.610  1.00  0.00            
ATOM     29  H14 ACD     1      16.760  25.770  17.580  1.00  0.00            
ATOM     30  O7  ACD     1      16.720  25.260  15.580  1.00  0.00            
ATOM     31  H15 ACD     1      16.920  25.720  14.760  1.00  0.00            
ATOM     32  O8  ACD     1      17.250  30.260  16.010  1.00  0.00            
ATOM     33  C10 ACD     1      18.320  31.170  15.720  1.00  0.00            
ATOM     34  H16 ACD     1      18.680  31.240  14.690  1.00  0.00            
ATOM     35  C11 ACD     1      17.610  32.560  15.990  1.00  0.00            
ATOM     36  H17 ACD     1      16.930  32.490  16.850  1.00  0.00            
ATOM     37  O9  ACD     1      16.800  32.940  14.810  1.00  0.00            
ATOM     38  H18 ACD     1      16.250  32.150  14.740  1.00  0.00            
ATOM     39  C12 ACD     1      18.710  33.590  16.240  1.00  0.00            
ATOM     40  H19 ACD     1      19.420  33.680  15.420  1.00  0.00            
ATOM     41  O10 ACD     1      18.170  34.880  16.600  1.00  0.00            
ATOM     42  H20 ACD     1      17.470  35.010  15.950  1.00  0.00            
ATOM     43  C13 ACD     1      19.600  33.210  17.380  1.00  0.00            
ATOM     44  H21 ACD     1      20.420  33.910  17.530  1.00  0.00            
ATOM     45  O11 ACD     1      20.240  32.060  16.990  1.00  0.00            
ATOM     46  C14 ACD     1      19.430  30.870  16.720  1.00  0.00            
ATOM     47  H22 ACD     1      18.990  30.640  17.690  1.00  0.00            
ATOM     48  C15 ACD     1      20.400  29.790  16.340  1.00  0.00            
ATOM     49  H23 ACD     1      21.090  29.710  17.190  1.00  0.00            
ATOM     50  H24 ACD     1      19.840  28.850  16.260  1.00  0.00            
ATOM     51  O12 ACD     1      21.100  30.030  15.170  1.00  0.00            
ATOM     52  H25 ACD     1      21.860  29.450  15.270  1.00  0.00            
ATOM     53  O13 ACD     1      18.840  32.980  18.550  1.00  0.00            
ATOM     54  C16 ACD     1      19.370  33.540  19.700  1.00  0.00            
ATOM     55  H26 ACD     1      20.400  33.850  19.510  1.00  0.00            
ATOM     56  C17 ACD     1      18.420  34.680  19.970  1.00  0.00            
ATOM     57  H27 ACD     1      17.400  34.300  19.830  1.00  0.00            
ATOM     58  O14 ACD     1      18.670  35.840  19.120  1.00  0.00            
ATOM     59  H28 ACD     1      18.440  35.550  18.240  1.00  0.00            
ATOM     60  C18 ACD     1      18.570  35.230  21.420  1.00  0.00            
ATOM     61  H29 ACD     1      19.440  35.890  21.490  1.00  0.00            
ATOM     62  O15 ACD     1      17.550  36.100  21.760  1.00  0.00            
ATOM     63  H30 ACD     1      17.970  36.620  22.440  1.00  0.00            
ATOM     64  C19 ACD     1      18.640  34.120  22.420  1.00  0.00            
ATOM     65  H31 ACD     1      18.960  34.460  23.410  1.00  0.00            
ATOM     66  O16 ACD     1      19.640  33.170  22.080  1.00  0.00            
ATOM     67  C20 ACD     1      19.410  32.460  20.810  1.00  0.00            
ATOM     68  H32 ACD     1      18.450  31.930  20.790  1.00  0.00            
ATOM     69  C21 ACD     1      20.470  31.380  20.620  1.00  0.00            
ATOM     70  H33 ACD     1      20.260  30.700  21.460  1.00  0.00            
ATOM     71  H34 ACD     1      20.290  30.880  19.670  1.00  0.00            
ATOM     72  O17 ACD     1      21.830  31.810  20.700  1.00  0.00            
ATOM     73  H35 ACD     1      21.930  32.340  21.500  1.00  0.00            
ATOM     74  O18 ACD     1      17.390  33.500  22.560  1.00  0.00            
ATOM     75  C22 ACD     1      16.710  33.730  23.800  1.00  0.00            
ATOM     76  H36 ACD     1      17.190  34.570  24.320  1.00  0.00            
ATOM     77  C23 ACD     1      15.270  33.970  23.400  1.00  0.00            
ATOM     78  H37 ACD     1      15.090  33.160  22.670  1.00  0.00            
ATOM     79  O19 ACD     1      15.070  35.380  22.940  1.00  0.00            
ATOM     80  H38 ACD     1      15.610  35.490  22.150  1.00  0.00            
ATOM     81  C24 ACD     1      14.230  33.670  24.520  1.00  0.00            
ATOM     82  H39 ACD     1      14.370  34.490  25.230  1.00  0.00            
ATOM     83  O20 ACD     1      12.830  33.660  24.010  1.00  0.00            
ATOM     84  H40 ACD     1      12.620  34.580  23.800  1.00  0.00            
ATOM     85  C25 ACD     1      14.540  32.300  25.220  1.00  0.00            
ATOM     86  H41 ACD     1      13.900  32.150  26.090  1.00  0.00            
ATOM     87  O21 ACD     1      15.900  32.280  25.590  1.00  0.00            
ATOM     88  C26 ACD     1      16.890  32.510  24.600  1.00  0.00            
ATOM     89  H42 ACD     1      16.890  31.610  23.970  1.00  0.00            
ATOM     90  C27 ACD     1      18.240  32.450  25.170  1.00  0.00            
ATOM     91  H43 ACD     1      18.470  31.540  25.730  1.00  0.00            
ATOM     92  H44 ACD     1      18.980  32.450  24.360  1.00  0.00            
ATOM     93  O22 ACD     1      18.420  33.560  26.050  1.00  0.00            
ATOM     94  H45 ACD     1      17.810  33.370  26.760  1.00  0.00            
ATOM     95  O23 ACD     1      14.300  31.150  24.350  1.00  0.00            
ATOM     96  C28 ACD     1      13.330  30.080  24.550  1.00  0.00            
ATOM     97  H46 ACD     1      12.790  30.290  25.490  1.00  0.00            
ATOM     98  C29 ACD     1      14.080  28.660  24.590  1.00  0.00            
ATOM     99  H47 ACD     1      14.820  28.680  23.790  1.00  0.00            
ATOM    100  O24 ACD     1      13.240  27.570  24.300  1.00  0.00            
ATOM    101  C30 ACD     1      14.730  28.400  25.930  1.00  0.00            
ATOM    102  H48 ACD     1      15.260  29.280  26.320  1.00  0.00            
ATOM    103  H49 ACD     1      13.860  28.290  26.600  1.00  0.00            
ATOM    104  O25 ACD     1      15.570  27.290  25.880  1.00  0.00            
ATOM    105  H50 ACD     1      14.900  26.700  25.520  1.00  0.00            
ATOM    106  C31 ACD     1      12.360  30.170  23.360  1.00  0.00            
ATOM    107  H51 ACD     1      12.960  30.200  22.440  1.00  0.00            
ATOM    108  O26 ACD     1      11.590  31.410  23.410  1.00  0.00            
ATOM    109  H52 ACD     1      12.200  32.150  23.550  1.00  0.00            
ATOM    110  C32 ACD     1      11.480  28.890  23.220  1.00  0.00            
ATOM    111  H53 ACD     1      10.950  28.680  24.160  1.00  0.00            
ATOM    112  O27 ACD     1      10.610  29.040  22.160  1.00  0.00            
ATOM    113  H54 ACD     1      10.310  29.950  22.160  1.00  0.00            
ATOM    114  C33 ACD     1      12.420  27.650  23.140  1.00  0.00            
ATOM    115  H55 ACD     1      11.820  26.740  23.030  1.00  0.00            
ATOM    116  O28 ACD     1      13.220  27.770  21.960  1.00  0.00            
ATOM    117  C34 ACD     1      13.290  26.690  20.980  1.00  0.00            
ATOM    118  H56 ACD     1      13.100  25.680  21.360  1.00  0.00            
ATOM    119  C35 ACD     1      12.260  26.960  19.860  1.00  0.00            
ATOM    120  H57 ACD     1      12.390  28.010  19.560  1.00  0.00            
ATOM    121  O29 ACD     1      10.910  26.890  20.270  1.00  0.00            
ATOM    122  H58 ACD     1      10.750  27.580  20.920  1.00  0.00            
ATOM    123  C36 ACD     1      12.580  26.140  18.590  1.00  0.00            
ATOM    124  H59 ACD     1      12.360  25.080  18.780  1.00  0.00            
ATOM    125  O30 ACD     1      11.790  26.530  17.490  1.00  0.00            
ATOM    126  H60 ACD     1      12.430  26.810  16.830  1.00  0.00            
ATOM    127  C1  EG4     2      15.110  35.270  17.760  1.00  0.00            
ATOM    128  O1  EG4     2      14.870  34.680  19.030  1.00  0.00            
ATOM    129  C2  EG4     2      14.480  33.330  19.220  1.00  0.00            
ATOM    130  C3  EG4     2      15.280  32.640  20.090  1.00  0.00            
ATOM    131  C4  EG4     2      15.090  31.300  20.250  1.00  0.00            
ATOM    132  C5  EG4     2      15.800  30.490  21.360  1.00  0.00            
ATOM    133  C6  EG4     2      17.040  29.660  20.940  1.00  0.00            
ATOM    134  C7  EG4     2      17.490  29.520  19.590  1.00  0.00            
ATOM    135  N1  EG4     2      18.510  28.710  19.340  1.00  0.00            
ATOM    136  C8  EG4     2      19.120  28.190  20.370  1.00  0.00            
ATOM    137  N2  EG4     2      19.860  27.180  20.040  1.00  0.00            
ATOM    138  N3  EG4     2      18.860  28.240  21.630  1.00  0.00            
ATOM    139  C9  EG4     2      17.850  29.020  21.900  1.00  0.00            
ATOM    140  N4  EG4     2      17.710  29.170  23.200  1.00  0.00            
ATOM    141  C10 EG4     2      14.180  30.650  19.480  1.00  0.00            
ATOM    142  C11 EG4     2      13.460  31.340  18.490  1.00  0.00            
ATOM    143  O2  EG4     2      12.530  30.560  17.740  1.00  0.00            
ATOM    144  C12 EG4     2      11.190  30.650  18.170  1.00  0.00            
ATOM    145  C13 EG4     2      13.560  32.730  18.360  1.00  0.00            
ATOM    146  O3  EG4     2      12.720  33.470  17.560  1.00  0.00            
ATOM    147  C14 EG4     2      12.730  33.290  16.150  1.00  0.00            
ATOM    148  H1  EG4     2      14.110  35.470  17.340  1.00  0.00            
ATOM    149  H2  EG4     2      15.450  36.290  17.950  1.00  0.00            
ATOM    150  H3  EG4     2      15.880  34.690  17.240  1.00  0.00            
ATOM    151  H4  EG4     2      16.010  33.160  20.700  1.00  0.00            
ATOM    152  H5  EG4     2      15.140  29.720  21.770  1.00  0.00            
ATOM    153  H6  EG4     2      16.040  31.170  22.190  1.00  0.00            
ATOM    154  H7  EG4     2      17.000  29.900  18.690  1.00  0.00            
ATOM    155  H8  EG4     2      19.510  26.410  20.600  1.00  0.00            
ATOM    156  H9  EG4     2      19.920  27.030  19.040  1.00  0.00            
ATOM    157  H10 EG4     2      18.240  28.530  23.780  1.00  0.00            
ATOM    158  H11 EG4     2      17.270  30.000  23.580  1.00  0.00            
ATOM    159  H12 EG4     2      14.100  29.580  19.580  1.00  0.00            
ATOM    160  H13 EG4     2      10.970  30.280  19.180  1.00  0.00            
ATOM    161  H14 EG4     2      10.850  31.700  18.190  1.00  0.00            
ATOM    162  H15 EG4     2      10.550  30.200  17.400  1.00  0.00            
ATOM    163  H16 EG4     2      12.020  33.920  15.600  1.00  0.00            
ATOM    164  H17 EG4     2      13.790  33.520  15.990  1.00  0.00            
ATOM    165  H18 EG4     2      12.660  32.260  15.790  1.00  0.00            
TER
ENDMDL
MODEL        1
ATOM      1  H1  ACD     1      13.730  22.990  21.100  1.00  0.00            
ATOM      2  O1  ACD     1      13.790  23.250  22.030  1.00  0.00            
ATOM      3  C1  ACD     1      14.840  24.220  21.820  1.00  0.00            
ATOM      4  H2  ACD     1      15.820  23.770  21.650  1.00  0.00            
ATOM      5  H3  ACD     1      14.950  24.810  22.740  1.00  0.00            
ATOM      6  C2  ACD     1      14.500  25.160  20.670  1.00  0.00            
ATOM      7  H4  ACD     1      15.340  25.840  20.480  1.00  0.00            
ATOM      8  O2  ACD     1      14.200  24.280  19.540  1.00  0.00            
ATOM      9  C3  ACD     1      14.020  25.080  18.390  1.00  0.00            
ATOM     10  H5  ACD     1      13.810  24.330  17.610  1.00  0.00            
ATOM     11  O3  ACD     1      15.250  25.860  18.160  1.00  0.00            
ATOM     12  C4  ACD     1      16.080  25.710  17.030  1.00  0.00            
ATOM     13  H6  ACD     1      15.810  24.790  16.490  1.00  0.00            
ATOM     14  C5  ACD     1      15.700  26.790  16.030  1.00  0.00            
ATOM     15  H7  ACD     1      15.700  27.750  16.570  1.00  0.00            
ATOM     16  O4  ACD     1      14.470  26.500  15.430  1.00  0.00            
ATOM     17  H8  ACD     1      13.840  26.290  16.130  1.00  0.00            
ATOM     18  C6  ACD     1      16.690  27.060  14.930  1.00  0.00            
ATOM     19  H9  ACD     1      16.660  26.230  14.220  1.00  0.00            
ATOM     20  O5  ACD     1      16.440  28.290  14.190  1.00  0.00            
ATOM     21  H10 ACD     1      15.890  27.930  13.490  1.00  0.00            
ATOM     22  C7  ACD     1      18.120  27.130  15.500  1.00  0.00            
ATOM     23  H11 ACD     1      18.890  27.220  14.720  1.00  0.00            
ATOM     24  O6  ACD     1      18.380  25.930  16.210  1.00  0.00            
ATOM     25  C8  ACD     1      17.570  25.710  17.390  1.00  0.00            
ATOM     26  H12 ACD     1      17.690  26.650  17.940  1.00  0.00            
ATOM     27  C9  ACD     1      17.970  24.500  18.190  1.00  0.00            
ATOM     28  H13 ACD     1      19.010  24.630  18.530  1.00  0.00            
ATOM     29  H14 ACD     1      17.260  24.350  19.010  1.00  0.00            
ATOM     30  O7  ACD     1      18.010  23.310  17.300  1.00  0.00            
ATOM     31  H15 ACD     1      18.190  22.540  17.850  1.00  0.00            
ATOM     32  O8  ACD     1      18.280  28.180  16.370  1.00  0.00            
ATOM     33  C10 ACD     1      19.360  29.110  16.190  1.00  0.00            
ATOM     34  H16 ACD     1      20.060  29.020  15.350  1.00  0.00            
ATOM     35  C11 ACD     1      18.750  30.480  16.020  1.00  0.00            
ATOM     36  H17 ACD     1      18.150  30.750  16.900  1.00  0.00            
ATOM     37  O9  ACD     1      17.960  30.580  14.780  1.00  0.00            
ATOM     38  H18 ACD     1      17.290  29.890  14.830  1.00  0.00            
ATOM     39  C12 ACD     1      19.820  31.580  16.050  1.00  0.00            
ATOM     40  H19 ACD     1      20.410  31.440  15.140  1.00  0.00            
ATOM     41  O10 ACD     1      19.250  32.840  16.080  1.00  0.00            
ATOM     42  H20 ACD     1      18.500  32.810  15.490  1.00  0.00            
ATOM     43  C13 ACD     1      20.670  31.510  17.340  1.00  0.00            
ATOM     44  H21 ACD     1      21.510  32.210  17.270  1.00  0.00            
ATOM     45  O11 ACD     1      21.140  30.200  17.470  1.00  0.00            
ATOM     46  C14 ACD     1      20.260  29.090  17.390  1.00  0.00            
ATOM     47  H22 ACD     1      19.620  29.150  18.280  1.00  0.00            
ATOM     48  C15 ACD     1      20.980  27.760  17.390  1.00  0.00            
ATOM     49  H23 ACD     1      21.590  27.690  18.300  1.00  0.00            
ATOM     50  H24 ACD     1      20.290  26.910  17.420  1.00  0.00            
ATOM     51  O12 ACD     1      21.790  27.600  16.240  1.00  0.00            
ATOM     52  H25 ACD     1      22.700  27.490  16.530  1.00  0.00            
ATOM     53  O13 ACD     1      19.870  31.850  18.540  1.00  0.00            
ATOM     54  C16 ACD     1      20.340  32.960  19.280  1.00  0.00            
ATOM     55  H26 ACD     1      20.930  33.630  18.640  1.00  0.00            
ATOM     56  C17 ACD     1      19.040  33.690  19.610  1.00  0.00            
ATOM     57  H27 ACD     1      18.190  32.990  19.660  1.00  0.00            
ATOM     58  O14 ACD     1      18.830  34.520  18.450  1.00  0.00            
ATOM     59  H28 ACD     1      19.070  34.030  17.660  1.00  0.00            
ATOM     60  C18 ACD     1      19.050  34.370  20.940  1.00  0.00            
ATOM     61  H29 ACD     1      19.650  35.260  20.720  1.00  0.00            
ATOM     62  O15 ACD     1      17.730  34.780  21.410  1.00  0.00            
ATOM     63  H30 ACD     1      17.140  35.060  20.700  1.00  0.00            
ATOM     64  C19 ACD     1      19.640  33.480  21.990  1.00  0.00            
ATOM     65  H31 ACD     1      19.750  34.060  22.910  1.00  0.00            
ATOM     66  O16 ACD     1      20.950  33.050  21.720  1.00  0.00            
ATOM     67  C20 ACD     1      21.130  32.370  20.490  1.00  0.00            
ATOM     68  H32 ACD     1      20.730  31.360  20.620  1.00  0.00            
ATOM     69  C21 ACD     1      22.650  32.220  20.270  1.00  0.00            
ATOM     70  H33 ACD     1      23.070  31.430  20.900  1.00  0.00            
ATOM     71  H34 ACD     1      22.720  32.020  19.200  1.00  0.00            
ATOM     72  O17 ACD     1      23.310  33.420  20.430  1.00  0.00            
ATOM     73  H35 ACD     1      23.400  33.560  21.370  1.00  0.00            
ATOM     74  O18 ACD     1      18.810  32.370  22.210  1.00  0.00            
ATOM     75  C22 ACD     1      18.550  32.120  23.540  1.00  0.00            
ATOM     76  H36 ACD     1      19.270  32.620  24.200  1.00  0.00            
ATOM     77  C23 ACD     1      17.140  32.570  23.910  1.00  0.00            
ATOM     78  H37 ACD     1      16.490  32.190  23.110  1.00  0.00            
ATOM     79  O19 ACD     1      17.060  34.010  23.990  1.00  0.00            
ATOM     80  H38 ACD     1      17.170  34.290  23.080  1.00  0.00            
ATOM     81  C24 ACD     1      16.660  31.900  25.190  1.00  0.00            
ATOM     82  H39 ACD     1      17.320  32.330  25.960  1.00  0.00            
ATOM     83  O20 ACD     1      15.330  32.250  25.480  1.00  0.00            
ATOM     84  H40 ACD     1      15.330  33.210  25.510  1.00  0.00            
ATOM     85  C25 ACD     1      16.850  30.390  25.240  1.00  0.00            
ATOM     86  H41 ACD     1      16.620  30.120  26.280  1.00  0.00            
ATOM     87  O21 ACD     1      18.270  30.290  25.050  1.00  0.00            
ATOM     88  C26 ACD     1      18.690  30.620  23.750  1.00  0.00            
ATOM     89  H42 ACD     1      18.220  30.060  22.930  1.00  0.00            
ATOM     90  C27 ACD     1      20.180  30.240  23.750  1.00  0.00            
ATOM     91  H43 ACD     1      20.370  29.160  23.780  1.00  0.00            
ATOM     92  H44 ACD     1      20.750  30.650  22.910  1.00  0.00            
ATOM     93  O22 ACD     1      20.830  30.790  24.940  1.00  0.00            
ATOM     94  H45 ACD     1      20.170  30.860  25.630  1.00  0.00            
ATOM     95  O23 ACD     1      16.030  29.710  24.260  1.00  0.00            
ATOM     96  C28 ACD     1      14.860  28.980  24.680  1.00  0.00            
ATOM     97  H46 ACD     1      14.570  29.170  25.730  1.00  0.00            
ATOM     98  C29 ACD     1      15.210  27.530  24.370  1.00  0.00            
ATOM     99  H47 ACD     1      15.690  27.480  23.390  1.00  0.00            
ATOM    100  O24 ACD     1      14.050  26.750  24.190  1.00  0.00            
ATOM    101  C30 ACD     1      16.040  26.870  25.460  1.00  0.00            
ATOM    102  H48 ACD     1      16.930  27.410  25.820  1.00  0.00            
ATOM    103  H49 ACD     1      15.410  26.710  26.350  1.00  0.00            
ATOM    104  O25 ACD     1      16.550  25.640  24.950  1.00  0.00            
ATOM    105  H50 ACD     1      15.910  24.950  25.150  1.00  0.00            
ATOM    106  C31 ACD     1      13.690  29.500  23.750  1.00  0.00            
ATOM    107  H51 ACD     1      14.180  29.690  22.780  1.00  0.00            
ATOM    108  O26 ACD     1      13.250  30.760  24.280  1.00  0.00            
ATOM    109  H52 ACD     1      13.960  31.310  24.620  1.00  0.00            
ATOM    110  C32 ACD     1      12.630  28.430  23.410  1.00  0.00            
ATOM    111  H53 ACD     1      12.150  28.440  24.390  1.00  0.00            
ATOM    112  O27 ACD     1      11.790  28.960  22.350  1.00  0.00            
ATOM    113  H54 ACD     1      10.920  29.050  22.740  1.00  0.00            
ATOM    114  C33 ACD     1      13.180  27.030  23.140  1.00  0.00            
ATOM    115  H55 ACD     1      12.380  26.280  23.210  1.00  0.00            
ATOM    116  O28 ACD     1      13.850  27.000  21.900  1.00  0.00            
ATOM    117  C34 ACD     1      13.380  26.100  20.920  1.00  0.00            
ATOM    118  H56 ACD     1      12.510  25.550  21.310  1.00  0.00            
ATOM    119  C35 ACD     1      12.930  26.950  19.730  1.00  0.00            
ATOM    120  H57 ACD     1      13.730  27.610  19.370  1.00  0.00            
ATOM    121  O29 ACD     1      11.760  27.710  19.950  1.00  0.00            
ATOM    122  H58 ACD     1      11.840  28.300  20.700  1.00  0.00            
ATOM    123  C36 ACD     1      12.750  25.990  18.540  1.00  0.00            
ATOM    124  H59 ACD     1      11.890  25.380  18.860  1.00  0.00            
ATOM    125  O30 ACD     1      12.430  26.720  17.360  1.00  0.00            
ATOM    126  H60 ACD     1      11.840  27.410  17.670  1.00  0.00            
ATOM    127  C1  EG4     2      14.460  33.690  21.300  1.00  0.00            
ATOM    128  O1  EG4     2      14.780  33.310  19.930  1.00  0.00            
ATOM    129  C2  EG4     2      15.100  31.990  19.530  1.00  0.00            
ATOM    130  C3  EG4     2      15.770  31.070  20.380  1.00  0.00            
ATOM    131  C4  EG4     2      16.070  29.810  19.880  1.00  0.00            
ATOM    132  C5  EG4     2      16.570  28.730  20.870  1.00  0.00            
ATOM    133  C6  EG4     2      18.070  28.330  20.870  1.00  0.00            
ATOM    134  C7  EG4     2      19.070  29.260  20.650  1.00  0.00            
ATOM    135  N1  EG4     2      20.360  28.800  20.780  1.00  0.00            
ATOM    136  C8  EG4     2      20.550  27.560  21.160  1.00  0.00            
ATOM    137  N2  EG4     2      21.840  27.200  21.170  1.00  0.00            
ATOM    138  N3  EG4     2      19.700  26.660  21.550  1.00  0.00            
ATOM    139  C9  EG4     2      18.470  27.120  21.390  1.00  0.00            
ATOM    140  N4  EG4     2      17.580  26.220  21.740  1.00  0.00            
ATOM    141  C10 EG4     2      16.070  29.550  18.550  1.00  0.00            
ATOM    142  C11 EG4     2      15.430  30.400  17.690  1.00  0.00            
ATOM    143  O2  EG4     2      15.220  30.040  16.380  1.00  0.00            
ATOM    144  C12 EG4     2      13.930  29.680  15.880  1.00  0.00            
ATOM    145  C13 EG4     2      14.960  31.620  18.130  1.00  0.00            
ATOM    146  O3  EG4     2      14.480  32.510  17.200  1.00  0.00            
ATOM    147  C14 EG4     2      15.110  33.750  16.800  1.00  0.00            
ATOM    148  H1  EG4     2      14.180  34.750  21.280  1.00  0.00            
ATOM    149  H2  EG4     2      13.710  33.070  21.810  1.00  0.00            
ATOM    150  H3  EG4     2      15.350  33.570  21.930  1.00  0.00            
ATOM    151  H4  EG4     2      15.840  31.230  21.450  1.00  0.00            
ATOM    152  H5  EG4     2      16.030  27.840  20.540  1.00  0.00            
ATOM    153  H6  EG4     2      16.180  28.930  21.880  1.00  0.00            
ATOM    154  H7  EG4     2      18.820  30.280  20.370  1.00  0.00            
ATOM    155  H8  EG4     2      22.040  26.710  22.030  1.00  0.00            
ATOM    156  H9  EG4     2      22.310  28.080  20.980  1.00  0.00            
ATOM    157  H10 EG4     2      17.870  25.300  22.040  1.00  0.00            
ATOM    158  H11 EG4     2      16.620  26.490  21.940  1.00  0.00            
ATOM    159  H12 EG4     2      16.350  28.540  18.280  1.00  0.00            
ATOM    160  H13 EG4     2      13.410  30.600  15.600  1.00  0.00            
ATOM    161  H14 EG4     2      14.080  29.060  14.990  1.00  0.00            
ATOM    162  H15 EG4     2      13.440  29.080  16.660  1.00  0.00            
ATOM    163  H16 EG4     2      15.150  34.520  17.590  1.00  0.00            
ATOM    164  H17 EG4     2      16.160  33.560  16.590  1.00  0.00            
ATOM    165  H18 EG4     2      14.650  34.220  15.920  1.00  0.00            
TER
ENDMDL
MODEL        1
ATOM      1  H1  ACD     1      11.600  30.250  26.110  1.00  0.00            
ATOM      2  O1  ACD     1      12.340  30.860  26.030  1.00  0.00            
ATOM      3  C1  ACD     1      12.120  31.650  24.790  1.00  0.00            
ATOM      4  H2  ACD     1      12.940  32.360  24.620  1.00  0.00            
ATOM      5  H3  ACD     1      11.200  32.250  24.740  1.00  0.00            
ATOM      6  C2  ACD     1      12.070  30.650  23.620  1.00  0.00            
ATOM      7  H4  ACD     1      13.120  30.420  23.420  1.00  0.00            
ATOM      8  O2  ACD     1      11.320  29.480  23.960  1.00  0.00            
ATOM      9  C3  ACD     1      11.250  28.470  22.950  1.00  0.00            
ATOM     10  H5  ACD     1      10.900  27.520  23.360  1.00  0.00            
ATOM     11  O3  ACD     1      12.580  28.260  22.380  1.00  0.00            
ATOM     12  C4  ACD     1      13.150  27.010  22.640  1.00  0.00            
ATOM     13  H6  ACD     1      12.460  26.280  23.100  1.00  0.00            
ATOM     14  C5  ACD     1      13.580  26.460  21.270  1.00  0.00            
ATOM     15  H7  ACD     1      14.220  27.180  20.750  1.00  0.00            
ATOM     16  O4  ACD     1      12.320  26.220  20.630  1.00  0.00            
ATOM     17  H8  ACD     1      11.820  27.040  20.610  1.00  0.00            
ATOM     18  C6  ACD     1      14.400  25.190  21.460  1.00  0.00            
ATOM     19  H9  ACD     1      13.940  24.430  22.100  1.00  0.00            
ATOM     20  O5  ACD     1      14.640  24.580  20.220  1.00  0.00            
ATOM     21  H10 ACD     1      13.790  24.360  19.830  1.00  0.00            
ATOM     22  C7  ACD     1      15.700  25.510  22.260  1.00  0.00            
ATOM     23  H11 ACD     1      16.220  24.570  22.440  1.00  0.00            
ATOM     24  O6  ACD     1      15.230  25.940  23.520  1.00  0.00            
ATOM     25  C8  ACD     1      14.390  27.170  23.530  1.00  0.00            
ATOM     26  H12 ACD     1      14.990  28.020  23.200  1.00  0.00            
ATOM     27  C9  ACD     1      14.070  27.470  25.000  1.00  0.00            
ATOM     28  H13 ACD     1      14.950  27.810  25.550  1.00  0.00            
ATOM     29  H14 ACD     1      13.390  28.320  25.060  1.00  0.00            
ATOM     30  O7  ACD     1      13.530  26.320  25.670  1.00  0.00            
ATOM     31  H15 ACD     1      14.200  25.630  25.640  1.00  0.00            
ATOM     32  O8  ACD     1      16.580  26.460  21.710  1.00  0.00            
ATOM     33  C10 ACD     1      17.680  26.040  20.880  1.00  0.00            
ATOM     34  H16 ACD     1      17.820  24.960  20.830  1.00  0.00            
ATOM     35  C11 ACD     1      17.480  26.590  19.470  1.00  0.00            
ATOM     36  H17 ACD     1      17.260  27.660  19.530  1.00  0.00            
ATOM     37  O9  ACD     1      16.600  25.750  18.780  1.00  0.00            
ATOM     38  H18 ACD     1      15.910  25.480  19.400  1.00  0.00            
ATOM     39  C12 ACD     1      18.850  26.680  18.700  1.00  0.00            
ATOM     40  H19 ACD     1      19.130  25.630  18.550  1.00  0.00            
ATOM     41  O10 ACD     1      18.710  27.340  17.420  1.00  0.00            
ATOM     42  H20 ACD     1      19.410  28.000  17.350  1.00  0.00            
ATOM     43  C13 ACD     1      19.870  27.430  19.540  1.00  0.00            
ATOM     44  H21 ACD     1      20.870  27.430  19.090  1.00  0.00            
ATOM     45  O11 ACD     1      20.060  26.670  20.690  1.00  0.00            
ATOM     46  C14 ACD     1      18.880  26.600  21.570  1.00  0.00            
ATOM     47  H22 ACD     1      18.600  27.620  21.860  1.00  0.00            
ATOM     48  C15 ACD     1      19.220  25.790  22.800  1.00  0.00            
ATOM     49  H23 ACD     1      18.250  25.540  23.240  1.00  0.00            
ATOM     50  H24 ACD     1      19.740  24.910  22.410  1.00  0.00            
ATOM     51  O12 ACD     1      20.100  26.590  23.650  1.00  0.00            
ATOM     52  H25 ACD     1      20.680  27.040  23.040  1.00  0.00            
ATOM     53  O13 ACD     1      19.410  28.690  19.850  1.00  0.00            
ATOM     54  C16 ACD     1      20.330  29.770  19.790  1.00  0.00            
ATOM     55  H26 ACD     1      21.380  29.480  19.860  1.00  0.00            
ATOM     56  C17 ACD     1      20.070  30.510  18.490  1.00  0.00            
ATOM     57  H27 ACD     1      18.990  30.730  18.540  1.00  0.00            
ATOM     58  O14 ACD     1      20.460  29.710  17.380  1.00  0.00            
ATOM     59  H28 ACD     1      20.020  30.040  16.590  1.00  0.00            
ATOM     60  C18 ACD     1      20.710  31.880  18.470  1.00  0.00            
ATOM     61  H29 ACD     1      21.780  31.810  18.220  1.00  0.00            
ATOM     62  O15 ACD     1      20.180  32.620  17.310  1.00  0.00            
ATOM     63  H30 ACD     1      20.640  32.340  16.520  1.00  0.00            
ATOM     64  C19 ACD     1      20.400  32.700  19.670  1.00  0.00            
ATOM     65  H31 ACD     1      21.010  33.600  19.580  1.00  0.00            
ATOM     66  O16 ACD     1      20.780  32.010  20.750  1.00  0.00            
ATOM     67  C20 ACD     1      20.150  30.700  20.940  1.00  0.00            
ATOM     68  H32 ACD     1      19.080  30.950  20.990  1.00  0.00            
ATOM     69  C21 ACD     1      20.530  30.030  22.270  1.00  0.00            
ATOM     70  H33 ACD     1      20.180  28.990  22.340  1.00  0.00            
ATOM     71  H34 ACD     1      21.620  29.980  22.400  1.00  0.00            
ATOM     72  O17 ACD     1      19.990  30.790  23.400  1.00  0.00            
ATOM     73  H35 ACD     1      19.060  30.560  23.530  1.00  0.00            
ATOM     74  O18 ACD     1      18.960  33.000  19.640  1.00  0.00            
ATOM     75  C22 ACD     1      18.630  34.320  19.970  1.00  0.00            
ATOM     76  H36 ACD     1      19.520  34.960  19.930  1.00  0.00            
ATOM     77  C23 ACD     1      17.640  34.730  18.870  1.00  0.00            
ATOM     78  H37 ACD     1      16.910  33.940  18.640  1.00  0.00            
ATOM     79  O19 ACD     1      18.310  34.940  17.640  1.00  0.00            
ATOM     80  H38 ACD     1      18.920  34.210  17.490  1.00  0.00            
ATOM     81  C24 ACD     1      16.880  35.930  19.230  1.00  0.00            
ATOM     82  H39 ACD     1      17.550  36.790  19.350  1.00  0.00            
ATOM     83  O20 ACD     1      15.940  36.190  18.210  1.00  0.00            
ATOM     84  H40 ACD     1      16.470  36.190  17.410  1.00  0.00            
ATOM     85  C25 ACD     1      16.250  35.830  20.560  1.00  0.00            
ATOM     86  H41 ACD     1      15.780  36.810  20.680  1.00  0.00            
ATOM     87  O21 ACD     1      17.250  35.590  21.500  1.00  0.00            
ATOM     88  C26 ACD     1      17.910  34.310  21.360  1.00  0.00            
ATOM     89  H42 ACD     1      17.210  33.470  21.450  1.00  0.00            
ATOM     90  C27 ACD     1      18.930  34.140  22.440  1.00  0.00            
ATOM     91  H43 ACD     1      19.530  33.230  22.280  1.00  0.00            
ATOM     92  H44 ACD     1      19.620  35.000  22.410  1.00  0.00            
ATOM     93  O22 ACD     1      18.180  33.960  23.650  1.00  0.00            
ATOM     94  H45 ACD     1      17.250  34.140  23.500  1.00  0.00            
ATOM     95  O23 ACD     1      15.260  34.780  20.580  1.00  0.00            
ATOM     96  C28 ACD     1      13.900  35.150  20.670  1.00  0.00            
ATOM     97  H46 ACD     1      13.710  36.190  20.400  1.00  0.00            
ATOM     98  C29 ACD     1      13.500  34.970  22.170  1.00  0.00            
ATOM     99  H47 ACD     1      13.990  34.090  22.610  1.00  0.00            
ATOM    100  O24 ACD     1      12.070  34.680  22.370  1.00  0.00            
ATOM    101  C30 ACD     1      13.840  36.210  22.860  1.00  0.00            
ATOM    102  H48 ACD     1      14.870  36.460  22.560  1.00  0.00            
ATOM    103  H49 ACD     1      13.150  37.030  22.630  1.00  0.00            
ATOM    104  O25 ACD     1      13.850  36.080  24.270  1.00  0.00            
ATOM    105  H50 ACD     1      13.970  35.150  24.470  1.00  0.00            
ATOM    106  C31 ACD     1      13.180  34.240  19.720  1.00  0.00            
ATOM    107  H51 ACD     1      13.680  33.270  19.820  1.00  0.00            
ATOM    108  O26 ACD     1      13.240  34.810  18.350  1.00  0.00            
ATOM    109  H52 ACD     1      14.160  35.100  18.320  1.00  0.00            
ATOM    110  C32 ACD     1      11.730  34.020  20.110  1.00  0.00            
ATOM    111  H53 ACD     1      11.190  34.980  20.040  1.00  0.00            
ATOM    112  O27 ACD     1      11.010  33.180  19.180  1.00  0.00            
ATOM    113  H54 ACD     1      11.400  33.350  18.310  1.00  0.00            
ATOM    114  C33 ACD     1      11.530  33.620  21.620  1.00  0.00            
ATOM    115  H55 ACD     1      10.520  33.430  21.980  1.00  0.00            
ATOM    116  O28 ACD     1      12.110  32.330  21.830  1.00  0.00            
ATOM    117  C34 ACD     1      11.350  31.300  22.450  1.00  0.00            
ATOM    118  H56 ACD     1      10.440  31.720  22.880  1.00  0.00            
ATOM    119  C35 ACD     1      10.830  30.340  21.280  1.00  0.00            
ATOM    120  H57 ACD     1      11.710  30.060  20.700  1.00  0.00            
ATOM    121  O29 ACD     1       9.860  31.060  20.450  1.00  0.00            
ATOM    122  H58 ACD     1      10.380  31.760  20.030  1.00  0.00            
ATOM    123  C36 ACD     1      10.290  29.010  21.880  1.00  0.00            
ATOM    124  H59 ACD     1       9.370  29.250  22.420  1.00  0.00            
ATOM    125  O30 ACD     1      10.070  28.020  20.840  1.00  0.00            
ATOM    126  H60 ACD     1       9.450  28.460  20.260  1.00  0.00            
ATOM    127  C1  EG4     2      12.150  28.200  17.960  1.00  0.00            
ATOM    128  O1  EG4     2      12.220  29.610  18.270  1.00  0.00            
ATOM    129  C2  EG4     2      13.470  30.170  18.450  1.00  0.00            
ATOM    130  C3  EG4     2      14.110  29.890  19.680  1.00  0.00            
ATOM    131  C4  EG4     2      15.350  30.360  19.920  1.00  0.00            
ATOM    132  C5  EG4     2      16.140  29.820  21.110  1.00  0.00            
ATOM    133  C6  EG4     2      16.130  30.610  22.430  1.00  0.00            
ATOM    134  C7  EG4     2      15.250  31.710  22.640  1.00  0.00            
ATOM    135  N1  EG4     2      15.230  32.300  23.840  1.00  0.00            
ATOM    136  C8  EG4     2      15.970  31.730  24.780  1.00  0.00            
ATOM    137  N2  EG4     2      15.840  32.180  25.990  1.00  0.00            
ATOM    138  N3  EG4     2      16.780  30.750  24.810  1.00  0.00            
ATOM    139  C9  EG4     2      16.770  30.200  23.620  1.00  0.00            
ATOM    140  N4  EG4     2      17.610  29.160  23.650  1.00  0.00            
ATOM    141  C10 EG4     2      15.980  31.150  18.970  1.00  0.00            
ATOM    142  C11 EG4     2      15.250  31.610  17.840  1.00  0.00            
ATOM    143  O2  EG4     2      15.910  32.310  16.900  1.00  0.00            
ATOM    144  C12 EG4     2      16.790  31.770  15.860  1.00  0.00            
ATOM    145  C13 EG4     2      14.040  31.080  17.530  1.00  0.00            
ATOM    146  O3  EG4     2      13.460  31.400  16.310  1.00  0.00            
ATOM    147  C14 EG4     2      13.130  30.410  15.380  1.00  0.00            
ATOM    148  H1  EG4     2      11.120  27.910  17.710  1.00  0.00            
ATOM    149  H2  EG4     2      12.830  27.920  17.150  1.00  0.00            
ATOM    150  H3  EG4     2      12.570  27.580  18.760  1.00  0.00            
ATOM    151  H4  EG4     2      13.650  29.190  20.370  1.00  0.00            
ATOM    152  H5  EG4     2      17.120  29.430  20.820  1.00  0.00            
ATOM    153  H6  EG4     2      15.560  28.940  21.390  1.00  0.00            
ATOM    154  H7  EG4     2      14.540  32.040  21.880  1.00  0.00            
ATOM    155  H8  EG4     2      14.870  32.430  26.180  1.00  0.00            
ATOM    156  H9  EG4     2      16.070  31.350  26.520  1.00  0.00            
ATOM    157  H10 EG4     2      17.960  28.970  24.580  1.00  0.00            
ATOM    158  H11 EG4     2      17.610  28.390  23.000  1.00  0.00            
ATOM    159  H12 EG4     2      17.040  31.340  19.050  1.00  0.00            
ATOM    160  H13 EG4     2      17.680  31.400  16.390  1.00  0.00            
ATOM    161  H14 EG4     2      16.460  30.860  15.350  1.00  0.00            
ATOM    162  H15 EG4     2      17.080  32.490  15.090  1.00  0.00            
ATOM    163  H16 EG4     2      13.990  29.820  15.040  1.00  0.00            
ATOM    164  H17 EG4     2      12.250  29.840  15.690  1.00  0.00            
ATOM    165  H18 EG4     2      12.700  31.000  14.570  1.00  0.00            
TER
ENDMDL
MODEL        1
ATOM      1  H1  ACD     1      17.360  26.440  23.240  1.00  0.00            
ATOM      2  O1  ACD     1      17.650  27.350  23.310  1.00  0.00            
ATOM      3  C1  ACD     1      17.770  27.790  21.970  1.00  0.00            
ATOM      4  H2  ACD     1      18.490  27.230  21.350  1.00  0.00            
ATOM      5  H3  ACD     1      18.250  28.780  21.900  1.00  0.00            
ATOM      6  C2  ACD     1      16.410  28.060  21.260  1.00  0.00            
ATOM      7  H4  ACD     1      16.610  28.590  20.320  1.00  0.00            
ATOM      8  O2  ACD     1      15.820  26.830  21.010  1.00  0.00            
ATOM      9  C3  ACD     1      14.570  26.920  20.300  1.00  0.00            
ATOM     10  H5  ACD     1      14.280  25.880  20.190  1.00  0.00            
ATOM     11  O3  ACD     1      14.760  27.580  19.080  1.00  0.00            
ATOM     12  C4  ACD     1      14.480  26.830  17.890  1.00  0.00            
ATOM     13  H6  ACD     1      13.810  25.980  18.060  1.00  0.00            
ATOM     14  C5  ACD     1      13.690  27.790  17.000  1.00  0.00            
ATOM     15  H7  ACD     1      14.120  28.790  17.150  1.00  0.00            
ATOM     16  O4  ACD     1      12.420  27.730  17.570  1.00  0.00            
ATOM     17  H8  ACD     1      11.730  27.900  16.920  1.00  0.00            
ATOM     18  C6  ACD     1      13.730  27.340  15.550  1.00  0.00            
ATOM     19  H9  ACD     1      13.320  26.320  15.540  1.00  0.00            
ATOM     20  O5  ACD     1      12.920  28.030  14.600  1.00  0.00            
ATOM     21  H10 ACD     1      13.380  28.850  14.410  1.00  0.00            
ATOM     22  C7  ACD     1      15.160  27.190  15.070  1.00  0.00            
ATOM     23  H11 ACD     1      15.230  26.850  14.030  1.00  0.00            
ATOM     24  O6  ACD     1      15.710  26.110  15.880  1.00  0.00            
ATOM     25  C8  ACD     1      15.840  26.320  17.300  1.00  0.00            
ATOM     26  H12 ACD     1      16.520  27.160  17.490  1.00  0.00            
ATOM     27  C9  ACD     1      16.330  25.010  18.030  1.00  0.00            
ATOM     28  H13 ACD     1      17.360  24.790  17.740  1.00  0.00            
ATOM     29  H14 ACD     1      16.270  25.220  19.110  1.00  0.00            
ATOM     30  O7  ACD     1      15.600  23.920  17.620  1.00  0.00            
ATOM     31  H15 ACD     1      16.110  23.140  17.850  1.00  0.00            
ATOM     32  O8  ACD     1      15.750  28.360  15.300  1.00  0.00            
ATOM     33  C10 ACD     1      16.060  29.240  14.210  1.00  0.00            
ATOM     34  H16 ACD     1      15.570  28.950  13.270  1.00  0.00            
ATOM     35  C11 ACD     1      15.450  30.650  14.480  1.00  0.00            
ATOM     36  H17 ACD     1      15.670  30.980  15.510  1.00  0.00            
ATOM     37  O9  ACD     1      14.030  30.660  14.340  1.00  0.00            
ATOM     38  H18 ACD     1      13.750  31.550  14.570  1.00  0.00            
ATOM     39  C12 ACD     1      15.970  31.690  13.500  1.00  0.00            
ATOM     40  H19 ACD     1      15.490  31.310  12.580  1.00  0.00            
ATOM     41  O10 ACD     1      15.650  33.070  13.790  1.00  0.00            
ATOM     42  H20 ACD     1      14.820  33.160  14.270  1.00  0.00            
ATOM     43  C13 ACD     1      17.530  31.570  13.440  1.00  0.00            
ATOM     44  H21 ACD     1      17.910  32.290  12.700  1.00  0.00            
ATOM     45  O11 ACD     1      17.940  30.300  13.130  1.00  0.00            
ATOM     46  C14 ACD     1      17.550  29.240  13.990  1.00  0.00            
ATOM     47  H22 ACD     1      18.020  29.390  14.960  1.00  0.00            
ATOM     48  C15 ACD     1      18.200  27.980  13.610  1.00  0.00            
ATOM     49  H23 ACD     1      19.260  28.260  13.510  1.00  0.00            
ATOM     50  H24 ACD     1      18.090  27.280  14.440  1.00  0.00            
ATOM     51  O12 ACD     1      17.660  27.590  12.270  1.00  0.00            
ATOM     52  H25 ACD     1      18.080  26.740  12.130  1.00  0.00            
ATOM     53  O13 ACD     1      18.090  31.850  14.710  1.00  0.00            
ATOM     54  C16 ACD     1      19.120  32.820  14.770  1.00  0.00            
ATOM     55  H26 ACD     1      19.660  32.900  13.810  1.00  0.00            
ATOM     56  C17 ACD     1      18.600  34.190  15.110  1.00  0.00            
ATOM     57  H27 ACD     1      18.040  33.940  16.020  1.00  0.00            
ATOM     58  O14 ACD     1      17.810  34.750  13.990  1.00  0.00            
ATOM     59  H28 ACD     1      17.130  34.080  13.920  1.00  0.00            
ATOM     60  C18 ACD     1      19.690  35.130  15.570  1.00  0.00            
ATOM     61  H29 ACD     1      20.240  35.400  14.660  1.00  0.00            
ATOM     62  O15 ACD     1      19.090  36.390  16.050  1.00  0.00            
ATOM     63  H30 ACD     1      18.860  36.400  16.980  1.00  0.00            
ATOM     64  C19 ACD     1      20.520  34.540  16.690  1.00  0.00            
ATOM     65  H31 ACD     1      21.330  35.250  16.870  1.00  0.00            
ATOM     66  O16 ACD     1      21.080  33.360  16.220  1.00  0.00            
ATOM     67  C20 ACD     1      20.110  32.360  15.860  1.00  0.00            
ATOM     68  H32 ACD     1      19.510  32.080  16.750  1.00  0.00            
ATOM     69  C21 ACD     1      20.910  31.140  15.420  1.00  0.00            
ATOM     70  H33 ACD     1      20.180  30.340  15.310  1.00  0.00            
ATOM     71  H34 ACD     1      21.280  31.320  14.400  1.00  0.00            
ATOM     72  O17 ACD     1      21.940  30.780  16.270  1.00  0.00            
ATOM     73  H35 ACD     1      22.470  31.570  16.370  1.00  0.00            
ATOM     74  O18 ACD     1      19.710  34.450  17.850  1.00  0.00            
ATOM     75  C22 ACD     1      20.170  35.060  19.090  1.00  0.00            
ATOM     76  H36 ACD     1      21.000  35.760  18.910  1.00  0.00            
ATOM     77  C23 ACD     1      18.970  35.810  19.700  1.00  0.00            
ATOM     78  H37 ACD     1      18.050  35.230  19.570  1.00  0.00            
ATOM     79  O19 ACD     1      18.860  37.090  19.010  1.00  0.00            
ATOM     80  H38 ACD     1      18.200  37.630  19.450  1.00  0.00            
ATOM     81  C24 ACD     1      19.080  35.970  21.250  1.00  0.00            
ATOM     82  H39 ACD     1      19.940  36.630  21.390  1.00  0.00            
ATOM     83  O20 ACD     1      17.910  36.420  21.860  1.00  0.00            
ATOM     84  H40 ACD     1      18.120  36.930  22.660  1.00  0.00            
ATOM     85  C25 ACD     1      19.370  34.640  21.880  1.00  0.00            
ATOM     86  H41 ACD     1      19.530  34.720  22.960  1.00  0.00            
ATOM     87  O21 ACD     1      20.610  34.200  21.350  1.00  0.00            
ATOM     88  C26 ACD     1      20.630  33.840  20.000  1.00  0.00            
ATOM     89  H42 ACD     1      19.960  33.000  19.810  1.00  0.00            
ATOM     90  C27 ACD     1      22.010  33.290  19.650  1.00  0.00            
ATOM     91  H43 ACD     1      22.040  32.880  18.630  1.00  0.00            
ATOM     92  H44 ACD     1      22.710  34.130  19.640  1.00  0.00            
ATOM     93  O22 ACD     1      22.360  32.250  20.550  1.00  0.00            
ATOM     94  H45 ACD     1      21.720  31.530  20.530  1.00  0.00            
ATOM     95  O23 ACD     1      18.390  33.630  21.620  1.00  0.00            
ATOM     96  C28 ACD     1      17.810  33.010  22.800  1.00  0.00            
ATOM     97  H46 ACD     1      17.950  33.530  23.760  1.00  0.00            
ATOM     98  C29 ACD     1      18.340  31.640  22.980  1.00  0.00            
ATOM     99  H47 ACD     1      18.410  31.050  22.060  1.00  0.00            
ATOM    100  O24 ACD     1      17.480  30.980  23.900  1.00  0.00            
ATOM    101  C30 ACD     1      19.650  31.580  23.650  1.00  0.00            
ATOM    102  H48 ACD     1      20.350  32.150  23.020  1.00  0.00            
ATOM    103  H49 ACD     1      19.560  32.130  24.600  1.00  0.00            
ATOM    104  O25 ACD     1      20.150  30.330  23.900  1.00  0.00            
ATOM    105  H50 ACD     1      19.500  29.870  24.440  1.00  0.00            
ATOM    106  C31 ACD     1      16.320  33.190  22.600  1.00  0.00            
ATOM    107  H51 ACD     1      16.010  32.910  21.590  1.00  0.00            
ATOM    108  O26 ACD     1      16.020  34.620  22.870  1.00  0.00            
ATOM    109  H52 ACD     1      16.580  35.110  22.260  1.00  0.00            
ATOM    110  C32 ACD     1      15.580  32.300  23.580  1.00  0.00            
ATOM    111  H53 ACD     1      15.750  32.700  24.590  1.00  0.00            
ATOM    112  O27 ACD     1      14.200  32.230  23.380  1.00  0.00            
ATOM    113  H54 ACD     1      13.880  33.130  23.510  1.00  0.00            
ATOM    114  C33 ACD     1      16.110  30.820  23.580  1.00  0.00            
ATOM    115  H55 ACD     1      15.540  30.210  24.290  1.00  0.00            
ATOM    116  O28 ACD     1      15.910  30.320  22.280  1.00  0.00            
ATOM    117  C34 ACD     1      15.460  28.940  22.100  1.00  0.00            
ATOM    118  H56 ACD     1      15.480  28.430  23.080  1.00  0.00            
ATOM    119  C35 ACD     1      13.960  28.970  21.680  1.00  0.00            
ATOM    120  H57 ACD     1      13.970  29.690  20.850  1.00  0.00            
ATOM    121  O29 ACD     1      13.090  29.520  22.630  1.00  0.00            
ATOM    122  H58 ACD     1      13.480  30.380  22.800  1.00  0.00            
ATOM    123  C36 ACD     1      13.470  27.640  21.110  1.00  0.00            
ATOM    124  H59 ACD     1      13.120  27.050  21.970  1.00  0.00            
ATOM    125  O30 ACD     1      12.370  27.850  20.310  1.00  0.00            
ATOM    126  H60 ACD     1      12.600  27.940  19.380  1.00  0.00            
ATOM    127  C1  EG4     2      11.810  31.240  18.520  1.00  0.00            
ATOM    128  O1  EG4     2      12.800  31.580  19.450  1.00  0.00            
ATOM    129  C2  EG4     2      14.110  31.900  19.020  1.00  0.00            
ATOM    130  C3  EG4     2      14.990  30.880  18.690  1.00  0.00            
ATOM    131  C4  EG4     2      16.320  31.190  18.350  1.00  0.00            
ATOM    132  C5  EG4     2      17.200  30.060  17.740  1.00  0.00            
ATOM    133  C6  EG4     2      18.530  29.730  18.330  1.00  0.00            
ATOM    134  C7  EG4     2      19.000  30.490  19.360  1.00  0.00            
ATOM    135  N1  EG4     2      20.270  30.360  19.880  1.00  0.00            
ATOM    136  C8  EG4     2      20.820  29.290  19.440  1.00  0.00            
ATOM    137  N2  EG4     2      21.900  28.960  20.100  1.00  0.00            
ATOM    138  N3  EG4     2      20.530  28.460  18.500  1.00  0.00            
ATOM    139  C9  EG4     2      19.390  28.750  17.960  1.00  0.00            
ATOM    140  N4  EG4     2      18.990  27.780  17.100  1.00  0.00            
ATOM    141  C10 EG4     2      16.690  32.540  18.260  1.00  0.00            
ATOM    142  C11 EG4     2      15.790  33.620  18.530  1.00  0.00            
ATOM    143  O2  EG4     2      16.170  34.880  18.160  1.00  0.00            
ATOM    144  C12 EG4     2      15.600  35.600  17.070  1.00  0.00            
ATOM    145  C13 EG4     2      14.500  33.260  18.930  1.00  0.00            
ATOM    146  O3  EG4     2      13.620  34.270  19.280  1.00  0.00            
ATOM    147  C14 EG4     2      13.940  35.150  20.320  1.00  0.00            
ATOM    148  H1  EG4     2      11.900  32.000  17.740  1.00  0.00            
ATOM    149  H2  EG4     2      11.850  30.220  18.110  1.00  0.00            
ATOM    150  H3  EG4     2      10.810  31.140  18.970  1.00  0.00            
ATOM    151  H4  EG4     2      14.620  29.860  18.710  1.00  0.00            
ATOM    152  H5  EG4     2      17.230  30.320  16.670  1.00  0.00            
ATOM    153  H6  EG4     2      16.650  29.120  17.830  1.00  0.00            
ATOM    154  H7  EG4     2      18.410  31.310  19.760  1.00  0.00            
ATOM    155  H8  EG4     2      22.350  28.070  19.910  1.00  0.00            
ATOM    156  H9  EG4     2      22.170  29.460  20.940  1.00  0.00            
ATOM    157  H10 EG4     2      18.190  27.920  16.500  1.00  0.00            
ATOM    158  H11 EG4     2      19.670  27.080  16.840  1.00  0.00            
ATOM    159  H12 EG4     2      17.660  32.750  17.820  1.00  0.00            
ATOM    160  H13 EG4     2      14.510  35.590  17.160  1.00  0.00            
ATOM    161  H14 EG4     2      15.980  36.630  17.010  1.00  0.00            
ATOM    162  H15 EG4     2      15.880  34.990  16.210  1.00  0.00            
ATOM    163  H16 EG4     2      14.920  35.610  20.180  1.00  0.00            
ATOM    164  H17 EG4     2      13.210  35.970  20.400  1.00  0.00            
ATOM    165  H18 EG4     2      13.970  34.590  21.260  1.00  0.00            
TER
ENDMDL
MODEL        1
ATOM      1  H1  ACD     1      11.430  31.550  27.330  1.00  0.00            
ATOM      2  O1  ACD     1      11.130  32.340  26.860  1.00  0.00            
ATOM      3  C1  ACD     1      11.740  32.260  25.560  1.00  0.00            
ATOM      4  H2  ACD     1      11.460  31.320  25.080  1.00  0.00            
ATOM      5  H3  ACD     1      12.830  32.250  25.620  1.00  0.00            
ATOM      6  C2  ACD     1      11.280  33.300  24.530  1.00  0.00            
ATOM      7  H4  ACD     1      11.640  32.910  23.580  1.00  0.00            
ATOM      8  O2  ACD     1       9.880  33.370  24.260  1.00  0.00            
ATOM      9  C3  ACD     1       9.540  34.130  23.140  1.00  0.00            
ATOM     10  H5  ACD     1       8.470  34.210  22.960  1.00  0.00            
ATOM     11  O3  ACD     1       9.990  33.630  21.890  1.00  0.00            
ATOM     12  C4  ACD     1       9.110  32.810  21.110  1.00  0.00            
ATOM     13  H6  ACD     1       8.190  32.560  21.660  1.00  0.00            
ATOM     14  C5  ACD     1       8.740  33.720  19.950  1.00  0.00            
ATOM     15  H7  ACD     1       9.680  34.210  19.670  1.00  0.00            
ATOM     16  O4  ACD     1       7.780  34.670  20.290  1.00  0.00            
ATOM     17  H8  ACD     1       7.000  34.280  20.700  1.00  0.00            
ATOM     18  C6  ACD     1       8.370  32.900  18.710  1.00  0.00            
ATOM     19  H9  ACD     1       7.350  32.520  18.880  1.00  0.00            
ATOM     20  O5  ACD     1       8.220  33.650  17.500  1.00  0.00            
ATOM     21  H10 ACD     1       7.450  34.210  17.540  1.00  0.00            
ATOM     22  C7  ACD     1       9.320  31.710  18.410  1.00  0.00            
ATOM     23  H11 ACD     1       8.910  31.130  17.580  1.00  0.00            
ATOM     24  O6  ACD     1       9.360  30.900  19.530  1.00  0.00            
ATOM     25  C8  ACD     1       9.900  31.550  20.690  1.00  0.00            
ATOM     26  H12 ACD     1      10.970  31.720  20.480  1.00  0.00            
ATOM     27  C9  ACD     1       9.790  30.510  21.830  1.00  0.00            
ATOM     28  H13 ACD     1      10.330  30.860  22.720  1.00  0.00            
ATOM     29  H14 ACD     1       8.710  30.450  22.010  1.00  0.00            
ATOM     30  O7  ACD     1      10.380  29.280  21.470  1.00  0.00            
ATOM     31  H15 ACD     1      11.110  29.290  20.840  1.00  0.00            
ATOM     32  O8  ACD     1      10.590  32.270  18.090  1.00  0.00            
ATOM     33  C10 ACD     1      11.140  31.900  16.800  1.00  0.00            
ATOM     34  H16 ACD     1      10.400  31.360  16.190  1.00  0.00            
ATOM     35  C11 ACD     1      11.550  33.220  16.140  1.00  0.00            
ATOM     36  H17 ACD     1      11.980  33.970  16.830  1.00  0.00            
ATOM     37  O9  ACD     1      10.320  33.820  15.670  1.00  0.00            
ATOM     38  H18 ACD     1       9.700  33.680  16.390  1.00  0.00            
ATOM     39  C12 ACD     1      12.480  32.990  15.060  1.00  0.00            
ATOM     40  H19 ACD     1      11.980  32.320  14.350  1.00  0.00            
ATOM     41  O10 ACD     1      12.990  34.150  14.410  1.00  0.00            
ATOM     42  H20 ACD     1      13.490  34.570  15.110  1.00  0.00            
ATOM     43  C13 ACD     1      13.640  32.140  15.520  1.00  0.00            
ATOM     44  H21 ACD     1      14.150  31.810  14.620  1.00  0.00            
ATOM     45  O11 ACD     1      13.170  30.870  15.950  1.00  0.00            
ATOM     46  C14 ACD     1      12.330  30.950  17.090  1.00  0.00            
ATOM     47  H22 ACD     1      12.880  31.390  17.930  1.00  0.00            
ATOM     48  C15 ACD     1      11.840  29.560  17.360  1.00  0.00            
ATOM     49  H23 ACD     1      12.700  28.950  17.660  1.00  0.00            
ATOM     50  H24 ACD     1      11.070  29.580  18.140  1.00  0.00            
ATOM     51  O12 ACD     1      11.300  28.960  16.160  1.00  0.00            
ATOM     52  H25 ACD     1      12.020  28.920  15.530  1.00  0.00            
ATOM     53  O13 ACD     1      14.490  32.700  16.560  1.00  0.00            
ATOM     54  C16 ACD     1      15.710  33.250  16.080  1.00  0.00            
ATOM     55  H26 ACD     1      15.760  33.210  14.980  1.00  0.00            
ATOM     56  C17 ACD     1      15.630  34.740  16.520  1.00  0.00            
ATOM     57  H27 ACD     1      15.240  34.790  17.550  1.00  0.00            
ATOM     58  O14 ACD     1      14.820  35.560  15.690  1.00  0.00            
ATOM     59  H28 ACD     1      14.870  36.480  15.980  1.00  0.00            
ATOM     60  C18 ACD     1      17.070  35.340  16.590  1.00  0.00            
ATOM     61  H29 ACD     1      17.440  35.420  15.560  1.00  0.00            
ATOM     62  O15 ACD     1      17.160  36.600  17.190  1.00  0.00            
ATOM     63  H30 ACD     1      17.210  36.370  18.120  1.00  0.00            
ATOM     64  C19 ACD     1      17.930  34.470  17.520  1.00  0.00            
ATOM     65  H31 ACD     1      18.920  34.930  17.620  1.00  0.00            
ATOM     66  O16 ACD     1      18.030  33.150  17.080  1.00  0.00            
ATOM     67  C20 ACD     1      16.790  32.460  16.920  1.00  0.00            
ATOM     68  H32 ACD     1      16.370  32.260  17.910  1.00  0.00            
ATOM     69  C21 ACD     1      17.050  31.110  16.220  1.00  0.00            
ATOM     70  H33 ACD     1      17.890  30.750  16.830  1.00  0.00            
ATOM     71  H34 ACD     1      16.210  30.410  16.300  1.00  0.00            
ATOM     72  O17 ACD     1      17.460  31.300  14.870  1.00  0.00            
ATOM     73  H35 ACD     1      18.330  31.700  14.930  1.00  0.00            
ATOM     74  O18 ACD     1      17.420  34.590  18.820  1.00  0.00            
ATOM     75  C22 ACD     1      18.340  34.370  19.880  1.00  0.00            
ATOM     76  H36 ACD     1      19.360  34.170  19.540  1.00  0.00            
ATOM     77  C23 ACD     1      18.330  35.670  20.630  1.00  0.00            
ATOM     78  H37 ACD     1      17.270  35.920  20.810  1.00  0.00            
ATOM     79  O19 ACD     1      18.900  36.640  19.690  1.00  0.00            
ATOM     80  H38 ACD     1      19.130  37.460  20.140  1.00  0.00            
ATOM     81  C24 ACD     1      19.030  35.520  21.970  1.00  0.00            
ATOM     82  H39 ACD     1      20.060  35.190  21.810  1.00  0.00            
ATOM     83  O20 ACD     1      18.890  36.840  22.650  1.00  0.00            
ATOM     84  H40 ACD     1      18.040  36.860  23.100  1.00  0.00            
ATOM     85  C25 ACD     1      18.370  34.410  22.750  1.00  0.00            
ATOM     86  H41 ACD     1      18.890  34.330  23.710  1.00  0.00            
ATOM     87  O21 ACD     1      18.380  33.220  22.090  1.00  0.00            
ATOM     88  C26 ACD     1      17.920  33.150  20.740  1.00  0.00            
ATOM     89  H42 ACD     1      16.830  33.040  20.690  1.00  0.00            
ATOM     90  C27 ACD     1      18.460  31.880  20.150  1.00  0.00            
ATOM     91  H43 ACD     1      18.140  31.030  20.760  1.00  0.00            
ATOM     92  H44 ACD     1      18.010  31.660  19.180  1.00  0.00            
ATOM     93  O22 ACD     1      19.890  31.840  20.150  1.00  0.00            
ATOM     94  H45 ACD     1      20.110  31.820  21.090  1.00  0.00            
ATOM     95  O23 ACD     1      17.100  34.730  22.990  1.00  0.00            
ATOM     96  C28 ACD     1      16.760  34.890  24.390  1.00  0.00            
ATOM     97  H46 ACD     1      17.610  35.030  25.080  1.00  0.00            
ATOM     98  C29 ACD     1      15.960  33.660  24.880  1.00  0.00            
ATOM     99  H47 ACD     1      15.270  33.280  24.120  1.00  0.00            
ATOM    100  O24 ACD     1      15.230  33.990  26.090  1.00  0.00            
ATOM    101  C30 ACD     1      16.820  32.470  25.360  1.00  0.00            
ATOM    102  H48 ACD     1      16.100  31.700  25.680  1.00  0.00            
ATOM    103  H49 ACD     1      17.540  32.110  24.610  1.00  0.00            
ATOM    104  O25 ACD     1      17.500  32.800  26.540  1.00  0.00            
ATOM    105  H50 ACD     1      17.890  33.660  26.350  1.00  0.00            
ATOM    106  C31 ACD     1      15.870  36.140  24.450  1.00  0.00            
ATOM    107  H51 ACD     1      15.240  36.100  23.560  1.00  0.00            
ATOM    108  O26 ACD     1      16.700  37.300  24.400  1.00  0.00            
ATOM    109  H52 ACD     1      16.140  38.080  24.370  1.00  0.00            
ATOM    110  C32 ACD     1      14.980  36.200  25.670  1.00  0.00            
ATOM    111  H53 ACD     1      15.680  36.250  26.520  1.00  0.00            
ATOM    112  O27 ACD     1      14.100  37.280  25.650  1.00  0.00            
ATOM    113  H54 ACD     1      13.540  37.090  24.890  1.00  0.00            
ATOM    114  C33 ACD     1      14.190  34.890  25.830  1.00  0.00            
ATOM    115  H55 ACD     1      13.550  34.950  26.720  1.00  0.00            
ATOM    116  O28 ACD     1      13.340  34.620  24.730  1.00  0.00            
ATOM    117  C34 ACD     1      11.910  34.700  24.840  1.00  0.00            
ATOM    118  H56 ACD     1      11.770  35.190  25.810  1.00  0.00            
ATOM    119  C35 ACD     1      11.590  35.650  23.720  1.00  0.00            
ATOM    120  H57 ACD     1      12.160  35.390  22.820  1.00  0.00            
ATOM    121  O29 ACD     1      12.060  36.980  23.990  1.00  0.00            
ATOM    122  H58 ACD     1      11.460  37.630  23.590  1.00  0.00            
ATOM    123  C36 ACD     1      10.050  35.590  23.370  1.00  0.00            
ATOM    124  H59 ACD     1       9.420  36.020  24.150  1.00  0.00            
ATOM    125  O30 ACD     1       9.780  36.260  22.130  1.00  0.00            
ATOM    126  H60 ACD     1      10.020  35.630  21.440  1.00  0.00            
ATOM    127  C1  EG4     2      10.360  37.140  18.230  1.00  0.00            
ATOM    128  O1  EG4     2      11.020  37.230  19.490  1.00  0.00            
ATOM    129  C2  EG4     2      12.270  36.720  19.820  1.00  0.00            
ATOM    130  C3  EG4     2      12.530  35.350  19.520  1.00  0.00            
ATOM    131  C4  EG4     2      13.650  34.730  19.970  1.00  0.00            
ATOM    132  C5  EG4     2      13.940  33.300  19.630  1.00  0.00            
ATOM    133  C6  EG4     2      14.180  32.310  20.810  1.00  0.00            
ATOM    134  C7  EG4     2      13.730  32.470  22.110  1.00  0.00            
ATOM    135  N1  EG4     2      13.820  31.430  22.900  1.00  0.00            
ATOM    136  C8  EG4     2      14.440  30.340  22.550  1.00  0.00            
ATOM    137  N2  EG4     2      14.590  29.490  23.530  1.00  0.00            
ATOM    138  N3  EG4     2      14.840  30.040  21.340  1.00  0.00            
ATOM    139  C9  EG4     2      14.760  31.080  20.510  1.00  0.00            
ATOM    140  N4  EG4     2      15.030  30.700  19.270  1.00  0.00            
ATOM    141  C10 EG4     2      14.560  35.450  20.750  1.00  0.00            
ATOM    142  C11 EG4     2      14.300  36.810  21.090  1.00  0.00            
ATOM    143  O2  EG4     2      15.290  37.500  21.750  1.00  0.00            
ATOM    144  C12 EG4     2      16.020  38.540  21.170  1.00  0.00            
ATOM    145  C13 EG4     2      13.120  37.450  20.660  1.00  0.00            
ATOM    146  O3  EG4     2      12.790  38.700  21.160  1.00  0.00            
ATOM    147  C14 EG4     2      12.820  39.800  20.240  1.00  0.00            
ATOM    148  H1  EG4     2      10.160  36.080  18.070  1.00  0.00            
ATOM    149  H2  EG4     2       9.380  37.640  18.240  1.00  0.00            
ATOM    150  H3  EG4     2      10.980  37.600  17.450  1.00  0.00            
ATOM    151  H4  EG4     2      11.890  34.710  18.920  1.00  0.00            
ATOM    152  H5  EG4     2      14.800  33.400  18.950  1.00  0.00            
ATOM    153  H6  EG4     2      13.080  32.900  19.080  1.00  0.00            
ATOM    154  H7  EG4     2      13.240  33.380  22.450  1.00  0.00            
ATOM    155  H8  EG4     2      14.980  28.600  23.270  1.00  0.00            
ATOM    156  H9  EG4     2      13.670  29.350  23.930  1.00  0.00            
ATOM    157  H10 EG4     2      15.260  29.720  19.150  1.00  0.00            
ATOM    158  H11 EG4     2      14.700  31.280  18.510  1.00  0.00            
ATOM    159  H12 EG4     2      15.420  34.890  21.110  1.00  0.00            
ATOM    160  H13 EG4     2      16.460  38.090  20.270  1.00  0.00            
ATOM    161  H14 EG4     2      15.500  39.500  21.090  1.00  0.00            
ATOM    162  H15 EG4     2      16.830  38.800  21.860  1.00  0.00            
ATOM    163  H16 EG4     2      13.230  40.730  20.640  1.00  0.00            
ATOM    164  H17 EG4     2      13.500  39.640  19.400  1.00  0.00            
ATOM    165  H18 EG4     2      11.790  39.870  19.870  1.00  0.00            
TER
ENDMDL
MODEL        1
ATOM      1  H1  ACD     1      16.250  24.340  26.660  1.00  0.00            
ATOM      2  O1  ACD     1      15.410  24.610  27.030  1.00  0.00            
ATOM      3  C1  ACD     1      15.390  26.010  26.940  1.00  0.00            
ATOM      4  H2  ACD     1      16.290  26.370  27.460  1.00  0.00            
ATOM      5  H3  ACD     1      14.450  26.340  27.410  1.00  0.00            
ATOM      6  C2  ACD     1      15.380  26.480  25.460  1.00  0.00            
ATOM      7  H4  ACD     1      16.080  25.810  24.940  1.00  0.00            
ATOM      8  O2  ACD     1      14.050  26.480  24.920  1.00  0.00            
ATOM      9  C3  ACD     1      13.970  27.000  23.600  1.00  0.00            
ATOM     10  H5  ACD     1      12.950  26.920  23.200  1.00  0.00            
ATOM     11  O3  ACD     1      14.860  26.290  22.730  1.00  0.00            
ATOM     12  C4  ACD     1      14.170  25.290  21.920  1.00  0.00            
ATOM     13  H6  ACD     1      13.140  25.110  22.230  1.00  0.00            
ATOM     14  C5  ACD     1      14.170  25.890  20.510  1.00  0.00            
ATOM     15  H7  ACD     1      15.200  26.260  20.360  1.00  0.00            
ATOM     16  O4  ACD     1      13.280  26.960  20.290  1.00  0.00            
ATOM     17  H8  ACD     1      13.190  27.170  19.360  1.00  0.00            
ATOM     18  C6  ACD     1      13.980  24.890  19.380  1.00  0.00            
ATOM     19  H9  ACD     1      12.970  24.480  19.370  1.00  0.00            
ATOM     20  O5  ACD     1      14.330  25.580  18.090  1.00  0.00            
ATOM     21  H10 ACD     1      15.110  25.190  17.670  1.00  0.00            
ATOM     22  C7  ACD     1      14.760  23.610  19.520  1.00  0.00            
ATOM     23  H11 ACD     1      14.480  22.920  18.720  1.00  0.00            
ATOM     24  O6  ACD     1      14.530  23.130  20.820  1.00  0.00            
ATOM     25  C8  ACD     1      14.950  23.990  21.950  1.00  0.00            
ATOM     26  H12 ACD     1      16.030  24.130  21.830  1.00  0.00            
ATOM     27  C9  ACD     1      14.580  23.210  23.220  1.00  0.00            
ATOM     28  H13 ACD     1      15.340  22.430  23.360  1.00  0.00            
ATOM     29  H14 ACD     1      14.780  23.930  24.020  1.00  0.00            
ATOM     30  O7  ACD     1      13.210  22.730  23.190  1.00  0.00            
ATOM     31  H15 ACD     1      13.110  22.380  22.300  1.00  0.00            
ATOM     32  O8  ACD     1      16.110  23.890  19.370  1.00  0.00            
ATOM     33  C10 ACD     1      16.960  22.990  18.580  1.00  0.00            
ATOM     34  H16 ACD     1      16.300  22.360  17.990  1.00  0.00            
ATOM     35  C11 ACD     1      17.760  23.900  17.680  1.00  0.00            
ATOM     36  H17 ACD     1      18.080  24.770  18.270  1.00  0.00            
ATOM     37  O9  ACD     1      16.920  24.450  16.630  1.00  0.00            
ATOM     38  H18 ACD     1      16.660  23.720  16.070  1.00  0.00            
ATOM     39  C12 ACD     1      19.050  23.250  17.130  1.00  0.00            
ATOM     40  H19 ACD     1      18.640  22.530  16.420  1.00  0.00            
ATOM     41  O10 ACD     1      19.850  24.230  16.510  1.00  0.00            
ATOM     42  H20 ACD     1      20.140  24.830  17.210  1.00  0.00            
ATOM     43  C13 ACD     1      19.850  22.540  18.200  1.00  0.00            
ATOM     44  H21 ACD     1      20.770  22.100  17.820  1.00  0.00            
ATOM     45  O11 ACD     1      18.970  21.580  18.800  1.00  0.00            
ATOM     46  C14 ACD     1      17.830  22.150  19.520  1.00  0.00            
ATOM     47  H22 ACD     1      18.210  22.720  20.370  1.00  0.00            
ATOM     48  C15 ACD     1      16.980  21.050  20.170  1.00  0.00            
ATOM     49  H23 ACD     1      17.650  20.500  20.840  1.00  0.00            
ATOM     50  H24 ACD     1      16.120  21.410  20.760  1.00  0.00            
ATOM     51  O12 ACD     1      16.450  20.090  19.190  1.00  0.00            
ATOM     52  H25 ACD     1      16.000  19.350  19.610  1.00  0.00            
ATOM     53  O13 ACD     1      20.260  23.480  19.260  1.00  0.00            
ATOM     54  C16 ACD     1      21.600  24.040  19.150  1.00  0.00            
ATOM     55  H26 ACD     1      21.980  23.860  18.130  1.00  0.00            
ATOM     56  C17 ACD     1      21.490  25.560  19.350  1.00  0.00            
ATOM     57  H27 ACD     1      20.790  25.780  20.170  1.00  0.00            
ATOM     58  O14 ACD     1      20.930  26.150  18.200  1.00  0.00            
ATOM     59  H28 ACD     1      20.560  26.990  18.470  1.00  0.00            
ATOM     60  C18 ACD     1      22.880  26.100  19.550  1.00  0.00            
ATOM     61  H29 ACD     1      23.460  25.820  18.670  1.00  0.00            
ATOM     62  O15 ACD     1      22.900  27.570  19.720  1.00  0.00            
ATOM     63  H30 ACD     1      22.530  28.000  18.940  1.00  0.00            
ATOM     64  C19 ACD     1      23.490  25.460  20.810  1.00  0.00            
ATOM     65  H31 ACD     1      24.510  25.840  20.950  1.00  0.00            
ATOM     66  O16 ACD     1      23.550  24.030  20.690  1.00  0.00            
ATOM     67  C20 ACD     1      22.320  23.310  20.270  1.00  0.00            
ATOM     68  H32 ACD     1      21.660  23.190  21.140  1.00  0.00            
ATOM     69  C21 ACD     1      22.600  21.940  19.910  1.00  0.00            
ATOM     70  H33 ACD     1      23.090  21.400  20.740  1.00  0.00            
ATOM     71  H34 ACD     1      21.660  21.440  19.610  1.00  0.00            
ATOM     72  O17 ACD     1      23.390  21.740  18.700  1.00  0.00            
ATOM     73  H35 ACD     1      24.290  21.990  18.910  1.00  0.00            
ATOM     74  O18 ACD     1      22.670  25.760  21.920  1.00  0.00            
ATOM     75  C22 ACD     1      23.390  26.160  23.080  1.00  0.00            
ATOM     76  H36 ACD     1      24.470  25.960  22.990  1.00  0.00            
ATOM     77  C23 ACD     1      23.230  27.660  23.310  1.00  0.00            
ATOM     78  H37 ACD     1      22.160  27.830  23.150  1.00  0.00            
ATOM     79  O19 ACD     1      23.980  28.270  22.220  1.00  0.00            
ATOM     80  H38 ACD     1      23.690  27.880  21.390  1.00  0.00            
ATOM     81  C24 ACD     1      23.640  28.140  24.630  1.00  0.00            
ATOM     82  H39 ACD     1      24.720  27.950  24.640  1.00  0.00            
ATOM     83  O20 ACD     1      23.410  29.540  24.660  1.00  0.00            
ATOM     84  H40 ACD     1      23.540  29.800  23.750  1.00  0.00            
ATOM     85  C25 ACD     1      22.950  27.370  25.740  1.00  0.00            
ATOM     86  H41 ACD     1      23.360  27.660  26.710  1.00  0.00            
ATOM     87  O21 ACD     1      23.290  26.010  25.510  1.00  0.00            
ATOM     88  C26 ACD     1      22.810  25.430  24.300  1.00  0.00            
ATOM     89  H42 ACD     1      21.710  25.430  24.300  1.00  0.00            
ATOM     90  C27 ACD     1      23.220  23.950  24.310  1.00  0.00            
ATOM     91  H43 ACD     1      23.180  23.470  23.320  1.00  0.00            
ATOM     92  H44 ACD     1      24.240  23.860  24.710  1.00  0.00            
ATOM     93  O22 ACD     1      22.400  23.220  25.110  1.00  0.00            
ATOM     94  H45 ACD     1      22.570  22.280  24.970  1.00  0.00            
ATOM     95  O23 ACD     1      21.540  27.480  25.660  1.00  0.00            
ATOM     96  C28 ACD     1      20.760  27.950  26.710  1.00  0.00            
ATOM     97  H46 ACD     1      21.390  28.310  27.530  1.00  0.00            
ATOM     98  C29 ACD     1      19.740  26.890  27.080  1.00  0.00            
ATOM     99  H47 ACD     1      19.450  26.320  26.190  1.00  0.00            
ATOM    100  O24 ACD     1      18.520  27.360  27.650  1.00  0.00            
ATOM    101  C30 ACD     1      20.340  25.980  28.120  1.00  0.00            
ATOM    102  H48 ACD     1      19.670  25.160  28.420  1.00  0.00            
ATOM    103  H49 ACD     1      21.240  25.430  27.820  1.00  0.00            
ATOM    104  O25 ACD     1      20.620  26.760  29.320  1.00  0.00            
ATOM    105  H50 ACD     1      19.740  27.110  29.480  1.00  0.00            
ATOM    106  C31 ACD     1      20.150  29.240  26.190  1.00  0.00            
ATOM    107  H51 ACD     1      19.910  28.920  25.170  1.00  0.00            
ATOM    108  O26 ACD     1      21.010  30.400  26.220  1.00  0.00            
ATOM    109  H52 ACD     1      21.750  30.130  25.670  1.00  0.00            
ATOM    110  C32 ACD     1      18.800  29.620  26.860  1.00  0.00            
ATOM    111  H53 ACD     1      19.110  29.980  27.850  1.00  0.00            
ATOM    112  O27 ACD     1      18.170  30.630  26.140  1.00  0.00            
ATOM    113  H54 ACD     1      18.810  31.310  25.900  1.00  0.00            
ATOM    114  C33 ACD     1      17.830  28.390  27.040  1.00  0.00            
ATOM    115  H55 ACD     1      16.980  28.690  27.670  1.00  0.00            
ATOM    116  O28 ACD     1      17.370  27.880  25.770  1.00  0.00            
ATOM    117  C34 ACD     1      15.960  27.910  25.530  1.00  0.00            
ATOM    118  H56 ACD     1      15.430  28.450  26.330  1.00  0.00            
ATOM    119  C35 ACD     1      15.800  28.600  24.150  1.00  0.00            
ATOM    120  H57 ACD     1      16.480  28.120  23.440  1.00  0.00            
ATOM    121  O29 ACD     1      16.280  29.950  24.290  1.00  0.00            
ATOM    122  H58 ACD     1      17.050  30.030  24.860  1.00  0.00            
ATOM    123  C36 ACD     1      14.340  28.500  23.640  1.00  0.00            
ATOM    124  H59 ACD     1      13.620  29.010  24.290  1.00  0.00            
ATOM    125  O30 ACD     1      14.300  28.970  22.300  1.00  0.00            
ATOM    126  H60 ACD     1      14.610  28.320  21.660  1.00  0.00            
ATOM    127  C1  EG4     2      17.620  27.590  17.940  1.00  0.00            
ATOM    128  O1  EG4     2      17.130  27.540  19.260  1.00  0.00            
ATOM    129  C2  EG4     2      17.890  27.410  20.390  1.00  0.00            
ATOM    130  C3  EG4     2      18.180  26.090  20.880  1.00  0.00            
ATOM    131  C4  EG4     2      18.950  25.970  22.050  1.00  0.00            
ATOM    132  C5  EG4     2      19.570  24.590  22.460  1.00  0.00            
ATOM    133  C6  EG4     2      19.020  23.870  23.740  1.00  0.00            
ATOM    134  C7  EG4     2      18.290  24.560  24.710  1.00  0.00            
ATOM    135  N1  EG4     2      17.960  24.000  25.900  1.00  0.00            
ATOM    136  C8  EG4     2      18.420  22.760  26.060  1.00  0.00            
ATOM    137  N2  EG4     2      18.150  22.230  27.260  1.00  0.00            
ATOM    138  N3  EG4     2      19.230  22.050  25.300  1.00  0.00            
ATOM    139  C9  EG4     2      19.470  22.640  24.140  1.00  0.00            
ATOM    140  N4  EG4     2      20.260  21.910  23.360  1.00  0.00            
ATOM    141  C10 EG4     2      19.520  27.120  22.640  1.00  0.00            
ATOM    142  C11 EG4     2      19.320  28.420  22.090  1.00  0.00            
ATOM    143  O2  EG4     2      20.010  29.460  22.650  1.00  0.00            
ATOM    144  C12 EG4     2      20.870  30.360  21.810  1.00  0.00            
ATOM    145  C13 EG4     2      18.480  28.590  20.990  1.00  0.00            
ATOM    146  O3  EG4     2      18.200  29.850  20.500  1.00  0.00            
ATOM    147  C14 EG4     2      17.220  30.600  21.260  1.00  0.00            
ATOM    148  H1  EG4     2      16.850  27.500  17.170  1.00  0.00            
ATOM    149  H2  EG4     2      18.280  28.450  17.790  1.00  0.00            
ATOM    150  H3  EG4     2      18.250  26.720  17.700  1.00  0.00            
ATOM    151  H4  EG4     2      17.960  25.170  20.340  1.00  0.00            
ATOM    152  H5  EG4     2      20.670  24.610  22.460  1.00  0.00            
ATOM    153  H6  EG4     2      19.290  23.930  21.620  1.00  0.00            
ATOM    154  H7  EG4     2      18.140  25.630  24.560  1.00  0.00            
ATOM    155  H8  EG4     2      18.260  21.220  27.340  1.00  0.00            
ATOM    156  H9  EG4     2      17.720  22.820  27.960  1.00  0.00            
ATOM    157  H10 EG4     2      20.560  21.010  23.720  1.00  0.00            
ATOM    158  H11 EG4     2      20.570  22.300  22.480  1.00  0.00            
ATOM    159  H12 EG4     2      20.320  26.990  23.370  1.00  0.00            
ATOM    160  H13 EG4     2      20.280  31.110  21.270  1.00  0.00            
ATOM    161  H14 EG4     2      21.590  30.930  22.410  1.00  0.00            
ATOM    162  H15 EG4     2      21.450  29.810  21.060  1.00  0.00            
ATOM    163  H16 EG4     2      17.540  31.060  22.200  1.00  0.00            
ATOM    164  H17 EG4     2      16.820  31.430  20.670  1.00  0.00            
ATOM    165  H18 EG4     2      16.400  29.920  21.520  1.00  0.00            
TER
ENDMDL
MODEL        1
ATOM      1  H1  ACD     1      19.150  28.240  13.190  1.00  0.00            
ATOM      2  O1  ACD     1      19.420  27.460  12.710  1.00  0.00            
ATOM      3  C1  ACD     1      20.190  26.670  13.620  1.00  0.00            
ATOM      4  H2  ACD     1      19.470  26.030  14.150  1.00  0.00            
ATOM      5  H3  ACD     1      20.730  27.260  14.360  1.00  0.00            
ATOM      6  C2  ACD     1      21.080  25.710  12.970  1.00  0.00            
ATOM      7  H4  ACD     1      21.500  25.080  13.770  1.00  0.00            
ATOM      8  O2  ACD     1      20.230  24.850  12.210  1.00  0.00            
ATOM      9  C3  ACD     1      20.870  23.830  11.480  1.00  0.00            
ATOM     10  H5  ACD     1      20.100  23.240  10.980  1.00  0.00            
ATOM     11  O3  ACD     1      21.760  23.050  12.260  1.00  0.00            
ATOM     12  C4  ACD     1      21.160  21.810  12.770  1.00  0.00            
ATOM     13  H6  ACD     1      20.160  21.630  12.380  1.00  0.00            
ATOM     14  C5  ACD     1      21.910  20.660  12.000  1.00  0.00            
ATOM     15  H7  ACD     1      22.960  20.940  11.820  1.00  0.00            
ATOM     16  O4  ACD     1      21.480  20.750  10.650  1.00  0.00            
ATOM     17  H8  ACD     1      20.560  20.460  10.590  1.00  0.00            
ATOM     18  C6  ACD     1      21.890  19.320  12.790  1.00  0.00            
ATOM     19  H9  ACD     1      20.860  18.920  12.820  1.00  0.00            
ATOM     20  O5  ACD     1      22.820  18.410  12.150  1.00  0.00            
ATOM     21  H10 ACD     1      23.700  18.530  12.520  1.00  0.00            
ATOM     22  C7  ACD     1      22.320  19.510  14.230  1.00  0.00            
ATOM     23  H11 ACD     1      22.340  18.540  14.750  1.00  0.00            
ATOM     24  O6  ACD     1      21.290  20.300  14.760  1.00  0.00            
ATOM     25  C8  ACD     1      21.320  21.670  14.310  1.00  0.00            
ATOM     26  H12 ACD     1      22.220  22.200  14.630  1.00  0.00            
ATOM     27  C9  ACD     1      20.120  22.360  14.930  1.00  0.00            
ATOM     28  H13 ACD     1      20.120  23.420  14.630  1.00  0.00            
ATOM     29  H14 ACD     1      19.160  21.950  14.600  1.00  0.00            
ATOM     30  O7  ACD     1      20.010  22.250  16.330  1.00  0.00            
ATOM     31  H15 ACD     1      19.960  21.330  16.620  1.00  0.00            
ATOM     32  O8  ACD     1      23.540  20.120  14.280  1.00  0.00            
ATOM     33  C10 ACD     1      24.470  19.490  15.260  1.00  0.00            
ATOM     34  H16 ACD     1      23.940  18.680  15.770  1.00  0.00            
ATOM     35  C11 ACD     1      25.700  18.900  14.630  1.00  0.00            
ATOM     36  H17 ACD     1      26.050  19.520  13.790  1.00  0.00            
ATOM     37  O9  ACD     1      25.350  17.600  14.090  1.00  0.00            
ATOM     38  H18 ACD     1      26.130  17.100  13.820  1.00  0.00            
ATOM     39  C12 ACD     1      26.900  18.760  15.610  1.00  0.00            
ATOM     40  H19 ACD     1      26.670  17.820  16.130  1.00  0.00            
ATOM     41  O10 ACD     1      28.060  18.500  14.890  1.00  0.00            
ATOM     42  H20 ACD     1      28.050  17.540  14.800  1.00  0.00            
ATOM     43  C13 ACD     1      27.160  19.940  16.440  1.00  0.00            
ATOM     44  H21 ACD     1      27.990  19.880  17.160  1.00  0.00            
ATOM     45  O11 ACD     1      25.940  20.130  17.120  1.00  0.00            
ATOM     46  C14 ACD     1      24.860  20.580  16.310  1.00  0.00            
ATOM     47  H22 ACD     1      25.070  21.550  15.840  1.00  0.00            
ATOM     48  C15 ACD     1      23.700  20.880  17.250  1.00  0.00            
ATOM     49  H23 ACD     1      24.030  21.660  17.940  1.00  0.00            
ATOM     50  H24 ACD     1      22.840  21.210  16.660  1.00  0.00            
ATOM     51  O12 ACD     1      23.230  19.690  17.960  1.00  0.00            
ATOM     52  H25 ACD     1      22.650  19.950  18.680  1.00  0.00            
ATOM     53  O13 ACD     1      27.410  21.130  15.600  1.00  0.00            
ATOM     54  C16 ACD     1      28.710  21.550  15.330  1.00  0.00            
ATOM     55  H26 ACD     1      29.470  20.790  15.540  1.00  0.00            
ATOM     56  C17 ACD     1      28.840  21.780  13.850  1.00  0.00            
ATOM     57  H27 ACD     1      27.960  22.430  13.740  1.00  0.00            
ATOM     58  O14 ACD     1      28.620  20.590  13.120  1.00  0.00            
ATOM     59  H28 ACD     1      28.140  19.970  13.680  1.00  0.00            
ATOM     60  C18 ACD     1      30.160  22.530  13.470  1.00  0.00            
ATOM     61  H29 ACD     1      30.960  21.780  13.480  1.00  0.00            
ATOM     62  O15 ACD     1      30.130  23.090  12.120  1.00  0.00            
ATOM     63  H30 ACD     1      30.850  22.750  11.590  1.00  0.00            
ATOM     64  C19 ACD     1      30.400  23.730  14.440  1.00  0.00            
ATOM     65  H31 ACD     1      31.350  24.230  14.250  1.00  0.00            
ATOM     66  O16 ACD     1      30.290  23.290  15.750  1.00  0.00            
ATOM     67  C20 ACD     1      29.070  22.730  16.210  1.00  0.00            
ATOM     68  H32 ACD     1      28.360  23.560  16.170  1.00  0.00            
ATOM     69  C21 ACD     1      29.110  22.350  17.650  1.00  0.00            
ATOM     70  H33 ACD     1      28.350  21.630  17.970  1.00  0.00            
ATOM     71  H34 ACD     1      30.090  21.890  17.840  1.00  0.00            
ATOM     72  O17 ACD     1      29.100  23.490  18.520  1.00  0.00            
ATOM     73  H35 ACD     1      28.190  23.750  18.700  1.00  0.00            
ATOM     74  O18 ACD     1      29.350  24.670  14.290  1.00  0.00            
ATOM     75  C22 ACD     1      29.630  26.080  14.100  1.00  0.00            
ATOM     76  H36 ACD     1      30.700  26.290  14.170  1.00  0.00            
ATOM     77  C23 ACD     1      29.110  26.450  12.730  1.00  0.00            
ATOM     78  H37 ACD     1      28.100  26.080  12.530  1.00  0.00            
ATOM     79  O19 ACD     1      30.030  25.790  11.800  1.00  0.00            
ATOM     80  H38 ACD     1      29.840  24.840  11.860  1.00  0.00            
ATOM     81  C24 ACD     1      29.030  27.950  12.470  1.00  0.00            
ATOM     82  H39 ACD     1      30.020  28.370  12.710  1.00  0.00            
ATOM     83  O20 ACD     1      28.460  28.290  11.210  1.00  0.00            
ATOM     84  H40 ACD     1      28.970  27.790  10.570  1.00  0.00            
ATOM     85  C25 ACD     1      28.150  28.570  13.620  1.00  0.00            
ATOM     86  H41 ACD     1      27.970  29.630  13.410  1.00  0.00            
ATOM     87  O21 ACD     1      28.730  28.310  14.880  1.00  0.00            
ATOM     88  C26 ACD     1      28.890  26.930  15.200  1.00  0.00            
ATOM     89  H42 ACD     1      27.940  26.490  15.520  1.00  0.00            
ATOM     90  C27 ACD     1      29.690  26.790  16.470  1.00  0.00            
ATOM     91  H43 ACD     1      29.270  27.470  17.220  1.00  0.00            
ATOM     92  H44 ACD     1      29.590  25.750  16.810  1.00  0.00            
ATOM     93  O22 ACD     1      31.160  27.060  16.290  1.00  0.00            
ATOM     94  H45 ACD     1      31.560  27.150  17.160  1.00  0.00            
ATOM     95  O23 ACD     1      26.780  27.980  13.670  1.00  0.00            
ATOM     96  C28 ACD     1      25.690  28.770  13.650  1.00  0.00            
ATOM     97  H46 ACD     1      25.930  29.790  13.980  1.00  0.00            
ATOM     98  C29 ACD     1      24.730  28.250  14.690  1.00  0.00            
ATOM     99  H47 ACD     1      24.840  27.150  14.750  1.00  0.00            
ATOM    100  O24 ACD     1      23.400  28.650  14.360  1.00  0.00            
ATOM    101  C30 ACD     1      25.020  28.870  16.020  1.00  0.00            
ATOM    102  H48 ACD     1      26.080  28.620  16.170  1.00  0.00            
ATOM    103  H49 ACD     1      24.830  29.920  15.800  1.00  0.00            
ATOM    104  O25 ACD     1      24.110  28.350  17.040  1.00  0.00            
ATOM    105  H50 ACD     1      23.220  28.360  16.680  1.00  0.00            
ATOM    106  C31 ACD     1      25.270  28.750  12.160  1.00  0.00            
ATOM    107  H51 ACD     1      25.390  27.720  11.810  1.00  0.00            
ATOM    108  O26 ACD     1      26.190  29.590  11.390  1.00  0.00            
ATOM    109  H52 ACD     1      27.020  29.110  11.380  1.00  0.00            
ATOM    110  C32 ACD     1      23.890  29.120  12.060  1.00  0.00            
ATOM    111  H53 ACD     1      23.690  30.140  12.420  1.00  0.00            
ATOM    112  O27 ACD     1      23.340  28.920  10.820  1.00  0.00            
ATOM    113  H54 ACD     1      23.400  27.980  10.660  1.00  0.00            
ATOM    114  C33 ACD     1      23.050  28.320  13.090  1.00  0.00            
ATOM    115  H55 ACD     1      21.990  28.590  12.970  1.00  0.00            
ATOM    116  O28 ACD     1      23.110  26.940  12.870  1.00  0.00            
ATOM    117  C34 ACD     1      22.100  26.370  12.060  1.00  0.00            
ATOM    118  H56 ACD     1      21.540  27.030  11.400  1.00  0.00            
ATOM    119  C35 ACD     1      22.800  25.440  11.030  1.00  0.00            
ATOM    120  H57 ACD     1      23.420  24.710  11.560  1.00  0.00            
ATOM    121  O29 ACD     1      23.450  26.280  10.100  1.00  0.00            
ATOM    122  H58 ACD     1      23.810  25.770   9.360  1.00  0.00            
ATOM    123  C36 ACD     1      21.660  24.660  10.400  1.00  0.00            
ATOM    124  H59 ACD     1      20.850  25.230   9.930  1.00  0.00            
ATOM    125  O30 ACD     1      22.250  23.680   9.490  1.00  0.00            
ATOM    126  H60 ACD     1      22.320  22.870  10.000  1.00  0.00            
ATOM    127  C1  EG4     2      26.080  19.400  11.080  1.00  0.00            
ATOM    128  O1  EG4     2      25.260  20.440  11.650  1.00  0.00            
ATOM    129  C2  EG4     2      25.490  21.830  11.540  1.00  0.00            
ATOM    130  C3  EG4     2      25.530  22.520  12.750  1.00  0.00            
ATOM    131  C4  EG4     2      25.750  23.880  12.800  1.00  0.00            
ATOM    132  C5  EG4     2      26.060  24.630  14.110  1.00  0.00            
ATOM    133  C6  EG4     2      25.030  24.500  15.250  1.00  0.00            
ATOM    134  C7  EG4     2      23.700  24.240  14.960  1.00  0.00            
ATOM    135  N1  EG4     2      22.810  24.190  15.970  1.00  0.00            
ATOM    136  C8  EG4     2      23.280  24.350  17.210  1.00  0.00            
ATOM    137  N2  EG4     2      22.340  24.470  18.140  1.00  0.00            
ATOM    138  N3  EG4     2      24.540  24.580  17.600  1.00  0.00            
ATOM    139  C9  EG4     2      25.410  24.670  16.640  1.00  0.00            
ATOM    140  N4  EG4     2      26.730  24.920  17.040  1.00  0.00            
ATOM    141  C10 EG4     2      25.920  24.590  11.650  1.00  0.00            
ATOM    142  C11 EG4     2      25.940  23.880  10.420  1.00  0.00            
ATOM    143  O2  EG4     2      26.080  24.580   9.200  1.00  0.00            
ATOM    144  C12 EG4     2      26.590  25.960   9.130  1.00  0.00            
ATOM    145  C13 EG4     2      25.770  22.500  10.290  1.00  0.00            
ATOM    146  O3  EG4     2      25.530  21.800   9.100  1.00  0.00            
ATOM    147  C14 EG4     2      26.730  21.610   8.240  1.00  0.00            
ATOM    148  H1  EG4     2      26.240  19.620  10.020  1.00  0.00            
ATOM    149  H2  EG4     2      27.050  19.340  11.580  1.00  0.00            
ATOM    150  H3  EG4     2      25.550  18.440  11.070  1.00  0.00            
ATOM    151  H4  EG4     2      25.410  21.960  13.670  1.00  0.00            
ATOM    152  H5  EG4     2      26.430  25.650  13.950  1.00  0.00            
ATOM    153  H6  EG4     2      26.990  24.200  14.510  1.00  0.00            
ATOM    154  H7  EG4     2      23.320  23.950  13.980  1.00  0.00            
ATOM    155  H8  EG4     2      21.420  24.640  17.760  1.00  0.00            
ATOM    156  H9  EG4     2      22.580  25.080  18.910  1.00  0.00            
ATOM    157  H10 EG4     2      26.960  24.800  18.020  1.00  0.00            
ATOM    158  H11 EG4     2      27.490  24.990  16.370  1.00  0.00            
ATOM    159  H12 EG4     2      26.160  25.640  11.710  1.00  0.00            
ATOM    160  H13 EG4     2      25.870  26.610   9.660  1.00  0.00            
ATOM    161  H14 EG4     2      27.560  26.140   9.600  1.00  0.00            
ATOM    162  H15 EG4     2      26.560  26.210   8.060  1.00  0.00            
ATOM    163  H16 EG4     2      26.810  22.430   7.520  1.00  0.00            
ATOM    164  H17 EG4     2      27.600  21.630   8.910  1.00  0.00            
ATOM    165  H18 EG4     2      26.690  20.670   7.690  1.00  0.00            
TER
ENDMDL
MODEL        1
ATOM      1  H1  ACD     1       1.530  25.920  13.690  1.00  0.00            
ATOM      2  O1  ACD     1       0.900  26.630  13.780  1.00  0.00            
ATOM      3  C1  ACD     1       1.270  27.640  12.840  1.00  0.00            
ATOM      4  H2  ACD     1       2.260  27.530  12.390  1.00  0.00            
ATOM      5  H3  ACD     1       1.400  28.560  13.430  1.00  0.00            
ATOM      6  C2  ACD     1       0.290  27.920  11.770  1.00  0.00            
ATOM      7  H4  ACD     1       0.740  28.690  11.130  1.00  0.00            
ATOM      8  O2  ACD     1       0.080  26.760  11.010  1.00  0.00            
ATOM      9  C3  ACD     1      -1.030  26.740  10.030  1.00  0.00            
ATOM     10  H5  ACD     1      -1.030  25.750   9.550  1.00  0.00            
ATOM     11  O3  ACD     1      -0.730  27.740   9.090  1.00  0.00            
ATOM     12  C4  ACD     1      -0.690  27.380   7.740  1.00  0.00            
ATOM     13  H6  ACD     1      -1.420  26.570   7.590  1.00  0.00            
ATOM     14  C5  ACD     1      -1.280  28.550   6.870  1.00  0.00            
ATOM     15  H7  ACD     1      -0.760  29.490   7.100  1.00  0.00            
ATOM     16  O4  ACD     1      -2.660  28.690   7.180  1.00  0.00            
ATOM     17  H8  ACD     1      -3.090  29.250   6.530  1.00  0.00            
ATOM     18  C6  ACD     1      -1.100  28.260   5.350  1.00  0.00            
ATOM     19  H9  ACD     1      -1.530  27.290   5.080  1.00  0.00            
ATOM     20  O5  ACD     1      -1.640  29.300   4.490  1.00  0.00            
ATOM     21  H10 ACD     1      -1.100  30.090   4.460  1.00  0.00            
ATOM     22  C7  ACD     1       0.410  28.150   5.110  1.00  0.00            
ATOM     23  H11 ACD     1       0.620  27.900   4.070  1.00  0.00            
ATOM     24  O6  ACD     1       0.870  26.980   5.830  1.00  0.00            
ATOM     25  C8  ACD     1       0.720  27.020   7.290  1.00  0.00            
ATOM     26  H12 ACD     1       1.360  27.820   7.700  1.00  0.00            
ATOM     27  C9  ACD     1       1.140  25.730   7.850  1.00  0.00            
ATOM     28  H13 ACD     1       2.080  25.590   7.290  1.00  0.00            
ATOM     29  H14 ACD     1       1.380  25.820   8.920  1.00  0.00            
ATOM     30  O7  ACD     1       0.300  24.590   7.620  1.00  0.00            
ATOM     31  H15 ACD     1       0.800  23.840   7.950  1.00  0.00            
ATOM     32  O8  ACD     1       1.110  29.290   5.450  1.00  0.00            
ATOM     33  C10 ACD     1       1.710  30.120   4.450  1.00  0.00            
ATOM     34  H16 ACD     1       1.750  29.670   3.450  1.00  0.00            
ATOM     35  C11 ACD     1       1.080  31.520   4.380  1.00  0.00            
ATOM     36  H17 ACD     1       1.010  31.870   5.420  1.00  0.00            
ATOM     37  O9  ACD     1      -0.220  31.510   3.790  1.00  0.00            
ATOM     38  H18 ACD     1      -0.680  32.330   4.000  1.00  0.00            
ATOM     39  C12 ACD     1       1.990  32.590   3.640  1.00  0.00            
ATOM     40  H19 ACD     1       2.030  32.160   2.630  1.00  0.00            
ATOM     41  O10 ACD     1       1.310  33.850   3.590  1.00  0.00            
ATOM     42  H20 ACD     1       0.790  33.810   2.790  1.00  0.00            
ATOM     43  C13 ACD     1       3.350  32.650   4.190  1.00  0.00            
ATOM     44  H21 ACD     1       4.010  33.410   3.760  1.00  0.00            
ATOM     45  O11 ACD     1       3.910  31.330   4.150  1.00  0.00            
ATOM     46  C14 ACD     1       3.160  30.260   4.820  1.00  0.00            
ATOM     47  H22 ACD     1       3.250  30.590   5.870  1.00  0.00            
ATOM     48  C15 ACD     1       3.920  28.970   4.680  1.00  0.00            
ATOM     49  H23 ACD     1       4.920  29.110   5.100  1.00  0.00            
ATOM     50  H24 ACD     1       3.270  28.200   5.130  1.00  0.00            
ATOM     51  O12 ACD     1       4.150  28.560   3.330  1.00  0.00            
ATOM     52  H25 ACD     1       4.690  27.770   3.380  1.00  0.00            
ATOM     53  O13 ACD     1       3.200  32.940   5.550  1.00  0.00            
ATOM     54  C16 ACD     1       4.100  33.850   6.180  1.00  0.00            
ATOM     55  H26 ACD     1       5.010  34.090   5.610  1.00  0.00            
ATOM     56  C17 ACD     1       3.320  35.120   6.430  1.00  0.00            
ATOM     57  H27 ACD     1       2.380  34.780   6.900  1.00  0.00            
ATOM     58  O14 ACD     1       2.930  35.710   5.130  1.00  0.00            
ATOM     59  H28 ACD     1       2.330  35.150   4.640  1.00  0.00            
ATOM     60  C18 ACD     1       4.070  36.060   7.400  1.00  0.00            
ATOM     61  H29 ACD     1       4.970  36.550   7.020  1.00  0.00            
ATOM     62  O15 ACD     1       3.210  37.150   7.800  1.00  0.00            
ATOM     63  H30 ACD     1       2.980  37.690   7.040  1.00  0.00            
ATOM     64  C19 ACD     1       4.470  35.360   8.780  1.00  0.00            
ATOM     65  H31 ACD     1       5.090  35.960   9.450  1.00  0.00            
ATOM     66  O16 ACD     1       5.260  34.290   8.370  1.00  0.00            
ATOM     67  C20 ACD     1       4.580  33.280   7.520  1.00  0.00            
ATOM     68  H32 ACD     1       3.680  32.950   8.060  1.00  0.00            
ATOM     69  C21 ACD     1       5.510  32.080   7.300  1.00  0.00            
ATOM     70  H33 ACD     1       5.830  31.610   8.240  1.00  0.00            
ATOM     71  H34 ACD     1       5.000  31.200   6.880  1.00  0.00            
ATOM     72  O17 ACD     1       6.670  32.330   6.600  1.00  0.00            
ATOM     73  H35 ACD     1       7.320  32.760   7.150  1.00  0.00            
ATOM     74  O18 ACD     1       3.360  34.900   9.590  1.00  0.00            
ATOM     75  C22 ACD     1       3.120  35.480  10.850  1.00  0.00            
ATOM     76  H36 ACD     1       3.650  36.440  10.960  1.00  0.00            
ATOM     77  C23 ACD     1       1.620  35.680  10.980  1.00  0.00            
ATOM     78  H37 ACD     1       1.080  34.770  10.710  1.00  0.00            
ATOM     79  O19 ACD     1       1.200  36.840  10.210  1.00  0.00            
ATOM     80  H38 ACD     1       1.350  36.720   9.270  1.00  0.00            
ATOM     81  C24 ACD     1       1.310  35.950  12.470  1.00  0.00            
ATOM     82  H39 ACD     1       1.800  36.850  12.850  1.00  0.00            
ATOM     83  O20 ACD     1      -0.080  36.250  12.700  1.00  0.00            
ATOM     84  H40 ACD     1      -0.190  37.080  12.220  1.00  0.00            
ATOM     85  C25 ACD     1       1.650  34.720  13.260  1.00  0.00            
ATOM     86  H41 ACD     1       1.430  34.910  14.310  1.00  0.00            
ATOM     87  O21 ACD     1       3.030  34.600  13.210  1.00  0.00            
ATOM     88  C26 ACD     1       3.580  34.470  11.840  1.00  0.00            
ATOM     89  H42 ACD     1       3.250  33.520  11.410  1.00  0.00            
ATOM     90  C27 ACD     1       5.090  34.350  11.940  1.00  0.00            
ATOM     91  H43 ACD     1       5.560  34.540  10.970  1.00  0.00            
ATOM     92  H44 ACD     1       5.480  35.160  12.560  1.00  0.00            
ATOM     93  O22 ACD     1       5.420  33.110  12.360  1.00  0.00            
ATOM     94  H45 ACD     1       4.900  32.440  11.920  1.00  0.00            
ATOM     95  O23 ACD     1       0.970  33.550  12.860  1.00  0.00            
ATOM     96  C28 ACD     1       0.220  32.800  13.840  1.00  0.00            
ATOM     97  H46 ACD     1       0.100  33.310  14.810  1.00  0.00            
ATOM     98  C29 ACD     1       0.930  31.440  14.120  1.00  0.00            
ATOM     99  H47 ACD     1       1.120  30.860  13.210  1.00  0.00            
ATOM    100  O24 ACD     1       0.010  30.590  14.780  1.00  0.00            
ATOM    101  C30 ACD     1       2.210  31.490  14.900  1.00  0.00            
ATOM    102  H48 ACD     1       2.840  32.150  14.290  1.00  0.00            
ATOM    103  H49 ACD     1       1.970  32.020  15.840  1.00  0.00            
ATOM    104  O25 ACD     1       2.790  30.220  15.140  1.00  0.00            
ATOM    105  H50 ACD     1       2.060  29.650  15.420  1.00  0.00            
ATOM    106  C31 ACD     1      -1.140  32.720  13.210  1.00  0.00            
ATOM    107  H51 ACD     1      -1.130  32.620  12.120  1.00  0.00            
ATOM    108  O26 ACD     1      -1.720  34.030  13.510  1.00  0.00            
ATOM    109  H52 ACD     1      -1.070  34.660  13.200  1.00  0.00            
ATOM    110  C32 ACD     1      -1.940  31.560  13.940  1.00  0.00            
ATOM    111  H53 ACD     1      -2.130  31.860  14.980  1.00  0.00            
ATOM    112  O27 ACD     1      -3.200  31.350  13.320  1.00  0.00            
ATOM    113  H54 ACD     1      -3.000  31.060  12.430  1.00  0.00            
ATOM    114  C33 ACD     1      -1.110  30.260  14.000  1.00  0.00            
ATOM    115  H55 ACD     1      -1.710  29.530  14.550  1.00  0.00            
ATOM    116  O28 ACD     1      -0.750  29.840  12.690  1.00  0.00            
ATOM    117  C34 ACD     1      -1.020  28.450  12.390  1.00  0.00            
ATOM    118  H56 ACD     1      -1.300  27.860  13.270  1.00  0.00            
ATOM    119  C35 ACD     1      -2.240  28.410  11.390  1.00  0.00            
ATOM    120  H57 ACD     1      -2.160  29.190  10.630  1.00  0.00            
ATOM    121  O29 ACD     1      -3.430  28.590  12.130  1.00  0.00            
ATOM    122  H58 ACD     1      -4.110  28.360  11.490  1.00  0.00            
ATOM    123  C36 ACD     1      -2.350  27.120  10.690  1.00  0.00            
ATOM    124  H59 ACD     1      -2.790  26.340  11.340  1.00  0.00            
ATOM    125  O30 ACD     1      -3.270  27.250   9.620  1.00  0.00            
ATOM    126  H60 ACD     1      -2.800  27.680   8.900  1.00  0.00            
ATOM    127  C1  EG4     2      -3.970  30.850   9.680  1.00  0.00            
ATOM    128  O1  EG4     2      -2.880  31.530  10.510  1.00  0.00            
ATOM    129  C2  EG4     2      -1.770  32.120   9.860  1.00  0.00            
ATOM    130  C3  EG4     2      -0.720  31.340   9.420  1.00  0.00            
ATOM    131  C4  EG4     2       0.360  31.850   8.730  1.00  0.00            
ATOM    132  C5  EG4     2       1.540  31.010   8.340  1.00  0.00            
ATOM    133  C6  EG4     2       2.400  30.470   9.490  1.00  0.00            
ATOM    134  C7  EG4     2       2.480  31.080  10.720  1.00  0.00            
ATOM    135  N1  EG4     2       3.450  30.870  11.640  1.00  0.00            
ATOM    136  C8  EG4     2       4.290  30.010  11.170  1.00  0.00            
ATOM    137  N2  EG4     2       5.400  29.780  11.930  1.00  0.00            
ATOM    138  N3  EG4     2       4.390  29.320  10.050  1.00  0.00            
ATOM    139  C9  EG4     2       3.440  29.620   9.270  1.00  0.00            
ATOM    140  N4  EG4     2       3.630  29.040   8.040  1.00  0.00            
ATOM    141  C10 EG4     2       0.450  33.240   8.510  1.00  0.00            
ATOM    142  C11 EG4     2      -0.640  34.070   8.800  1.00  0.00            
ATOM    143  O2  EG4     2      -0.680  35.400   8.420  1.00  0.00            
ATOM    144  C12 EG4     2      -0.130  35.940   7.210  1.00  0.00            
ATOM    145  C13 EG4     2      -1.740  33.500   9.490  1.00  0.00            
ATOM    146  O3  EG4     2      -2.870  34.190   9.770  1.00  0.00            
ATOM    147  C14 EG4     2      -2.890  35.510  10.370  1.00  0.00            
ATOM    148  H1  EG4     2      -3.490  30.200   8.930  1.00  0.00            
ATOM    149  H2  EG4     2      -4.620  30.240  10.330  1.00  0.00            
ATOM    150  H3  EG4     2      -4.570  31.550   9.080  1.00  0.00            
ATOM    151  H4  EG4     2      -0.740  30.280   9.640  1.00  0.00            
ATOM    152  H5  EG4     2       2.110  31.560   7.590  1.00  0.00            
ATOM    153  H6  EG4     2       1.110  30.150   7.800  1.00  0.00            
ATOM    154  H7  EG4     2       1.690  31.750  11.060  1.00  0.00            
ATOM    155  H8  EG4     2       5.320  30.030  12.900  1.00  0.00            
ATOM    156  H9  EG4     2       5.790  28.860  11.770  1.00  0.00            
ATOM    157  H10 EG4     2       2.830  28.630   7.560  1.00  0.00            
ATOM    158  H11 EG4     2       4.580  28.690   8.010  1.00  0.00            
ATOM    159  H12 EG4     2       1.340  33.630   8.040  1.00  0.00            
ATOM    160  H13 EG4     2      -0.470  35.340   6.350  1.00  0.00            
ATOM    161  H14 EG4     2      -0.700  36.860   7.060  1.00  0.00            
ATOM    162  H15 EG4     2       0.930  36.230   7.230  1.00  0.00            
ATOM    163  H16 EG4     2      -2.430  36.290   9.760  1.00  0.00            
ATOM    164  H17 EG4     2      -3.930  35.840  10.500  1.00  0.00            
ATOM    165  H18 EG4     2      -2.450  35.470  11.380  1.00  0.00            
TER
ENDMDL
MODEL        1
ATOM      1  H1  ACD     1      20.130  30.070  22.660  1.00  0.00            
ATOM      2  O1  ACD     1      20.290  30.780  22.040  1.00  0.00            
ATOM      3  C1  ACD     1      19.030  31.470  21.930  1.00  0.00            
ATOM      4  H2  ACD     1      19.060  32.290  21.190  1.00  0.00            
ATOM      5  H3  ACD     1      18.800  32.080  22.820  1.00  0.00            
ATOM      6  C2  ACD     1      17.930  30.520  21.530  1.00  0.00            
ATOM      7  H4  ACD     1      18.150  30.100  20.540  1.00  0.00            
ATOM      8  O2  ACD     1      17.980  29.380  22.440  1.00  0.00            
ATOM      9  C3  ACD     1      17.020  28.340  22.320  1.00  0.00            
ATOM     10  H5  ACD     1      17.340  27.580  23.040  1.00  0.00            
ATOM     11  O3  ACD     1      17.020  27.760  21.030  1.00  0.00            
ATOM     12  C4  ACD     1      17.460  26.400  20.850  1.00  0.00            
ATOM     13  H6  ACD     1      17.250  25.770  21.720  1.00  0.00            
ATOM     14  C5  ACD     1      16.610  25.790  19.750  1.00  0.00            
ATOM     15  H7  ACD     1      16.630  26.530  18.940  1.00  0.00            
ATOM     16  O4  ACD     1      15.170  25.600  20.150  1.00  0.00            
ATOM     17  H8  ACD     1      14.670  25.400  19.350  1.00  0.00            
ATOM     18  C6  ACD     1      17.200  24.510  19.230  1.00  0.00            
ATOM     19  H9  ACD     1      17.050  23.770  20.030  1.00  0.00            
ATOM     20  O5  ACD     1      16.470  24.060  18.080  1.00  0.00            
ATOM     21  H10 ACD     1      15.620  23.710  18.360  1.00  0.00            
ATOM     22  C7  ACD     1      18.670  24.680  18.890  1.00  0.00            
ATOM     23  H11 ACD     1      19.200  23.800  18.510  1.00  0.00            
ATOM     24  O6  ACD     1      19.430  25.060  20.030  1.00  0.00            
ATOM     25  C8  ACD     1      18.990  26.330  20.570  1.00  0.00            
ATOM     26  H12 ACD     1      19.320  27.030  19.800  1.00  0.00            
ATOM     27  C9  ACD     1      19.930  26.710  21.730  1.00  0.00            
ATOM     28  H13 ACD     1      21.000  26.690  21.470  1.00  0.00            
ATOM     29  H14 ACD     1      19.760  27.750  22.000  1.00  0.00            
ATOM     30  O7  ACD     1      19.660  25.770  22.870  1.00  0.00            
ATOM     31  H15 ACD     1      20.400  25.800  23.480  1.00  0.00            
ATOM     32  O8  ACD     1      18.820  25.600  17.890  1.00  0.00            
ATOM     33  C10 ACD     1      19.750  25.290  16.900  1.00  0.00            
ATOM     34  H16 ACD     1      20.220  24.310  17.000  1.00  0.00            
ATOM     35  C11 ACD     1      18.870  25.270  15.640  1.00  0.00            
ATOM     36  H17 ACD     1      18.110  26.060  15.640  1.00  0.00            
ATOM     37  O9  ACD     1      18.100  24.020  15.650  1.00  0.00            
ATOM     38  H18 ACD     1      17.550  24.130  16.430  1.00  0.00            
ATOM     39  C12 ACD     1      19.690  25.460  14.360  1.00  0.00            
ATOM     40  H19 ACD     1      20.250  24.540  14.120  1.00  0.00            
ATOM     41  O10 ACD     1      18.810  25.820  13.340  1.00  0.00            
ATOM     42  H20 ACD     1      18.150  26.470  13.600  1.00  0.00            
ATOM     43  C13 ACD     1      20.670  26.540  14.440  1.00  0.00            
ATOM     44  H21 ACD     1      21.280  26.420  13.540  1.00  0.00            
ATOM     45  O11 ACD     1      21.550  26.300  15.580  1.00  0.00            
ATOM     46  C14 ACD     1      20.890  26.310  16.850  1.00  0.00            
ATOM     47  H22 ACD     1      20.510  27.340  16.940  1.00  0.00            
ATOM     48  C15 ACD     1      22.010  26.080  17.830  1.00  0.00            
ATOM     49  H23 ACD     1      21.690  26.100  18.880  1.00  0.00            
ATOM     50  H24 ACD     1      22.400  25.070  17.700  1.00  0.00            
ATOM     51  O12 ACD     1      23.110  26.970  17.610  1.00  0.00            
ATOM     52  H25 ACD     1      23.480  26.760  16.750  1.00  0.00            
ATOM     53  O13 ACD     1      20.110  27.840  14.540  1.00  0.00            
ATOM     54  C16 ACD     1      20.800  28.800  13.760  1.00  0.00            
ATOM     55  H26 ACD     1      21.640  28.310  13.250  1.00  0.00            
ATOM     56  C17 ACD     1      19.770  29.310  12.710  1.00  0.00            
ATOM     57  H27 ACD     1      18.800  29.490  13.190  1.00  0.00            
ATOM     58  O14 ACD     1      19.600  28.330  11.640  1.00  0.00            
ATOM     59  H28 ACD     1      18.690  28.060  11.510  1.00  0.00            
ATOM     60  C18 ACD     1      20.130  30.670  12.070  1.00  0.00            
ATOM     61  H29 ACD     1      20.980  30.630  11.380  1.00  0.00            
ATOM     62  O15 ACD     1      18.960  31.250  11.350  1.00  0.00            
ATOM     63  H30 ACD     1      18.730  30.760  10.550  1.00  0.00            
ATOM     64  C19 ACD     1      20.480  31.690  13.180  1.00  0.00            
ATOM     65  H31 ACD     1      20.870  32.570  12.650  1.00  0.00            
ATOM     66  O16 ACD     1      21.500  31.100  14.000  1.00  0.00            
ATOM     67  C20 ACD     1      21.220  29.880  14.730  1.00  0.00            
ATOM     68  H32 ACD     1      20.390  30.120  15.390  1.00  0.00            
ATOM     69  C21 ACD     1      22.470  29.540  15.500  1.00  0.00            
ATOM     70  H33 ACD     1      22.750  30.360  16.160  1.00  0.00            
ATOM     71  H34 ACD     1      22.070  28.780  16.180  1.00  0.00            
ATOM     72  O17 ACD     1      23.660  29.140  14.780  1.00  0.00            
ATOM     73  H35 ACD     1      24.050  29.950  14.460  1.00  0.00            
ATOM     74  O18 ACD     1      19.400  32.020  13.930  1.00  0.00            
ATOM     75  C22 ACD     1      18.880  33.340  13.980  1.00  0.00            
ATOM     76  H36 ACD     1      19.260  33.890  13.110  1.00  0.00            
ATOM     77  C23 ACD     1      17.370  33.230  13.870  1.00  0.00            
ATOM     78  H37 ACD     1      17.140  32.380  14.520  1.00  0.00            
ATOM     79  O19 ACD     1      17.070  32.800  12.500  1.00  0.00            
ATOM     80  H38 ACD     1      17.740  32.140  12.280  1.00  0.00            
ATOM     81  C24 ACD     1      16.610  34.570  14.340  1.00  0.00            
ATOM     82  H39 ACD     1      16.690  35.310  13.540  1.00  0.00            
ATOM     83  O20 ACD     1      15.280  34.360  14.640  1.00  0.00            
ATOM     84  H40 ACD     1      15.340  34.040  15.550  1.00  0.00            
ATOM     85  C25 ACD     1      17.150  35.070  15.620  1.00  0.00            
ATOM     86  H41 ACD     1      16.660  36.020  15.850  1.00  0.00            
ATOM     87  O21 ACD     1      18.550  35.270  15.310  1.00  0.00            
ATOM     88  C26 ACD     1      19.350  34.080  15.250  1.00  0.00            
ATOM     89  H42 ACD     1      19.330  33.540  16.210  1.00  0.00            
ATOM     90  C27 ACD     1      20.800  34.520  15.120  1.00  0.00            
ATOM     91  H43 ACD     1      20.980  35.150  16.000  1.00  0.00            
ATOM     92  H44 ACD     1      21.620  33.790  15.210  1.00  0.00            
ATOM     93  O22 ACD     1      21.010  35.390  14.040  1.00  0.00            
ATOM     94  H45 ACD     1      21.950  35.570  14.050  1.00  0.00            
ATOM     95  O23 ACD     1      17.050  34.100  16.680  1.00  0.00            
ATOM     96  C28 ACD     1      16.510  34.380  18.010  1.00  0.00            
ATOM     97  H46 ACD     1      16.210  35.430  18.000  1.00  0.00            
ATOM     98  C29 ACD     1      17.580  34.260  19.120  1.00  0.00            
ATOM     99  H47 ACD     1      18.280  33.420  18.980  1.00  0.00            
ATOM    100  O24 ACD     1      17.020  34.250  20.500  1.00  0.00            
ATOM    101  C30 ACD     1      18.600  35.400  18.850  1.00  0.00            
ATOM    102  H48 ACD     1      18.710  35.740  17.820  1.00  0.00            
ATOM    103  H49 ACD     1      18.300  36.280  19.430  1.00  0.00            
ATOM    104  O25 ACD     1      19.870  34.980  19.320  1.00  0.00            
ATOM    105  H50 ACD     1      19.860  35.280  20.230  1.00  0.00            
ATOM    106  C31 ACD     1      15.280  33.530  18.230  1.00  0.00            
ATOM    107  H51 ACD     1      15.490  32.500  17.940  1.00  0.00            
ATOM    108  O26 ACD     1      14.230  34.070  17.320  1.00  0.00            
ATOM    109  H52 ACD     1      13.470  33.490  17.390  1.00  0.00            
ATOM    110  C32 ACD     1      14.880  33.590  19.680  1.00  0.00            
ATOM    111  H53 ACD     1      14.460  34.560  19.960  1.00  0.00            
ATOM    112  O27 ACD     1      13.750  32.730  19.940  1.00  0.00            
ATOM    113  H54 ACD     1      12.970  33.190  19.640  1.00  0.00            
ATOM    114  C33 ACD     1      16.020  33.260  20.680  1.00  0.00            
ATOM    115  H55 ACD     1      15.660  33.440  21.700  1.00  0.00            
ATOM    116  O28 ACD     1      16.450  31.950  20.410  1.00  0.00            
ATOM    117  C34 ACD     1      16.540  31.140  21.580  1.00  0.00            
ATOM    118  H56 ACD     1      16.460  31.650  22.550  1.00  0.00            
ATOM    119  C35 ACD     1      15.440  30.050  21.600  1.00  0.00            
ATOM    120  H57 ACD     1      15.400  29.590  20.600  1.00  0.00            
ATOM    121  O29 ACD     1      14.100  30.680  21.740  1.00  0.00            
ATOM    122  H58 ACD     1      13.960  31.320  21.040  1.00  0.00            
ATOM    123  C36 ACD     1      15.670  28.890  22.560  1.00  0.00            
ATOM    124  H59 ACD     1      15.520  29.300  23.570  1.00  0.00            
ATOM    125  O30 ACD     1      14.710  27.900  22.300  1.00  0.00            
ATOM    126  H60 ACD     1      14.970  27.730  21.390  1.00  0.00            
ATOM    127  C1  EG4     2      15.760  28.810  12.830  1.00  0.00            
ATOM    128  O1  EG4     2      16.610  28.060  13.710  1.00  0.00            
ATOM    129  C2  EG4     2      16.590  28.330  15.080  1.00  0.00            
ATOM    130  C3  EG4     2      17.470  29.270  15.620  1.00  0.00            
ATOM    131  C4  EG4     2      17.260  29.800  16.930  1.00  0.00            
ATOM    132  C5  EG4     2      18.200  30.920  17.390  1.00  0.00            
ATOM    133  C6  EG4     2      19.540  30.520  18.000  1.00  0.00            
ATOM    134  C7  EG4     2      19.650  29.230  18.550  1.00  0.00            
ATOM    135  N1  EG4     2      20.770  28.830  19.070  1.00  0.00            
ATOM    136  C8  EG4     2      21.690  29.730  19.160  1.00  0.00            
ATOM    137  N2  EG4     2      22.880  29.310  19.500  1.00  0.00            
ATOM    138  N3  EG4     2      21.820  30.940  18.710  1.00  0.00            
ATOM    139  C9  EG4     2      20.660  31.320  18.220  1.00  0.00            
ATOM    140  N4  EG4     2      20.840  32.500  17.730  1.00  0.00            
ATOM    141  C10 EG4     2      16.250  29.300  17.710  1.00  0.00            
ATOM    142  C11 EG4     2      15.450  28.270  17.200  1.00  0.00            
ATOM    143  O2  EG4     2      14.510  27.760  18.020  1.00  0.00            
ATOM    144  C12 EG4     2      13.440  28.600  18.410  1.00  0.00            
ATOM    145  C13 EG4     2      15.600  27.800  15.870  1.00  0.00            
ATOM    146  O3  EG4     2      14.700  26.880  15.330  1.00  0.00            
ATOM    147  C14 EG4     2      15.160  25.480  15.220  1.00  0.00            
ATOM    148  H1  EG4     2      14.790  28.390  13.120  1.00  0.00            
ATOM    149  H2  EG4     2      15.750  29.910  12.850  1.00  0.00            
ATOM    150  H3  EG4     2      15.830  28.500  11.790  1.00  0.00            
ATOM    151  H4  EG4     2      18.350  29.610  15.080  1.00  0.00            
ATOM    152  H5  EG4     2      17.690  31.630  18.060  1.00  0.00            
ATOM    153  H6  EG4     2      18.340  31.590  16.540  1.00  0.00            
ATOM    154  H7  EG4     2      18.860  28.480  18.520  1.00  0.00            
ATOM    155  H8  EG4     2      22.870  28.310  19.340  1.00  0.00            
ATOM    156  H9  EG4     2      23.540  29.900  19.010  1.00  0.00            
ATOM    157  H10 EG4     2      21.820  32.750  17.720  1.00  0.00            
ATOM    158  H11 EG4     2      20.120  33.200  17.760  1.00  0.00            
ATOM    159  H12 EG4     2      16.180  29.680  18.730  1.00  0.00            
ATOM    160  H13 EG4     2      12.870  28.140  19.220  1.00  0.00            
ATOM    161  H14 EG4     2      13.850  29.580  18.670  1.00  0.00            
ATOM    162  H15 EG4     2      12.770  28.720  17.540  1.00  0.00            
ATOM    163  H16 EG4     2      16.220  25.370  14.960  1.00  0.00            
ATOM    164  H17 EG4     2      14.900  24.910  16.120  1.00  0.00            
ATOM    165  H18 EG4     2      14.570  25.040  14.410  1.00  0.00            
TER
ENDMDL
MODEL        1
ATOM      1  H1  ACD     1       5.400  23.710  19.270  1.00  0.00            
ATOM      2  O1  ACD     1       5.920  23.430  18.500  1.00  0.00            
ATOM      3  C1  ACD     1       7.290  23.680  18.690  1.00  0.00            
ATOM      4  H2  ACD     1       7.700  23.090  19.530  1.00  0.00            
ATOM      5  H3  ACD     1       7.340  24.760  18.920  1.00  0.00            
ATOM      6  C2  ACD     1       8.200  23.450  17.500  1.00  0.00            
ATOM      7  H4  ACD     1       9.240  23.640  17.790  1.00  0.00            
ATOM      8  O2  ACD     1       8.160  22.040  17.210  1.00  0.00            
ATOM      9  C3  ACD     1       9.090  21.800  16.150  1.00  0.00            
ATOM     10  H5  ACD     1       9.000  20.760  15.840  1.00  0.00            
ATOM     11  O3  ACD     1      10.460  22.080  16.480  1.00  0.00            
ATOM     12  C4  ACD     1      11.190  20.940  16.950  1.00  0.00            
ATOM     13  H6  ACD     1      10.700  19.960  16.870  1.00  0.00            
ATOM     14  C5  ACD     1      12.520  20.900  16.080  1.00  0.00            
ATOM     15  H7  ACD     1      12.960  21.900  15.930  1.00  0.00            
ATOM     16  O4  ACD     1      12.240  20.440  14.710  1.00  0.00            
ATOM     17  H8  ACD     1      13.040  20.530  14.190  1.00  0.00            
ATOM     18  C6  ACD     1      13.520  20.090  16.840  1.00  0.00            
ATOM     19  H9  ACD     1      13.210  19.040  16.860  1.00  0.00            
ATOM     20  O5  ACD     1      14.800  20.140  16.200  1.00  0.00            
ATOM     21  H10 ACD     1      15.080  21.050  16.300  1.00  0.00            
ATOM     22  C7  ACD     1      13.730  20.570  18.290  1.00  0.00            
ATOM     23  H11 ACD     1      14.420  19.890  18.800  1.00  0.00            
ATOM     24  O6  ACD     1      12.490  20.380  18.960  1.00  0.00            
ATOM     25  C8  ACD     1      11.440  21.190  18.470  1.00  0.00            
ATOM     26  H12 ACD     1      11.680  22.260  18.610  1.00  0.00            
ATOM     27  C9  ACD     1      10.150  20.740  19.310  1.00  0.00            
ATOM     28  H13 ACD     1      10.370  20.860  20.380  1.00  0.00            
ATOM     29  H14 ACD     1       9.310  21.410  19.100  1.00  0.00            
ATOM     30  O7  ACD     1       9.780  19.370  19.110  1.00  0.00            
ATOM     31  H15 ACD     1      10.550  18.840  19.340  1.00  0.00            
ATOM     32  O8  ACD     1      14.230  21.940  18.280  1.00  0.00            
ATOM     33  C10 ACD     1      15.520  22.180  18.690  1.00  0.00            
ATOM     34  H16 ACD     1      16.160  21.330  18.430  1.00  0.00            
ATOM     35  C11 ACD     1      16.000  23.360  17.770  1.00  0.00            
ATOM     36  H17 ACD     1      15.160  24.060  17.710  1.00  0.00            
ATOM     37  O9  ACD     1      16.350  22.910  16.410  1.00  0.00            
ATOM     38  H18 ACD     1      16.190  23.660  15.830  1.00  0.00            
ATOM     39  C12 ACD     1      17.130  24.180  18.420  1.00  0.00            
ATOM     40  H19 ACD     1      18.060  23.620  18.280  1.00  0.00            
ATOM     41  O10 ACD     1      17.310  25.450  17.810  1.00  0.00            
ATOM     42  H20 ACD     1      17.680  25.160  16.970  1.00  0.00            
ATOM     43  C13 ACD     1      16.990  24.410  19.840  1.00  0.00            
ATOM     44  H21 ACD     1      17.910  24.790  20.300  1.00  0.00            
ATOM     45  O11 ACD     1      16.720  23.170  20.590  1.00  0.00            
ATOM     46  C14 ACD     1      15.550  22.430  20.230  1.00  0.00            
ATOM     47  H22 ACD     1      14.670  23.030  20.480  1.00  0.00            
ATOM     48  C15 ACD     1      15.450  21.200  21.030  1.00  0.00            
ATOM     49  H23 ACD     1      15.310  21.380  22.100  1.00  0.00            
ATOM     50  H24 ACD     1      14.520  20.700  20.720  1.00  0.00            
ATOM     51  O12 ACD     1      16.580  20.390  20.830  1.00  0.00            
ATOM     52  H25 ACD     1      17.340  20.970  21.010  1.00  0.00            
ATOM     53  O13 ACD     1      15.950  25.330  20.120  1.00  0.00            
ATOM     54  C16 ACD     1      16.340  26.570  20.790  1.00  0.00            
ATOM     55  H26 ACD     1      17.390  26.700  21.080  1.00  0.00            
ATOM     56  C17 ACD     1      16.040  27.720  19.750  1.00  0.00            
ATOM     57  H27 ACD     1      15.200  27.360  19.150  1.00  0.00            
ATOM     58  O14 ACD     1      17.080  27.910  18.790  1.00  0.00            
ATOM     59  H28 ACD     1      17.250  27.050  18.400  1.00  0.00            
ATOM     60  C18 ACD     1      15.700  29.130  20.290  1.00  0.00            
ATOM     61  H29 ACD     1      16.610  29.650  20.630  1.00  0.00            
ATOM     62  O15 ACD     1      15.110  29.930  19.240  1.00  0.00            
ATOM     63  H30 ACD     1      15.750  29.830  18.530  1.00  0.00            
ATOM     64  C19 ACD     1      14.780  28.990  21.520  1.00  0.00            
ATOM     65  H31 ACD     1      14.640  29.900  22.120  1.00  0.00            
ATOM     66  O16 ACD     1      15.420  28.070  22.420  1.00  0.00            
ATOM     67  C20 ACD     1      15.430  26.730  22.070  1.00  0.00            
ATOM     68  H32 ACD     1      14.410  26.410  21.840  1.00  0.00            
ATOM     69  C21 ACD     1      15.940  25.780  23.190  1.00  0.00            
ATOM     70  H33 ACD     1      15.330  25.960  24.080  1.00  0.00            
ATOM     71  H34 ACD     1      15.720  24.740  22.910  1.00  0.00            
ATOM     72  O17 ACD     1      17.300  25.880  23.390  1.00  0.00            
ATOM     73  H35 ACD     1      17.450  26.420  24.170  1.00  0.00            
ATOM     74  O18 ACD     1      13.490  28.520  21.120  1.00  0.00            
ATOM     75  C22 ACD     1      12.360  29.350  21.350  1.00  0.00            
ATOM     76  H36 ACD     1      12.510  30.030  22.200  1.00  0.00            
ATOM     77  C23 ACD     1      12.050  30.170  20.030  1.00  0.00            
ATOM     78  H37 ACD     1      12.150  29.400  19.260  1.00  0.00            
ATOM     79  O19 ACD     1      13.000  31.230  19.910  1.00  0.00            
ATOM     80  H38 ACD     1      13.770  30.720  19.660  1.00  0.00            
ATOM     81  C24 ACD     1      10.590  30.670  20.080  1.00  0.00            
ATOM     82  H39 ACD     1      10.580  31.280  20.990  1.00  0.00            
ATOM     83  O20 ACD     1      10.190  31.350  18.880  1.00  0.00            
ATOM     84  H40 ACD     1      10.140  30.610  18.270  1.00  0.00            
ATOM     85  C25 ACD     1       9.540  29.630  20.430  1.00  0.00            
ATOM     86  H41 ACD     1       8.510  29.950  20.570  1.00  0.00            
ATOM     87  O21 ACD     1       9.900  29.050  21.710  1.00  0.00            
ATOM     88  C26 ACD     1      11.170  28.380  21.780  1.00  0.00            
ATOM     89  H42 ACD     1      11.080  27.560  21.050  1.00  0.00            
ATOM     90  C27 ACD     1      11.300  27.780  23.220  1.00  0.00            
ATOM     91  H43 ACD     1      10.490  27.040  23.300  1.00  0.00            
ATOM     92  H44 ACD     1      12.240  27.250  23.360  1.00  0.00            
ATOM     93  O22 ACD     1      11.260  28.760  24.300  1.00  0.00            
ATOM     94  H45 ACD     1      10.400  29.190  24.350  1.00  0.00            
ATOM     95  O23 ACD     1       9.550  28.590  19.400  1.00  0.00            
ATOM     96  C28 ACD     1       8.500  28.670  18.490  1.00  0.00            
ATOM     97  H46 ACD     1       7.990  29.640  18.530  1.00  0.00            
ATOM     98  C29 ACD     1       7.570  27.510  18.810  1.00  0.00            
ATOM     99  H47 ACD     1       8.320  26.720  18.990  1.00  0.00            
ATOM    100  O24 ACD     1       6.770  27.100  17.690  1.00  0.00            
ATOM    101  C30 ACD     1       6.750  27.750  20.050  1.00  0.00            
ATOM    102  H48 ACD     1       6.090  26.870  20.140  1.00  0.00            
ATOM    103  H49 ACD     1       7.390  27.680  20.940  1.00  0.00            
ATOM    104  O25 ACD     1       5.940  28.920  20.100  1.00  0.00            
ATOM    105  H50 ACD     1       5.360  28.930  19.330  1.00  0.00            
ATOM    106  C31 ACD     1       9.040  28.490  17.070  1.00  0.00            
ATOM    107  H51 ACD     1       9.780  27.680  17.030  1.00  0.00            
ATOM    108  O26 ACD     1       9.620  29.680  16.650  1.00  0.00            
ATOM    109  H52 ACD     1       9.920  29.650  15.730  1.00  0.00            
ATOM    110  C32 ACD     1       7.990  28.130  16.080  1.00  0.00            
ATOM    111  H53 ACD     1       7.210  28.910  15.980  1.00  0.00            
ATOM    112  O27 ACD     1       8.530  27.920  14.740  1.00  0.00            
ATOM    113  H54 ACD     1       8.510  26.960  14.680  1.00  0.00            
ATOM    114  C33 ACD     1       7.360  26.780  16.530  1.00  0.00            
ATOM    115  H55 ACD     1       6.540  26.620  15.820  1.00  0.00            
ATOM    116  O28 ACD     1       8.300  25.690  16.580  1.00  0.00            
ATOM    117  C34 ACD     1       7.830  24.370  16.340  1.00  0.00            
ATOM    118  H56 ACD     1       6.750  24.380  16.170  1.00  0.00            
ATOM    119  C35 ACD     1       8.580  23.950  15.080  1.00  0.00            
ATOM    120  H57 ACD     1       9.570  24.420  15.180  1.00  0.00            
ATOM    121  O29 ACD     1       7.860  24.530  14.000  1.00  0.00            
ATOM    122  H58 ACD     1       6.910  24.460  14.130  1.00  0.00            
ATOM    123  C36 ACD     1       8.630  22.470  14.900  1.00  0.00            
ATOM    124  H59 ACD     1       7.590  22.200  14.700  1.00  0.00            
ATOM    125  O30 ACD     1       9.600  22.090  13.920  1.00  0.00            
ATOM    126  H60 ACD     1      10.460  22.100  14.340  1.00  0.00            
ATOM    127  C1  EG4     2      13.330  23.580  13.650  1.00  0.00            
ATOM    128  O1  EG4     2      12.270  23.800  14.660  1.00  0.00            
ATOM    129  C2  EG4     2      12.390  24.870  15.500  1.00  0.00            
ATOM    130  C3  EG4     2      12.540  24.590  16.860  1.00  0.00            
ATOM    131  C4  EG4     2      12.730  25.590  17.800  1.00  0.00            
ATOM    132  C5  EG4     2      12.940  25.220  19.290  1.00  0.00            
ATOM    133  C6  EG4     2      11.730  24.740  20.120  1.00  0.00            
ATOM    134  C7  EG4     2      10.450  25.160  19.640  1.00  0.00            
ATOM    135  N1  EG4     2       9.360  25.000  20.330  1.00  0.00            
ATOM    136  C8  EG4     2       9.590  24.350  21.480  1.00  0.00            
ATOM    137  N2  EG4     2       8.530  24.140  22.240  1.00  0.00            
ATOM    138  N3  EG4     2      10.690  23.970  22.080  1.00  0.00            
ATOM    139  C9  EG4     2      11.750  24.080  21.340  1.00  0.00            
ATOM    140  N4  EG4     2      12.840  23.930  22.070  1.00  0.00            
ATOM    141  C10 EG4     2      12.800  26.950  17.410  1.00  0.00            
ATOM    142  C11 EG4     2      12.620  27.250  16.040  1.00  0.00            
ATOM    143  O2  EG4     2      12.660  28.600  15.640  1.00  0.00            
ATOM    144  C12 EG4     2      13.400  29.620  16.390  1.00  0.00            
ATOM    145  C13 EG4     2      12.340  26.210  15.090  1.00  0.00            
ATOM    146  O3  EG4     2      12.100  26.580  13.770  1.00  0.00            
ATOM    147  C14 EG4     2      11.070  25.990  12.980  1.00  0.00            
ATOM    148  H1  EG4     2      12.880  22.960  12.880  1.00  0.00            
ATOM    149  H2  EG4     2      13.640  24.530  13.200  1.00  0.00            
ATOM    150  H3  EG4     2      14.250  23.130  14.040  1.00  0.00            
ATOM    151  H4  EG4     2      12.560  23.610  17.320  1.00  0.00            
ATOM    152  H5  EG4     2      13.270  26.090  19.870  1.00  0.00            
ATOM    153  H6  EG4     2      13.780  24.520  19.310  1.00  0.00            
ATOM    154  H7  EG4     2      10.300  25.690  18.700  1.00  0.00            
ATOM    155  H8  EG4     2       7.670  24.240  21.720  1.00  0.00            
ATOM    156  H9  EG4     2       8.620  23.230  22.680  1.00  0.00            
ATOM    157  H10 EG4     2      12.660  23.470  22.960  1.00  0.00            
ATOM    158  H11 EG4     2      13.720  23.990  21.580  1.00  0.00            
ATOM    159  H12 EG4     2      12.940  27.680  18.200  1.00  0.00            
ATOM    160  H13 EG4     2      13.460  30.570  15.840  1.00  0.00            
ATOM    161  H14 EG4     2      12.910  29.720  17.370  1.00  0.00            
ATOM    162  H15 EG4     2      14.430  29.290  16.580  1.00  0.00            
ATOM    163  H16 EG4     2      11.380  24.970  12.710  1.00  0.00            
ATOM    164  H17 EG4     2      10.070  26.030  13.430  1.00  0.00            
ATOM    165  H18 EG4     2      10.940  26.590  12.070  1.00  0.00            
TER
ENDMDL
MODEL        1
ATOM      1  H1  ACD     1      21.470  33.220  23.680  1.00  0.00            
ATOM      2  O1  ACD     1      21.290  33.940  23.060  1.00  0.00            
ATOM      3  C1  ACD     1      19.950  33.820  22.600  1.00  0.00            
ATOM      4  H2  ACD     1      19.980  34.130  21.540  1.00  0.00            
ATOM      5  H3  ACD     1      19.330  34.460  23.240  1.00  0.00            
ATOM      6  C2  ACD     1      19.400  32.390  22.620  1.00  0.00            
ATOM      7  H4  ACD     1      19.820  31.780  21.810  1.00  0.00            
ATOM      8  O2  ACD     1      19.520  31.750  23.890  1.00  0.00            
ATOM      9  C3  ACD     1      19.020  30.420  24.060  1.00  0.00            
ATOM     10  H5  ACD     1      19.350  30.050  25.040  1.00  0.00            
ATOM     11  O3  ACD     1      19.670  29.590  23.060  1.00  0.00            
ATOM     12  C4  ACD     1      20.040  28.270  23.420  1.00  0.00            
ATOM     13  H6  ACD     1      19.550  28.060  24.380  1.00  0.00            
ATOM     14  C5  ACD     1      19.590  27.420  22.210  1.00  0.00            
ATOM     15  H7  ACD     1      19.880  27.910  21.270  1.00  0.00            
ATOM     16  O4  ACD     1      18.190  27.250  22.310  1.00  0.00            
ATOM     17  H8  ACD     1      17.850  26.720  21.590  1.00  0.00            
ATOM     18  C6  ACD     1      20.260  26.100  22.140  1.00  0.00            
ATOM     19  H9  ACD     1      19.930  25.490  22.980  1.00  0.00            
ATOM     20  O5  ACD     1      19.890  25.440  20.910  1.00  0.00            
ATOM     21  H10 ACD     1      18.950  25.320  20.780  1.00  0.00            
ATOM     22  C7  ACD     1      21.790  26.230  22.070  1.00  0.00            
ATOM     23  H11 ACD     1      22.260  25.250  21.980  1.00  0.00            
ATOM     24  O6  ACD     1      22.120  26.880  23.280  1.00  0.00            
ATOM     25  C8  ACD     1      21.630  28.250  23.480  1.00  0.00            
ATOM     26  H12 ACD     1      21.850  28.940  22.660  1.00  0.00            
ATOM     27  C9  ACD     1      22.140  28.840  24.760  1.00  0.00            
ATOM     28  H13 ACD     1      23.240  28.860  24.790  1.00  0.00            
ATOM     29  H14 ACD     1      21.880  29.900  24.830  1.00  0.00            
ATOM     30  O7  ACD     1      21.740  28.230  26.000  1.00  0.00            
ATOM     31  H15 ACD     1      22.430  27.590  26.210  1.00  0.00            
ATOM     32  O8  ACD     1      22.120  27.080  20.960  1.00  0.00            
ATOM     33  C10 ACD     1      23.310  26.700  20.280  1.00  0.00            
ATOM     34  H16 ACD     1      23.800  25.830  20.740  1.00  0.00            
ATOM     35  C11 ACD     1      22.790  26.150  18.920  1.00  0.00            
ATOM     36  H17 ACD     1      22.090  26.860  18.470  1.00  0.00            
ATOM     37  O9  ACD     1      22.000  24.990  19.160  1.00  0.00            
ATOM     38  H18 ACD     1      21.270  25.290  19.700  1.00  0.00            
ATOM     39  C12 ACD     1      23.930  25.980  17.990  1.00  0.00            
ATOM     40  H19 ACD     1      24.460  25.080  18.330  1.00  0.00            
ATOM     41  O10 ACD     1      23.500  25.750  16.660  1.00  0.00            
ATOM     42  H20 ACD     1      22.930  26.510  16.520  1.00  0.00            
ATOM     43  C13 ACD     1      24.780  27.230  17.900  1.00  0.00            
ATOM     44  H21 ACD     1      25.600  26.990  17.210  1.00  0.00            
ATOM     45  O11 ACD     1      25.350  27.470  19.150  1.00  0.00            
ATOM     46  C14 ACD     1      24.360  27.760  20.130  1.00  0.00            
ATOM     47  H22 ACD     1      23.890  28.710  19.820  1.00  0.00            
ATOM     48  C15 ACD     1      25.130  27.940  21.450  1.00  0.00            
ATOM     49  H23 ACD     1      24.470  28.010  22.330  1.00  0.00            
ATOM     50  H24 ACD     1      25.870  27.140  21.570  1.00  0.00            
ATOM     51  O12 ACD     1      25.930  29.120  21.330  1.00  0.00            
ATOM     52  H25 ACD     1      25.280  29.830  21.410  1.00  0.00            
ATOM     53  O13 ACD     1      24.070  28.380  17.460  1.00  0.00            
ATOM     54  C16 ACD     1      24.720  29.300  16.640  1.00  0.00            
ATOM     55  H26 ACD     1      25.760  28.950  16.570  1.00  0.00            
ATOM     56  C17 ACD     1      24.130  29.140  15.200  1.00  0.00            
ATOM     57  H27 ACD     1      23.050  28.970  15.290  1.00  0.00            
ATOM     58  O14 ACD     1      24.840  28.030  14.590  1.00  0.00            
ATOM     59  H28 ACD     1      24.400  27.870  13.750  1.00  0.00            
ATOM     60  C18 ACD     1      24.090  30.490  14.420  1.00  0.00            
ATOM     61  H29 ACD     1      25.080  30.650  13.970  1.00  0.00            
ATOM     62  O15 ACD     1      23.140  30.340  13.380  1.00  0.00            
ATOM     63  H30 ACD     1      23.130  29.410  13.120  1.00  0.00            
ATOM     64  C19 ACD     1      23.680  31.740  15.220  1.00  0.00            
ATOM     65  H31 ACD     1      23.850  32.520  14.470  1.00  0.00            
ATOM     66  O16 ACD     1      24.660  31.830  16.290  1.00  0.00            
ATOM     67  C20 ACD     1      24.650  30.730  17.250  1.00  0.00            
ATOM     68  H32 ACD     1      23.700  30.810  17.780  1.00  0.00            
ATOM     69  C21 ACD     1      25.680  30.870  18.340  1.00  0.00            
ATOM     70  H33 ACD     1      25.450  31.750  18.960  1.00  0.00            
ATOM     71  H34 ACD     1      25.650  29.980  18.970  1.00  0.00            
ATOM     72  O17 ACD     1      26.980  31.050  17.840  1.00  0.00            
ATOM     73  H35 ACD     1      26.960  31.710  17.150  1.00  0.00            
ATOM     74  O18 ACD     1      22.310  31.660  15.720  1.00  0.00            
ATOM     75  C22 ACD     1      21.300  32.530  15.070  1.00  0.00            
ATOM     76  H36 ACD     1      21.660  32.780  14.060  1.00  0.00            
ATOM     77  C23 ACD     1      20.100  31.650  14.800  1.00  0.00            
ATOM     78  H37 ACD     1      19.870  31.180  15.770  1.00  0.00            
ATOM     79  O19 ACD     1      20.420  30.650  13.850  1.00  0.00            
ATOM     80  H38 ACD     1      21.320  30.330  14.010  1.00  0.00            
ATOM     81  C24 ACD     1      18.890  32.510  14.510  1.00  0.00            
ATOM     82  H39 ACD     1      18.830  32.860  13.470  1.00  0.00            
ATOM     83  O20 ACD     1      17.710  31.710  14.630  1.00  0.00            
ATOM     84  H40 ACD     1      17.450  31.570  15.540  1.00  0.00            
ATOM     85  C25 ACD     1      18.720  33.700  15.450  1.00  0.00            
ATOM     86  H41 ACD     1      17.790  34.210  15.180  1.00  0.00            
ATOM     87  O21 ACD     1      19.860  34.460  15.420  1.00  0.00            
ATOM     88  C26 ACD     1      21.080  33.860  15.840  1.00  0.00            
ATOM     89  H42 ACD     1      20.930  33.590  16.900  1.00  0.00            
ATOM     90  C27 ACD     1      22.210  34.890  15.720  1.00  0.00            
ATOM     91  H43 ACD     1      21.980  35.850  16.210  1.00  0.00            
ATOM     92  H44 ACD     1      23.120  34.450  16.130  1.00  0.00            
ATOM     93  O22 ACD     1      22.490  35.210  14.320  1.00  0.00            
ATOM     94  H45 ACD     1      21.790  35.840  14.110  1.00  0.00            
ATOM     95  O23 ACD     1      18.620  33.200  16.860  1.00  0.00            
ATOM     96  C28 ACD     1      17.640  33.800  17.770  1.00  0.00            
ATOM     97  H46 ACD     1      17.090  34.600  17.270  1.00  0.00            
ATOM     98  C29 ACD     1      18.300  34.580  18.930  1.00  0.00            
ATOM     99  H47 ACD     1      19.220  34.070  19.240  1.00  0.00            
ATOM    100  O24 ACD     1      17.420  34.780  19.960  1.00  0.00            
ATOM    101  C30 ACD     1      18.840  35.970  18.510  1.00  0.00            
ATOM    102  H48 ACD     1      19.270  36.030  17.500  1.00  0.00            
ATOM    103  H49 ACD     1      18.060  36.740  18.550  1.00  0.00            
ATOM    104  O25 ACD     1      19.790  36.350  19.510  1.00  0.00            
ATOM    105  H50 ACD     1      19.390  36.320  20.380  1.00  0.00            
ATOM    106  C31 ACD     1      16.670  32.650  18.100  1.00  0.00            
ATOM    107  H51 ACD     1      17.140  31.690  18.370  1.00  0.00            
ATOM    108  O26 ACD     1      15.840  32.440  17.020  1.00  0.00            
ATOM    109  H52 ACD     1      15.310  33.220  16.880  1.00  0.00            
ATOM    110  C32 ACD     1      15.860  33.110  19.340  1.00  0.00            
ATOM    111  H53 ACD     1      15.220  33.960  19.080  1.00  0.00            
ATOM    112  O27 ACD     1      15.060  32.000  19.900  1.00  0.00            
ATOM    113  H54 ACD     1      14.370  31.800  19.270  1.00  0.00            
ATOM    114  C33 ACD     1      16.810  33.630  20.430  1.00  0.00            
ATOM    115  H55 ACD     1      16.260  33.900  21.340  1.00  0.00            
ATOM    116  O28 ACD     1      17.750  32.680  20.820  1.00  0.00            
ATOM    117  C34 ACD     1      17.930  32.440  22.290  1.00  0.00            
ATOM    118  H56 ACD     1      17.430  33.190  22.910  1.00  0.00            
ATOM    119  C35 ACD     1      17.140  31.150  22.450  1.00  0.00            
ATOM    120  H57 ACD     1      17.500  30.450  21.680  1.00  0.00            
ATOM    121  O29 ACD     1      15.700  31.270  22.390  1.00  0.00            
ATOM    122  H58 ACD     1      15.450  31.530  21.490  1.00  0.00            
ATOM    123  C36 ACD     1      17.480  30.500  23.800  1.00  0.00            
ATOM    124  H59 ACD     1      17.000  31.150  24.550  1.00  0.00            
ATOM    125  O30 ACD     1      16.940  29.200  23.900  1.00  0.00            
ATOM    126  H60 ACD     1      17.520  28.650  23.370  1.00  0.00            
ATOM    127  C1  EG4     2      20.300  27.010  14.690  1.00  0.00            
ATOM    128  O1  EG4     2      20.900  27.370  15.970  1.00  0.00            
ATOM    129  C2  EG4     2      20.200  27.940  16.980  1.00  0.00            
ATOM    130  C3  EG4     2      20.650  29.120  17.500  1.00  0.00            
ATOM    131  C4  EG4     2      19.920  29.870  18.420  1.00  0.00            
ATOM    132  C5  EG4     2      20.290  31.340  18.780  1.00  0.00            
ATOM    133  C6  EG4     2      21.460  31.510  19.730  1.00  0.00            
ATOM    134  C7  EG4     2      21.970  30.370  20.350  1.00  0.00            
ATOM    135  N1  EG4     2      23.000  30.550  21.150  1.00  0.00            
ATOM    136  C8  EG4     2      23.540  31.760  21.250  1.00  0.00            
ATOM    137  N2  EG4     2      24.750  31.750  21.730  1.00  0.00            
ATOM    138  N3  EG4     2      23.240  32.850  20.600  1.00  0.00            
ATOM    139  C9  EG4     2      22.170  32.680  19.830  1.00  0.00            
ATOM    140  N4  EG4     2      21.880  33.800  19.150  1.00  0.00            
ATOM    141  C10 EG4     2      18.710  29.320  18.860  1.00  0.00            
ATOM    142  C11 EG4     2      18.250  28.120  18.340  1.00  0.00            
ATOM    143  O2  EG4     2      17.090  27.520  18.820  1.00  0.00            
ATOM    144  C12 EG4     2      16.130  28.080  19.700  1.00  0.00            
ATOM    145  C13 EG4     2      18.970  27.380  17.340  1.00  0.00            
ATOM    146  O3  EG4     2      18.550  26.100  16.880  1.00  0.00            
ATOM    147  C14 EG4     2      18.780  24.960  17.680  1.00  0.00            
ATOM    148  H1  EG4     2      19.470  26.300  14.670  1.00  0.00            
ATOM    149  H2  EG4     2      20.070  27.960  14.200  1.00  0.00            
ATOM    150  H3  EG4     2      21.080  26.490  14.120  1.00  0.00            
ATOM    151  H4  EG4     2      21.530  29.580  17.060  1.00  0.00            
ATOM    152  H5  EG4     2      19.390  31.780  19.230  1.00  0.00            
ATOM    153  H6  EG4     2      20.500  31.900  17.860  1.00  0.00            
ATOM    154  H7  EG4     2      21.360  29.460  20.300  1.00  0.00            
ATOM    155  H8  EG4     2      24.680  31.670  22.740  1.00  0.00            
ATOM    156  H9  EG4     2      25.160  32.640  21.480  1.00  0.00            
ATOM    157  H10 EG4     2      22.470  34.580  19.430  1.00  0.00            
ATOM    158  H11 EG4     2      20.890  33.900  18.990  1.00  0.00            
ATOM    159  H12 EG4     2      18.100  29.850  19.580  1.00  0.00            
ATOM    160  H13 EG4     2      16.550  28.640  20.550  1.00  0.00            
ATOM    161  H14 EG4     2      15.510  28.820  19.190  1.00  0.00            
ATOM    162  H15 EG4     2      15.450  27.320  20.090  1.00  0.00            
ATOM    163  H16 EG4     2      19.870  25.020  17.810  1.00  0.00            
ATOM    164  H17 EG4     2      18.260  24.910  18.640  1.00  0.00            
ATOM    165  H18 EG4     2      18.530  24.050  17.130  1.00  0.00            
TER
ENDMDL
MODEL        1
ATOM      1  H1  ACD     1       7.620  20.170  14.840  1.00  0.00            
ATOM      2  O1  ACD     1       7.520  20.770  15.580  1.00  0.00            
ATOM      3  C1  ACD     1       8.320  21.960  15.620  1.00  0.00            
ATOM      4  H2  ACD     1       9.130  21.980  14.880  1.00  0.00            
ATOM      5  H3  ACD     1       8.850  21.900  16.580  1.00  0.00            
ATOM      6  C2  ACD     1       7.440  23.280  15.570  1.00  0.00            
ATOM      7  H4  ACD     1       8.080  24.170  15.690  1.00  0.00            
ATOM      8  O2  ACD     1       6.780  23.390  14.250  1.00  0.00            
ATOM      9  C3  ACD     1       5.970  24.530  14.150  1.00  0.00            
ATOM     10  H5  ACD     1       5.550  24.430  13.140  1.00  0.00            
ATOM     11  O3  ACD     1       6.790  25.690  14.140  1.00  0.00            
ATOM     12  C4  ACD     1       7.160  26.340  12.930  1.00  0.00            
ATOM     13  H6  ACD     1       6.560  26.040  12.050  1.00  0.00            
ATOM     14  C5  ACD     1       6.700  27.790  13.030  1.00  0.00            
ATOM     15  H7  ACD     1       7.090  28.270  13.940  1.00  0.00            
ATOM     16  O4  ACD     1       5.230  27.880  12.990  1.00  0.00            
ATOM     17  H8  ACD     1       4.890  28.680  13.390  1.00  0.00            
ATOM     18  C6  ACD     1       7.360  28.640  11.860  1.00  0.00            
ATOM     19  H9  ACD     1       6.890  28.260  10.950  1.00  0.00            
ATOM     20  O5  ACD     1       7.060  30.090  12.000  1.00  0.00            
ATOM     21  H10 ACD     1       7.590  30.350  12.760  1.00  0.00            
ATOM     22  C7  ACD     1       8.820  28.380  11.740  1.00  0.00            
ATOM     23  H11 ACD     1       9.260  29.030  10.970  1.00  0.00            
ATOM     24  O6  ACD     1       9.060  26.990  11.430  1.00  0.00            
ATOM     25  C8  ACD     1       8.620  26.170  12.570  1.00  0.00            
ATOM     26  H12 ACD     1       9.260  26.260  13.460  1.00  0.00            
ATOM     27  C9  ACD     1       8.870  24.680  12.160  1.00  0.00            
ATOM     28  H13 ACD     1       9.920  24.510  11.870  1.00  0.00            
ATOM     29  H14 ACD     1       8.770  24.030  13.040  1.00  0.00            
ATOM     30  O7  ACD     1       8.070  24.110  11.110  1.00  0.00            
ATOM     31  H15 ACD     1       8.220  24.630  10.320  1.00  0.00            
ATOM     32  O8  ACD     1       9.520  28.650  13.020  1.00  0.00            
ATOM     33  C10 ACD     1      10.260  29.830  13.280  1.00  0.00            
ATOM     34  H16 ACD     1       9.980  30.600  12.550  1.00  0.00            
ATOM     35  C11 ACD     1       9.660  30.310  14.560  1.00  0.00            
ATOM     36  H17 ACD     1       9.660  29.510  15.320  1.00  0.00            
ATOM     37  O9  ACD     1       8.210  30.730  14.260  1.00  0.00            
ATOM     38  H18 ACD     1       7.840  31.170  15.030  1.00  0.00            
ATOM     39  C12 ACD     1      10.450  31.470  15.080  1.00  0.00            
ATOM     40  H19 ACD     1      10.260  32.340  14.440  1.00  0.00            
ATOM     41  O10 ACD     1      10.080  31.840  16.420  1.00  0.00            
ATOM     42  H20 ACD     1      10.450  31.300  17.130  1.00  0.00            
ATOM     43  C13 ACD     1      11.920  31.040  15.180  1.00  0.00            
ATOM     44  H21 ACD     1      12.530  31.860  15.560  1.00  0.00            
ATOM     45  O11 ACD     1      12.510  30.680  13.930  1.00  0.00            
ATOM     46  C14 ACD     1      11.800  29.610  13.280  1.00  0.00            
ATOM     47  H22 ACD     1      12.030  28.730  13.890  1.00  0.00            
ATOM     48  C15 ACD     1      12.320  29.500  11.880  1.00  0.00            
ATOM     49  H23 ACD     1      13.390  29.260  11.920  1.00  0.00            
ATOM     50  H24 ACD     1      11.910  28.560  11.510  1.00  0.00            
ATOM     51  O12 ACD     1      12.060  30.610  11.020  1.00  0.00            
ATOM     52  H25 ACD     1      12.270  31.390  11.540  1.00  0.00            
ATOM     53  O13 ACD     1      12.020  29.920  16.110  1.00  0.00            
ATOM     54  C16 ACD     1      13.160  29.870  16.920  1.00  0.00            
ATOM     55  H26 ACD     1      13.940  30.620  16.740  1.00  0.00            
ATOM     56  C17 ACD     1      12.590  30.050  18.300  1.00  0.00            
ATOM     57  H27 ACD     1      11.700  29.410  18.420  1.00  0.00            
ATOM     58  O14 ACD     1      12.250  31.410  18.470  1.00  0.00            
ATOM     59  H28 ACD     1      11.930  31.400  19.380  1.00  0.00            
ATOM     60  C18 ACD     1      13.560  29.630  19.440  1.00  0.00            
ATOM     61  H29 ACD     1      14.400  30.340  19.400  1.00  0.00            
ATOM     62  O15 ACD     1      12.920  29.790  20.740  1.00  0.00            
ATOM     63  H30 ACD     1      12.920  30.690  21.070  1.00  0.00            
ATOM     64  C19 ACD     1      14.090  28.220  19.250  1.00  0.00            
ATOM     65  H31 ACD     1      14.990  28.020  19.850  1.00  0.00            
ATOM     66  O16 ACD     1      14.550  28.140  17.870  1.00  0.00            
ATOM     67  C20 ACD     1      13.700  28.420  16.800  1.00  0.00            
ATOM     68  H32 ACD     1      12.850  27.730  16.800  1.00  0.00            
ATOM     69  C21 ACD     1      14.620  28.470  15.540  1.00  0.00            
ATOM     70  H33 ACD     1      14.000  28.690  14.660  1.00  0.00            
ATOM     71  H34 ACD     1      15.320  29.310  15.650  1.00  0.00            
ATOM     72  O17 ACD     1      15.260  27.230  15.240  1.00  0.00            
ATOM     73  H35 ACD     1      15.100  26.620  15.960  1.00  0.00            
ATOM     74  O18 ACD     1      13.060  27.230  19.310  1.00  0.00            
ATOM     75  C22 ACD     1      13.070  26.200  20.290  1.00  0.00            
ATOM     76  H36 ACD     1      13.950  26.320  20.930  1.00  0.00            
ATOM     77  C23 ACD     1      11.860  26.340  21.190  1.00  0.00            
ATOM     78  H37 ACD     1      11.040  26.450  20.470  1.00  0.00            
ATOM     79  O19 ACD     1      11.940  27.540  22.020  1.00  0.00            
ATOM     80  H38 ACD     1      12.530  28.100  21.520  1.00  0.00            
ATOM     81  C24 ACD     1      11.720  25.000  22.000  1.00  0.00            
ATOM     82  H39 ACD     1      12.660  24.880  22.550  1.00  0.00            
ATOM     83  O20 ACD     1      10.650  25.080  22.920  1.00  0.00            
ATOM     84  H40 ACD     1       9.820  25.120  22.440  1.00  0.00            
ATOM     85  C25 ACD     1      11.610  23.830  21.030  1.00  0.00            
ATOM     86  H41 ACD     1      11.510  22.850  21.500  1.00  0.00            
ATOM     87  O21 ACD     1      12.810  23.720  20.240  1.00  0.00            
ATOM     88  C26 ACD     1      13.180  24.870  19.480  1.00  0.00            
ATOM     89  H42 ACD     1      12.500  25.080  18.640  1.00  0.00            
ATOM     90  C27 ACD     1      14.570  24.650  18.890  1.00  0.00            
ATOM     91  H43 ACD     1      14.830  25.570  18.340  1.00  0.00            
ATOM     92  H44 ACD     1      15.330  24.450  19.650  1.00  0.00            
ATOM     93  O22 ACD     1      14.530  23.600  17.890  1.00  0.00            
ATOM     94  H45 ACD     1      14.440  22.780  18.390  1.00  0.00            
ATOM     95  O23 ACD     1      10.560  23.940  20.150  1.00  0.00            
ATOM     96  C28 ACD     1       9.270  23.370  20.510  1.00  0.00            
ATOM     97  H46 ACD     1       9.360  23.080  21.570  1.00  0.00            
ATOM     98  C29 ACD     1       9.150  22.180  19.540  1.00  0.00            
ATOM     99  H47 ACD     1       9.660  22.460  18.610  1.00  0.00            
ATOM    100  O24 ACD     1       7.780  21.820  19.370  1.00  0.00            
ATOM    101  C30 ACD     1       9.930  20.930  20.050  1.00  0.00            
ATOM    102  H48 ACD     1      10.880  21.260  20.480  1.00  0.00            
ATOM    103  H49 ACD     1       9.370  20.550  20.920  1.00  0.00            
ATOM    104  O25 ACD     1      10.180  19.960  19.050  1.00  0.00            
ATOM    105  H50 ACD     1       9.310  19.660  18.760  1.00  0.00            
ATOM    106  C31 ACD     1       8.190  24.430  20.480  1.00  0.00            
ATOM    107  H51 ACD     1       8.230  25.120  19.620  1.00  0.00            
ATOM    108  O26 ACD     1       8.140  25.230  21.640  1.00  0.00            
ATOM    109  H52 ACD     1       7.340  25.750  21.520  1.00  0.00            
ATOM    110  C32 ACD     1       6.820  23.740  20.290  1.00  0.00            
ATOM    111  H53 ACD     1       6.520  23.140  21.170  1.00  0.00            
ATOM    112  O27 ACD     1       5.760  24.650  20.140  1.00  0.00            
ATOM    113  H54 ACD     1       5.690  25.200  20.920  1.00  0.00            
ATOM    114  C33 ACD     1       6.860  22.850  19.090  1.00  0.00            
ATOM    115  H55 ACD     1       5.850  22.430  18.990  1.00  0.00            
ATOM    116  O28 ACD     1       7.200  23.520  17.860  1.00  0.00            
ATOM    117  C34 ACD     1       6.430  23.310  16.710  1.00  0.00            
ATOM    118  H56 ACD     1       5.980  22.320  16.830  1.00  0.00            
ATOM    119  C35 ACD     1       5.460  24.510  16.610  1.00  0.00            
ATOM    120  H57 ACD     1       6.070  25.400  16.840  1.00  0.00            
ATOM    121  O29 ACD     1       4.440  24.420  17.670  1.00  0.00            
ATOM    122  H58 ACD     1       4.850  24.600  18.520  1.00  0.00            
ATOM    123  C36 ACD     1       4.880  24.560  15.240  1.00  0.00            
ATOM    124  H59 ACD     1       4.170  23.730  15.210  1.00  0.00            
ATOM    125  O30 ACD     1       4.220  25.810  15.080  1.00  0.00            
ATOM    126  H60 ACD     1       4.750  26.440  14.580  1.00  0.00            
ATOM    127  C1  EG4     2       9.440  29.890  20.700  1.00  0.00            
ATOM    128  O1  EG4     2       9.200  30.140  19.280  1.00  0.00            
ATOM    129  C2  EG4     2       8.750  29.200  18.450  1.00  0.00            
ATOM    130  C3  EG4     2       9.500  27.980  18.450  1.00  0.00            
ATOM    131  C4  EG4     2       9.240  27.080  17.450  1.00  0.00            
ATOM    132  C5  EG4     2      10.080  25.830  17.430  1.00  0.00            
ATOM    133  C6  EG4     2      11.050  25.540  16.300  1.00  0.00            
ATOM    134  C7  EG4     2      11.140  26.410  15.190  1.00  0.00            
ATOM    135  N1  EG4     2      11.910  26.180  14.160  1.00  0.00            
ATOM    136  C8  EG4     2      12.510  25.000  14.240  1.00  0.00            
ATOM    137  N2  EG4     2      13.140  24.690  13.130  1.00  0.00            
ATOM    138  N3  EG4     2      12.440  24.010  15.100  1.00  0.00            
ATOM    139  C9  EG4     2      11.680  24.350  16.150  1.00  0.00            
ATOM    140  N4  EG4     2      11.600  23.320  17.020  1.00  0.00            
ATOM    141  C10 EG4     2       8.070  27.170  16.720  1.00  0.00            
ATOM    142  C11 EG4     2       7.230  28.290  16.840  1.00  0.00            
ATOM    143  O2  EG4     2       6.120  28.330  16.070  1.00  0.00            
ATOM    144  C12 EG4     2       4.890  28.330  16.810  1.00  0.00            
ATOM    145  C13 EG4     2       7.630  29.390  17.640  1.00  0.00            
ATOM    146  O3  EG4     2       6.960  30.590  17.690  1.00  0.00            
ATOM    147  C14 EG4     2       6.310  30.980  18.910  1.00  0.00            
ATOM    148  H1  EG4     2      10.060  30.660  21.180  1.00  0.00            
ATOM    149  H2  EG4     2       8.480  29.980  21.230  1.00  0.00            
ATOM    150  H3  EG4     2      10.020  28.980  20.900  1.00  0.00            
ATOM    151  H4  EG4     2      10.330  27.860  19.150  1.00  0.00            
ATOM    152  H5  EG4     2       9.320  25.040  17.480  1.00  0.00            
ATOM    153  H6  EG4     2      10.630  25.830  18.380  1.00  0.00            
ATOM    154  H7  EG4     2      10.560  27.340  15.240  1.00  0.00            
ATOM    155  H8  EG4     2      13.850  23.960  13.220  1.00  0.00            
ATOM    156  H9  EG4     2      13.320  25.490  12.540  1.00  0.00            
ATOM    157  H10 EG4     2      10.980  23.440  17.810  1.00  0.00            
ATOM    158  H11 EG4     2      12.580  23.130  17.180  1.00  0.00            
ATOM    159  H12 EG4     2       7.830  26.350  16.040  1.00  0.00            
ATOM    160  H13 EG4     2       4.790  27.480  17.500  1.00  0.00            
ATOM    161  H14 EG4     2       4.630  29.330  17.190  1.00  0.00            
ATOM    162  H15 EG4     2       4.060  28.280  16.110  1.00  0.00            
ATOM    163  H16 EG4     2       5.510  30.300  19.200  1.00  0.00            
ATOM    164  H17 EG4     2       7.090  31.000  19.690  1.00  0.00            
ATOM    165  H18 EG4     2       5.900  32.000  18.940  1.00  0.00            
TER
ENDMDL
MODEL        1
ATOM      1  H1  ACD     1       9.020  20.620  20.810  1.00  0.00            
ATOM      2  O1  ACD     1       8.820  21.560  20.830  1.00  0.00            
ATOM      3  C1  ACD     1      10.130  22.130  20.730  1.00  0.00            
ATOM      4  H2  ACD     1      10.860  21.590  21.350  1.00  0.00            
ATOM      5  H3  ACD     1      10.130  23.190  21.040  1.00  0.00            
ATOM      6  C2  ACD     1      10.740  22.060  19.300  1.00  0.00            
ATOM      7  H4  ACD     1      11.790  22.320  19.480  1.00  0.00            
ATOM      8  O2  ACD     1      10.790  20.690  18.900  1.00  0.00            
ATOM      9  C3  ACD     1      11.330  20.370  17.670  1.00  0.00            
ATOM     10  H5  ACD     1      11.230  19.280  17.540  1.00  0.00            
ATOM     11  O3  ACD     1      12.700  20.780  17.700  1.00  0.00            
ATOM     12  C4  ACD     1      13.670  19.740  17.790  1.00  0.00            
ATOM     13  H6  ACD     1      13.070  18.870  18.100  1.00  0.00            
ATOM     14  C5  ACD     1      14.330  19.540  16.410  1.00  0.00            
ATOM     15  H7  ACD     1      14.620  20.500  15.960  1.00  0.00            
ATOM     16  O4  ACD     1      13.370  18.890  15.580  1.00  0.00            
ATOM     17  H8  ACD     1      13.450  17.930  15.520  1.00  0.00            
ATOM     18  C6  ACD     1      15.670  18.770  16.530  1.00  0.00            
ATOM     19  H9  ACD     1      15.310  17.790  16.860  1.00  0.00            
ATOM     20  O5  ACD     1      16.520  18.820  15.340  1.00  0.00            
ATOM     21  H10 ACD     1      16.580  19.760  15.120  1.00  0.00            
ATOM     22  C7  ACD     1      16.490  19.320  17.700  1.00  0.00            
ATOM     23  H11 ACD     1      17.350  18.650  17.770  1.00  0.00            
ATOM     24  O6  ACD     1      15.810  19.260  18.980  1.00  0.00            
ATOM     25  C8  ACD     1      14.620  20.070  19.030  1.00  0.00            
ATOM     26  H12 ACD     1      14.940  21.110  18.930  1.00  0.00            
ATOM     27  C9  ACD     1      13.890  20.050  20.390  1.00  0.00            
ATOM     28  H13 ACD     1      14.600  20.370  21.170  1.00  0.00            
ATOM     29  H14 ACD     1      13.150  20.860  20.400  1.00  0.00            
ATOM     30  O7  ACD     1      13.250  18.750  20.700  1.00  0.00            
ATOM     31  H15 ACD     1      12.970  18.740  21.630  1.00  0.00            
ATOM     32  O8  ACD     1      16.860  20.620  17.300  1.00  0.00            
ATOM     33  C10 ACD     1      18.200  21.070  17.350  1.00  0.00            
ATOM     34  H16 ACD     1      18.850  20.290  16.960  1.00  0.00            
ATOM     35  C11 ACD     1      18.190  22.240  16.340  1.00  0.00            
ATOM     36  H17 ACD     1      17.360  22.920  16.550  1.00  0.00            
ATOM     37  O9  ACD     1      17.950  21.710  15.010  1.00  0.00            
ATOM     38  H18 ACD     1      18.300  22.410  14.460  1.00  0.00            
ATOM     39  C12 ACD     1      19.570  22.900  16.420  1.00  0.00            
ATOM     40  H19 ACD     1      20.370  22.200  16.170  1.00  0.00            
ATOM     41  O10 ACD     1      19.750  24.050  15.560  1.00  0.00            
ATOM     42  H20 ACD     1      20.100  23.730  14.730  1.00  0.00            
ATOM     43  C13 ACD     1      19.820  23.370  17.810  1.00  0.00            
ATOM     44  H21 ACD     1      20.880  23.630  17.930  1.00  0.00            
ATOM     45  O11 ACD     1      19.820  22.230  18.730  1.00  0.00            
ATOM     46  C14 ACD     1      18.590  21.490  18.790  1.00  0.00            
ATOM     47  H22 ACD     1      17.800  22.090  19.260  1.00  0.00            
ATOM     48  C15 ACD     1      18.760  20.310  19.780  1.00  0.00            
ATOM     49  H23 ACD     1      19.190  20.680  20.710  1.00  0.00            
ATOM     50  H24 ACD     1      17.740  19.960  19.970  1.00  0.00            
ATOM     51  O12 ACD     1      19.630  19.230  19.280  1.00  0.00            
ATOM     52  H25 ACD     1      20.560  19.470  19.250  1.00  0.00            
ATOM     53  O13 ACD     1      18.850  24.370  18.230  1.00  0.00            
ATOM     54  C16 ACD     1      19.240  25.730  18.440  1.00  0.00            
ATOM     55  H26 ACD     1      20.320  25.810  18.290  1.00  0.00            
ATOM     56  C17 ACD     1      18.490  26.680  17.490  1.00  0.00            
ATOM     57  H27 ACD     1      17.420  26.410  17.460  1.00  0.00            
ATOM     58  O14 ACD     1      19.000  26.490  16.170  1.00  0.00            
ATOM     59  H28 ACD     1      18.930  25.540  16.040  1.00  0.00            
ATOM     60  C18 ACD     1      18.520  28.140  17.970  1.00  0.00            
ATOM     61  H29 ACD     1      19.570  28.470  17.950  1.00  0.00            
ATOM     62  O15 ACD     1      17.690  28.900  17.160  1.00  0.00            
ATOM     63  H30 ACD     1      17.850  28.440  16.330  1.00  0.00            
ATOM     64  C19 ACD     1      17.940  28.160  19.380  1.00  0.00            
ATOM     65  H31 ACD     1      18.040  29.210  19.680  1.00  0.00            
ATOM     66  O16 ACD     1      18.810  27.360  20.210  1.00  0.00            
ATOM     67  C20 ACD     1      18.880  25.970  19.900  1.00  0.00            
ATOM     68  H32 ACD     1      17.900  25.580  20.220  1.00  0.00            
ATOM     69  C21 ACD     1      19.840  25.280  20.820  1.00  0.00            
ATOM     70  H33 ACD     1      19.580  25.630  21.830  1.00  0.00            
ATOM     71  H34 ACD     1      19.690  24.200  20.910  1.00  0.00            
ATOM     72  O17 ACD     1      21.250  25.720  20.580  1.00  0.00            
ATOM     73  H35 ACD     1      21.330  26.650  20.780  1.00  0.00            
ATOM     74  O18 ACD     1      16.640  27.610  19.450  1.00  0.00            
ATOM     75  C22 ACD     1      15.650  28.430  20.060  1.00  0.00            
ATOM     76  H36 ACD     1      15.980  29.090  20.870  1.00  0.00            
ATOM     77  C23 ACD     1      14.890  29.250  19.060  1.00  0.00            
ATOM     78  H37 ACD     1      14.450  28.560  18.330  1.00  0.00            
ATOM     79  O19 ACD     1      15.780  30.260  18.430  1.00  0.00            
ATOM     80  H38 ACD     1      16.480  29.850  17.930  1.00  0.00            
ATOM     81  C24 ACD     1      13.700  29.970  19.640  1.00  0.00            
ATOM     82  H39 ACD     1      13.910  30.620  20.500  1.00  0.00            
ATOM     83  O20 ACD     1      12.930  30.660  18.670  1.00  0.00            
ATOM     84  H40 ACD     1      13.530  30.840  17.940  1.00  0.00            
ATOM     85  C25 ACD     1      12.850  28.950  20.390  1.00  0.00            
ATOM     86  H41 ACD     1      12.050  29.540  20.860  1.00  0.00            
ATOM     87  O21 ACD     1      13.700  28.320  21.390  1.00  0.00            
ATOM     88  C26 ACD     1      14.730  27.550  20.800  1.00  0.00            
ATOM     89  H42 ACD     1      14.260  26.750  20.210  1.00  0.00            
ATOM     90  C27 ACD     1      15.390  26.790  22.010  1.00  0.00            
ATOM     91  H43 ACD     1      14.610  26.240  22.560  1.00  0.00            
ATOM     92  H44 ACD     1      16.030  25.990  21.620  1.00  0.00            
ATOM     93  O22 ACD     1      15.970  27.620  23.060  1.00  0.00            
ATOM     94  H45 ACD     1      15.240  27.620  23.690  1.00  0.00            
ATOM     95  O23 ACD     1      12.210  28.100  19.440  1.00  0.00            
ATOM     96  C28 ACD     1      10.940  27.580  19.670  1.00  0.00            
ATOM     97  H46 ACD     1      10.250  28.310  20.110  1.00  0.00            
ATOM     98  C29 ACD     1      10.990  26.320  20.560  1.00  0.00            
ATOM     99  H47 ACD     1      11.880  25.740  20.270  1.00  0.00            
ATOM    100  O24 ACD     1       9.800  25.590  20.430  1.00  0.00            
ATOM    101  C30 ACD     1      11.260  26.550  22.090  1.00  0.00            
ATOM    102  H48 ACD     1      11.130  25.620  22.650  1.00  0.00            
ATOM    103  H49 ACD     1      12.350  26.710  22.060  1.00  0.00            
ATOM    104  O25 ACD     1      10.630  27.700  22.630  1.00  0.00            
ATOM    105  H50 ACD     1      11.070  28.090  23.390  1.00  0.00            
ATOM    106  C31 ACD     1      10.540  27.280  18.250  1.00  0.00            
ATOM    107  H51 ACD     1      11.350  26.650  17.860  1.00  0.00            
ATOM    108  O26 ACD     1      10.280  28.420  17.460  1.00  0.00            
ATOM    109  H52 ACD     1      11.030  29.010  17.540  1.00  0.00            
ATOM    110  C32 ACD     1       9.270  26.410  18.190  1.00  0.00            
ATOM    111  H53 ACD     1       8.460  27.010  18.620  1.00  0.00            
ATOM    112  O27 ACD     1       8.940  25.950  16.880  1.00  0.00            
ATOM    113  H54 ACD     1       9.640  25.340  16.610  1.00  0.00            
ATOM    114  C33 ACD     1       9.510  25.160  19.120  1.00  0.00            
ATOM    115  H55 ACD     1       8.550  24.630  19.140  1.00  0.00            
ATOM    116  O28 ACD     1      10.490  24.290  18.580  1.00  0.00            
ATOM    117  C34 ACD     1      10.110  22.930  18.290  1.00  0.00            
ATOM    118  H56 ACD     1       9.020  22.820  18.400  1.00  0.00            
ATOM    119  C35 ACD     1      10.520  22.620  16.830  1.00  0.00            
ATOM    120  H57 ACD     1      11.510  23.030  16.580  1.00  0.00            
ATOM    121  O29 ACD     1       9.750  23.370  15.890  1.00  0.00            
ATOM    122  H58 ACD     1       9.150  22.780  15.420  1.00  0.00            
ATOM    123  C36 ACD     1      10.590  21.100  16.550  1.00  0.00            
ATOM    124  H59 ACD     1       9.620  20.580  16.570  1.00  0.00            
ATOM    125  O30 ACD     1      11.250  20.720  15.320  1.00  0.00            
ATOM    126  H60 ACD     1      12.110  20.360  15.560  1.00  0.00            
ATOM    127  C1  EG4     2      14.690  22.470  13.880  1.00  0.00            
ATOM    128  O1  EG4     2      13.570  22.570  14.740  1.00  0.00            
ATOM    129  C2  EG4     2      13.700  23.620  15.650  1.00  0.00            
ATOM    130  C3  EG4     2      14.510  23.370  16.800  1.00  0.00            
ATOM    131  C4  EG4     2      14.730  24.420  17.670  1.00  0.00            
ATOM    132  C5  EG4     2      15.530  24.170  18.930  1.00  0.00            
ATOM    133  C6  EG4     2      14.840  23.820  20.220  1.00  0.00            
ATOM    134  C7  EG4     2      13.480  23.760  20.340  1.00  0.00            
ATOM    135  N1  EG4     2      12.910  23.500  21.570  1.00  0.00            
ATOM    136  C8  EG4     2      13.810  23.340  22.550  1.00  0.00            
ATOM    137  N2  EG4     2      13.230  22.960  23.710  1.00  0.00            
ATOM    138  N3  EG4     2      15.110  23.350  22.530  1.00  0.00            
ATOM    139  C9  EG4     2      15.590  23.570  21.340  1.00  0.00            
ATOM    140  N4  EG4     2      16.960  23.610  21.240  1.00  0.00            
ATOM    141  C10 EG4     2      14.120  25.680  17.460  1.00  0.00            
ATOM    142  C11 EG4     2      13.370  25.870  16.340  1.00  0.00            
ATOM    143  O2  EG4     2      12.940  27.140  16.190  1.00  0.00            
ATOM    144  C12 EG4     2      13.680  28.100  15.340  1.00  0.00            
ATOM    145  C13 EG4     2      13.120  24.870  15.410  1.00  0.00            
ATOM    146  O3  EG4     2      12.330  25.010  14.320  1.00  0.00            
ATOM    147  C14 EG4     2      11.280  25.970  14.180  1.00  0.00            
ATOM    148  H1  EG4     2      14.690  23.370  13.250  1.00  0.00            
ATOM    149  H2  EG4     2      15.570  22.390  14.520  1.00  0.00            
ATOM    150  H3  EG4     2      14.710  21.560  13.260  1.00  0.00            
ATOM    151  H4  EG4     2      14.920  22.390  17.030  1.00  0.00            
ATOM    152  H5  EG4     2      16.170  25.030  19.130  1.00  0.00            
ATOM    153  H6  EG4     2      16.190  23.350  18.620  1.00  0.00            
ATOM    154  H7  EG4     2      12.800  24.030  19.530  1.00  0.00            
ATOM    155  H8  EG4     2      12.270  22.670  23.600  1.00  0.00            
ATOM    156  H9  EG4     2      13.900  22.370  24.200  1.00  0.00            
ATOM    157  H10 EG4     2      17.310  23.040  22.000  1.00  0.00            
ATOM    158  H11 EG4     2      17.360  23.310  20.360  1.00  0.00            
ATOM    159  H12 EG4     2      14.170  26.520  18.140  1.00  0.00            
ATOM    160  H13 EG4     2      14.020  27.550  14.460  1.00  0.00            
ATOM    161  H14 EG4     2      12.990  28.920  15.090  1.00  0.00            
ATOM    162  H15 EG4     2      14.550  28.560  15.820  1.00  0.00            
ATOM    163  H16 EG4     2      11.630  26.950  13.850  1.00  0.00            
ATOM    164  H17 EG4     2      10.660  25.560  13.380  1.00  0.00            
ATOM    165  H18 EG4     2      10.590  26.090  15.030  1.00  0.00            
TER
ENDMDL
MODEL        1
ATOM      1  H1  ACD     1      17.210  19.600  16.930  1.00  0.00            
ATOM      2  O1  ACD     1      16.680  18.920  16.510  1.00  0.00            
ATOM      3  C1  ACD     1      16.780  17.730  17.260  1.00  0.00            
ATOM      4  H2  ACD     1      16.870  17.950  18.330  1.00  0.00            
ATOM      5  H3  ACD     1      17.790  17.370  17.050  1.00  0.00            
ATOM      6  C2  ACD     1      15.730  16.610  17.130  1.00  0.00            
ATOM      7  H4  ACD     1      16.210  15.800  17.700  1.00  0.00            
ATOM      8  O2  ACD     1      14.520  17.140  17.640  1.00  0.00            
ATOM      9  C3  ACD     1      13.560  16.140  17.830  1.00  0.00            
ATOM     10  H5  ACD     1      12.650  16.560  18.290  1.00  0.00            
ATOM     11  O3  ACD     1      14.150  15.160  18.690  1.00  0.00            
ATOM     12  C4  ACD     1      13.350  14.560  19.730  1.00  0.00            
ATOM     13  H6  ACD     1      12.330  14.920  19.600  1.00  0.00            
ATOM     14  C5  ACD     1      13.490  13.040  19.490  1.00  0.00            
ATOM     15  H7  ACD     1      14.440  12.920  18.950  1.00  0.00            
ATOM     16  O4  ACD     1      12.370  12.790  18.590  1.00  0.00            
ATOM     17  H8  ACD     1      12.380  13.370  17.830  1.00  0.00            
ATOM     18  C6  ACD     1      13.400  12.220  20.760  1.00  0.00            
ATOM     19  H9  ACD     1      12.390  12.300  21.200  1.00  0.00            
ATOM     20  O5  ACD     1      13.750  10.910  20.500  1.00  0.00            
ATOM     21  H10 ACD     1      12.880  10.500  20.480  1.00  0.00            
ATOM     22  C7  ACD     1      14.290  12.820  21.820  1.00  0.00            
ATOM     23  H11 ACD     1      14.070  12.280  22.750  1.00  0.00            
ATOM     24  O6  ACD     1      13.850  14.140  22.060  1.00  0.00            
ATOM     25  C8  ACD     1      14.010  15.070  21.020  1.00  0.00            
ATOM     26  H12 ACD     1      15.090  15.210  20.900  1.00  0.00            
ATOM     27  C9  ACD     1      13.460  16.410  21.580  1.00  0.00            
ATOM     28  H13 ACD     1      13.950  16.710  22.520  1.00  0.00            
ATOM     29  H14 ACD     1      13.670  17.190  20.840  1.00  0.00            
ATOM     30  O7  ACD     1      12.060  16.350  21.830  1.00  0.00            
ATOM     31  H15 ACD     1      12.000  15.900  22.680  1.00  0.00            
ATOM     32  O8  ACD     1      15.680  12.790  21.520  1.00  0.00            
ATOM     33  C10 ACD     1      16.480  12.230  22.560  1.00  0.00            
ATOM     34  H16 ACD     1      15.970  12.190  23.530  1.00  0.00            
ATOM     35  C11 ACD     1      16.920  10.840  22.040  1.00  0.00            
ATOM     36  H17 ACD     1      17.240  10.980  21.000  1.00  0.00            
ATOM     37  O9  ACD     1      15.820   9.980  22.210  1.00  0.00            
ATOM     38  H18 ACD     1      15.230  10.300  21.530  1.00  0.00            
ATOM     39  C12 ACD     1      18.100  10.270  22.840  1.00  0.00            
ATOM     40  H19 ACD     1      17.810  10.090  23.880  1.00  0.00            
ATOM     41  O10 ACD     1      18.420   9.020  22.210  1.00  0.00            
ATOM     42  H20 ACD     1      17.690   8.420  22.420  1.00  0.00            
ATOM     43  C13 ACD     1      19.250  11.200  22.880  1.00  0.00            
ATOM     44  H21 ACD     1      20.040  10.920  23.580  1.00  0.00            
ATOM     45  O11 ACD     1      18.830  12.420  23.390  1.00  0.00            
ATOM     46  C14 ACD     1      17.750  13.070  22.680  1.00  0.00            
ATOM     47  H22 ACD     1      17.940  13.290  21.630  1.00  0.00            
ATOM     48  C15 ACD     1      17.430  14.420  23.430  1.00  0.00            
ATOM     49  H23 ACD     1      18.310  15.080  23.420  1.00  0.00            
ATOM     50  H24 ACD     1      16.600  14.840  22.850  1.00  0.00            
ATOM     51  O12 ACD     1      17.080  14.190  24.800  1.00  0.00            
ATOM     52  H25 ACD     1      16.310  14.710  25.010  1.00  0.00            
ATOM     53  O13 ACD     1      19.790  11.310  21.560  1.00  0.00            
ATOM     54  C16 ACD     1      21.140  11.080  21.230  1.00  0.00            
ATOM     55  H26 ACD     1      21.700  10.840  22.150  1.00  0.00            
ATOM     56  C17 ACD     1      21.190   9.940  20.280  1.00  0.00            
ATOM     57  H27 ACD     1      20.390  10.230  19.590  1.00  0.00            
ATOM     58  O14 ACD     1      20.910   8.670  21.040  1.00  0.00            
ATOM     59  H28 ACD     1      19.990   8.720  21.310  1.00  0.00            
ATOM     60  C18 ACD     1      22.510   9.790  19.510  1.00  0.00            
ATOM     61  H29 ACD     1      23.280   9.460  20.220  1.00  0.00            
ATOM     62  O15 ACD     1      22.340   8.810  18.510  1.00  0.00            
ATOM     63  H30 ACD     1      21.930   9.210  17.730  1.00  0.00            
ATOM     64  C19 ACD     1      22.900  11.080  18.830  1.00  0.00            
ATOM     65  H31 ACD     1      23.850  10.860  18.320  1.00  0.00            
ATOM     66  O16 ACD     1      23.030  12.120  19.870  1.00  0.00            
ATOM     67  C20 ACD     1      21.790  12.370  20.650  1.00  0.00            
ATOM     68  H32 ACD     1      21.040  12.820  19.980  1.00  0.00            
ATOM     69  C21 ACD     1      21.830  13.520  21.670  1.00  0.00            
ATOM     70  H33 ACD     1      21.860  14.470  21.120  1.00  0.00            
ATOM     71  H34 ACD     1      20.900  13.470  22.260  1.00  0.00            
ATOM     72  O17 ACD     1      22.930  13.380  22.540  1.00  0.00            
ATOM     73  H35 ACD     1      23.400  14.220  22.520  1.00  0.00            
ATOM     74  O18 ACD     1      21.850  11.380  17.880  1.00  0.00            
ATOM     75  C22 ACD     1      22.320  11.490  16.530  1.00  0.00            
ATOM     76  H36 ACD     1      23.260  10.950  16.360  1.00  0.00            
ATOM     77  C23 ACD     1      21.210  10.740  15.780  1.00  0.00            
ATOM     78  H37 ACD     1      20.260  11.090  16.200  1.00  0.00            
ATOM     79  O19 ACD     1      21.400   9.410  15.890  1.00  0.00            
ATOM     80  H38 ACD     1      20.860   9.030  15.190  1.00  0.00            
ATOM     81  C24 ACD     1      21.270  11.170  14.340  1.00  0.00            
ATOM     82  H39 ACD     1      22.140  10.610  13.940  1.00  0.00            
ATOM     83  O20 ACD     1      20.020  10.780  13.630  1.00  0.00            
ATOM     84  H40 ACD     1      20.080   9.820  13.610  1.00  0.00            
ATOM     85  C25 ACD     1      21.400  12.650  14.110  1.00  0.00            
ATOM     86  H41 ACD     1      21.430  12.790  13.030  1.00  0.00            
ATOM     87  O21 ACD     1      22.700  13.060  14.660  1.00  0.00            
ATOM     88  C26 ACD     1      22.720  12.920  16.120  1.00  0.00            
ATOM     89  H42 ACD     1      22.010  13.640  16.540  1.00  0.00            
ATOM     90  C27 ACD     1      24.080  13.320  16.560  1.00  0.00            
ATOM     91  H43 ACD     1      24.060  13.230  17.650  1.00  0.00            
ATOM     92  H44 ACD     1      24.820  12.640  16.110  1.00  0.00            
ATOM     93  O22 ACD     1      24.430  14.640  16.190  1.00  0.00            
ATOM     94  H45 ACD     1      24.130  14.830  15.300  1.00  0.00            
ATOM     95  O23 ACD     1      20.330  13.300  14.660  1.00  0.00            
ATOM     96  C28 ACD     1      19.670  14.330  13.900  1.00  0.00            
ATOM     97  H46 ACD     1      20.230  14.620  13.010  1.00  0.00            
ATOM     98  C29 ACD     1      19.480  15.520  14.800  1.00  0.00            
ATOM     99  H47 ACD     1      19.060  15.200  15.770  1.00  0.00            
ATOM    100  O24 ACD     1      18.620  16.500  14.250  1.00  0.00            
ATOM    101  C30 ACD     1      20.870  16.140  15.010  1.00  0.00            
ATOM    102  H48 ACD     1      20.860  16.890  15.800  1.00  0.00            
ATOM    103  H49 ACD     1      21.630  15.350  15.120  1.00  0.00            
ATOM    104  O25 ACD     1      21.350  16.860  13.870  1.00  0.00            
ATOM    105  H50 ACD     1      22.190  16.450  13.650  1.00  0.00            
ATOM    106  C31 ACD     1      18.360  13.810  13.430  1.00  0.00            
ATOM    107  H51 ACD     1      17.820  13.550  14.350  1.00  0.00            
ATOM    108  O26 ACD     1      18.510  12.760  12.470  1.00  0.00            
ATOM    109  H52 ACD     1      18.980  12.130  13.030  1.00  0.00            
ATOM    110  C32 ACD     1      17.500  14.890  12.910  1.00  0.00            
ATOM    111  H53 ACD     1      17.980  15.340  12.030  1.00  0.00            
ATOM    112  O27 ACD     1      16.180  14.400  12.670  1.00  0.00            
ATOM    113  H54 ACD     1      16.260  13.700  12.010  1.00  0.00            
ATOM    114  C33 ACD     1      17.330  15.980  13.980  1.00  0.00            
ATOM    115  H55 ACD     1      16.770  16.860  13.640  1.00  0.00            
ATOM    116  O28 ACD     1      16.690  15.470  15.170  1.00  0.00            
ATOM    117  C34 ACD     1      15.500  16.180  15.670  1.00  0.00            
ATOM    118  H56 ACD     1      15.330  16.960  14.920  1.00  0.00            
ATOM    119  C35 ACD     1      14.310  15.190  15.650  1.00  0.00            
ATOM    120  H57 ACD     1      14.670  14.320  16.210  1.00  0.00            
ATOM    121  O29 ACD     1      14.030  14.910  14.240  1.00  0.00            
ATOM    122  H58 ACD     1      14.900  14.720  13.870  1.00  0.00            
ATOM    123  C36 ACD     1      13.140  15.750  16.440  1.00  0.00            
ATOM    124  H59 ACD     1      12.770  16.680  15.990  1.00  0.00            
ATOM    125  O30 ACD     1      12.070  14.790  16.610  1.00  0.00            
ATOM    126  H60 ACD     1      11.700  14.420  15.800  1.00  0.00            
ATOM    127  C1  EG4     2      14.820  11.540  14.250  1.00  0.00            
ATOM    128  O1  EG4     2      16.250  11.290  14.500  1.00  0.00            
ATOM    129  C2  EG4     2      16.710  11.080  15.750  1.00  0.00            
ATOM    130  C3  EG4     2      16.870  12.150  16.630  1.00  0.00            
ATOM    131  C4  EG4     2      17.360  12.010  17.920  1.00  0.00            
ATOM    132  C5  EG4     2      17.280  13.200  18.860  1.00  0.00            
ATOM    133  C6  EG4     2      18.450  14.170  18.890  1.00  0.00            
ATOM    134  C7  EG4     2      19.580  13.880  18.170  1.00  0.00            
ATOM    135  N1  EG4     2      20.550  14.800  18.220  1.00  0.00            
ATOM    136  C8  EG4     2      20.310  15.910  18.940  1.00  0.00            
ATOM    137  N2  EG4     2      21.340  16.730  19.060  1.00  0.00            
ATOM    138  N3  EG4     2      19.270  16.310  19.580  1.00  0.00            
ATOM    139  C9  EG4     2      18.360  15.400  19.570  1.00  0.00            
ATOM    140  N4  EG4     2      17.310  15.770  20.290  1.00  0.00            
ATOM    141  C10 EG4     2      17.950  10.770  18.270  1.00  0.00            
ATOM    142  C11 EG4     2      17.840   9.700  17.360  1.00  0.00            
ATOM    143  O2  EG4     2      18.350   8.480  17.820  1.00  0.00            
ATOM    144  C12 EG4     2      17.820   7.790  18.910  1.00  0.00            
ATOM    145  C13 EG4     2      17.280   9.850  16.030  1.00  0.00            
ATOM    146  O3  EG4     2      17.280   8.940  14.990  1.00  0.00            
ATOM    147  C14 EG4     2      16.060   8.140  14.710  1.00  0.00            
ATOM    148  H1  EG4     2      14.500  11.610  13.210  1.00  0.00            
ATOM    149  H2  EG4     2      14.120  10.870  14.770  1.00  0.00            
ATOM    150  H3  EG4     2      14.580  12.530  14.660  1.00  0.00            
ATOM    151  H4  EG4     2      16.500  13.130  16.350  1.00  0.00            
ATOM    152  H5  EG4     2      17.100  12.700  19.820  1.00  0.00            
ATOM    153  H6  EG4     2      16.330  13.720  18.640  1.00  0.00            
ATOM    154  H7  EG4     2      19.640  13.000  17.520  1.00  0.00            
ATOM    155  H8  EG4     2      21.240  17.440  19.770  1.00  0.00            
ATOM    156  H9  EG4     2      22.220  16.270  18.850  1.00  0.00            
ATOM    157  H10 EG4     2      16.380  15.510  20.000  1.00  0.00            
ATOM    158  H11 EG4     2      17.530  16.700  20.610  1.00  0.00            
ATOM    159  H12 EG4     2      18.280  10.630  19.300  1.00  0.00            
ATOM    160  H13 EG4     2      18.480   6.950  19.150  1.00  0.00            
ATOM    161  H14 EG4     2      17.500   8.370  19.780  1.00  0.00            
ATOM    162  H15 EG4     2      16.900   7.300  18.560  1.00  0.00            
ATOM    163  H16 EG4     2      15.120   8.700  14.730  1.00  0.00            
ATOM    164  H17 EG4     2      16.140   7.550  13.780  1.00  0.00            
ATOM    165  H18 EG4     2      15.920   7.350  15.460  1.00  0.00            
TER
ENDMDL
MODEL        1
ATOM      1  H1  ACD     1       3.730  37.580  21.710  1.00  0.00            
ATOM      2  O1  ACD     1       4.140  38.340  21.290  1.00  0.00            
ATOM      3  C1  ACD     1       3.730  38.350  19.910  1.00  0.00            
ATOM      4  H2  ACD     1       4.590  38.720  19.350  1.00  0.00            
ATOM      5  H3  ACD     1       2.920  39.090  19.870  1.00  0.00            
ATOM      6  C2  ACD     1       3.290  36.900  19.530  1.00  0.00            
ATOM      7  H4  ACD     1       4.110  36.230  19.810  1.00  0.00            
ATOM      8  O2  ACD     1       2.190  36.600  20.380  1.00  0.00            
ATOM      9  C3  ACD     1       1.510  35.300  20.260  1.00  0.00            
ATOM     10  H5  ACD     1       0.720  35.180  21.010  1.00  0.00            
ATOM     11  O3  ACD     1       2.420  34.210  20.530  1.00  0.00            
ATOM     12  C4  ACD     1       2.270  33.580  21.800  1.00  0.00            
ATOM     13  H6  ACD     1       1.730  34.280  22.450  1.00  0.00            
ATOM     14  C5  ACD     1       1.510  32.290  21.560  1.00  0.00            
ATOM     15  H7  ACD     1       2.090  31.850  20.730  1.00  0.00            
ATOM     16  O4  ACD     1       0.140  32.540  21.060  1.00  0.00            
ATOM     17  H8  ACD     1       0.210  32.930  20.190  1.00  0.00            
ATOM     18  C6  ACD     1       1.570  31.220  22.680  1.00  0.00            
ATOM     19  H9  ACD     1       0.810  31.560  23.390  1.00  0.00            
ATOM     20  O5  ACD     1       1.200  29.960  22.280  1.00  0.00            
ATOM     21  H10 ACD     1       1.720  29.660  21.530  1.00  0.00            
ATOM     22  C7  ACD     1       2.960  31.160  23.220  1.00  0.00            
ATOM     23  H11 ACD     1       2.960  30.630  24.180  1.00  0.00            
ATOM     24  O6  ACD     1       3.390  32.490  23.530  1.00  0.00            
ATOM     25  C8  ACD     1       3.580  33.400  22.460  1.00  0.00            
ATOM     26  H12 ACD     1       4.320  32.990  21.760  1.00  0.00            
ATOM     27  C9  ACD     1       4.180  34.690  23.030  1.00  0.00            
ATOM     28  H13 ACD     1       5.210  34.470  23.350  1.00  0.00            
ATOM     29  H14 ACD     1       4.270  35.400  22.190  1.00  0.00            
ATOM     30  O7  ACD     1       3.420  35.210  24.120  1.00  0.00            
ATOM     31  H15 ACD     1       3.230  34.470  24.700  1.00  0.00            
ATOM     32  O8  ACD     1       4.000  30.500  22.460  1.00  0.00            
ATOM     33  C10 ACD     1       5.050  29.860  23.190  1.00  0.00            
ATOM     34  H16 ACD     1       4.680  29.370  24.110  1.00  0.00            
ATOM     35  C11 ACD     1       5.530  28.880  22.020  1.00  0.00            
ATOM     36  H17 ACD     1       5.670  29.500  21.130  1.00  0.00            
ATOM     37  O9  ACD     1       4.520  27.790  21.820  1.00  0.00            
ATOM     38  H18 ACD     1       3.670  28.140  21.550  1.00  0.00            
ATOM     39  C12 ACD     1       6.920  28.280  22.210  1.00  0.00            
ATOM     40  H19 ACD     1       6.860  27.580  23.060  1.00  0.00            
ATOM     41  O10 ACD     1       7.280  27.630  20.990  1.00  0.00            
ATOM     42  H20 ACD     1       6.740  26.840  20.850  1.00  0.00            
ATOM     43  C13 ACD     1       7.930  29.300  22.550  1.00  0.00            
ATOM     44  H21 ACD     1       8.810  28.740  22.880  1.00  0.00            
ATOM     45  O11 ACD     1       7.500  30.000  23.660  1.00  0.00            
ATOM     46  C14 ACD     1       6.290  30.790  23.500  1.00  0.00            
ATOM     47  H22 ACD     1       6.420  31.330  22.560  1.00  0.00            
ATOM     48  C15 ACD     1       6.220  31.760  24.670  1.00  0.00            
ATOM     49  H23 ACD     1       7.250  32.080  24.830  1.00  0.00            
ATOM     50  H24 ACD     1       5.720  32.710  24.450  1.00  0.00            
ATOM     51  O12 ACD     1       5.760  31.250  25.910  1.00  0.00            
ATOM     52  H25 ACD     1       6.390  30.620  26.270  1.00  0.00            
ATOM     53  O13 ACD     1       8.260  30.190  21.460  1.00  0.00            
ATOM     54  C16 ACD     1       9.540  30.100  20.750  1.00  0.00            
ATOM     55  H26 ACD     1      10.110  29.200  21.010  1.00  0.00            
ATOM     56  C17 ACD     1       9.260  29.880  19.220  1.00  0.00            
ATOM     57  H27 ACD     1       8.490  30.580  18.870  1.00  0.00            
ATOM     58  O14 ACD     1       8.840  28.620  18.840  1.00  0.00            
ATOM     59  H28 ACD     1       8.410  28.260  19.620  1.00  0.00            
ATOM     60  C18 ACD     1      10.560  30.080  18.380  1.00  0.00            
ATOM     61  H29 ACD     1      11.180  29.220  18.670  1.00  0.00            
ATOM     62  O15 ACD     1      10.240  29.920  17.000  1.00  0.00            
ATOM     63  H30 ACD     1      10.400  29.010  16.740  1.00  0.00            
ATOM     64  C19 ACD     1      11.160  31.420  18.730  1.00  0.00            
ATOM     65  H31 ACD     1      12.040  31.670  18.140  1.00  0.00            
ATOM     66  O16 ACD     1      11.540  31.280  20.130  1.00  0.00            
ATOM     67  C20 ACD     1      10.440  31.340  21.040  1.00  0.00            
ATOM     68  H32 ACD     1       9.850  32.240  20.820  1.00  0.00            
ATOM     69  C21 ACD     1      10.870  31.290  22.480  1.00  0.00            
ATOM     70  H33 ACD     1      11.590  32.120  22.500  1.00  0.00            
ATOM     71  H34 ACD     1       9.980  31.470  23.080  1.00  0.00            
ATOM     72  O17 ACD     1      11.440  30.030  22.870  1.00  0.00            
ATOM     73  H35 ACD     1      12.150  29.950  22.220  1.00  0.00            
ATOM     74  O18 ACD     1      10.170  32.390  18.490  1.00  0.00            
ATOM     75  C22 ACD     1      10.590  33.550  17.710  1.00  0.00            
ATOM     76  H36 ACD     1      11.680  33.690  17.710  1.00  0.00            
ATOM     77  C23 ACD     1      10.060  33.350  16.300  1.00  0.00            
ATOM     78  H37 ACD     1       8.990  33.140  16.370  1.00  0.00            
ATOM     79  O19 ACD     1      10.830  32.310  15.680  1.00  0.00            
ATOM     80  H38 ACD     1      10.650  31.520  16.200  1.00  0.00            
ATOM     81  C24 ACD     1      10.140  34.660  15.470  1.00  0.00            
ATOM     82  H39 ACD     1      11.180  34.940  15.280  1.00  0.00            
ATOM     83  O20 ACD     1       9.480  34.480  14.210  1.00  0.00            
ATOM     84  H40 ACD     1       8.610  34.270  14.560  1.00  0.00            
ATOM     85  C25 ACD     1       9.560  35.790  16.190  1.00  0.00            
ATOM     86  H41 ACD     1       9.770  36.720  15.660  1.00  0.00            
ATOM     87  O21 ACD     1      10.150  35.890  17.480  1.00  0.00            
ATOM     88  C26 ACD     1       9.980  34.790  18.350  1.00  0.00            
ATOM     89  H42 ACD     1       8.920  34.550  18.500  1.00  0.00            
ATOM     90  C27 ACD     1      10.790  35.020  19.640  1.00  0.00            
ATOM     91  H43 ACD     1      11.040  34.060  20.120  1.00  0.00            
ATOM     92  H44 ACD     1      11.680  35.600  19.360  1.00  0.00            
ATOM     93  O22 ACD     1       9.990  35.690  20.530  1.00  0.00            
ATOM     94  H45 ACD     1      10.080  36.600  20.250  1.00  0.00            
ATOM     95  O23 ACD     1       8.130  35.570  16.370  1.00  0.00            
ATOM     96  C28 ACD     1       7.160  36.560  15.910  1.00  0.00            
ATOM     97  H46 ACD     1       7.550  37.200  15.110  1.00  0.00            
ATOM     98  C29 ACD     1       6.730  37.340  17.060  1.00  0.00            
ATOM     99  H47 ACD     1       6.460  36.780  17.970  1.00  0.00            
ATOM    100  O24 ACD     1       5.570  38.140  16.770  1.00  0.00            
ATOM    101  C30 ACD     1       7.800  38.290  17.460  1.00  0.00            
ATOM    102  H48 ACD     1       7.490  38.830  18.370  1.00  0.00            
ATOM    103  H49 ACD     1       8.720  37.820  17.830  1.00  0.00            
ATOM    104  O25 ACD     1       8.270  39.250  16.550  1.00  0.00            
ATOM    105  H50 ACD     1       9.070  39.660  16.890  1.00  0.00            
ATOM    106  C31 ACD     1       6.010  35.800  15.260  1.00  0.00            
ATOM    107  H51 ACD     1       5.600  35.080  15.980  1.00  0.00            
ATOM    108  O26 ACD     1       6.460  35.110  14.130  1.00  0.00            
ATOM    109  H52 ACD     1       5.840  34.590  13.610  1.00  0.00            
ATOM    110  C32 ACD     1       4.770  36.760  15.000  1.00  0.00            
ATOM    111  H53 ACD     1       5.100  37.530  14.300  1.00  0.00            
ATOM    112  O27 ACD     1       3.590  36.010  14.590  1.00  0.00            
ATOM    113  H54 ACD     1       3.330  35.540  15.390  1.00  0.00            
ATOM    114  C33 ACD     1       4.390  37.410  16.350  1.00  0.00            
ATOM    115  H55 ACD     1       3.650  38.210  16.350  1.00  0.00            
ATOM    116  O28 ACD     1       4.080  36.380  17.320  1.00  0.00            
ATOM    117  C34 ACD     1       2.910  36.640  18.090  1.00  0.00            
ATOM    118  H56 ACD     1       2.450  37.570  17.740  1.00  0.00            
ATOM    119  C35 ACD     1       2.090  35.450  17.770  1.00  0.00            
ATOM    120  H57 ACD     1       2.740  34.560  17.820  1.00  0.00            
ATOM    121  O29 ACD     1       1.570  35.540  16.520  1.00  0.00            
ATOM    122  H58 ACD     1       0.890  36.220  16.480  1.00  0.00            
ATOM    123  C36 ACD     1       0.940  35.250  18.830  1.00  0.00            
ATOM    124  H59 ACD     1       0.200  36.040  18.660  1.00  0.00            
ATOM    125  O30 ACD     1       0.250  34.070  18.630  1.00  0.00            
ATOM    126  H60 ACD     1      -0.160  34.110  17.770  1.00  0.00            
ATOM    127  C1  EG4     2       1.340  30.850  18.180  1.00  0.00            
ATOM    128  O1  EG4     2       2.720  30.670  18.550  1.00  0.00            
ATOM    129  C2  EG4     2       3.720  31.490  18.140  1.00  0.00            
ATOM    130  C3  EG4     2       4.640  31.920  19.190  1.00  0.00            
ATOM    131  C4  EG4     2       5.840  32.570  18.870  1.00  0.00            
ATOM    132  C5  EG4     2       6.830  32.810  19.970  1.00  0.00            
ATOM    133  C6  EG4     2       6.880  34.160  20.620  1.00  0.00            
ATOM    134  C7  EG4     2       6.480  35.340  19.940  1.00  0.00            
ATOM    135  N1  EG4     2       6.560  36.560  20.500  1.00  0.00            
ATOM    136  C8  EG4     2       7.120  36.490  21.690  1.00  0.00            
ATOM    137  N2  EG4     2       6.840  37.570  22.400  1.00  0.00            
ATOM    138  N3  EG4     2       7.600  35.540  22.450  1.00  0.00            
ATOM    139  C9  EG4     2       7.510  34.410  21.830  1.00  0.00            
ATOM    140  N4  EG4     2       7.930  33.410  22.650  1.00  0.00            
ATOM    141  C10 EG4     2       6.170  32.780  17.560  1.00  0.00            
ATOM    142  C11 EG4     2       5.290  32.370  16.540  1.00  0.00            
ATOM    143  O2  EG4     2       5.650  32.590  15.220  1.00  0.00            
ATOM    144  C12 EG4     2       6.780  31.860  14.640  1.00  0.00            
ATOM    145  C13 EG4     2       4.030  31.870  16.780  1.00  0.00            
ATOM    146  O3  EG4     2       3.230  31.440  15.750  1.00  0.00            
ATOM    147  C14 EG4     2       2.680  32.310  14.740  1.00  0.00            
ATOM    148  H1  EG4     2       0.640  30.190  18.690  1.00  0.00            
ATOM    149  H2  EG4     2       1.030  31.900  18.290  1.00  0.00            
ATOM    150  H3  EG4     2       1.150  30.500  17.160  1.00  0.00            
ATOM    151  H4  EG4     2       4.320  31.670  20.200  1.00  0.00            
ATOM    152  H5  EG4     2       7.810  32.550  19.550  1.00  0.00            
ATOM    153  H6  EG4     2       6.600  32.050  20.730  1.00  0.00            
ATOM    154  H7  EG4     2       6.060  35.270  18.930  1.00  0.00            
ATOM    155  H8  EG4     2       6.810  37.440  23.410  1.00  0.00            
ATOM    156  H9  EG4     2       5.930  37.780  22.010  1.00  0.00            
ATOM    157  H10 EG4     2       8.500  33.470  23.490  1.00  0.00            
ATOM    158  H11 EG4     2       7.980  32.510  22.200  1.00  0.00            
ATOM    159  H12 EG4     2       7.110  33.290  17.380  1.00  0.00            
ATOM    160  H13 EG4     2       7.700  32.000  15.210  1.00  0.00            
ATOM    161  H14 EG4     2       6.690  30.770  14.710  1.00  0.00            
ATOM    162  H15 EG4     2       6.990  32.220  13.620  1.00  0.00            
ATOM    163  H16 EG4     2       3.490  32.690  14.110  1.00  0.00            
ATOM    164  H17 EG4     2       2.030  31.710  14.080  1.00  0.00            
ATOM    165  H18 EG4     2       2.120  33.120  15.220  1.00  0.00            
TER
ENDMDL
MODEL        1
ATOM      1  H1  ACD     1      20.380  27.410  23.580  1.00  0.00            
ATOM      2  O1  ACD     1      20.730  28.020  22.920  1.00  0.00            
ATOM      3  C1  ACD     1      20.250  27.530  21.590  1.00  0.00            
ATOM      4  H2  ACD     1      20.970  26.760  21.280  1.00  0.00            
ATOM      5  H3  ACD     1      20.300  28.370  20.880  1.00  0.00            
ATOM      6  C2  ACD     1      18.800  26.980  21.810  1.00  0.00            
ATOM      7  H4  ACD     1      18.440  26.690  20.810  1.00  0.00            
ATOM      8  O2  ACD     1      18.740  25.870  22.740  1.00  0.00            
ATOM      9  C3  ACD     1      17.460  25.330  22.940  1.00  0.00            
ATOM     10  H5  ACD     1      17.600  24.550  23.690  1.00  0.00            
ATOM     11  O3  ACD     1      17.030  24.720  21.720  1.00  0.00            
ATOM     12  C4  ACD     1      16.930  23.300  21.610  1.00  0.00            
ATOM     13  H6  ACD     1      16.900  22.820  22.600  1.00  0.00            
ATOM     14  C5  ACD     1      15.610  23.040  20.980  1.00  0.00            
ATOM     15  H7  ACD     1      15.440  23.790  20.190  1.00  0.00            
ATOM     16  O4  ACD     1      14.680  23.220  22.010  1.00  0.00            
ATOM     17  H8  ACD     1      13.850  22.870  21.690  1.00  0.00            
ATOM     18  C6  ACD     1      15.490  21.650  20.340  1.00  0.00            
ATOM     19  H9  ACD     1      15.550  20.900  21.140  1.00  0.00            
ATOM     20  O5  ACD     1      14.250  21.390  19.700  1.00  0.00            
ATOM     21  H10 ACD     1      14.220  21.600  18.760  1.00  0.00            
ATOM     22  C7  ACD     1      16.700  21.380  19.400  1.00  0.00            
ATOM     23  H11 ACD     1      16.640  20.370  18.990  1.00  0.00            
ATOM     24  O6  ACD     1      17.900  21.570  20.100  1.00  0.00            
ATOM     25  C8  ACD     1      18.120  22.840  20.730  1.00  0.00            
ATOM     26  H12 ACD     1      18.230  23.630  19.980  1.00  0.00            
ATOM     27  C9  ACD     1      19.460  22.740  21.500  1.00  0.00            
ATOM     28  H13 ACD     1      20.260  22.550  20.760  1.00  0.00            
ATOM     29  H14 ACD     1      19.750  23.650  22.040  1.00  0.00            
ATOM     30  O7  ACD     1      19.420  21.700  22.530  1.00  0.00            
ATOM     31  H15 ACD     1      19.550  20.780  22.290  1.00  0.00            
ATOM     32  O8  ACD     1      16.730  22.350  18.290  1.00  0.00            
ATOM     33  C10 ACD     1      16.520  21.820  17.000  1.00  0.00            
ATOM     34  H16 ACD     1      16.220  20.760  17.040  1.00  0.00            
ATOM     35  C11 ACD     1      15.320  22.530  16.370  1.00  0.00            
ATOM     36  H17 ACD     1      15.420  23.620  16.490  1.00  0.00            
ATOM     37  O9  ACD     1      14.000  22.170  16.900  1.00  0.00            
ATOM     38  H18 ACD     1      13.270  22.440  16.330  1.00  0.00            
ATOM     39  C12 ACD     1      15.400  22.220  14.880  1.00  0.00            
ATOM     40  H19 ACD     1      15.390  21.120  14.870  1.00  0.00            
ATOM     41  O10 ACD     1      14.250  22.790  14.240  1.00  0.00            
ATOM     42  H20 ACD     1      14.530  23.690  14.100  1.00  0.00            
ATOM     43  C13 ACD     1      16.690  22.630  14.210  1.00  0.00            
ATOM     44  H21 ACD     1      16.550  22.480  13.140  1.00  0.00            
ATOM     45  O11 ACD     1      17.680  21.900  14.860  1.00  0.00            
ATOM     46  C14 ACD     1      17.860  22.070  16.240  1.00  0.00            
ATOM     47  H22 ACD     1      17.990  23.150  16.390  1.00  0.00            
ATOM     48  C15 ACD     1      19.040  21.170  16.650  1.00  0.00            
ATOM     49  H23 ACD     1      19.700  21.100  15.780  1.00  0.00            
ATOM     50  H24 ACD     1      19.540  21.700  17.480  1.00  0.00            
ATOM     51  O12 ACD     1      18.750  19.840  17.080  1.00  0.00            
ATOM     52  H25 ACD     1      18.370  19.410  16.300  1.00  0.00            
ATOM     53  O13 ACD     1      16.930  24.010  14.420  1.00  0.00            
ATOM     54  C16 ACD     1      17.430  24.760  13.340  1.00  0.00            
ATOM     55  H26 ACD     1      17.670  24.050  12.540  1.00  0.00            
ATOM     56  C17 ACD     1      16.340  25.730  12.870  1.00  0.00            
ATOM     57  H27 ACD     1      15.880  26.070  13.810  1.00  0.00            
ATOM     58  O14 ACD     1      15.340  24.990  12.090  1.00  0.00            
ATOM     59  H28 ACD     1      14.600  25.490  11.740  1.00  0.00            
ATOM     60  C18 ACD     1      16.800  26.950  12.080  1.00  0.00            
ATOM     61  H29 ACD     1      16.970  26.540  11.080  1.00  0.00            
ATOM     62  O15 ACD     1      15.900  28.000  11.940  1.00  0.00            
ATOM     63  H30 ACD     1      15.980  28.510  12.760  1.00  0.00            
ATOM     64  C19 ACD     1      18.070  27.560  12.700  1.00  0.00            
ATOM     65  H31 ACD     1      18.520  28.280  12.010  1.00  0.00            
ATOM     66  O16 ACD     1      18.930  26.520  12.850  1.00  0.00            
ATOM     67  C20 ACD     1      18.640  25.550  13.810  1.00  0.00            
ATOM     68  H32 ACD     1      18.400  26.040  14.760  1.00  0.00            
ATOM     69  C21 ACD     1      19.790  24.630  14.120  1.00  0.00            
ATOM     70  H33 ACD     1      20.550  25.210  14.660  1.00  0.00            
ATOM     71  H34 ACD     1      19.420  23.840  14.780  1.00  0.00            
ATOM     72  O17 ACD     1      20.330  24.060  12.830  1.00  0.00            
ATOM     73  H35 ACD     1      20.470  24.790  12.230  1.00  0.00            
ATOM     74  O18 ACD     1      17.720  28.240  13.960  1.00  0.00            
ATOM     75  C22 ACD     1      17.950  29.680  14.100  1.00  0.00            
ATOM     76  H36 ACD     1      18.090  30.180  13.130  1.00  0.00            
ATOM     77  C23 ACD     1      16.680  30.200  14.780  1.00  0.00            
ATOM     78  H37 ACD     1      16.570  29.570  15.670  1.00  0.00            
ATOM     79  O19 ACD     1      15.530  30.060  13.900  1.00  0.00            
ATOM     80  H38 ACD     1      15.040  30.880  13.990  1.00  0.00            
ATOM     81  C24 ACD     1      16.940  31.610  15.250  1.00  0.00            
ATOM     82  H39 ACD     1      17.360  32.190  14.410  1.00  0.00            
ATOM     83  O20 ACD     1      15.820  32.160  15.930  1.00  0.00            
ATOM     84  H40 ACD     1      15.620  31.790  16.800  1.00  0.00            
ATOM     85  C25 ACD     1      18.190  31.610  16.250  1.00  0.00            
ATOM     86  H41 ACD     1      18.350  32.630  16.620  1.00  0.00            
ATOM     87  O21 ACD     1      19.350  31.290  15.520  1.00  0.00            
ATOM     88  C26 ACD     1      19.270  29.960  14.890  1.00  0.00            
ATOM     89  H42 ACD     1      19.320  29.240  15.720  1.00  0.00            
ATOM     90  C27 ACD     1      20.500  29.740  13.910  1.00  0.00            
ATOM     91  H43 ACD     1      21.430  29.710  14.490  1.00  0.00            
ATOM     92  H44 ACD     1      20.410  28.770  13.400  1.00  0.00            
ATOM     93  O22 ACD     1      20.570  30.840  13.020  1.00  0.00            
ATOM     94  H45 ACD     1      20.880  31.640  13.450  1.00  0.00            
ATOM     95  O23 ACD     1      17.990  30.780  17.280  1.00  0.00            
ATOM     96  C28 ACD     1      17.800  31.280  18.570  1.00  0.00            
ATOM     97  H46 ACD     1      17.650  32.360  18.540  1.00  0.00            
ATOM     98  C29 ACD     1      19.010  30.960  19.470  1.00  0.00            
ATOM     99  H47 ACD     1      19.260  29.920  19.240  1.00  0.00            
ATOM    100  O24 ACD     1      18.750  31.000  20.850  1.00  0.00            
ATOM    101  C30 ACD     1      20.130  31.880  19.220  1.00  0.00            
ATOM    102  H48 ACD     1      20.400  31.740  18.160  1.00  0.00            
ATOM    103  H49 ACD     1      19.700  32.890  19.290  1.00  0.00            
ATOM    104  O25 ACD     1      21.300  31.690  20.020  1.00  0.00            
ATOM    105  H50 ACD     1      21.820  30.980  19.630  1.00  0.00            
ATOM    106  C31 ACD     1      16.410  30.710  19.070  1.00  0.00            
ATOM    107  H51 ACD     1      16.200  29.690  18.690  1.00  0.00            
ATOM    108  O26 ACD     1      15.330  31.400  18.470  1.00  0.00            
ATOM    109  H52 ACD     1      14.520  30.930  18.690  1.00  0.00            
ATOM    110  C32 ACD     1      16.260  30.830  20.550  1.00  0.00            
ATOM    111  H53 ACD     1      16.150  31.910  20.720  1.00  0.00            
ATOM    112  O27 ACD     1      15.170  30.060  21.010  1.00  0.00            
ATOM    113  H54 ACD     1      15.420  29.600  21.820  1.00  0.00            
ATOM    114  C33 ACD     1      17.580  30.310  21.280  1.00  0.00            
ATOM    115  H55 ACD     1      17.540  30.400  22.380  1.00  0.00            
ATOM    116  O28 ACD     1      17.660  28.850  21.040  1.00  0.00            
ATOM    117  C34 ACD     1      17.770  28.040  22.220  1.00  0.00            
ATOM    118  H56 ACD     1      18.210  28.610  23.050  1.00  0.00            
ATOM    119  C35 ACD     1      16.370  27.600  22.630  1.00  0.00            
ATOM    120  H57 ACD     1      15.850  27.230  21.740  1.00  0.00            
ATOM    121  O29 ACD     1      15.660  28.710  23.210  1.00  0.00            
ATOM    122  H58 ACD     1      14.940  28.350  23.740  1.00  0.00            
ATOM    123  C36 ACD     1      16.430  26.330  23.500  1.00  0.00            
ATOM    124  H59 ACD     1      16.710  26.600  24.530  1.00  0.00            
ATOM    125  O30 ACD     1      15.110  25.730  23.490  1.00  0.00            
ATOM    126  H60 ACD     1      15.210  25.060  22.800  1.00  0.00            
ATOM    127  C1  EG4     2      13.020  26.900  14.900  1.00  0.00            
ATOM    128  O1  EG4     2      14.040  25.970  15.400  1.00  0.00            
ATOM    129  C2  EG4     2      14.620  26.230  16.630  1.00  0.00            
ATOM    130  C3  EG4     2      15.890  26.690  16.650  1.00  0.00            
ATOM    131  C4  EG4     2      16.600  26.950  17.820  1.00  0.00            
ATOM    132  C5  EG4     2      17.980  27.530  17.840  1.00  0.00            
ATOM    133  C6  EG4     2      19.120  26.480  17.760  1.00  0.00            
ATOM    134  C7  EG4     2      18.960  25.150  17.890  1.00  0.00            
ATOM    135  N1  EG4     2      19.990  24.290  17.800  1.00  0.00            
ATOM    136  C8  EG4     2      21.190  24.860  17.620  1.00  0.00            
ATOM    137  N2  EG4     2      22.340  24.050  17.600  1.00  0.00            
ATOM    138  N3  EG4     2      21.500  26.110  17.400  1.00  0.00            
ATOM    139  C9  EG4     2      20.420  26.900  17.480  1.00  0.00            
ATOM    140  N4  EG4     2      20.760  28.130  17.190  1.00  0.00            
ATOM    141  C10 EG4     2      15.910  26.610  19.040  1.00  0.00            
ATOM    142  C11 EG4     2      14.640  26.120  19.050  1.00  0.00            
ATOM    143  O2  EG4     2      13.970  25.870  20.220  1.00  0.00            
ATOM    144  C12 EG4     2      13.080  26.960  20.630  1.00  0.00            
ATOM    145  C13 EG4     2      13.940  25.880  17.830  1.00  0.00            
ATOM    146  O3  EG4     2      12.700  25.410  17.730  1.00  0.00            
ATOM    147  C14 EG4     2      12.230  24.320  18.580  1.00  0.00            
ATOM    148  H1  EG4     2      12.150  26.730  15.540  1.00  0.00            
ATOM    149  H2  EG4     2      13.320  27.950  14.880  1.00  0.00            
ATOM    150  H3  EG4     2      12.640  26.520  13.940  1.00  0.00            
ATOM    151  H4  EG4     2      16.410  26.940  15.730  1.00  0.00            
ATOM    152  H5  EG4     2      18.240  28.150  18.700  1.00  0.00            
ATOM    153  H6  EG4     2      18.000  28.230  17.000  1.00  0.00            
ATOM    154  H7  EG4     2      17.990  24.710  18.110  1.00  0.00            
ATOM    155  H8  EG4     2      22.810  24.360  16.760  1.00  0.00            
ATOM    156  H9  EG4     2      22.050  23.080  17.610  1.00  0.00            
ATOM    157  H10 EG4     2      20.070  28.860  17.240  1.00  0.00            
ATOM    158  H11 EG4     2      21.720  28.330  17.430  1.00  0.00            
ATOM    159  H12 EG4     2      16.470  26.620  19.970  1.00  0.00            
ATOM    160  H13 EG4     2      12.400  27.400  19.890  1.00  0.00            
ATOM    161  H14 EG4     2      12.280  26.600  21.290  1.00  0.00            
ATOM    162  H15 EG4     2      13.550  27.790  21.170  1.00  0.00            
ATOM    163  H16 EG4     2      11.880  24.720  19.540  1.00  0.00            
ATOM    164  H17 EG4     2      11.410  23.790  18.090  1.00  0.00            
ATOM    165  H18 EG4     2      13.030  23.610  18.790  1.00  0.00            
TER
ENDMDL
MODEL        1
ATOM      1  H1  ACD     1       3.320  29.960  29.810  1.00  0.00            
ATOM      2  O1  ACD     1       4.030  29.540  29.320  1.00  0.00            
ATOM      3  C1  ACD     1       4.970  30.600  29.240  1.00  0.00            
ATOM      4  H2  ACD     1       5.970  30.190  29.040  1.00  0.00            
ATOM      5  H3  ACD     1       5.000  31.140  30.200  1.00  0.00            
ATOM      6  C2  ACD     1       4.530  31.450  28.060  1.00  0.00            
ATOM      7  H4  ACD     1       4.290  30.680  27.310  1.00  0.00            
ATOM      8  O2  ACD     1       3.270  32.140  28.450  1.00  0.00            
ATOM      9  C3  ACD     1       2.670  33.200  27.730  1.00  0.00            
ATOM     10  H5  ACD     1       1.790  33.550  28.290  1.00  0.00            
ATOM     11  O3  ACD     1       2.180  32.760  26.420  1.00  0.00            
ATOM     12  C4  ACD     1       1.030  33.300  25.830  1.00  0.00            
ATOM     13  H6  ACD     1       0.690  34.220  26.310  1.00  0.00            
ATOM     14  C5  ACD     1       1.390  33.540  24.340  1.00  0.00            
ATOM     15  H7  ACD     1       1.920  32.690  23.880  1.00  0.00            
ATOM     16  O4  ACD     1       2.150  34.770  24.270  1.00  0.00            
ATOM     17  H8  ACD     1       2.770  34.710  25.000  1.00  0.00            
ATOM     18  C6  ACD     1       0.130  33.900  23.550  1.00  0.00            
ATOM     19  H9  ACD     1      -0.270  34.800  24.060  1.00  0.00            
ATOM     20  O5  ACD     1       0.340  34.050  22.180  1.00  0.00            
ATOM     21  H10 ACD     1       0.520  33.130  21.940  1.00  0.00            
ATOM     22  C7  ACD     1      -0.920  32.780  23.670  1.00  0.00            
ATOM     23  H11 ACD     1      -1.850  33.010  23.140  1.00  0.00            
ATOM     24  O6  ACD     1      -1.220  32.540  25.010  1.00  0.00            
ATOM     25  C8  ACD     1      -0.100  32.170  25.890  1.00  0.00            
ATOM     26  H12 ACD     1       0.270  31.160  25.640  1.00  0.00            
ATOM     27  C9  ACD     1      -0.830  32.140  27.200  1.00  0.00            
ATOM     28  H13 ACD     1      -1.800  31.640  27.080  1.00  0.00            
ATOM     29  H14 ACD     1      -0.180  31.580  27.880  1.00  0.00            
ATOM     30  O7  ACD     1      -0.960  33.450  27.750  1.00  0.00            
ATOM     31  H15 ACD     1      -1.570  33.260  28.460  1.00  0.00            
ATOM     32  O8  ACD     1      -0.340  31.580  23.150  1.00  0.00            
ATOM     33  C10 ACD     1      -1.120  30.650  22.390  1.00  0.00            
ATOM     34  H16 ACD     1      -2.170  30.950  22.450  1.00  0.00            
ATOM     35  C11 ACD     1      -0.700  30.860  20.950  1.00  0.00            
ATOM     36  H17 ACD     1       0.380  31.050  20.960  1.00  0.00            
ATOM     37  O9  ACD     1      -1.210  32.040  20.380  1.00  0.00            
ATOM     38  H18 ACD     1      -2.140  32.190  20.560  1.00  0.00            
ATOM     39  C12 ACD     1      -1.150  29.580  20.190  1.00  0.00            
ATOM     40  H19 ACD     1      -2.250  29.620  20.210  1.00  0.00            
ATOM     41  O10 ACD     1      -0.530  29.660  18.860  1.00  0.00            
ATOM     42  H20 ACD     1      -0.650  30.570  18.560  1.00  0.00            
ATOM     43  C13 ACD     1      -0.760  28.190  20.740  1.00  0.00            
ATOM     44  H21 ACD     1      -1.090  27.310  20.160  1.00  0.00            
ATOM     45  O11 ACD     1      -1.370  28.120  22.000  1.00  0.00            
ATOM     46  C14 ACD     1      -1.000  29.190  22.910  1.00  0.00            
ATOM     47  H22 ACD     1       0.010  28.950  23.290  1.00  0.00            
ATOM     48  C15 ACD     1      -1.790  28.940  24.130  1.00  0.00            
ATOM     49  H23 ACD     1      -1.510  27.970  24.550  1.00  0.00            
ATOM     50  H24 ACD     1      -1.680  29.690  24.930  1.00  0.00            
ATOM     51  O12 ACD     1      -3.140  29.020  23.840  1.00  0.00            
ATOM     52  H25 ACD     1      -3.250  28.250  23.280  1.00  0.00            
ATOM     53  O13 ACD     1       0.660  28.130  20.810  1.00  0.00            
ATOM     54  C16 ACD     1       1.400  26.970  20.320  1.00  0.00            
ATOM     55  H26 ACD     1       0.770  26.200  19.850  1.00  0.00            
ATOM     56  C17 ACD     1       2.390  27.540  19.290  1.00  0.00            
ATOM     57  H27 ACD     1       2.960  28.350  19.770  1.00  0.00            
ATOM     58  O14 ACD     1       1.750  28.130  18.120  1.00  0.00            
ATOM     59  H28 ACD     1       0.970  28.620  18.400  1.00  0.00            
ATOM     60  C18 ACD     1       3.380  26.440  18.960  1.00  0.00            
ATOM     61  H29 ACD     1       2.870  25.600  18.460  1.00  0.00            
ATOM     62  O15 ACD     1       4.520  26.920  18.220  1.00  0.00            
ATOM     63  H30 ACD     1       5.110  27.300  18.890  1.00  0.00            
ATOM     64  C19 ACD     1       3.960  25.850  20.230  1.00  0.00            
ATOM     65  H31 ACD     1       4.710  25.100  19.950  1.00  0.00            
ATOM     66  O16 ACD     1       3.050  25.290  21.100  1.00  0.00            
ATOM     67  C20 ACD     1       2.000  26.190  21.530  1.00  0.00            
ATOM     68  H32 ACD     1       2.280  26.920  22.300  1.00  0.00            
ATOM     69  C21 ACD     1       0.880  25.370  22.200  1.00  0.00            
ATOM     70  H33 ACD     1      -0.010  25.980  22.430  1.00  0.00            
ATOM     71  H34 ACD     1       0.550  24.630  21.450  1.00  0.00            
ATOM     72  O17 ACD     1       1.300  24.790  23.480  1.00  0.00            
ATOM     73  H35 ACD     1       2.180  25.100  23.710  1.00  0.00            
ATOM     74  O18 ACD     1       4.630  26.890  20.890  1.00  0.00            
ATOM     75  C22 ACD     1       6.050  26.930  21.040  1.00  0.00            
ATOM     76  H36 ACD     1       6.560  26.300  20.300  1.00  0.00            
ATOM     77  C23 ACD     1       6.520  28.390  20.690  1.00  0.00            
ATOM     78  H37 ACD     1       5.950  29.160  21.220  1.00  0.00            
ATOM     79  O19 ACD     1       6.400  28.700  19.300  1.00  0.00            
ATOM     80  H38 ACD     1       6.900  29.500  19.120  1.00  0.00            
ATOM     81  C24 ACD     1       7.920  28.540  21.150  1.00  0.00            
ATOM     82  H39 ACD     1       8.520  27.960  20.430  1.00  0.00            
ATOM     83  O20 ACD     1       8.310  29.900  21.180  1.00  0.00            
ATOM     84  H40 ACD     1       8.340  30.230  20.280  1.00  0.00            
ATOM     85  C25 ACD     1       8.160  28.090  22.600  1.00  0.00            
ATOM     86  H41 ACD     1       9.250  28.150  22.690  1.00  0.00            
ATOM     87  O21 ACD     1       7.830  26.720  22.800  1.00  0.00            
ATOM     88  C26 ACD     1       6.420  26.440  22.440  1.00  0.00            
ATOM     89  H42 ACD     1       5.840  27.020  23.170  1.00  0.00            
ATOM     90  C27 ACD     1       6.060  24.980  22.670  1.00  0.00            
ATOM     91  H43 ACD     1       6.320  24.630  23.680  1.00  0.00            
ATOM     92  H44 ACD     1       4.970  24.910  22.640  1.00  0.00            
ATOM     93  O22 ACD     1       6.570  24.090  21.590  1.00  0.00            
ATOM     94  H45 ACD     1       6.950  23.350  22.080  1.00  0.00            
ATOM     95  O23 ACD     1       7.410  28.930  23.460  1.00  0.00            
ATOM     96  C28 ACD     1       8.010  29.310  24.760  1.00  0.00            
ATOM     97  H46 ACD     1       8.950  28.760  24.920  1.00  0.00            
ATOM     98  C29 ACD     1       7.000  28.950  25.840  1.00  0.00            
ATOM     99  H47 ACD     1       6.010  29.300  25.540  1.00  0.00            
ATOM    100  O24 ACD     1       7.440  29.710  27.020  1.00  0.00            
ATOM    101  C30 ACD     1       7.040  27.450  26.160  1.00  0.00            
ATOM    102  H48 ACD     1       6.690  26.790  25.350  1.00  0.00            
ATOM    103  H49 ACD     1       8.000  27.040  26.500  1.00  0.00            
ATOM    104  O25 ACD     1       6.140  27.130  27.290  1.00  0.00            
ATOM    105  H50 ACD     1       6.540  27.540  28.060  1.00  0.00            
ATOM    106  C31 ACD     1       8.250  30.820  24.580  1.00  0.00            
ATOM    107  H51 ACD     1       7.310  31.250  24.210  1.00  0.00            
ATOM    108  O26 ACD     1       9.220  31.020  23.540  1.00  0.00            
ATOM    109  H52 ACD     1       8.800  30.600  22.780  1.00  0.00            
ATOM    110  C32 ACD     1       8.580  31.500  25.880  1.00  0.00            
ATOM    111  H53 ACD     1       9.500  31.100  26.330  1.00  0.00            
ATOM    112  O27 ACD     1       8.670  32.940  25.790  1.00  0.00            
ATOM    113  H54 ACD     1       7.790  33.290  25.910  1.00  0.00            
ATOM    114  C33 ACD     1       7.540  31.190  26.910  1.00  0.00            
ATOM    115  H55 ACD     1       7.910  31.600  27.860  1.00  0.00            
ATOM    116  O28 ACD     1       6.310  31.780  26.540  1.00  0.00            
ATOM    117  C34 ACD     1       5.510  32.410  27.560  1.00  0.00            
ATOM    118  H56 ACD     1       6.240  32.760  28.310  1.00  0.00            
ATOM    119  C35 ACD     1       4.900  33.660  26.840  1.00  0.00            
ATOM    120  H57 ACD     1       4.490  33.290  25.890  1.00  0.00            
ATOM    121  O29 ACD     1       5.850  34.730  26.600  1.00  0.00            
ATOM    122  H58 ACD     1       5.380  35.440  26.150  1.00  0.00            
ATOM    123  C36 ACD     1       3.730  34.260  27.560  1.00  0.00            
ATOM    124  H59 ACD     1       4.200  34.520  28.520  1.00  0.00            
ATOM    125  O30 ACD     1       3.240  35.360  26.790  1.00  0.00            
ATOM    126  H60 ACD     1       3.340  36.130  27.350  1.00  0.00            
ATOM    127  C1  EG4     2       6.410  33.710  22.890  1.00  0.00            
ATOM    128  O1  EG4     2       6.480  32.570  22.120  1.00  0.00            
ATOM    129  C2  EG4     2       5.270  31.940  22.090  1.00  0.00            
ATOM    130  C3  EG4     2       4.800  31.300  23.250  1.00  0.00            
ATOM    131  C4  EG4     2       3.500  30.730  23.250  1.00  0.00            
ATOM    132  C5  EG4     2       2.910  30.320  24.570  1.00  0.00            
ATOM    133  C6  EG4     2       3.240  28.890  24.960  1.00  0.00            
ATOM    134  C7  EG4     2       3.770  27.880  24.130  1.00  0.00            
ATOM    135  N1  EG4     2       3.890  26.690  24.530  1.00  0.00            
ATOM    136  C8  EG4     2       3.540  26.410  25.770  1.00  0.00            
ATOM    137  N2  EG4     2       3.290  25.170  25.910  1.00  0.00            
ATOM    138  N3  EG4     2       2.910  27.160  26.600  1.00  0.00            
ATOM    139  C9  EG4     2       2.770  28.370  26.160  1.00  0.00            
ATOM    140  N4  EG4     2       2.290  29.190  27.110  1.00  0.00            
ATOM    141  C10 EG4     2       2.770  30.690  22.060  1.00  0.00            
ATOM    142  C11 EG4     2       3.350  31.160  20.870  1.00  0.00            
ATOM    143  O2  EG4     2       2.720  30.890  19.710  1.00  0.00            
ATOM    144  C12 EG4     2       2.080  31.950  19.000  1.00  0.00            
ATOM    145  C13 EG4     2       4.580  31.810  20.870  1.00  0.00            
ATOM    146  O3  EG4     2       5.160  32.210  19.700  1.00  0.00            
ATOM    147  C14 EG4     2       5.360  33.650  19.490  1.00  0.00            
ATOM    148  H1  EG4     2       5.660  34.410  22.520  1.00  0.00            
ATOM    149  H2  EG4     2       6.160  33.420  23.920  1.00  0.00            
ATOM    150  H3  EG4     2       7.450  34.060  22.940  1.00  0.00            
ATOM    151  H4  EG4     2       5.260  31.560  24.200  1.00  0.00            
ATOM    152  H5  EG4     2       1.830  30.480  24.580  1.00  0.00            
ATOM    153  H6  EG4     2       3.400  30.940  25.330  1.00  0.00            
ATOM    154  H7  EG4     2       4.060  28.170  23.120  1.00  0.00            
ATOM    155  H8  EG4     2       3.330  24.920  26.890  1.00  0.00            
ATOM    156  H9  EG4     2       3.920  24.670  25.290  1.00  0.00            
ATOM    157  H10 EG4     2       2.620  29.000  28.050  1.00  0.00            
ATOM    158  H11 EG4     2       2.420  30.150  26.830  1.00  0.00            
ATOM    159  H12 EG4     2       1.820  30.150  22.020  1.00  0.00            
ATOM    160  H13 EG4     2       1.680  32.650  19.750  1.00  0.00            
ATOM    161  H14 EG4     2       2.870  32.480  18.460  1.00  0.00            
ATOM    162  H15 EG4     2       1.280  31.530  18.380  1.00  0.00            
ATOM    163  H16 EG4     2       4.460  34.220  19.720  1.00  0.00            
ATOM    164  H17 EG4     2       6.240  33.980  20.060  1.00  0.00            
ATOM    165  H18 EG4     2       5.580  33.910  18.440  1.00  0.00            
TER
ENDMDL
MODEL        1
ATOM      1  H1  ACD     1       9.100  35.880  21.500  1.00  0.00            
ATOM      2  O1  ACD     1       9.090  36.530  20.790  1.00  0.00            
ATOM      3  C1  ACD     1       8.840  35.780  19.560  1.00  0.00            
ATOM      4  H2  ACD     1       9.700  35.120  19.690  1.00  0.00            
ATOM      5  H3  ACD     1       8.970  36.430  18.680  1.00  0.00            
ATOM      6  C2  ACD     1       7.540  34.930  19.600  1.00  0.00            
ATOM      7  H4  ACD     1       7.460  34.350  20.530  1.00  0.00            
ATOM      8  O2  ACD     1       6.400  35.710  19.490  1.00  0.00            
ATOM      9  C3  ACD     1       5.120  34.980  19.620  1.00  0.00            
ATOM     10  H5  ACD     1       4.280  35.670  19.780  1.00  0.00            
ATOM     11  O3  ACD     1       5.120  33.920  20.560  1.00  0.00            
ATOM     12  C4  ACD     1       4.360  34.130  21.780  1.00  0.00            
ATOM     13  H6  ACD     1       3.700  35.000  21.680  1.00  0.00            
ATOM     14  C5  ACD     1       3.400  32.920  21.880  1.00  0.00            
ATOM     15  H7  ACD     1       3.980  31.990  21.800  1.00  0.00            
ATOM     16  O4  ACD     1       2.350  33.010  20.900  1.00  0.00            
ATOM     17  H8  ACD     1       1.760  32.250  20.880  1.00  0.00            
ATOM     18  C6  ACD     1       2.740  32.760  23.300  1.00  0.00            
ATOM     19  H9  ACD     1       2.120  33.650  23.430  1.00  0.00            
ATOM     20  O5  ACD     1       1.750  31.770  23.410  1.00  0.00            
ATOM     21  H10 ACD     1       2.240  30.960  23.530  1.00  0.00            
ATOM     22  C7  ACD     1       3.760  32.790  24.380  1.00  0.00            
ATOM     23  H11 ACD     1       3.240  32.820  25.340  1.00  0.00            
ATOM     24  O6  ACD     1       4.520  34.050  24.280  1.00  0.00            
ATOM     25  C8  ACD     1       5.310  34.330  23.050  1.00  0.00            
ATOM     26  H12 ACD     1       6.170  33.660  22.970  1.00  0.00            
ATOM     27  C9  ACD     1       5.790  35.780  23.000  1.00  0.00            
ATOM     28  H13 ACD     1       6.420  35.880  22.110  1.00  0.00            
ATOM     29  H14 ACD     1       4.930  36.440  22.850  1.00  0.00            
ATOM     30  O7  ACD     1       6.460  36.190  24.170  1.00  0.00            
ATOM     31  H15 ACD     1       6.190  35.730  24.970  1.00  0.00            
ATOM     32  O8  ACD     1       4.740  31.710  24.280  1.00  0.00            
ATOM     33  C10 ACD     1       4.540  30.520  25.070  1.00  0.00            
ATOM     34  H16 ACD     1       3.540  30.620  25.490  1.00  0.00            
ATOM     35  C11 ACD     1       4.600  29.290  24.090  1.00  0.00            
ATOM     36  H17 ACD     1       5.440  29.410  23.390  1.00  0.00            
ATOM     37  O9  ACD     1       3.310  29.290  23.500  1.00  0.00            
ATOM     38  H18 ACD     1       3.140  28.490  23.000  1.00  0.00            
ATOM     39  C12 ACD     1       4.780  27.950  24.890  1.00  0.00            
ATOM     40  H19 ACD     1       3.930  27.950  25.590  1.00  0.00            
ATOM     41  O10 ACD     1       4.860  26.830  24.050  1.00  0.00            
ATOM     42  H20 ACD     1       4.040  26.830  23.550  1.00  0.00            
ATOM     43  C13 ACD     1       6.070  28.030  25.710  1.00  0.00            
ATOM     44  H21 ACD     1       6.300  27.210  26.390  1.00  0.00            
ATOM     45  O11 ACD     1       5.940  29.090  26.620  1.00  0.00            
ATOM     46  C14 ACD     1       5.650  30.440  26.150  1.00  0.00            
ATOM     47  H22 ACD     1       6.550  30.850  25.670  1.00  0.00            
ATOM     48  C15 ACD     1       5.360  31.360  27.370  1.00  0.00            
ATOM     49  H23 ACD     1       6.100  31.260  28.170  1.00  0.00            
ATOM     50  H24 ACD     1       5.530  32.380  26.990  1.00  0.00            
ATOM     51  O12 ACD     1       4.060  31.260  27.900  1.00  0.00            
ATOM     52  H25 ACD     1       3.960  30.320  28.040  1.00  0.00            
ATOM     53  O13 ACD     1       7.240  28.100  24.860  1.00  0.00            
ATOM     54  C16 ACD     1       8.280  27.260  25.130  1.00  0.00            
ATOM     55  H26 ACD     1       8.140  26.400  25.810  1.00  0.00            
ATOM     56  C17 ACD     1       8.650  26.590  23.810  1.00  0.00            
ATOM     57  H27 ACD     1       8.640  27.390  23.060  1.00  0.00            
ATOM     58  O14 ACD     1       7.500  25.740  23.400  1.00  0.00            
ATOM     59  H28 ACD     1       6.680  26.220  23.560  1.00  0.00            
ATOM     60  C18 ACD     1      10.040  25.900  23.740  1.00  0.00            
ATOM     61  H29 ACD     1       9.980  25.080  24.460  1.00  0.00            
ATOM     62  O15 ACD     1      10.310  25.470  22.400  1.00  0.00            
ATOM     63  H30 ACD     1      10.010  24.560  22.400  1.00  0.00            
ATOM     64  C19 ACD     1      11.090  26.910  24.200  1.00  0.00            
ATOM     65  H31 ACD     1      12.040  26.370  24.180  1.00  0.00            
ATOM     66  O16 ACD     1      10.780  27.340  25.540  1.00  0.00            
ATOM     67  C20 ACD     1       9.510  28.040  25.630  1.00  0.00            
ATOM     68  H32 ACD     1       9.530  28.940  24.990  1.00  0.00            
ATOM     69  C21 ACD     1       9.170  28.490  27.040  1.00  0.00            
ATOM     70  H33 ACD     1      10.070  29.030  27.370  1.00  0.00            
ATOM     71  H34 ACD     1       8.380  29.250  26.960  1.00  0.00            
ATOM     72  O17 ACD     1       8.820  27.490  27.970  1.00  0.00            
ATOM     73  H35 ACD     1       9.350  26.710  27.790  1.00  0.00            
ATOM     74  O18 ACD     1      11.170  28.000  23.260  1.00  0.00            
ATOM     75  C22 ACD     1      12.420  28.480  22.650  1.00  0.00            
ATOM     76  H36 ACD     1      13.290  27.970  23.090  1.00  0.00            
ATOM     77  C23 ACD     1      12.260  27.920  21.200  1.00  0.00            
ATOM     78  H37 ACD     1      11.290  28.260  20.820  1.00  0.00            
ATOM     79  O19 ACD     1      12.360  26.530  21.060  1.00  0.00            
ATOM     80  H38 ACD     1      11.520  26.210  21.410  1.00  0.00            
ATOM     81  C24 ACD     1      13.200  28.700  20.260  1.00  0.00            
ATOM     82  H39 ACD     1      14.220  28.350  20.470  1.00  0.00            
ATOM     83  O20 ACD     1      12.890  28.380  18.910  1.00  0.00            
ATOM     84  H40 ACD     1      12.140  28.930  18.660  1.00  0.00            
ATOM     85  C25 ACD     1      13.030  30.190  20.330  1.00  0.00            
ATOM     86  H41 ACD     1      13.840  30.650  19.750  1.00  0.00            
ATOM     87  O21 ACD     1      13.310  30.540  21.690  1.00  0.00            
ATOM     88  C26 ACD     1      12.500  30.010  22.710  1.00  0.00            
ATOM     89  H42 ACD     1      11.500  30.380  22.450  1.00  0.00            
ATOM     90  C27 ACD     1      13.030  30.630  24.020  1.00  0.00            
ATOM     91  H43 ACD     1      12.450  30.280  24.890  1.00  0.00            
ATOM     92  H44 ACD     1      14.080  30.350  24.140  1.00  0.00            
ATOM     93  O22 ACD     1      12.940  32.050  23.920  1.00  0.00            
ATOM     94  H45 ACD     1      13.540  32.370  23.230  1.00  0.00            
ATOM     95  O23 ACD     1      11.730  30.540  19.960  1.00  0.00            
ATOM     96  C28 ACD     1      11.540  31.420  18.840  1.00  0.00            
ATOM     97  H46 ACD     1      12.420  31.420  18.180  1.00  0.00            
ATOM     98  C29 ACD     1      11.220  32.820  19.290  1.00  0.00            
ATOM     99  H47 ACD     1      10.530  32.730  20.140  1.00  0.00            
ATOM    100  O24 ACD     1      10.690  33.620  18.200  1.00  0.00            
ATOM    101  C30 ACD     1      12.460  33.620  19.800  1.00  0.00            
ATOM    102  H48 ACD     1      11.990  34.500  20.250  1.00  0.00            
ATOM    103  H49 ACD     1      12.930  33.030  20.600  1.00  0.00            
ATOM    104  O25 ACD     1      13.520  33.960  18.880  1.00  0.00            
ATOM    105  H50 ACD     1      13.330  34.810  18.480  1.00  0.00            
ATOM    106  C31 ACD     1      10.370  30.690  18.090  1.00  0.00            
ATOM    107  H51 ACD     1       9.590  30.570  18.860  1.00  0.00            
ATOM    108  O26 ACD     1      10.780  29.340  17.660  1.00  0.00            
ATOM    109  H52 ACD     1      10.000  28.880  17.330  1.00  0.00            
ATOM    110  C32 ACD     1       9.860  31.580  16.950  1.00  0.00            
ATOM    111  H53 ACD     1      10.680  31.760  16.250  1.00  0.00            
ATOM    112  O27 ACD     1       8.660  31.000  16.420  1.00  0.00            
ATOM    113  H54 ACD     1       7.950  31.570  16.740  1.00  0.00            
ATOM    114  C33 ACD     1       9.580  32.980  17.530  1.00  0.00            
ATOM    115  H55 ACD     1       9.400  33.680  16.710  1.00  0.00            
ATOM    116  O28 ACD     1       8.520  32.960  18.420  1.00  0.00            
ATOM    117  C34 ACD     1       7.570  34.080  18.360  1.00  0.00            
ATOM    118  H56 ACD     1       7.950  34.700  17.530  1.00  0.00            
ATOM    119  C35 ACD     1       6.230  33.410  18.030  1.00  0.00            
ATOM    120  H57 ACD     1       6.050  32.590  18.740  1.00  0.00            
ATOM    121  O29 ACD     1       6.210  32.890  16.690  1.00  0.00            
ATOM    122  H58 ACD     1       5.340  32.510  16.570  1.00  0.00            
ATOM    123  C36 ACD     1       5.000  34.280  18.310  1.00  0.00            
ATOM    124  H59 ACD     1       4.950  35.100  17.580  1.00  0.00            
ATOM    125  O30 ACD     1       3.780  33.610  18.250  1.00  0.00            
ATOM    126  H60 ACD     1       3.720  32.980  18.970  1.00  0.00            
ATOM    127  C1  EG4     2       3.380  30.210  19.000  1.00  0.00            
ATOM    128  O1  EG4     2       4.370  30.710  19.810  1.00  0.00            
ATOM    129  C2  EG4     2       5.620  30.160  19.960  1.00  0.00            
ATOM    130  C3  EG4     2       6.390  30.620  21.070  1.00  0.00            
ATOM    131  C4  EG4     2       7.630  30.070  21.420  1.00  0.00            
ATOM    132  C5  EG4     2       8.260  30.470  22.740  1.00  0.00            
ATOM    133  C6  EG4     2       8.680  31.910  23.020  1.00  0.00            
ATOM    134  C7  EG4     2       8.730  32.920  22.030  1.00  0.00            
ATOM    135  N1  EG4     2       9.240  34.110  22.270  1.00  0.00            
ATOM    136  C8  EG4     2       9.630  34.290  23.510  1.00  0.00            
ATOM    137  N2  EG4     2      10.270  35.450  23.610  1.00  0.00            
ATOM    138  N3  EG4     2       9.680  33.520  24.520  1.00  0.00            
ATOM    139  C9  EG4     2       9.100  32.370  24.280  1.00  0.00            
ATOM    140  N4  EG4     2       8.990  31.630  25.410  1.00  0.00            
ATOM    141  C10 EG4     2       8.080  29.030  20.630  1.00  0.00            
ATOM    142  C11 EG4     2       7.410  28.540  19.520  1.00  0.00            
ATOM    143  O2  EG4     2       7.820  27.470  18.770  1.00  0.00            
ATOM    144  C12 EG4     2       8.880  26.610  19.170  1.00  0.00            
ATOM    145  C13 EG4     2       6.160  29.150  19.120  1.00  0.00            
ATOM    146  O3  EG4     2       5.470  28.620  18.100  1.00  0.00            
ATOM    147  C14 EG4     2       5.810  28.730  16.710  1.00  0.00            
ATOM    148  H1  EG4     2       2.440  30.780  18.990  1.00  0.00            
ATOM    149  H2  EG4     2       3.600  30.210  17.930  1.00  0.00            
ATOM    150  H3  EG4     2       3.170  29.160  19.240  1.00  0.00            
ATOM    151  H4  EG4     2       5.930  31.290  21.790  1.00  0.00            
ATOM    152  H5  EG4     2       9.160  29.840  22.790  1.00  0.00            
ATOM    153  H6  EG4     2       7.510  30.120  23.460  1.00  0.00            
ATOM    154  H7  EG4     2       8.360  32.710  21.030  1.00  0.00            
ATOM    155  H8  EG4     2       9.580  36.150  23.850  1.00  0.00            
ATOM    156  H9  EG4     2      10.980  35.400  24.330  1.00  0.00            
ATOM    157  H10 EG4     2       9.270  32.130  26.240  1.00  0.00            
ATOM    158  H11 EG4     2       8.220  30.970  25.410  1.00  0.00            
ATOM    159  H12 EG4     2       8.970  28.480  20.920  1.00  0.00            
ATOM    160  H13 EG4     2       8.920  25.800  18.430  1.00  0.00            
ATOM    161  H14 EG4     2       9.860  27.120  19.160  1.00  0.00            
ATOM    162  H15 EG4     2       8.710  26.070  20.110  1.00  0.00            
ATOM    163  H16 EG4     2       5.620  29.750  16.340  1.00  0.00            
ATOM    164  H17 EG4     2       6.860  28.500  16.540  1.00  0.00            
ATOM    165  H18 EG4     2       5.190  28.100  16.060  1.00  0.00            
TER
ENDMDL
MODEL        1
ATOM      1  H1  ACD     1      15.810  34.710  24.070  1.00  0.00            
ATOM      2  O1  ACD     1      16.670  34.380  23.780  1.00  0.00            
ATOM      3  C1  ACD     1      17.610  34.260  24.890  1.00  0.00            
ATOM      4  H2  ACD     1      18.240  33.360  24.830  1.00  0.00            
ATOM      5  H3  ACD     1      17.120  34.290  25.870  1.00  0.00            
ATOM      6  C2  ACD     1      18.480  35.470  24.900  1.00  0.00            
ATOM      7  H4  ACD     1      18.790  35.590  23.860  1.00  0.00            
ATOM      8  O2  ACD     1      17.740  36.660  25.170  1.00  0.00            
ATOM      9  C3  ACD     1      18.410  37.890  25.100  1.00  0.00            
ATOM     10  H5  ACD     1      17.740  38.740  25.230  1.00  0.00            
ATOM     11  O3  ACD     1      19.000  38.060  23.840  1.00  0.00            
ATOM     12  C4  ACD     1      18.670  39.170  23.060  1.00  0.00            
ATOM     13  H6  ACD     1      17.710  39.640  23.300  1.00  0.00            
ATOM     14  C5  ACD     1      19.670  40.340  23.010  1.00  0.00            
ATOM     15  H7  ACD     1      20.620  40.060  22.540  1.00  0.00            
ATOM     16  O4  ACD     1      19.690  40.960  24.280  1.00  0.00            
ATOM     17  H8  ACD     1      19.940  40.310  24.940  1.00  0.00            
ATOM     18  C6  ACD     1      19.280  41.390  21.960  1.00  0.00            
ATOM     19  H9  ACD     1      18.360  41.910  22.260  1.00  0.00            
ATOM     20  O5  ACD     1      20.270  42.440  21.850  1.00  0.00            
ATOM     21  H10 ACD     1      20.700  42.330  22.700  1.00  0.00            
ATOM     22  C7  ACD     1      19.030  40.760  20.580  1.00  0.00            
ATOM     23  H11 ACD     1      18.670  41.460  19.820  1.00  0.00            
ATOM     24  O6  ACD     1      17.970  39.750  20.820  1.00  0.00            
ATOM     25  C8  ACD     1      18.320  38.660  21.660  1.00  0.00            
ATOM     26  H12 ACD     1      19.220  38.300  21.140  1.00  0.00            
ATOM     27  C9  ACD     1      17.270  37.610  21.660  1.00  0.00            
ATOM     28  H13 ACD     1      17.600  36.590  21.890  1.00  0.00            
ATOM     29  H14 ACD     1      16.590  37.940  22.460  1.00  0.00            
ATOM     30  O7  ACD     1      16.730  37.560  20.370  1.00  0.00            
ATOM     31  H15 ACD     1      16.470  38.470  20.190  1.00  0.00            
ATOM     32  O8  ACD     1      20.240  40.130  20.160  1.00  0.00            
ATOM     33  C10 ACD     1      20.690  40.440  18.840  1.00  0.00            
ATOM     34  H16 ACD     1      20.180  41.330  18.470  1.00  0.00            
ATOM     35  C11 ACD     1      22.220  40.560  18.940  1.00  0.00            
ATOM     36  H17 ACD     1      22.630  39.710  19.510  1.00  0.00            
ATOM     37  O9  ACD     1      22.560  41.810  19.590  1.00  0.00            
ATOM     38  H18 ACD     1      21.990  41.830  20.360  1.00  0.00            
ATOM     39  C12 ACD     1      22.960  40.420  17.600  1.00  0.00            
ATOM     40  H19 ACD     1      22.620  41.270  16.990  1.00  0.00            
ATOM     41  O10 ACD     1      24.340  40.400  17.700  1.00  0.00            
ATOM     42  H20 ACD     1      24.710  39.520  17.780  1.00  0.00            
ATOM     43  C13 ACD     1      22.460  39.250  16.820  1.00  0.00            
ATOM     44  H21 ACD     1      22.880  39.280  15.810  1.00  0.00            
ATOM     45  O11 ACD     1      21.060  39.370  16.650  1.00  0.00            
ATOM     46  C14 ACD     1      20.310  39.290  17.830  1.00  0.00            
ATOM     47  H22 ACD     1      20.520  38.340  18.330  1.00  0.00            
ATOM     48  C15 ACD     1      18.810  39.210  17.490  1.00  0.00            
ATOM     49  H23 ACD     1      18.120  39.050  18.330  1.00  0.00            
ATOM     50  H24 ACD     1      18.490  40.120  16.970  1.00  0.00            
ATOM     51  O12 ACD     1      18.540  38.090  16.650  1.00  0.00            
ATOM     52  H25 ACD     1      19.200  37.440  16.920  1.00  0.00            
ATOM     53  O13 ACD     1      22.710  37.980  17.420  1.00  0.00            
ATOM     54  C16 ACD     1      23.560  37.070  16.780  1.00  0.00            
ATOM     55  H26 ACD     1      23.950  37.530  15.870  1.00  0.00            
ATOM     56  C17 ACD     1      24.790  36.840  17.690  1.00  0.00            
ATOM     57  H27 ACD     1      24.510  36.700  18.740  1.00  0.00            
ATOM     58  O14 ACD     1      25.610  37.980  17.490  1.00  0.00            
ATOM     59  H28 ACD     1      26.550  37.840  17.630  1.00  0.00            
ATOM     60  C18 ACD     1      25.530  35.610  17.240  1.00  0.00            
ATOM     61  H29 ACD     1      25.800  35.720  16.190  1.00  0.00            
ATOM     62  O15 ACD     1      26.630  35.260  18.070  1.00  0.00            
ATOM     63  H30 ACD     1      26.270  35.080  18.940  1.00  0.00            
ATOM     64  C19 ACD     1      24.550  34.390  17.220  1.00  0.00            
ATOM     65  H31 ACD     1      25.110  33.490  16.970  1.00  0.00            
ATOM     66  O16 ACD     1      23.560  34.630  16.290  1.00  0.00            
ATOM     67  C20 ACD     1      22.770  35.770  16.520  1.00  0.00            
ATOM     68  H32 ACD     1      22.200  35.540  17.430  1.00  0.00            
ATOM     69  C21 ACD     1      21.860  35.910  15.340  1.00  0.00            
ATOM     70  H33 ACD     1      21.410  34.910  15.220  1.00  0.00            
ATOM     71  H34 ACD     1      21.030  36.620  15.390  1.00  0.00            
ATOM     72  O17 ACD     1      22.610  36.220  14.180  1.00  0.00            
ATOM     73  H35 ACD     1      22.690  35.410  13.660  1.00  0.00            
ATOM     74  O18 ACD     1      23.990  34.130  18.520  1.00  0.00            
ATOM     75  C22 ACD     1      23.630  32.790  18.810  1.00  0.00            
ATOM     76  H36 ACD     1      23.890  32.080  18.010  1.00  0.00            
ATOM     77  C23 ACD     1      24.600  32.420  19.950  1.00  0.00            
ATOM     78  H37 ACD     1      24.830  33.210  20.670  1.00  0.00            
ATOM     79  O19 ACD     1      25.870  32.250  19.420  1.00  0.00            
ATOM     80  H38 ACD     1      25.690  31.700  18.660  1.00  0.00            
ATOM     81  C24 ACD     1      24.170  31.330  20.870  1.00  0.00            
ATOM     82  H39 ACD     1      24.370  30.360  20.390  1.00  0.00            
ATOM     83  O20 ACD     1      24.950  31.330  22.060  1.00  0.00            
ATOM     84  H40 ACD     1      24.730  32.120  22.560  1.00  0.00            
ATOM     85  C25 ACD     1      22.690  31.400  21.170  1.00  0.00            
ATOM     86  H41 ACD     1      22.430  30.460  21.670  1.00  0.00            
ATOM     87  O21 ACD     1      21.970  31.410  19.970  1.00  0.00            
ATOM     88  C26 ACD     1      22.140  32.590  19.170  1.00  0.00            
ATOM     89  H42 ACD     1      21.830  33.490  19.720  1.00  0.00            
ATOM     90  C27 ACD     1      21.350  32.530  17.890  1.00  0.00            
ATOM     91  H43 ACD     1      21.350  33.490  17.370  1.00  0.00            
ATOM     92  H44 ACD     1      21.750  31.830  17.150  1.00  0.00            
ATOM     93  O22 ACD     1      19.960  32.160  18.050  1.00  0.00            
ATOM     94  H45 ACD     1      19.830  31.490  18.730  1.00  0.00            
ATOM     95  O23 ACD     1      22.390  32.450  21.980  1.00  0.00            
ATOM     96  C28 ACD     1      22.340  32.160  23.410  1.00  0.00            
ATOM     97  H46 ACD     1      22.740  31.140  23.510  1.00  0.00            
ATOM     98  C29 ACD     1      20.830  32.040  23.830  1.00  0.00            
ATOM     99  H47 ACD     1      20.290  32.910  23.450  1.00  0.00            
ATOM    100  O24 ACD     1      20.730  32.100  25.230  1.00  0.00            
ATOM    101  C30 ACD     1      20.120  30.800  23.380  1.00  0.00            
ATOM    102  H48 ACD     1      19.030  30.900  23.480  1.00  0.00            
ATOM    103  H49 ACD     1      20.240  30.690  22.290  1.00  0.00            
ATOM    104  O25 ACD     1      20.540  29.640  24.100  1.00  0.00            
ATOM    105  H50 ACD     1      20.430  29.940  25.000  1.00  0.00            
ATOM    106  C31 ACD     1      23.070  33.300  24.100  1.00  0.00            
ATOM    107  H51 ACD     1      22.780  34.190  23.530  1.00  0.00            
ATOM    108  O26 ACD     1      24.500  33.220  23.900  1.00  0.00            
ATOM    109  H52 ACD     1      24.810  34.020  24.340  1.00  0.00            
ATOM    110  C32 ACD     1      22.660  33.470  25.610  1.00  0.00            
ATOM    111  H53 ACD     1      22.910  32.570  26.200  1.00  0.00            
ATOM    112  O27 ACD     1      23.220  34.690  26.100  1.00  0.00            
ATOM    113  H54 ACD     1      24.110  34.520  26.420  1.00  0.00            
ATOM    114  C33 ACD     1      21.150  33.380  25.780  1.00  0.00            
ATOM    115  H55 ACD     1      20.870  33.330  26.840  1.00  0.00            
ATOM    116  O28 ACD     1      20.650  34.550  25.080  1.00  0.00            
ATOM    117  C34 ACD     1      19.760  35.380  25.770  1.00  0.00            
ATOM    118  H56 ACD     1      19.480  35.020  26.770  1.00  0.00            
ATOM    119  C35 ACD     1      20.520  36.750  25.780  1.00  0.00            
ATOM    120  H57 ACD     1      20.990  36.890  24.800  1.00  0.00            
ATOM    121  O29 ACD     1      21.590  36.740  26.790  1.00  0.00            
ATOM    122  H58 ACD     1      22.280  36.160  26.450  1.00  0.00            
ATOM    123  C36 ACD     1      19.510  37.820  26.110  1.00  0.00            
ATOM    124  H59 ACD     1      19.090  37.500  27.070  1.00  0.00            
ATOM    125  O30 ACD     1      20.130  39.080  26.210  1.00  0.00            
ATOM    126  H60 ACD     1      20.680  39.140  27.000  1.00  0.00            
ATOM    127  C1  EG4     2      26.720  35.570  21.560  1.00  0.00            
ATOM    128  O1  EG4     2      25.590  35.900  20.780  1.00  0.00            
ATOM    129  C2  EG4     2      24.470  36.520  21.360  1.00  0.00            
ATOM    130  C3  EG4     2      23.290  35.830  21.370  1.00  0.00            
ATOM    131  C4  EG4     2      22.130  36.420  21.740  1.00  0.00            
ATOM    132  C5  EG4     2      20.840  35.660  21.800  1.00  0.00            
ATOM    133  C6  EG4     2      20.150  35.420  20.470  1.00  0.00            
ATOM    134  C7  EG4     2      20.430  36.160  19.390  1.00  0.00            
ATOM    135  N1  EG4     2      19.870  35.940  18.210  1.00  0.00            
ATOM    136  C8  EG4     2      18.860  35.120  18.250  1.00  0.00            
ATOM    137  N2  EG4     2      18.200  35.060  17.100  1.00  0.00            
ATOM    138  N3  EG4     2      18.370  34.380  19.190  1.00  0.00            
ATOM    139  C9  EG4     2      19.070  34.530  20.280  1.00  0.00            
ATOM    140  N4  EG4     2      18.560  33.860  21.290  1.00  0.00            
ATOM    141  C10 EG4     2      22.170  37.730  22.280  1.00  0.00            
ATOM    142  C11 EG4     2      23.410  38.420  22.340  1.00  0.00            
ATOM    143  O2  EG4     2      23.270  39.730  22.660  1.00  0.00            
ATOM    144  C12 EG4     2      24.230  40.500  23.370  1.00  0.00            
ATOM    145  C13 EG4     2      24.580  37.820  21.820  1.00  0.00            
ATOM    146  O3  EG4     2      25.780  38.460  21.860  1.00  0.00            
ATOM    147  C14 EG4     2      26.250  38.960  20.630  1.00  0.00            
ATOM    148  H1  EG4     2      26.410  34.760  22.230  1.00  0.00            
ATOM    149  H2  EG4     2      27.540  35.230  20.920  1.00  0.00            
ATOM    150  H3  EG4     2      27.090  36.420  22.150  1.00  0.00            
ATOM    151  H4  EG4     2      23.230  34.770  21.150  1.00  0.00            
ATOM    152  H5  EG4     2      20.150  36.160  22.500  1.00  0.00            
ATOM    153  H6  EG4     2      20.990  34.670  22.220  1.00  0.00            
ATOM    154  H7  EG4     2      21.230  36.890  19.500  1.00  0.00            
ATOM    155  H8  EG4     2      17.310  34.640  17.350  1.00  0.00            
ATOM    156  H9  EG4     2      18.300  36.000  16.740  1.00  0.00            
ATOM    157  H10 EG4     2      17.830  33.250  20.950  1.00  0.00            
ATOM    158  H11 EG4     2      18.490  34.240  22.220  1.00  0.00            
ATOM    159  H12 EG4     2      21.230  38.130  22.650  1.00  0.00            
ATOM    160  H13 EG4     2      24.620  39.890  24.200  1.00  0.00            
ATOM    161  H14 EG4     2      25.140  40.680  22.790  1.00  0.00            
ATOM    162  H15 EG4     2      23.850  41.380  23.910  1.00  0.00            
ATOM    163  H16 EG4     2      25.610  39.770  20.270  1.00  0.00            
ATOM    164  H17 EG4     2      27.270  39.360  20.650  1.00  0.00            
ATOM    165  H18 EG4     2      26.220  38.130  19.910  1.00  0.00            
TER
ENDMDL
MODEL        1
ATOM      1  H1  ACD     1      -1.510  37.380  30.340  1.00  0.00            
ATOM      2  O1  ACD     1      -1.320  37.200  31.270  1.00  0.00            
ATOM      3  C1  ACD     1       0.040  37.540  31.280  1.00  0.00            
ATOM      4  H2  ACD     1       0.550  37.000  32.080  1.00  0.00            
ATOM      5  H3  ACD     1       0.050  38.640  31.320  1.00  0.00            
ATOM      6  C2  ACD     1       0.640  37.200  29.890  1.00  0.00            
ATOM      7  H4  ACD     1       0.500  36.110  29.810  1.00  0.00            
ATOM      8  O2  ACD     1      -0.160  37.920  28.960  1.00  0.00            
ATOM      9  C3  ACD     1       0.210  37.710  27.600  1.00  0.00            
ATOM     10  H5  ACD     1      -0.560  37.950  26.860  1.00  0.00            
ATOM     11  O3  ACD     1       0.290  36.270  27.360  1.00  0.00            
ATOM     12  C4  ACD     1      -0.520  35.740  26.290  1.00  0.00            
ATOM     13  H6  ACD     1      -1.270  36.430  25.870  1.00  0.00            
ATOM     14  C5  ACD     1       0.390  35.360  25.120  1.00  0.00            
ATOM     15  H7  ACD     1       1.170  34.770  25.610  1.00  0.00            
ATOM     16  O4  ACD     1       0.870  36.560  24.520  1.00  0.00            
ATOM     17  H8  ACD     1       1.160  37.150  25.220  1.00  0.00            
ATOM     18  C6  ACD     1      -0.330  34.390  24.160  1.00  0.00            
ATOM     19  H9  ACD     1      -1.240  34.930  23.870  1.00  0.00            
ATOM     20  O5  ACD     1       0.450  34.000  23.030  1.00  0.00            
ATOM     21  H10 ACD     1       0.770  33.100  23.090  1.00  0.00            
ATOM     22  C7  ACD     1      -0.890  33.200  24.920  1.00  0.00            
ATOM     23  H11 ACD     1      -1.510  32.620  24.230  1.00  0.00            
ATOM     24  O6  ACD     1      -1.720  33.690  25.950  1.00  0.00            
ATOM     25  C8  ACD     1      -1.140  34.470  26.940  1.00  0.00            
ATOM     26  H12 ACD     1      -0.360  33.940  27.500  1.00  0.00            
ATOM     27  C9  ACD     1      -2.290  34.940  27.870  1.00  0.00            
ATOM     28  H13 ACD     1      -2.820  34.090  28.310  1.00  0.00            
ATOM     29  H14 ACD     1      -1.840  35.350  28.790  1.00  0.00            
ATOM     30  O7  ACD     1      -3.150  35.920  27.280  1.00  0.00            
ATOM     31  H15 ACD     1      -3.230  36.660  27.880  1.00  0.00            
ATOM     32  O8  ACD     1       0.180  32.390  25.430  1.00  0.00            
ATOM     33  C10 ACD     1       0.220  30.970  25.210  1.00  0.00            
ATOM     34  H16 ACD     1      -0.690  30.670  24.670  1.00  0.00            
ATOM     35  C11 ACD     1       1.470  30.750  24.340  1.00  0.00            
ATOM     36  H17 ACD     1       2.320  31.250  24.830  1.00  0.00            
ATOM     37  O9  ACD     1       1.340  31.340  23.040  1.00  0.00            
ATOM     38  H18 ACD     1       1.020  30.760  22.350  1.00  0.00            
ATOM     39  C12 ACD     1       1.850  29.270  24.290  1.00  0.00            
ATOM     40  H19 ACD     1       0.960  28.830  23.820  1.00  0.00            
ATOM     41  O10 ACD     1       2.920  29.020  23.400  1.00  0.00            
ATOM     42  H20 ACD     1       3.550  29.710  23.630  1.00  0.00            
ATOM     43  C13 ACD     1       2.020  28.700  25.730  1.00  0.00            
ATOM     44  H21 ACD     1       2.170  27.620  25.800  1.00  0.00            
ATOM     45  O11 ACD     1       0.810  28.870  26.390  1.00  0.00            
ATOM     46  C14 ACD     1       0.350  30.230  26.550  1.00  0.00            
ATOM     47  H22 ACD     1       1.090  30.730  27.200  1.00  0.00            
ATOM     48  C15 ACD     1      -1.000  30.260  27.300  1.00  0.00            
ATOM     49  H23 ACD     1      -0.930  29.880  28.330  1.00  0.00            
ATOM     50  H24 ACD     1      -1.260  31.310  27.450  1.00  0.00            
ATOM     51  O12 ACD     1      -2.080  29.660  26.720  1.00  0.00            
ATOM     52  H25 ACD     1      -2.770  29.420  27.340  1.00  0.00            
ATOM     53  O13 ACD     1       3.110  29.430  26.480  1.00  0.00            
ATOM     54  C16 ACD     1       4.420  28.960  26.450  1.00  0.00            
ATOM     55  H26 ACD     1       4.530  28.210  25.660  1.00  0.00            
ATOM     56  C17 ACD     1       5.300  30.170  26.020  1.00  0.00            
ATOM     57  H27 ACD     1       4.770  31.010  26.490  1.00  0.00            
ATOM     58  O14 ACD     1       5.320  30.280  24.600  1.00  0.00            
ATOM     59  H28 ACD     1       5.920  31.010  24.420  1.00  0.00            
ATOM     60  C18 ACD     1       6.750  30.090  26.480  1.00  0.00            
ATOM     61  H29 ACD     1       7.160  29.210  25.970  1.00  0.00            
ATOM     62  O15 ACD     1       7.560  31.230  26.220  1.00  0.00            
ATOM     63  H30 ACD     1       7.670  31.740  27.020  1.00  0.00            
ATOM     64  C19 ACD     1       6.800  29.710  27.960  1.00  0.00            
ATOM     65  H31 ACD     1       7.870  29.590  28.170  1.00  0.00            
ATOM     66  O16 ACD     1       6.200  28.520  28.220  1.00  0.00            
ATOM     67  C20 ACD     1       4.750  28.420  27.900  1.00  0.00            
ATOM     68  H32 ACD     1       4.230  29.000  28.680  1.00  0.00            
ATOM     69  C21 ACD     1       4.130  27.010  27.860  1.00  0.00            
ATOM     70  H33 ACD     1       3.050  27.060  27.630  1.00  0.00            
ATOM     71  H34 ACD     1       4.570  26.430  27.040  1.00  0.00            
ATOM     72  O17 ACD     1       4.270  26.270  29.100  1.00  0.00            
ATOM     73  H35 ACD     1       3.570  25.620  29.000  1.00  0.00            
ATOM     74  O18 ACD     1       6.330  30.800  28.740  1.00  0.00            
ATOM     75  C22 ACD     1       7.080  31.170  29.920  1.00  0.00            
ATOM     76  H36 ACD     1       7.880  30.460  30.150  1.00  0.00            
ATOM     77  C23 ACD     1       7.870  32.390  29.610  1.00  0.00            
ATOM     78  H37 ACD     1       7.210  33.160  29.200  1.00  0.00            
ATOM     79  O19 ACD     1       8.990  32.190  28.620  1.00  0.00            
ATOM     80  H38 ACD     1       9.300  33.090  28.540  1.00  0.00            
ATOM     81  C24 ACD     1       8.250  33.050  30.970  1.00  0.00            
ATOM     82  H39 ACD     1       8.940  32.430  31.550  1.00  0.00            
ATOM     83  O20 ACD     1       8.810  34.320  30.730  1.00  0.00            
ATOM     84  H40 ACD     1       9.480  34.470  31.400  1.00  0.00            
ATOM     85  C25 ACD     1       7.110  33.220  31.950  1.00  0.00            
ATOM     86  H41 ACD     1       7.440  33.710  32.870  1.00  0.00            
ATOM     87  O21 ACD     1       6.630  31.920  32.240  1.00  0.00            
ATOM     88  C26 ACD     1       6.080  31.280  31.050  1.00  0.00            
ATOM     89  H42 ACD     1       5.270  31.910  30.660  1.00  0.00            
ATOM     90  C27 ACD     1       5.720  29.930  31.460  1.00  0.00            
ATOM     91  H43 ACD     1       5.570  29.310  30.560  1.00  0.00            
ATOM     92  H44 ACD     1       6.520  29.440  32.030  1.00  0.00            
ATOM     93  O22 ACD     1       4.520  29.980  32.170  1.00  0.00            
ATOM     94  H45 ACD     1       3.960  29.940  31.390  1.00  0.00            
ATOM     95  O23 ACD     1       6.190  34.140  31.350  1.00  0.00            
ATOM     96  C28 ACD     1       5.480  35.020  32.120  1.00  0.00            
ATOM     97  H46 ACD     1       5.910  34.920  33.130  1.00  0.00            
ATOM     98  C29 ACD     1       4.030  34.640  32.130  1.00  0.00            
ATOM     99  H47 ACD     1       3.720  34.310  31.130  1.00  0.00            
ATOM    100  O24 ACD     1       3.190  35.740  32.580  1.00  0.00            
ATOM    101  C30 ACD     1       3.750  33.520  33.140  1.00  0.00            
ATOM    102  H48 ACD     1       4.410  32.690  32.860  1.00  0.00            
ATOM    103  H49 ACD     1       4.170  33.750  34.130  1.00  0.00            
ATOM    104  O25 ACD     1       2.360  33.080  33.160  1.00  0.00            
ATOM    105  H50 ACD     1       1.820  33.870  33.210  1.00  0.00            
ATOM    106  C31 ACD     1       5.770  36.400  31.520  1.00  0.00            
ATOM    107  H51 ACD     1       5.530  36.390  30.450  1.00  0.00            
ATOM    108  O26 ACD     1       7.120  36.760  31.710  1.00  0.00            
ATOM    109  H52 ACD     1       7.580  36.070  31.230  1.00  0.00            
ATOM    110  C32 ACD     1       4.720  37.390  32.080  1.00  0.00            
ATOM    111  H53 ACD     1       5.010  37.640  33.110  1.00  0.00            
ATOM    112  O27 ACD     1       4.860  38.510  31.360  1.00  0.00            
ATOM    113  H54 ACD     1       4.690  38.380  30.420  1.00  0.00            
ATOM    114  C33 ACD     1       3.330  36.880  31.870  1.00  0.00            
ATOM    115  H55 ACD     1       2.550  37.550  32.270  1.00  0.00            
ATOM    116  O28 ACD     1       2.990  36.750  30.480  1.00  0.00            
ATOM    117  C34 ACD     1       2.100  37.670  29.810  1.00  0.00            
ATOM    118  H56 ACD     1       2.120  38.650  30.300  1.00  0.00            
ATOM    119  C35 ACD     1       2.570  37.830  28.350  1.00  0.00            
ATOM    120  H57 ACD     1       2.760  36.890  27.810  1.00  0.00            
ATOM    121  O29 ACD     1       3.750  38.610  28.450  1.00  0.00            
ATOM    122  H58 ACD     1       3.530  39.540  28.530  1.00  0.00            
ATOM    123  C36 ACD     1       1.520  38.390  27.390  1.00  0.00            
ATOM    124  H59 ACD     1       1.390  39.430  27.720  1.00  0.00            
ATOM    125  O30 ACD     1       1.820  38.350  26.020  1.00  0.00            
ATOM    126  H60 ACD     1       2.700  38.730  25.910  1.00  0.00            
ATOM    127  C1  EG4     2       7.330  36.640  27.900  1.00  0.00            
ATOM    128  O1  EG4     2       7.090  35.290  27.940  1.00  0.00            
ATOM    129  C2  EG4     2       6.020  34.700  27.340  1.00  0.00            
ATOM    130  C3  EG4     2       4.900  34.450  28.190  1.00  0.00            
ATOM    131  C4  EG4     2       3.710  33.920  27.600  1.00  0.00            
ATOM    132  C5  EG4     2       2.420  33.880  28.460  1.00  0.00            
ATOM    133  C6  EG4     2       2.030  32.570  29.220  1.00  0.00            
ATOM    134  C7  EG4     2       2.820  31.440  29.140  1.00  0.00            
ATOM    135  N1  EG4     2       2.540  30.350  29.910  1.00  0.00            
ATOM    136  C8  EG4     2       1.500  30.540  30.680  1.00  0.00            
ATOM    137  N2  EG4     2       1.110  29.450  31.290  1.00  0.00            
ATOM    138  N3  EG4     2       0.590  31.530  30.810  1.00  0.00            
ATOM    139  C9  EG4     2       1.000  32.550  30.080  1.00  0.00            
ATOM    140  N4  EG4     2       0.200  33.620  30.260  1.00  0.00            
ATOM    141  C10 EG4     2       3.770  33.420  26.290  1.00  0.00            
ATOM    142  C11 EG4     2       4.890  33.680  25.480  1.00  0.00            
ATOM    143  O2  EG4     2       4.830  33.570  24.120  1.00  0.00            
ATOM    144  C12 EG4     2       3.850  34.390  23.440  1.00  0.00            
ATOM    145  C13 EG4     2       6.060  34.350  25.980  1.00  0.00            
ATOM    146  O3  EG4     2       7.030  34.910  25.120  1.00  0.00            
ATOM    147  C14 EG4     2       7.910  34.120  24.340  1.00  0.00            
ATOM    148  H1  EG4     2       7.420  37.000  26.870  1.00  0.00            
ATOM    149  H2  EG4     2       6.470  37.170  28.330  1.00  0.00            
ATOM    150  H3  EG4     2       8.160  36.930  28.560  1.00  0.00            
ATOM    151  H4  EG4     2       4.950  34.750  29.240  1.00  0.00            
ATOM    152  H5  EG4     2       1.670  34.120  27.690  1.00  0.00            
ATOM    153  H6  EG4     2       2.380  34.800  29.050  1.00  0.00            
ATOM    154  H7  EG4     2       3.670  31.340  28.470  1.00  0.00            
ATOM    155  H8  EG4     2       0.120  29.610  31.400  1.00  0.00            
ATOM    156  H9  EG4     2       1.460  28.670  30.730  1.00  0.00            
ATOM    157  H10 EG4     2       0.650  34.500  30.030  1.00  0.00            
ATOM    158  H11 EG4     2      -0.340  33.620  31.110  1.00  0.00            
ATOM    159  H12 EG4     2       2.950  32.900  25.820  1.00  0.00            
ATOM    160  H13 EG4     2       4.180  35.390  23.140  1.00  0.00            
ATOM    161  H14 EG4     2       3.550  33.910  22.500  1.00  0.00            
ATOM    162  H15 EG4     2       2.970  34.620  24.050  1.00  0.00            
ATOM    163  H16 EG4     2       7.400  33.450  23.650  1.00  0.00            
ATOM    164  H17 EG4     2       8.450  34.880  23.760  1.00  0.00            
ATOM    165  H18 EG4     2       8.590  33.500  24.930  1.00  0.00            
TER
ENDMDL
MODEL        1
ATOM      1  H1  ACD     1      15.430   2.510  20.410  1.00  0.00            
ATOM      2  O1  ACD     1      14.970   3.340  20.360  1.00  0.00            
ATOM      3  C1  ACD     1      15.850   4.440  20.400  1.00  0.00            
ATOM      4  H2  ACD     1      16.480   4.460  21.300  1.00  0.00            
ATOM      5  H3  ACD     1      15.280   5.380  20.320  1.00  0.00            
ATOM      6  C2  ACD     1      16.870   4.370  19.300  1.00  0.00            
ATOM      7  H4  ACD     1      17.430   5.310  19.320  1.00  0.00            
ATOM      8  O2  ACD     1      17.700   3.170  19.450  1.00  0.00            
ATOM      9  C3  ACD     1      18.710   3.070  18.450  1.00  0.00            
ATOM     10  H5  ACD     1      19.390   2.250  18.720  1.00  0.00            
ATOM     11  O3  ACD     1      19.470   4.230  18.290  1.00  0.00            
ATOM     12  C4  ACD     1      20.800   4.200  18.720  1.00  0.00            
ATOM     13  H6  ACD     1      21.140   3.290  19.230  1.00  0.00            
ATOM     14  C5  ACD     1      21.570   4.350  17.400  1.00  0.00            
ATOM     15  H7  ACD     1      21.050   5.080  16.760  1.00  0.00            
ATOM     16  O4  ACD     1      21.540   3.020  16.880  1.00  0.00            
ATOM     17  H8  ACD     1      20.680   2.780  16.530  1.00  0.00            
ATOM     18  C6  ACD     1      22.980   4.770  17.710  1.00  0.00            
ATOM     19  H9  ACD     1      23.510   3.970  18.240  1.00  0.00            
ATOM     20  O5  ACD     1      23.740   4.950  16.560  1.00  0.00            
ATOM     21  H10 ACD     1      23.350   5.730  16.150  1.00  0.00            
ATOM     22  C7  ACD     1      22.970   6.080  18.510  1.00  0.00            
ATOM     23  H11 ACD     1      23.980   6.360  18.830  1.00  0.00            
ATOM     24  O6  ACD     1      22.360   5.770  19.730  1.00  0.00            
ATOM     25  C8  ACD     1      20.950   5.350  19.680  1.00  0.00            
ATOM     26  H12 ACD     1      20.350   6.150  19.230  1.00  0.00            
ATOM     27  C9  ACD     1      20.380   5.090  21.080  1.00  0.00            
ATOM     28  H13 ACD     1      20.600   6.020  21.610  1.00  0.00            
ATOM     29  H14 ACD     1      19.300   4.920  21.030  1.00  0.00            
ATOM     30  O7  ACD     1      21.020   4.040  21.740  1.00  0.00            
ATOM     31  H15 ACD     1      20.440   3.880  22.490  1.00  0.00            
ATOM     32  O8  ACD     1      22.430   7.150  17.780  1.00  0.00            
ATOM     33  C10 ACD     1      22.950   8.450  17.940  1.00  0.00            
ATOM     34  H16 ACD     1      23.830   8.350  18.580  1.00  0.00            
ATOM     35  C11 ACD     1      23.380   8.900  16.460  1.00  0.00            
ATOM     36  H17 ACD     1      22.490   8.640  15.870  1.00  0.00            
ATOM     37  O9  ACD     1      24.580   8.210  16.020  1.00  0.00            
ATOM     38  H18 ACD     1      24.720   8.340  15.080  1.00  0.00            
ATOM     39  C12 ACD     1      23.610  10.480  16.480  1.00  0.00            
ATOM     40  H19 ACD     1      24.550  10.680  17.000  1.00  0.00            
ATOM     41  O10 ACD     1      23.730  11.060  15.160  1.00  0.00            
ATOM     42  H20 ACD     1      24.450  11.690  15.290  1.00  0.00            
ATOM     43  C13 ACD     1      22.470  11.230  17.100  1.00  0.00            
ATOM     44  H21 ACD     1      22.670  12.310  17.040  1.00  0.00            
ATOM     45  O11 ACD     1      22.360  10.710  18.390  1.00  0.00            
ATOM     46  C14 ACD     1      21.890   9.360  18.520  1.00  0.00            
ATOM     47  H22 ACD     1      20.960   9.320  17.940  1.00  0.00            
ATOM     48  C15 ACD     1      21.730   9.090  19.980  1.00  0.00            
ATOM     49  H23 ACD     1      21.190   8.150  20.160  1.00  0.00            
ATOM     50  H24 ACD     1      22.720   8.980  20.440  1.00  0.00            
ATOM     51  O12 ACD     1      20.860  10.100  20.670  1.00  0.00            
ATOM     52  H25 ACD     1      20.970  10.950  20.220  1.00  0.00            
ATOM     53  O13 ACD     1      21.340  10.940  16.250  1.00  0.00            
ATOM     54  C16 ACD     1      20.860  11.990  15.390  1.00  0.00            
ATOM     55  H26 ACD     1      21.700  12.640  15.120  1.00  0.00            
ATOM     56  C17 ACD     1      20.440  11.260  14.070  1.00  0.00            
ATOM     57  H27 ACD     1      19.900  10.340  14.320  1.00  0.00            
ATOM     58  O14 ACD     1      21.690  10.900  13.350  1.00  0.00            
ATOM     59  H28 ACD     1      22.390  10.750  13.990  1.00  0.00            
ATOM     60  C18 ACD     1      19.590  12.080  13.210  1.00  0.00            
ATOM     61  H29 ACD     1      20.180  12.890  12.780  1.00  0.00            
ATOM     62  O15 ACD     1      19.020  11.340  12.080  1.00  0.00            
ATOM     63  H30 ACD     1      19.620  10.650  11.790  1.00  0.00            
ATOM     64  C19 ACD     1      18.470  12.820  13.990  1.00  0.00            
ATOM     65  H31 ACD     1      17.890  13.450  13.310  1.00  0.00            
ATOM     66  O16 ACD     1      19.110  13.610  14.980  1.00  0.00            
ATOM     67  C20 ACD     1      19.740  12.850  15.980  1.00  0.00            
ATOM     68  H32 ACD     1      18.980  12.150  16.370  1.00  0.00            
ATOM     69  C21 ACD     1      20.310  13.760  17.110  1.00  0.00            
ATOM     70  H33 ACD     1      19.480  14.460  17.250  1.00  0.00            
ATOM     71  H34 ACD     1      20.480  13.180  18.030  1.00  0.00            
ATOM     72  O17 ACD     1      21.570  14.460  16.800  1.00  0.00            
ATOM     73  H35 ACD     1      21.530  14.970  15.980  1.00  0.00            
ATOM     74  O18 ACD     1      17.520  11.900  14.590  1.00  0.00            
ATOM     75  C22 ACD     1      16.080  11.940  14.250  1.00  0.00            
ATOM     76  H36 ACD     1      15.810  12.870  13.730  1.00  0.00            
ATOM     77  C23 ACD     1      15.760  10.700  13.410  1.00  0.00            
ATOM     78  H37 ACD     1      16.240   9.860  13.940  1.00  0.00            
ATOM     79  O19 ACD     1      16.340  10.840  12.090  1.00  0.00            
ATOM     80  H38 ACD     1      17.260  11.130  12.140  1.00  0.00            
ATOM     81  C24 ACD     1      14.340  10.360  13.390  1.00  0.00            
ATOM     82  H39 ACD     1      13.680  11.100  12.920  1.00  0.00            
ATOM     83  O20 ACD     1      14.160   9.120  12.650  1.00  0.00            
ATOM     84  H40 ACD     1      13.950   9.410  11.760  1.00  0.00            
ATOM     85  C25 ACD     1      13.870  10.200  14.840  1.00  0.00            
ATOM     86  H41 ACD     1      12.800   9.970  14.900  1.00  0.00            
ATOM     87  O21 ACD     1      14.070  11.420  15.530  1.00  0.00            
ATOM     88  C26 ACD     1      15.410  11.940  15.620  1.00  0.00            
ATOM     89  H42 ACD     1      15.930  11.320  16.350  1.00  0.00            
ATOM     90  C27 ACD     1      15.300  13.250  16.370  1.00  0.00            
ATOM     91  H43 ACD     1      16.320  13.570  16.620  1.00  0.00            
ATOM     92  H44 ACD     1      14.690  13.920  15.740  1.00  0.00            
ATOM     93  O22 ACD     1      14.640  13.150  17.630  1.00  0.00            
ATOM     94  H45 ACD     1      13.760  12.800  17.490  1.00  0.00            
ATOM     95  O23 ACD     1      14.560   9.180  15.540  1.00  0.00            
ATOM     96  C28 ACD     1      13.800   8.220  16.240  1.00  0.00            
ATOM     97  H46 ACD     1      12.740   8.490  16.290  1.00  0.00            
ATOM     98  C29 ACD     1      14.440   8.050  17.690  1.00  0.00            
ATOM     99  H47 ACD     1      15.530   7.930  17.590  1.00  0.00            
ATOM    100  O24 ACD     1      13.940   6.840  18.310  1.00  0.00            
ATOM    101  C30 ACD     1      14.110   9.350  18.400  1.00  0.00            
ATOM    102  H48 ACD     1      14.480  10.240  17.860  1.00  0.00            
ATOM    103  H49 ACD     1      13.020   9.460  18.400  1.00  0.00            
ATOM    104  O25 ACD     1      14.770   9.260  19.700  1.00  0.00            
ATOM    105  H50 ACD     1      14.180   8.610  20.100  1.00  0.00            
ATOM    106  C31 ACD     1      13.870   6.920  15.510  1.00  0.00            
ATOM    107  H51 ACD     1      14.930   6.700  15.380  1.00  0.00            
ATOM    108  O26 ACD     1      13.180   7.130  14.240  1.00  0.00            
ATOM    109  H52 ACD     1      13.590   7.890  13.830  1.00  0.00            
ATOM    110  C32 ACD     1      13.360   5.700  16.330  1.00  0.00            
ATOM    111  H53 ACD     1      12.290   5.800  16.560  1.00  0.00            
ATOM    112  O27 ACD     1      13.480   4.490  15.640  1.00  0.00            
ATOM    113  H54 ACD     1      14.430   4.320  15.620  1.00  0.00            
ATOM    114  C33 ACD     1      14.220   5.610  17.590  1.00  0.00            
ATOM    115  H55 ACD     1      13.790   4.850  18.250  1.00  0.00            
ATOM    116  O28 ACD     1      15.600   5.430  17.440  1.00  0.00            
ATOM    117  C34 ACD     1      16.200   4.250  17.900  1.00  0.00            
ATOM    118  H56 ACD     1      15.400   3.510  17.930  1.00  0.00            
ATOM    119  C35 ACD     1      17.110   3.830  16.780  1.00  0.00            
ATOM    120  H57 ACD     1      17.800   4.630  16.480  1.00  0.00            
ATOM    121  O29 ACD     1      16.380   3.430  15.550  1.00  0.00            
ATOM    122  H58 ACD     1      16.890   2.980  14.870  1.00  0.00            
ATOM    123  C36 ACD     1      18.000   2.690  17.180  1.00  0.00            
ATOM    124  H59 ACD     1      17.400   1.780  17.220  1.00  0.00            
ATOM    125  O30 ACD     1      19.050   2.430  16.220  1.00  0.00            
ATOM    126  H60 ACD     1      18.640   2.080  15.420  1.00  0.00            
ATOM    127  C1  EG4     2      22.470   7.030  13.590  1.00  0.00            
ATOM    128  O1  EG4     2      21.730   6.500  14.770  1.00  0.00            
ATOM    129  C2  EG4     2      20.320   6.680  14.760  1.00  0.00            
ATOM    130  C3  EG4     2      19.780   7.530  15.680  1.00  0.00            
ATOM    131  C4  EG4     2      18.460   8.010  15.590  1.00  0.00            
ATOM    132  C5  EG4     2      17.900   9.100  16.520  1.00  0.00            
ATOM    133  C6  EG4     2      18.100   8.960  18.010  1.00  0.00            
ATOM    134  C7  EG4     2      18.350   7.700  18.610  1.00  0.00            
ATOM    135  N1  EG4     2      18.470   7.630  19.920  1.00  0.00            
ATOM    136  C8  EG4     2      18.320   8.720  20.630  1.00  0.00            
ATOM    137  N2  EG4     2      18.250   8.370  21.970  1.00  0.00            
ATOM    138  N3  EG4     2      18.040   9.940  20.250  1.00  0.00            
ATOM    139  C9  EG4     2      17.940   9.970  18.910  1.00  0.00            
ATOM    140  N4  EG4     2      17.590  11.150  18.480  1.00  0.00            
ATOM    141  C10 EG4     2      17.630   7.460  14.580  1.00  0.00            
ATOM    142  C11 EG4     2      18.110   6.600  13.650  1.00  0.00            
ATOM    143  O2  EG4     2      17.270   6.050  12.680  1.00  0.00            
ATOM    144  C12 EG4     2      16.450   6.990  11.980  1.00  0.00            
ATOM    145  C13 EG4     2      19.510   6.240  13.710  1.00  0.00            
ATOM    146  O3  EG4     2      20.020   5.280  12.850  1.00  0.00            
ATOM    147  C14 EG4     2      20.160   3.910  13.220  1.00  0.00            
ATOM    148  H1  EG4     2      23.510   6.730  13.450  1.00  0.00            
ATOM    149  H2  EG4     2      21.930   6.680  12.700  1.00  0.00            
ATOM    150  H3  EG4     2      22.340   8.120  13.500  1.00  0.00            
ATOM    151  H4  EG4     2      20.380   7.900  16.510  1.00  0.00            
ATOM    152  H5  EG4     2      16.820   9.280  16.370  1.00  0.00            
ATOM    153  H6  EG4     2      18.360  10.050  16.220  1.00  0.00            
ATOM    154  H7  EG4     2      18.570   6.860  17.950  1.00  0.00            
ATOM    155  H8  EG4     2      17.440   8.810  22.380  1.00  0.00            
ATOM    156  H9  EG4     2      18.060   7.380  22.010  1.00  0.00            
ATOM    157  H10 EG4     2      16.900  11.080  17.740  1.00  0.00            
ATOM    158  H11 EG4     2      17.130  11.580  19.270  1.00  0.00            
ATOM    159  H12 EG4     2      16.590   7.780  14.620  1.00  0.00            
ATOM    160  H13 EG4     2      17.040   7.880  11.730  1.00  0.00            
ATOM    161  H14 EG4     2      16.070   6.590  11.030  1.00  0.00            
ATOM    162  H15 EG4     2      15.530   7.230  12.530  1.00  0.00            
ATOM    163  H16 EG4     2      19.340   3.560  13.870  1.00  0.00            
ATOM    164  H17 EG4     2      20.140   3.210  12.380  1.00  0.00            
ATOM    165  H18 EG4     2      21.100   3.770  13.770  1.00  0.00            
TER
ENDMDL
MODEL        1
ATOM      1  H1  ACD     1       7.980  18.940  29.600  1.00  0.00            
ATOM      2  O1  ACD     1       7.720  19.420  28.810  1.00  0.00            
ATOM      3  C1  ACD     1       6.710  18.570  28.260  1.00  0.00            
ATOM      4  H2  ACD     1       6.150  19.200  27.550  1.00  0.00            
ATOM      5  H3  ACD     1       6.000  18.090  28.950  1.00  0.00            
ATOM      6  C2  ACD     1       7.280  17.370  27.460  1.00  0.00            
ATOM      7  H4  ACD     1       8.230  17.690  27.020  1.00  0.00            
ATOM      8  O2  ACD     1       7.680  16.240  28.320  1.00  0.00            
ATOM      9  C3  ACD     1       8.120  15.040  27.730  1.00  0.00            
ATOM     10  H5  ACD     1       8.360  14.320  28.510  1.00  0.00            
ATOM     11  O3  ACD     1       9.290  15.290  26.930  1.00  0.00            
ATOM     12  C4  ACD     1      10.570  14.840  27.240  1.00  0.00            
ATOM     13  H6  ACD     1      10.400  14.430  28.240  1.00  0.00            
ATOM     14  C5  ACD     1      10.940  13.670  26.320  1.00  0.00            
ATOM     15  H7  ACD     1      10.740  13.890  25.260  1.00  0.00            
ATOM     16  O4  ACD     1      10.100  12.580  26.640  1.00  0.00            
ATOM     17  H8  ACD     1       9.190  12.670  26.340  1.00  0.00            
ATOM     18  C6  ACD     1      12.350  13.300  26.480  1.00  0.00            
ATOM     19  H9  ACD     1      12.320  12.890  27.490  1.00  0.00            
ATOM     20  O5  ACD     1      12.760  12.270  25.560  1.00  0.00            
ATOM     21  H10 ACD     1      12.090  11.580  25.540  1.00  0.00            
ATOM     22  C7  ACD     1      13.300  14.510  26.380  1.00  0.00            
ATOM     23  H11 ACD     1      14.310  14.150  26.610  1.00  0.00            
ATOM     24  O6  ACD     1      12.880  15.490  27.280  1.00  0.00            
ATOM     25  C8  ACD     1      11.570  15.920  27.090  1.00  0.00            
ATOM     26  H12 ACD     1      11.420  16.240  26.050  1.00  0.00            
ATOM     27  C9  ACD     1      11.290  17.150  27.960  1.00  0.00            
ATOM     28  H13 ACD     1      12.030  17.910  27.690  1.00  0.00            
ATOM     29  H14 ACD     1      10.260  17.490  27.800  1.00  0.00            
ATOM     30  O7  ACD     1      11.550  16.950  29.360  1.00  0.00            
ATOM     31  H15 ACD     1      12.300  16.350  29.440  1.00  0.00            
ATOM     32  O8  ACD     1      13.270  14.930  25.030  1.00  0.00            
ATOM     33  C10 ACD     1      14.480  15.100  24.350  1.00  0.00            
ATOM     34  H16 ACD     1      15.390  14.830  24.900  1.00  0.00            
ATOM     35  C11 ACD     1      14.430  14.180  23.100  1.00  0.00            
ATOM     36  H17 ACD     1      13.570  14.560  22.540  1.00  0.00            
ATOM     37  O9  ACD     1      14.370  12.800  23.530  1.00  0.00            
ATOM     38  H18 ACD     1      13.690  12.680  24.210  1.00  0.00            
ATOM     39  C12 ACD     1      15.510  14.440  22.110  1.00  0.00            
ATOM     40  H19 ACD     1      16.480  14.200  22.550  1.00  0.00            
ATOM     41  O10 ACD     1      15.300  13.590  20.960  1.00  0.00            
ATOM     42  H20 ACD     1      15.140  12.750  21.390  1.00  0.00            
ATOM     43  C13 ACD     1      15.280  15.940  21.650  1.00  0.00            
ATOM     44  H21 ACD     1      16.070  16.210  20.950  1.00  0.00            
ATOM     45  O11 ACD     1      15.520  16.710  22.810  1.00  0.00            
ATOM     46  C14 ACD     1      14.540  16.580  23.770  1.00  0.00            
ATOM     47  H22 ACD     1      13.530  16.790  23.400  1.00  0.00            
ATOM     48  C15 ACD     1      14.930  17.430  24.920  1.00  0.00            
ATOM     49  H23 ACD     1      14.130  17.220  25.640  1.00  0.00            
ATOM     50  H24 ACD     1      15.950  17.260  25.270  1.00  0.00            
ATOM     51  O12 ACD     1      14.820  18.760  24.500  1.00  0.00            
ATOM     52  H25 ACD     1      15.230  19.300  25.180  1.00  0.00            
ATOM     53  O13 ACD     1      14.030  16.230  21.050  1.00  0.00            
ATOM     54  C16 ACD     1      13.960  16.390  19.640  1.00  0.00            
ATOM     55  H26 ACD     1      14.910  16.040  19.230  1.00  0.00            
ATOM     56  C17 ACD     1      12.810  15.520  19.090  1.00  0.00            
ATOM     57  H27 ACD     1      11.990  15.700  19.800  1.00  0.00            
ATOM     58  O14 ACD     1      13.260  14.100  19.100  1.00  0.00            
ATOM     59  H28 ACD     1      13.730  13.940  19.920  1.00  0.00            
ATOM     60  C18 ACD     1      12.390  16.000  17.680  1.00  0.00            
ATOM     61  H29 ACD     1      13.220  15.750  17.010  1.00  0.00            
ATOM     62  O15 ACD     1      11.240  15.270  17.210  1.00  0.00            
ATOM     63  H30 ACD     1      11.650  14.400  17.220  1.00  0.00            
ATOM     64  C19 ACD     1      12.090  17.560  17.800  1.00  0.00            
ATOM     65  H31 ACD     1      11.800  17.990  16.840  1.00  0.00            
ATOM     66  O16 ACD     1      13.320  18.190  18.090  1.00  0.00            
ATOM     67  C20 ACD     1      13.760  17.930  19.380  1.00  0.00            
ATOM     68  H32 ACD     1      12.930  18.280  20.020  1.00  0.00            
ATOM     69  C21 ACD     1      14.940  18.840  19.770  1.00  0.00            
ATOM     70  H33 ACD     1      14.640  19.880  19.610  1.00  0.00            
ATOM     71  H34 ACD     1      15.130  18.770  20.850  1.00  0.00            
ATOM     72  O17 ACD     1      16.070  18.460  18.930  1.00  0.00            
ATOM     73  H35 ACD     1      15.870  18.440  17.980  1.00  0.00            
ATOM     74  O18 ACD     1      11.080  17.730  18.820  1.00  0.00            
ATOM     75  C22 ACD     1       9.830  18.270  18.380  1.00  0.00            
ATOM     76  H36 ACD     1       9.950  18.680  17.370  1.00  0.00            
ATOM     77  C23 ACD     1       8.730  17.270  18.550  1.00  0.00            
ATOM     78  H37 ACD     1       8.870  16.850  19.550  1.00  0.00            
ATOM     79  O19 ACD     1       8.850  16.300  17.480  1.00  0.00            
ATOM     80  H38 ACD     1       9.780  16.060  17.410  1.00  0.00            
ATOM     81  C24 ACD     1       7.330  17.950  18.560  1.00  0.00            
ATOM     82  H39 ACD     1       7.270  18.240  17.510  1.00  0.00            
ATOM     83  O20 ACD     1       6.360  17.000  18.820  1.00  0.00            
ATOM     84  H40 ACD     1       6.720  16.220  18.400  1.00  0.00            
ATOM     85  C25 ACD     1       7.330  19.100  19.570  1.00  0.00            
ATOM     86  H41 ACD     1       6.380  19.640  19.410  1.00  0.00            
ATOM     87  O21 ACD     1       8.350  20.000  19.120  1.00  0.00            
ATOM     88  C26 ACD     1       9.690  19.510  19.280  1.00  0.00            
ATOM     89  H42 ACD     1       9.770  19.220  20.330  1.00  0.00            
ATOM     90  C27 ACD     1      10.680  20.600  18.910  1.00  0.00            
ATOM     91  H43 ACD     1      11.640  20.260  19.330  1.00  0.00            
ATOM     92  H44 ACD     1      10.690  20.820  17.840  1.00  0.00            
ATOM     93  O22 ACD     1      10.390  21.760  19.670  1.00  0.00            
ATOM     94  H45 ACD     1       9.520  22.130  19.500  1.00  0.00            
ATOM     95  O23 ACD     1       7.450  18.600  20.870  1.00  0.00            
ATOM     96  C28 ACD     1       6.590  19.140  21.930  1.00  0.00            
ATOM     97  H46 ACD     1       5.970  20.010  21.690  1.00  0.00            
ATOM     98  C29 ACD     1       7.550  19.590  23.040  1.00  0.00            
ATOM     99  H47 ACD     1       8.310  18.810  23.140  1.00  0.00            
ATOM    100  O24 ACD     1       6.810  19.830  24.200  1.00  0.00            
ATOM    101  C30 ACD     1       8.350  20.840  22.590  1.00  0.00            
ATOM    102  H48 ACD     1       9.080  21.220  23.310  1.00  0.00            
ATOM    103  H49 ACD     1       8.970  20.520  21.750  1.00  0.00            
ATOM    104  O25 ACD     1       7.480  21.890  22.160  1.00  0.00            
ATOM    105  H50 ACD     1       7.720  22.720  22.590  1.00  0.00            
ATOM    106  C31 ACD     1       5.670  18.000  22.390  1.00  0.00            
ATOM    107  H51 ACD     1       6.200  17.060  22.570  1.00  0.00            
ATOM    108  O26 ACD     1       4.800  17.700  21.240  1.00  0.00            
ATOM    109  H52 ACD     1       5.350  17.360  20.530  1.00  0.00            
ATOM    110  C32 ACD     1       4.860  18.450  23.630  1.00  0.00            
ATOM    111  H53 ACD     1       4.260  19.320  23.330  1.00  0.00            
ATOM    112  O27 ACD     1       3.980  17.420  24.140  1.00  0.00            
ATOM    113  H54 ACD     1       3.200  17.420  23.570  1.00  0.00            
ATOM    114  C33 ACD     1       5.900  18.740  24.740  1.00  0.00            
ATOM    115  H55 ACD     1       5.330  19.030  25.630  1.00  0.00            
ATOM    116  O28 ACD     1       6.730  17.630  25.070  1.00  0.00            
ATOM    117  C34 ACD     1       6.430  16.910  26.260  1.00  0.00            
ATOM    118  H56 ACD     1       5.370  16.980  26.500  1.00  0.00            
ATOM    119  C35 ACD     1       6.610  15.440  25.860  1.00  0.00            
ATOM    120  H57 ACD     1       7.480  15.290  25.200  1.00  0.00            
ATOM    121  O29 ACD     1       5.400  15.100  25.250  1.00  0.00            
ATOM    122  H58 ACD     1       5.050  15.810  24.710  1.00  0.00            
ATOM    123  C36 ACD     1       6.940  14.490  26.960  1.00  0.00            
ATOM    124  H59 ACD     1       6.080  14.430  27.640  1.00  0.00            
ATOM    125  O30 ACD     1       7.280  13.210  26.490  1.00  0.00            
ATOM    126  H60 ACD     1       6.470  12.710  26.370  1.00  0.00            
ATOM    127  C1  EG4     2       6.920  13.540  19.590  1.00  0.00            
ATOM    128  O1  EG4     2       8.260  14.010  19.240  1.00  0.00            
ATOM    129  C2  EG4     2       9.200  14.160  20.300  1.00  0.00            
ATOM    130  C3  EG4     2       9.140  15.110  21.310  1.00  0.00            
ATOM    131  C4  EG4     2      10.040  15.160  22.360  1.00  0.00            
ATOM    132  C5  EG4     2       9.860  16.190  23.470  1.00  0.00            
ATOM    133  C6  EG4     2      10.700  17.500  23.360  1.00  0.00            
ATOM    134  C7  EG4     2      11.330  17.840  22.160  1.00  0.00            
ATOM    135  N1  EG4     2      11.790  19.080  22.020  1.00  0.00            
ATOM    136  C8  EG4     2      11.800  19.820  23.100  1.00  0.00            
ATOM    137  N2  EG4     2      12.230  21.000  22.910  1.00  0.00            
ATOM    138  N3  EG4     2      11.380  19.620  24.290  1.00  0.00            
ATOM    139  C9  EG4     2      10.850  18.420  24.390  1.00  0.00            
ATOM    140  N4  EG4     2       9.860  18.590  25.280  1.00  0.00            
ATOM    141  C10 EG4     2      11.000  14.180  22.430  1.00  0.00            
ATOM    142  C11 EG4     2      11.160  13.190  21.460  1.00  0.00            
ATOM    143  O2  EG4     2      12.050  12.160  21.530  1.00  0.00            
ATOM    144  C12 EG4     2      11.730  11.060  22.430  1.00  0.00            
ATOM    145  C13 EG4     2      10.180  13.160  20.410  1.00  0.00            
ATOM    146  O3  EG4     2      10.360  12.190  19.420  1.00  0.00            
ATOM    147  C14 EG4     2       9.400  11.080  19.150  1.00  0.00            
ATOM    148  H1  EG4     2       6.260  13.480  18.710  1.00  0.00            
ATOM    149  H2  EG4     2       7.020  12.510  19.960  1.00  0.00            
ATOM    150  H3  EG4     2       6.360  14.210  20.240  1.00  0.00            
ATOM    151  H4  EG4     2       8.360  15.870  21.280  1.00  0.00            
ATOM    152  H5  EG4     2      10.200  15.630  24.350  1.00  0.00            
ATOM    153  H6  EG4     2       8.810  16.370  23.730  1.00  0.00            
ATOM    154  H7  EG4     2      11.330  17.250  21.250  1.00  0.00            
ATOM    155  H8  EG4     2      12.030  21.330  21.970  1.00  0.00            
ATOM    156  H9  EG4     2      11.950  21.610  23.680  1.00  0.00            
ATOM    157  H10 EG4     2       9.050  18.110  24.910  1.00  0.00            
ATOM    158  H11 EG4     2       9.830  19.450  25.820  1.00  0.00            
ATOM    159  H12 EG4     2      11.550  14.100  23.360  1.00  0.00            
ATOM    160  H13 EG4     2      11.820  11.450  23.440  1.00  0.00            
ATOM    161  H14 EG4     2      10.680  10.810  22.220  1.00  0.00            
ATOM    162  H15 EG4     2      12.360  10.170  22.290  1.00  0.00            
ATOM    163  H16 EG4     2       8.490  11.320  18.590  1.00  0.00            
ATOM    164  H17 EG4     2       9.890  10.250  18.630  1.00  0.00            
ATOM    165  H18 EG4     2       9.060  10.650  20.100  1.00  0.00            
TER
ENDMDL
MODEL        1
ATOM      1  H1  ACD     1      25.210  28.440  14.000  1.00  0.00            
ATOM      2  O1  ACD     1      25.320  29.320  13.630  1.00  0.00            
ATOM      3  C1  ACD     1      25.940  30.170  14.600  1.00  0.00            
ATOM      4  H2  ACD     1      26.050  31.200  14.220  1.00  0.00            
ATOM      5  H3  ACD     1      26.880  29.730  14.960  1.00  0.00            
ATOM      6  C2  ACD     1      24.960  30.330  15.750  1.00  0.00            
ATOM      7  H4  ACD     1      24.040  30.610  15.220  1.00  0.00            
ATOM      8  O2  ACD     1      24.690  29.030  16.380  1.00  0.00            
ATOM      9  C3  ACD     1      23.750  29.210  17.460  1.00  0.00            
ATOM     10  H5  ACD     1      23.620  28.250  17.960  1.00  0.00            
ATOM     11  O3  ACD     1      22.480  29.650  16.900  1.00  0.00            
ATOM     12  C4  ACD     1      21.390  28.750  16.730  1.00  0.00            
ATOM     13  H6  ACD     1      21.760  27.730  16.890  1.00  0.00            
ATOM     14  C5  ACD     1      20.320  29.120  17.750  1.00  0.00            
ATOM     15  H7  ACD     1      20.200  30.210  17.680  1.00  0.00            
ATOM     16  O4  ACD     1      20.840  28.800  18.990  1.00  0.00            
ATOM     17  H8  ACD     1      21.410  29.500  19.300  1.00  0.00            
ATOM     18  C6  ACD     1      19.040  28.330  17.340  1.00  0.00            
ATOM     19  H9  ACD     1      19.260  27.260  17.270  1.00  0.00            
ATOM     20  O5  ACD     1      17.950  28.600  18.200  1.00  0.00            
ATOM     21  H10 ACD     1      17.710  29.520  18.100  1.00  0.00            
ATOM     22  C7  ACD     1      18.660  28.790  15.960  1.00  0.00            
ATOM     23  H11 ACD     1      17.790  28.230  15.570  1.00  0.00            
ATOM     24  O6  ACD     1      19.630  28.150  15.140  1.00  0.00            
ATOM     25  C8  ACD     1      20.940  28.700  15.260  1.00  0.00            
ATOM     26  H12 ACD     1      20.840  29.740  14.910  1.00  0.00            
ATOM     27  C9  ACD     1      21.950  27.960  14.320  1.00  0.00            
ATOM     28  H13 ACD     1      22.920  27.970  14.820  1.00  0.00            
ATOM     29  H14 ACD     1      21.640  26.910  14.280  1.00  0.00            
ATOM     30  O7  ACD     1      21.950  28.690  13.030  1.00  0.00            
ATOM     31  H15 ACD     1      22.870  28.770  12.750  1.00  0.00            
ATOM     32  O8  ACD     1      18.360  30.170  15.830  1.00  0.00            
ATOM     33  C10 ACD     1      16.950  30.490  15.800  1.00  0.00            
ATOM     34  H16 ACD     1      16.330  29.700  16.250  1.00  0.00            
ATOM     35  C11 ACD     1      16.820  31.660  16.750  1.00  0.00            
ATOM     36  H17 ACD     1      17.730  32.270  16.650  1.00  0.00            
ATOM     37  O9  ACD     1      16.650  31.170  18.090  1.00  0.00            
ATOM     38  H18 ACD     1      16.440  31.920  18.660  1.00  0.00            
ATOM     39  C12 ACD     1      15.540  32.430  16.350  1.00  0.00            
ATOM     40  H19 ACD     1      14.640  31.950  16.750  1.00  0.00            
ATOM     41  O10 ACD     1      15.720  33.710  16.930  1.00  0.00            
ATOM     42  H20 ACD     1      15.670  33.650  17.890  1.00  0.00            
ATOM     43  C13 ACD     1      15.410  32.670  14.780  1.00  0.00            
ATOM     44  H21 ACD     1      14.460  33.170  14.560  1.00  0.00            
ATOM     45  O11 ACD     1      15.430  31.430  14.170  1.00  0.00            
ATOM     46  C14 ACD     1      16.600  30.650  14.310  1.00  0.00            
ATOM     47  H22 ACD     1      17.390  31.200  13.780  1.00  0.00            
ATOM     48  C15 ACD     1      16.260  29.380  13.610  1.00  0.00            
ATOM     49  H23 ACD     1      15.890  29.630  12.600  1.00  0.00            
ATOM     50  H24 ACD     1      17.200  28.810  13.570  1.00  0.00            
ATOM     51  O12 ACD     1      15.320  28.510  14.280  1.00  0.00            
ATOM     52  H25 ACD     1      14.460  28.830  14.000  1.00  0.00            
ATOM     53  O13 ACD     1      16.540  33.520  14.320  1.00  0.00            
ATOM     54  C16 ACD     1      16.360  34.660  13.390  1.00  0.00            
ATOM     55  H26 ACD     1      15.320  34.940  13.190  1.00  0.00            
ATOM     56  C17 ACD     1      16.990  35.840  14.200  1.00  0.00            
ATOM     57  H27 ACD     1      17.960  35.490  14.580  1.00  0.00            
ATOM     58  O14 ACD     1      16.030  36.220  15.260  1.00  0.00            
ATOM     59  H28 ACD     1      15.670  35.380  15.550  1.00  0.00            
ATOM     60  C18 ACD     1      17.320  37.070  13.320  1.00  0.00            
ATOM     61  H29 ACD     1      16.380  37.500  12.940  1.00  0.00            
ATOM     62  O15 ACD     1      18.060  38.100  14.110  1.00  0.00            
ATOM     63  H30 ACD     1      19.000  37.940  14.050  1.00  0.00            
ATOM     64  C19 ACD     1      18.190  36.690  12.070  1.00  0.00            
ATOM     65  H31 ACD     1      18.340  37.570  11.440  1.00  0.00            
ATOM     66  O16 ACD     1      17.400  35.750  11.370  1.00  0.00            
ATOM     67  C20 ACD     1      17.190  34.500  12.150  1.00  0.00            
ATOM     68  H32 ACD     1      18.150  34.140  12.530  1.00  0.00            
ATOM     69  C21 ACD     1      16.420  33.500  11.290  1.00  0.00            
ATOM     70  H33 ACD     1      16.290  32.630  11.950  1.00  0.00            
ATOM     71  H34 ACD     1      15.400  33.860  11.120  1.00  0.00            
ATOM     72  O17 ACD     1      17.280  33.200  10.170  1.00  0.00            
ATOM     73  H35 ACD     1      18.000  32.800  10.660  1.00  0.00            
ATOM     74  O18 ACD     1      19.490  36.230  12.580  1.00  0.00            
ATOM     75  C22 ACD     1      20.620  36.840  11.890  1.00  0.00            
ATOM     76  H36 ACD     1      20.230  37.600  11.200  1.00  0.00            
ATOM     77  C23 ACD     1      21.360  37.640  12.950  1.00  0.00            
ATOM     78  H37 ACD     1      21.580  36.970  13.800  1.00  0.00            
ATOM     79  O19 ACD     1      20.790  38.890  13.280  1.00  0.00            
ATOM     80  H38 ACD     1      20.590  39.340  12.460  1.00  0.00            
ATOM     81  C24 ACD     1      22.850  37.960  12.600  1.00  0.00            
ATOM     82  H39 ACD     1      22.940  38.700  11.790  1.00  0.00            
ATOM     83  O20 ACD     1      23.630  38.470  13.740  1.00  0.00            
ATOM     84  H40 ACD     1      23.590  37.730  14.350  1.00  0.00            
ATOM     85  C25 ACD     1      23.500  36.640  12.210  1.00  0.00            
ATOM     86  H41 ACD     1      24.520  36.730  11.840  1.00  0.00            
ATOM     87  O21 ACD     1      22.810  36.110  11.040  1.00  0.00            
ATOM     88  C26 ACD     1      21.440  35.750  11.190  1.00  0.00            
ATOM     89  H42 ACD     1      21.430  34.840  11.800  1.00  0.00            
ATOM     90  C27 ACD     1      20.760  35.410   9.900  1.00  0.00            
ATOM     91  H43 ACD     1      19.900  34.850  10.270  1.00  0.00            
ATOM     92  H44 ACD     1      20.570  36.370   9.410  1.00  0.00            
ATOM     93  O22 ACD     1      21.580  34.640   8.940  1.00  0.00            
ATOM     94  H45 ACD     1      21.170  34.690   8.080  1.00  0.00            
ATOM     95  O23 ACD     1      23.570  35.710  13.320  1.00  0.00            
ATOM     96  C28 ACD     1      24.820  35.510  14.090  1.00  0.00            
ATOM     97  H46 ACD     1      25.410  36.400  13.830  1.00  0.00            
ATOM     98  C29 ACD     1      25.500  34.220  13.630  1.00  0.00            
ATOM     99  H47 ACD     1      24.820  33.370  13.590  1.00  0.00            
ATOM    100  O24 ACD     1      26.600  33.890  14.490  1.00  0.00            
ATOM    101  C30 ACD     1      26.090  34.250  12.210  1.00  0.00            
ATOM    102  H48 ACD     1      26.520  33.270  11.960  1.00  0.00            
ATOM    103  H49 ACD     1      25.220  34.310  11.550  1.00  0.00            
ATOM    104  O25 ACD     1      26.980  35.350  11.990  1.00  0.00            
ATOM    105  H50 ACD     1      27.260  35.290  11.070  1.00  0.00            
ATOM    106  C31 ACD     1      24.510  35.540  15.610  1.00  0.00            
ATOM    107  H51 ACD     1      23.720  34.840  15.910  1.00  0.00            
ATOM    108  O26 ACD     1      24.050  36.950  16.030  1.00  0.00            
ATOM    109  H52 ACD     1      24.010  37.030  16.990  1.00  0.00            
ATOM    110  C32 ACD     1      25.740  35.050  16.380  1.00  0.00            
ATOM    111  H53 ACD     1      26.600  35.700  16.160  1.00  0.00            
ATOM    112  O27 ACD     1      25.480  35.000  17.790  1.00  0.00            
ATOM    113  H54 ACD     1      24.830  35.640  18.100  1.00  0.00            
ATOM    114  C33 ACD     1      26.160  33.640  15.820  1.00  0.00            
ATOM    115  H55 ACD     1      27.020  33.270  16.390  1.00  0.00            
ATOM    116  O28 ACD     1      25.100  32.750  15.910  1.00  0.00            
ATOM    117  C34 ACD     1      25.280  31.520  16.650  1.00  0.00            
ATOM    118  H56 ACD     1      26.340  31.420  16.920  1.00  0.00            
ATOM    119  C35 ACD     1      24.410  31.570  17.880  1.00  0.00            
ATOM    120  H57 ACD     1      23.450  32.010  17.590  1.00  0.00            
ATOM    121  O29 ACD     1      24.990  32.460  18.800  1.00  0.00            
ATOM    122  H58 ACD     1      25.210  33.260  18.300  1.00  0.00            
ATOM    123  C36 ACD     1      24.230  30.170  18.560  1.00  0.00            
ATOM    124  H59 ACD     1      25.160  29.830  19.040  1.00  0.00            
ATOM    125  O30 ACD     1      23.200  30.250  19.580  1.00  0.00            
ATOM    126  H60 ACD     1      23.570  30.800  20.260  1.00  0.00            
ATOM    127  C1  EG4     2      20.640  38.070  16.400  1.00  0.00            
ATOM    128  O1  EG4     2      19.910  36.900  15.810  1.00  0.00            
ATOM    129  C2  EG4     2      20.160  35.620  16.270  1.00  0.00            
ATOM    130  C3  EG4     2      20.630  34.690  15.300  1.00  0.00            
ATOM    131  C4  EG4     2      20.970  33.430  15.720  1.00  0.00            
ATOM    132  C5  EG4     2      21.780  32.400  14.830  1.00  0.00            
ATOM    133  C6  EG4     2      21.310  32.180  13.400  1.00  0.00            
ATOM    134  C7  EG4     2      19.990  32.200  13.060  1.00  0.00            
ATOM    135  N1  EG4     2      19.560  31.910  11.830  1.00  0.00            
ATOM    136  C8  EG4     2      20.460  31.660  10.910  1.00  0.00            
ATOM    137  N2  EG4     2      19.930  31.270   9.780  1.00  0.00            
ATOM    138  N3  EG4     2      21.780  31.500  11.080  1.00  0.00            
ATOM    139  C9  EG4     2      22.160  31.770  12.310  1.00  0.00            
ATOM    140  N4  EG4     2      23.470  31.700  12.320  1.00  0.00            
ATOM    141  C10 EG4     2      20.560  33.100  17.040  1.00  0.00            
ATOM    142  C11 EG4     2      19.940  33.950  17.910  1.00  0.00            
ATOM    143  O2  EG4     2      19.790  33.610  19.250  1.00  0.00            
ATOM    144  C12 EG4     2      19.940  32.310  19.840  1.00  0.00            
ATOM    145  C13 EG4     2      19.700  35.270  17.550  1.00  0.00            
ATOM    146  O3  EG4     2      19.340  36.240  18.470  1.00  0.00            
ATOM    147  C14 EG4     2      18.150  36.190  19.160  1.00  0.00            
ATOM    148  H1  EG4     2      20.280  38.350  17.390  1.00  0.00            
ATOM    149  H2  EG4     2      21.720  37.870  16.430  1.00  0.00            
ATOM    150  H3  EG4     2      20.450  38.880  15.680  1.00  0.00            
ATOM    151  H4  EG4     2      20.710  35.070  14.280  1.00  0.00            
ATOM    152  H5  EG4     2      21.820  31.470  15.410  1.00  0.00            
ATOM    153  H6  EG4     2      22.780  32.830  14.940  1.00  0.00            
ATOM    154  H7  EG4     2      19.220  32.550  13.750  1.00  0.00            
ATOM    155  H8  EG4     2      20.680  30.840   9.260  1.00  0.00            
ATOM    156  H9  EG4     2      19.110  30.680   9.860  1.00  0.00            
ATOM    157  H10 EG4     2      23.780  30.890  11.800  1.00  0.00            
ATOM    158  H11 EG4     2      23.840  31.590  13.260  1.00  0.00            
ATOM    159  H12 EG4     2      20.840  32.140  17.470  1.00  0.00            
ATOM    160  H13 EG4     2      19.090  31.650  19.620  1.00  0.00            
ATOM    161  H14 EG4     2      20.860  31.770  19.570  1.00  0.00            
ATOM    162  H15 EG4     2      19.980  32.550  20.910  1.00  0.00            
ATOM    163  H16 EG4     2      18.150  35.310  19.810  1.00  0.00            
ATOM    164  H17 EG4     2      18.050  37.080  19.800  1.00  0.00            
ATOM    165  H18 EG4     2      17.250  36.150  18.540  1.00  0.00            
TER
ENDMDL
MODEL        1
ATOM      1  H1  ACD     1      19.020  18.380  10.960  1.00  0.00            
ATOM      2  O1  ACD     1      18.950  19.080  10.310  1.00  0.00            
ATOM      3  C1  ACD     1      18.120  18.580   9.210  1.00  0.00            
ATOM      4  H2  ACD     1      18.620  17.950   8.470  1.00  0.00            
ATOM      5  H3  ACD     1      17.650  19.430   8.690  1.00  0.00            
ATOM      6  C2  ACD     1      16.990  17.670   9.870  1.00  0.00            
ATOM      7  H4  ACD     1      17.480  16.970  10.570  1.00  0.00            
ATOM      8  O2  ACD     1      16.230  18.640  10.570  1.00  0.00            
ATOM      9  C3  ACD     1      14.990  18.210  11.110  1.00  0.00            
ATOM     10  H5  ACD     1      14.580  19.060  11.660  1.00  0.00            
ATOM     11  O3  ACD     1      15.230  17.100  12.010  1.00  0.00            
ATOM     12  C4  ACD     1      14.810  17.110  13.380  1.00  0.00            
ATOM     13  H6  ACD     1      14.150  17.960  13.610  1.00  0.00            
ATOM     14  C5  ACD     1      14.070  15.830  13.620  1.00  0.00            
ATOM     15  H7  ACD     1      14.710  15.050  13.190  1.00  0.00            
ATOM     16  O4  ACD     1      12.810  15.780  12.930  1.00  0.00            
ATOM     17  H8  ACD     1      12.410  14.930  13.160  1.00  0.00            
ATOM     18  C6  ACD     1      13.860  15.570  15.110  1.00  0.00            
ATOM     19  H9  ACD     1      13.250  16.360  15.550  1.00  0.00            
ATOM     20  O5  ACD     1      13.270  14.300  15.330  1.00  0.00            
ATOM     21  H10 ACD     1      12.490  14.300  14.770  1.00  0.00            
ATOM     22  C7  ACD     1      15.130  15.790  15.940  1.00  0.00            
ATOM     23  H11 ACD     1      14.920  15.630  17.000  1.00  0.00            
ATOM     24  O6  ACD     1      15.650  17.060  15.740  1.00  0.00            
ATOM     25  C8  ACD     1      16.000  17.310  14.320  1.00  0.00            
ATOM     26  H12 ACD     1      16.690  16.540  13.970  1.00  0.00            
ATOM     27  C9  ACD     1      16.720  18.650  14.190  1.00  0.00            
ATOM     28  H13 ACD     1      17.390  18.640  15.060  1.00  0.00            
ATOM     29  H14 ACD     1      17.300  18.590  13.260  1.00  0.00            
ATOM     30  O7  ACD     1      15.860  19.810  14.170  1.00  0.00            
ATOM     31  H15 ACD     1      16.270  20.530  13.690  1.00  0.00            
ATOM     32  O8  ACD     1      16.050  14.850  15.550  1.00  0.00            
ATOM     33  C10 ACD     1      16.880  14.430  16.600  1.00  0.00            
ATOM     34  H16 ACD     1      16.780  15.160  17.410  1.00  0.00            
ATOM     35  C11 ACD     1      16.370  13.030  16.860  1.00  0.00            
ATOM     36  H17 ACD     1      16.400  12.510  15.890  1.00  0.00            
ATOM     37  O9  ACD     1      15.020  13.100  17.420  1.00  0.00            
ATOM     38  H18 ACD     1      14.410  13.350  16.710  1.00  0.00            
ATOM     39  C12 ACD     1      17.290  12.160  17.680  1.00  0.00            
ATOM     40  H19 ACD     1      17.270  12.470  18.740  1.00  0.00            
ATOM     41  O10 ACD     1      16.870  10.780  17.630  1.00  0.00            
ATOM     42  H20 ACD     1      17.270  10.350  16.870  1.00  0.00            
ATOM     43  C13 ACD     1      18.730  12.210  17.170  1.00  0.00            
ATOM     44  H21 ACD     1      19.370  11.800  17.960  1.00  0.00            
ATOM     45  O11 ACD     1      19.190  13.560  17.000  1.00  0.00            
ATOM     46  C14 ACD     1      18.370  14.210  16.030  1.00  0.00            
ATOM     47  H22 ACD     1      18.430  13.730  15.050  1.00  0.00            
ATOM     48  C15 ACD     1      18.980  15.520  15.750  1.00  0.00            
ATOM     49  H23 ACD     1      20.030  15.490  15.410  1.00  0.00            
ATOM     50  H24 ACD     1      18.480  15.940  14.870  1.00  0.00            
ATOM     51  O12 ACD     1      18.900  16.470  16.830  1.00  0.00            
ATOM     52  H25 ACD     1      19.460  17.180  16.510  1.00  0.00            
ATOM     53  O13 ACD     1      18.720  11.510  15.850  1.00  0.00            
ATOM     54  C16 ACD     1      19.620  10.420  15.690  1.00  0.00            
ATOM     55  H26 ACD     1      19.950   9.910  16.610  1.00  0.00            
ATOM     56  C17 ACD     1      18.720   9.390  14.940  1.00  0.00            
ATOM     57  H27 ACD     1      18.090   9.870  14.190  1.00  0.00            
ATOM     58  O14 ACD     1      17.900   8.700  15.910  1.00  0.00            
ATOM     59  H28 ACD     1      17.580   7.970  15.370  1.00  0.00            
ATOM     60  C18 ACD     1      19.610   8.430  14.230  1.00  0.00            
ATOM     61  H29 ACD     1      20.200   7.850  14.960  1.00  0.00            
ATOM     62  O15 ACD     1      18.930   7.510  13.390  1.00  0.00            
ATOM     63  H30 ACD     1      18.420   8.020  12.760  1.00  0.00            
ATOM     64  C19 ACD     1      20.620   9.130  13.370  1.00  0.00            
ATOM     65  H31 ACD     1      21.200   8.440  12.750  1.00  0.00            
ATOM     66  O16 ACD     1      21.540   9.780  14.240  1.00  0.00            
ATOM     67  C20 ACD     1      20.900  10.850  14.990  1.00  0.00            
ATOM     68  H32 ACD     1      20.580  11.730  14.410  1.00  0.00            
ATOM     69  C21 ACD     1      21.920  11.460  15.930  1.00  0.00            
ATOM     70  H33 ACD     1      21.270  12.030  16.600  1.00  0.00            
ATOM     71  H34 ACD     1      22.450  10.650  16.450  1.00  0.00            
ATOM     72  O17 ACD     1      22.690  12.450  15.210  1.00  0.00            
ATOM     73  H35 ACD     1      23.460  12.570  15.770  1.00  0.00            
ATOM     74  O18 ACD     1      20.000  10.070  12.380  1.00  0.00            
ATOM     75  C22 ACD     1      19.670   9.580  11.040  1.00  0.00            
ATOM     76  H36 ACD     1      19.950   8.530  10.920  1.00  0.00            
ATOM     77  C23 ACD     1      18.140   9.790  10.850  1.00  0.00            
ATOM     78  H37 ACD     1      17.960  10.850  11.100  1.00  0.00            
ATOM     79  O19 ACD     1      17.290   8.950  11.680  1.00  0.00            
ATOM     80  H38 ACD     1      16.390   9.020  11.350  1.00  0.00            
ATOM     81  C24 ACD     1      17.770   9.670   9.370  1.00  0.00            
ATOM     82  H39 ACD     1      17.830   8.650   8.990  1.00  0.00            
ATOM     83  O20 ACD     1      16.470  10.140   9.140  1.00  0.00            
ATOM     84  H40 ACD     1      16.610  11.100   9.150  1.00  0.00            
ATOM     85  C25 ACD     1      18.660  10.530   8.450  1.00  0.00            
ATOM     86  H41 ACD     1      18.380  10.370   7.400  1.00  0.00            
ATOM     87  O21 ACD     1      19.960  10.170   8.630  1.00  0.00            
ATOM     88  C26 ACD     1      20.450  10.400   9.970  1.00  0.00            
ATOM     89  H42 ACD     1      20.480  11.490  10.120  1.00  0.00            
ATOM     90  C27 ACD     1      21.960  10.010  10.050  1.00  0.00            
ATOM     91  H43 ACD     1      22.450  10.560   9.240  1.00  0.00            
ATOM     92  H44 ACD     1      22.410  10.440  10.950  1.00  0.00            
ATOM     93  O22 ACD     1      22.180   8.620   9.970  1.00  0.00            
ATOM     94  H45 ACD     1      22.310   8.400   9.040  1.00  0.00            
ATOM     95  O23 ACD     1      18.540  11.960   8.760  1.00  0.00            
ATOM     96  C28 ACD     1      18.360  12.930   7.690  1.00  0.00            
ATOM     97  H46 ACD     1      18.840  12.710   6.720  1.00  0.00            
ATOM     98  C29 ACD     1      19.060  14.070   8.180  1.00  0.00            
ATOM     99  H47 ACD     1      18.730  14.350   9.190  1.00  0.00            
ATOM    100  O24 ACD     1      18.790  15.170   7.220  1.00  0.00            
ATOM    101  C30 ACD     1      20.580  13.980   8.380  1.00  0.00            
ATOM    102  H48 ACD     1      20.830  13.080   8.970  1.00  0.00            
ATOM    103  H49 ACD     1      21.130  13.890   7.430  1.00  0.00            
ATOM    104  O25 ACD     1      21.070  15.110   9.100  1.00  0.00            
ATOM    105  H50 ACD     1      20.700  15.920   8.740  1.00  0.00            
ATOM    106  C31 ACD     1      16.850  13.150   7.440  1.00  0.00            
ATOM    107  H51 ACD     1      16.370  13.190   8.430  1.00  0.00            
ATOM    108  O26 ACD     1      16.360  11.960   6.830  1.00  0.00            
ATOM    109  H52 ACD     1      15.480  12.090   6.470  1.00  0.00            
ATOM    110  C32 ACD     1      16.640  14.420   6.550  1.00  0.00            
ATOM    111  H53 ACD     1      17.090  14.110   5.600  1.00  0.00            
ATOM    112  O27 ACD     1      15.240  14.660   6.300  1.00  0.00            
ATOM    113  H54 ACD     1      14.960  14.480   5.400  1.00  0.00            
ATOM    114  C33 ACD     1      17.430  15.620   7.150  1.00  0.00            
ATOM    115  H55 ACD     1      17.480  16.550   6.580  1.00  0.00            
ATOM    116  O28 ACD     1      17.020  15.820   8.540  1.00  0.00            
ATOM    117  C34 ACD     1      16.180  16.960   8.780  1.00  0.00            
ATOM    118  H56 ACD     1      16.170  17.670   7.950  1.00  0.00            
ATOM    119  C35 ACD     1      14.730  16.530   9.340  1.00  0.00            
ATOM    120  H57 ACD     1      14.890  15.760  10.120  1.00  0.00            
ATOM    121  O29 ACD     1      13.990  16.040   8.200  1.00  0.00            
ATOM    122  H58 ACD     1      14.630  15.530   7.690  1.00  0.00            
ATOM    123  C36 ACD     1      14.040  17.690  10.040  1.00  0.00            
ATOM    124  H59 ACD     1      13.960  18.480   9.280  1.00  0.00            
ATOM    125  O30 ACD     1      12.840  17.320  10.590  1.00  0.00            
ATOM    126  H60 ACD     1      12.970  16.740  11.350  1.00  0.00            
ATOM    127  C1  EG4     2      14.960   9.880  14.760  1.00  0.00            
ATOM    128  O1  EG4     2      14.720  11.230  14.580  1.00  0.00            
ATOM    129  C2  EG4     2      15.080  11.870  13.420  1.00  0.00            
ATOM    130  C3  EG4     2      16.410  12.210  13.280  1.00  0.00            
ATOM    131  C4  EG4     2      16.880  12.970  12.240  1.00  0.00            
ATOM    132  C5  EG4     2      18.380  13.160  12.060  1.00  0.00            
ATOM    133  C6  EG4     2      19.090  14.500  12.490  1.00  0.00            
ATOM    134  C7  EG4     2      18.470  15.720  12.430  1.00  0.00            
ATOM    135  N1  EG4     2      19.190  16.850  12.290  1.00  0.00            
ATOM    136  C8  EG4     2      20.460  16.700  12.350  1.00  0.00            
ATOM    137  N2  EG4     2      21.080  17.820  12.540  1.00  0.00            
ATOM    138  N3  EG4     2      21.200  15.630  12.540  1.00  0.00            
ATOM    139  C9  EG4     2      20.500  14.560  12.460  1.00  0.00            
ATOM    140  N4  EG4     2      21.220  13.430  12.520  1.00  0.00            
ATOM    141  C10 EG4     2      15.960  13.390  11.270  1.00  0.00            
ATOM    142  C11 EG4     2      14.560  13.080  11.420  1.00  0.00            
ATOM    143  O2  EG4     2      13.670  13.430  10.470  1.00  0.00            
ATOM    144  C12 EG4     2      13.310  12.350   9.580  1.00  0.00            
ATOM    145  C13 EG4     2      14.120  12.280  12.500  1.00  0.00            
ATOM    146  O3  EG4     2      12.780  11.900  12.560  1.00  0.00            
ATOM    147  C14 EG4     2      12.380  10.460  12.620  1.00  0.00            
ATOM    148  H1  EG4     2      14.700   9.570  15.780  1.00  0.00            
ATOM    149  H2  EG4     2      14.280   9.310  14.120  1.00  0.00            
ATOM    150  H3  EG4     2      15.950   9.510  14.460  1.00  0.00            
ATOM    151  H4  EG4     2      17.090  11.870  14.060  1.00  0.00            
ATOM    152  H5  EG4     2      18.690  13.050  11.010  1.00  0.00            
ATOM    153  H6  EG4     2      18.830  12.320  12.600  1.00  0.00            
ATOM    154  H7  EG4     2      17.390  15.750  12.300  1.00  0.00            
ATOM    155  H8  EG4     2      20.380  18.560  12.560  1.00  0.00            
ATOM    156  H9  EG4     2      21.890  17.990  11.970  1.00  0.00            
ATOM    157  H10 EG4     2      20.720  12.600  12.820  1.00  0.00            
ATOM    158  H11 EG4     2      22.200  13.450  12.270  1.00  0.00            
ATOM    159  H12 EG4     2      16.270  14.000  10.430  1.00  0.00            
ATOM    160  H13 EG4     2      12.640  11.590   9.990  1.00  0.00            
ATOM    161  H14 EG4     2      12.720  12.850   8.800  1.00  0.00            
ATOM    162  H15 EG4     2      14.270  11.960   9.210  1.00  0.00            
ATOM    163  H16 EG4     2      12.430  10.140  13.670  1.00  0.00            
ATOM    164  H17 EG4     2      11.330  10.360  12.350  1.00  0.00            
ATOM    165  H18 EG4     2      13.170   9.920  12.090  1.00  0.00            
TER
ENDMDL
MODEL        1
ATOM      1  H1  ACD     1      19.200  32.350  20.060  1.00  0.00            
ATOM      2  O1  ACD     1      19.760  31.560  20.020  1.00  0.00            
ATOM      3  C1  ACD     1      20.560  31.810  18.890  1.00  0.00            
ATOM      4  H2  ACD     1      19.930  32.130  18.050  1.00  0.00            
ATOM      5  H3  ACD     1      21.060  30.890  18.570  1.00  0.00            
ATOM      6  C2  ACD     1      21.640  32.860  19.200  1.00  0.00            
ATOM      7  H4  ACD     1      22.090  33.070  18.220  1.00  0.00            
ATOM      8  O2  ACD     1      20.980  34.040  19.700  1.00  0.00            
ATOM      9  C3  ACD     1      21.860  35.130  19.950  1.00  0.00            
ATOM     10  H5  ACD     1      21.300  36.000  20.300  1.00  0.00            
ATOM     11  O3  ACD     1      22.630  35.520  18.860  1.00  0.00            
ATOM     12  C4  ACD     1      22.470  36.790  18.380  1.00  0.00            
ATOM     13  H6  ACD     1      21.640  37.300  18.890  1.00  0.00            
ATOM     14  C5  ACD     1      23.770  37.610  18.570  1.00  0.00            
ATOM     15  H7  ACD     1      24.560  36.870  18.400  1.00  0.00            
ATOM     16  O4  ACD     1      23.870  38.010  19.930  1.00  0.00            
ATOM     17  H8  ACD     1      23.730  37.230  20.490  1.00  0.00            
ATOM     18  C6  ACD     1      23.890  38.770  17.610  1.00  0.00            
ATOM     19  H9  ACD     1      23.150  39.540  17.840  1.00  0.00            
ATOM     20  O5  ACD     1      25.120  39.400  17.660  1.00  0.00            
ATOM     21  H10 ACD     1      25.210  39.750  18.550  1.00  0.00            
ATOM     22  C7  ACD     1      23.600  38.280  16.140  1.00  0.00            
ATOM     23  H11 ACD     1      23.700  39.190  15.540  1.00  0.00            
ATOM     24  O6  ACD     1      22.310  37.710  16.110  1.00  0.00            
ATOM     25  C8  ACD     1      22.120  36.540  16.870  1.00  0.00            
ATOM     26  H12 ACD     1      22.730  35.720  16.470  1.00  0.00            
ATOM     27  C9  ACD     1      20.710  36.020  16.690  1.00  0.00            
ATOM     28  H13 ACD     1      20.570  35.770  15.630  1.00  0.00            
ATOM     29  H14 ACD     1      20.710  35.070  17.230  1.00  0.00            
ATOM     30  O7  ACD     1      19.650  36.880  17.240  1.00  0.00            
ATOM     31  H15 ACD     1      18.760  36.530  17.140  1.00  0.00            
ATOM     32  O8  ACD     1      24.570  37.370  15.820  1.00  0.00            
ATOM     33  C10 ACD     1      25.330  37.540  14.610  1.00  0.00            
ATOM     34  H16 ACD     1      24.850  38.280  13.940  1.00  0.00            
ATOM     35  C11 ACD     1      26.740  38.000  15.000  1.00  0.00            
ATOM     36  H17 ACD     1      27.060  37.450  15.900  1.00  0.00            
ATOM     37  O9  ACD     1      26.590  39.450  15.300  1.00  0.00            
ATOM     38  H18 ACD     1      26.290  39.680  16.180  1.00  0.00            
ATOM     39  C12 ACD     1      27.770  37.830  13.890  1.00  0.00            
ATOM     40  H19 ACD     1      27.610  38.590  13.110  1.00  0.00            
ATOM     41  O10 ACD     1      29.060  37.910  14.350  1.00  0.00            
ATOM     42  H20 ACD     1      29.160  37.180  14.970  1.00  0.00            
ATOM     43  C13 ACD     1      27.720  36.360  13.300  1.00  0.00            
ATOM     44  H21 ACD     1      28.420  36.360  12.460  1.00  0.00            
ATOM     45  O11 ACD     1      26.350  36.220  12.810  1.00  0.00            
ATOM     46  C14 ACD     1      25.280  36.310  13.750  1.00  0.00            
ATOM     47  H22 ACD     1      25.360  35.400  14.350  1.00  0.00            
ATOM     48  C15 ACD     1      24.050  36.150  12.820  1.00  0.00            
ATOM     49  H23 ACD     1      23.200  36.440  13.450  1.00  0.00            
ATOM     50  H24 ACD     1      24.160  36.870  12.000  1.00  0.00            
ATOM     51  O12 ACD     1      23.810  34.880  12.260  1.00  0.00            
ATOM     52  H25 ACD     1      23.860  34.190  12.930  1.00  0.00            
ATOM     53  O13 ACD     1      28.130  35.260  14.130  1.00  0.00            
ATOM     54  C16 ACD     1      29.510  34.920  14.220  1.00  0.00            
ATOM     55  H26 ACD     1      30.160  35.650  13.720  1.00  0.00            
ATOM     56  C17 ACD     1      29.880  34.970  15.680  1.00  0.00            
ATOM     57  H27 ACD     1      29.040  34.450  16.150  1.00  0.00            
ATOM     58  O14 ACD     1      29.990  36.310  16.190  1.00  0.00            
ATOM     59  H28 ACD     1      30.580  36.400  16.930  1.00  0.00            
ATOM     60  C18 ACD     1      31.110  34.110  15.970  1.00  0.00            
ATOM     61  H29 ACD     1      31.990  34.530  15.460  1.00  0.00            
ATOM     62  O15 ACD     1      31.420  33.940  17.370  1.00  0.00            
ATOM     63  H30 ACD     1      31.750  34.750  17.780  1.00  0.00            
ATOM     64  C19 ACD     1      31.050  32.700  15.400  1.00  0.00            
ATOM     65  H31 ACD     1      31.840  32.110  15.870  1.00  0.00            
ATOM     66  O16 ACD     1      30.990  32.820  13.980  1.00  0.00            
ATOM     67  C20 ACD     1      29.810  33.570  13.550  1.00  0.00            
ATOM     68  H32 ACD     1      28.880  33.030  13.770  1.00  0.00            
ATOM     69  C21 ACD     1      29.850  33.770  12.020  1.00  0.00            
ATOM     70  H33 ACD     1      28.950  34.370  11.820  1.00  0.00            
ATOM     71  H34 ACD     1      30.720  34.390  11.770  1.00  0.00            
ATOM     72  O17 ACD     1      29.860  32.630  11.180  1.00  0.00            
ATOM     73  H35 ACD     1      30.050  31.940  11.810  1.00  0.00            
ATOM     74  O18 ACD     1      29.900  32.020  15.770  1.00  0.00            
ATOM     75  C22 ACD     1      30.040  30.700  16.410  1.00  0.00            
ATOM     76  H36 ACD     1      30.990  30.220  16.150  1.00  0.00            
ATOM     77  C23 ACD     1      29.900  30.850  17.880  1.00  0.00            
ATOM     78  H37 ACD     1      29.100  31.570  18.070  1.00  0.00            
ATOM     79  O19 ACD     1      31.110  31.400  18.380  1.00  0.00            
ATOM     80  H38 ACD     1      31.150  32.250  17.930  1.00  0.00            
ATOM     81  C24 ACD     1      29.490  29.540  18.630  1.00  0.00            
ATOM     82  H39 ACD     1      30.320  28.820  18.550  1.00  0.00            
ATOM     83  O20 ACD     1      29.320  29.850  19.970  1.00  0.00            
ATOM     84  H40 ACD     1      29.730  30.710  20.100  1.00  0.00            
ATOM     85  C25 ACD     1      28.310  28.930  17.940  1.00  0.00            
ATOM     86  H41 ACD     1      27.970  28.020  18.440  1.00  0.00            
ATOM     87  O21 ACD     1      28.530  28.700  16.530  1.00  0.00            
ATOM     88  C26 ACD     1      28.860  29.900  15.840  1.00  0.00            
ATOM     89  H42 ACD     1      28.030  30.600  16.010  1.00  0.00            
ATOM     90  C27 ACD     1      28.930  29.610  14.340  1.00  0.00            
ATOM     91  H43 ACD     1      28.030  29.070  14.020  1.00  0.00            
ATOM     92  H44 ACD     1      28.970  30.550  13.770  1.00  0.00            
ATOM     93  O22 ACD     1      30.080  28.960  13.900  1.00  0.00            
ATOM     94  H45 ACD     1      30.170  28.170  14.440  1.00  0.00            
ATOM     95  O23 ACD     1      27.210  29.830  18.120  1.00  0.00            
ATOM     96  C28 ACD     1      25.990  29.290  18.650  1.00  0.00            
ATOM     97  H46 ACD     1      25.910  28.200  18.570  1.00  0.00            
ATOM     98  C29 ACD     1      24.910  29.790  17.750  1.00  0.00            
ATOM     99  H47 ACD     1      25.060  30.870  17.690  1.00  0.00            
ATOM    100  O24 ACD     1      23.620  29.430  18.340  1.00  0.00            
ATOM    101  C30 ACD     1      24.880  29.290  16.300  1.00  0.00            
ATOM    102  H48 ACD     1      24.130  29.860  15.750  1.00  0.00            
ATOM    103  H49 ACD     1      25.790  29.340  15.680  1.00  0.00            
ATOM    104  O25 ACD     1      24.370  27.960  16.200  1.00  0.00            
ATOM    105  H50 ACD     1      23.530  28.040  16.650  1.00  0.00            
ATOM    106  C31 ACD     1      25.890  29.780  20.050  1.00  0.00            
ATOM    107  H51 ACD     1      25.990  30.870  20.070  1.00  0.00            
ATOM    108  O26 ACD     1      26.820  29.200  20.870  1.00  0.00            
ATOM    109  H52 ACD     1      27.680  29.490  20.550  1.00  0.00            
ATOM    110  C32 ACD     1      24.480  29.400  20.550  1.00  0.00            
ATOM    111  H53 ACD     1      24.380  28.310  20.480  1.00  0.00            
ATOM    112  O27 ACD     1      24.170  29.840  21.860  1.00  0.00            
ATOM    113  H54 ACD     1      24.130  30.790  21.760  1.00  0.00            
ATOM    114  C33 ACD     1      23.410  30.010  19.660  1.00  0.00            
ATOM    115  H55 ACD     1      22.410  29.780  20.030  1.00  0.00            
ATOM    116  O28 ACD     1      23.580  31.430  19.600  1.00  0.00            
ATOM    117  C34 ACD     1      22.660  32.350  20.210  1.00  0.00            
ATOM    118  H56 ACD     1      22.120  31.850  21.020  1.00  0.00            
ATOM    119  C35 ACD     1      23.510  33.430  20.850  1.00  0.00            
ATOM    120  H57 ACD     1      24.300  33.790  20.180  1.00  0.00            
ATOM    121  O29 ACD     1      24.180  32.850  21.930  1.00  0.00            
ATOM    122  H58 ACD     1      24.460  33.580  22.490  1.00  0.00            
ATOM    123  C36 ACD     1      22.750  34.700  21.140  1.00  0.00            
ATOM    124  H59 ACD     1      22.060  34.380  21.940  1.00  0.00            
ATOM    125  O30 ACD     1      23.460  35.880  21.620  1.00  0.00            
ATOM    126  H60 ACD     1      23.980  35.680  22.400  1.00  0.00            
ATOM    127  C1  EG4     2      27.800  32.340  21.850  1.00  0.00            
ATOM    128  O1  EG4     2      28.350  32.340  20.470  1.00  0.00            
ATOM    129  C2  EG4     2      28.000  33.430  19.640  1.00  0.00            
ATOM    130  C3  EG4     2      26.920  33.310  18.800  1.00  0.00            
ATOM    131  C4  EG4     2      26.400  34.340  18.080  1.00  0.00            
ATOM    132  C5  EG4     2      25.140  34.120  17.220  1.00  0.00            
ATOM    133  C6  EG4     2      25.250  33.250  16.000  1.00  0.00            
ATOM    134  C7  EG4     2      26.470  32.750  15.430  1.00  0.00            
ATOM    135  N1  EG4     2      26.550  32.090  14.280  1.00  0.00            
ATOM    136  C8  EG4     2      25.420  31.980  13.650  1.00  0.00            
ATOM    137  N2  EG4     2      25.550  31.310  12.460  1.00  0.00            
ATOM    138  N3  EG4     2      24.250  32.420  13.930  1.00  0.00            
ATOM    139  C9  EG4     2      24.220  33.080  15.040  1.00  0.00            
ATOM    140  N4  EG4     2      22.950  33.420  15.430  1.00  0.00            
ATOM    141  C10 EG4     2      27.000  35.590  18.290  1.00  0.00            
ATOM    142  C11 EG4     2      28.170  35.790  19.090  1.00  0.00            
ATOM    143  O2  EG4     2      28.610  37.050  19.400  1.00  0.00            
ATOM    144  C12 EG4     2      27.830  38.290  19.150  1.00  0.00            
ATOM    145  C13 EG4     2      28.670  34.640  19.790  1.00  0.00            
ATOM    146  O3  EG4     2      29.710  34.900  20.720  1.00  0.00            
ATOM    147  C14 EG4     2      30.890  34.110  21.020  1.00  0.00            
ATOM    148  H1  EG4     2      26.720  32.200  21.700  1.00  0.00            
ATOM    149  H2  EG4     2      28.220  31.480  22.390  1.00  0.00            
ATOM    150  H3  EG4     2      28.040  33.290  22.340  1.00  0.00            
ATOM    151  H4  EG4     2      26.390  32.360  18.770  1.00  0.00            
ATOM    152  H5  EG4     2      24.880  35.150  16.940  1.00  0.00            
ATOM    153  H6  EG4     2      24.370  33.720  17.880  1.00  0.00            
ATOM    154  H7  EG4     2      27.420  32.750  15.970  1.00  0.00            
ATOM    155  H8  EG4     2      25.010  31.660  11.680  1.00  0.00            
ATOM    156  H9  EG4     2      26.550  31.270  12.300  1.00  0.00            
ATOM    157  H10 EG4     2      22.750  33.920  16.290  1.00  0.00            
ATOM    158  H11 EG4     2      22.260  33.280  14.710  1.00  0.00            
ATOM    159  H12 EG4     2      26.600  36.460  17.790  1.00  0.00            
ATOM    160  H13 EG4     2      26.760  38.050  19.240  1.00  0.00            
ATOM    161  H14 EG4     2      28.120  39.150  19.770  1.00  0.00            
ATOM    162  H15 EG4     2      28.000  38.660  18.130  1.00  0.00            
ATOM    163  H16 EG4     2      30.660  33.170  21.520  1.00  0.00            
ATOM    164  H17 EG4     2      31.380  33.820  20.080  1.00  0.00            
ATOM    165  H18 EG4     2      31.620  34.680  21.610  1.00  0.00            
TER
ENDMDL
MODEL        1
ATOM      1  H1  ACD     1      13.920  25.780  11.810  1.00  0.00            
ATOM      2  O1  ACD     1      14.720  25.250  11.840  1.00  0.00            
ATOM      3  C1  ACD     1      15.820  26.210  11.920  1.00  0.00            
ATOM      4  H2  ACD     1      16.800  25.710  11.930  1.00  0.00            
ATOM      5  H3  ACD     1      15.770  26.740  12.880  1.00  0.00            
ATOM      6  C2  ACD     1      15.830  27.200  10.800  1.00  0.00            
ATOM      7  H4  ACD     1      15.550  26.590   9.940  1.00  0.00            
ATOM      8  O2  ACD     1      14.780  28.170  11.060  1.00  0.00            
ATOM      9  C3  ACD     1      14.820  29.240  10.180  1.00  0.00            
ATOM     10  H5  ACD     1      13.930  29.840  10.410  1.00  0.00            
ATOM     11  O3  ACD     1      14.640  28.810   8.840  1.00  0.00            
ATOM     12  C4  ACD     1      13.420  29.060   8.100  1.00  0.00            
ATOM     13  H6  ACD     1      12.530  29.340   8.680  1.00  0.00            
ATOM     14  C5  ACD     1      13.760  30.150   7.170  1.00  0.00            
ATOM     15  H7  ACD     1      14.640  29.850   6.590  1.00  0.00            
ATOM     16  O4  ACD     1      13.900  31.400   7.930  1.00  0.00            
ATOM     17  H8  ACD     1      14.520  31.310   8.660  1.00  0.00            
ATOM     18  C6  ACD     1      12.740  30.280   6.030  1.00  0.00            
ATOM     19  H9  ACD     1      11.810  30.560   6.550  1.00  0.00            
ATOM     20  O5  ACD     1      13.120  31.200   5.010  1.00  0.00            
ATOM     21  H10 ACD     1      13.950  30.890   4.650  1.00  0.00            
ATOM     22  C7  ACD     1      12.450  28.900   5.260  1.00  0.00            
ATOM     23  H11 ACD     1      11.700  28.960   4.470  1.00  0.00            
ATOM     24  O6  ACD     1      12.140  27.890   6.240  1.00  0.00            
ATOM     25  C8  ACD     1      13.140  27.760   7.310  1.00  0.00            
ATOM     26  H12 ACD     1      14.080  27.380   6.880  1.00  0.00            
ATOM     27  C9  ACD     1      12.680  26.610   8.230  1.00  0.00            
ATOM     28  H13 ACD     1      12.550  25.710   7.610  1.00  0.00            
ATOM     29  H14 ACD     1      13.410  26.360   9.020  1.00  0.00            
ATOM     30  O7  ACD     1      11.490  26.940   8.920  1.00  0.00            
ATOM     31  H15 ACD     1      10.820  27.120   8.260  1.00  0.00            
ATOM     32  O8  ACD     1      13.680  28.380   4.670  1.00  0.00            
ATOM     33  C10 ACD     1      13.560  27.820   3.280  1.00  0.00            
ATOM     34  H16 ACD     1      12.520  27.880   2.940  1.00  0.00            
ATOM     35  C11 ACD     1      14.290  28.760   2.280  1.00  0.00            
ATOM     36  H17 ACD     1      15.200  29.160   2.730  1.00  0.00            
ATOM     37  O9  ACD     1      13.470  29.880   1.900  1.00  0.00            
ATOM     38  H18 ACD     1      13.900  30.280   1.140  1.00  0.00            
ATOM     39  C12 ACD     1      14.550  27.980   0.960  1.00  0.00            
ATOM     40  H19 ACD     1      13.650  27.720   0.390  1.00  0.00            
ATOM     41  O10 ACD     1      15.340  28.820   0.120  1.00  0.00            
ATOM     42  H20 ACD     1      16.250  28.790   0.440  1.00  0.00            
ATOM     43  C13 ACD     1      15.310  26.650   1.320  1.00  0.00            
ATOM     44  H21 ACD     1      15.560  26.150   0.380  1.00  0.00            
ATOM     45  O11 ACD     1      14.470  25.830   2.190  1.00  0.00            
ATOM     46  C14 ACD     1      14.030  26.360   3.380  1.00  0.00            
ATOM     47  H22 ACD     1      14.910  26.470   4.030  1.00  0.00            
ATOM     48  C15 ACD     1      13.050  25.500   4.100  1.00  0.00            
ATOM     49  H23 ACD     1      13.030  25.770   5.160  1.00  0.00            
ATOM     50  H24 ACD     1      12.040  25.580   3.680  1.00  0.00            
ATOM     51  O12 ACD     1      13.420  24.200   3.970  1.00  0.00            
ATOM     52  H25 ACD     1      14.260  24.210   4.440  1.00  0.00            
ATOM     53  O13 ACD     1      16.510  26.980   2.000  1.00  0.00            
ATOM     54  C16 ACD     1      17.800  26.950   1.220  1.00  0.00            
ATOM     55  H26 ACD     1      17.560  26.960   0.140  1.00  0.00            
ATOM     56  C17 ACD     1      18.490  28.220   1.620  1.00  0.00            
ATOM     57  H27 ACD     1      18.310  28.400   2.680  1.00  0.00            
ATOM     58  O14 ACD     1      17.870  29.250   0.820  1.00  0.00            
ATOM     59  H28 ACD     1      18.370  30.070   0.820  1.00  0.00            
ATOM     60  C18 ACD     1      20.050  28.240   1.310  1.00  0.00            
ATOM     61  H29 ACD     1      20.120  28.210   0.210  1.00  0.00            
ATOM     62  O15 ACD     1      20.700  29.410   1.960  1.00  0.00            
ATOM     63  H30 ACD     1      20.470  30.170   1.420  1.00  0.00            
ATOM     64  C19 ACD     1      20.690  26.940   1.860  1.00  0.00            
ATOM     65  H31 ACD     1      21.750  26.900   1.560  1.00  0.00            
ATOM     66  O16 ACD     1      20.030  25.930   1.190  1.00  0.00            
ATOM     67  C20 ACD     1      18.650  25.770   1.520  1.00  0.00            
ATOM     68  H32 ACD     1      18.470  25.640   2.590  1.00  0.00            
ATOM     69  C21 ACD     1      18.180  24.500   0.860  1.00  0.00            
ATOM     70  H33 ACD     1      17.080  24.560   0.860  1.00  0.00            
ATOM     71  H34 ACD     1      18.480  24.550  -0.190  1.00  0.00            
ATOM     72  O17 ACD     1      18.850  23.390   1.530  1.00  0.00            
ATOM     73  H35 ACD     1      19.440  22.940   0.920  1.00  0.00            
ATOM     74  O18 ACD     1      20.580  26.870   3.250  1.00  0.00            
ATOM     75  C22 ACD     1      21.810  26.710   3.980  1.00  0.00            
ATOM     76  H36 ACD     1      22.680  26.670   3.300  1.00  0.00            
ATOM     77  C23 ACD     1      21.980  27.860   4.920  1.00  0.00            
ATOM     78  H37 ACD     1      20.960  28.100   5.260  1.00  0.00            
ATOM     79  O19 ACD     1      22.450  28.980   4.060  1.00  0.00            
ATOM     80  H38 ACD     1      21.820  29.070   3.340  1.00  0.00            
ATOM     81  C24 ACD     1      23.030  27.540   6.060  1.00  0.00            
ATOM     82  H39 ACD     1      24.040  27.380   5.660  1.00  0.00            
ATOM     83  O20 ACD     1      23.140  28.570   7.000  1.00  0.00            
ATOM     84  H40 ACD     1      23.510  29.350   6.570  1.00  0.00            
ATOM     85  C25 ACD     1      22.680  26.270   6.740  1.00  0.00            
ATOM     86  H41 ACD     1      23.410  26.060   7.530  1.00  0.00            
ATOM     87  O21 ACD     1      22.710  25.270   5.700  1.00  0.00            
ATOM     88  C26 ACD     1      21.690  25.330   4.710  1.00  0.00            
ATOM     89  H42 ACD     1      20.700  25.250   5.170  1.00  0.00            
ATOM     90  C27 ACD     1      21.940  24.190   3.750  1.00  0.00            
ATOM     91  H43 ACD     1      21.270  24.350   2.890  1.00  0.00            
ATOM     92  H44 ACD     1      22.960  24.130   3.360  1.00  0.00            
ATOM     93  O22 ACD     1      21.720  22.930   4.420  1.00  0.00            
ATOM     94  H45 ACD     1      20.770  22.770   4.470  1.00  0.00            
ATOM     95  O23 ACD     1      21.410  26.510   7.350  1.00  0.00            
ATOM     96  C28 ACD     1      21.120  26.110   8.670  1.00  0.00            
ATOM     97  H46 ACD     1      21.900  25.420   9.020  1.00  0.00            
ATOM     98  C29 ACD     1      19.840  25.250   8.710  1.00  0.00            
ATOM     99  H47 ACD     1      19.000  25.630   8.120  1.00  0.00            
ATOM    100  O24 ACD     1      19.350  25.000  10.010  1.00  0.00            
ATOM    101  C30 ACD     1      19.950  23.860   8.020  1.00  0.00            
ATOM    102  H48 ACD     1      20.770  23.940   7.310  1.00  0.00            
ATOM    103  H49 ACD     1      20.410  23.160   8.740  1.00  0.00            
ATOM    104  O25 ACD     1      18.800  23.330   7.360  1.00  0.00            
ATOM    105  H50 ACD     1      18.110  23.390   8.030  1.00  0.00            
ATOM    106  C31 ACD     1      20.980  27.360   9.550  1.00  0.00            
ATOM    107  H51 ACD     1      20.240  28.050   9.150  1.00  0.00            
ATOM    108  O26 ACD     1      22.260  28.010   9.500  1.00  0.00            
ATOM    109  H52 ACD     1      22.590  27.910   8.600  1.00  0.00            
ATOM    110  C32 ACD     1      20.520  26.940  10.900  1.00  0.00            
ATOM    111  H53 ACD     1      21.370  26.370  11.300  1.00  0.00            
ATOM    112  O27 ACD     1      20.310  28.150  11.600  1.00  0.00            
ATOM    113  H54 ACD     1      19.560  28.590  11.180  1.00  0.00            
ATOM    114  C33 ACD     1      19.220  26.160  10.780  1.00  0.00            
ATOM    115  H55 ACD     1      18.820  25.850  11.750  1.00  0.00            
ATOM    116  O28 ACD     1      18.220  27.030  10.090  1.00  0.00            
ATOM    117  C34 ACD     1      17.230  27.830  10.740  1.00  0.00            
ATOM    118  H56 ACD     1      17.570  28.070  11.760  1.00  0.00            
ATOM    119  C35 ACD     1      17.260  29.180  10.050  1.00  0.00            
ATOM    120  H57 ACD     1      17.150  29.050   8.960  1.00  0.00            
ATOM    121  O29 ACD     1      18.540  29.820  10.220  1.00  0.00            
ATOM    122  H58 ACD     1      18.430  30.770  10.170  1.00  0.00            
ATOM    123  C36 ACD     1      16.110  29.940  10.510  1.00  0.00            
ATOM    124  H59 ACD     1      16.330  30.100  11.570  1.00  0.00            
ATOM    125  O30 ACD     1      15.930  31.240   9.830  1.00  0.00            
ATOM    126  H60 ACD     1      16.750  31.730   9.740  1.00  0.00            
ATOM    127  C1  EG4     2      16.320  31.910   3.310  1.00  0.00            
ATOM    128  O1  EG4     2      15.910  31.070   4.440  1.00  0.00            
ATOM    129  C2  EG4     2      16.860  30.310   5.140  1.00  0.00            
ATOM    130  C3  EG4     2      16.930  28.960   4.990  1.00  0.00            
ATOM    131  C4  EG4     2      17.850  28.190   5.750  1.00  0.00            
ATOM    132  C5  EG4     2      18.090  26.700   5.610  1.00  0.00            
ATOM    133  C6  EG4     2      16.900  25.770   6.100  1.00  0.00            
ATOM    134  C7  EG4     2      16.350  25.950   7.390  1.00  0.00            
ATOM    135  N1  EG4     2      15.430  25.160   7.850  1.00  0.00            
ATOM    136  C8  EG4     2      15.000  24.220   7.050  1.00  0.00            
ATOM    137  N2  EG4     2      14.250  23.330   7.560  1.00  0.00            
ATOM    138  N3  EG4     2      15.440  23.860   5.890  1.00  0.00            
ATOM    139  C9  EG4     2      16.380  24.700   5.480  1.00  0.00            
ATOM    140  N4  EG4     2      16.700  24.460   4.220  1.00  0.00            
ATOM    141  C10 EG4     2      18.750  28.880   6.600  1.00  0.00            
ATOM    142  C11 EG4     2      18.630  30.250   6.790  1.00  0.00            
ATOM    143  O2  EG4     2      19.680  30.830   7.410  1.00  0.00            
ATOM    144  C12 EG4     2      20.890  30.940   6.740  1.00  0.00            
ATOM    145  C13 EG4     2      17.740  31.020   6.060  1.00  0.00            
ATOM    146  O3  EG4     2      17.760  32.430   5.970  1.00  0.00            
ATOM    147  C14 EG4     2      16.550  33.100   6.460  1.00  0.00            
ATOM    148  H1  EG4     2      15.420  32.410   2.930  1.00  0.00            
ATOM    149  H2  EG4     2      17.050  32.660   3.640  1.00  0.00            
ATOM    150  H3  EG4     2      16.830  31.360   2.510  1.00  0.00            
ATOM    151  H4  EG4     2      16.170  28.470   4.370  1.00  0.00            
ATOM    152  H5  EG4     2      19.030  26.450   6.100  1.00  0.00            
ATOM    153  H6  EG4     2      18.350  26.450   4.570  1.00  0.00            
ATOM    154  H7  EG4     2      16.820  26.690   8.040  1.00  0.00            
ATOM    155  H8  EG4     2      14.160  23.450   8.560  1.00  0.00            
ATOM    156  H9  EG4     2      13.480  23.040   6.970  1.00  0.00            
ATOM    157  H10 EG4     2      16.100  23.770   3.790  1.00  0.00            
ATOM    158  H11 EG4     2      16.960  25.240   3.640  1.00  0.00            
ATOM    159  H12 EG4     2      19.590  28.410   7.100  1.00  0.00            
ATOM    160  H13 EG4     2      21.100  30.040   6.150  1.00  0.00            
ATOM    161  H14 EG4     2      20.840  31.730   5.980  1.00  0.00            
ATOM    162  H15 EG4     2      21.740  31.130   7.410  1.00  0.00            
ATOM    163  H16 EG4     2      16.770  34.160   6.300  1.00  0.00            
ATOM    164  H17 EG4     2      15.590  32.800   6.010  1.00  0.00            
ATOM    165  H18 EG4     2      16.420  32.810   7.510  1.00  0.00            
TER
ENDMDL
MODEL        1
ATOM      1  H1  ACD     1       2.760  32.660  11.090  1.00  0.00            
ATOM      2  O1  ACD     1       2.800  31.980  10.410  1.00  0.00            
ATOM      3  C1  ACD     1       4.070  32.020   9.870  1.00  0.00            
ATOM      4  H2  ACD     1       4.350  33.080   9.890  1.00  0.00            
ATOM      5  H3  ACD     1       3.920  31.740   8.820  1.00  0.00            
ATOM      6  C2  ACD     1       5.210  31.180  10.520  1.00  0.00            
ATOM      7  H4  ACD     1       6.080  31.160   9.850  1.00  0.00            
ATOM      8  O2  ACD     1       5.540  31.900  11.700  1.00  0.00            
ATOM      9  C3  ACD     1       6.510  31.460  12.630  1.00  0.00            
ATOM     10  H5  ACD     1       6.730  32.330  13.270  1.00  0.00            
ATOM     11  O3  ACD     1       7.680  31.150  11.850  1.00  0.00            
ATOM     12  C4  ACD     1       8.890  31.970  11.970  1.00  0.00            
ATOM     13  H6  ACD     1       8.670  32.920  12.480  1.00  0.00            
ATOM     14  C5  ACD     1       9.890  31.080  12.790  1.00  0.00            
ATOM     15  H7  ACD     1       9.890  30.090  12.310  1.00  0.00            
ATOM     16  O4  ACD     1       9.510  30.950  14.180  1.00  0.00            
ATOM     17  H8  ACD     1      10.150  30.340  14.560  1.00  0.00            
ATOM     18  C6  ACD     1      11.320  31.570  12.650  1.00  0.00            
ATOM     19  H9  ACD     1      11.400  32.480  13.250  1.00  0.00            
ATOM     20  O5  ACD     1      12.130  30.520  13.070  1.00  0.00            
ATOM     21  H10 ACD     1      12.980  30.930  13.250  1.00  0.00            
ATOM     22  C7  ACD     1      11.650  31.820  11.140  1.00  0.00            
ATOM     23  H11 ACD     1      12.660  32.230  11.070  1.00  0.00            
ATOM     24  O6  ACD     1      10.730  32.760  10.670  1.00  0.00            
ATOM     25  C8  ACD     1       9.370  32.270  10.560  1.00  0.00            
ATOM     26  H12 ACD     1       9.430  31.360   9.960  1.00  0.00            
ATOM     27  C9  ACD     1       8.540  33.220   9.770  1.00  0.00            
ATOM     28  H13 ACD     1       8.820  33.150   8.720  1.00  0.00            
ATOM     29  H14 ACD     1       7.470  32.980   9.860  1.00  0.00            
ATOM     30  O7  ACD     1       8.580  34.490  10.380  1.00  0.00            
ATOM     31  H15 ACD     1       8.300  35.220   9.830  1.00  0.00            
ATOM     32  O8  ACD     1      11.600  30.570  10.310  1.00  0.00            
ATOM     33  C10 ACD     1      12.780  29.730  10.080  1.00  0.00            
ATOM     34  H16 ACD     1      13.550  29.910  10.840  1.00  0.00            
ATOM     35  C11 ACD     1      12.310  28.250  10.200  1.00  0.00            
ATOM     36  H17 ACD     1      11.330  28.240   9.710  1.00  0.00            
ATOM     37  O9  ACD     1      12.230  28.000  11.590  1.00  0.00            
ATOM     38  H18 ACD     1      11.690  28.630  12.070  1.00  0.00            
ATOM     39  C12 ACD     1      13.230  27.270   9.510  1.00  0.00            
ATOM     40  H19 ACD     1      14.220  27.320   9.960  1.00  0.00            
ATOM     41  O10 ACD     1      12.820  25.920   9.400  1.00  0.00            
ATOM     42  H20 ACD     1      12.530  25.580  10.260  1.00  0.00            
ATOM     43  C13 ACD     1      13.510  27.780   8.170  1.00  0.00            
ATOM     44  H21 ACD     1      14.230  27.080   7.740  1.00  0.00            
ATOM     45  O11 ACD     1      14.110  29.040   8.320  1.00  0.00            
ATOM     46  C14 ACD     1      13.260  30.170   8.690  1.00  0.00            
ATOM     47  H22 ACD     1      12.490  30.270   7.920  1.00  0.00            
ATOM     48  C15 ACD     1      14.040  31.470   8.570  1.00  0.00            
ATOM     49  H23 ACD     1      14.520  31.360   7.590  1.00  0.00            
ATOM     50  H24 ACD     1      13.360  32.300   8.340  1.00  0.00            
ATOM     51  O12 ACD     1      14.880  31.750   9.590  1.00  0.00            
ATOM     52  H25 ACD     1      15.290  32.550   9.230  1.00  0.00            
ATOM     53  O13 ACD     1      12.310  27.840   7.380  1.00  0.00            
ATOM     54  C16 ACD     1      12.480  27.470   6.060  1.00  0.00            
ATOM     55  H26 ACD     1      13.530  27.300   5.800  1.00  0.00            
ATOM     56  C17 ACD     1      11.780  26.080   5.910  1.00  0.00            
ATOM     57  H27 ACD     1      10.830  26.010   6.460  1.00  0.00            
ATOM     58  O14 ACD     1      12.620  25.050   6.450  1.00  0.00            
ATOM     59  H28 ACD     1      12.520  25.130   7.410  1.00  0.00            
ATOM     60  C18 ACD     1      11.380  25.790   4.500  1.00  0.00            
ATOM     61  H29 ACD     1      12.340  25.610   4.000  1.00  0.00            
ATOM     62  O15 ACD     1      10.620  24.600   4.320  1.00  0.00            
ATOM     63  H30 ACD     1      11.110  23.900   4.760  1.00  0.00            
ATOM     64  C19 ACD     1      10.620  26.990   3.850  1.00  0.00            
ATOM     65  H31 ACD     1      10.480  26.780   2.790  1.00  0.00            
ATOM     66  O16 ACD     1      11.550  28.110   3.840  1.00  0.00            
ATOM     67  C20 ACD     1      11.910  28.590   5.110  1.00  0.00            
ATOM     68  H32 ACD     1      11.030  29.110   5.500  1.00  0.00            
ATOM     69  C21 ACD     1      12.940  29.700   4.940  1.00  0.00            
ATOM     70  H33 ACD     1      12.450  30.570   4.490  1.00  0.00            
ATOM     71  H34 ACD     1      13.380  29.990   5.900  1.00  0.00            
ATOM     72  O17 ACD     1      14.050  29.350   4.180  1.00  0.00            
ATOM     73  H35 ACD     1      13.900  29.300   3.230  1.00  0.00            
ATOM     74  O18 ACD     1       9.390  27.280   4.460  1.00  0.00            
ATOM     75  C22 ACD     1       8.170  27.280   3.740  1.00  0.00            
ATOM     76  H36 ACD     1       8.300  27.110   2.660  1.00  0.00            
ATOM     77  C23 ACD     1       7.310  26.140   4.270  1.00  0.00            
ATOM     78  H37 ACD     1       7.440  26.110   5.360  1.00  0.00            
ATOM     79  O19 ACD     1       7.860  24.930   3.720  1.00  0.00            
ATOM     80  H38 ACD     1       8.800  24.950   3.950  1.00  0.00            
ATOM     81  C24 ACD     1       5.810  26.260   3.820  1.00  0.00            
ATOM     82  H39 ACD     1       5.790  26.130   2.730  1.00  0.00            
ATOM     83  O20 ACD     1       5.010  25.160   4.420  1.00  0.00            
ATOM     84  H40 ACD     1       4.980  25.320   5.360  1.00  0.00            
ATOM     85  C25 ACD     1       5.240  27.570   4.230  1.00  0.00            
ATOM     86  H41 ACD     1       4.180  27.610   4.000  1.00  0.00            
ATOM     87  O21 ACD     1       6.050  28.610   3.720  1.00  0.00            
ATOM     88  C26 ACD     1       7.510  28.610   3.940  1.00  0.00            
ATOM     89  H42 ACD     1       7.730  28.870   4.980  1.00  0.00            
ATOM     90  C27 ACD     1       8.190  29.740   3.200  1.00  0.00            
ATOM     91  H43 ACD     1       7.780  30.740   3.410  1.00  0.00            
ATOM     92  H44 ACD     1       9.230  29.890   3.520  1.00  0.00            
ATOM     93  O22 ACD     1       8.180  29.450   1.810  1.00  0.00            
ATOM     94  H45 ACD     1       7.280  29.600   1.510  1.00  0.00            
ATOM     95  O23 ACD     1       5.460  27.750   5.620  1.00  0.00            
ATOM     96  C28 ACD     1       4.380  27.680   6.550  1.00  0.00            
ATOM     97  H46 ACD     1       3.490  27.200   6.130  1.00  0.00            
ATOM     98  C29 ACD     1       4.110  29.100   7.090  1.00  0.00            
ATOM     99  H47 ACD     1       5.070  29.490   7.470  1.00  0.00            
ATOM    100  O24 ACD     1       3.260  29.000   8.250  1.00  0.00            
ATOM    101  C30 ACD     1       3.450  30.030   6.080  1.00  0.00            
ATOM    102  H48 ACD     1       3.270  31.030   6.500  1.00  0.00            
ATOM    103  H49 ACD     1       4.260  30.120   5.350  1.00  0.00            
ATOM    104  O25 ACD     1       2.260  29.400   5.500  1.00  0.00            
ATOM    105  H50 ACD     1       1.760  29.090   6.260  1.00  0.00            
ATOM    106  C31 ACD     1       4.870  26.800   7.670  1.00  0.00            
ATOM    107  H51 ACD     1       5.810  27.220   8.050  1.00  0.00            
ATOM    108  O26 ACD     1       5.050  25.530   7.090  1.00  0.00            
ATOM    109  H52 ACD     1       5.220  24.860   7.760  1.00  0.00            
ATOM    110  C32 ACD     1       3.940  26.840   8.920  1.00  0.00            
ATOM    111  H53 ACD     1       2.980  26.450   8.560  1.00  0.00            
ATOM    112  O27 ACD     1       4.530  26.170  10.050  1.00  0.00            
ATOM    113  H54 ACD     1       4.910  26.850  10.620  1.00  0.00            
ATOM    114  C33 ACD     1       3.660  28.250   9.370  1.00  0.00            
ATOM    115  H55 ACD     1       2.870  28.230  10.120  1.00  0.00            
ATOM    116  O28 ACD     1       4.830  28.820   9.840  1.00  0.00            
ATOM    117  C34 ACD     1       4.700  29.790  10.960  1.00  0.00            
ATOM    118  H56 ACD     1       3.670  29.850  11.340  1.00  0.00            
ATOM    119  C35 ACD     1       5.530  29.160  12.200  1.00  0.00            
ATOM    120  H57 ACD     1       6.420  28.710  11.740  1.00  0.00            
ATOM    121  O29 ACD     1       4.740  28.060  12.710  1.00  0.00            
ATOM    122  H58 ACD     1       4.970  27.650  13.540  1.00  0.00            
ATOM    123  C36 ACD     1       5.820  30.230  13.260  1.00  0.00            
ATOM    124  H59 ACD     1       4.920  30.650  13.730  1.00  0.00            
ATOM    125  O30 ACD     1       6.760  29.740  14.240  1.00  0.00            
ATOM    126  H60 ACD     1       7.600  30.130  13.980  1.00  0.00            
ATOM    127  C1  EG4     2       9.290  23.900   7.550  1.00  0.00            
ATOM    128  O1  EG4     2       9.870  24.460   8.660  1.00  0.00            
ATOM    129  C2  EG4     2       9.510  25.690   9.130  1.00  0.00            
ATOM    130  C3  EG4     2       9.020  26.710   8.270  1.00  0.00            
ATOM    131  C4  EG4     2       8.670  28.000   8.790  1.00  0.00            
ATOM    132  C5  EG4     2       7.810  28.940   7.940  1.00  0.00            
ATOM    133  C6  EG4     2       8.550  30.180   7.300  1.00  0.00            
ATOM    134  C7  EG4     2       9.910  30.320   7.390  1.00  0.00            
ATOM    135  N1  EG4     2      10.590  31.250   6.790  1.00  0.00            
ATOM    136  C8  EG4     2       9.820  31.990   6.050  1.00  0.00            
ATOM    137  N2  EG4     2      10.450  32.950   5.480  1.00  0.00            
ATOM    138  N3  EG4     2       8.590  32.030   5.740  1.00  0.00            
ATOM    139  C9  EG4     2       7.940  31.140   6.470  1.00  0.00            
ATOM    140  N4  EG4     2       6.670  31.110   6.020  1.00  0.00            
ATOM    141  C10 EG4     2       8.880  28.240  10.150  1.00  0.00            
ATOM    142  C11 EG4     2       9.350  27.250  11.040  1.00  0.00            
ATOM    143  O2  EG4     2       9.420  27.550  12.430  1.00  0.00            
ATOM    144  C12 EG4     2       8.510  26.900  13.360  1.00  0.00            
ATOM    145  C13 EG4     2       9.730  25.970  10.470  1.00  0.00            
ATOM    146  O3  EG4     2      10.390  24.990  11.290  1.00  0.00            
ATOM    147  C14 EG4     2       9.820  23.710  11.690  1.00  0.00            
ATOM    148  H1  EG4     2       9.260  24.510   6.640  1.00  0.00            
ATOM    149  H2  EG4     2       9.790  22.950   7.310  1.00  0.00            
ATOM    150  H3  EG4     2       8.260  23.560   7.730  1.00  0.00            
ATOM    151  H4  EG4     2       8.820  26.520   7.220  1.00  0.00            
ATOM    152  H5  EG4     2       6.830  29.130   8.390  1.00  0.00            
ATOM    153  H6  EG4     2       7.650  28.340   7.030  1.00  0.00            
ATOM    154  H7  EG4     2      10.440  29.630   8.040  1.00  0.00            
ATOM    155  H8  EG4     2      11.430  32.960   5.710  1.00  0.00            
ATOM    156  H9  EG4     2       9.950  33.830   5.590  1.00  0.00            
ATOM    157  H10 EG4     2       6.270  30.190   5.910  1.00  0.00            
ATOM    158  H11 EG4     2       6.360  31.760   5.310  1.00  0.00            
ATOM    159  H12 EG4     2       8.470  29.180  10.510  1.00  0.00            
ATOM    160  H13 EG4     2       8.370  27.540  14.240  1.00  0.00            
ATOM    161  H14 EG4     2       7.500  26.680  12.960  1.00  0.00            
ATOM    162  H15 EG4     2       8.870  25.900  13.620  1.00  0.00            
ATOM    163  H16 EG4     2      10.360  23.320  12.560  1.00  0.00            
ATOM    164  H17 EG4     2       8.770  23.920  11.930  1.00  0.00            
ATOM    165  H18 EG4     2      10.000  23.040  10.840  1.00  0.00            
TER
ENDMDL
MODEL        1
ATOM      1  H1  ACD     1      31.590  18.210  20.970  1.00  0.00            
ATOM      2  O1  ACD     1      30.750  18.550  20.640  1.00  0.00            
ATOM      3  C1  ACD     1      30.930  18.950  19.310  1.00  0.00            
ATOM      4  H2  ACD     1      31.410  19.930  19.320  1.00  0.00            
ATOM      5  H3  ACD     1      29.950  19.010  18.820  1.00  0.00            
ATOM      6  C2  ACD     1      31.780  17.920  18.600  1.00  0.00            
ATOM      7  H4  ACD     1      32.760  17.810  19.080  1.00  0.00            
ATOM      8  O2  ACD     1      31.060  16.680  18.540  1.00  0.00            
ATOM      9  C3  ACD     1      31.820  15.720  17.820  1.00  0.00            
ATOM     10  H5  ACD     1      31.210  14.810  17.780  1.00  0.00            
ATOM     11  O3  ACD     1      33.100  15.460  18.400  1.00  0.00            
ATOM     12  C4  ACD     1      33.380  14.090  18.870  1.00  0.00            
ATOM     13  H6  ACD     1      32.800  13.300  18.380  1.00  0.00            
ATOM     14  C5  ACD     1      34.860  13.920  18.430  1.00  0.00            
ATOM     15  H7  ACD     1      35.430  14.820  18.700  1.00  0.00            
ATOM     16  O4  ACD     1      34.790  13.940  17.010  1.00  0.00            
ATOM     17  H8  ACD     1      35.630  13.650  16.630  1.00  0.00            
ATOM     18  C6  ACD     1      35.480  12.650  19.080  1.00  0.00            
ATOM     19  H9  ACD     1      34.880  11.800  18.730  1.00  0.00            
ATOM     20  O5  ACD     1      36.910  12.520  18.870  1.00  0.00            
ATOM     21  H10 ACD     1      37.050  12.700  17.930  1.00  0.00            
ATOM     22  C7  ACD     1      35.280  12.750  20.600  1.00  0.00            
ATOM     23  H11 ACD     1      35.650  11.810  21.020  1.00  0.00            
ATOM     24  O6  ACD     1      33.890  12.760  20.890  1.00  0.00            
ATOM     25  C8  ACD     1      33.220  13.980  20.430  1.00  0.00            
ATOM     26  H12 ACD     1      33.690  14.810  20.980  1.00  0.00            
ATOM     27  C9  ACD     1      31.740  13.980  20.850  1.00  0.00            
ATOM     28  H13 ACD     1      31.800  13.800  21.930  1.00  0.00            
ATOM     29  H14 ACD     1      31.310  14.980  20.720  1.00  0.00            
ATOM     30  O7  ACD     1      30.940  13.030  20.150  1.00  0.00            
ATOM     31  H15 ACD     1      31.270  12.130  20.130  1.00  0.00            
ATOM     32  O8  ACD     1      35.790  13.940  21.200  1.00  0.00            
ATOM     33  C10 ACD     1      36.730  13.820  22.260  1.00  0.00            
ATOM     34  H16 ACD     1      36.530  12.920  22.860  1.00  0.00            
ATOM     35  C11 ACD     1      38.130  13.710  21.680  1.00  0.00            
ATOM     36  H17 ACD     1      38.310  14.480  20.920  1.00  0.00            
ATOM     37  O9  ACD     1      38.410  12.440  21.090  1.00  0.00            
ATOM     38  H18 ACD     1      37.910  12.460  20.270  1.00  0.00            
ATOM     39  C12 ACD     1      39.170  14.010  22.730  1.00  0.00            
ATOM     40  H19 ACD     1      39.160  13.230  23.500  1.00  0.00            
ATOM     41  O10 ACD     1      40.490  14.200  22.150  1.00  0.00            
ATOM     42  H20 ACD     1      41.100  13.450  22.180  1.00  0.00            
ATOM     43  C13 ACD     1      38.900  15.270  23.480  1.00  0.00            
ATOM     44  H21 ACD     1      39.600  15.310  24.310  1.00  0.00            
ATOM     45  O11 ACD     1      37.670  15.110  24.100  1.00  0.00            
ATOM     46  C14 ACD     1      36.600  15.050  23.160  1.00  0.00            
ATOM     47  H22 ACD     1      36.630  15.970  22.560  1.00  0.00            
ATOM     48  C15 ACD     1      35.330  14.990  23.930  1.00  0.00            
ATOM     49  H23 ACD     1      34.410  15.040  23.330  1.00  0.00            
ATOM     50  H24 ACD     1      35.460  14.020  24.430  1.00  0.00            
ATOM     51  O12 ACD     1      35.480  16.060  24.940  1.00  0.00            
ATOM     52  H25 ACD     1      36.400  16.040  25.210  1.00  0.00            
ATOM     53  O13 ACD     1      38.920  16.470  22.670  1.00  0.00            
ATOM     54  C16 ACD     1      39.840  17.480  23.210  1.00  0.00            
ATOM     55  H26 ACD     1      40.400  17.060  24.050  1.00  0.00            
ATOM     56  C17 ACD     1      40.720  17.790  22.000  1.00  0.00            
ATOM     57  H27 ACD     1      40.010  17.910  21.170  1.00  0.00            
ATOM     58  O14 ACD     1      41.650  16.660  21.790  1.00  0.00            
ATOM     59  H28 ACD     1      41.140  15.840  21.810  1.00  0.00            
ATOM     60  C18 ACD     1      41.400  19.120  22.080  1.00  0.00            
ATOM     61  H29 ACD     1      42.060  19.060  22.950  1.00  0.00            
ATOM     62  O15 ACD     1      42.110  19.450  20.910  1.00  0.00            
ATOM     63  H30 ACD     1      41.410  19.440  20.260  1.00  0.00            
ATOM     64  C19 ACD     1      40.410  20.170  22.270  1.00  0.00            
ATOM     65  H31 ACD     1      40.900  21.140  22.260  1.00  0.00            
ATOM     66  O16 ACD     1      39.720  19.960  23.500  1.00  0.00            
ATOM     67  C20 ACD     1      39.040  18.690  23.620  1.00  0.00            
ATOM     68  H32 ACD     1      38.190  18.740  22.930  1.00  0.00            
ATOM     69  C21 ACD     1      38.470  18.580  25.070  1.00  0.00            
ATOM     70  H33 ACD     1      38.020  17.590  25.100  1.00  0.00            
ATOM     71  H34 ACD     1      39.210  18.700  25.880  1.00  0.00            
ATOM     72  O17 ACD     1      37.430  19.540  25.210  1.00  0.00            
ATOM     73  H35 ACD     1      37.150  19.730  24.310  1.00  0.00            
ATOM     74  O18 ACD     1      39.550  20.190  21.170  1.00  0.00            
ATOM     75  C22 ACD     1      39.490  21.340  20.340  1.00  0.00            
ATOM     76  H36 ACD     1      40.440  21.890  20.310  1.00  0.00            
ATOM     77  C23 ACD     1      39.270  20.850  18.940  1.00  0.00            
ATOM     78  H37 ACD     1      38.470  20.110  18.890  1.00  0.00            
ATOM     79  O19 ACD     1      40.490  20.170  18.550  1.00  0.00            
ATOM     80  H38 ACD     1      40.420  19.710  17.710  1.00  0.00            
ATOM     81  C24 ACD     1      38.890  21.990  17.970  1.00  0.00            
ATOM     82  H39 ACD     1      39.690  22.730  17.960  1.00  0.00            
ATOM     83  O20 ACD     1      38.770  21.540  16.630  1.00  0.00            
ATOM     84  H40 ACD     1      39.620  21.260  16.290  1.00  0.00            
ATOM     85  C25 ACD     1      37.680  22.680  18.420  1.00  0.00            
ATOM     86  H41 ACD     1      37.490  23.460  17.670  1.00  0.00            
ATOM     87  O21 ACD     1      38.030  23.210  19.720  1.00  0.00            
ATOM     88  C26 ACD     1      38.400  22.280  20.730  1.00  0.00            
ATOM     89  H42 ACD     1      37.580  21.570  20.930  1.00  0.00            
ATOM     90  C27 ACD     1      38.640  23.020  22.010  1.00  0.00            
ATOM     91  H43 ACD     1      39.170  22.310  22.650  1.00  0.00            
ATOM     92  H44 ACD     1      39.330  23.820  21.700  1.00  0.00            
ATOM     93  O22 ACD     1      37.450  23.440  22.690  1.00  0.00            
ATOM     94  H45 ACD     1      37.010  24.170  22.240  1.00  0.00            
ATOM     95  O23 ACD     1      36.630  21.700  18.510  1.00  0.00            
ATOM     96  C28 ACD     1      35.360  22.120  18.050  1.00  0.00            
ATOM     97  H46 ACD     1      35.240  23.210  18.010  1.00  0.00            
ATOM     98  C29 ACD     1      34.330  21.550  19.010  1.00  0.00            
ATOM     99  H47 ACD     1      34.560  20.510  19.270  1.00  0.00            
ATOM    100  O24 ACD     1      33.060  21.570  18.370  1.00  0.00            
ATOM    101  C30 ACD     1      34.240  22.320  20.330  1.00  0.00            
ATOM    102  H48 ACD     1      35.250  22.470  20.740  1.00  0.00            
ATOM    103  H49 ACD     1      33.900  23.340  20.120  1.00  0.00            
ATOM    104  O25 ACD     1      33.510  21.620  21.290  1.00  0.00            
ATOM    105  H50 ACD     1      33.570  22.020  22.160  1.00  0.00            
ATOM    106  C31 ACD     1      35.300  21.450  16.600  1.00  0.00            
ATOM    107  H51 ACD     1      35.660  20.430  16.760  1.00  0.00            
ATOM    108  O26 ACD     1      36.110  22.150  15.720  1.00  0.00            
ATOM    109  H52 ACD     1      37.010  21.860  15.870  1.00  0.00            
ATOM    110  C32 ACD     1      33.830  21.430  16.120  1.00  0.00            
ATOM    111  H53 ACD     1      33.440  22.440  15.970  1.00  0.00            
ATOM    112  O27 ACD     1      33.650  20.650  14.940  1.00  0.00            
ATOM    113  H54 ACD     1      34.210  20.930  14.210  1.00  0.00            
ATOM    114  C33 ACD     1      33.000  20.780  17.160  1.00  0.00            
ATOM    115  H55 ACD     1      31.950  20.940  16.900  1.00  0.00            
ATOM    116  O28 ACD     1      33.220  19.440  17.440  1.00  0.00            
ATOM    117  C34 ACD     1      32.190  18.470  17.220  1.00  0.00            
ATOM    118  H56 ACD     1      31.350  19.050  16.800  1.00  0.00            
ATOM    119  C35 ACD     1      32.830  17.510  16.220  1.00  0.00            
ATOM    120  H57 ACD     1      33.850  17.290  16.540  1.00  0.00            
ATOM    121  O29 ACD     1      32.760  17.960  14.810  1.00  0.00            
ATOM    122  H58 ACD     1      33.190  18.820  14.810  1.00  0.00            
ATOM    123  C36 ACD     1      32.000  16.150  16.330  1.00  0.00            
ATOM    124  H59 ACD     1      30.980  16.300  15.940  1.00  0.00            
ATOM    125  O30 ACD     1      32.600  14.970  15.720  1.00  0.00            
ATOM    126  H60 ACD     1      33.320  14.760  16.320  1.00  0.00            
ATOM    127  C1  EG4     2      40.490  15.490  18.890  1.00  0.00            
ATOM    128  O1  EG4     2      39.360  15.300  18.080  1.00  0.00            
ATOM    129  C2  EG4     2      38.290  16.140  18.030  1.00  0.00            
ATOM    130  C3  EG4     2      37.930  16.780  19.220  1.00  0.00            
ATOM    131  C4  EG4     2      36.890  17.740  19.210  1.00  0.00            
ATOM    132  C5  EG4     2      36.660  18.660  20.400  1.00  0.00            
ATOM    133  C6  EG4     2      35.420  18.380  21.310  1.00  0.00            
ATOM    134  C7  EG4     2      34.430  17.460  20.940  1.00  0.00            
ATOM    135  N1  EG4     2      33.320  17.330  21.650  1.00  0.00            
ATOM    136  C8  EG4     2      33.200  18.160  22.660  1.00  0.00            
ATOM    137  N2  EG4     2      32.070  17.960  23.270  1.00  0.00            
ATOM    138  N3  EG4     2      33.950  19.130  23.070  1.00  0.00            
ATOM    139  C9  EG4     2      35.100  19.260  22.370  1.00  0.00            
ATOM    140  N4  EG4     2      35.950  20.270  22.670  1.00  0.00            
ATOM    141  C10 EG4     2      36.350  18.070  18.000  1.00  0.00            
ATOM    142  C11 EG4     2      36.720  17.380  16.830  1.00  0.00            
ATOM    143  O2  EG4     2      36.160  17.780  15.590  1.00  0.00            
ATOM    144  C12 EG4     2      36.900  18.550  14.630  1.00  0.00            
ATOM    145  C13 EG4     2      37.670  16.350  16.860  1.00  0.00            
ATOM    146  O3  EG4     2      38.030  15.640  15.680  1.00  0.00            
ATOM    147  C14 EG4     2      39.360  15.820  15.150  1.00  0.00            
ATOM    148  H1  EG4     2      40.950  16.450  18.640  1.00  0.00            
ATOM    149  H2  EG4     2      40.310  15.470  19.970  1.00  0.00            
ATOM    150  H3  EG4     2      41.160  14.650  18.680  1.00  0.00            
ATOM    151  H4  EG4     2      38.410  16.570  20.170  1.00  0.00            
ATOM    152  H5  EG4     2      36.590  19.610  19.860  1.00  0.00            
ATOM    153  H6  EG4     2      37.510  18.760  21.090  1.00  0.00            
ATOM    154  H7  EG4     2      34.620  16.840  20.070  1.00  0.00            
ATOM    155  H8  EG4     2      31.700  17.090  22.930  1.00  0.00            
ATOM    156  H9  EG4     2      32.130  18.150  24.260  1.00  0.00            
ATOM    157  H10 EG4     2      35.350  20.960  23.100  1.00  0.00            
ATOM    158  H11 EG4     2      36.600  20.590  21.970  1.00  0.00            
ATOM    159  H12 EG4     2      35.600  18.850  17.920  1.00  0.00            
ATOM    160  H13 EG4     2      37.780  18.020  14.230  1.00  0.00            
ATOM    161  H14 EG4     2      36.270  18.720  13.750  1.00  0.00            
ATOM    162  H15 EG4     2      37.200  19.530  15.000  1.00  0.00            
ATOM    163  H16 EG4     2      39.600  16.890  15.090  1.00  0.00            
ATOM    164  H17 EG4     2      40.120  15.400  15.820  1.00  0.00            
ATOM    165  H18 EG4     2      39.330  15.410  14.130  1.00  0.00            
TER
ENDMDL
MODEL        1
ATOM      1  H1  ACD     1      21.230  19.210   2.710  1.00  0.00            
ATOM      2  O1  ACD     1      21.540  18.460   3.230  1.00  0.00            
ATOM      3  C1  ACD     1      21.620  17.270   2.410  1.00  0.00            
ATOM      4  H2  ACD     1      22.660  17.060   2.130  1.00  0.00            
ATOM      5  H3  ACD     1      21.110  17.580   1.490  1.00  0.00            
ATOM      6  C2  ACD     1      20.980  16.050   3.170  1.00  0.00            
ATOM      7  H4  ACD     1      21.430  15.970   4.170  1.00  0.00            
ATOM      8  O2  ACD     1      19.490  16.320   3.200  1.00  0.00            
ATOM      9  C3  ACD     1      18.730  15.180   3.720  1.00  0.00            
ATOM     10  H5  ACD     1      17.670  15.420   3.640  1.00  0.00            
ATOM     11  O3  ACD     1      19.120  14.950   5.070  1.00  0.00            
ATOM     12  C4  ACD     1      18.220  15.470   6.020  1.00  0.00            
ATOM     13  H6  ACD     1      17.480  16.150   5.580  1.00  0.00            
ATOM     14  C5  ACD     1      17.440  14.290   6.490  1.00  0.00            
ATOM     15  H7  ACD     1      18.150  13.500   6.740  1.00  0.00            
ATOM     16  O4  ACD     1      16.570  13.800   5.500  1.00  0.00            
ATOM     17  H8  ACD     1      17.010  13.620   4.660  1.00  0.00            
ATOM     18  C6  ACD     1      16.670  14.610   7.780  1.00  0.00            
ATOM     19  H9  ACD     1      15.970  15.410   7.510  1.00  0.00            
ATOM     20  O5  ACD     1      15.930  13.500   8.340  1.00  0.00            
ATOM     21  H10 ACD     1      15.690  13.690   9.250  1.00  0.00            
ATOM     22  C7  ACD     1      17.680  15.000   8.790  1.00  0.00            
ATOM     23  H11 ACD     1      17.200  15.220   9.750  1.00  0.00            
ATOM     24  O6  ACD     1      18.310  16.180   8.380  1.00  0.00            
ATOM     25  C8  ACD     1      19.060  16.090   7.110  1.00  0.00            
ATOM     26  H12 ACD     1      19.860  15.350   7.190  1.00  0.00            
ATOM     27  C9  ACD     1      19.530  17.420   6.700  1.00  0.00            
ATOM     28  H13 ACD     1      20.010  17.920   7.560  1.00  0.00            
ATOM     29  H14 ACD     1      20.310  17.320   5.930  1.00  0.00            
ATOM     30  O7  ACD     1      18.550  18.340   6.170  1.00  0.00            
ATOM     31  H15 ACD     1      17.830  18.320   6.800  1.00  0.00            
ATOM     32  O8  ACD     1      18.670  13.960   9.010  1.00  0.00            
ATOM     33  C10 ACD     1      18.480  12.980  10.090  1.00  0.00            
ATOM     34  H16 ACD     1      17.460  13.140  10.460  1.00  0.00            
ATOM     35  C11 ACD     1      18.580  11.560   9.540  1.00  0.00            
ATOM     36  H17 ACD     1      19.300  11.470   8.720  1.00  0.00            
ATOM     37  O9  ACD     1      17.280  11.170   8.990  1.00  0.00            
ATOM     38  H18 ACD     1      16.990  11.950   8.500  1.00  0.00            
ATOM     39  C12 ACD     1      19.090  10.490  10.510  1.00  0.00            
ATOM     40  H19 ACD     1      18.250  10.160  11.140  1.00  0.00            
ATOM     41  O10 ACD     1      19.440   9.330   9.760  1.00  0.00            
ATOM     42  H20 ACD     1      18.660   9.040   9.290  1.00  0.00            
ATOM     43  C13 ACD     1      20.170  10.930  11.400  1.00  0.00            
ATOM     44  H21 ACD     1      20.420  10.150  12.130  1.00  0.00            
ATOM     45  O11 ACD     1      19.750  12.100  12.100  1.00  0.00            
ATOM     46  C14 ACD     1      19.410  13.280  11.320  1.00  0.00            
ATOM     47  H22 ACD     1      20.340  13.600  10.840  1.00  0.00            
ATOM     48  C15 ACD     1      18.930  14.340  12.250  1.00  0.00            
ATOM     49  H23 ACD     1      19.770  14.780  12.800  1.00  0.00            
ATOM     50  H24 ACD     1      18.450  15.110  11.620  1.00  0.00            
ATOM     51  O12 ACD     1      18.010  13.850  13.080  1.00  0.00            
ATOM     52  H25 ACD     1      18.170  14.330  13.900  1.00  0.00            
ATOM     53  O13 ACD     1      21.360  11.260  10.710  1.00  0.00            
ATOM     54  C16 ACD     1      22.580  10.810  11.300  1.00  0.00            
ATOM     55  H26 ACD     1      22.420  10.430  12.320  1.00  0.00            
ATOM     56  C17 ACD     1      22.980   9.640  10.350  1.00  0.00            
ATOM     57  H27 ACD     1      22.790   9.930   9.310  1.00  0.00            
ATOM     58  O14 ACD     1      22.030   8.580  10.580  1.00  0.00            
ATOM     59  H28 ACD     1      21.120   8.860  10.450  1.00  0.00            
ATOM     60  C18 ACD     1      24.400   9.260  10.500  1.00  0.00            
ATOM     61  H29 ACD     1      24.600   8.930  11.520  1.00  0.00            
ATOM     62  O15 ACD     1      24.760   8.350   9.450  1.00  0.00            
ATOM     63  H30 ACD     1      24.840   8.970   8.720  1.00  0.00            
ATOM     64  C19 ACD     1      25.330  10.470  10.260  1.00  0.00            
ATOM     65  H31 ACD     1      26.360  10.170  10.470  1.00  0.00            
ATOM     66  O16 ACD     1      24.970  11.410  11.260  1.00  0.00            
ATOM     67  C20 ACD     1      23.680  11.900  11.200  1.00  0.00            
ATOM     68  H32 ACD     1      23.600  12.490  10.270  1.00  0.00            
ATOM     69  C21 ACD     1      23.510  12.870  12.350  1.00  0.00            
ATOM     70  H33 ACD     1      22.470  13.230  12.350  1.00  0.00            
ATOM     71  H34 ACD     1      23.690  12.300  13.270  1.00  0.00            
ATOM     72  O17 ACD     1      24.340  14.020  12.180  1.00  0.00            
ATOM     73  H35 ACD     1      24.710  14.310  13.020  1.00  0.00            
ATOM     74  O18 ACD     1      25.300  11.050   8.920  1.00  0.00            
ATOM     75  C22 ACD     1      26.550  11.570   8.370  1.00  0.00            
ATOM     76  H36 ACD     1      27.410  11.330   9.010  1.00  0.00            
ATOM     77  C23 ACD     1      26.710  10.870   7.030  1.00  0.00            
ATOM     78  H37 ACD     1      25.780  11.030   6.470  1.00  0.00            
ATOM     79  O19 ACD     1      26.920   9.490   7.100  1.00  0.00            
ATOM     80  H38 ACD     1      27.000   9.100   6.230  1.00  0.00            
ATOM     81  C24 ACD     1      27.740  11.640   6.140  1.00  0.00            
ATOM     82  H39 ACD     1      28.740  11.640   6.600  1.00  0.00            
ATOM     83  O20 ACD     1      27.800  11.010   4.860  1.00  0.00            
ATOM     84  H40 ACD     1      27.040  11.150   4.300  1.00  0.00            
ATOM     85  C25 ACD     1      27.370  13.110   5.980  1.00  0.00            
ATOM     86  H41 ACD     1      28.090  13.640   5.350  1.00  0.00            
ATOM     87  O21 ACD     1      27.360  13.690   7.390  1.00  0.00            
ATOM     88  C26 ACD     1      26.390  13.110   8.290  1.00  0.00            
ATOM     89  H42 ACD     1      25.360  13.360   7.990  1.00  0.00            
ATOM     90  C27 ACD     1      26.640  13.760   9.650  1.00  0.00            
ATOM     91  H43 ACD     1      26.510  13.020  10.440  1.00  0.00            
ATOM     92  H44 ACD     1      27.680  14.110   9.710  1.00  0.00            
ATOM     93  O22 ACD     1      25.750  14.900   9.860  1.00  0.00            
ATOM     94  H45 ACD     1      25.070  14.550  10.440  1.00  0.00            
ATOM     95  O23 ACD     1      26.040  13.190   5.420  1.00  0.00            
ATOM     96  C28 ACD     1      25.880  13.340   4.020  1.00  0.00            
ATOM     97  H46 ACD     1      26.860  13.270   3.530  1.00  0.00            
ATOM     98  C29 ACD     1      25.360  14.740   3.800  1.00  0.00            
ATOM     99  H47 ACD     1      24.560  14.960   4.530  1.00  0.00            
ATOM    100  O24 ACD     1      24.780  14.970   2.510  1.00  0.00            
ATOM    101  C30 ACD     1      26.400  15.820   4.120  1.00  0.00            
ATOM    102  H48 ACD     1      25.930  16.810   4.080  1.00  0.00            
ATOM    103  H49 ACD     1      26.810  15.660   5.130  1.00  0.00            
ATOM    104  O25 ACD     1      27.440  15.760   3.290  1.00  0.00            
ATOM    105  H50 ACD     1      28.180  16.220   3.700  1.00  0.00            
ATOM    106  C31 ACD     1      24.900  12.300   3.600  1.00  0.00            
ATOM    107  H51 ACD     1      24.090  12.410   4.340  1.00  0.00            
ATOM    108  O26 ACD     1      25.490  11.050   3.600  1.00  0.00            
ATOM    109  H52 ACD     1      24.710  10.500   3.540  1.00  0.00            
ATOM    110  C32 ACD     1      24.350  12.630   2.200  1.00  0.00            
ATOM    111  H53 ACD     1      25.120  12.620   1.420  1.00  0.00            
ATOM    112  O27 ACD     1      23.290  11.800   1.780  1.00  0.00            
ATOM    113  H54 ACD     1      23.590  10.880   1.800  1.00  0.00            
ATOM    114  C33 ACD     1      23.770  14.030   2.140  1.00  0.00            
ATOM    115  H55 ACD     1      23.640  14.430   1.130  1.00  0.00            
ATOM    116  O28 ACD     1      22.640  14.270   2.960  1.00  0.00            
ATOM    117  C34 ACD     1      21.410  14.770   2.460  1.00  0.00            
ATOM    118  H56 ACD     1      21.360  15.050   1.400  1.00  0.00            
ATOM    119  C35 ACD     1      20.460  13.600   2.750  1.00  0.00            
ATOM    120  H57 ACD     1      20.700  13.270   3.770  1.00  0.00            
ATOM    121  O29 ACD     1      20.620  12.480   1.810  1.00  0.00            
ATOM    122  H58 ACD     1      21.460  12.050   1.960  1.00  0.00            
ATOM    123  C36 ACD     1      19.010  14.000   2.860  1.00  0.00            
ATOM    124  H59 ACD     1      18.710  14.210   1.820  1.00  0.00            
ATOM    125  O30 ACD     1      18.150  13.010   3.330  1.00  0.00            
ATOM    126  H60 ACD     1      18.040  12.260   2.740  1.00  0.00            
ATOM    127  C1  EG4     2      24.160   8.270   5.810  1.00  0.00            
ATOM    128  O1  EG4     2      23.650   9.220   6.730  1.00  0.00            
ATOM    129  C2  EG4     2      22.630  10.030   6.400  1.00  0.00            
ATOM    130  C3  EG4     2      22.890  11.400   6.430  1.00  0.00            
ATOM    131  C4  EG4     2      21.830  12.290   6.170  1.00  0.00            
ATOM    132  C5  EG4     2      22.200  13.780   6.070  1.00  0.00            
ATOM    133  C6  EG4     2      22.420  14.470   7.420  1.00  0.00            
ATOM    134  C7  EG4     2      21.930  14.080   8.630  1.00  0.00            
ATOM    135  N1  EG4     2      22.240  14.680   9.750  1.00  0.00            
ATOM    136  C8  EG4     2      22.860  15.810   9.590  1.00  0.00            
ATOM    137  N2  EG4     2      23.100  16.470  10.710  1.00  0.00            
ATOM    138  N3  EG4     2      23.270  16.440   8.530  1.00  0.00            
ATOM    139  C9  EG4     2      23.120  15.680   7.460  1.00  0.00            
ATOM    140  N4  EG4     2      23.600  16.290   6.340  1.00  0.00            
ATOM    141  C10 EG4     2      20.580  11.840   5.970  1.00  0.00            
ATOM    142  C11 EG4     2      20.280  10.420   5.960  1.00  0.00            
ATOM    143  O2  EG4     2      19.020   9.810   5.860  1.00  0.00            
ATOM    144  C12 EG4     2      17.830  10.360   5.190  1.00  0.00            
ATOM    145  C13 EG4     2      21.360   9.580   6.080  1.00  0.00            
ATOM    146  O3  EG4     2      21.140   8.190   5.990  1.00  0.00            
ATOM    147  C14 EG4     2      20.660   7.470   7.130  1.00  0.00            
ATOM    148  H1  EG4     2      23.450   7.590   5.320  1.00  0.00            
ATOM    149  H2  EG4     2      24.740   8.820   5.050  1.00  0.00            
ATOM    150  H3  EG4     2      24.800   7.670   6.460  1.00  0.00            
ATOM    151  H4  EG4     2      23.900  11.770   6.560  1.00  0.00            
ATOM    152  H5  EG4     2      21.390  14.370   5.630  1.00  0.00            
ATOM    153  H6  EG4     2      22.940  13.870   5.260  1.00  0.00            
ATOM    154  H7  EG4     2      21.390  13.130   8.720  1.00  0.00            
ATOM    155  H8  EG4     2      23.470  15.760  11.330  1.00  0.00            
ATOM    156  H9  EG4     2      23.760  17.130  10.310  1.00  0.00            
ATOM    157  H10 EG4     2      23.750  17.290   6.360  1.00  0.00            
ATOM    158  H11 EG4     2      23.400  15.730   5.530  1.00  0.00            
ATOM    159  H12 EG4     2      19.750  12.510   5.780  1.00  0.00            
ATOM    160  H13 EG4     2      18.020  10.480   4.120  1.00  0.00            
ATOM    161  H14 EG4     2      16.940   9.740   5.370  1.00  0.00            
ATOM    162  H15 EG4     2      17.520  11.260   5.720  1.00  0.00            
ATOM    163  H16 EG4     2      20.960   6.440   6.940  1.00  0.00            
ATOM    164  H17 EG4     2      21.070   7.870   8.070  1.00  0.00            
ATOM    165  H18 EG4     2      19.590   7.600   7.300  1.00  0.00            
TER
ENDMDL
MODEL        1
ATOM      1  H1  ACD     1      21.140  19.200   3.950  1.00  0.00            
ATOM      2  O1  ACD     1      21.960  18.740   4.170  1.00  0.00            
ATOM      3  C1  ACD     1      22.260  17.790   3.110  1.00  0.00            
ATOM      4  H2  ACD     1      23.160  17.210   3.340  1.00  0.00            
ATOM      5  H3  ACD     1      22.440  18.390   2.210  1.00  0.00            
ATOM      6  C2  ACD     1      21.050  16.940   2.730  1.00  0.00            
ATOM      7  H4  ACD     1      20.640  16.430   3.600  1.00  0.00            
ATOM      8  O2  ACD     1      20.030  17.800   2.330  1.00  0.00            
ATOM      9  C3  ACD     1      18.850  17.190   2.070  1.00  0.00            
ATOM     10  H5  ACD     1      18.300  18.080   1.770  1.00  0.00            
ATOM     11  O3  ACD     1      18.400  16.560   3.280  1.00  0.00            
ATOM     12  C4  ACD     1      17.290  17.220   3.940  1.00  0.00            
ATOM     13  H6  ACD     1      16.830  18.070   3.410  1.00  0.00            
ATOM     14  C5  ACD     1      16.200  16.110   3.830  1.00  0.00            
ATOM     15  H7  ACD     1      16.750  15.220   4.180  1.00  0.00            
ATOM     16  O4  ACD     1      15.820  15.970   2.490  1.00  0.00            
ATOM     17  H8  ACD     1      16.610  15.810   1.970  1.00  0.00            
ATOM     18  C6  ACD     1      15.040  16.350   4.780  1.00  0.00            
ATOM     19  H9  ACD     1      14.550  17.290   4.480  1.00  0.00            
ATOM     20  O5  ACD     1      14.140  15.190   4.730  1.00  0.00            
ATOM     21  H10 ACD     1      14.050  15.000   3.790  1.00  0.00            
ATOM     22  C7  ACD     1      15.560  16.590   6.240  1.00  0.00            
ATOM     23  H11 ACD     1      14.770  16.860   6.950  1.00  0.00            
ATOM     24  O6  ACD     1      16.450  17.650   6.250  1.00  0.00            
ATOM     25  C8  ACD     1      17.560  17.530   5.390  1.00  0.00            
ATOM     26  H12 ACD     1      18.120  16.630   5.670  1.00  0.00            
ATOM     27  C9  ACD     1      18.390  18.780   5.600  1.00  0.00            
ATOM     28  H13 ACD     1      18.600  18.980   6.660  1.00  0.00            
ATOM     29  H14 ACD     1      19.380  18.760   5.140  1.00  0.00            
ATOM     30  O7  ACD     1      17.700  19.940   4.970  1.00  0.00            
ATOM     31  H15 ACD     1      17.890  20.770   5.410  1.00  0.00            
ATOM     32  O8  ACD     1      16.200  15.390   6.650  1.00  0.00            
ATOM     33  C10 ACD     1      15.720  14.720   7.740  1.00  0.00            
ATOM     34  H16 ACD     1      14.670  14.900   8.000  1.00  0.00            
ATOM     35  C11 ACD     1      15.760  13.260   7.410  1.00  0.00            
ATOM     36  H17 ACD     1      16.680  13.130   6.820  1.00  0.00            
ATOM     37  O9  ACD     1      14.590  13.040   6.530  1.00  0.00            
ATOM     38  H18 ACD     1      14.700  13.550   5.730  1.00  0.00            
ATOM     39  C12 ACD     1      15.820  12.310   8.610  1.00  0.00            
ATOM     40  H19 ACD     1      14.820  12.320   9.060  1.00  0.00            
ATOM     41  O10 ACD     1      16.100  10.970   8.150  1.00  0.00            
ATOM     42  H20 ACD     1      15.500  10.780   7.430  1.00  0.00            
ATOM     43  C13 ACD     1      16.820  12.720   9.590  1.00  0.00            
ATOM     44  H21 ACD     1      16.660  11.940  10.340  1.00  0.00            
ATOM     45  O11 ACD     1      16.440  13.960  10.090  1.00  0.00            
ATOM     46  C14 ACD     1      16.560  15.060   9.110  1.00  0.00            
ATOM     47  H22 ACD     1      17.610  15.240   8.840  1.00  0.00            
ATOM     48  C15 ACD     1      16.180  16.420   9.770  1.00  0.00            
ATOM     49  H23 ACD     1      16.730  16.620  10.700  1.00  0.00            
ATOM     50  H24 ACD     1      16.570  17.070   8.980  1.00  0.00            
ATOM     51  O12 ACD     1      14.790  16.720   9.840  1.00  0.00            
ATOM     52  H25 ACD     1      14.450  16.250  10.600  1.00  0.00            
ATOM     53  O13 ACD     1      18.160  12.700   9.060  1.00  0.00            
ATOM     54  C16 ACD     1      19.180  12.110   9.960  1.00  0.00            
ATOM     55  H26 ACD     1      18.740  12.080  10.970  1.00  0.00            
ATOM     56  C17 ACD     1      19.510  10.780   9.370  1.00  0.00            
ATOM     57  H27 ACD     1      19.700  10.920   8.300  1.00  0.00            
ATOM     58  O14 ACD     1      18.420   9.850   9.510  1.00  0.00            
ATOM     59  H28 ACD     1      17.620  10.220   9.140  1.00  0.00            
ATOM     60  C18 ACD     1      20.840  10.240   9.920  1.00  0.00            
ATOM     61  H29 ACD     1      20.710   9.740  10.890  1.00  0.00            
ATOM     62  O15 ACD     1      21.320   9.270   9.010  1.00  0.00            
ATOM     63  H30 ACD     1      21.920   9.870   8.550  1.00  0.00            
ATOM     64  C19 ACD     1      21.980  11.300   9.910  1.00  0.00            
ATOM     65  H31 ACD     1      22.760  10.720  10.410  1.00  0.00            
ATOM     66  O16 ACD     1      21.520  12.420  10.670  1.00  0.00            
ATOM     67  C20 ACD     1      20.400  13.040  10.020  1.00  0.00            
ATOM     68  H32 ACD     1      20.620  13.440   9.020  1.00  0.00            
ATOM     69  C21 ACD     1      19.960  14.290  10.840  1.00  0.00            
ATOM     70  H33 ACD     1      19.000  14.710  10.520  1.00  0.00            
ATOM     71  H34 ACD     1      19.890  13.970  11.890  1.00  0.00            
ATOM     72  O17 ACD     1      20.970  15.240  10.730  1.00  0.00            
ATOM     73  H35 ACD     1      20.590  15.900  11.330  1.00  0.00            
ATOM     74  O18 ACD     1      22.410  11.670   8.550  1.00  0.00            
ATOM     75  C22 ACD     1      23.860  11.810   8.290  1.00  0.00            
ATOM     76  H36 ACD     1      24.510  11.450   9.100  1.00  0.00            
ATOM     77  C23 ACD     1      24.120  11.180   6.960  1.00  0.00            
ATOM     78  H37 ACD     1      23.440  11.500   6.160  1.00  0.00            
ATOM     79  O19 ACD     1      24.150   9.750   7.090  1.00  0.00            
ATOM     80  H38 ACD     1      24.500   9.410   6.260  1.00  0.00            
ATOM     81  C24 ACD     1      25.530  11.670   6.490  1.00  0.00            
ATOM     82  H39 ACD     1      26.250  11.540   7.310  1.00  0.00            
ATOM     83  O20 ACD     1      26.030  11.090   5.310  1.00  0.00            
ATOM     84  H40 ACD     1      25.370  11.220   4.630  1.00  0.00            
ATOM     85  C25 ACD     1      25.450  13.160   6.300  1.00  0.00            
ATOM     86  H41 ACD     1      26.400  13.520   5.890  1.00  0.00            
ATOM     87  O21 ACD     1      25.220  13.830   7.540  1.00  0.00            
ATOM     88  C26 ACD     1      24.090  13.310   8.330  1.00  0.00            
ATOM     89  H42 ACD     1      23.240  13.710   7.770  1.00  0.00            
ATOM     90  C27 ACD     1      24.170  13.910   9.740  1.00  0.00            
ATOM     91  H43 ACD     1      23.780  13.240  10.520  1.00  0.00            
ATOM     92  H44 ACD     1      25.240  14.070   9.920  1.00  0.00            
ATOM     93  O22 ACD     1      23.610  15.290   9.730  1.00  0.00            
ATOM     94  H45 ACD     1      22.710  15.240  10.060  1.00  0.00            
ATOM     95  O23 ACD     1      24.500  13.590   5.320  1.00  0.00            
ATOM     96  C28 ACD     1      24.850  13.590   3.940  1.00  0.00            
ATOM     97  H46 ACD     1      25.880  13.210   3.900  1.00  0.00            
ATOM     98  C29 ACD     1      24.900  15.010   3.400  1.00  0.00            
ATOM     99  H47 ACD     1      24.140  15.560   3.980  1.00  0.00            
ATOM    100  O24 ACD     1      24.550  15.100   1.980  1.00  0.00            
ATOM    101  C30 ACD     1      26.280  15.650   3.710  1.00  0.00            
ATOM    102  H48 ACD     1      26.240  16.660   3.280  1.00  0.00            
ATOM    103  H49 ACD     1      26.330  15.830   4.790  1.00  0.00
[truncated: 1,559,169 more chars]
