# Supplementary material for: Achieving Chemical Accuracy in Cyclodextrin Host–Guest Binding via Integrative Atomistic Modelling
Source: Adv Sci (Weinh). 2025 Dec 14;13(10):e19782. doi: 10.1002/advs.202519782 (PMC12915143; doi:10.1002/advs.202519782)
Supplement: Supplementary file 1 — Supporting Information [file ADVS-13-e19782-s003.zip › all_poses/ACD.EK2.pdb]

MODEL        1
ATOM      1  H1  ACD     1      12.910   2.810   3.890  1.00  0.00            
ATOM      2  O1  ACD     1      13.380   3.620   3.680  1.00  0.00            
ATOM      3  C1  ACD     1      14.630   3.500   4.440  1.00  0.00            
ATOM      4  H2  ACD     1      14.690   2.460   4.800  1.00  0.00            
ATOM      5  H3  ACD     1      14.550   4.120   5.340  1.00  0.00            
ATOM      6  C2  ACD     1      15.840   3.840   3.620  1.00  0.00            
ATOM      7  H4  ACD     1      16.710   4.010   4.270  1.00  0.00            
ATOM      8  O2  ACD     1      16.070   2.670   2.800  1.00  0.00            
ATOM      9  C3  ACD     1      17.220   2.700   2.070  1.00  0.00            
ATOM     10  H5  ACD     1      17.310   1.650   1.760  1.00  0.00            
ATOM     11  O3  ACD     1      18.240   3.080   2.880  1.00  0.00            
ATOM     12  C4  ACD     1      19.230   2.100   3.090  1.00  0.00            
ATOM     13  H6  ACD     1      19.050   1.160   2.550  1.00  0.00            
ATOM     14  C5  ACD     1      20.580   2.720   2.630  1.00  0.00            
ATOM     15  H7  ACD     1      20.500   3.790   2.860  1.00  0.00            
ATOM     16  O4  ACD     1      20.580   2.620   1.220  1.00  0.00            
ATOM     17  H8  ACD     1      19.770   3.070   0.950  1.00  0.00            
ATOM     18  C6  ACD     1      21.820   2.090   3.260  1.00  0.00            
ATOM     19  H9  ACD     1      21.780   1.070   2.850  1.00  0.00            
ATOM     20  O5  ACD     1      23.050   2.760   2.920  1.00  0.00            
ATOM     21  H10 ACD     1      22.990   3.630   3.320  1.00  0.00            
ATOM     22  C7  ACD     1      21.640   2.040   4.750  1.00  0.00            
ATOM     23  H11 ACD     1      22.480   1.490   5.180  1.00  0.00            
ATOM     24  O6  ACD     1      20.480   1.330   4.990  1.00  0.00            
ATOM     25  C8  ACD     1      19.230   1.870   4.600  1.00  0.00            
ATOM     26  H12 ACD     1      19.070   2.800   5.150  1.00  0.00            
ATOM     27  C9  ACD     1      18.090   1.000   5.060  1.00  0.00            
ATOM     28  H13 ACD     1      18.190   0.720   6.110  1.00  0.00            
ATOM     29  H14 ACD     1      17.220   1.610   4.790  1.00  0.00            
ATOM     30  O7  ACD     1      17.900  -0.240   4.390  1.00  0.00            
ATOM     31  H15 ACD     1      18.480  -0.940   4.670  1.00  0.00            
ATOM     32  O8  ACD     1      21.580   3.350   5.170  1.00  0.00            
ATOM     33  C10 ACD     1      21.320   3.740   6.550  1.00  0.00            
ATOM     34  H16 ACD     1      20.410   3.280   6.960  1.00  0.00            
ATOM     35  C11 ACD     1      22.500   3.120   7.460  1.00  0.00            
ATOM     36  H17 ACD     1      23.490   3.370   7.040  1.00  0.00            
ATOM     37  O9  ACD     1      22.480   1.710   7.640  1.00  0.00            
ATOM     38  H18 ACD     1      23.300   1.350   8.000  1.00  0.00            
ATOM     39  C12 ACD     1      22.540   3.780   8.800  1.00  0.00            
ATOM     40  H19 ACD     1      21.630   3.570   9.370  1.00  0.00            
ATOM     41  O10 ACD     1      23.700   3.520   9.600  1.00  0.00            
ATOM     42  H20 ACD     1      24.480   3.700   9.060  1.00  0.00            
ATOM     43  C13 ACD     1      22.610   5.270   8.740  1.00  0.00            
ATOM     44  H21 ACD     1      22.380   5.680   9.730  1.00  0.00            
ATOM     45  O11 ACD     1      21.430   5.660   7.980  1.00  0.00            
ATOM     46  C14 ACD     1      21.270   5.200   6.650  1.00  0.00            
ATOM     47  H22 ACD     1      22.120   5.500   6.030  1.00  0.00            
ATOM     48  C15 ACD     1      19.850   5.710   6.190  1.00  0.00            
ATOM     49  H23 ACD     1      19.770   6.800   6.120  1.00  0.00            
ATOM     50  H24 ACD     1      19.660   5.380   5.160  1.00  0.00            
ATOM     51  O12 ACD     1      18.810   5.210   6.960  1.00  0.00            
ATOM     52  H25 ACD     1      18.940   5.540   7.850  1.00  0.00            
ATOM     53  O13 ACD     1      23.760   5.960   8.180  1.00  0.00            
ATOM     54  C16 ACD     1      23.950   7.360   8.030  1.00  0.00            
ATOM     55  H26 ACD     1      25.010   7.620   8.110  1.00  0.00            
ATOM     56  C17 ACD     1      23.520   7.750   6.660  1.00  0.00            
ATOM     57  H27 ACD     1      22.490   7.410   6.480  1.00  0.00            
ATOM     58  O14 ACD     1      24.480   7.070   5.830  1.00  0.00            
ATOM     59  H28 ACD     1      24.420   6.140   6.050  1.00  0.00            
ATOM     60  C18 ACD     1      23.610   9.310   6.550  1.00  0.00            
ATOM     61  H29 ACD     1      24.630   9.690   6.710  1.00  0.00            
ATOM     62  O15 ACD     1      23.160   9.650   5.240  1.00  0.00            
ATOM     63  H30 ACD     1      23.590   9.000   4.680  1.00  0.00            
ATOM     64  C19 ACD     1      22.740   9.920   7.630  1.00  0.00            
ATOM     65  H31 ACD     1      22.790  11.010   7.570  1.00  0.00            
ATOM     66  O16 ACD     1      23.230   9.540   8.910  1.00  0.00            
ATOM     67  C20 ACD     1      23.180   8.190   9.120  1.00  0.00            
ATOM     68  H32 ACD     1      22.130   7.880   9.200  1.00  0.00            
ATOM     69  C21 ACD     1      23.720   7.900  10.580  1.00  0.00            
ATOM     70  H33 ACD     1      23.000   8.280  11.310  1.00  0.00            
ATOM     71  H34 ACD     1      23.800   6.810  10.640  1.00  0.00            
ATOM     72  O17 ACD     1      25.050   8.350  10.830  1.00  0.00            
ATOM     73  H35 ACD     1      25.390   7.770  11.520  1.00  0.00            
ATOM     74  O18 ACD     1      21.350   9.480   7.380  1.00  0.00            
ATOM     75  C22 ACD     1      20.260  10.390   7.420  1.00  0.00            
ATOM     76  H36 ACD     1      20.530  11.250   8.060  1.00  0.00            
ATOM     77  C23 ACD     1      20.010  10.860   6.040  1.00  0.00            
ATOM     78  H37 ACD     1      19.820  10.010   5.370  1.00  0.00            
ATOM     79  O19 ACD     1      21.180  11.610   5.710  1.00  0.00            
ATOM     80  H38 ACD     1      21.910  10.990   5.570  1.00  0.00            
ATOM     81  C24 ACD     1      18.690  11.610   5.980  1.00  0.00            
ATOM     82  H39 ACD     1      18.750  12.470   6.650  1.00  0.00            
ATOM     83  O20 ACD     1      18.310  11.900   4.640  1.00  0.00            
ATOM     84  H40 ACD     1      19.140  12.270   4.310  1.00  0.00            
ATOM     85  C25 ACD     1      17.580  10.690   6.560  1.00  0.00            
ATOM     86  H41 ACD     1      16.630  11.210   6.700  1.00  0.00            
ATOM     87  O21 ACD     1      18.000  10.390   7.850  1.00  0.00            
ATOM     88  C26 ACD     1      19.150   9.580   8.090  1.00  0.00            
ATOM     89  H42 ACD     1      19.080   8.660   7.510  1.00  0.00            
ATOM     90  C27 ACD     1      19.290   9.260   9.560  1.00  0.00            
ATOM     91  H43 ACD     1      18.470   8.620   9.930  1.00  0.00            
ATOM     92  H44 ACD     1      20.290   8.890   9.770  1.00  0.00            
ATOM     93  O22 ACD     1      19.110  10.470  10.280  1.00  0.00            
ATOM     94  H45 ACD     1      18.230  10.770  10.040  1.00  0.00            
ATOM     95  O23 ACD     1      17.520   9.530   5.850  1.00  0.00            
ATOM     96  C28 ACD     1      16.260   9.150   5.400  1.00  0.00            
ATOM     97  H46 ACD     1      15.510   9.840   5.810  1.00  0.00            
ATOM     98  C29 ACD     1      15.820   7.750   5.900  1.00  0.00            
ATOM     99  H47 ACD     1      16.660   7.050   5.780  1.00  0.00            
ATOM    100  O24 ACD     1      14.720   7.260   5.190  1.00  0.00            
ATOM    101  C30 ACD     1      15.610   7.830   7.380  1.00  0.00            
ATOM    102  H48 ACD     1      15.490   6.800   7.740  1.00  0.00            
ATOM    103  H49 ACD     1      16.550   8.180   7.820  1.00  0.00            
ATOM    104  O25 ACD     1      14.420   8.670   7.750  1.00  0.00            
ATOM    105  H50 ACD     1      14.330   8.580   8.700  1.00  0.00            
ATOM    106  C31 ACD     1      16.370   9.200   3.870  1.00  0.00            
ATOM    107  H51 ACD     1      17.380   8.830   3.650  1.00  0.00            
ATOM    108  O26 ACD     1      16.350  10.570   3.480  1.00  0.00            
ATOM    109  H52 ACD     1      17.180  10.990   3.710  1.00  0.00            
ATOM    110  C32 ACD     1      15.260   8.470   3.160  1.00  0.00            
ATOM    111  H53 ACD     1      14.330   9.050   3.260  1.00  0.00            
ATOM    112  O27 ACD     1      15.530   8.370   1.700  1.00  0.00            
ATOM    113  H54 ACD     1      15.320   9.200   1.250  1.00  0.00            
ATOM    114  C33 ACD     1      14.940   7.080   3.790  1.00  0.00            
ATOM    115  H55 ACD     1      13.960   6.730   3.450  1.00  0.00            
ATOM    116  O28 ACD     1      15.970   6.140   3.620  1.00  0.00            
ATOM    117  C34 ACD     1      15.760   5.080   2.760  1.00  0.00            
ATOM    118  H56 ACD     1      14.800   5.230   2.250  1.00  0.00            
ATOM    119  C35 ACD     1      16.770   5.140   1.590  1.00  0.00            
ATOM    120  H57 ACD     1      17.700   5.380   2.130  1.00  0.00            
ATOM    121  O29 ACD     1      16.420   6.120   0.680  1.00  0.00            
ATOM    122  H58 ACD     1      16.150   6.930   1.120  1.00  0.00            
ATOM    123  C36 ACD     1      16.990   3.800   1.010  1.00  0.00            
ATOM    124  H59 ACD     1      16.070   3.510   0.480  1.00  0.00            
ATOM    125  O30 ACD     1      18.080   3.790   0.040  1.00  0.00            
ATOM    126  H60 ACD     1      17.610   3.990  -0.780  1.00  0.00            
ATOM    127  C1  EK2     2      20.080   7.740   3.610  1.00  0.00            
ATOM    128  O1  EK2     2      19.780   8.340   2.310  1.00  0.00            
ATOM    129  C2  EK2     2      20.750   8.640   1.400  1.00  0.00            
ATOM    130  C3  EK2     2      21.400   7.590   0.800  1.00  0.00            
ATOM    131  Cl1 EK2     2      20.840   5.910   1.020  1.00  0.00            
ATOM    132  C4  EK2     2      22.520   7.830  -0.080  1.00  0.00            
ATOM    133  C5  EK2     2      23.010   9.190  -0.240  1.00  0.00            
ATOM    134  C6  EK2     2      22.250  10.210   0.330  1.00  0.00            
ATOM    135  Cl2 EK2     2      22.800  11.770   0.010  1.00  0.00            
ATOM    136  C7  EK2     2      21.180   9.990   1.230  1.00  0.00            
ATOM    137  C8  EK2     2      20.550  11.110   1.930  1.00  0.00            
ATOM    138  O2  EK2     2      21.150  11.910   2.700  1.00  0.00            
ATOM    139  O3  EK2     2      19.220  11.170   1.840  1.00  0.00            
ATOM    140  H1  EK2     2      20.710   6.850   3.490  1.00  0.00            
ATOM    141  H2  EK2     2      20.580   8.460   4.270  1.00  0.00            
ATOM    142  H3  EK2     2      19.220   7.400   4.200  1.00  0.00            
ATOM    143  H4  EK2     2      23.100   7.060  -0.580  1.00  0.00            
ATOM    144  H5  EK2     2      23.890   9.450  -0.810  1.00  0.00            
ATOM    145  H6  EK2     2      18.930  10.630   1.080  1.00  0.00            
TER
ENDMDL
MODEL        1
ATOM      1  H1  ACD     1      17.430   8.360   6.410  1.00  0.00            
ATOM      2  O1  ACD     1      17.810   8.820   5.650  1.00  0.00            
ATOM      3  C1  ACD     1      17.350  10.200   5.720  1.00  0.00            
ATOM      4  H2  ACD     1      18.160  10.930   5.900  1.00  0.00            
ATOM      5  H3  ACD     1      16.680  10.350   6.580  1.00  0.00            
ATOM      6  C2  ACD     1      16.810  10.660   4.380  1.00  0.00            
ATOM      7  H4  ACD     1      17.540  10.660   3.560  1.00  0.00            
ATOM      8  O2  ACD     1      15.770   9.770   4.050  1.00  0.00            
ATOM      9  C3  ACD     1      15.210   9.960   2.740  1.00  0.00            
ATOM     10  H5  ACD     1      14.420   9.250   2.510  1.00  0.00            
ATOM     11  O3  ACD     1      16.220   9.890   1.700  1.00  0.00            
ATOM     12  C4  ACD     1      16.760   8.690   1.190  1.00  0.00            
ATOM     13  H6  ACD     1      16.220   8.260   0.340  1.00  0.00            
ATOM     14  C5  ACD     1      18.000   9.270   0.460  1.00  0.00            
ATOM     15  H7  ACD     1      18.570   9.780   1.250  1.00  0.00            
ATOM     16  O4  ACD     1      17.600  10.260  -0.540  1.00  0.00            
ATOM     17  H8  ACD     1      17.890  11.160  -0.360  1.00  0.00            
ATOM     18  C6  ACD     1      18.880   8.160  -0.040  1.00  0.00            
ATOM     19  H9  ACD     1      18.250   7.610  -0.750  1.00  0.00            
ATOM     20  O5  ACD     1      20.050   8.640  -0.720  1.00  0.00            
ATOM     21  H10 ACD     1      19.880   9.390  -1.300  1.00  0.00            
ATOM     22  C7  ACD     1      19.290   7.200   1.130  1.00  0.00            
ATOM     23  H11 ACD     1      19.850   6.360   0.700  1.00  0.00            
ATOM     24  O6  ACD     1      18.100   6.590   1.700  1.00  0.00            
ATOM     25  C8  ACD     1      17.160   7.570   2.240  1.00  0.00            
ATOM     26  H12 ACD     1      17.580   8.100   3.110  1.00  0.00            
ATOM     27  C9  ACD     1      15.980   6.690   2.670  1.00  0.00            
ATOM     28  H13 ACD     1      16.500   5.930   3.270  1.00  0.00            
ATOM     29  H14 ACD     1      15.320   7.270   3.330  1.00  0.00            
ATOM     30  O7  ACD     1      15.120   6.270   1.620  1.00  0.00            
ATOM     31  H15 ACD     1      14.540   6.940   1.260  1.00  0.00            
ATOM     32  O8  ACD     1      20.070   7.910   2.020  1.00  0.00            
ATOM     33  C10 ACD     1      21.310   7.400   2.500  1.00  0.00            
ATOM     34  H16 ACD     1      21.410   6.320   2.300  1.00  0.00            
ATOM     35  C11 ACD     1      22.370   8.170   1.840  1.00  0.00            
ATOM     36  H17 ACD     1      22.220   9.240   2.020  1.00  0.00            
ATOM     37  O9  ACD     1      22.350   7.810   0.390  1.00  0.00            
ATOM     38  H18 ACD     1      21.450   7.990   0.090  1.00  0.00            
ATOM     39  C12 ACD     1      23.710   7.790   2.410  1.00  0.00            
ATOM     40  H19 ACD     1      23.870   6.750   2.110  1.00  0.00            
ATOM     41  O10 ACD     1      24.740   8.630   1.930  1.00  0.00            
ATOM     42  H20 ACD     1      24.780   9.330   2.600  1.00  0.00            
ATOM     43  C13 ACD     1      23.700   7.850   3.980  1.00  0.00            
ATOM     44  H21 ACD     1      24.640   7.430   4.340  1.00  0.00            
ATOM     45  O11 ACD     1      22.670   7.020   4.460  1.00  0.00            
ATOM     46  C14 ACD     1      21.390   7.420   4.060  1.00  0.00            
ATOM     47  H22 ACD     1      21.260   8.480   4.320  1.00  0.00            
ATOM     48  C15 ACD     1      20.350   6.560   4.750  1.00  0.00            
ATOM     49  H23 ACD     1      19.380   6.700   4.240  1.00  0.00            
ATOM     50  H24 ACD     1      20.600   5.500   4.630  1.00  0.00            
ATOM     51  O12 ACD     1      20.120   6.880   6.120  1.00  0.00            
ATOM     52  H25 ACD     1      19.670   6.100   6.460  1.00  0.00            
ATOM     53  O13 ACD     1      23.560   9.170   4.370  1.00  0.00            
ATOM     54  C16 ACD     1      24.310   9.340   5.690  1.00  0.00            
ATOM     55  H26 ACD     1      24.380   8.480   6.370  1.00  0.00            
ATOM     56  C17 ACD     1      25.670  10.040   5.380  1.00  0.00            
ATOM     57  H27 ACD     1      25.390  10.850   4.690  1.00  0.00            
ATOM     58  O14 ACD     1      26.700   9.280   4.690  1.00  0.00            
ATOM     59  H28 ACD     1      27.010   8.560   5.240  1.00  0.00            
ATOM     60  C18 ACD     1      26.210  10.700   6.610  1.00  0.00            
ATOM     61  H29 ACD     1      26.580   9.930   7.310  1.00  0.00            
ATOM     62  O15 ACD     1      27.290  11.610   6.260  1.00  0.00            
ATOM     63  H30 ACD     1      27.060  12.140   5.480  1.00  0.00            
ATOM     64  C19 ACD     1      25.210  11.550   7.330  1.00  0.00            
ATOM     65  H31 ACD     1      25.580  11.930   8.290  1.00  0.00            
ATOM     66  O16 ACD     1      24.060  10.750   7.630  1.00  0.00            
ATOM     67  C20 ACD     1      23.380  10.220   6.530  1.00  0.00            
ATOM     68  H32 ACD     1      23.060  10.980   5.810  1.00  0.00            
ATOM     69  C21 ACD     1      22.120   9.520   7.060  1.00  0.00            
ATOM     70  H33 ACD     1      21.750  10.240   7.810  1.00  0.00            
ATOM     71  H34 ACD     1      21.390   9.420   6.250  1.00  0.00            
ATOM     72  O17 ACD     1      22.330   8.280   7.720  1.00  0.00            
ATOM     73  H35 ACD     1      21.470   8.010   8.050  1.00  0.00            
ATOM     74  O18 ACD     1      24.770  12.660   6.500  1.00  0.00            
ATOM     75  C22 ACD     1      24.190  13.850   7.110  1.00  0.00            
ATOM     76  H36 ACD     1      25.010  14.470   7.510  1.00  0.00            
ATOM     77  C23 ACD     1      23.750  14.730   5.940  1.00  0.00            
ATOM     78  H37 ACD     1      23.100  14.030   5.390  1.00  0.00            
ATOM     79  O19 ACD     1      24.910  15.140   5.150  1.00  0.00            
ATOM     80  H38 ACD     1      25.360  14.390   4.760  1.00  0.00            
ATOM     81  C24 ACD     1      22.980  15.900   6.460  1.00  0.00            
ATOM     82  H39 ACD     1      23.610  16.590   7.030  1.00  0.00            
ATOM     83  O20 ACD     1      22.390  16.620   5.300  1.00  0.00            
ATOM     84  H40 ACD     1      23.120  17.000   4.790  1.00  0.00            
ATOM     85  C25 ACD     1      21.820  15.460   7.290  1.00  0.00            
ATOM     86  H41 ACD     1      21.370  16.350   7.750  1.00  0.00            
ATOM     87  O21 ACD     1      22.270  14.760   8.460  1.00  0.00            
ATOM     88  C26 ACD     1      23.130  13.620   8.240  1.00  0.00            
ATOM     89  H42 ACD     1      22.490  12.780   7.950  1.00  0.00            
ATOM     90  C27 ACD     1      23.700  13.290   9.670  1.00  0.00            
ATOM     91  H43 ACD     1      22.820  13.450  10.300  1.00  0.00            
ATOM     92  H44 ACD     1      24.090  12.260   9.700  1.00  0.00            
ATOM     93  O22 ACD     1      24.740  14.190   9.970  1.00  0.00            
ATOM     94  H45 ACD     1      24.460  15.100   9.860  1.00  0.00            
ATOM     95  O23 ACD     1      20.920  14.640   6.630  1.00  0.00            
ATOM     96  C28 ACD     1      19.550  14.960   6.590  1.00  0.00            
ATOM     97  H46 ACD     1      19.230  15.680   7.340  1.00  0.00            
ATOM     98  C29 ACD     1      18.800  13.690   7.030  1.00  0.00            
ATOM     99  H47 ACD     1      19.280  12.840   6.520  1.00  0.00            
ATOM    100  O24 ACD     1      17.380  13.920   6.830  1.00  0.00            
ATOM    101  C30 ACD     1      18.940  13.360   8.480  1.00  0.00            
ATOM    102  H48 ACD     1      19.940  13.510   8.900  1.00  0.00            
ATOM    103  H49 ACD     1      18.360  14.120   9.020  1.00  0.00            
ATOM    104  O25 ACD     1      18.500  12.120   8.950  1.00  0.00            
ATOM    105  H50 ACD     1      18.380  12.320   9.880  1.00  0.00            
ATOM    106  C31 ACD     1      19.210  15.370   5.170  1.00  0.00            
ATOM    107  H51 ACD     1      19.780  14.670   4.540  1.00  0.00            
ATOM    108  O26 ACD     1      19.760  16.650   4.890  1.00  0.00            
ATOM    109  H52 ACD     1      20.700  16.580   5.100  1.00  0.00            
ATOM    110  C32 ACD     1      17.680  15.450   5.010  1.00  0.00            
ATOM    111  H53 ACD     1      17.380  16.280   5.650  1.00  0.00            
ATOM    112  O27 ACD     1      17.240  15.640   3.650  1.00  0.00            
ATOM    113  H54 ACD     1      17.750  14.920   3.250  1.00  0.00            
ATOM    114  C33 ACD     1      17.000  14.180   5.520  1.00  0.00            
ATOM    115  H55 ACD     1      15.910  14.280   5.480  1.00  0.00            
ATOM    116  O28 ACD     1      17.290  13.020   4.720  1.00  0.00            
ATOM    117  C34 ACD     1      16.220  12.070   4.410  1.00  0.00            
ATOM    118  H56 ACD     1      15.400  12.040   5.140  1.00  0.00            
ATOM    119  C35 ACD     1      15.630  12.430   3.070  1.00  0.00            
ATOM    120  H57 ACD     1      16.420  12.440   2.300  1.00  0.00            
ATOM    121  O29 ACD     1      14.950  13.670   3.150  1.00  0.00            
ATOM    122  H58 ACD     1      15.050  14.120   2.310  1.00  0.00            
ATOM    123  C36 ACD     1      14.650  11.320   2.730  1.00  0.00            
ATOM    124  H59 ACD     1      13.840  11.340   3.480  1.00  0.00            
ATOM    125  O30 ACD     1      14.070  11.520   1.470  1.00  0.00            
ATOM    126  H60 ACD     1      14.700  11.140   0.840  1.00  0.00            
ATOM    127  C1  EK2     2      20.700  11.230   3.220  1.00  0.00            
ATOM    128  O1  EK2     2      21.540  11.450   2.080  1.00  0.00            
ATOM    129  C2  EK2     2      21.850  12.720   1.650  1.00  0.00            
ATOM    130  C3  EK2     2      23.210  12.970   1.680  1.00  0.00            
ATOM    131  Cl1 EK2     2      24.390  11.920   2.320  1.00  0.00            
ATOM    132  C4  EK2     2      23.680  14.240   1.330  1.00  0.00            
ATOM    133  C5  EK2     2      22.870  15.330   1.030  1.00  0.00            
ATOM    134  C6  EK2     2      21.480  15.060   0.950  1.00  0.00            
ATOM    135  Cl2 EK2     2      20.360  16.330   0.400  1.00  0.00            
ATOM    136  C7  EK2     2      21.010  13.780   1.270  1.00  0.00            
ATOM    137  C8  EK2     2      19.490  13.640   1.240  1.00  0.00            
ATOM    138  O2  EK2     2      18.750  14.180   2.080  1.00  0.00            
ATOM    139  O3  EK2     2      18.980  12.820   0.320  1.00  0.00            
ATOM    140  H1  EK2     2      19.910  11.990   3.170  1.00  0.00            
ATOM    141  H2  EK2     2      20.210  10.280   2.990  1.00  0.00            
ATOM    142  H3  EK2     2      21.070  11.350   4.250  1.00  0.00            
ATOM    143  H4  EK2     2      24.750  14.410   1.280  1.00  0.00            
ATOM    144  H5  EK2     2      23.230  16.340   0.860  1.00  0.00            
ATOM    145  H6  EK2     2      19.660  12.790  -0.380  1.00  0.00            
TER
ENDMDL
MODEL        1
ATOM      1  H1  ACD     1      11.480  15.930  12.210  1.00  0.00            
ATOM      2  O1  ACD     1      11.200  15.230  11.620  1.00  0.00            
ATOM      3  C1  ACD     1      12.090  14.190  11.950  1.00  0.00            
ATOM      4  H2  ACD     1      11.470  13.360  12.310  1.00  0.00            
ATOM      5  H3  ACD     1      12.830  14.490  12.710  1.00  0.00            
ATOM      6  C2  ACD     1      12.800  13.550  10.760  1.00  0.00            
ATOM      7  H4  ACD     1      13.540  12.800  11.070  1.00  0.00            
ATOM      8  O2  ACD     1      11.690  12.870  10.070  1.00  0.00            
ATOM      9  C3  ACD     1      12.070  12.340   8.820  1.00  0.00            
ATOM     10  H5  ACD     1      11.120  11.950   8.450  1.00  0.00            
ATOM     11  O3  ACD     1      13.000  11.270   9.000  1.00  0.00            
ATOM     12  C4  ACD     1      12.390   9.980   9.120  1.00  0.00            
ATOM     13  H6  ACD     1      11.300   9.980   9.000  1.00  0.00            
ATOM     14  C5  ACD     1      13.030   9.120   8.060  1.00  0.00            
ATOM     15  H7  ACD     1      14.120   9.280   8.040  1.00  0.00            
ATOM     16  O4  ACD     1      12.540   9.580   6.720  1.00  0.00            
ATOM     17  H8  ACD     1      12.860   9.110   5.950  1.00  0.00            
ATOM     18  C6  ACD     1      12.680   7.640   8.260  1.00  0.00            
ATOM     19  H9  ACD     1      11.600   7.610   8.110  1.00  0.00            
ATOM     20  O5  ACD     1      13.330   6.760   7.270  1.00  0.00            
ATOM     21  H10 ACD     1      13.200   7.120   6.390  1.00  0.00            
ATOM     22  C7  ACD     1      12.960   7.200   9.690  1.00  0.00            
ATOM     23  H11 ACD     1      12.770   6.140   9.900  1.00  0.00            
ATOM     24  O6  ACD     1      12.310   8.070  10.620  1.00  0.00            
ATOM     25  C8  ACD     1      12.670   9.440  10.550  1.00  0.00            
ATOM     26  H12 ACD     1      13.750   9.620  10.690  1.00  0.00            
ATOM     27  C9  ACD     1      11.790  10.080  11.620  1.00  0.00            
ATOM     28  H13 ACD     1      12.040   9.690  12.610  1.00  0.00            
ATOM     29  H14 ACD     1      12.040  11.150  11.660  1.00  0.00            
ATOM     30  O7  ACD     1      10.380  10.040  11.430  1.00  0.00            
ATOM     31  H15 ACD     1      10.080  10.620  12.130  1.00  0.00            
ATOM     32  O8  ACD     1      14.390   7.320   9.880  1.00  0.00            
ATOM     33  C10 ACD     1      15.040   6.280  10.640  1.00  0.00            
ATOM     34  H16 ACD     1      14.330   5.840  11.350  1.00  0.00            
ATOM     35  C11 ACD     1      15.540   5.260   9.600  1.00  0.00            
ATOM     36  H17 ACD     1      16.180   5.780   8.880  1.00  0.00            
ATOM     37  O9  ACD     1      14.380   4.660   8.930  1.00  0.00            
ATOM     38  H18 ACD     1      14.170   5.250   8.200  1.00  0.00            
ATOM     39  C12 ACD     1      16.500   4.270  10.270  1.00  0.00            
ATOM     40  H19 ACD     1      16.020   3.570  10.960  1.00  0.00            
ATOM     41  O10 ACD     1      17.230   3.510   9.400  1.00  0.00            
ATOM     42  H20 ACD     1      17.700   4.150   8.860  1.00  0.00            
ATOM     43  C13 ACD     1      17.590   4.980  11.130  1.00  0.00            
ATOM     44  H21 ACD     1      18.140   4.190  11.650  1.00  0.00            
ATOM     45  O11 ACD     1      16.940   5.870  12.090  1.00  0.00            
ATOM     46  C14 ACD     1      16.200   6.930  11.430  1.00  0.00            
ATOM     47  H22 ACD     1      16.920   7.530  10.860  1.00  0.00            
ATOM     48  C15 ACD     1      15.630   7.820  12.500  1.00  0.00            
ATOM     49  H23 ACD     1      14.960   8.570  12.050  1.00  0.00            
ATOM     50  H24 ACD     1      14.920   7.240  13.110  1.00  0.00            
ATOM     51  O12 ACD     1      16.640   8.590  13.230  1.00  0.00            
ATOM     52  H25 ACD     1      17.160   7.970  13.750  1.00  0.00            
ATOM     53  O13 ACD     1      18.480   5.670  10.250  1.00  0.00            
ATOM     54  C16 ACD     1      19.850   5.840  10.680  1.00  0.00            
ATOM     55  H26 ACD     1      20.270   4.840  10.580  1.00  0.00            
ATOM     56  C17 ACD     1      20.430   6.750   9.580  1.00  0.00            
ATOM     57  H27 ACD     1      19.750   7.570   9.300  1.00  0.00            
ATOM     58  O14 ACD     1      20.520   6.020   8.370  1.00  0.00            
ATOM     59  H28 ACD     1      19.660   5.700   8.080  1.00  0.00            
ATOM     60  C18 ACD     1      21.770   7.410   9.940  1.00  0.00            
ATOM     61  H29 ACD     1      22.480   6.570   9.990  1.00  0.00            
ATOM     62  O15 ACD     1      22.320   8.330   9.000  1.00  0.00            
ATOM     63  H30 ACD     1      22.410   7.840   8.180  1.00  0.00            
ATOM     64  C19 ACD     1      21.600   8.220  11.220  1.00  0.00            
ATOM     65  H31 ACD     1      22.550   8.640  11.560  1.00  0.00            
ATOM     66  O16 ACD     1      21.300   7.230  12.260  1.00  0.00            
ATOM     67  C20 ACD     1      20.100   6.480  12.120  1.00  0.00            
ATOM     68  H32 ACD     1      19.310   7.160  12.470  1.00  0.00            
ATOM     69  C21 ACD     1      20.200   5.360  13.170  1.00  0.00            
ATOM     70  H33 ACD     1      20.350   5.770  14.180  1.00  0.00            
ATOM     71  H34 ACD     1      19.300   4.740  13.310  1.00  0.00            
ATOM     72  O17 ACD     1      21.250   4.490  12.980  1.00  0.00            
ATOM     73  H35 ACD     1      21.950   4.870  13.520  1.00  0.00            
ATOM     74  O18 ACD     1      20.610   9.260  11.240  1.00  0.00            
ATOM     75  C22 ACD     1      20.950  10.540  11.860  1.00  0.00            
ATOM     76  H36 ACD     1      21.930  10.430  12.330  1.00  0.00            
ATOM     77  C23 ACD     1      21.170  11.560  10.750  1.00  0.00            
ATOM     78  H37 ACD     1      20.310  11.640  10.080  1.00  0.00            
ATOM     79  O19 ACD     1      22.320  11.120   9.990  1.00  0.00            
ATOM     80  H38 ACD     1      22.130  10.220   9.720  1.00  0.00            
ATOM     81  C24 ACD     1      21.280  12.970  11.470  1.00  0.00            
ATOM     82  H39 ACD     1      22.200  12.990  12.070  1.00  0.00            
ATOM     83  O20 ACD     1      21.340  13.950  10.530  1.00  0.00            
ATOM     84  H40 ACD     1      20.460  13.900  10.150  1.00  0.00            
ATOM     85  C25 ACD     1      20.090  13.280  12.420  1.00  0.00            
ATOM     86  H41 ACD     1      20.270  14.220  12.950  1.00  0.00            
ATOM     87  O21 ACD     1      19.920  12.200  13.360  1.00  0.00            
ATOM     88  C26 ACD     1      19.820  10.920  12.750  1.00  0.00            
ATOM     89  H42 ACD     1      18.920  10.710  12.170  1.00  0.00            
ATOM     90  C27 ACD     1      19.880   9.930  13.920  1.00  0.00            
ATOM     91  H43 ACD     1      18.990  10.160  14.520  1.00  0.00            
ATOM     92  H44 ACD     1      19.770   8.900  13.550  1.00  0.00            
ATOM     93  O22 ACD     1      21.100  10.020  14.720  1.00  0.00            
ATOM     94  H45 ACD     1      21.490  10.890  14.590  1.00  0.00            
ATOM     95  O23 ACD     1      18.850  13.200  11.590  1.00  0.00            
ATOM     96  C28 ACD     1      17.800  14.000  12.180  1.00  0.00            
ATOM     97  H46 ACD     1      17.980  14.280  13.220  1.00  0.00            
ATOM     98  C29 ACD     1      16.520  13.250  12.090  1.00  0.00            
ATOM     99  H47 ACD     1      16.390  12.700  11.150  1.00  0.00            
ATOM    100  O24 ACD     1      15.490  14.210  12.450  1.00  0.00            
ATOM    101  C30 ACD     1      16.390  12.240  13.170  1.00  0.00            
ATOM    102  H48 ACD     1      17.380  11.780  13.320  1.00  0.00            
ATOM    103  H49 ACD     1      16.100  12.680  14.140  1.00  0.00            
ATOM    104  O25 ACD     1      15.540  11.170  12.870  1.00  0.00            
ATOM    105  H50 ACD     1      16.110  10.430  12.660  1.00  0.00            
ATOM    106  C31 ACD     1      17.790  15.240  11.270  1.00  0.00            
ATOM    107  H51 ACD     1      17.810  14.820  10.260  1.00  0.00            
ATOM    108  O26 ACD     1      19.010  16.050  11.430  1.00  0.00            
ATOM    109  H52 ACD     1      18.950  16.730  10.760  1.00  0.00            
ATOM    110  C32 ACD     1      16.550  16.080  11.430  1.00  0.00            
ATOM    111  H53 ACD     1      16.660  16.590  12.390  1.00  0.00            
ATOM    112  O27 ACD     1      16.360  17.050  10.390  1.00  0.00            
ATOM    113  H54 ACD     1      16.470  16.710   9.500  1.00  0.00            
ATOM    114  C33 ACD     1      15.250  15.230  11.510  1.00  0.00            
ATOM    115  H55 ACD     1      14.390  15.810  11.880  1.00  0.00            
ATOM    116  O28 ACD     1      14.980  14.620  10.250  1.00  0.00            
ATOM    117  C34 ACD     1      13.630  14.560   9.860  1.00  0.00            
ATOM    118  H56 ACD     1      13.220  15.570   9.970  1.00  0.00            
ATOM    119  C35 ACD     1      13.740  14.140   8.390  1.00  0.00            
ATOM    120  H57 ACD     1      14.660  13.580   8.150  1.00  0.00            
ATOM    121  O29 ACD     1      13.950  15.440   7.800  1.00  0.00            
ATOM    122  H58 ACD     1      14.810  15.830   7.940  1.00  0.00            
ATOM    123  C36 ACD     1      12.560  13.350   7.890  1.00  0.00            
ATOM    124  H59 ACD     1      11.690  14.010   7.810  1.00  0.00            
ATOM    125  O30 ACD     1      12.800  12.620   6.660  1.00  0.00            
ATOM    126  H60 ACD     1      13.120  11.740   6.890  1.00  0.00            
ATOM    127  C1  EK2     2      16.330  10.670   9.540  1.00  0.00            
ATOM    128  O1  EK2     2      16.710  11.000   8.250  1.00  0.00            
ATOM    129  C2  EK2     2      17.940  10.570   7.800  1.00  0.00            
ATOM    130  C3  EK2     2      18.140   9.270   7.430  1.00  0.00            
ATOM    131  Cl1 EK2     2      16.830   8.080   7.620  1.00  0.00            
ATOM    132  C4  EK2     2      19.350   8.820   6.880  1.00  0.00            
ATOM    133  C5  EK2     2      20.370   9.680   6.590  1.00  0.00            
ATOM    134  C6  EK2     2      20.180  10.990   6.880  1.00  0.00            
ATOM    135  Cl2 EK2     2      21.560  12.030   6.670  1.00  0.00            
ATOM    136  C7  EK2     2      18.960  11.510   7.540  1.00  0.00            
ATOM    137  C8  EK2     2      18.770  12.960   7.860  1.00  0.00            
ATOM    138  O2  EK2     2      19.560  13.630   8.460  1.00  0.00            
ATOM    139  O3  EK2     2      17.750  13.550   7.200  1.00  0.00            
ATOM    140  H1  EK2     2      15.480  11.310   9.800  1.00  0.00            
ATOM    141  H2  EK2     2      16.100   9.590   9.600  1.00  0.00            
ATOM    142  H3  EK2     2      17.100  10.860  10.290  1.00  0.00            
ATOM    143  H4  EK2     2      19.610   7.800   6.600  1.00  0.00            
ATOM    144  H5  EK2     2      21.350   9.370   6.250  1.00  0.00            
ATOM    145  H6  EK2     2      17.450  12.880   6.560  1.00  0.00            
TER
ENDMDL
MODEL        1
ATOM      1  H1  ACD     1      14.680   8.460  11.470  1.00  0.00            
ATOM      2  O1  ACD     1      15.340   9.160  11.520  1.00  0.00            
ATOM      3  C1  ACD     1      16.310   8.830  10.520  1.00  0.00            
ATOM      4  H2  ACD     1      15.750   8.650   9.600  1.00  0.00            
ATOM      5  H3  ACD     1      16.880   7.920  10.750  1.00  0.00            
ATOM      6  C2  ACD     1      17.310  10.010  10.370  1.00  0.00            
ATOM      7  H4  ACD     1      18.160   9.740   9.730  1.00  0.00            
ATOM      8  O2  ACD     1      16.550  10.970   9.670  1.00  0.00            
ATOM      9  C3  ACD     1      17.120  12.230   9.380  1.00  0.00            
ATOM     10  H5  ACD     1      16.490  12.790   8.680  1.00  0.00            
ATOM     11  O3  ACD     1      18.390  12.010   8.680  1.00  0.00            
ATOM     12  C4  ACD     1      18.250  12.250   7.310  1.00  0.00            
ATOM     13  H6  ACD     1      17.220  12.360   6.940  1.00  0.00            
ATOM     14  C5  ACD     1      18.890  13.640   7.030  1.00  0.00            
ATOM     15  H7  ACD     1      19.820  13.810   7.580  1.00  0.00            
ATOM     16  O4  ACD     1      17.900  14.540   7.520  1.00  0.00            
ATOM     17  H8  ACD     1      17.900  14.440   8.470  1.00  0.00            
ATOM     18  C6  ACD     1      19.170  13.790   5.560  1.00  0.00            
ATOM     19  H9  ACD     1      18.200  13.850   5.050  1.00  0.00            
ATOM     20  O5  ACD     1      19.930  14.980   5.280  1.00  0.00            
ATOM     21  H10 ACD     1      20.820  14.640   5.180  1.00  0.00            
ATOM     22  C7  ACD     1      19.900  12.640   4.890  1.00  0.00            
ATOM     23  H11 ACD     1      19.900  12.640   3.800  1.00  0.00            
ATOM     24  O6  ACD     1      19.190  11.460   5.180  1.00  0.00            
ATOM     25  C8  ACD     1      18.950  11.180   6.520  1.00  0.00            
ATOM     26  H12 ACD     1      19.840  10.900   7.110  1.00  0.00            
ATOM     27  C9  ACD     1      18.150   9.820   6.450  1.00  0.00            
ATOM     28  H13 ACD     1      18.830   9.120   5.960  1.00  0.00            
ATOM     29  H14 ACD     1      17.950   9.470   7.470  1.00  0.00            
ATOM     30  O7  ACD     1      16.950   9.960   5.780  1.00  0.00            
ATOM     31  H15 ACD     1      16.330  10.420   6.360  1.00  0.00            
ATOM     32  O8  ACD     1      21.250  12.660   5.350  1.00  0.00            
ATOM     33  C10 ACD     1      22.320  12.380   4.380  1.00  0.00            
ATOM     34  H16 ACD     1      21.960  11.940   3.450  1.00  0.00            
ATOM     35  C11 ACD     1      23.030  13.770   4.030  1.00  0.00            
ATOM     36  H17 ACD     1      23.180  14.360   4.940  1.00  0.00            
ATOM     37  O9  ACD     1      22.090  14.440   3.210  1.00  0.00            
ATOM     38  H18 ACD     1      21.880  14.030   2.360  1.00  0.00            
ATOM     39  C12 ACD     1      24.400  13.610   3.380  1.00  0.00            
ATOM     40  H19 ACD     1      24.080  13.150   2.430  1.00  0.00            
ATOM     41  O10 ACD     1      25.180  14.670   3.030  1.00  0.00            
ATOM     42  H20 ACD     1      24.680  15.260   2.460  1.00  0.00            
ATOM     43  C13 ACD     1      25.280  12.670   4.160  1.00  0.00            
ATOM     44  H21 ACD     1      26.200  12.560   3.570  1.00  0.00            
ATOM     45  O11 ACD     1      24.560  11.450   4.250  1.00  0.00            
ATOM     46  C14 ACD     1      23.360  11.460   5.000  1.00  0.00            
ATOM     47  H22 ACD     1      23.550  11.820   6.020  1.00  0.00            
ATOM     48  C15 ACD     1      22.870  10.030   5.000  1.00  0.00            
ATOM     49  H23 ACD     1      21.800   9.940   5.220  1.00  0.00            
ATOM     50  H24 ACD     1      23.000   9.650   3.970  1.00  0.00            
ATOM     51  O12 ACD     1      23.660   9.250   5.890  1.00  0.00            
ATOM     52  H25 ACD     1      23.970   8.520   5.360  1.00  0.00            
ATOM     53  O13 ACD     1      25.590  13.220   5.360  1.00  0.00            
ATOM     54  C16 ACD     1      26.670  12.820   6.190  1.00  0.00            
ATOM     55  H26 ACD     1      27.600  13.170   5.730  1.00  0.00            
ATOM     56  C17 ACD     1      26.400  13.520   7.490  1.00  0.00            
ATOM     57  H27 ACD     1      25.390  13.370   7.880  1.00  0.00            
ATOM     58  O14 ACD     1      26.490  14.950   7.300  1.00  0.00            
ATOM     59  H28 ACD     1      26.180  15.280   6.450  1.00  0.00            
ATOM     60  C18 ACD     1      27.250  13.080   8.640  1.00  0.00            
ATOM     61  H29 ACD     1      28.280  13.350   8.400  1.00  0.00            
ATOM     62  O15 ACD     1      26.860  13.730   9.880  1.00  0.00            
ATOM     63  H30 ACD     1      26.570  14.580   9.540  1.00  0.00            
ATOM     64  C19 ACD     1      27.190  11.510   8.780  1.00  0.00            
ATOM     65  H31 ACD     1      27.950  11.160   9.490  1.00  0.00            
ATOM     66  O16 ACD     1      27.580  10.940   7.580  1.00  0.00            
ATOM     67  C20 ACD     1      26.750  11.300   6.410  1.00  0.00            
ATOM     68  H32 ACD     1      25.770  10.800   6.410  1.00  0.00            
ATOM     69  C21 ACD     1      27.540  10.750   5.200  1.00  0.00            
ATOM     70  H33 ACD     1      27.440   9.650   5.200  1.00  0.00            
ATOM     71  H34 ACD     1      26.990  11.010   4.280  1.00  0.00            
ATOM     72  O17 ACD     1      28.890  11.140   5.200  1.00  0.00            
ATOM     73  H35 ACD     1      29.200  10.950   6.090  1.00  0.00            
ATOM     74  O18 ACD     1      25.870  11.050   9.080  1.00  0.00            
ATOM     75  C22 ACD     1      25.850  10.070  10.060  1.00  0.00            
ATOM     76  H36 ACD     1      26.830   9.600  10.210  1.00  0.00            
ATOM     77  C23 ACD     1      25.480  10.700  11.390  1.00  0.00            
ATOM     78  H37 ACD     1      24.560  11.230  11.120  1.00  0.00            
ATOM     79  O19 ACD     1      26.550  11.560  11.790  1.00  0.00            
ATOM     80  H38 ACD     1      26.570  12.270  11.150  1.00  0.00            
ATOM     81  C24 ACD     1      25.160   9.610  12.420  1.00  0.00            
ATOM     82  H39 ACD     1      26.060   9.040  12.690  1.00  0.00            
ATOM     83  O20 ACD     1      24.620  10.080  13.680  1.00  0.00            
ATOM     84  H40 ACD     1      24.000  10.820  13.630  1.00  0.00            
ATOM     85  C25 ACD     1      24.120   8.610  11.810  1.00  0.00            
ATOM     86  H41 ACD     1      23.960   7.850  12.590  1.00  0.00            
ATOM     87  O21 ACD     1      24.570   8.010  10.650  1.00  0.00            
ATOM     88  C26 ACD     1      24.820   9.010   9.610  1.00  0.00            
ATOM     89  H42 ACD     1      23.920   9.540   9.300  1.00  0.00            
ATOM     90  C27 ACD     1      25.350   8.300   8.360  1.00  0.00            
ATOM     91  H43 ACD     1      24.590   7.650   7.890  1.00  0.00            
ATOM     92  H44 ACD     1      25.640   8.960   7.530  1.00  0.00            
ATOM     93  O22 ACD     1      26.470   7.570   8.640  1.00  0.00            
ATOM     94  H45 ACD     1      26.230   6.640   8.650  1.00  0.00            
ATOM     95  O23 ACD     1      22.880   9.220  11.610  1.00  0.00            
ATOM     96  C28 ACD     1      21.790   8.380  11.940  1.00  0.00            
ATOM     97  H46 ACD     1      22.040   7.310  11.870  1.00  0.00            
ATOM     98  C29 ACD     1      20.740   8.680  10.900  1.00  0.00            
ATOM     99  H47 ACD     1      20.750   9.770  10.800  1.00  0.00            
ATOM    100  O24 ACD     1      19.480   8.140  11.380  1.00  0.00            
ATOM    101  C30 ACD     1      21.060   7.950   9.600  1.00  0.00            
ATOM    102  H48 ACD     1      22.010   8.290   9.160  1.00  0.00            
ATOM    103  H49 ACD     1      21.140   6.870   9.810  1.00  0.00            
ATOM    104  O25 ACD     1      20.180   8.190   8.530  1.00  0.00            
ATOM    105  H50 ACD     1      19.410   7.600   8.590  1.00  0.00            
ATOM    106  C31 ACD     1      21.410   8.870  13.360  1.00  0.00            
ATOM    107  H51 ACD     1      21.350   9.970  13.310  1.00  0.00            
ATOM    108  O26 ACD     1      22.420   8.540  14.380  1.00  0.00            
ATOM    109  H52 ACD     1      23.240   9.010  14.200  1.00  0.00            
ATOM    110  C32 ACD     1      19.980   8.420  13.680  1.00  0.00            
ATOM    111  H53 ACD     1      19.990   7.340  13.870  1.00  0.00            
ATOM    112  O27 ACD     1      19.430   8.910  14.910  1.00  0.00            
ATOM    113  H54 ACD     1      18.720   8.360  15.220  1.00  0.00            
ATOM    114  C33 ACD     1      19.020   8.720  12.560  1.00  0.00            
ATOM    115  H55 ACD     1      18.020   8.370  12.840  1.00  0.00            
ATOM    116  O28 ACD     1      18.950  10.110  12.320  1.00  0.00            
ATOM    117  C34 ACD     1      17.820  10.740  11.690  1.00  0.00            
ATOM    118  H56 ACD     1      17.040  10.620  12.450  1.00  0.00            
ATOM    119  C35 ACD     1      18.230  12.210  11.520  1.00  0.00            
ATOM    120  H57 ACD     1      19.210  12.150  11.020  1.00  0.00            
ATOM    121  O29 ACD     1      18.300  12.910  12.760  1.00  0.00            
ATOM    122  H58 ACD     1      19.160  12.760  13.170  1.00  0.00            
ATOM    123  C36 ACD     1      17.370  13.040  10.670  1.00  0.00            
ATOM    124  H59 ACD     1      16.350  13.280  11.010  1.00  0.00            
ATOM    125  O30 ACD     1      17.950  14.270  10.400  1.00  0.00            
ATOM    126  H60 ACD     1      18.260  14.550  11.270  1.00  0.00            
ATOM    127  C1  EK2     2      22.190  11.870   9.110  1.00  0.00            
ATOM    128  O1  EK2     2      21.820  13.130   9.720  1.00  0.00            
ATOM    129  C2  EK2     2      22.780  14.070  10.090  1.00  0.00            
ATOM    130  C3  EK2     2      23.270  15.000   9.140  1.00  0.00            
ATOM    131  Cl1 EK2     2      22.560  14.980   7.590  1.00  0.00            
ATOM    132  C4  EK2     2      24.290  15.890   9.550  1.00  0.00            
ATOM    133  C5  EK2     2      24.830  15.810  10.850  1.00  0.00            
ATOM    134  C6  EK2     2      24.320  14.890  11.760  1.00  0.00            
ATOM    135  Cl2 EK2     2      25.040  14.800  13.360  1.00  0.00            
ATOM    136  C7  EK2     2      23.210  14.140  11.410  1.00  0.00            
ATOM    137  C8  EK2     2      22.610  13.210  12.430  1.00  0.00            
ATOM    138  O2  EK2     2      23.160  12.330  13.090  1.00  0.00            
ATOM    139  O3  EK2     2      21.390  13.580  12.860  1.00  0.00            
ATOM    140  H1  EK2     2      21.350  11.410   8.580  1.00  0.00            
ATOM    141  H2  EK2     2      23.050  11.800   8.430  1.00  0.00            
ATOM    142  H3  EK2     2      22.440  11.170   9.910  1.00  0.00            
ATOM    143  H4  EK2     2      24.590  16.690   8.890  1.00  0.00            
ATOM    144  H5  EK2     2      25.630  16.500  11.120  1.00  0.00            
ATOM    145  H6  EK2     2      21.220  14.480  12.500  1.00  0.00            
TER
ENDMDL
MODEL        1
ATOM      1  H1  ACD     1      16.010   8.870   8.500  1.00  0.00            
ATOM      2  O1  ACD     1      16.210   8.280   9.220  1.00  0.00            
ATOM      3  C1  ACD     1      17.650   8.180   9.080  1.00  0.00            
ATOM      4  H2  ACD     1      17.890   8.090   8.020  1.00  0.00            
ATOM      5  H3  ACD     1      17.990   7.280   9.610  1.00  0.00            
ATOM      6  C2  ACD     1      18.410   9.470   9.620  1.00  0.00            
ATOM      7  H4  ACD     1      19.430   9.580   9.240  1.00  0.00            
ATOM      8  O2  ACD     1      17.650  10.470   8.950  1.00  0.00            
ATOM      9  C3  ACD     1      17.890  11.830   9.230  1.00  0.00            
ATOM     10  H5  ACD     1      17.160  12.350   8.620  1.00  0.00            
ATOM     11  O3  ACD     1      19.230  12.130   8.910  1.00  0.00            
ATOM     12  C4  ACD     1      19.340  13.180   7.920  1.00  0.00            
ATOM     13  H6  ACD     1      18.390  13.630   7.620  1.00  0.00            
ATOM     14  C5  ACD     1      20.140  14.360   8.500  1.00  0.00            
ATOM     15  H7  ACD     1      21.050  13.920   8.940  1.00  0.00            
ATOM     16  O4  ACD     1      19.350  15.110   9.450  1.00  0.00            
ATOM     17  H8  ACD     1      18.760  14.430   9.810  1.00  0.00            
ATOM     18  C6  ACD     1      20.620  15.270   7.430  1.00  0.00            
ATOM     19  H9  ACD     1      19.710  15.770   7.090  1.00  0.00            
ATOM     20  O5  ACD     1      21.580  16.140   8.020  1.00  0.00            
ATOM     21  H10 ACD     1      22.390  16.160   7.500  1.00  0.00            
ATOM     22  C7  ACD     1      21.240  14.480   6.270  1.00  0.00            
ATOM     23  H11 ACD     1      21.460  15.120   5.410  1.00  0.00            
ATOM     24  O6  ACD     1      20.340  13.500   5.750  1.00  0.00            
ATOM     25  C8  ACD     1      19.980  12.500   6.740  1.00  0.00            
ATOM     26  H12 ACD     1      20.950  12.060   7.000  1.00  0.00            
ATOM     27  C9  ACD     1      19.050  11.390   6.170  1.00  0.00            
ATOM     28  H13 ACD     1      19.620  10.870   5.400  1.00  0.00            
ATOM     29  H14 ACD     1      18.840  10.700   6.990  1.00  0.00            
ATOM     30  O7  ACD     1      17.800  11.860   5.640  1.00  0.00            
ATOM     31  H15 ACD     1      18.020  12.400   4.880  1.00  0.00            
ATOM     32  O8  ACD     1      22.440  13.840   6.720  1.00  0.00            
ATOM     33  C10 ACD     1      23.550  13.920   5.760  1.00  0.00            
ATOM     34  H16 ACD     1      23.080  13.760   4.770  1.00  0.00            
ATOM     35  C11 ACD     1      24.360  15.250   5.860  1.00  0.00            
ATOM     36  H17 ACD     1      24.720  15.310   6.900  1.00  0.00            
ATOM     37  O9  ACD     1      23.490  16.390   5.520  1.00  0.00            
ATOM     38  H18 ACD     1      24.050  17.160   5.350  1.00  0.00            
ATOM     39  C12 ACD     1      25.620  15.110   4.910  1.00  0.00            
ATOM     40  H19 ACD     1      25.230  15.050   3.880  1.00  0.00            
ATOM     41  O10 ACD     1      26.580  16.160   5.110  1.00  0.00            
ATOM     42  H20 ACD     1      27.200  16.230   4.380  1.00  0.00            
ATOM     43  C13 ACD     1      26.380  13.820   5.250  1.00  0.00            
ATOM     44  H21 ACD     1      27.210  13.670   4.550  1.00  0.00            
ATOM     45  O11 ACD     1      25.520  12.750   5.190  1.00  0.00            
ATOM     46  C14 ACD     1      24.460  12.750   6.100  1.00  0.00            
ATOM     47  H22 ACD     1      24.860  12.850   7.120  1.00  0.00            
ATOM     48  C15 ACD     1      23.790  11.390   6.040  1.00  0.00            
ATOM     49  H23 ACD     1      23.120  11.290   6.910  1.00  0.00            
ATOM     50  H24 ACD     1      23.120  11.420   5.160  1.00  0.00            
ATOM     51  O12 ACD     1      24.640  10.250   5.990  1.00  0.00            
ATOM     52  H25 ACD     1      25.170  10.400   5.200  1.00  0.00            
ATOM     53  O13 ACD     1      26.840  13.960   6.550  1.00  0.00            
ATOM     54  C16 ACD     1      28.000  13.260   6.960  1.00  0.00            
ATOM     55  H26 ACD     1      28.900  13.780   6.600  1.00  0.00            
ATOM     56  C17 ACD     1      27.980  13.480   8.500  1.00  0.00            
ATOM     57  H27 ACD     1      26.930  13.230   8.740  1.00  0.00            
ATOM     58  O14 ACD     1      28.210  14.820   8.930  1.00  0.00            
ATOM     59  H28 ACD     1      27.650  15.480   8.510  1.00  0.00            
ATOM     60  C18 ACD     1      28.760  12.520   9.320  1.00  0.00            
ATOM     61  H29 ACD     1      29.790  12.910   9.400  1.00  0.00            
ATOM     62  O15 ACD     1      28.290  12.630  10.680  1.00  0.00            
ATOM     63  H30 ACD     1      28.400  13.570  10.820  1.00  0.00            
ATOM     64  C19 ACD     1      28.500  11.110   8.820  1.00  0.00            
ATOM     65  H31 ACD     1      29.070  10.320   9.320  1.00  0.00            
ATOM     66  O16 ACD     1      28.850  10.980   7.410  1.00  0.00            
ATOM     67  C20 ACD     1      28.010  11.780   6.550  1.00  0.00            
ATOM     68  H32 ACD     1      26.990  11.380   6.580  1.00  0.00            
ATOM     69  C21 ACD     1      28.480  11.490   5.090  1.00  0.00            
ATOM     70  H33 ACD     1      28.860  10.460   5.070  1.00  0.00            
ATOM     71  H34 ACD     1      27.560  11.480   4.480  1.00  0.00            
ATOM     72  O17 ACD     1      29.620  12.300   4.750  1.00  0.00            
ATOM     73  H35 ACD     1      30.460  11.860   4.940  1.00  0.00            
ATOM     74  O18 ACD     1      27.170  10.640   8.930  1.00  0.00            
ATOM     75  C22 ACD     1      26.940   9.370   9.660  1.00  0.00            
ATOM     76  H36 ACD     1      27.830   8.740   9.810  1.00  0.00            
ATOM     77  C23 ACD     1      26.320   9.730  10.990  1.00  0.00            
ATOM     78  H37 ACD     1      25.400  10.290  10.820  1.00  0.00            
ATOM     79  O19 ACD     1      27.310  10.400  11.830  1.00  0.00            
ATOM     80  H38 ACD     1      27.630  11.230  11.460  1.00  0.00            
ATOM     81  C24 ACD     1      25.960   8.360  11.680  1.00  0.00            
ATOM     82  H39 ACD     1      26.880   7.770  11.810  1.00  0.00            
ATOM     83  O20 ACD     1      25.360   8.680  12.910  1.00  0.00            
ATOM     84  H40 ACD     1      26.100   9.170  13.290  1.00  0.00            
ATOM     85  C25 ACD     1      25.010   7.560  10.790  1.00  0.00            
ATOM     86  H41 ACD     1      24.860   6.590  11.260  1.00  0.00            
ATOM     87  O21 ACD     1      25.620   7.410   9.580  1.00  0.00            
ATOM     88  C26 ACD     1      25.990   8.560   8.880  1.00  0.00            
ATOM     89  H42 ACD     1      25.100   9.190   8.740  1.00  0.00            
ATOM     90  C27 ACD     1      26.600   8.200   7.520  1.00  0.00            
ATOM     91  H43 ACD     1      25.850   7.760   6.850  1.00  0.00            
ATOM     92  H44 ACD     1      26.850   9.180   7.110  1.00  0.00            
ATOM     93  O22 ACD     1      27.790   7.450   7.640  1.00  0.00            
ATOM     94  H45 ACD     1      28.090   7.140   6.780  1.00  0.00            
ATOM     95  O23 ACD     1      23.790   8.280  10.590  1.00  0.00            
ATOM     96  C28 ACD     1      22.610   7.500  10.870  1.00  0.00            
ATOM     97  H46 ACD     1      22.810   6.440  10.670  1.00  0.00            
ATOM     98  C29 ACD     1      21.490   7.990   9.930  1.00  0.00            
ATOM     99  H47 ACD     1      21.400   9.050  10.200  1.00  0.00            
ATOM    100  O24 ACD     1      20.260   7.320  10.300  1.00  0.00            
ATOM    101  C30 ACD     1      21.790   7.870   8.430  1.00  0.00            
ATOM    102  H48 ACD     1      22.800   8.280   8.320  1.00  0.00            
ATOM    103  H49 ACD     1      21.840   6.820   8.120  1.00  0.00            
ATOM    104  O25 ACD     1      20.910   8.690   7.570  1.00  0.00            
ATOM    105  H50 ACD     1      21.470   8.860   6.810  1.00  0.00            
ATOM    106  C31 ACD     1      22.250   7.680  12.280  1.00  0.00            
ATOM    107  H51 ACD     1      22.270   8.760  12.480  1.00  0.00            
ATOM    108  O26 ACD     1      23.200   7.030  13.190  1.00  0.00            
ATOM    109  H52 ACD     1      23.880   7.670  13.410  1.00  0.00            
ATOM    110  C32 ACD     1      20.870   7.160  12.620  1.00  0.00            
ATOM    111  H53 ACD     1      20.910   6.080  12.420  1.00  0.00            
ATOM    112  O27 ACD     1      20.490   7.470  13.950  1.00  0.00            
ATOM    113  H54 ACD     1      19.980   8.280  13.880  1.00  0.00            
ATOM    114  C33 ACD     1      19.820   7.620  11.660  1.00  0.00            
ATOM    115  H55 ACD     1      18.890   7.090  11.900  1.00  0.00            
ATOM    116  O28 ACD     1      19.530   9.040  11.790  1.00  0.00            
ATOM    117  C34 ACD     1      18.410   9.620  11.140  1.00  0.00            
ATOM    118  H56 ACD     1      17.420   9.310  11.490  1.00  0.00            
ATOM    119  C35 ACD     1      18.620  11.080  11.580  1.00  0.00            
ATOM    120  H57 ACD     1      19.660  11.290  11.320  1.00  0.00            
ATOM    121  O29 ACD     1      18.360  11.210  12.960  1.00  0.00            
ATOM    122  H58 ACD     1      19.090  10.800  13.430  1.00  0.00            
ATOM    123  C36 ACD     1      17.750  12.040  10.740  1.00  0.00            
ATOM    124  H59 ACD     1      16.720  11.930  11.080  1.00  0.00            
ATOM    125  O30 ACD     1      18.020  13.420  11.020  1.00  0.00            
ATOM    126  H60 ACD     1      18.430  13.490  11.890  1.00  0.00            
ATOM    127  C1  EK2     2      22.580  11.340   9.790  1.00  0.00            
ATOM    128  O1  EK2     2      22.510  12.320  10.880  1.00  0.00            
ATOM    129  C2  EK2     2      23.670  12.570  11.590  1.00  0.00            
ATOM    130  C3  EK2     2      24.710  13.400  11.110  1.00  0.00            
ATOM    131  Cl1 EK2     2      24.630  14.110   9.490  1.00  0.00            
ATOM    132  C4  EK2     2      25.820  13.740  11.940  1.00  0.00            
ATOM    133  C5  EK2     2      25.880  13.270  13.270  1.00  0.00            
ATOM    134  C6  EK2     2      24.860  12.480  13.790  1.00  0.00            
ATOM    135  Cl2 EK2     2      24.950  12.030  15.450  1.00  0.00            
ATOM    136  C7  EK2     2      23.700  12.210  12.960  1.00  0.00            
ATOM    137  C8  EK2     2      22.500  11.520  13.590  1.00  0.00            
ATOM    138  O2  EK2     2      22.560  10.490  14.310  1.00  0.00            
ATOM    139  O3  EK2     2      21.260  11.750  13.080  1.00  0.00            
ATOM    140  H1  EK2     2      23.080  10.460  10.200  1.00  0.00            
ATOM    141  H2  EK2     2      21.590  10.960   9.520  1.00  0.00            
ATOM    142  H3  EK2     2      23.200  11.660   8.940  1.00  0.00            
ATOM    143  H4  EK2     2      26.600  14.330  11.470  1.00  0.00            
ATOM    144  H5  EK2     2      26.780  13.370  13.870  1.00  0.00            
ATOM    145  H6  EK2     2      21.270  12.640  12.690  1.00  0.00            
TER
ENDMDL
MODEL        1
ATOM      1  H1  ACD     1      15.890  14.530  10.230  1.00  0.00            
ATOM      2  O1  ACD     1      16.270  13.650  10.380  1.00  0.00            
ATOM      3  C1  ACD     1      17.560  13.620   9.770  1.00  0.00            
ATOM      4  H2  ACD     1      17.590  13.840   8.690  1.00  0.00            
ATOM      5  H3  ACD     1      17.880  12.570   9.820  1.00  0.00            
ATOM      6  C2  ACD     1      18.640  14.490  10.420  1.00  0.00            
ATOM      7  H4  ACD     1      19.620  14.300   9.950  1.00  0.00            
ATOM      8  O2  ACD     1      18.230  15.810  10.110  1.00  0.00            
ATOM      9  C3  ACD     1      18.910  16.850  10.810  1.00  0.00            
ATOM     10  H5  ACD     1      18.460  17.770  10.420  1.00  0.00            
ATOM     11  O3  ACD     1      20.320  16.880  10.420  1.00  0.00            
ATOM     12  C4  ACD     1      20.700  17.800   9.450  1.00  0.00            
ATOM     13  H6  ACD     1      19.880  18.470   9.150  1.00  0.00            
ATOM     14  C5  ACD     1      21.790  18.550  10.170  1.00  0.00            
ATOM     15  H7  ACD     1      22.490  17.810  10.580  1.00  0.00            
ATOM     16  O4  ACD     1      21.190  19.360  11.170  1.00  0.00            
ATOM     17  H8  ACD     1      20.710  18.790  11.780  1.00  0.00            
ATOM     18  C6  ACD     1      22.650  19.380   9.250  1.00  0.00            
ATOM     19  H9  ACD     1      22.110  20.260   8.870  1.00  0.00            
ATOM     20  O5  ACD     1      23.850  19.770   9.980  1.00  0.00            
ATOM     21  H10 ACD     1      24.400  18.980  10.060  1.00  0.00            
ATOM     22  C7  ACD     1      23.100  18.600   8.000  1.00  0.00            
ATOM     23  H11 ACD     1      23.450  19.340   7.290  1.00  0.00            
ATOM     24  O6  ACD     1      22.010  17.890   7.380  1.00  0.00            
ATOM     25  C8  ACD     1      21.240  17.010   8.180  1.00  0.00            
ATOM     26  H12 ACD     1      21.930  16.240   8.550  1.00  0.00            
ATOM     27  C9  ACD     1      20.060  16.430   7.290  1.00  0.00            
ATOM     28  H13 ACD     1      20.410  15.810   6.460  1.00  0.00            
ATOM     29  H14 ACD     1      19.480  15.730   7.910  1.00  0.00            
ATOM     30  O7  ACD     1      19.210  17.450   6.790  1.00  0.00            
ATOM     31  H15 ACD     1      19.790  18.190   6.560  1.00  0.00            
ATOM     32  O8  ACD     1      24.150  17.680   8.270  1.00  0.00            
ATOM     33  C10 ACD     1      24.930  17.220   7.170  1.00  0.00            
ATOM     34  H16 ACD     1      24.340  17.270   6.250  1.00  0.00            
ATOM     35  C11 ACD     1      26.170  18.190   7.240  1.00  0.00            
ATOM     36  H17 ACD     1      26.400  18.150   8.320  1.00  0.00            
ATOM     37  O9  ACD     1      25.870  19.560   6.800  1.00  0.00            
ATOM     38  H18 ACD     1      26.680  20.070   6.720  1.00  0.00            
ATOM     39  C12 ACD     1      27.370  17.630   6.440  1.00  0.00            
ATOM     40  H19 ACD     1      27.170  17.620   5.360  1.00  0.00            
ATOM     41  O10 ACD     1      28.440  18.560   6.690  1.00  0.00            
ATOM     42  H20 ACD     1      28.710  18.580   7.610  1.00  0.00            
ATOM     43  C13 ACD     1      27.700  16.190   6.790  1.00  0.00            
ATOM     44  H21 ACD     1      28.510  15.930   6.090  1.00  0.00            
ATOM     45  O11 ACD     1      26.570  15.350   6.740  1.00  0.00            
ATOM     46  C14 ACD     1      25.360  15.710   7.410  1.00  0.00            
ATOM     47  H22 ACD     1      25.680  15.650   8.460  1.00  0.00            
ATOM     48  C15 ACD     1      24.240  14.760   7.090  1.00  0.00            
ATOM     49  H23 ACD     1      23.270  15.220   7.350  1.00  0.00            
ATOM     50  H24 ACD     1      24.150  14.520   6.020  1.00  0.00            
ATOM     51  O12 ACD     1      24.370  13.510   7.760  1.00  0.00            
ATOM     52  H25 ACD     1      25.020  12.980   7.280  1.00  0.00            
ATOM     53  O13 ACD     1      28.180  16.170   8.190  1.00  0.00            
ATOM     54  C16 ACD     1      28.890  15.040   8.640  1.00  0.00            
ATOM     55  H26 ACD     1      29.920  15.190   8.300  1.00  0.00            
ATOM     56  C17 ACD     1      28.780  15.270  10.160  1.00  0.00            
ATOM     57  H27 ACD     1      27.740  15.500  10.450  1.00  0.00            
ATOM     58  O14 ACD     1      29.600  16.390  10.490  1.00  0.00            
ATOM     59  H28 ACD     1      29.400  17.070   9.840  1.00  0.00            
ATOM     60  C18 ACD     1      29.310  14.060  11.030  1.00  0.00            
ATOM     61  H29 ACD     1      30.390  13.920  10.910  1.00  0.00            
ATOM     62  O15 ACD     1      29.050  14.190  12.420  1.00  0.00            
ATOM     63  H30 ACD     1      29.330  15.080  12.670  1.00  0.00            
ATOM     64  C19 ACD     1      28.640  12.750  10.480  1.00  0.00            
ATOM     65  H31 ACD     1      29.110  11.950  11.070  1.00  0.00            
ATOM     66  O16 ACD     1      28.950  12.570   9.100  1.00  0.00            
ATOM     67  C20 ACD     1      28.350  13.540   8.280  1.00  0.00            
ATOM     68  H32 ACD     1      27.260  13.550   8.410  1.00  0.00            
ATOM     69  C21 ACD     1      28.670  13.150   6.850  1.00  0.00            
ATOM     70  H33 ACD     1      28.540  12.070   6.720  1.00  0.00            
ATOM     71  H34 ACD     1      27.920  13.590   6.190  1.00  0.00            
ATOM     72  O17 ACD     1      29.910  13.470   6.330  1.00  0.00            
ATOM     73  H35 ACD     1      30.400  12.640   6.310  1.00  0.00            
ATOM     74  O18 ACD     1      27.190  12.810  10.620  1.00  0.00            
ATOM     75  C22 ACD     1      26.620  11.630  11.180  1.00  0.00            
ATOM     76  H36 ACD     1      27.360  10.830  11.290  1.00  0.00            
ATOM     77  C23 ACD     1      26.080  11.940  12.580  1.00  0.00            
ATOM     78  H37 ACD     1      25.330  12.730  12.740  1.00  0.00            
ATOM     79  O19 ACD     1      27.250  12.280  13.430  1.00  0.00            
ATOM     80  H38 ACD     1      27.710  13.010  13.000  1.00  0.00            
ATOM     81  C24 ACD     1      25.510  10.670  13.110  1.00  0.00            
ATOM     82  H39 ACD     1      26.210   9.820  13.140  1.00  0.00            
ATOM     83  O20 ACD     1      25.120  10.710  14.490  1.00  0.00            
ATOM     84  H40 ACD     1      24.390  11.330  14.460  1.00  0.00            
ATOM     85  C25 ACD     1      24.350  10.310  12.190  1.00  0.00            
ATOM     86  H41 ACD     1      23.850   9.410  12.560  1.00  0.00            
ATOM     87  O21 ACD     1      24.870  10.030  10.900  1.00  0.00            
ATOM     88  C26 ACD     1      25.530  11.130  10.240  1.00  0.00            
ATOM     89  H42 ACD     1      24.820  11.940  10.020  1.00  0.00            
ATOM     90  C27 ACD     1      26.020  10.750   8.860  1.00  0.00            
ATOM     91  H43 ACD     1      25.150  10.310   8.360  1.00  0.00            
ATOM     92  H44 ACD     1      26.250  11.700   8.360  1.00  0.00            
ATOM     93  O22 ACD     1      27.120   9.860   8.980  1.00  0.00            
ATOM     94  H45 ACD     1      27.350   9.540   8.100  1.00  0.00            
ATOM     95  O23 ACD     1      23.390  11.320  12.120  1.00  0.00            
ATOM     96  C28 ACD     1      22.040  10.900  11.740  1.00  0.00            
ATOM     97  H46 ACD     1      22.150   9.920  11.260  1.00  0.00            
ATOM     98  C29 ACD     1      21.530  11.960  10.680  1.00  0.00            
ATOM     99  H47 ACD     1      21.800  13.000  10.900  1.00  0.00            
ATOM    100  O24 ACD     1      20.110  11.820  10.660  1.00  0.00            
ATOM    101  C30 ACD     1      22.040  11.670   9.250  1.00  0.00            
ATOM    102  H48 ACD     1      23.060  11.270   9.190  1.00  0.00            
ATOM    103  H49 ACD     1      21.360  10.870   8.940  1.00  0.00            
ATOM    104  O25 ACD     1      21.850  12.870   8.400  1.00  0.00            
ATOM    105  H50 ACD     1      22.740  13.230   8.410  1.00  0.00            
ATOM    106  C31 ACD     1      21.210  10.830  13.030  1.00  0.00            
ATOM    107  H51 ACD     1      21.420  11.780  13.540  1.00  0.00            
ATOM    108  O26 ACD     1      21.660   9.880  13.940  1.00  0.00            
ATOM    109  H52 ACD     1      21.740  10.230  14.840  1.00  0.00            
ATOM    110  C32 ACD     1      19.740  10.790  12.810  1.00  0.00            
ATOM    111  H53 ACD     1      19.410   9.890  12.270  1.00  0.00            
ATOM    112  O27 ACD     1      19.000  11.060  14.010  1.00  0.00            
ATOM    113  H54 ACD     1      19.450  11.870  14.280  1.00  0.00            
ATOM    114  C33 ACD     1      19.340  11.880  11.880  1.00  0.00            
ATOM    115  H55 ACD     1      18.270  11.710  11.690  1.00  0.00            
ATOM    116  O28 ACD     1      19.520  13.170  12.480  1.00  0.00            
ATOM    117  C34 ACD     1      18.740  14.300  11.950  1.00  0.00            
ATOM    118  H56 ACD     1      17.730  14.100  12.330  1.00  0.00            
ATOM    119  C35 ACD     1      19.210  15.410  12.800  1.00  0.00            
ATOM    120  H57 ACD     1      20.300  15.450  12.610  1.00  0.00            
ATOM    121  O29 ACD     1      18.870  15.150  14.190  1.00  0.00            
ATOM    122  H58 ACD     1      19.220  14.310  14.500  1.00  0.00            
ATOM    123  C36 ACD     1      18.730  16.820  12.340  1.00  0.00            
ATOM    124  H59 ACD     1      17.660  16.890  12.580  1.00  0.00            
ATOM    125  O30 ACD     1      19.380  17.880  13.030  1.00  0.00            
ATOM    126  H60 ACD     1      19.000  17.920  13.910  1.00  0.00            
ATOM    127  C1  EK2     2      23.830  14.660  10.790  1.00  0.00            
ATOM    128  O1  EK2     2      23.670  15.560  11.880  1.00  0.00            
ATOM    129  C2  EK2     2      24.720  15.750  12.830  1.00  0.00            
ATOM    130  C3  EK2     2      25.780  16.600  12.430  1.00  0.00            
ATOM    131  Cl1 EK2     2      25.800  17.370  10.870  1.00  0.00            
ATOM    132  C4  EK2     2      26.820  16.840  13.350  1.00  0.00            
ATOM    133  C5  EK2     2      26.710  16.230  14.590  1.00  0.00            
ATOM    134  C6  EK2     2      25.560  15.480  14.970  1.00  0.00            
ATOM    135  Cl2 EK2     2      25.360  14.940  16.640  1.00  0.00            
ATOM    136  C7  EK2     2      24.590  15.150  14.050  1.00  0.00            
ATOM    137  C8  EK2     2      23.410  14.190  14.190  1.00  0.00            
ATOM    138  O2  EK2     2      23.520  13.060  14.630  1.00  0.00            
ATOM    139  O3  EK2     2      22.260  14.900  14.240  1.00  0.00            
ATOM    140  H1  EK2     2      22.920  14.590  10.190  1.00  0.00            
ATOM    141  H2  EK2     2      24.600  15.030  10.110  1.00  0.00            
ATOM    142  H3  EK2     2      24.190  13.700  11.190  1.00  0.00            
ATOM    143  H4  EK2     2      27.650  17.460  13.040  1.00  0.00            
ATOM    144  H5  EK2     2      27.490  16.300  15.340  1.00  0.00            
ATOM    145  H6  EK2     2      22.430  15.810  13.920  1.00  0.00            
TER
ENDMDL
MODEL        1
ATOM      1  H1  ACD     1       7.330  17.010   8.220  1.00  0.00            
ATOM      2  O1  ACD     1       7.740  17.670   8.780  1.00  0.00            
ATOM      3  C1  ACD     1       8.470  18.670   8.060  1.00  0.00            
ATOM      4  H2  ACD     1       9.060  19.260   8.770  1.00  0.00            
ATOM      5  H3  ACD     1       7.740  19.360   7.630  1.00  0.00            
ATOM      6  C2  ACD     1       9.390  18.120   7.090  1.00  0.00            
ATOM      7  H4  ACD     1      10.120  17.540   7.660  1.00  0.00            
ATOM      8  O2  ACD     1       8.700  17.290   6.140  1.00  0.00            
ATOM      9  C3  ACD     1       9.520  16.520   5.310  1.00  0.00            
ATOM     10  H5  ACD     1       8.840  15.900   4.720  1.00  0.00            
ATOM     11  O3  ACD     1      10.400  15.710   6.110  1.00  0.00            
ATOM     12  C4  ACD     1       9.850  14.410   6.450  1.00  0.00            
ATOM     13  H6  ACD     1       8.760  14.350   6.420  1.00  0.00            
ATOM     14  C5  ACD     1      10.390  13.380   5.420  1.00  0.00            
ATOM     15  H7  ACD     1      11.470  13.440   5.580  1.00  0.00            
ATOM     16  O4  ACD     1      10.110  13.740   4.050  1.00  0.00            
ATOM     17  H8  ACD     1       9.160  13.710   3.950  1.00  0.00            
ATOM     18  C6  ACD     1      10.180  11.890   5.820  1.00  0.00            
ATOM     19  H9  ACD     1       9.090  11.780   5.800  1.00  0.00            
ATOM     20  O5  ACD     1      10.850  11.060   4.850  1.00  0.00            
ATOM     21  H10 ACD     1      11.760  11.380   4.800  1.00  0.00            
ATOM     22  C7  ACD     1      10.670  11.640   7.240  1.00  0.00            
ATOM     23  H11 ACD     1      10.360  10.610   7.460  1.00  0.00            
ATOM     24  O6  ACD     1       9.970  12.610   8.080  1.00  0.00            
ATOM     25  C8  ACD     1      10.310  13.960   7.840  1.00  0.00            
ATOM     26  H12 ACD     1      11.390  14.120   7.960  1.00  0.00            
ATOM     27  C9  ACD     1       9.650  14.790   8.880  1.00  0.00            
ATOM     28  H13 ACD     1       9.210  15.670   8.400  1.00  0.00            
ATOM     29  H14 ACD     1       8.790  14.310   9.360  1.00  0.00            
ATOM     30  O7  ACD     1      10.530  15.240   9.880  1.00  0.00            
ATOM     31  H15 ACD     1       9.970  15.590  10.580  1.00  0.00            
ATOM     32  O8  ACD     1      12.110  11.800   7.330  1.00  0.00            
ATOM     33  C10 ACD     1      12.800  11.300   8.410  1.00  0.00            
ATOM     34  H16 ACD     1      12.930  10.210   8.330  1.00  0.00            
ATOM     35  C11 ACD     1      14.160  12.020   8.300  1.00  0.00            
ATOM     36  H17 ACD     1      14.030  13.110   8.230  1.00  0.00            
ATOM     37  O9  ACD     1      14.850  11.540   7.120  1.00  0.00            
ATOM     38  H18 ACD     1      15.230  10.690   7.390  1.00  0.00            
ATOM     39  C12 ACD     1      15.060  11.780   9.620  1.00  0.00            
ATOM     40  H19 ACD     1      15.240  10.720   9.820  1.00  0.00            
ATOM     41  O10 ACD     1      16.270  12.530   9.610  1.00  0.00            
ATOM     42  H20 ACD     1      16.160  13.220  10.260  1.00  0.00            
ATOM     43  C13 ACD     1      14.250  12.210  10.850  1.00  0.00            
ATOM     44  H21 ACD     1      14.850  12.030  11.750  1.00  0.00            
ATOM     45  O11 ACD     1      13.000  11.530  10.960  1.00  0.00            
ATOM     46  C14 ACD     1      12.070  11.560   9.840  1.00  0.00            
ATOM     47  H22 ACD     1      11.450  12.460   9.810  1.00  0.00            
ATOM     48  C15 ACD     1      11.130  10.360  10.270  1.00  0.00            
ATOM     49  H23 ACD     1      10.700  10.620  11.250  1.00  0.00            
ATOM     50  H24 ACD     1      10.290  10.400   9.560  1.00  0.00            
ATOM     51  O12 ACD     1      11.860   9.100  10.270  1.00  0.00            
ATOM     52  H25 ACD     1      11.260   8.480  10.680  1.00  0.00            
ATOM     53  O13 ACD     1      13.900  13.630  10.860  1.00  0.00            
ATOM     54  C16 ACD     1      14.080  14.360  12.050  1.00  0.00            
ATOM     55  H26 ACD     1      14.540  13.740  12.830  1.00  0.00            
ATOM     56  C17 ACD     1      15.190  15.340  11.800  1.00  0.00            
ATOM     57  H27 ACD     1      14.920  16.010  10.970  1.00  0.00            
ATOM     58  O14 ACD     1      16.450  14.760  11.530  1.00  0.00            
ATOM     59  H28 ACD     1      17.090  15.070  12.180  1.00  0.00            
ATOM     60  C18 ACD     1      15.340  16.360  12.960  1.00  0.00            
ATOM     61  H29 ACD     1      15.520  15.810  13.890  1.00  0.00            
ATOM     62  O15 ACD     1      16.340  17.380  12.900  1.00  0.00            
ATOM     63  H30 ACD     1      16.010  17.940  12.190  1.00  0.00            
ATOM     64  C19 ACD     1      13.990  16.970  13.160  1.00  0.00            
ATOM     65  H31 ACD     1      14.100  17.700  13.970  1.00  0.00            
ATOM     66  O16 ACD     1      13.080  15.970  13.570  1.00  0.00            
ATOM     67  C20 ACD     1      12.790  15.020  12.480  1.00  0.00            
ATOM     68  H32 ACD     1      12.330  15.560  11.650  1.00  0.00            
ATOM     69  C21 ACD     1      11.680  14.050  12.910  1.00  0.00            
ATOM     70  H33 ACD     1      10.730  14.560  13.110  1.00  0.00            
ATOM     71  H34 ACD     1      11.590  13.300  12.120  1.00  0.00            
ATOM     72  O17 ACD     1      12.010  13.370  14.110  1.00  0.00            
ATOM     73  H35 ACD     1      11.170  12.980  14.390  1.00  0.00            
ATOM     74  O18 ACD     1      13.560  17.810  11.990  1.00  0.00            
ATOM     75  C22 ACD     1      13.030  19.120  12.410  1.00  0.00            
ATOM     76  H36 ACD     1      12.710  19.040  13.450  1.00  0.00            
ATOM     77  C23 ACD     1      14.100  20.210  12.380  1.00  0.00            
ATOM     78  H37 ACD     1      14.680  20.150  11.450  1.00  0.00            
ATOM     79  O19 ACD     1      15.140  20.080  13.370  1.00  0.00            
ATOM     80  H38 ACD     1      15.790  20.790  13.380  1.00  0.00            
ATOM     81  C24 ACD     1      13.310  21.550  12.590  1.00  0.00            
ATOM     82  H39 ACD     1      13.020  21.520  13.640  1.00  0.00            
ATOM     83  O20 ACD     1      13.990  22.810  12.480  1.00  0.00            
ATOM     84  H40 ACD     1      13.370  23.390  12.930  1.00  0.00            
ATOM     85  C25 ACD     1      12.090  21.710  11.650  1.00  0.00            
ATOM     86  H41 ACD     1      11.570  22.610  11.970  1.00  0.00            
ATOM     87  O21 ACD     1      11.220  20.560  11.760  1.00  0.00            
ATOM     88  C26 ACD     1      11.820  19.300  11.420  1.00  0.00            
ATOM     89  H42 ACD     1      12.270  19.340  10.420  1.00  0.00            
ATOM     90  C27 ACD     1      10.780  18.180  11.530  1.00  0.00            
ATOM     91  H43 ACD     1       9.910  18.470  10.920  1.00  0.00            
ATOM     92  H44 ACD     1      11.170  17.320  10.970  1.00  0.00            
ATOM     93  O22 ACD     1      10.490  17.890  12.830  1.00  0.00            
ATOM     94  H45 ACD     1       9.890  17.140  12.960  1.00  0.00            
ATOM     95  O23 ACD     1      12.550  21.750  10.340  1.00  0.00            
ATOM     96  C28 ACD     1      11.740  22.420   9.340  1.00  0.00            
ATOM     97  H46 ACD     1      11.780  23.480   9.610  1.00  0.00            
ATOM     98  C29 ACD     1      10.290  21.810   9.250  1.00  0.00            
ATOM     99  H47 ACD     1      10.400  20.760   9.540  1.00  0.00            
ATOM    100  O24 ACD     1       9.780  21.970   7.930  1.00  0.00            
ATOM    101  C30 ACD     1       9.330  22.380  10.190  1.00  0.00            
ATOM    102  H48 ACD     1       8.370  21.990   9.820  1.00  0.00            
ATOM    103  H49 ACD     1       9.310  21.900  11.180  1.00  0.00            
ATOM    104  O25 ACD     1       9.350  23.800  10.200  1.00  0.00            
ATOM    105  H50 ACD     1       8.800  24.190  10.890  1.00  0.00            
ATOM    106  C31 ACD     1      12.610  22.140   8.100  1.00  0.00            
ATOM    107  H51 ACD     1      13.060  21.150   8.010  1.00  0.00            
ATOM    108  O26 ACD     1      13.610  23.160   8.180  1.00  0.00            
ATOM    109  H52 ACD     1      14.210  22.960   8.900  1.00  0.00            
ATOM    110  C32 ACD     1      11.840  22.320   6.840  1.00  0.00            
ATOM    111  H53 ACD     1      11.690  23.410   6.830  1.00  0.00            
ATOM    112  O27 ACD     1      12.540  21.800   5.700  1.00  0.00            
ATOM    113  H54 ACD     1      13.160  22.450   5.350  1.00  0.00            
ATOM    114  C33 ACD     1      10.580  21.450   6.920  1.00  0.00            
ATOM    115  H55 ACD     1       9.990  21.580   6.010  1.00  0.00            
ATOM    116  O28 ACD     1      10.870  20.050   7.080  1.00  0.00            
ATOM    117  C34 ACD     1      10.090  19.110   6.290  1.00  0.00            
ATOM    118  H56 ACD     1       9.300  19.650   5.760  1.00  0.00            
ATOM    119  C35 ACD     1      11.020  18.430   5.320  1.00  0.00            
ATOM    120  H57 ACD     1      11.710  17.950   6.020  1.00  0.00            
ATOM    121  O29 ACD     1      11.650  19.420   4.550  1.00  0.00            
ATOM    122  H58 ACD     1      12.000  20.060   5.170  1.00  0.00            
ATOM    123  C36 ACD     1      10.350  17.440   4.380  1.00  0.00            
ATOM    124  H59 ACD     1       9.630  17.880   3.690  1.00  0.00            
ATOM    125  O30 ACD     1      11.310  16.640   3.690  1.00  0.00            
ATOM    126  H60 ACD     1      11.860  16.130   4.290  1.00  0.00            
ATOM    127  C1  EK2     2      12.960  17.470   8.580  1.00  0.00            
ATOM    128  O1  EK2     2      13.900  17.520   7.500  1.00  0.00            
ATOM    129  C2  EK2     2      15.020  16.780   7.480  1.00  0.00            
ATOM    130  C3  EK2     2      14.980  15.570   6.800  1.00  0.00            
ATOM    131  Cl1 EK2     2      13.600  14.970   5.950  1.00  0.00            
ATOM    132  C4  EK2     2      16.120  14.700   6.830  1.00  0.00            
ATOM    133  C5  EK2     2      17.340  15.180   7.340  1.00  0.00            
ATOM    134  C6  EK2     2      17.340  16.330   8.140  1.00  0.00            
ATOM    135  Cl2 EK2     2      18.760  16.740   8.970  1.00  0.00            
ATOM    136  C7  EK2     2      16.160  17.140   8.250  1.00  0.00            
ATOM    137  C8  EK2     2      16.190  18.440   8.950  1.00  0.00            
ATOM    138  O2  EK2     2      15.860  18.630  10.090  1.00  0.00            
ATOM    139  O3  EK2     2      16.390  19.430   8.140  1.00  0.00            
ATOM    140  H1  EK2     2      12.530  16.460   8.620  1.00  0.00            
ATOM    141  H2  EK2     2      13.560  17.660   9.480  1.00  0.00            
ATOM    142  H3  EK2     2      12.170  18.230   8.490  1.00  0.00            
ATOM    143  H4  EK2     2      15.980  13.760   6.310  1.00  0.00            
ATOM    144  H5  EK2     2      18.260  14.610   7.290  1.00  0.00            
ATOM    145  H6  EK2     2      16.360  19.100   7.220  1.00  0.00            
TER
ENDMDL
MODEL        1
ATOM      1  H1  ACD     1      17.910  12.500  -3.310  1.00  0.00            
ATOM      2  O1  ACD     1      17.530  13.320  -3.640  1.00  0.00            
ATOM      3  C1  ACD     1      18.510  14.330  -3.390  1.00  0.00            
ATOM      4  H2  ACD     1      18.040  15.310  -3.580  1.00  0.00            
ATOM      5  H3  ACD     1      19.410  14.090  -3.980  1.00  0.00            
ATOM      6  C2  ACD     1      18.940  14.460  -1.880  1.00  0.00            
ATOM      7  H4  ACD     1      18.080  14.770  -1.280  1.00  0.00            
ATOM      8  O2  ACD     1      19.170  13.110  -1.450  1.00  0.00            
ATOM      9  C3  ACD     1      19.510  13.010  -0.130  1.00  0.00            
ATOM     10  H5  ACD     1      19.700  11.970   0.150  1.00  0.00            
ATOM     11  O3  ACD     1      18.420  13.500   0.660  1.00  0.00            
ATOM     12  C4  ACD     1      17.710  12.540   1.360  1.00  0.00            
ATOM     13  H6  ACD     1      17.970  11.510   1.090  1.00  0.00            
ATOM     14  C5  ACD     1      18.030  12.770   2.860  1.00  0.00            
ATOM     15  H7  ACD     1      17.860  13.840   3.050  1.00  0.00            
ATOM     16  O4  ACD     1      19.420  12.610   3.110  1.00  0.00            
ATOM     17  H8  ACD     1      19.630  13.000   3.970  1.00  0.00            
ATOM     18  C6  ACD     1      17.060  11.940   3.690  1.00  0.00            
ATOM     19  H9  ACD     1      17.330  10.870   3.630  1.00  0.00            
ATOM     20  O5  ACD     1      17.230  12.490   5.040  1.00  0.00            
ATOM     21  H10 ACD     1      16.710  13.280   4.900  1.00  0.00            
ATOM     22  C7  ACD     1      15.610  12.120   3.310  1.00  0.00            
ATOM     23  H11 ACD     1      15.060  11.300   3.780  1.00  0.00            
ATOM     24  O6  ACD     1      15.510  12.040   1.920  1.00  0.00            
ATOM     25  C8  ACD     1      16.350  12.810   1.080  1.00  0.00            
ATOM     26  H12 ACD     1      16.140  13.860   1.330  1.00  0.00            
ATOM     27  C9  ACD     1      15.950  12.490  -0.330  1.00  0.00            
ATOM     28  H13 ACD     1      14.880  12.690  -0.480  1.00  0.00            
ATOM     29  H14 ACD     1      16.600  13.010  -1.050  1.00  0.00            
ATOM     30  O7  ACD     1      15.970  11.090  -0.690  1.00  0.00            
ATOM     31  H15 ACD     1      15.470  10.990  -1.510  1.00  0.00            
ATOM     32  O8  ACD     1      15.110  13.390   3.870  1.00  0.00            
ATOM     33  C10 ACD     1      13.710  13.340   4.110  1.00  0.00            
ATOM     34  H16 ACD     1      13.230  12.510   3.580  1.00  0.00            
ATOM     35  C11 ACD     1      13.400  13.160   5.600  1.00  0.00            
ATOM     36  H17 ACD     1      14.090  13.850   6.100  1.00  0.00            
ATOM     37  O9  ACD     1      13.720  11.800   6.030  1.00  0.00            
ATOM     38  H18 ACD     1      13.070  11.510   6.670  1.00  0.00            
ATOM     39  C12 ACD     1      11.900  13.470   5.970  1.00  0.00            
ATOM     40  H19 ACD     1      11.220  12.780   5.450  1.00  0.00            
ATOM     41  O10 ACD     1      11.690  13.590   7.390  1.00  0.00            
ATOM     42  H20 ACD     1      12.430  14.010   7.850  1.00  0.00            
ATOM     43  C13 ACD     1      11.500  14.790   5.310  1.00  0.00            
ATOM     44  H21 ACD     1      10.510  15.050   5.690  1.00  0.00            
ATOM     45  O11 ACD     1      11.650  14.690   3.910  1.00  0.00            
ATOM     46  C14 ACD     1      13.020  14.580   3.560  1.00  0.00            
ATOM     47  H22 ACD     1      13.650  15.390   3.970  1.00  0.00            
ATOM     48  C15 ACD     1      13.140  14.640   2.010  1.00  0.00            
ATOM     49  H23 ACD     1      12.860  15.670   1.750  1.00  0.00            
ATOM     50  H24 ACD     1      14.150  14.560   1.590  1.00  0.00            
ATOM     51  O12 ACD     1      12.300  13.810   1.210  1.00  0.00            
ATOM     52  H25 ACD     1      11.420  14.090   1.490  1.00  0.00            
ATOM     53  O13 ACD     1      12.460  15.740   5.780  1.00  0.00            
ATOM     54  C16 ACD     1      12.150  17.070   5.900  1.00  0.00            
ATOM     55  H26 ACD     1      11.410  17.160   6.710  1.00  0.00            
ATOM     56  C17 ACD     1      13.430  17.750   6.510  1.00  0.00            
ATOM     57  H27 ACD     1      14.270  17.310   5.960  1.00  0.00            
ATOM     58  O14 ACD     1      13.460  17.360   7.870  1.00  0.00            
ATOM     59  H28 ACD     1      13.450  16.410   7.950  1.00  0.00            
ATOM     60  C18 ACD     1      13.460  19.200   6.280  1.00  0.00            
ATOM     61  H29 ACD     1      12.650  19.560   6.930  1.00  0.00            
ATOM     62  O15 ACD     1      14.690  19.810   6.700  1.00  0.00            
ATOM     63  H30 ACD     1      15.260  19.860   5.930  1.00  0.00            
ATOM     64  C19 ACD     1      13.090  19.660   4.890  1.00  0.00            
ATOM     65  H31 ACD     1      13.070  20.760   4.830  1.00  0.00            
ATOM     66  O16 ACD     1      11.740  19.150   4.590  1.00  0.00            
ATOM     67  C20 ACD     1      11.620  17.750   4.570  1.00  0.00            
ATOM     68  H32 ACD     1      12.210  17.390   3.720  1.00  0.00            
ATOM     69  C21 ACD     1      10.160  17.390   4.270  1.00  0.00            
ATOM     70  H33 ACD     1       9.820  16.470   4.770  1.00  0.00            
ATOM     71  H34 ACD     1       9.590  18.220   4.710  1.00  0.00            
ATOM     72  O17 ACD     1       9.890  17.280   2.880  1.00  0.00            
ATOM     73  H35 ACD     1      10.010  18.150   2.490  1.00  0.00            
ATOM     74  O18 ACD     1      14.040  19.150   3.960  1.00  0.00            
ATOM     75  C22 ACD     1      14.740  20.040   3.040  1.00  0.00            
ATOM     76  H36 ACD     1      14.290  21.040   3.100  1.00  0.00            
ATOM     77  C23 ACD     1      16.260  20.110   3.220  1.00  0.00            
ATOM     78  H37 ACD     1      16.720  19.120   3.180  1.00  0.00            
ATOM     79  O19 ACD     1      16.420  20.650   4.530  1.00  0.00            
ATOM     80  H38 ACD     1      17.230  21.170   4.600  1.00  0.00            
ATOM     81  C24 ACD     1      16.860  21.030   2.140  1.00  0.00            
ATOM     82  H39 ACD     1      16.460  22.040   2.250  1.00  0.00            
ATOM     83  O20 ACD     1      18.270  21.170   2.220  1.00  0.00            
ATOM     84  H40 ACD     1      18.660  20.360   1.870  1.00  0.00            
ATOM     85  C25 ACD     1      16.540  20.560   0.720  1.00  0.00            
ATOM     86  H41 ACD     1      16.740  21.420   0.070  1.00  0.00            
ATOM     87  O21 ACD     1      15.080  20.290   0.600  1.00  0.00            
ATOM     88  C26 ACD     1      14.450  19.560   1.650  1.00  0.00            
ATOM     89  H42 ACD     1      14.750  18.500   1.630  1.00  0.00            
ATOM     90  C27 ACD     1      12.960  19.570   1.270  1.00  0.00            
ATOM     91  H43 ACD     1      12.420  19.180   2.140  1.00  0.00            
ATOM     92  H44 ACD     1      12.750  20.640   1.120  1.00  0.00            
ATOM     93  O22 ACD     1      12.630  18.720   0.130  1.00  0.00            
ATOM     94  H45 ACD     1      11.780  19.100  -0.120  1.00  0.00            
ATOM     95  O23 ACD     1      17.260  19.390   0.380  1.00  0.00            
ATOM     96  C28 ACD     1      17.360  19.100  -0.980  1.00  0.00            
ATOM     97  H46 ACD     1      16.640  19.660  -1.590  1.00  0.00            
ATOM     98  C29 ACD     1      17.270  17.620  -1.170  1.00  0.00            
ATOM     99  H47 ACD     1      17.810  17.090  -0.370  1.00  0.00            
ATOM    100  O24 ACD     1      17.750  17.240  -2.450  1.00  0.00            
ATOM    101  C30 ACD     1      15.770  17.130  -1.020  1.00  0.00            
ATOM    102  H48 ACD     1      15.250  17.760  -0.290  1.00  0.00            
ATOM    103  H49 ACD     1      15.250  17.390  -1.950  1.00  0.00            
ATOM    104  O25 ACD     1      15.720  15.700  -0.660  1.00  0.00            
ATOM    105  H50 ACD     1      15.280  15.220  -1.370  1.00  0.00            
ATOM    106  C31 ACD     1      18.770  19.600  -1.320  1.00  0.00            
ATOM    107  H51 ACD     1      19.350  19.240  -0.460  1.00  0.00            
ATOM    108  O26 ACD     1      18.860  21.090  -1.380  1.00  0.00            
ATOM    109  H52 ACD     1      19.660  21.370  -0.930  1.00  0.00            
ATOM    110  C32 ACD     1      19.350  18.940  -2.630  1.00  0.00            
ATOM    111  H53 ACD     1      18.700  19.230  -3.460  1.00  0.00            
ATOM    112  O27 ACD     1      20.650  19.380  -2.830  1.00  0.00            
ATOM    113  H54 ACD     1      21.200  18.900  -2.210  1.00  0.00            
ATOM    114  C33 ACD     1      19.180  17.450  -2.660  1.00  0.00            
ATOM    115  H55 ACD     1      19.390  17.060  -3.660  1.00  0.00            
ATOM    116  O28 ACD     1      19.920  16.820  -1.660  1.00  0.00            
ATOM    117  C34 ACD     1      20.150  15.360  -1.630  1.00  0.00            
ATOM    118  H56 ACD     1      20.920  15.170  -2.380  1.00  0.00            
ATOM    119  C35 ACD     1      20.740  15.230  -0.240  1.00  0.00            
ATOM    120  H57 ACD     1      20.070  15.760   0.450  1.00  0.00            
ATOM    121  O29 ACD     1      22.100  15.750  -0.340  1.00  0.00            
ATOM    122  H58 ACD     1      22.580  15.450   0.430  1.00  0.00            
ATOM    123  C36 ACD     1      20.810  13.770   0.080  1.00  0.00            
ATOM    124  H59 ACD     1      21.500  13.200  -0.550  1.00  0.00            
ATOM    125  O30 ACD     1      21.250  13.680   1.470  1.00  0.00            
ATOM    126  H60 ACD     1      20.540  13.270   1.960  1.00  0.00            
ATOM    127  C1  EK2     2      17.010  16.560   2.080  1.00  0.00            
ATOM    128  O1  EK2     2      17.900  16.320   3.220  1.00  0.00            
ATOM    129  C2  EK2     2      18.170  17.220   4.250  1.00  0.00            
ATOM    130  C3  EK2     2      17.640  17.030   5.510  1.00  0.00            
ATOM    131  Cl1 EK2     2      16.460  15.790   5.770  1.00  0.00            
ATOM    132  C4  EK2     2      18.100  17.950   6.550  1.00  0.00            
ATOM    133  C5  EK2     2      18.950  19.070   6.270  1.00  0.00            
ATOM    134  C6  EK2     2      19.510  19.070   5.020  1.00  0.00            
ATOM    135  Cl2 EK2     2      20.720  20.290   4.600  1.00  0.00            
ATOM    136  C7  EK2     2      19.120  18.230   3.970  1.00  0.00            
ATOM    137  C8  EK2     2      19.960  18.190   2.670  1.00  0.00            
ATOM    138  O2  EK2     2      19.850  18.930   1.720  1.00  0.00            
ATOM    139  O3  EK2     2      20.750  17.110   2.650  1.00  0.00            
ATOM    140  H1  EK2     2      17.360  15.780   1.390  1.00  0.00            
ATOM    141  H2  EK2     2      15.940  16.580   2.320  1.00  0.00            
ATOM    142  H3  EK2     2      17.270  17.510   1.600  1.00  0.00            
ATOM    143  H4  EK2     2      17.740  17.860   7.580  1.00  0.00            
ATOM    144  H5  EK2     2      19.230  19.770   7.050  1.00  0.00            
ATOM    145  H6  EK2     2      20.870  16.800   3.570  1.00  0.00            
TER
ENDMDL
MODEL        1
ATOM      1  H1  ACD     1       9.980   3.730  13.960  1.00  0.00            
ATOM      2  O1  ACD     1       9.730   4.630  14.170  1.00  0.00            
ATOM      3  C1  ACD     1      10.860   5.510  13.900  1.00  0.00            
ATOM      4  H2  ACD     1      11.740   4.910  14.170  1.00  0.00            
ATOM      5  H3  ACD     1      10.740   6.360  14.570  1.00  0.00            
ATOM      6  C2  ACD     1      10.870   5.880  12.450  1.00  0.00            
ATOM      7  H4  ACD     1      11.760   6.500  12.290  1.00  0.00            
ATOM      8  O2  ACD     1      11.020   4.760  11.610  1.00  0.00            
ATOM      9  C3  ACD     1      11.490   4.970  10.270  1.00  0.00            
ATOM     10  H5  ACD     1      11.740   4.010   9.820  1.00  0.00            
ATOM     11  O3  ACD     1      12.710   5.720  10.210  1.00  0.00            
ATOM     12  C4  ACD     1      14.020   5.210  10.500  1.00  0.00            
ATOM     13  H6  ACD     1      14.260   4.530   9.680  1.00  0.00            
ATOM     14  C5  ACD     1      15.030   6.420  10.550  1.00  0.00            
ATOM     15  H7  ACD     1      14.550   7.240  11.110  1.00  0.00            
ATOM     16  O4  ACD     1      15.350   6.940   9.230  1.00  0.00            
ATOM     17  H8  ACD     1      14.480   7.270   8.980  1.00  0.00            
ATOM     18  C6  ACD     1      16.370   6.070  11.280  1.00  0.00            
ATOM     19  H9  ACD     1      17.030   5.490  10.630  1.00  0.00            
ATOM     20  O5  ACD     1      16.950   7.300  11.540  1.00  0.00            
ATOM     21  H10 ACD     1      17.390   7.640  10.760  1.00  0.00            
ATOM     22  C7  ACD     1      16.180   5.390  12.610  1.00  0.00            
ATOM     23  H11 ACD     1      17.200   5.060  12.840  1.00  0.00            
ATOM     24  O6  ACD     1      15.410   4.220  12.340  1.00  0.00            
ATOM     25  C8  ACD     1      14.060   4.310  11.790  1.00  0.00            
ATOM     26  H12 ACD     1      13.380   4.800  12.500  1.00  0.00            
ATOM     27  C9  ACD     1      13.670   2.900  11.540  1.00  0.00            
ATOM     28  H13 ACD     1      12.700   2.830  11.040  1.00  0.00            
ATOM     29  H14 ACD     1      14.470   2.390  10.980  1.00  0.00            
ATOM     30  O7  ACD     1      13.490   2.220  12.780  1.00  0.00            
ATOM     31  H15 ACD     1      14.370   2.180  13.160  1.00  0.00            
ATOM     32  O8  ACD     1      15.510   6.110  13.660  1.00  0.00            
ATOM     33  C10 ACD     1      16.030   5.910  14.950  1.00  0.00            
ATOM     34  H16 ACD     1      16.830   5.160  14.980  1.00  0.00            
ATOM     35  C11 ACD     1      16.700   7.280  15.210  1.00  0.00            
ATOM     36  H17 ACD     1      15.880   8.000  15.100  1.00  0.00            
ATOM     37  O9  ACD     1      17.700   7.620  14.200  1.00  0.00            
ATOM     38  H18 ACD     1      17.310   7.470  13.330  1.00  0.00            
ATOM     39  C12 ACD     1      17.290   7.390  16.650  1.00  0.00            
ATOM     40  H19 ACD     1      18.100   6.660  16.700  1.00  0.00            
ATOM     41  O10 ACD     1      17.710   8.700  16.900  1.00  0.00            
ATOM     42  H20 ACD     1      17.030   9.340  16.690  1.00  0.00            
ATOM     43  C13 ACD     1      16.180   6.980  17.690  1.00  0.00            
ATOM     44  H21 ACD     1      16.650   6.890  18.680  1.00  0.00            
ATOM     45  O11 ACD     1      15.680   5.660  17.270  1.00  0.00            
ATOM     46  C14 ACD     1      14.980   5.670  16.020  1.00  0.00            
ATOM     47  H22 ACD     1      14.160   6.390  15.900  1.00  0.00            
ATOM     48  C15 ACD     1      14.410   4.240  15.890  1.00  0.00            
ATOM     49  H23 ACD     1      13.910   4.120  14.920  1.00  0.00            
ATOM     50  H24 ACD     1      15.280   3.590  16.040  1.00  0.00            
ATOM     51  O12 ACD     1      13.430   3.960  16.850  1.00  0.00            
ATOM     52  H25 ACD     1      13.710   4.140  17.760  1.00  0.00            
ATOM     53  O13 ACD     1      15.130   8.000  17.710  1.00  0.00            
ATOM     54  C16 ACD     1      14.670   8.180  19.030  1.00  0.00            
ATOM     55  H26 ACD     1      14.980   7.270  19.540  1.00  0.00            
ATOM     56  C17 ACD     1      15.180   9.420  19.670  1.00  0.00            
ATOM     57  H27 ACD     1      15.200  10.160  18.860  1.00  0.00            
ATOM     58  O14 ACD     1      16.500   9.080  20.170  1.00  0.00            
ATOM     59  H28 ACD     1      16.930   9.890  20.460  1.00  0.00            
ATOM     60  C18 ACD     1      14.320   9.900  20.810  1.00  0.00            
ATOM     61  H29 ACD     1      14.370   9.160  21.620  1.00  0.00            
ATOM     62  O15 ACD     1      14.780  11.170  21.350  1.00  0.00            
ATOM     63  H30 ACD     1      14.590  11.780  20.640  1.00  0.00            
ATOM     64  C19 ACD     1      12.830  10.020  20.480  1.00  0.00            
ATOM     65  H31 ACD     1      12.250  10.420  21.320  1.00  0.00            
ATOM     66  O16 ACD     1      12.410   8.700  20.080  1.00  0.00            
ATOM     67  C20 ACD     1      13.110   8.160  18.910  1.00  0.00            
ATOM     68  H32 ACD     1      12.750   8.650  17.990  1.00  0.00            
ATOM     69  C21 ACD     1      12.530   6.780  18.770  1.00  0.00            
ATOM     70  H33 ACD     1      12.980   6.370  17.860  1.00  0.00            
ATOM     71  H34 ACD     1      12.710   6.250  19.720  1.00  0.00            
ATOM     72  O17 ACD     1      11.120   6.910  18.410  1.00  0.00            
ATOM     73  H35 ACD     1      10.850   6.220  17.790  1.00  0.00            
ATOM     74  O18 ACD     1      12.670  10.940  19.330  1.00  0.00            
ATOM     75  C22 ACD     1      11.390  11.530  19.140  1.00  0.00            
ATOM     76  H36 ACD     1      11.200  12.130  20.040  1.00  0.00            
ATOM     77  C23 ACD     1      11.530  12.600  18.050  1.00  0.00            
ATOM     78  H37 ACD     1      12.260  12.190  17.340  1.00  0.00            
ATOM     79  O19 ACD     1      12.140  13.820  18.630  1.00  0.00            
ATOM     80  H38 ACD     1      12.930  13.590  19.120  1.00  0.00            
ATOM     81  C24 ACD     1      10.290  12.970  17.230  1.00  0.00            
ATOM     82  H39 ACD     1       9.700  13.670  17.830  1.00  0.00            
ATOM     83  O20 ACD     1      10.630  13.540  15.970  1.00  0.00            
ATOM     84  H40 ACD     1      10.300  12.890  15.340  1.00  0.00            
ATOM     85  C25 ACD     1       9.420  11.790  16.920  1.00  0.00            
ATOM     86  H41 ACD     1       8.470  12.070  16.450  1.00  0.00            
ATOM     87  O21 ACD     1       9.190  11.220  18.170  1.00  0.00            
ATOM     88  C26 ACD     1      10.240  10.640  18.940  1.00  0.00            
ATOM     89  H42 ACD     1      10.540   9.630  18.630  1.00  0.00            
ATOM     90  C27 ACD     1       9.540  10.440  20.320  1.00  0.00            
ATOM     91  H43 ACD     1       8.690   9.750  20.240  1.00  0.00            
ATOM     92  H44 ACD     1      10.250  10.000  21.030  1.00  0.00            
ATOM     93  O22 ACD     1       8.970  11.580  20.990  1.00  0.00            
ATOM     94  H45 ACD     1       8.840  12.280  20.340  1.00  0.00            
ATOM     95  O23 ACD     1      10.110  10.840  16.070  1.00  0.00            
ATOM     96  C28 ACD     1       9.190  10.260  15.120  1.00  0.00            
ATOM     97  H46 ACD     1       8.170  10.660  15.240  1.00  0.00            
ATOM     98  C29 ACD     1       9.110   8.790  15.310  1.00  0.00            
ATOM     99  H47 ACD     1      10.070   8.280  15.210  1.00  0.00            
ATOM    100  O24 ACD     1       8.270   8.260  14.320  1.00  0.00            
ATOM    101  C30 ACD     1       8.560   8.410  16.710  1.00  0.00            
ATOM    102  H48 ACD     1       8.230   7.370  16.740  1.00  0.00            
ATOM    103  H49 ACD     1       9.350   8.440  17.470  1.00  0.00            
ATOM    104  O25 ACD     1       7.430   9.240  17.180  1.00  0.00            
ATOM    105  H50 ACD     1       7.850  10.110  17.230  1.00  0.00            
ATOM    106  C31 ACD     1       9.720  10.580  13.820  1.00  0.00            
ATOM    107  H51 ACD     1      10.610   9.960  13.670  1.00  0.00            
ATOM    108  O26 ACD     1       9.970  12.020  13.610  1.00  0.00            
ATOM    109  H52 ACD     1       9.220  12.550  13.920  1.00  0.00            
ATOM    110  C32 ACD     1       8.700  10.120  12.790  1.00  0.00            
ATOM    111  H53 ACD     1       7.780  10.660  13.060  1.00  0.00            
ATOM    112  O27 ACD     1       9.090  10.210  11.370  1.00  0.00            
ATOM    113  H54 ACD     1       9.400   9.340  11.100  1.00  0.00            
ATOM    114  C33 ACD     1       8.550   8.600  12.990  1.00  0.00            
ATOM    115  H55 ACD     1       7.780   8.230  12.300  1.00  0.00            
ATOM    116  O28 ACD     1       9.760   7.870  12.680  1.00  0.00            
ATOM    117  C34 ACD     1       9.670   6.640  11.980  1.00  0.00            
ATOM    118  H56 ACD     1       8.820   6.010  12.270  1.00  0.00            
ATOM    119  C35 ACD     1       9.930   6.990  10.460  1.00  0.00            
ATOM    120  H57 ACD     1      10.750   7.720  10.440  1.00  0.00            
ATOM    121  O29 ACD     1       8.670   7.590  10.050  1.00  0.00            
ATOM    122  H58 ACD     1       7.960   6.980   9.860  1.00  0.00            
ATOM    123  C36 ACD     1      10.360   5.760   9.590  1.00  0.00            
ATOM    124  H59 ACD     1       9.650   4.920   9.610  1.00  0.00            
ATOM    125  O30 ACD     1      10.730   6.140   8.230  1.00  0.00            
ATOM    126  H60 ACD     1      10.070   6.810   8.020  1.00  0.00            
ATOM    127  C1  EK2     2      13.210   8.580  14.730  1.00  0.00            
ATOM    128  O1  EK2     2      12.860   9.910  14.180  1.00  0.00            
ATOM    129  C2  EK2     2      13.880  10.600  13.470  1.00  0.00            
ATOM    130  C3  EK2     2      13.890  10.490  12.060  1.00  0.00            
ATOM    131  Cl1 EK2     2      12.460   9.920  11.340  1.00  0.00            
ATOM    132  C4  EK2     2      15.000  10.860  11.340  1.00  0.00            
ATOM    133  C5  EK2     2      16.060  11.480  11.930  1.00  0.00            
ATOM    134  C6  EK2     2      16.020  11.730  13.340  1.00  0.00            
ATOM    135  Cl2 EK2     2      17.350  12.620  13.980  1.00  0.00            
ATOM    136  C7  EK2     2      14.960  11.260  14.120  1.00  0.00            
ATOM    137  C8  EK2     2      14.970  11.280  15.570  1.00  0.00            
ATOM    138  O2  EK2     2      15.740  10.740  16.270  1.00  0.00            
ATOM    139  O3  EK2     2      14.250  12.350  16.010  1.00  0.00            
ATOM    140  H1  EK2     2      13.790   8.690  15.660  1.00  0.00            
ATOM    141  H2  EK2     2      12.290   8.030  14.960  1.00  0.00            
ATOM    142  H3  EK2     2      13.740   7.970  13.990  1.00  0.00            
ATOM    143  H4  EK2     2      14.950  10.720  10.260  1.00  0.00            
ATOM    144  H5  EK2     2      16.910  11.790  11.330  1.00  0.00            
ATOM    145  H6  EK2     2      13.930  12.770  15.190  1.00  0.00            
TER
ENDMDL
MODEL        1
ATOM      1  H1  ACD     1      18.330   7.700  12.800  1.00  0.00            
ATOM      2  O1  ACD     1      18.040   8.580  12.570  1.00  0.00            
ATOM      3  C1  ACD     1      19.190   8.960  11.770  1.00  0.00            
ATOM      4  H2  ACD     1      19.230   8.470  10.790  1.00  0.00            
ATOM      5  H3  ACD     1      20.120   8.590  12.200  1.00  0.00            
ATOM      6  C2  ACD     1      19.290  10.430  11.520  1.00  0.00            
ATOM      7  H4  ACD     1      20.300  10.580  11.110  1.00  0.00            
ATOM      8  O2  ACD     1      18.400  10.610  10.420  1.00  0.00            
ATOM      9  C3  ACD     1      17.880  11.860  10.040  1.00  0.00            
ATOM     10  H5  ACD     1      17.170  11.670   9.230  1.00  0.00            
ATOM     11  O3  ACD     1      18.980  12.700   9.680  1.00  0.00            
ATOM     12  C4  ACD     1      19.030  13.210   8.350  1.00  0.00            
ATOM     13  H6  ACD     1      18.200  12.900   7.690  1.00  0.00            
ATOM     14  C5  ACD     1      18.990  14.750   8.440  1.00  0.00            
ATOM     15  H7  ACD     1      19.800  15.110   9.090  1.00  0.00            
ATOM     16  O4  ACD     1      17.720  15.240   8.970  1.00  0.00            
ATOM     17  H8  ACD     1      17.790  16.200   9.040  1.00  0.00            
ATOM     18  C6  ACD     1      19.210  15.310   7.090  1.00  0.00            
ATOM     19  H9  ACD     1      18.310  15.120   6.490  1.00  0.00            
ATOM     20  O5  ACD     1      19.320  16.760   7.180  1.00  0.00            
ATOM     21  H10 ACD     1      20.150  16.920   7.630  1.00  0.00            
ATOM     22  C7  ACD     1      20.470  14.840   6.380  1.00  0.00            
ATOM     23  H11 ACD     1      20.480  15.150   5.330  1.00  0.00            
ATOM     24  O6  ACD     1      20.520  13.410   6.470  1.00  0.00            
ATOM     25  C8  ACD     1      20.440  12.800   7.780  1.00  0.00            
ATOM     26  H12 ACD     1      21.190  13.120   8.510  1.00  0.00            
ATOM     27  C9  ACD     1      20.550  11.330   7.620  1.00  0.00            
ATOM     28  H13 ACD     1      20.300  10.700   8.480  1.00  0.00            
ATOM     29  H14 ACD     1      19.710  11.080   6.960  1.00  0.00            
ATOM     30  O7  ACD     1      21.810  10.900   7.150  1.00  0.00            
ATOM     31  H15 ACD     1      22.060  11.550   6.490  1.00  0.00            
ATOM     32  O8  ACD     1      21.680  15.340   6.990  1.00  0.00            
ATOM     33  C10 ACD     1      22.720  15.590   6.070  1.00  0.00            
ATOM     34  H16 ACD     1      22.640  14.810   5.300  1.00  0.00            
ATOM     35  C11 ACD     1      22.660  16.980   5.490  1.00  0.00            
ATOM     36  H17 ACD     1      22.340  17.670   6.290  1.00  0.00            
ATOM     37  O9  ACD     1      21.540  16.970   4.510  1.00  0.00            
ATOM     38  H18 ACD     1      21.260  17.870   4.330  1.00  0.00            
ATOM     39  C12 ACD     1      23.980  17.410   4.880  1.00  0.00            
ATOM     40  H19 ACD     1      24.130  16.740   4.030  1.00  0.00            
ATOM     41  O10 ACD     1      24.030  18.790   4.430  1.00  0.00            
ATOM     42  H20 ACD     1      23.930  18.840   3.470  1.00  0.00            
ATOM     43  C13 ACD     1      25.090  17.200   5.900  1.00  0.00            
ATOM     44  H21 ACD     1      26.020  17.590   5.470  1.00  0.00            
ATOM     45  O11 ACD     1      25.200  15.800   6.170  1.00  0.00            
ATOM     46  C14 ACD     1      24.050  15.270   6.780  1.00  0.00            
ATOM     47  H22 ACD     1      23.980  15.780   7.750  1.00  0.00            
ATOM     48  C15 ACD     1      24.280  13.780   7.150  1.00  0.00            
ATOM     49  H23 ACD     1      23.340  13.270   7.410  1.00  0.00            
ATOM     50  H24 ACD     1      24.680  13.300   6.250  1.00  0.00            
ATOM     51  O12 ACD     1      25.060  13.560   8.320  1.00  0.00            
ATOM     52  H25 ACD     1      25.200  12.610   8.400  1.00  0.00            
ATOM     53  O13 ACD     1      24.890  17.910   7.070  1.00  0.00            
ATOM     54  C16 ACD     1      25.960  18.310   7.960  1.00  0.00            
ATOM     55  H26 ACD     1      26.570  19.060   7.440  1.00  0.00            
ATOM     56  C17 ACD     1      25.230  18.910   9.140  1.00  0.00            
ATOM     57  H27 ACD     1      24.520  18.170   9.530  1.00  0.00            
ATOM     58  O14 ACD     1      24.560  20.130   8.890  1.00  0.00            
ATOM     59  H28 ACD     1      23.990  20.110   8.120  1.00  0.00            
ATOM     60  C18 ACD     1      26.130  19.050  10.300  1.00  0.00            
ATOM     61  H29 ACD     1      27.050  19.600  10.040  1.00  0.00            
ATOM     62  O15 ACD     1      25.500  19.590  11.530  1.00  0.00            
ATOM     63  H30 ACD     1      24.960  20.340  11.290  1.00  0.00            
ATOM     64  C19 ACD     1      26.780  17.710  10.700  1.00  0.00            
ATOM     65  H31 ACD     1      27.480  17.910  11.510  1.00  0.00            
ATOM     66  O16 ACD     1      27.590  17.310   9.650  1.00  0.00            
ATOM     67  C20 ACD     1      26.840  17.090   8.380  1.00  0.00            
ATOM     68  H32 ACD     1      26.150  16.240   8.480  1.00  0.00            
ATOM     69  C21 ACD     1      27.960  16.710   7.350  1.00  0.00            
ATOM     70  H33 ACD     1      28.620  15.920   7.740  1.00  0.00            
ATOM     71  H34 ACD     1      27.510  16.220   6.480  1.00  0.00            
ATOM     72  O17 ACD     1      28.700  17.850   6.790  1.00  0.00            
ATOM     73  H35 ACD     1      29.310  18.100   7.480  1.00  0.00            
ATOM     74  O18 ACD     1      25.780  16.720  11.000  1.00  0.00            
ATOM     75  C22 ACD     1      26.190  15.950  12.200  1.00  0.00            
ATOM     76  H36 ACD     1      27.210  16.110  12.590  1.00  0.00            
ATOM     77  C23 ACD     1      25.250  16.300  13.370  1.00  0.00            
ATOM     78  H37 ACD     1      24.240  16.320  12.950  1.00  0.00            
ATOM     79  O19 ACD     1      25.450  17.640  13.830  1.00  0.00            
ATOM     80  H38 ACD     1      25.330  18.240  13.080  1.00  0.00            
ATOM     81  C24 ACD     1      25.330  15.260  14.530  1.00  0.00            
ATOM     82  H39 ACD     1      26.330  15.500  14.910  1.00  0.00            
ATOM     83  O20 ACD     1      24.490  15.530  15.700  1.00  0.00            
ATOM     84  H40 ACD     1      23.620  15.650  15.320  1.00  0.00            
ATOM     85  C25 ACD     1      25.240  13.880  14.000  1.00  0.00            
ATOM     86  H41 ACD     1      25.390  13.210  14.850  1.00  0.00            
ATOM     87  O21 ACD     1      26.280  13.670  13.060  1.00  0.00            
ATOM     88  C26 ACD     1      26.140  14.420  11.890  1.00  0.00            
ATOM     89  H42 ACD     1      25.200  14.110  11.410  1.00  0.00            
ATOM     90  C27 ACD     1      27.220  13.940  10.950  1.00  0.00            
ATOM     91  H43 ACD     1      27.060  12.910  10.600  1.00  0.00            
ATOM     92  H44 ACD     1      27.110  14.610  10.090  1.00  0.00            
ATOM     93  O22 ACD     1      28.550  14.120  11.420  1.00  0.00            
ATOM     94  H45 ACD     1      28.720  13.450  12.090  1.00  0.00            
ATOM     95  O23 ACD     1      23.980  13.610  13.420  1.00  0.00            
ATOM     96  C28 ACD     1      23.550  12.230  13.700  1.00  0.00            
ATOM     97  H46 ACD     1      24.440  11.620  13.910  1.00  0.00            
ATOM     98  C29 ACD     1      22.730  11.710  12.510  1.00  0.00            
ATOM     99  H47 ACD     1      22.040  12.540  12.330  1.00  0.00            
ATOM    100  O24 ACD     1      22.020  10.540  12.920  1.00  0.00            
ATOM    101  C30 ACD     1      23.630  11.410  11.300  1.00  0.00            
ATOM    102  H48 ACD     1      24.240  12.300  11.070  1.00  0.00            
ATOM    103  H49 ACD     1      24.260  10.510  11.390  1.00  0.00            
ATOM    104  O25 ACD     1      22.740  11.330  10.190  1.00  0.00            
ATOM    105  H50 ACD     1      23.130  10.860   9.440  1.00  0.00            
ATOM    106  C31 ACD     1      22.640  12.280  14.930  1.00  0.00            
ATOM    107  H51 ACD     1      22.010  13.170  14.770  1.00  0.00            
ATOM    108  O26 ACD     1      23.390  12.500  16.130  1.00  0.00            
ATOM    109  H52 ACD     1      22.800  12.680  16.870  1.00  0.00            
ATOM    110  C32 ACD     1      21.610  11.130  15.180  1.00  0.00            
ATOM    111  H53 ACD     1      22.090  10.310  15.720  1.00  0.00            
ATOM    112  O27 ACD     1      20.570  11.460  16.090  1.00  0.00            
ATOM    113  H54 ACD     1      19.950  12.070  15.690  1.00  0.00            
ATOM    114  C33 ACD     1      21.020  10.740  13.860  1.00  0.00            
ATOM    115  H55 ACD     1      20.550   9.750  13.960  1.00  0.00            
ATOM    116  O28 ACD     1      20.090  11.680  13.420  1.00  0.00            
ATOM    117  C34 ACD     1      18.960  11.340  12.720  1.00  0.00            
ATOM    118  H56 ACD     1      18.350  10.880  13.500  1.00  0.00            
ATOM    119  C35 ACD     1      18.200  12.670  12.370  1.00  0.00            
ATOM    120  H57 ACD     1      18.890  13.450  12.020  1.00  0.00            
ATOM    121  O29 ACD     1      17.370  13.040  13.570  1.00  0.00            
ATOM    122  H58 ACD     1      16.990  13.910  13.450  1.00  0.00            
ATOM    123  C36 ACD     1      17.190  12.430  11.200  1.00  0.00            
ATOM    124  H59 ACD     1      16.460  11.660  11.450  1.00  0.00            
ATOM    125  O30 ACD     1      16.460  13.610  10.800  1.00  0.00            
ATOM    126  H60 ACD     1      17.030  14.100  10.200  1.00  0.00            
ATOM    127  C1  EK2     2      22.440  15.010  10.630  1.00  0.00            
ATOM    128  O1  EK2     2      21.300  15.790  11.050  1.00  0.00            
ATOM    129  C2  EK2     2      21.450  17.050  11.580  1.00  0.00            
ATOM    130  C3  EK2     2      21.630  18.180  10.730  1.00  0.00            
ATOM    131  Cl1 EK2     2      21.390  18.000   9.040  1.00  0.00            
ATOM    132  C4  EK2     2      21.900  19.440  11.250  1.00  0.00            
ATOM    133  C5  EK2     2      22.060  19.560  12.630  1.00  0.00            
ATOM    134  C6  EK2     2      21.950  18.490  13.480  1.00  0.00            
ATOM    135  Cl2 EK2     2      22.170  18.670  15.220  1.00  0.00            
ATOM    136  C7  EK2     2      21.660  17.190  12.960  1.00  0.00            
ATOM    137  C8  EK2     2      21.250  16.070  13.890  1.00  0.00            
ATOM    138  O2  EK2     2      21.990  15.650  14.740  1.00  0.00            
ATOM    139  O3  EK2     2      20.010  15.570  13.750  1.00  0.00            
ATOM    140  H1  EK2     2      22.150  13.950  10.540  1.00  0.00            
ATOM    141  H2  EK2     2      22.860  15.430   9.710  1.00  0.00            
ATOM    142  H3  EK2     2      23.300  15.030  11.310  1.00  0.00            
ATOM    143  H4  EK2     2      22.010  20.360  10.680  1.00  0.00            
ATOM    144  H5  EK2     2      22.220  20.580  12.960  1.00  0.00            
ATOM    145  H6  EK2     2      19.640  16.150  13.060  1.00  0.00            
TER
ENDMDL
MODEL        1
ATOM      1  H1  ACD     1      23.230   0.050   5.920  1.00  0.00            
ATOM      2  O1  ACD     1      22.390  -0.390   5.710  1.00  0.00            
ATOM      3  C1  ACD     1      21.560  -0.510   6.880  1.00  0.00            
ATOM      4  H2  ACD     1      22.260  -0.910   7.630  1.00  0.00            
ATOM      5  H3  ACD     1      20.750  -1.240   6.760  1.00  0.00            
ATOM      6  C2  ACD     1      21.160   0.860   7.400  1.00  0.00            
ATOM      7  H4  ACD     1      20.470   0.750   8.240  1.00  0.00            
ATOM      8  O2  ACD     1      22.370   1.640   7.810  1.00  0.00            
ATOM      9  C3  ACD     1      22.230   3.000   8.210  1.00  0.00            
ATOM     10  H5  ACD     1      23.260   3.320   8.360  1.00  0.00            
ATOM     11  O3  ACD     1      21.460   3.140   9.420  1.00  0.00            
ATOM     12  C4  ACD     1      22.100   3.480  10.630  1.00  0.00            
ATOM     13  H6  ACD     1      23.180   3.320  10.650  1.00  0.00            
ATOM     14  C5  ACD     1      21.720   4.860  10.910  1.00  0.00            
ATOM     15  H7  ACD     1      20.630   4.860  10.850  1.00  0.00            
ATOM     16  O4  ACD     1      22.410   5.720   9.990  1.00  0.00            
ATOM     17  H8  ACD     1      22.110   5.580   9.090  1.00  0.00            
ATOM     18  C6  ACD     1      22.090   5.210  12.390  1.00  0.00            
ATOM     19  H9  ACD     1      23.180   5.300  12.270  1.00  0.00            
ATOM     20  O5  ACD     1      21.540   6.450  12.780  1.00  0.00            
ATOM     21  H10 ACD     1      20.620   6.290  13.010  1.00  0.00            
ATOM     22  C7  ACD     1      21.730   4.130  13.400  1.00  0.00            
ATOM     23  H11 ACD     1      22.280   4.320  14.320  1.00  0.00            
ATOM     24  O6  ACD     1      22.190   2.940  12.900  1.00  0.00            
ATOM     25  C8  ACD     1      21.640   2.550  11.670  1.00  0.00            
ATOM     26  H12 ACD     1      20.550   2.600  11.760  1.00  0.00            
ATOM     27  C9  ACD     1      22.160   1.160  11.360  1.00  0.00            
ATOM     28  H13 ACD     1      21.770   0.620  10.490  1.00  0.00            
ATOM     29  H14 ACD     1      23.250   1.210  11.240  1.00  0.00            
ATOM     30  O7  ACD     1      21.860   0.250  12.440  1.00  0.00            
ATOM     31  H15 ACD     1      22.210   0.800  13.150  1.00  0.00            
ATOM     32  O8  ACD     1      20.370   4.090  13.660  1.00  0.00            
ATOM     33  C10 ACD     1      19.940   3.490  14.880  1.00  0.00            
ATOM     34  H16 ACD     1      20.650   2.760  15.290  1.00  0.00            
ATOM     35  C11 ACD     1      19.820   4.690  15.880  1.00  0.00            
ATOM     36  H17 ACD     1      19.350   5.530  15.340  1.00  0.00            
ATOM     37  O9  ACD     1      21.070   5.110  16.370  1.00  0.00            
ATOM     38  H18 ACD     1      21.030   6.020  16.670  1.00  0.00            
ATOM     39  C12 ACD     1      18.860   4.320  16.980  1.00  0.00            
ATOM     40  H19 ACD     1      19.340   3.590  17.640  1.00  0.00            
ATOM     41  O10 ACD     1      18.640   5.470  17.770  1.00  0.00            
ATOM     42  H20 ACD     1      18.230   6.050  17.120  1.00  0.00            
ATOM     43  C13 ACD     1      17.510   3.750  16.490  1.00  0.00            
ATOM     44  H21 ACD     1      16.880   3.480  17.340  1.00  0.00            
ATOM     45  O11 ACD     1      17.960   2.550  15.840  1.00  0.00            
ATOM     46  C14 ACD     1      18.680   2.700  14.590  1.00  0.00            
ATOM     47  H22 ACD     1      18.130   3.300  13.850  1.00  0.00            
ATOM     48  C15 ACD     1      18.930   1.300  14.030  1.00  0.00            
ATOM     49  H23 ACD     1      19.790   1.390  13.340  1.00  0.00            
ATOM     50  H24 ACD     1      19.190   0.600  14.830  1.00  0.00            
ATOM     51  O12 ACD     1      17.860   0.710  13.270  1.00  0.00            
ATOM     52  H25 ACD     1      18.140  -0.150  12.920  1.00  0.00            
ATOM     53  O13 ACD     1      16.810   4.570  15.580  1.00  0.00            
ATOM     54  C16 ACD     1      15.410   4.350  15.460  1.00  0.00            
ATOM     55  H26 ACD     1      14.810   4.620  16.330  1.00  0.00            
ATOM     56  C17 ACD     1      15.120   5.350  14.300  1.00  0.00            
ATOM     57  H27 ACD     1      15.830   5.090  13.500  1.00  0.00            
ATOM     58  O14 ACD     1      15.410   6.680  14.700  1.00  0.00            
ATOM     59  H28 ACD     1      16.260   6.830  15.120  1.00  0.00            
ATOM     60  C18 ACD     1      13.700   5.150  13.760  1.00  0.00            
ATOM     61  H29 ACD     1      12.990   5.460  14.540  1.00  0.00            
ATOM     62  O15 ACD     1      13.590   5.960  12.580  1.00  0.00            
ATOM     63  H30 ACD     1      13.750   6.880  12.800  1.00  0.00            
ATOM     64  C19 ACD     1      13.550   3.720  13.300  1.00  0.00            
ATOM     65  H31 ACD     1      12.520   3.710  12.930  1.00  0.00            
ATOM     66  O16 ACD     1      13.670   2.940  14.410  1.00  0.00            
ATOM     67  C20 ACD     1      14.920   2.870  15.130  1.00  0.00            
ATOM     68  H32 ACD     1      15.740   2.530  14.490  1.00  0.00            
ATOM     69  C21 ACD     1      14.730   2.060  16.350  1.00  0.00            
ATOM     70  H33 ACD     1      15.650   1.880  16.920  1.00  0.00            
ATOM     71  H34 ACD     1      14.110   2.630  17.050  1.00  0.00            
ATOM     72  O17 ACD     1      14.150   0.770  16.060  1.00  0.00            
ATOM     73  H35 ACD     1      13.340   0.930  15.570  1.00  0.00            
ATOM     74  O18 ACD     1      14.470   3.240  12.370  1.00  0.00            
ATOM     75  C22 ACD     1      13.890   2.350  11.370  1.00  0.00            
ATOM     76  H36 ACD     1      12.850   2.130  11.630  1.00  0.00            
ATOM     77  C23 ACD     1      13.970   3.140  10.030  1.00  0.00            
ATOM     78  H37 ACD     1      15.050   3.250   9.850  1.00  0.00            
ATOM     79  O19 ACD     1      13.390   4.470  10.190  1.00  0.00            
ATOM     80  H38 ACD     1      13.640   4.800  11.050  1.00  0.00            
ATOM     81  C24 ACD     1      13.440   2.260   8.950  1.00  0.00            
ATOM     82  H39 ACD     1      12.390   2.060   9.200  1.00  0.00            
ATOM     83  O20 ACD     1      13.410   2.850   7.700  1.00  0.00            
ATOM     84  H40 ACD     1      14.330   3.070   7.550  1.00  0.00            
ATOM     85  C25 ACD     1      14.220   0.970   8.930  1.00  0.00            
ATOM     86  H41 ACD     1      13.810   0.230   8.230  1.00  0.00            
ATOM     87  O21 ACD     1      14.080   0.330  10.180  1.00  0.00            
ATOM     88  C26 ACD     1      14.710   1.010  11.320  1.00  0.00            
ATOM     89  H42 ACD     1      15.730   1.350  11.120  1.00  0.00            
ATOM     90  C27 ACD     1      14.530   0.310  12.680  1.00  0.00            
ATOM     91  H43 ACD     1      14.900   1.010  13.430  1.00  0.00            
ATOM     92  H44 ACD     1      13.480   0.060  12.890  1.00  0.00            
ATOM     93  O22 ACD     1      15.190  -0.940  12.720  1.00  0.00            
ATOM     94  H45 ACD     1      14.820  -1.350  11.930  1.00  0.00            
ATOM     95  O23 ACD     1      15.650   1.220   8.650  1.00  0.00            
ATOM     96  C28 ACD     1      16.250   0.200   7.870  1.00  0.00            
ATOM     97  H46 ACD     1      15.720  -0.770   7.930  1.00  0.00            
ATOM     98  C29 ACD     1      17.650   0.030   8.370  1.00  0.00            
ATOM     99  H47 ACD     1      18.220   0.930   8.650  1.00  0.00            
ATOM    100  O24 ACD     1      18.430  -0.650   7.340  1.00  0.00            
ATOM    101  C30 ACD     1      17.760  -0.950   9.550  1.00  0.00            
ATOM    102  H48 ACD     1      17.250  -0.450  10.390  1.00  0.00            
ATOM    103  H49 ACD     1      17.320  -1.930   9.340  1.00  0.00            
ATOM    104  O25 ACD     1      19.050  -1.230  10.090  1.00  0.00            
ATOM    105  H50 ACD     1      19.560  -1.610   9.360  1.00  0.00            
ATOM    106  C31 ACD     1      16.180   0.630   6.380  1.00  0.00            
ATOM    107  H51 ACD     1      16.490   1.680   6.330  1.00  0.00            
ATOM    108  O26 ACD     1      14.850   0.490   5.860  1.00  0.00            
ATOM    109  H52 ACD     1      14.880   0.940   5.010  1.00  0.00            
ATOM    110  C32 ACD     1      17.190  -0.150   5.520  1.00  0.00            
ATOM    111  H53 ACD     1      16.950  -1.220   5.430  1.00  0.00            
ATOM    112  O27 ACD     1      17.300   0.480   4.270  1.00  0.00            
ATOM    113  H54 ACD     1      17.450   1.410   4.430  1.00  0.00            
ATOM    114  C33 ACD     1      18.560  -0.020   6.120  1.00  0.00            
ATOM    115  H55 ACD     1      19.320  -0.460   5.470  1.00  0.00            
ATOM    116  O28 ACD     1      18.880   1.330   6.330  1.00  0.00            
ATOM    117  C34 ACD     1      20.310   1.680   6.380  1.00  0.00            
ATOM    118  H56 ACD     1      20.850   1.580   5.430  1.00  0.00            
ATOM    119  C35 ACD     1      20.180   3.160   6.730  1.00  0.00            
ATOM    120  H57 ACD     1      19.580   3.240   7.640  1.00  0.00            
ATOM    121  O29 ACD     1      19.430   3.980   5.730  1.00  0.00            
ATOM    122  H58 ACD     1      18.710   3.450   5.360  1.00  0.00            
ATOM    123  C36 ACD     1      21.570   3.780   7.080  1.00  0.00            
ATOM    124  H59 ACD     1      22.230   3.670   6.220  1.00  0.00            
ATOM    125  O30 ACD     1      21.460   5.140   7.420  1.00  0.00            
ATOM    126  H60 ACD     1      20.690   5.460   6.940  1.00  0.00            
ATOM    127  C1  EK2     2      18.150   3.330  10.280  1.00  0.00            
ATOM    128  O1  EK2     2      18.240   4.660   9.680  1.00  0.00            
ATOM    129  C2  EK2     2      17.300   5.610   9.940  1.00  0.00            
ATOM    130  C3  EK2     2      17.330   6.370  11.170  1.00  0.00            
ATOM    131  Cl1 EK2     2      18.480   5.920  12.430  1.00  0.00            
ATOM    132  C4  EK2     2      16.420   7.410  11.400  1.00  0.00            
ATOM    133  C5  EK2     2      15.510   7.700  10.390  1.00  0.00            
ATOM    134  C6  EK2     2      15.380   6.980   9.180  1.00  0.00            
ATOM    135  Cl2 EK2     2      14.240   7.520   8.020  1.00  0.00            
ATOM    136  C7  EK2     2      16.340   5.990   8.930  1.00  0.00            
ATOM    137  C8  EK2     2      16.490   5.250   7.650  1.00  0.00            
ATOM    138  O2  EK2     2      15.930   4.210   7.490  1.00  0.00            
ATOM    139  O3  EK2     2      16.570   6.070   6.580  1.00  0.00            
ATOM    140  H1  EK2     2      18.140   3.340  11.370  1.00  0.00            
ATOM    141  H2  EK2     2      17.190   2.860  10.020  1.00  0.00            
ATOM    142  H3  EK2     2      18.930   2.640   9.950  1.00  0.00            
ATOM    143  H4  EK2     2      16.430   8.000  12.310  1.00  0.00            
ATOM    144  H5  EK2     2      14.850   8.540  10.560  1.00  0.00            
ATOM    145  H6  EK2     2      16.980   6.870   6.940  1.00  0.00            
TER
ENDMDL
MODEL        1
ATOM      1  H1  ACD     1      26.030   4.020   6.720  1.00  0.00            
ATOM      2  O1  ACD     1      25.770   3.150   6.400  1.00  0.00            
ATOM      3  C1  ACD     1      24.930   2.680   7.460  1.00  0.00            
ATOM      4  H2  ACD     1      25.440   2.340   8.370  1.00  0.00            
ATOM      5  H3  ACD     1      24.320   1.830   7.130  1.00  0.00            
ATOM      6  C2  ACD     1      23.980   3.790   7.830  1.00  0.00            
ATOM      7  H4  ACD     1      23.300   3.430   8.620  1.00  0.00            
ATOM      8  O2  ACD     1      24.800   4.790   8.450  1.00  0.00            
ATOM      9  C3  ACD     1      24.190   5.950   8.930  1.00  0.00            
ATOM     10  H5  ACD     1      25.040   6.570   9.230  1.00  0.00            
ATOM     11  O3  ACD     1      23.200   5.760   9.910  1.00  0.00            
ATOM     12  C4  ACD     1      23.500   6.120  11.290  1.00  0.00            
ATOM     13  H6  ACD     1      24.590   6.240  11.370  1.00  0.00            
ATOM     14  C5  ACD     1      22.620   7.360  11.580  1.00  0.00            
ATOM     15  H7  ACD     1      21.560   7.130  11.440  1.00  0.00            
ATOM     16  O4  ACD     1      22.960   8.520  10.800  1.00  0.00            
ATOM     17  H8  ACD     1      23.170   8.280   9.890  1.00  0.00            
ATOM     18  C6  ACD     1      22.730   7.700  13.010  1.00  0.00            
ATOM     19  H9  ACD     1      23.770   7.900  13.310  1.00  0.00            
ATOM     20  O5  ACD     1      21.870   8.660  13.550  1.00  0.00            
ATOM     21  H10 ACD     1      21.120   8.130  13.830  1.00  0.00            
ATOM     22  C7  ACD     1      22.330   6.470  13.840  1.00  0.00            
ATOM     23  H11 ACD     1      22.530   6.680  14.900  1.00  0.00            
ATOM     24  O6  ACD     1      23.260   5.370  13.480  1.00  0.00            
ATOM     25  C8  ACD     1      23.140   4.990  12.170  1.00  0.00            
ATOM     26  H12 ACD     1      22.120   4.720  11.890  1.00  0.00            
ATOM     27  C9  ACD     1      24.040   3.790  11.990  1.00  0.00            
ATOM     28  H13 ACD     1      23.810   3.320  11.030  1.00  0.00            
ATOM     29  H14 ACD     1      25.090   4.090  11.880  1.00  0.00            
ATOM     30  O7  ACD     1      23.900   2.780  12.990  1.00  0.00            
ATOM     31  H15 ACD     1      23.850   3.240  13.830  1.00  0.00            
ATOM     32  O8  ACD     1      20.910   6.080  13.730  1.00  0.00            
ATOM     33  C10 ACD     1      20.340   5.450  14.860  1.00  0.00            
ATOM     34  H16 ACD     1      21.160   5.100  15.500  1.00  0.00            
ATOM     35  C11 ACD     1      19.680   6.500  15.680  1.00  0.00            
ATOM     36  H17 ACD     1      18.960   7.060  15.070  1.00  0.00            
ATOM     37  O9  ACD     1      20.600   7.470  16.250  1.00  0.00            
ATOM     38  H18 ACD     1      20.150   8.310  16.330  1.00  0.00            
ATOM     39  C12 ACD     1      18.930   5.920  16.880  1.00  0.00            
ATOM     40  H19 ACD     1      19.660   5.450  17.550  1.00  0.00            
ATOM     41  O10 ACD     1      18.060   6.850  17.670  1.00  0.00            
ATOM     42  H20 ACD     1      17.690   7.490  17.060  1.00  0.00            
ATOM     43  C13 ACD     1      18.020   4.820  16.330  1.00  0.00            
ATOM     44  H21 ACD     1      17.400   4.340  17.100  1.00  0.00            
ATOM     45  O11 ACD     1      18.780   3.850  15.700  1.00  0.00            
ATOM     46  C14 ACD     1      19.420   4.270  14.480  1.00  0.00            
ATOM     47  H22 ACD     1      18.720   4.570  13.690  1.00  0.00            
ATOM     48  C15 ACD     1      20.220   3.090  13.890  1.00  0.00            
ATOM     49  H23 ACD     1      21.110   3.510  13.400  1.00  0.00            
ATOM     50  H24 ACD     1      20.640   2.440  14.660  1.00  0.00            
ATOM     51  O12 ACD     1      19.390   2.400  12.970  1.00  0.00            
ATOM     52  H25 ACD     1      19.920   1.640  12.710  1.00  0.00            
ATOM     53  O13 ACD     1      17.110   5.290  15.300  1.00  0.00            
ATOM     54  C16 ACD     1      15.980   4.640  14.750  1.00  0.00            
ATOM     55  H26 ACD     1      15.160   4.750  15.470  1.00  0.00            
ATOM     56  C17 ACD     1      15.680   5.560  13.560  1.00  0.00            
ATOM     57  H27 ACD     1      16.660   5.610  13.050  1.00  0.00            
ATOM     58  O14 ACD     1      15.280   6.910  13.940  1.00  0.00            
ATOM     59  H28 ACD     1      15.760   7.060  14.760  1.00  0.00            
ATOM     60  C18 ACD     1      14.720   4.950  12.600  1.00  0.00            
ATOM     61  H29 ACD     1      13.790   4.860  13.170  1.00  0.00            
ATOM     62  O15 ACD     1      14.420   5.690  11.430  1.00  0.00            
ATOM     63  H30 ACD     1      14.330   6.630  11.610  1.00  0.00            
ATOM     64  C19 ACD     1      14.950   3.490  12.330  1.00  0.00            
ATOM     65  H31 ACD     1      14.060   3.210  11.770  1.00  0.00            
ATOM     66  O16 ACD     1      15.090   2.730  13.520  1.00  0.00            
ATOM     67  C20 ACD     1      16.170   3.190  14.410  1.00  0.00            
ATOM     68  H32 ACD     1      17.110   3.050  13.860  1.00  0.00            
ATOM     69  C21 ACD     1      16.160   2.340  15.690  1.00  0.00            
ATOM     70  H33 ACD     1      17.010   2.440  16.380  1.00  0.00            
ATOM     71  H34 ACD     1      15.280   2.580  16.290  1.00  0.00            
ATOM     72  O17 ACD     1      16.160   0.970  15.260  1.00  0.00            
ATOM     73  H35 ACD     1      15.580   0.940  14.500  1.00  0.00            
ATOM     74  O18 ACD     1      16.170   3.230  11.600  1.00  0.00            
ATOM     75  C22 ACD     1      15.930   2.250  10.620  1.00  0.00            
ATOM     76  H36 ACD     1      15.050   1.630  10.830  1.00  0.00            
ATOM     77  C23 ACD     1      15.760   3.030   9.320  1.00  0.00            
ATOM     78  H37 ACD     1      16.560   3.780   9.230  1.00  0.00            
ATOM     79  O19 ACD     1      14.460   3.760   9.260  1.00  0.00            
ATOM     80  H38 ACD     1      14.430   4.420   9.960  1.00  0.00            
ATOM     81  C24 ACD     1      15.990   2.150   8.080  1.00  0.00            
ATOM     82  H39 ACD     1      15.150   1.440   8.160  1.00  0.00            
ATOM     83  O20 ACD     1      16.070   2.760   6.810  1.00  0.00            
ATOM     84  H40 ACD     1      17.000   3.010   6.760  1.00  0.00            
ATOM     85  C25 ACD     1      17.220   1.280   8.220  1.00  0.00            
ATOM     86  H41 ACD     1      17.170   0.550   7.410  1.00  0.00            
ATOM     87  O21 ACD     1      17.220   0.520   9.400  1.00  0.00            
ATOM     88  C26 ACD     1      17.160   1.320  10.570  1.00  0.00            
ATOM     89  H42 ACD     1      18.060   1.930  10.670  1.00  0.00            
ATOM     90  C27 ACD     1      17.140   0.350  11.720  1.00  0.00            
ATOM     91  H43 ACD     1      17.390   0.790  12.690  1.00  0.00            
ATOM     92  H44 ACD     1      16.120  -0.050  11.720  1.00  0.00            
ATOM     93  O22 ACD     1      18.070  -0.760  11.460  1.00  0.00            
ATOM     94  H45 ACD     1      17.740  -1.230  10.690  1.00  0.00            
ATOM     95  O23 ACD     1      18.310   2.090   8.020  1.00  0.00            
ATOM     96  C28 ACD     1      19.500   1.560   7.470  1.00  0.00            
ATOM     97  H46 ACD     1      19.400   0.470   7.430  1.00  0.00            
ATOM     98  C29 ACD     1      20.770   1.930   8.200  1.00  0.00            
ATOM     99  H47 ACD     1      20.710   2.970   8.550  1.00  0.00            
ATOM    100  O24 ACD     1      21.930   1.710   7.420  1.00  0.00            
ATOM    101  C30 ACD     1      20.940   1.120   9.510  1.00  0.00            
ATOM    102  H48 ACD     1      20.040   1.160  10.140  1.00  0.00            
ATOM    103  H49 ACD     1      21.230   0.090   9.280  1.00  0.00            
ATOM    104  O25 ACD     1      21.930   1.710  10.370  1.00  0.00            
ATOM    105  H50 ACD     1      22.110   1.220  11.180  1.00  0.00            
ATOM    106  C31 ACD     1      19.490   2.090   6.020  1.00  0.00            
ATOM    107  H51 ACD     1      19.450   3.180   5.950  1.00  0.00            
ATOM    108  O26 ACD     1      18.420   1.530   5.250  1.00  0.00            
ATOM    109  H52 ACD     1      18.420   1.940   4.380  1.00  0.00            
ATOM    110  C32 ACD     1      20.830   1.850   5.330  1.00  0.00            
ATOM    111  H53 ACD     1      20.870   0.750   5.280  1.00  0.00            
ATOM    112  O27 ACD     1      20.920   2.520   4.080  1.00  0.00            
ATOM    113  H54 ACD     1      21.240   3.410   4.270  1.00  0.00            
ATOM    114  C33 ACD     1      21.970   2.330   6.160  1.00  0.00            
ATOM    115  H55 ACD     1      22.930   2.060   5.710  1.00  0.00            
ATOM    116  O28 ACD     1      21.860   3.740   6.340  1.00  0.00            
ATOM    117  C34 ACD     1      23.080   4.440   6.710  1.00  0.00            
ATOM    118  H56 ACD     1      23.730   4.590   5.840  1.00  0.00            
ATOM    119  C35 ACD     1      22.480   5.770   7.080  1.00  0.00            
ATOM    120  H57 ACD     1      21.690   5.600   7.820  1.00  0.00            
ATOM    121  O29 ACD     1      21.890   6.420   5.990  1.00  0.00            
ATOM    122  H58 ACD     1      21.220   5.800   5.670  1.00  0.00            
ATOM    123  C36 ACD     1      23.560   6.650   7.720  1.00  0.00            
ATOM    124  H59 ACD     1      24.310   6.930   6.980  1.00  0.00            
ATOM    125  O30 ACD     1      23.010   7.890   8.260  1.00  0.00            
ATOM    126  H60 ACD     1      22.370   8.130   7.580  1.00  0.00            
ATOM    127  C1  EK2     2      19.500   5.000  10.520  1.00  0.00            
ATOM    128  O1  EK2     2      19.420   6.320   9.920  1.00  0.00            
ATOM    129  C2  EK2     2      18.240   6.990  10.040  1.00  0.00            
ATOM    130  C3  EK2     2      17.920   7.770  11.140  1.00  0.00            
ATOM    131  Cl1 EK2     2      18.930   7.830  12.550  1.00  0.00            
ATOM    132  C4  EK2     2      16.670   8.480  11.200  1.00  0.00            
ATOM    133  C5  EK2     2      15.800   8.480  10.140  1.00  0.00            
ATOM    134  C6  EK2     2      16.120   7.680   9.020  1.00  0.00            
ATOM    135  Cl2 EK2     2      15.020   7.830   7.660  1.00  0.00            
ATOM    136  C7  EK2     2      17.340   6.970   8.960  1.00  0.00            
ATOM    137  C8  EK2     2      17.610   6.200   7.690  1.00  0.00            
ATOM    138  O2  EK2     2      17.700   4.990   7.580  1.00  0.00            
ATOM    139  O3  EK2     2      17.790   6.920   6.610  1.00  0.00            
ATOM    140  H1  EK2     2      18.700   4.330  10.170  1.00  0.00            
ATOM    141  H2  EK2     2      20.470   4.520  10.400  1.00  0.00            
ATOM    142  H3  EK2     2      19.480   5.110  11.610  1.00  0.00            
ATOM    143  H4  EK2     2      16.370   9.010  12.090  1.00  0.00            
ATOM    144  H5  EK2     2      14.880   9.060  10.140  1.00  0.00            
ATOM    145  H6  EK2     2      17.760   7.840   6.920  1.00  0.00            
TER
ENDMDL
MODEL        1
ATOM      1  H1  ACD     1      25.480   2.110   6.530  1.00  0.00            
ATOM      2  O1  ACD     1      24.600   1.720   6.440  1.00  0.00            
ATOM      3  C1  ACD     1      23.870   1.950   7.680  1.00  0.00            
ATOM      4  H2  ACD     1      24.540   1.810   8.530  1.00  0.00            
ATOM      5  H3  ACD     1      23.140   1.140   7.830  1.00  0.00            
ATOM      6  C2  ACD     1      23.120   3.350   7.790  1.00  0.00            
ATOM      7  H4  ACD     1      22.440   3.340   8.650  1.00  0.00            
ATOM      8  O2  ACD     1      24.190   4.320   7.970  1.00  0.00            
ATOM      9  C3  ACD     1      23.750   5.670   7.950  1.00  0.00            
ATOM     10  H5  ACD     1      24.620   6.330   8.030  1.00  0.00            
ATOM     11  O3  ACD     1      22.820   5.920   9.000  1.00  0.00            
ATOM     12  C4  ACD     1      23.160   6.800  10.010  1.00  0.00            
ATOM     13  H6  ACD     1      24.190   7.170   9.950  1.00  0.00            
ATOM     14  C5  ACD     1      22.250   8.040   9.920  1.00  0.00            
ATOM     15  H7  ACD     1      21.180   7.790   9.890  1.00  0.00            
ATOM     16  O4  ACD     1      22.530   8.700   8.730  1.00  0.00            
ATOM     17  H8  ACD     1      22.700   7.990   8.100  1.00  0.00            
ATOM     18  C6  ACD     1      22.470   8.920  11.140  1.00  0.00            
ATOM     19  H9  ACD     1      23.530   9.210  11.190  1.00  0.00            
ATOM     20  O5  ACD     1      21.530   9.990  11.100  1.00  0.00            
ATOM     21  H10 ACD     1      21.390  10.160  12.030  1.00  0.00            
ATOM     22  C7  ACD     1      22.210   8.120  12.370  1.00  0.00            
ATOM     23  H11 ACD     1      22.320   8.700  13.290  1.00  0.00            
ATOM     24  O6  ACD     1      23.140   7.020  12.430  1.00  0.00            
ATOM     25  C8  ACD     1      23.000   6.070  11.330  1.00  0.00            
ATOM     26  H12 ACD     1      22.000   5.620  11.430  1.00  0.00            
ATOM     27  C9  ACD     1      24.030   4.970  11.540  1.00  0.00            
ATOM     28  H13 ACD     1      23.820   4.150  10.850  1.00  0.00            
ATOM     29  H14 ACD     1      25.020   5.430  11.430  1.00  0.00            
ATOM     30  O7  ACD     1      23.840   4.340  12.750  1.00  0.00            
ATOM     31  H15 ACD     1      24.170   4.940  13.430  1.00  0.00            
ATOM     32  O8  ACD     1      20.900   7.680  12.480  1.00  0.00            
ATOM     33  C10 ACD     1      20.280   7.570  13.740  1.00  0.00            
ATOM     34  H16 ACD     1      21.030   7.190  14.450  1.00  0.00            
ATOM     35  C11 ACD     1      19.820   8.940  14.190  1.00  0.00            
ATOM     36  H17 ACD     1      19.510   9.510  13.310  1.00  0.00            
ATOM     37  O9  ACD     1      20.980   9.640  14.740  1.00  0.00            
ATOM     38  H18 ACD     1      21.270   9.110  15.490  1.00  0.00            
ATOM     39  C12 ACD     1      18.660   8.940  15.180  1.00  0.00            
ATOM     40  H19 ACD     1      19.080   8.600  16.140  1.00  0.00            
ATOM     41  O10 ACD     1      18.090  10.210  15.380  1.00  0.00            
ATOM     42  H20 ACD     1      17.970  10.600  14.510  1.00  0.00            
ATOM     43  C13 ACD     1      17.580   7.910  14.810  1.00  0.00            
ATOM     44  H21 ACD     1      16.950   7.930  15.710  1.00  0.00            
ATOM     45  O11 ACD     1      18.180   6.700  14.640  1.00  0.00            
ATOM     46  C14 ACD     1      19.100   6.690  13.520  1.00  0.00            
ATOM     47  H22 ACD     1      18.550   7.130  12.680  1.00  0.00            
ATOM     48  C15 ACD     1      19.480   5.280  13.300  1.00  0.00            
ATOM     49  H23 ACD     1      20.470   5.230  12.820  1.00  0.00            
ATOM     50  H24 ACD     1      19.560   4.870  14.320  1.00  0.00            
ATOM     51  O12 ACD     1      18.570   4.590  12.520  1.00  0.00            
ATOM     52  H25 ACD     1      19.080   4.050  11.920  1.00  0.00            
ATOM     53  O13 ACD     1      16.670   8.280  13.740  1.00  0.00            
ATOM     54  C16 ACD     1      15.380   7.550  13.570  1.00  0.00            
ATOM     55  H26 ACD     1      14.670   8.070  14.230  1.00  0.00            
ATOM     56  C17 ACD     1      14.940   7.890  12.220  1.00  0.00            
ATOM     57  H27 ACD     1      15.760   7.610  11.550  1.00  0.00            
ATOM     58  O14 ACD     1      14.600   9.280  12.050  1.00  0.00            
ATOM     59  H28 ACD     1      15.380   9.730  12.370  1.00  0.00            
ATOM     60  C18 ACD     1      13.660   7.040  11.810  1.00  0.00            
ATOM     61  H29 ACD     1      12.840   7.290  12.500  1.00  0.00            
ATOM     62  O15 ACD     1      13.280   7.440  10.470  1.00  0.00            
ATOM     63  H30 ACD     1      13.450   8.380  10.540  1.00  0.00            
ATOM     64  C19 ACD     1      13.960   5.590  11.850  1.00  0.00            
ATOM     65  H31 ACD     1      13.090   5.010  11.550  1.00  0.00            
ATOM     66  O16 ACD     1      14.260   5.340  13.240  1.00  0.00            
ATOM     67  C20 ACD     1      15.420   5.980  13.780  1.00  0.00            
ATOM     68  H32 ACD     1      16.350   5.560  13.360  1.00  0.00            
ATOM     69  C21 ACD     1      15.350   5.720  15.290  1.00  0.00            
ATOM     70  H33 ACD     1      16.060   6.260  15.910  1.00  0.00            
ATOM     71  H34 ACD     1      14.310   5.950  15.570  1.00  0.00            
ATOM     72  O17 ACD     1      15.630   4.310  15.500  1.00  0.00            
ATOM     73  H35 ACD     1      15.280   3.970  14.680  1.00  0.00            
ATOM     74  O18 ACD     1      15.000   5.250  10.980  1.00  0.00            
ATOM     75  C22 ACD     1      14.830   3.980  10.390  1.00  0.00            
ATOM     76  H36 ACD     1      13.880   3.550  10.720  1.00  0.00            
ATOM     77  C23 ACD     1      14.820   4.330   8.870  1.00  0.00            
ATOM     78  H37 ACD     1      15.720   4.910   8.620  1.00  0.00            
ATOM     79  O19 ACD     1      13.620   5.070   8.660  1.00  0.00            
ATOM     80  H38 ACD     1      13.630   5.780   9.300  1.00  0.00            
ATOM     81  C24 ACD     1      14.920   3.070   8.030  1.00  0.00            
ATOM     82  H39 ACD     1      13.920   2.640   8.160  1.00  0.00            
ATOM     83  O20 ACD     1      15.200   3.250   6.620  1.00  0.00            
ATOM     84  H40 ACD     1      16.100   3.520   6.450  1.00  0.00            
ATOM     85  C25 ACD     1      16.060   2.180   8.580  1.00  0.00            
ATOM     86  H41 ACD     1      16.090   1.220   8.050  1.00  0.00            
ATOM     87  O21 ACD     1      15.860   1.870   9.960  1.00  0.00            
ATOM     88  C26 ACD     1      15.920   3.050  10.750  1.00  0.00            
ATOM     89  H42 ACD     1      16.940   3.430  10.580  1.00  0.00            
ATOM     90  C27 ACD     1      15.910   2.600  12.250  1.00  0.00            
ATOM     91  H43 ACD     1      15.930   3.440  12.960  1.00  0.00            
ATOM     92  H44 ACD     1      14.970   2.050  12.400  1.00  0.00            
ATOM     93  O22 ACD     1      16.880   1.690  12.650  1.00  0.00            
ATOM     94  H45 ACD     1      16.630   1.370  13.520  1.00  0.00            
ATOM     95  O23 ACD     1      17.260   2.840   8.360  1.00  0.00            
ATOM     96  C28 ACD     1      18.400   2.000   8.070  1.00  0.00            
ATOM     97  H46 ACD     1      18.300   1.040   8.600  1.00  0.00            
ATOM     98  C29 ACD     1      19.750   2.530   8.640  1.00  0.00            
ATOM     99  H47 ACD     1      19.900   3.550   8.280  1.00  0.00            
ATOM    100  O24 ACD     1      20.770   1.620   8.160  1.00  0.00            
ATOM    101  C30 ACD     1      19.770   2.520  10.150  1.00  0.00            
ATOM    102  H48 ACD     1      18.890   3.080  10.510  1.00  0.00            
ATOM    103  H49 ACD     1      19.780   1.500  10.560  1.00  0.00            
ATOM    104  O25 ACD     1      20.910   3.130  10.760  1.00  0.00            
ATOM    105  H50 ACD     1      21.640   2.500  10.660  1.00  0.00            
ATOM    106  C31 ACD     1      18.390   1.790   6.540  1.00  0.00            
ATOM    107  H51 ACD     1      18.320   2.820   6.170  1.00  0.00            
ATOM    108  O26 ACD     1      17.180   1.000   6.160  1.00  0.00            
ATOM    109  H52 ACD     1      17.310   0.660   5.270  1.00  0.00            
ATOM    110  C32 ACD     1      19.640   1.010   6.070  1.00  0.00            
ATOM    111  H53 ACD     1      19.450  -0.020   6.420  1.00  0.00            
ATOM    112  O27 ACD     1      19.770   1.110   4.660  1.00  0.00            
ATOM    113  H54 ACD     1      19.780   2.040   4.450  1.00  0.00            
ATOM    114  C33 ACD     1      20.890   1.530   6.710  1.00  0.00            
ATOM    115  H55 ACD     1      21.690   0.870   6.380  1.00  0.00            
ATOM    116  O28 ACD     1      21.130   2.860   6.240  1.00  0.00            
ATOM    117  C34 ACD     1      22.340   3.600   6.480  1.00  0.00            
ATOM    118  H56 ACD     1      22.910   3.360   5.570  1.00  0.00            
ATOM    119  C35 ACD     1      21.980   5.030   6.270  1.00  0.00            
ATOM    120  H57 ACD     1      21.190   5.220   7.010  1.00  0.00            
ATOM    121  O29 ACD     1      21.420   5.340   4.960  1.00  0.00            
ATOM    122  H58 ACD     1      20.670   4.760   4.780  1.00  0.00            
ATOM    123  C36 ACD     1      23.120   5.980   6.600  1.00  0.00            
ATOM    124  H59 ACD     1      23.870   5.810   5.810  1.00  0.00            
ATOM    125  O30 ACD     1      22.700   7.290   6.550  1.00  0.00            
ATOM    126  H60 ACD     1      22.240   7.430   5.720  1.00  0.00            
ATOM    127  C1  EK2     2      19.240   6.020   9.850  1.00  0.00            
ATOM    128  O1  EK2     2      19.050   6.870   8.790  1.00  0.00            
ATOM    129  C2  EK2     2      17.710   7.280   8.530  1.00  0.00            
ATOM    130  C3  EK2     2      17.080   8.270   9.350  1.00  0.00            
ATOM    131  Cl1 EK2     2      17.820   8.990  10.720  1.00  0.00            
ATOM    132  C4  EK2     2      15.750   8.650   9.040  1.00  0.00            
ATOM    133  C5  EK2     2      15.120   8.210   7.870  1.00  0.00            
ATOM    134  C6  EK2     2      15.800   7.300   7.050  1.00  0.00            
ATOM    135  Cl2 EK2     2      15.150   6.950   5.450  1.00  0.00            
ATOM    136  C7  EK2     2      17.110   6.810   7.340  1.00  0.00            
ATOM    137  C8  EK2     2      17.850   5.880   6.470  1.00  0.00            
ATOM    138  O2  EK2     2      17.340   4.930   5.840  1.00  0.00            
ATOM    139  O3  EK2     2      18.830   6.460   5.860  1.00  0.00            
ATOM    140  H1  EK2     2      20.290   5.710   9.950  1.00  0.00            
ATOM    141  H2  EK2     2      18.910   6.470  10.790  1.00  0.00            
ATOM    142  H3  EK2     2      18.720   5.060   9.740  1.00  0.00            
ATOM    143  H4  EK2     2      15.280   9.370   9.700  1.00  0.00            
ATOM    144  H5  EK2     2      14.160   8.630   7.580  1.00  0.00            
ATOM    145  H6  EK2     2      18.570   7.370   6.090  1.00  0.00            
TER
ENDMDL
MODEL        1
ATOM      1  H1  ACD     1      18.380  15.370  12.060  1.00  0.00            
ATOM      2  O1  ACD     1      19.010  15.820  12.630  1.00  0.00            
ATOM      3  C1  ACD     1      20.280  15.500  12.060  1.00  0.00            
ATOM      4  H2  ACD     1      20.410  14.420  11.930  1.00  0.00            
ATOM      5  H3  ACD     1      20.960  15.670  12.910  1.00  0.00            
ATOM      6  C2  ACD     1      20.630  16.270  10.700  1.00  0.00            
ATOM      7  H4  ACD     1      21.730  16.270  10.610  1.00  0.00            
ATOM      8  O2  ACD     1      20.150  15.490   9.600  1.00  0.00            
ATOM      9  C3  ACD     1      20.390  15.890   8.290  1.00  0.00            
ATOM     10  H5  ACD     1      19.940  15.210   7.560  1.00  0.00            
ATOM     11  O3  ACD     1      21.780  16.070   7.990  1.00  0.00            
ATOM     12  C4  ACD     1      22.370  14.990   7.320  1.00  0.00            
ATOM     13  H6  ACD     1      21.640  14.180   7.170  1.00  0.00            
ATOM     14  C5  ACD     1      22.750  15.520   5.960  1.00  0.00            
ATOM     15  H7  ACD     1      23.340  16.420   6.150  1.00  0.00            
ATOM     16  O4  ACD     1      21.620  15.910   5.170  1.00  0.00            
ATOM     17  H8  ACD     1      21.900  16.390   4.380  1.00  0.00            
ATOM     18  C6  ACD     1      23.620  14.550   5.170  1.00  0.00            
ATOM     19  H9  ACD     1      22.980  13.670   5.000  1.00  0.00            
ATOM     20  O5  ACD     1      24.190  15.180   3.990  1.00  0.00            
ATOM     21  H10 ACD     1      25.140  15.170   4.110  1.00  0.00            
ATOM     22  C7  ACD     1      24.780  14.160   6.030  1.00  0.00            
ATOM     23  H11 ACD     1      25.240  13.320   5.490  1.00  0.00            
ATOM     24  O6  ACD     1      24.390  13.580   7.270  1.00  0.00            
ATOM     25  C8  ACD     1      23.480  14.410   8.120  1.00  0.00            
ATOM     26  H12 ACD     1      24.140  15.210   8.480  1.00  0.00            
ATOM     27  C9  ACD     1      23.000  13.650   9.380  1.00  0.00            
ATOM     28  H13 ACD     1      22.400  14.350   9.980  1.00  0.00            
ATOM     29  H14 ACD     1      22.350  12.790   9.170  1.00  0.00            
ATOM     30  O7  ACD     1      24.090  13.220  10.160  1.00  0.00            
ATOM     31  H15 ACD     1      24.660  13.960  10.400  1.00  0.00            
ATOM     32  O8  ACD     1      25.650  15.250   6.290  1.00  0.00            
ATOM     33  C10 ACD     1      27.060  14.930   6.210  1.00  0.00            
ATOM     34  H16 ACD     1      27.140  13.890   6.540  1.00  0.00            
ATOM     35  C11 ACD     1      27.630  15.100   4.780  1.00  0.00            
ATOM     36  H17 ACD     1      27.540  16.160   4.490  1.00  0.00            
ATOM     37  O9  ACD     1      27.000  14.120   3.930  1.00  0.00            
ATOM     38  H18 ACD     1      27.140  14.360   3.010  1.00  0.00            
ATOM     39  C12 ACD     1      29.120  15.050   4.870  1.00  0.00            
ATOM     40  H19 ACD     1      29.370  14.020   5.170  1.00  0.00            
ATOM     41  O10 ACD     1      29.750  15.360   3.650  1.00  0.00            
ATOM     42  H20 ACD     1      29.560  16.300   3.530  1.00  0.00            
ATOM     43  C13 ACD     1      29.790  15.910   5.910  1.00  0.00            
ATOM     44  H21 ACD     1      30.870  15.740   5.950  1.00  0.00            
ATOM     45  O11 ACD     1      29.170  15.550   7.180  1.00  0.00            
ATOM     46  C14 ACD     1      27.780  15.740   7.310  1.00  0.00            
ATOM     47  H22 ACD     1      27.610  16.810   7.150  1.00  0.00            
ATOM     48  C15 ACD     1      27.350  15.340   8.660  1.00  0.00            
ATOM     49  H23 ACD     1      26.270  15.270   8.850  1.00  0.00            
ATOM     50  H24 ACD     1      27.770  14.340   8.840  1.00  0.00            
ATOM     51  O12 ACD     1      27.780  16.320   9.570  1.00  0.00            
ATOM     52  H25 ACD     1      28.740  16.320   9.570  1.00  0.00            
ATOM     53  O13 ACD     1      29.500  17.340   5.670  1.00  0.00            
ATOM     54  C16 ACD     1      30.320  18.460   6.150  1.00  0.00            
ATOM     55  H26 ACD     1      31.310  18.500   5.680  1.00  0.00            
ATOM     56  C17 ACD     1      29.450  19.680   5.740  1.00  0.00            
ATOM     57  H27 ACD     1      28.370  19.480   5.850  1.00  0.00            
ATOM     58  O14 ACD     1      29.570  19.860   4.330  1.00  0.00            
ATOM     59  H28 ACD     1      29.200  19.060   3.950  1.00  0.00            
ATOM     60  C18 ACD     1      29.780  20.880   6.590  1.00  0.00            
ATOM     61  H29 ACD     1      30.790  21.210   6.340  1.00  0.00            
ATOM     62  O15 ACD     1      28.880  21.960   6.360  1.00  0.00            
ATOM     63  H30 ACD     1      28.900  22.090   5.410  1.00  0.00            
ATOM     64  C19 ACD     1      29.780  20.500   8.040  1.00  0.00            
ATOM     65  H31 ACD     1      30.070  21.350   8.660  1.00  0.00            
ATOM     66  O16 ACD     1      30.730  19.520   8.370  1.00  0.00            
ATOM     67  C20 ACD     1      30.530  18.290   7.710  1.00  0.00            
ATOM     68  H32 ACD     1      29.640  17.900   8.230  1.00  0.00            
ATOM     69  C21 ACD     1      31.780  17.470   8.050  1.00  0.00            
ATOM     70  H33 ACD     1      31.750  17.530   9.140  1.00  0.00            
ATOM     71  H34 ACD     1      31.680  16.420   7.740  1.00  0.00            
ATOM     72  O17 ACD     1      33.010  17.980   7.600  1.00  0.00            
ATOM     73  H35 ACD     1      33.660  17.730   8.260  1.00  0.00            
ATOM     74  O18 ACD     1      28.470  20.200   8.500  1.00  0.00            
ATOM     75  C22 ACD     1      28.080  20.790   9.700  1.00  0.00            
ATOM     76  H36 ACD     1      28.820  21.490  10.110  1.00  0.00            
ATOM     77  C23 ACD     1      26.820  21.660   9.410  1.00  0.00            
ATOM     78  H37 ACD     1      26.060  21.010   8.950  1.00  0.00            
ATOM     79  O19 ACD     1      27.120  22.740   8.530  1.00  0.00            
ATOM     80  H38 ACD     1      27.560  22.360   7.770  1.00  0.00            
ATOM     81  C24 ACD     1      26.260  22.130  10.740  1.00  0.00            
ATOM     82  H39 ACD     1      27.070  22.700  11.210  1.00  0.00            
ATOM     83  O20 ACD     1      25.100  22.960  10.670  1.00  0.00            
ATOM     84  H40 ACD     1      24.390  22.370  10.380  1.00  0.00            
ATOM     85  C25 ACD     1      25.980  20.970  11.740  1.00  0.00            
ATOM     86  H41 ACD     1      25.720  21.390  12.720  1.00  0.00            
ATOM     87  O21 ACD     1      27.110  20.180  11.930  1.00  0.00            
ATOM     88  C26 ACD     1      27.760  19.720  10.730  1.00  0.00            
ATOM     89  H42 ACD     1      27.070  18.990  10.290  1.00  0.00            
ATOM     90  C27 ACD     1      28.970  18.930  11.110  1.00  0.00            
ATOM     91  H43 ACD     1      28.600  18.150  11.780  1.00  0.00            
ATOM     92  H44 ACD     1      29.470  18.480  10.250  1.00  0.00            
ATOM     93  O22 ACD     1      29.900  19.720  11.850  1.00  0.00            
ATOM     94  H45 ACD     1      29.500  19.750  12.720  1.00  0.00            
ATOM     95  O23 ACD     1      24.950  20.130  11.180  1.00  0.00            
ATOM     96  C28 ACD     1      24.320  19.350  12.180  1.00  0.00            
ATOM     97  H46 ACD     1      24.970  19.170  13.050  1.00  0.00            
ATOM     98  C29 ACD     1      23.850  17.970  11.650  1.00  0.00            
ATOM     99  H47 ACD     1      23.630  18.110  10.580  1.00  0.00            
ATOM    100  O24 ACD     1      22.750  17.400  12.370  1.00  0.00            
ATOM    101  C30 ACD     1      25.110  17.060  11.720  1.00  0.00            
ATOM    102  H48 ACD     1      25.970  17.520  11.220  1.00  0.00            
ATOM    103  H49 ACD     1      25.360  16.910  12.780  1.00  0.00            
ATOM    104  O25 ACD     1      24.840  15.770  11.130  1.00  0.00            
ATOM    105  H50 ACD     1      24.450  15.270  11.850  1.00  0.00            
ATOM    106  C31 ACD     1      23.100  20.220  12.610  1.00  0.00            
ATOM    107  H51 ACD     1      22.610  20.630  11.720  1.00  0.00            
ATOM    108  O26 ACD     1      23.520  21.330  13.320  1.00  0.00            
ATOM    109  H52 ACD     1      23.150  22.070  12.820  1.00  0.00            
ATOM    110  C32 ACD     1      22.110  19.460  13.460  1.00  0.00            
ATOM    111  H53 ACD     1      22.580  19.130  14.400  1.00  0.00            
ATOM    112  O27 ACD     1      21.010  20.380  13.630  1.00  0.00            
ATOM    113  H54 ACD     1      20.800  20.600  12.720  1.00  0.00            
ATOM    114  C33 ACD     1      21.620  18.240  12.670  1.00  0.00            
ATOM    115  H55 ACD     1      20.940  17.610  13.250  1.00  0.00            
ATOM    116  O28 ACD     1      20.890  18.670  11.530  1.00  0.00            
ATOM    117  C34 ACD     1      20.140  17.700  10.720  1.00  0.00            
ATOM    118  H56 ACD     1      19.060  17.660  10.950  1.00  0.00            
ATOM    119  C35 ACD     1      20.210  18.240   9.290  1.00  0.00            
ATOM    120  H57 ACD     1      21.300  18.340   9.170  1.00  0.00            
ATOM    121  O29 ACD     1      19.570  19.480   9.150  1.00  0.00            
ATOM    122  H58 ACD     1      20.140  19.990   8.570  1.00  0.00            
ATOM    123  C36 ACD     1      19.720  17.230   8.180  1.00  0.00            
ATOM    124  H59 ACD     1      18.640  17.100   8.320  1.00  0.00            
ATOM    125  O30 ACD     1      19.950  17.790   6.890  1.00  0.00            
ATOM    126  H60 ACD     1      20.820  17.430   6.680  1.00  0.00            
ATOM    127  C1  EK2     2      24.710  18.250   8.060  1.00  0.00            
ATOM    128  O1  EK2     2      23.960  18.900   7.020  1.00  0.00            
ATOM    129  C2  EK2     2      24.380  20.080   6.470  1.00  0.00            
ATOM    130  C3  EK2     2      25.400  20.030   5.540  1.00  0.00            
ATOM    131  Cl1 EK2     2      26.070  18.560   4.950  1.00  0.00            
ATOM    132  C4  EK2     2      25.890  21.210   4.940  1.00  0.00            
ATOM    133  C5  EK2     2      25.390  22.460   5.380  1.00  0.00            
ATOM    134  C6  EK2     2      24.350  22.500   6.330  1.00  0.00            
ATOM    135  Cl2 EK2     2      23.810  24.090   7.000  1.00  0.00            
ATOM    136  C7  EK2     2      23.830  21.280   6.850  1.00  0.00            
ATOM    137  C8  EK2     2      22.820  21.330   7.950  1.00  0.00            
ATOM    138  O2  EK2     2      23.060  21.740   9.090  1.00  0.00            
ATOM    139  O3  EK2     2      21.790  20.480   7.780  1.00  0.00            
ATOM    140  H1  EK2     2      24.180  17.400   8.500  1.00  0.00            
ATOM    141  H2  EK2     2      25.670  17.940   7.620  1.00  0.00            
ATOM    142  H3  EK2     2      25.010  18.880   8.900  1.00  0.00            
ATOM    143  H4  EK2     2      26.780  21.130   4.320  1.00  0.00            
ATOM    144  H5  EK2     2      25.870  23.320   4.930  1.00  0.00            
ATOM    145  H6  EK2     2      21.870  20.280   6.830  1.00  0.00            
TER
ENDMDL
MODEL        1
ATOM      1  H1  ACD     1      19.680  13.010   5.630  1.00  0.00            
ATOM      2  O1  ACD     1      19.920  12.110   5.400  1.00  0.00            
ATOM      3  C1  ACD     1      20.620  11.640   6.550  1.00  0.00            
ATOM      4  H2  ACD     1      19.930  11.740   7.400  1.00  0.00            
ATOM      5  H3  ACD     1      21.530  12.230   6.730  1.00  0.00            
ATOM      6  C2  ACD     1      21.110  10.180   6.430  1.00  0.00            
ATOM      7  H4  ACD     1      21.600   9.940   7.380  1.00  0.00            
ATOM      8  O2  ACD     1      19.990   9.380   6.320  1.00  0.00            
ATOM      9  C3  ACD     1      20.220   8.010   6.110  1.00  0.00            
ATOM     10  H5  ACD     1      19.240   7.560   5.940  1.00  0.00            
ATOM     11  O3  ACD     1      20.910   7.410   7.220  1.00  0.00            
ATOM     12  C4  ACD     1      20.330   6.790   8.340  1.00  0.00            
ATOM     13  H6  ACD     1      19.850   5.860   8.010  1.00  0.00            
ATOM     14  C5  ACD     1      21.510   6.500   9.300  1.00  0.00            
ATOM     15  H7  ACD     1      22.260   7.290   9.160  1.00  0.00            
ATOM     16  O4  ACD     1      22.160   5.300   8.930  1.00  0.00            
ATOM     17  H8  ACD     1      22.410   5.420   8.010  1.00  0.00            
ATOM     18  C6  ACD     1      21.160   6.510  10.820  1.00  0.00            
ATOM     19  H9  ACD     1      20.680   5.540  10.970  1.00  0.00            
ATOM     20  O5  ACD     1      22.220   6.770  11.680  1.00  0.00            
ATOM     21  H10 ACD     1      21.930   7.670  11.860  1.00  0.00            
ATOM     22  C7  ACD     1      20.170   7.610  11.170  1.00  0.00            
ATOM     23  H11 ACD     1      19.850   7.430  12.200  1.00  0.00            
ATOM     24  O6  ACD     1      19.070   7.600  10.330  1.00  0.00            
ATOM     25  C8  ACD     1      19.200   7.670   8.920  1.00  0.00            
ATOM     26  H12 ACD     1      19.520   8.680   8.640  1.00  0.00            
ATOM     27  C9  ACD     1      17.780   7.510   8.330  1.00  0.00            
ATOM     28  H13 ACD     1      17.160   8.280   8.820  1.00  0.00            
ATOM     29  H14 ACD     1      17.680   7.840   7.290  1.00  0.00            
ATOM     30  O7  ACD     1      17.260   6.190   8.610  1.00  0.00            
ATOM     31  H15 ACD     1      16.360   6.250   8.270  1.00  0.00            
ATOM     32  O8  ACD     1      20.730   8.920  11.140  1.00  0.00            
ATOM     33  C10 ACD     1      20.120   9.850  11.960  1.00  0.00            
ATOM     34  H16 ACD     1      19.210   9.490  12.460  1.00  0.00            
ATOM     35  C11 ACD     1      21.160  10.110  13.130  1.00  0.00            
ATOM     36  H17 ACD     1      22.070  10.370  12.570  1.00  0.00            
ATOM     37  O9  ACD     1      21.350   8.920  13.910  1.00  0.00            
ATOM     38  H18 ACD     1      22.110   9.010  14.490  1.00  0.00            
ATOM     39  C12 ACD     1      20.750  11.380  13.950  1.00  0.00            
ATOM     40  H19 ACD     1      19.860  11.120  14.530  1.00  0.00            
ATOM     41  O10 ACD     1      21.850  11.790  14.770  1.00  0.00            
ATOM     42  H20 ACD     1      22.010  12.690  14.470  1.00  0.00            
ATOM     43  C13 ACD     1      20.450  12.550  12.990  1.00  0.00            
ATOM     44  H21 ACD     1      19.990  13.270  13.670  1.00  0.00            
ATOM     45  O11 ACD     1      19.450  12.130  12.030  1.00  0.00            
ATOM     46  C14 ACD     1      19.880  11.060  11.210  1.00  0.00            
ATOM     47  H22 ACD     1      20.860  11.320  10.770  1.00  0.00            
ATOM     48  C15 ACD     1      18.800  10.960  10.090  1.00  0.00            
ATOM     49  H23 ACD     1      18.660  12.010   9.820  1.00  0.00            
ATOM     50  H24 ACD     1      19.210  10.440   9.220  1.00  0.00            
ATOM     51  O12 ACD     1      17.490  10.420  10.530  1.00  0.00            
ATOM     52  H25 ACD     1      17.190  11.010  11.230  1.00  0.00            
ATOM     53  O13 ACD     1      21.620  13.050  12.390  1.00  0.00            
ATOM     54  C16 ACD     1      21.670  14.440  12.290  1.00  0.00            
ATOM     55  H26 ACD     1      20.690  14.870  12.540  1.00  0.00            
ATOM     56  C17 ACD     1      22.730  14.750  13.300  1.00  0.00            
ATOM     57  H27 ACD     1      23.510  14.010  13.080  1.00  0.00            
ATOM     58  O14 ACD     1      22.200  14.470  14.670  1.00  0.00            
ATOM     59  H28 ACD     1      22.900  14.640  15.310  1.00  0.00            
ATOM     60  C18 ACD     1      23.260  16.150  13.180  1.00  0.00            
ATOM     61  H29 ACD     1      22.470  16.840  13.500  1.00  0.00            
ATOM     62  O15 ACD     1      24.340  16.250  14.110  1.00  0.00            
ATOM     63  H30 ACD     1      24.940  15.500  14.090  1.00  0.00            
ATOM     64  C19 ACD     1      23.730  16.420  11.710  1.00  0.00            
ATOM     65  H31 ACD     1      23.970  17.480  11.600  1.00  0.00            
ATOM     66  O16 ACD     1      22.640  16.120  10.870  1.00  0.00            
ATOM     67  C20 ACD     1      22.090  14.790  10.860  1.00  0.00            
ATOM     68  H32 ACD     1      22.910  14.130  10.560  1.00  0.00            
ATOM     69  C21 ACD     1      20.860  14.580   9.910  1.00  0.00            
ATOM     70  H33 ACD     1      20.310  13.660  10.160  1.00  0.00            
ATOM     71  H34 ACD     1      20.230  15.470  10.040  1.00  0.00            
ATOM     72  O17 ACD     1      21.160  14.520   8.490  1.00  0.00            
ATOM     73  H35 ACD     1      20.300  14.600   8.090  1.00  0.00            
ATOM     74  O18 ACD     1      24.860  15.600  11.320  1.00  0.00            
ATOM     75  C22 ACD     1      25.740  15.910  10.240  1.00  0.00            
ATOM     76  H36 ACD     1      26.390  16.720  10.610  1.00  0.00            
ATOM     77  C23 ACD     1      26.600  14.670  10.080  1.00  0.00            
ATOM     78  H37 ACD     1      25.840  13.880   9.960  1.00  0.00            
ATOM     79  O19 ACD     1      27.320  14.400  11.340  1.00  0.00            
ATOM     80  H38 ACD     1      26.890  14.750  12.120  1.00  0.00            
ATOM     81  C24 ACD     1      27.490  14.710   8.770  1.00  0.00            
ATOM     82  H39 ACD     1      28.290  15.470   8.780  1.00  0.00            
ATOM     83  O20 ACD     1      28.220  13.450   8.570  1.00  0.00            
ATOM     84  H40 ACD     1      28.730  13.370   9.380  1.00  0.00            
ATOM     85  C25 ACD     1      26.590  14.940   7.620  1.00  0.00            
ATOM     86  H41 ACD     1      27.130  15.010   6.670  1.00  0.00            
ATOM     87  O21 ACD     1      25.980  16.230   7.850  1.00  0.00            
ATOM     88  C26 ACD     1      25.010  16.280   8.960  1.00  0.00            
ATOM     89  H42 ACD     1      24.270  15.490   8.810  1.00  0.00            
ATOM     90  C27 ACD     1      24.530  17.740   8.770  1.00  0.00            
ATOM     91  H43 ACD     1      24.040  17.880   7.790  1.00  0.00            
ATOM     92  H44 ACD     1      23.700  17.890   9.470  1.00  0.00            
ATOM     93  O22 ACD     1      25.570  18.650   9.040  1.00  0.00            
ATOM     94  H45 ACD     1      26.160  18.440   8.310  1.00  0.00            
ATOM     95  O23 ACD     1      25.520  13.970   7.440  1.00  0.00            
ATOM     96  C28 ACD     1      25.300  13.560   6.010  1.00  0.00            
ATOM     97  H46 ACD     1      25.760  14.280   5.320  1.00  0.00            
ATOM     98  C29 ACD     1      23.770  13.470   5.830  1.00  0.00            
ATOM     99  H47 ACD     1      23.410  12.970   6.730  1.00  0.00            
ATOM    100  O24 ACD     1      23.410  12.680   4.660  1.00  0.00            
ATOM    101  C30 ACD     1      23.110  14.820   5.710  1.00  0.00            
ATOM    102  H48 ACD     1      22.030  14.620   5.780  1.00  0.00            
ATOM    103  H49 ACD     1      23.330  15.450   6.580  1.00  0.00            
ATOM    104  O25 ACD     1      23.480  15.480   4.510  1.00  0.00            
ATOM    105  H50 ACD     1      22.860  15.200   3.830  1.00  0.00            
ATOM    106  C31 ACD     1      26.020  12.210   5.850  1.00  0.00            
ATOM    107  H51 ACD     1      25.700  11.630   6.730  1.00  0.00            
ATOM    108  O26 ACD     1      27.470  12.310   5.930  1.00  0.00            
ATOM    109  H52 ACD     1      27.650  12.640   6.810  1.00  0.00            
ATOM    110  C32 ACD     1      25.500  11.450   4.610  1.00  0.00            
ATOM    111  H53 ACD     1      25.860  11.970   3.710  1.00  0.00            
ATOM    112  O27 ACD     1      25.980  10.140   4.590  1.00  0.00            
ATOM    113  H54 ACD     1      25.380   9.560   5.070  1.00  0.00            
ATOM    114  C33 ACD     1      23.990  11.410   4.580  1.00  0.00            
ATOM    115  H55 ACD     1      23.790  10.990   3.580  1.00  0.00            
ATOM    116  O28 ACD     1      23.420  10.520   5.530  1.00  0.00            
ATOM    117  C34 ACD     1      22.080  10.010   5.280  1.00  0.00            
ATOM    118  H56 ACD     1      21.650  10.570   4.440  1.00  0.00            
ATOM    119  C35 ACD     1      22.260   8.590   4.820  1.00  0.00            
ATOM    120  H57 ACD     1      22.830   8.160   5.650  1.00  0.00            
ATOM    121  O29 ACD     1      22.960   8.520   3.520  1.00  0.00            
ATOM    122  H58 ACD     1      23.790   8.060   3.680  1.00  0.00            
ATOM    123  C36 ACD     1      20.950   7.770   4.800  1.00  0.00            
ATOM    124  H59 ACD     1      20.200   8.090   4.070  1.00  0.00            
ATOM    125  O30 ACD     1      21.110   6.340   4.710  1.00  0.00            
ATOM    126  H60 ACD     1      21.720   6.070   5.400  1.00  0.00            
ATOM    127  C1  EK2     2      25.540   6.230  10.540  1.00  0.00            
ATOM    128  O1  EK2     2      26.280   7.420  10.340  1.00  0.00            
ATOM    129  C2  EK2     2      25.630   8.520  10.720  1.00  0.00            
ATOM    130  C3  EK2     2      25.820   9.110  12.000  1.00  0.00            
ATOM    131  Cl1 EK2     2      26.620   8.160  13.240  1.00  0.00            
ATOM    132  C4  EK2     2      25.180  10.320  12.310  1.00  0.00            
ATOM    133  C5  EK2     2      24.460  11.010  11.270  1.00  0.00            
ATOM    134  C6  EK2     2      24.390  10.490  10.010  1.00  0.00            
ATOM    135  Cl2 EK2     2      23.560  11.380   8.730  1.00  0.00            
ATOM    136  C7  EK2     2      24.950   9.250   9.720  1.00  0.00            
ATOM    137  C8  EK2     2      24.890   8.740   8.350  1.00  0.00            
ATOM    138  O2  EK2     2      23.780   8.360   7.860  1.00  0.00            
ATOM    139  O3  EK2     2      26.000   8.370   7.680  1.00  0.00            
ATOM    140  H1  EK2     2      24.640   6.280   9.930  1.00  0.00            
ATOM    141  H2  EK2     2      26.200   5.410  10.240  1.00  0.00            
ATOM    142  H3  EK2     2      25.240   6.020  11.570  1.00  0.00            
ATOM    143  H4  EK2     2      25.270  10.770  13.290  1.00  0.00            
ATOM    144  H5  EK2     2      23.990  11.950  11.560  1.00  0.00            
ATOM    145  H6  EK2     2      26.660   8.860   8.200  1.00  0.00            
TER
ENDMDL
MODEL        1
ATOM      1  H1  ACD     1      18.450   0.890   6.330  1.00  0.00            
ATOM      2  O1  ACD     1      18.690   1.700   6.780  1.00  0.00            
ATOM      3  C1  ACD     1      18.260   1.620   8.160  1.00  0.00            
ATOM      4  H2  ACD     1      18.800   2.380   8.740  1.00  0.00            
ATOM      5  H3  ACD     1      18.640   0.740   8.690  1.00  0.00            
ATOM      6  C2  ACD     1      16.770   1.740   8.350  1.00  0.00            
ATOM      7  H4  ACD     1      16.530   2.660   7.810  1.00  0.00            
ATOM      8  O2  ACD     1      16.200   0.470   7.850  1.00  0.00            
ATOM      9  C3  ACD     1      14.770   0.390   7.900  1.00  0.00            
ATOM     10  H5  ACD     1      14.440  -0.540   7.420  1.00  0.00            
ATOM     11  O3  ACD     1      14.230   1.530   7.260  1.00  0.00            
ATOM     12  C4  ACD     1      14.120   1.570   5.820  1.00  0.00            
ATOM     13  H6  ACD     1      13.310   0.910   5.490  1.00  0.00            
ATOM     14  C5  ACD     1      13.830   3.040   5.600  1.00  0.00            
ATOM     15  H7  ACD     1      14.580   3.630   6.140  1.00  0.00            
ATOM     16  O4  ACD     1      12.560   3.580   6.090  1.00  0.00            
ATOM     17  H8  ACD     1      12.740   4.500   5.900  1.00  0.00            
ATOM     18  C6  ACD     1      14.040   3.440   4.140  1.00  0.00            
ATOM     19  H9  ACD     1      13.260   2.910   3.580  1.00  0.00            
ATOM     20  O5  ACD     1      13.950   4.890   3.920  1.00  0.00            
ATOM     21  H10 ACD     1      14.720   5.310   3.530  1.00  0.00            
ATOM     22  C7  ACD     1      15.310   2.980   3.520  1.00  0.00            
ATOM     23  H11 ACD     1      15.300   3.060   2.430  1.00  0.00            
ATOM     24  O6  ACD     1      15.410   1.580   3.700  1.00  0.00            
ATOM     25  C8  ACD     1      15.390   1.150   5.100  1.00  0.00            
ATOM     26  H12 ACD     1      16.320   1.560   5.500  1.00  0.00            
ATOM     27  C9  ACD     1      15.570  -0.410   4.990  1.00  0.00            
ATOM     28  H13 ACD     1      16.340  -0.600   4.220  1.00  0.00            
ATOM     29  H14 ACD     1      16.060  -0.810   5.890  1.00  0.00            
ATOM     30  O7  ACD     1      14.390  -1.270   4.680  1.00  0.00            
ATOM     31  H15 ACD     1      13.880  -0.870   3.970  1.00  0.00            
ATOM     32  O8  ACD     1      16.500   3.540   4.140  1.00  0.00            
ATOM     33  C10 ACD     1      17.490   4.090   3.300  1.00  0.00            
ATOM     34  H16 ACD     1      17.290   3.810   2.260  1.00  0.00            
ATOM     35  C11 ACD     1      17.400   5.560   3.330  1.00  0.00            
ATOM     36  H17 ACD     1      17.250   5.760   4.400  1.00  0.00            
ATOM     37  O9  ACD     1      16.160   6.040   2.630  1.00  0.00            
ATOM     38  H18 ACD     1      16.180   6.990   2.760  1.00  0.00            
ATOM     39  C12 ACD     1      18.680   6.150   2.690  1.00  0.00            
ATOM     40  H19 ACD     1      18.610   6.050   1.600  1.00  0.00            
ATOM     41  O10 ACD     1      18.720   7.470   3.070  1.00  0.00            
ATOM     42  H20 ACD     1      19.420   7.460   3.720  1.00  0.00            
ATOM     43  C13 ACD     1      19.980   5.530   3.240  1.00  0.00            
ATOM     44  H21 ACD     1      20.750   5.970   2.600  1.00  0.00            
ATOM     45  O11 ACD     1      19.980   4.070   3.250  1.00  0.00            
ATOM     46  C14 ACD     1      18.820   3.480   3.810  1.00  0.00            
ATOM     47  H22 ACD     1      18.920   3.500   4.900  1.00  0.00            
ATOM     48  C15 ACD     1      18.960   1.960   3.440  1.00  0.00            
ATOM     49  H23 ACD     1      18.060   1.440   3.770  1.00  0.00            
ATOM     50  H24 ACD     1      19.040   2.030   2.350  1.00  0.00            
ATOM     51  O12 ACD     1      20.130   1.360   3.990  1.00  0.00            
ATOM     52  H25 ACD     1      19.880   1.070   4.880  1.00  0.00            
ATOM     53  O13 ACD     1      20.100   5.900   4.600  1.00  0.00            
ATOM     54  C16 ACD     1      21.440   6.120   5.120  1.00  0.00            
ATOM     55  H26 ACD     1      22.140   5.440   4.620  1.00  0.00            
ATOM     56  C17 ACD     1      21.940   7.540   4.960  1.00  0.00            
ATOM     57  H27 ACD     1      21.270   8.200   5.520  1.00  0.00            
ATOM     58  O14 ACD     1      21.920   7.980   3.640  1.00  0.00            
ATOM     59  H28 ACD     1      22.730   8.490   3.510  1.00  0.00            
ATOM     60  C18 ACD     1      23.380   7.630   5.640  1.00  0.00            
ATOM     61  H29 ACD     1      24.100   6.980   5.120  1.00  0.00            
ATOM     62  O15 ACD     1      23.830   9.020   5.680  1.00  0.00            
ATOM     63  H30 ACD     1      23.090   9.450   6.120  1.00  0.00            
ATOM     64  C19 ACD     1      23.340   7.130   7.040  1.00  0.00            
ATOM     65  H31 ACD     1      24.350   7.230   7.470  1.00  0.00            
ATOM     66  O16 ACD     1      22.760   5.810   7.140  1.00  0.00            
ATOM     67  C20 ACD     1      21.480   5.630   6.580  1.00  0.00            
ATOM     68  H32 ACD     1      20.760   6.200   7.180  1.00  0.00            
ATOM     69  C21 ACD     1      21.030   4.190   6.820  1.00  0.00            
ATOM     70  H33 ACD     1      21.290   3.990   7.870  1.00  0.00            
ATOM     71  H34 ACD     1      19.930   4.120   6.800  1.00  0.00            
ATOM     72  O17 ACD     1      21.690   3.160   6.080  1.00  0.00            
ATOM     73  H35 ACD     1      21.060   2.840   5.420  1.00  0.00            
ATOM     74  O18 ACD     1      22.510   8.010   7.850  1.00  0.00            
ATOM     75  C22 ACD     1      22.620   8.130   9.370  1.00  0.00            
ATOM     76  H36 ACD     1      23.490   8.750   9.670  1.00  0.00            
ATOM     77  C23 ACD     1      21.330   8.910   9.760  1.00  0.00            
ATOM     78  H37 ACD     1      20.540   8.620   9.060  1.00  0.00            
ATOM     79  O19 ACD     1      21.550  10.290   9.490  1.00  0.00            
ATOM     80  H38 ACD     1      21.890  10.380   8.590  1.00  0.00            
ATOM     81  C24 ACD     1      20.890   8.680  11.210  1.00  0.00            
ATOM     82  H39 ACD     1      21.590   9.300  11.780  1.00  0.00            
ATOM     83  O20 ACD     1      19.620   9.180  11.430  1.00  0.00            
ATOM     84  H40 ACD     1      18.990   8.500  11.190  1.00  0.00            
ATOM     85  C25 ACD     1      20.880   7.230  11.610  1.00  0.00            
ATOM     86  H41 ACD     1      20.660   7.190  12.680  1.00  0.00            
ATOM     87  O21 ACD     1      22.170   6.740  11.390  1.00  0.00            
ATOM     88  C26 ACD     1      22.650   6.710  10.060  1.00  0.00            
ATOM     89  H42 ACD     1      22.050   6.080   9.400  1.00  0.00            
ATOM     90  C27 ACD     1      24.120   6.280  10.260  1.00  0.00            
ATOM     91  H43 ACD     1      24.720   6.500   9.370  1.00  0.00            
ATOM     92  H44 ACD     1      24.660   6.930  10.960  1.00  0.00            
ATOM     93  O22 ACD     1      24.210   4.950  10.650  1.00  0.00            
ATOM     94  H45 ACD     1      23.870   5.080  11.540  1.00  0.00            
ATOM     95  O23 ACD     1      19.870   6.530  10.870  1.00  0.00            
ATOM     96  C28 ACD     1      19.270   5.430  11.600  1.00  0.00            
ATOM     97  H46 ACD     1      19.520   5.530  12.670  1.00  0.00            
ATOM     98  C29 ACD     1      19.450   4.030  10.960  1.00  0.00            
ATOM     99  H47 ACD     1      19.080   4.000   9.920  1.00  0.00            
ATOM    100  O24 ACD     1      18.620   3.160  11.810  1.00  0.00            
ATOM    101  C30 ACD     1      20.870   3.510  10.960  1.00  0.00            
ATOM    102  H48 ACD     1      21.360   4.170  10.230  1.00  0.00            
ATOM    103  H49 ACD     1      21.480   3.770  11.830  1.00  0.00            
ATOM    104  O25 ACD     1      21.110   2.120  10.580  1.00  0.00            
ATOM    105  H50 ACD     1      20.550   1.660  11.200  1.00  0.00            
ATOM    106  C31 ACD     1      17.810   5.910  11.530  1.00  0.00            
ATOM    107  H51 ACD     1      17.570   6.090  10.470  1.00  0.00            
ATOM    108  O26 ACD     1      17.710   7.090  12.270  1.00  0.00            
ATOM    109  H52 ACD     1      16.840   7.490  12.150  1.00  0.00            
ATOM    110  C32 ACD     1      16.990   4.820  12.140  1.00  0.00            
ATOM    111  H53 ACD     1      17.160   4.900  13.220  1.00  0.00            
ATOM    112  O27 ACD     1      15.630   5.110  12.020  1.00  0.00            
ATOM    113  H54 ACD     1      15.420   4.880  11.110  1.00  0.00            
ATOM    114  C33 ACD     1      17.290   3.430  11.640  1.00  0.00            
ATOM    115  H55 ACD     1      16.660   2.830  12.300  1.00  0.00            
ATOM    116  O28 ACD     1      16.810   3.170  10.310  1.00  0.00            
ATOM    117  C34 ACD     1      16.440   1.850   9.850  1.00  0.00            
ATOM    118  H56 ACD     1      17.010   1.030  10.300  1.00  0.00            
ATOM    119  C35 ACD     1      14.950   1.640  10.170  1.00  0.00            
ATOM    120  H57 ACD     1      14.490   2.550   9.770  1.00  0.00            
ATOM    121  O29 ACD     1      14.670   1.490  11.610  1.00  0.00            
ATOM    122  H58 ACD     1      14.910   0.650  12.020  1.00  0.00            
ATOM    123  C36 ACD     1      14.400   0.440   9.380  1.00  0.00            
ATOM    124  H59 ACD     1      14.800  -0.480   9.840  1.00  0.00            
ATOM    125  O30 ACD     1      12.930   0.480   9.410  1.00  0.00            
ATOM    126  H60 ACD     1      12.700   1.240   8.870  1.00  0.00            
ATOM    127  C1  EK2     2      17.170   5.140   7.130  1.00  0.00            
ATOM    128  O1  EK2     2      16.360   6.190   6.710  1.00  0.00            
ATOM    129  C2  EK2     2      16.350   7.390   7.440  1.00  0.00            
ATOM    130  C3  EK2     2      17.500   8.280   7.560  1.00  0.00            
ATOM    131  Cl1 EK2     2      18.900   8.060   6.540  1.00  0.00            
ATOM    132  C4  EK2     2      17.440   9.350   8.430  1.00  0.00            
ATOM    133  C5  EK2     2      16.250   9.660   9.120  1.00  0.00            
ATOM    134  C6  EK2     2      15.220   8.720   9.080  1.00  0.00            
ATOM    135  Cl2 EK2     2      13.780   8.870  10.040  1.00  0.00            
ATOM    136  C7  EK2     2      15.230   7.610   8.190  1.00  0.00            
ATOM    137  C8  EK2     2      14.060   6.660   8.170  1.00  0.00            
ATOM    138  O2  EK2     2      13.990   5.760   8.970  1.00  0.00            
ATOM    139  O3  EK2     2      13.480   6.370   6.990  1.00  0.00            
ATOM    140  H1  EK2     2      16.810   4.350   6.470  1.00  0.00            
ATOM    141  H2  EK2     2      18.240   5.260   6.900  1.00  0.00            
ATOM    142  H3  EK2     2      16.950   4.910   8.180  1.00  0.00            
ATOM    143  H4  EK2     2      18.330   9.950   8.550  1.00  0.00            
ATOM    144  H5  EK2     2      16.110  10.580   9.680  1.00  0.00            
ATOM    145  H6  EK2     2      13.680   7.150   6.450  1.00  0.00            
TER
ENDMDL
MODEL        1
ATOM      1  H1  ACD     1      18.910   5.470  10.130  1.00  0.00            
ATOM      2  O1  ACD     1      18.010   5.690  10.420  1.00  0.00            
ATOM      3  C1  ACD     1      17.800   7.140  10.360  1.00  0.00            
ATOM      4  H2  ACD     1      18.530   7.590  11.050  1.00  0.00            
ATOM      5  H3  ACD     1      16.830   7.460  10.780  1.00  0.00            
ATOM      6  C2  ACD     1      18.050   7.670   8.890  1.00  0.00            
ATOM      7  H4  ACD     1      18.100   8.770   8.930  1.00  0.00            
ATOM      8  O2  ACD     1      19.290   7.230   8.380  1.00  0.00            
ATOM      9  C3  ACD     1      19.780   7.780   7.160  1.00  0.00            
ATOM     10  H5  ACD     1      20.720   7.260   6.940  1.00  0.00            
ATOM     11  O3  ACD     1      20.050   9.180   7.280  1.00  0.00            
ATOM     12  C4  ACD     1      21.280   9.700   7.760  1.00  0.00            
ATOM     13  H6  ACD     1      22.100   9.230   7.210  1.00  0.00            
ATOM     14  C5  ACD     1      21.150  11.140   7.320  1.00  0.00            
ATOM     15  H7  ACD     1      20.180  11.480   7.720  1.00  0.00            
ATOM     16  O4  ACD     1      20.970  11.240   5.910  1.00  0.00            
ATOM     17  H8  ACD     1      20.300  10.600   5.650  1.00  0.00            
ATOM     18  C6  ACD     1      22.250  12.100   7.800  1.00  0.00            
ATOM     19  H9  ACD     1      23.220  11.910   7.320  1.00  0.00            
ATOM     20  O5  ACD     1      21.830  13.420   7.450  1.00  0.00            
ATOM     21  H10 ACD     1      21.450  13.380   6.570  1.00  0.00            
ATOM     22  C7  ACD     1      22.260  11.960   9.280  1.00  0.00            
ATOM     23  H11 ACD     1      23.080  12.530   9.710  1.00  0.00            
ATOM     24  O6  ACD     1      22.470  10.590   9.710  1.00  0.00            
ATOM     25  C8  ACD     1      21.460   9.670   9.300  1.00  0.00            
ATOM     26  H12 ACD     1      20.470   9.830   9.750  1.00  0.00            
ATOM     27  C9  ACD     1      21.920   8.340   9.780  1.00  0.00            
ATOM     28  H13 ACD     1      22.280   8.410  10.820  1.00  0.00            
ATOM     29  H14 ACD     1      21.100   7.620   9.860  1.00  0.00            
ATOM     30  O7  ACD     1      22.990   7.760   8.990  1.00  0.00            
ATOM     31  H15 ACD     1      23.790   8.250   9.180  1.00  0.00            
ATOM     32  O8  ACD     1      20.940  12.340   9.830  1.00  0.00            
ATOM     33  C10 ACD     1      21.010  13.310  10.820  1.00  0.00            
ATOM     34  H16 ACD     1      22.030  13.700  10.900  1.00  0.00            
ATOM     35  C11 ACD     1      20.160  14.480  10.370  1.00  0.00            
ATOM     36  H17 ACD     1      19.300  13.980   9.910  1.00  0.00            
ATOM     37  O9  ACD     1      20.990  15.190   9.500  1.00  0.00            
ATOM     38  H18 ACD     1      21.110  14.660   8.710  1.00  0.00            
ATOM     39  C12 ACD     1      19.540  15.380  11.450  1.00  0.00            
ATOM     40  H19 ACD     1      20.380  16.010  11.780  1.00  0.00            
ATOM     41  O10 ACD     1      18.580  16.220  11.040  1.00  0.00            
ATOM     42  H20 ACD     1      18.980  16.950  10.560  1.00  0.00            
ATOM     43  C13 ACD     1      18.990  14.610  12.630  1.00  0.00            
ATOM     44  H21 ACD     1      18.700  15.260  13.460  1.00  0.00            
ATOM     45  O11 ACD     1      20.110  13.820  13.110  1.00  0.00            
ATOM     46  C14 ACD     1      20.470  12.730  12.150  1.00  0.00            
ATOM     47  H22 ACD     1      19.590  12.130  11.880  1.00  0.00            
ATOM     48  C15 ACD     1      21.480  11.730  12.750  1.00  0.00            
ATOM     49  H23 ACD     1      21.610  10.850  12.110  1.00  0.00            
ATOM     50  H24 ACD     1      22.450  12.220  12.660  1.00  0.00            
ATOM     51  O12 ACD     1      21.110  11.280  14.040  1.00  0.00            
ATOM     52  H25 ACD     1      20.830  12.040  14.550  1.00  0.00            
ATOM     53  O13 ACD     1      17.820  13.870  12.290  1.00  0.00            
ATOM     54  C16 ACD     1      16.830  13.750  13.240  1.00  0.00            
ATOM     55  H26 ACD     1      17.240  14.000  14.230  1.00  0.00            
ATOM     56  C17 ACD     1      15.780  14.760  12.760  1.00  0.00            
ATOM     57  H27 ACD     1      15.530  14.440  11.740  1.00  0.00            
ATOM     58  O14 ACD     1      16.280  16.090  12.700  1.00  0.00            
ATOM     59  H28 ACD     1      16.930  16.040  11.990  1.00  0.00            
ATOM     60  C18 ACD     1      14.550  14.660  13.680  1.00  0.00            
ATOM     61  H29 ACD     1      14.990  14.800  14.680  1.00  0.00            
ATOM     62  O15 ACD     1      13.530  15.640  13.400  1.00  0.00            
ATOM     63  H30 ACD     1      14.040  16.430  13.190  1.00  0.00            
ATOM     64  C19 ACD     1      13.980  13.260  13.660  1.00  0.00            
ATOM     65  H31 ACD     1      13.260  13.120  14.480  1.00  0.00            
ATOM     66  O16 ACD     1      15.030  12.330  14.030  1.00  0.00            
ATOM     67  C20 ACD     1      16.240  12.320  13.190  1.00  0.00            
ATOM     68  H32 ACD     1      16.090  12.100  12.120  1.00  0.00            
ATOM     69  C21 ACD     1      17.260  11.440  13.870  1.00  0.00            
ATOM     70  H33 ACD     1      18.260  11.830  13.610  1.00  0.00            
ATOM     71  H34 ACD     1      17.230  11.430  14.960  1.00  0.00            
ATOM     72  O17 ACD     1      17.020  10.080  13.420  1.00  0.00            
ATOM     73  H35 ACD     1      16.220   9.730  13.810  1.00  0.00            
ATOM     74  O18 ACD     1      13.450  12.920  12.390  1.00  0.00            
ATOM     75  C22 ACD     1      12.200  12.230  12.280  1.00  0.00            
ATOM     76  H36 ACD     1      11.390  12.690  12.850  1.00  0.00            
ATOM     77  C23 ACD     1      11.890  12.430  10.800  1.00  0.00            
ATOM     78  H37 ACD     1      12.820  12.170  10.270  1.00  0.00            
ATOM     79  O19 ACD     1      11.550  13.770  10.410  1.00  0.00            
ATOM     80  H38 ACD     1      12.330  14.330  10.380  1.00  0.00            
ATOM     81  C24 ACD     1      10.890  11.460  10.300  1.00  0.00            
ATOM     82  H39 ACD     1       9.910  11.670  10.760  1.00  0.00            
ATOM     83  O20 ACD     1      10.730  11.460   8.900  1.00  0.00            
ATOM     84  H40 ACD     1      11.300  10.770   8.530  1.00  0.00            
ATOM     85  C25 ACD     1      11.280  10.040  10.650  1.00  0.00            
ATOM     86  H41 ACD     1      10.550   9.360  10.200  1.00  0.00            
ATOM     87  O21 ACD     1      11.390   9.870  12.040  1.00  0.00            
ATOM     88  C26 ACD     1      12.370  10.720  12.700  1.00  0.00            
ATOM     89  H42 ACD     1      13.410  10.480  12.400  1.00  0.00            
ATOM     90  C27 ACD     1      12.180  10.550  14.150  1.00  0.00            
ATOM     91  H43 ACD     1      12.950  11.200  14.580  1.00  0.00            
ATOM     92  H44 ACD     1      11.230  10.970  14.500  1.00  0.00            
ATOM     93  O22 ACD     1      12.330   9.200  14.600  1.00  0.00            
ATOM     94  H45 ACD     1      11.730   8.660  14.070  1.00  0.00            
ATOM     95  O23 ACD     1      12.550   9.740  10.060  1.00  0.00            
ATOM     96  C28 ACD     1      12.740   8.390   9.660  1.00  0.00            
ATOM     97  H46 ACD     1      11.850   7.790   9.900  1.00  0.00            
ATOM     98  C29 ACD     1      13.870   7.700  10.340  1.00  0.00            
ATOM     99  H47 ACD     1      14.730   8.380  10.320  1.00  0.00            
ATOM    100  O24 ACD     1      14.300   6.530   9.690  1.00  0.00            
ATOM    101  C30 ACD     1      13.480   7.430  11.780  1.00  0.00            
ATOM    102  H48 ACD     1      14.430   7.250  12.310  1.00  0.00            
ATOM    103  H49 ACD     1      13.090   8.340  12.250  1.00  0.00            
ATOM    104  O25 ACD     1      12.600   6.280  11.920  1.00  0.00            
ATOM    105  H50 ACD     1      12.930   5.530  11.420  1.00  0.00            
ATOM    106  C31 ACD     1      12.920   8.460   8.190  1.00  0.00            
ATOM    107  H51 ACD     1      13.710   9.150   7.850  1.00  0.00            
ATOM    108  O26 ACD     1      11.640   8.840   7.490  1.00  0.00            
ATOM    109  H52 ACD     1      11.770   8.810   6.540  1.00  0.00            
ATOM    110  C32 ACD     1      13.340   7.130   7.640  1.00  0.00            
ATOM    111  H53 ACD     1      12.610   6.330   7.830  1.00  0.00            
ATOM    112  O27 ACD     1      13.760   7.180   6.310  1.00  0.00            
ATOM    113  H54 ACD     1      13.030   7.430   5.730  1.00  0.00            
ATOM    114  C33 ACD     1      14.640   6.730   8.360  1.00  0.00            
ATOM    115  H55 ACD     1      14.920   5.790   7.890  1.00  0.00            
ATOM    116  O28 ACD     1      15.730   7.730   8.270  1.00  0.00            
ATOM    117  C34 ACD     1      16.990   7.170   7.880  1.00  0.00            
ATOM    118  H56 ACD     1      17.060   6.080   7.820  1.00  0.00            
ATOM    119  C35 ACD     1      17.330   7.770   6.500  1.00  0.00            
ATOM    120  H57 ACD     1      17.400   8.860   6.500  1.00  0.00            
ATOM    121  O29 ACD     1      16.440   7.280   5.480  1.00  0.00            
ATOM    122  H58 ACD     1      15.570   7.530   5.810  1.00  0.00            
ATOM    123  C36 ACD     1      18.730   7.380   6.080  1.00  0.00            
ATOM    124  H59 ACD     1      18.890   6.300   6.040  1.00  0.00            
ATOM    125  O30 ACD     1      19.030   7.910   4.790  1.00  0.00            
ATOM    126  H60 ACD     1      18.570   8.760   4.780  1.00  0.00            
ATOM    127  C1  EK2     2      18.020  13.120   7.390  1.00  0.00            
ATOM    128  O1  EK2     2      17.540  11.760   7.360  1.00  0.00            
ATOM    129  C2  EK2     2      16.300  11.510   6.760  1.00  0.00            
ATOM    130  C3  EK2     2      15.130  11.720   7.480  1.00  0.00            
ATOM    131  Cl1 EK2     2      15.190  12.080   9.250  1.00  0.00            
ATOM    132  C4  EK2     2      13.910  11.700   6.900  1.00  0.00            
ATOM    133  C5  EK2     2      13.720  11.310   5.540  1.00  0.00            
ATOM    134  C6  EK2     2      14.920  11.180   4.800  1.00  0.00            
ATOM    135  Cl2 EK2     2      14.810  10.750   3.100  1.00  0.00            
ATOM    136  C7  EK2     2      16.230  11.350   5.400  1.00  0.00            
ATOM    137  C8  EK2     2      17.520  11.350   4.620  1.00  0.00            
ATOM    138  O2  EK2     2      18.430  10.440   4.650  1.00  0.00            
ATOM    139  O3  EK2     2      17.650  12.310   3.720  1.00  0.00            
ATOM    140  H1  EK2     2      17.990  13.700   6.450  1.00  0.00            
ATOM    141  H2  EK2     2      17.440  13.650   8.150  1.00  0.00            
ATOM    142  H3  EK2     2      19.040  13.200   7.770  1.00  0.00            
ATOM    143  H4  EK2     2      13.080  11.740   7.590  1.00  0.00            
ATOM    144  H5  EK2     2      12.730  11.110   5.140  1.00  0.00            
ATOM    145  H6  EK2     2      16.890  12.800   4.080  1.00  0.00            
TER
ENDMDL
MODEL        1
ATOM      1  H1  ACD     1      20.260  12.750   4.610  1.00  0.00            
ATOM      2  O1  ACD     1      20.020  13.680   4.620  1.00  0.00            
ATOM      3  C1  ACD     1      21.090  14.500   5.060  1.00  0.00            
ATOM      4  H2  ACD     1      22.070  14.130   4.720  1.00  0.00            
ATOM      5  H3  ACD     1      21.200  14.370   6.150  1.00  0.00            
ATOM      6  C2  ACD     1      20.980  15.960   4.570  1.00  0.00            
ATOM      7  H4  ACD     1      21.860  16.540   4.890  1.00  0.00            
ATOM      8  O2  ACD     1      21.180  15.930   3.140  1.00  0.00            
ATOM      9  C3  ACD     1      21.210  17.190   2.460  1.00  0.00            
ATOM     10  H5  ACD     1      21.480  16.970   1.420  1.00  0.00            
ATOM     11  O3  ACD     1      22.240  17.970   3.040  1.00  0.00            
ATOM     12  C4  ACD     1      23.360  18.230   2.240  1.00  0.00            
ATOM     13  H6  ACD     1      23.300  17.610   1.340  1.00  0.00            
ATOM     14  C5  ACD     1      23.560  19.710   1.970  1.00  0.00            
ATOM     15  H7  ACD     1      23.400  20.230   2.930  1.00  0.00            
ATOM     16  O4  ACD     1      22.380  20.090   1.130  1.00  0.00            
ATOM     17  H8  ACD     1      22.720  20.430   0.300  1.00  0.00            
ATOM     18  C6  ACD     1      24.890  20.030   1.290  1.00  0.00            
ATOM     19  H9  ACD     1      24.980  19.570   0.300  1.00  0.00            
ATOM     20  O5  ACD     1      25.250  21.380   1.160  1.00  0.00            
ATOM     21  H10 ACD     1      25.560  21.550   2.050  1.00  0.00            
ATOM     22  C7  ACD     1      25.970  19.590   2.300  1.00  0.00            
ATOM     23  H11 ACD     1      26.980  19.690   1.890  1.00  0.00            
ATOM     24  O6  ACD     1      25.910  18.180   2.550  1.00  0.00            
ATOM     25  C8  ACD     1      24.600  17.720   3.060  1.00  0.00            
ATOM     26  H12 ACD     1      24.540  18.170   4.060  1.00  0.00            
ATOM     27  C9  ACD     1      24.650  16.240   3.080  1.00  0.00            
ATOM     28  H13 ACD     1      23.680  15.890   3.450  1.00  0.00            
ATOM     29  H14 ACD     1      24.650  15.890   2.040  1.00  0.00            
ATOM     30  O7  ACD     1      25.810  15.760   3.810  1.00  0.00            
ATOM     31  H15 ACD     1      25.830  14.820   4.030  1.00  0.00            
ATOM     32  O8  ACD     1      25.940  20.350   3.530  1.00  0.00            
ATOM     33  C10 ACD     1      27.220  20.660   4.190  1.00  0.00            
ATOM     34  H16 ACD     1      27.880  19.790   4.040  1.00  0.00            
ATOM     35  C11 ACD     1      27.760  21.930   3.520  1.00  0.00            
ATOM     36  H17 ACD     1      26.930  22.640   3.430  1.00  0.00            
ATOM     37  O9  ACD     1      28.200  21.590   2.170  1.00  0.00            
ATOM     38  H18 ACD     1      28.910  22.160   1.860  1.00  0.00            
ATOM     39  C12 ACD     1      28.960  22.510   4.360  1.00  0.00            
ATOM     40  H19 ACD     1      29.790  21.790   4.350  1.00  0.00            
ATOM     41  O10 ACD     1      29.330  23.730   3.760  1.00  0.00            
ATOM     42  H20 ACD     1      28.520  24.190   3.510  1.00  0.00            
ATOM     43  C13 ACD     1      28.470  22.720   5.800  1.00  0.00            
ATOM     44  H21 ACD     1      29.290  23.080   6.440  1.00  0.00            
ATOM     45  O11 ACD     1      28.080  21.470   6.300  1.00  0.00            
ATOM     46  C14 ACD     1      27.020  20.850   5.670  1.00  0.00            
ATOM     47  H22 ACD     1      26.100  21.430   5.740  1.00  0.00            
ATOM     48  C15 ACD     1      26.860  19.450   6.220  1.00  0.00            
ATOM     49  H23 ACD     1      26.060  18.930   5.680  1.00  0.00            
ATOM     50  H24 ACD     1      27.780  18.870   6.080  1.00  0.00            
ATOM     51  O12 ACD     1      26.540  19.430   7.620  1.00  0.00            
ATOM     52  H25 ACD     1      26.160  18.560   7.770  1.00  0.00            
ATOM     53  O13 ACD     1      27.450  23.690   5.890  1.00  0.00            
ATOM     54  C16 ACD     1      27.100  24.260   7.150  1.00  0.00            
ATOM     55  H26 ACD     1      27.810  25.060   7.390  1.00  0.00            
ATOM     56  C17 ACD     1      25.750  24.890   6.890  1.00  0.00            
ATOM     57  H27 ACD     1      25.180  24.060   6.430  1.00  0.00            
ATOM     58  O14 ACD     1      25.910  25.950   5.910  1.00  0.00            
ATOM     59  H28 ACD     1      26.160  25.570   5.070  1.00  0.00            
ATOM     60  C18 ACD     1      25.100  25.410   8.200  1.00  0.00            
ATOM     61  H29 ACD     1      25.740  26.220   8.570  1.00  0.00            
ATOM     62  O15 ACD     1      23.780  25.910   7.980  1.00  0.00            
ATOM     63  H30 ACD     1      23.970  26.810   7.700  1.00  0.00            
ATOM     64  C19 ACD     1      25.140  24.290   9.230  1.00  0.00            
ATOM     65  H31 ACD     1      24.840  24.640  10.220  1.00  0.00            
ATOM     66  O16 ACD     1      26.430  23.930   9.480  1.00  0.00            
ATOM     67  C20 ACD     1      27.150  23.320   8.330  1.00  0.00            
ATOM     68  H32 ACD     1      26.730  22.350   8.040  1.00  0.00            
ATOM     69  C21 ACD     1      28.510  23.090   9.000  1.00  0.00            
ATOM     70  H33 ACD     1      28.460  22.510   9.930  1.00  0.00            
ATOM     71  H34 ACD     1      29.150  22.520   8.310  1.00  0.00            
ATOM     72  O17 ACD     1      29.200  24.330   9.250  1.00  0.00            
ATOM     73  H35 ACD     1      28.540  24.870   9.700  1.00  0.00            
ATOM     74  O18 ACD     1      24.390  23.130   8.880  1.00  0.00            
ATOM     75  C22 ACD     1      23.590  22.470   9.900  1.00  0.00            
ATOM     76  H36 ACD     1      23.650  22.980  10.870  1.00  0.00            
ATOM     77  C23 ACD     1      22.200  22.650   9.290  1.00  0.00            
ATOM     78  H37 ACD     1      22.330  22.220   8.290  1.00  0.00            
ATOM     79  O19 ACD     1      21.910  24.050   9.120  1.00  0.00            
ATOM     80  H38 ACD     1      22.680  24.410   8.670  1.00  0.00            
ATOM     81  C24 ACD     1      21.190  21.840  10.070  1.00  0.00            
ATOM     82  H39 ACD     1      21.160  22.220  11.090  1.00  0.00            
ATOM     83  O20 ACD     1      19.940  21.900   9.450  1.00  0.00            
ATOM     84  H40 ACD     1      19.970  21.280   8.720  1.00  0.00            
ATOM     85  C25 ACD     1      21.670  20.390  10.170  1.00  0.00            
ATOM     86  H41 ACD     1      21.000  19.860  10.860  1.00  0.00            
ATOM     87  O21 ACD     1      22.980  20.320  10.680  1.00  0.00            
ATOM     88  C26 ACD     1      23.950  20.980   9.910  1.00  0.00            
ATOM     89  H42 ACD     1      23.990  20.600   8.880  1.00  0.00            
ATOM     90  C27 ACD     1      25.250  20.850  10.670  1.00  0.00            
ATOM     91  H43 ACD     1      25.960  21.630  10.350  1.00  0.00            
ATOM     92  H44 ACD     1      25.150  21.130  11.720  1.00  0.00            
ATOM     93  O22 ACD     1      25.860  19.520  10.560  1.00  0.00            
ATOM     94  H45 ACD     1      26.120  19.530   9.640  1.00  0.00            
ATOM     95  O23 ACD     1      21.450  19.670   8.950  1.00  0.00            
ATOM     96  C28 ACD     1      21.120  18.230   9.030  1.00  0.00            
ATOM     97  H46 ACD     1      21.440  17.780   9.980  1.00  0.00            
ATOM     98  C29 ACD     1      21.890  17.600   7.910  1.00  0.00            
ATOM     99  H47 ACD     1      21.860  18.250   7.020  1.00  0.00            
ATOM    100  O24 ACD     1      21.380  16.320   7.540  1.00  0.00            
ATOM    101  C30 ACD     1      23.360  17.430   8.280  1.00  0.00            
ATOM    102  H48 ACD     1      23.620  18.300   8.910  1.00  0.00            
ATOM    103  H49 ACD     1      23.510  16.460   8.770  1.00  0.00            
ATOM    104  O25 ACD     1      24.160  17.400   7.090  1.00  0.00            
ATOM    105  H50 ACD     1      24.530  16.510   7.070  1.00  0.00            
ATOM    106  C31 ACD     1      19.630  18.110   8.900  1.00  0.00            
ATOM    107  H51 ACD     1      19.440  18.680   7.990  1.00  0.00            
ATOM    108  O26 ACD     1      18.940  18.520  10.070  1.00  0.00            
ATOM    109  H52 ACD     1      19.170  17.880  10.750  1.00  0.00            
ATOM    110  C32 ACD     1      19.200  16.700   8.540  1.00  0.00            
ATOM    111  H53 ACD     1      19.540  15.980   9.290  1.00  0.00            
ATOM    112  O27 ACD     1      17.800  16.600   8.320  1.00  0.00            
ATOM    113  H54 ACD     1      17.660  17.410   7.840  1.00  0.00            
ATOM    114  C33 ACD     1      19.900  16.300   7.310  1.00  0.00            
ATOM    115  H55 ACD     1      19.600  15.270   7.090  1.00  0.00            
ATOM    116  O28 ACD     1      19.520  17.060   6.190  1.00  0.00            
ATOM    117  C34 ACD     1      19.640  16.590   4.850  1.00  0.00            
ATOM    118  H56 ACD     1      18.850  15.850   4.640  1.00  0.00            
ATOM    119  C35 ACD     1      19.260  17.760   3.990  1.00  0.00            
ATOM    120  H57 ACD     1      19.770  18.510   4.610  1.00  0.00            
ATOM    121  O29 ACD     1      17.850  18.080   3.960  1.00  0.00            
ATOM    122  H58 ACD     1      17.400  17.630   3.230  1.00  0.00            
ATOM    123  C36 ACD     1      19.810  17.790   2.540  1.00  0.00            
ATOM    124  H59 ACD     1      19.130  17.240   1.880  1.00  0.00            
ATOM    125  O30 ACD     1      19.860  19.110   2.060  1.00  0.00            
ATOM    126  H60 ACD     1      20.800  19.300   2.130  1.00  0.00            
ATOM    127  C1  EK2     2      23.010  20.300   5.400  1.00  0.00            
ATOM    128  O1  EK2     2      21.940  21.020   4.740  1.00  0.00            
ATOM    129  C2  EK2     2      21.680  22.350   5.070  1.00  0.00            
ATOM    130  C3  EK2     2      22.620  23.400   4.820  1.00  0.00            
ATOM    131  Cl1 EK2     2      24.210  23.040   4.080  1.00  0.00            
ATOM    132  C4  EK2     2      22.410  24.710   5.240  1.00  0.00            
ATOM    133  C5  EK2     2      21.230  25.000   5.900  1.00  0.00            
ATOM    134  C6  EK2     2      20.360  23.930   6.250  1.00  0.00            
ATOM    135  Cl2 EK2     2      19.040  24.260   7.210  1.00  0.00            
ATOM    136  C7  EK2     2      20.520  22.620   5.740  1.00  0.00            
ATOM    137  C8  EK2     2      19.490  21.550   6.000  1.00  0.00            
ATOM    138  O2  EK2     2      19.470  20.880   7.010  1.00  0.00            
ATOM    139  O3  EK2     2      18.530  21.470   5.050  1.00  0.00            
ATOM    140  H1  EK2     2      23.990  20.460   4.940  1.00  0.00            
ATOM    141  H2  EK2     2      23.220  20.650   6.420  1.00  0.00            
ATOM    142  H3  EK2     2      22.910  19.210   5.420  1.00  0.00            
ATOM    143  H4  EK2     2      23.260  25.380   5.180  1.00  0.00            
ATOM    144  H5  EK2     2      20.990  26.020   6.190  1.00  0.00            
ATOM    145  H6  EK2     2      18.920  21.910   4.270  1.00  0.00            
TER
ENDMDL
MODEL        1
ATOM      1  H1  ACD     1       8.140  22.220   2.360  1.00  0.00            
ATOM      2  O1  ACD     1       7.430  22.250   3.000  1.00  0.00            
ATOM      3  C1  ACD     1       7.580  23.550   3.590  1.00  0.00            
ATOM      4  H2  ACD     1       6.760  23.580   4.320  1.00  0.00            
ATOM      5  H3  ACD     1       7.640  24.380   2.870  1.00  0.00            
ATOM      6  C2  ACD     1       8.910  23.580   4.370  1.00  0.00            
ATOM      7  H4  ACD     1       9.170  22.580   4.750  1.00  0.00            
ATOM      8  O2  ACD     1       9.990  23.840   3.450  1.00  0.00            
ATOM      9  C3  ACD     1      11.290  23.830   4.070  1.00  0.00            
ATOM     10  H5  ACD     1      11.990  24.150   3.300  1.00  0.00            
ATOM     11  O3  ACD     1      11.720  22.620   4.680  1.00  0.00            
ATOM     12  C4  ACD     1      12.240  21.490   3.930  1.00  0.00            
ATOM     13  H6  ACD     1      13.080  21.790   3.290  1.00  0.00            
ATOM     14  C5  ACD     1      12.890  20.650   5.020  1.00  0.00            
ATOM     15  H7  ACD     1      12.220  20.610   5.890  1.00  0.00            
ATOM     16  O4  ACD     1      13.990  21.340   5.600  1.00  0.00            
ATOM     17  H8  ACD     1      14.700  21.390   4.950  1.00  0.00            
ATOM     18  C6  ACD     1      13.110  19.250   4.670  1.00  0.00            
ATOM     19  H9  ACD     1      13.970  19.210   3.990  1.00  0.00            
ATOM     20  O5  ACD     1      13.350  18.450   5.870  1.00  0.00            
ATOM     21  H10 ACD     1      12.460  18.230   6.170  1.00  0.00            
ATOM     22  C7  ACD     1      11.860  18.620   3.950  1.00  0.00            
ATOM     23  H11 ACD     1      12.190  17.650   3.580  1.00  0.00            
ATOM     24  O6  ACD     1      11.570  19.360   2.750  1.00  0.00            
ATOM     25  C8  ACD     1      11.300  20.770   2.960  1.00  0.00            
ATOM     26  H12 ACD     1      10.310  20.860   3.440  1.00  0.00            
ATOM     27  C9  ACD     1      11.300  21.380   1.620  1.00  0.00            
ATOM     28  H13 ACD     1      11.350  22.470   1.710  1.00  0.00            
ATOM     29  H14 ACD     1      12.210  21.020   1.130  1.00  0.00            
ATOM     30  O7  ACD     1      10.140  20.900   0.950  1.00  0.00            
ATOM     31  H15 ACD     1      10.120  19.950   1.110  1.00  0.00            
ATOM     32  O8  ACD     1      10.740  18.520   4.810  1.00  0.00            
ATOM     33  C10 ACD     1      10.240  17.230   5.110  1.00  0.00            
ATOM     34  H16 ACD     1      10.910  16.400   4.860  1.00  0.00            
ATOM     35  C11 ACD     1      10.010  17.230   6.570  1.00  0.00            
ATOM     36  H17 ACD     1       9.270  18.000   6.830  1.00  0.00            
ATOM     37  O9  ACD     1      11.170  17.440   7.330  1.00  0.00            
ATOM     38  H18 ACD     1      10.980  17.380   8.270  1.00  0.00            
ATOM     39  C12 ACD     1       9.410  15.930   6.970  1.00  0.00            
ATOM     40  H19 ACD     1      10.170  15.150   6.790  1.00  0.00            
ATOM     41  O10 ACD     1       9.120  16.010   8.310  1.00  0.00            
ATOM     42  H20 ACD     1       8.210  16.310   8.370  1.00  0.00            
ATOM     43  C13 ACD     1       8.160  15.650   6.130  1.00  0.00            
ATOM     44  H21 ACD     1       7.870  14.620   6.350  1.00  0.00            
ATOM     45  O11 ACD     1       8.460  15.690   4.740  1.00  0.00            
ATOM     46  C14 ACD     1       9.020  16.870   4.300  1.00  0.00            
ATOM     47  H22 ACD     1       8.370  17.680   4.670  1.00  0.00            
ATOM     48  C15 ACD     1       9.240  16.720   2.790  1.00  0.00            
ATOM     49  H23 ACD     1       8.290  16.430   2.310  1.00  0.00            
ATOM     50  H24 ACD     1       9.550  17.700   2.400  1.00  0.00            
ATOM     51  O12 ACD     1      10.280  15.760   2.590  1.00  0.00            
ATOM     52  H25 ACD     1      10.310  15.560   1.650  1.00  0.00            
ATOM     53  O13 ACD     1       7.140  16.600   6.440  1.00  0.00            
ATOM     54  C16 ACD     1       5.740  16.260   6.190  1.00  0.00            
ATOM     55  H26 ACD     1       5.570  15.640   5.300  1.00  0.00            
ATOM     56  C17 ACD     1       5.240  15.590   7.510  1.00  0.00            
ATOM     57  H27 ACD     1       5.450  16.320   8.300  1.00  0.00            
ATOM     58  O14 ACD     1       5.940  14.420   7.760  1.00  0.00            
ATOM     59  H28 ACD     1       6.230  14.380   8.680  1.00  0.00            
ATOM     60  C18 ACD     1       3.710  15.310   7.570  1.00  0.00            
ATOM     61  H29 ACD     1       3.410  14.610   6.780  1.00  0.00            
ATOM     62  O15 ACD     1       3.220  14.880   8.840  1.00  0.00            
ATOM     63  H30 ACD     1       3.530  13.990   9.030  1.00  0.00            
ATOM     64  C19 ACD     1       3.060  16.620   7.280  1.00  0.00            
ATOM     65  H31 ACD     1       1.980  16.480   7.290  1.00  0.00            
ATOM     66  O16 ACD     1       3.450  17.070   5.990  1.00  0.00            
ATOM     67  C20 ACD     1       4.840  17.450   5.960  1.00  0.00            
ATOM     68  H32 ACD     1       5.060  18.090   6.820  1.00  0.00            
ATOM     69  C21 ACD     1       5.200  18.090   4.630  1.00  0.00            
ATOM     70  H33 ACD     1       6.260  18.370   4.620  1.00  0.00            
ATOM     71  H34 ACD     1       4.910  17.500   3.760  1.00  0.00            
ATOM     72  O17 ACD     1       4.410  19.310   4.520  1.00  0.00            
ATOM     73  H35 ACD     1       4.740  19.840   3.790  1.00  0.00            
ATOM     74  O18 ACD     1       3.470  17.650   8.250  1.00  0.00            
ATOM     75  C22 ACD     1       2.550  18.770   8.490  1.00  0.00            
ATOM     76  H36 ACD     1       1.550  18.450   8.790  1.00  0.00            
ATOM     77  C23 ACD     1       3.280  19.510   9.730  1.00  0.00            
ATOM     78  H37 ACD     1       4.350  19.490   9.460  1.00  0.00            
ATOM     79  O19 ACD     1       3.290  18.780  10.980  1.00  0.00            
ATOM     80  H38 ACD     1       3.140  19.420  11.680  1.00  0.00            
ATOM     81  C24 ACD     1       2.750  20.910   9.890  1.00  0.00            
ATOM     82  H39 ACD     1       1.740  20.890  10.330  1.00  0.00            
ATOM     83  O20 ACD     1       3.520  21.580  10.810  1.00  0.00            
ATOM     84  H40 ACD     1       4.250  21.870  10.270  1.00  0.00            
ATOM     85  C25 ACD     1       2.820  21.730   8.600  1.00  0.00            
ATOM     86  H41 ACD     1       2.320  22.690   8.770  1.00  0.00            
ATOM     87  O21 ACD     1       1.990  21.050   7.610  1.00  0.00            
ATOM     88  C26 ACD     1       2.390  19.760   7.260  1.00  0.00            
ATOM     89  H42 ACD     1       3.380  19.840   6.780  1.00  0.00            
ATOM     90  C27 ACD     1       1.340  19.220   6.280  1.00  0.00            
ATOM     91  H43 ACD     1       1.270  18.130   6.230  1.00  0.00            
ATOM     92  H44 ACD     1       0.360  19.640   6.550  1.00  0.00            
ATOM     93  O22 ACD     1       1.640  19.850   4.980  1.00  0.00            
ATOM     94  H45 ACD     1       2.550  19.570   4.820  1.00  0.00            
ATOM     95  O23 ACD     1       4.150  21.900   8.060  1.00  0.00            
ATOM     96  C28 ACD     1       4.680  23.210   8.020  1.00  0.00            
ATOM     97  H46 ACD     1       3.990  24.000   8.350  1.00  0.00            
ATOM     98  C29 ACD     1       5.070  23.510   6.540  1.00  0.00            
ATOM     99  H47 ACD     1       5.770  22.750   6.170  1.00  0.00            
ATOM    100  O24 ACD     1       5.820  24.760   6.380  1.00  0.00            
ATOM    101  C30 ACD     1       3.950  23.510   5.510  1.00  0.00            
ATOM    102  H48 ACD     1       4.360  23.760   4.520  1.00  0.00            
ATOM    103  H49 ACD     1       3.620  22.470   5.390  1.00  0.00            
ATOM    104  O25 ACD     1       2.940  24.400   5.760  1.00  0.00            
ATOM    105  H50 ACD     1       3.390  25.240   5.660  1.00  0.00            
ATOM    106  C31 ACD     1       6.010  23.340   8.800  1.00  0.00            
ATOM    107  H51 ACD     1       6.730  22.600   8.470  1.00  0.00            
ATOM    108  O26 ACD     1       5.650  23.030  10.150  1.00  0.00            
ATOM    109  H52 ACD     1       5.690  23.780  10.750  1.00  0.00            
ATOM    110  C32 ACD     1       6.770  24.620   8.610  1.00  0.00            
ATOM    111  H53 ACD     1       6.270  25.480   9.080  1.00  0.00            
ATOM    112  O27 ACD     1       8.140  24.490   9.110  1.00  0.00            
ATOM    113  H54 ACD     1       8.650  24.390   8.310  1.00  0.00            
ATOM    114  C33 ACD     1       7.030  24.900   7.120  1.00  0.00            
ATOM    115  H55 ACD     1       7.300  25.960   7.050  1.00  0.00            
ATOM    116  O28 ACD     1       7.980  24.030   6.540  1.00  0.00            
ATOM    117  C34 ACD     1       8.810  24.560   5.500  1.00  0.00            
ATOM    118  H56 ACD     1       8.410  25.510   5.120  1.00  0.00            
ATOM    119  C35 ACD     1      10.210  24.720   6.100  1.00  0.00            
ATOM    120  H57 ACD     1      10.410  23.800   6.670  1.00  0.00            
ATOM    121  O29 ACD     1      10.300  25.840   7.040  1.00  0.00            
ATOM    122  H58 ACD     1      10.290  26.620   6.470  1.00  0.00            
ATOM    123  C36 ACD     1      11.270  24.950   5.060  1.00  0.00            
ATOM    124  H59 ACD     1      11.000  25.810   4.430  1.00  0.00            
ATOM    125  O30 ACD     1      12.590  25.100   5.600  1.00  0.00            
ATOM    126  H60 ACD     1      12.620  25.640   6.400  1.00  0.00            
ATOM    127  C1  EK2     2       6.720  18.640  10.070  1.00  0.00            
ATOM    128  O1  EK2     2       7.860  18.370   9.220  1.00  0.00            
ATOM    129  C2  EK2     2       8.710  19.420   8.850  1.00  0.00            
ATOM    130  C3  EK2     2       8.410  20.240   7.760  1.00  0.00            
ATOM    131  Cl1 EK2     2       6.880  20.080   6.920  1.00  0.00            
ATOM    132  C4  EK2     2       9.400  21.100   7.370  1.00  0.00            
ATOM    133  C5  EK2     2      10.650  21.260   8.020  1.00  0.00            
ATOM    134  C6  EK2     2      10.890  20.490   9.150  1.00  0.00            
ATOM    135  Cl2 EK2     2      12.440  20.380   9.920  1.00  0.00            
ATOM    136  C7  EK2     2       9.980  19.490   9.480  1.00  0.00            
ATOM    137  C8  EK2     2      10.320  18.550  10.570  1.00  0.00            
ATOM    138  O2  EK2     2      10.620  17.380  10.300  1.00  0.00            
ATOM    139  O3  EK2     2       9.850  18.880  11.810  1.00  0.00            
ATOM    140  H1  EK2     2       6.960  18.390  11.110  1.00  0.00            
ATOM    141  H2  EK2     2       6.540  19.710  10.200  1.00  0.00            
ATOM    142  H3  EK2     2       5.830  18.100   9.710  1.00  0.00            
ATOM    143  H4  EK2     2       9.390  21.710   6.470  1.00  0.00            
ATOM    144  H5  EK2     2      11.340  22.040   7.720  1.00  0.00            
ATOM    145  H6  EK2     2       9.640  19.830  11.750  1.00  0.00            
TER
ENDMDL
MODEL        1
ATOM      1  H1  ACD     1       6.980   0.970   1.560  1.00  0.00            
ATOM      2  O1  ACD     1       7.340   1.280   0.720  1.00  0.00            
ATOM      3  C1  ACD     1       8.310   2.200   1.070  1.00  0.00            
ATOM      4  H2  ACD     1       7.840   2.790   1.870  1.00  0.00            
ATOM      5  H3  ACD     1       8.690   2.810   0.240  1.00  0.00            
ATOM      6  C2  ACD     1       9.390   1.340   1.740  1.00  0.00            
ATOM      7  H4  ACD     1      10.230   2.050   1.860  1.00  0.00            
ATOM      8  O2  ACD     1       8.950   1.030   3.050  1.00  0.00            
ATOM      9  C3  ACD     1       9.900   0.340   3.900  1.00  0.00            
ATOM     10  H5  ACD     1       9.400   0.050   4.830  1.00  0.00            
ATOM     11  O3  ACD     1      11.160   1.020   4.130  1.00  0.00            
ATOM     12  C4  ACD     1      11.300   1.500   5.460  1.00  0.00            
ATOM     13  H6  ACD     1      10.300   1.660   5.890  1.00  0.00            
ATOM     14  C5  ACD     1      12.220   0.510   6.260  1.00  0.00            
ATOM     15  H7  ACD     1      13.160   0.190   5.790  1.00  0.00            
ATOM     16  O4  ACD     1      11.460  -0.630   6.580  1.00  0.00            
ATOM     17  H8  ACD     1      11.250  -1.030   5.740  1.00  0.00            
ATOM     18  C6  ACD     1      12.660   1.170   7.470  1.00  0.00            
ATOM     19  H9  ACD     1      11.780   1.380   8.090  1.00  0.00            
ATOM     20  O5  ACD     1      13.550   0.350   8.250  1.00  0.00            
ATOM     21  H10 ACD     1      14.160   0.060   7.560  1.00  0.00            
ATOM     22  C7  ACD     1      13.420   2.480   7.120  1.00  0.00            
ATOM     23  H11 ACD     1      13.790   2.850   8.080  1.00  0.00            
ATOM     24  O6  ACD     1      12.480   3.390   6.460  1.00  0.00            
ATOM     25  C8  ACD     1      12.040   2.800   5.200  1.00  0.00            
ATOM     26  H12 ACD     1      12.910   2.630   4.560  1.00  0.00            
ATOM     27  C9  ACD     1      11.170   3.920   4.490  1.00  0.00            
ATOM     28  H13 ACD     1      10.610   3.460   3.670  1.00  0.00            
ATOM     29  H14 ACD     1      10.450   4.240   5.250  1.00  0.00            
ATOM     30  O7  ACD     1      11.950   5.100   4.030  1.00  0.00            
ATOM     31  H15 ACD     1      11.330   5.790   3.770  1.00  0.00            
ATOM     32  O8  ACD     1      14.600   2.190   6.360  1.00  0.00            
ATOM     33  C10 ACD     1      15.780   2.880   6.800  1.00  0.00            
ATOM     34  H16 ACD     1      15.630   3.820   7.330  1.00  0.00            
ATOM     35  C11 ACD     1      16.750   1.990   7.580  1.00  0.00            
ATOM     36  H17 ACD     1      17.020   1.010   7.160  1.00  0.00            
ATOM     37  O9  ACD     1      16.190   1.930   8.940  1.00  0.00            
ATOM     38  H18 ACD     1      16.430   1.090   9.320  1.00  0.00            
ATOM     39  C12 ACD     1      18.150   2.600   7.750  1.00  0.00            
ATOM     40  H19 ACD     1      18.040   3.500   8.360  1.00  0.00            
ATOM     41  O10 ACD     1      19.090   1.730   8.430  1.00  0.00            
ATOM     42  H20 ACD     1      19.300   0.980   7.870  1.00  0.00            
ATOM     43  C13 ACD     1      18.640   2.950   6.410  1.00  0.00            
ATOM     44  H21 ACD     1      19.630   3.400   6.530  1.00  0.00            
ATOM     45  O11 ACD     1      17.740   3.980   5.960  1.00  0.00            
ATOM     46  C14 ACD     1      16.470   3.390   5.550  1.00  0.00            
ATOM     47  H22 ACD     1      16.670   2.530   4.900  1.00  0.00            
ATOM     48  C15 ACD     1      15.620   4.460   4.870  1.00  0.00            
ATOM     49  H23 ACD     1      14.620   4.100   4.620  1.00  0.00            
ATOM     50  H24 ACD     1      15.490   5.230   5.640  1.00  0.00            
ATOM     51  O12 ACD     1      16.340   5.030   3.740  1.00  0.00            
ATOM     52  H25 ACD     1      15.640   5.350   3.170  1.00  0.00            
ATOM     53  O13 ACD     1      18.860   1.900   5.510  1.00  0.00            
ATOM     54  C16 ACD     1      19.780   2.120   4.460  1.00  0.00            
ATOM     55  H26 ACD     1      20.800   2.350   4.800  1.00  0.00            
ATOM     56  C17 ACD     1      19.790   0.720   3.850  1.00  0.00            
ATOM     57  H27 ACD     1      18.740   0.410   3.840  1.00  0.00            
ATOM     58  O14 ACD     1      20.530  -0.130   4.750  1.00  0.00            
ATOM     59  H28 ACD     1      21.260   0.300   5.180  1.00  0.00            
ATOM     60  C18 ACD     1      20.340   0.590   2.450  1.00  0.00            
ATOM     61  H29 ACD     1      21.420   0.760   2.580  1.00  0.00            
ATOM     62  O15 ACD     1      20.140  -0.740   1.880  1.00  0.00            
ATOM     63  H30 ACD     1      19.190  -0.820   1.970  1.00  0.00            
ATOM     64  C19 ACD     1      19.720   1.570   1.470  1.00  0.00            
ATOM     65  H31 ACD     1      20.310   1.610   0.540  1.00  0.00            
ATOM     66  O16 ACD     1      19.930   2.850   2.030  1.00  0.00            
ATOM     67  C20 ACD     1      19.330   3.090   3.330  1.00  0.00            
ATOM     68  H32 ACD     1      18.230   3.120   3.310  1.00  0.00            
ATOM     69  C21 ACD     1      19.830   4.500   3.740  1.00  0.00            
ATOM     70  H33 ACD     1      19.770   4.680   4.820  1.00  0.00            
ATOM     71  H34 ACD     1      20.870   4.550   3.390  1.00  0.00            
ATOM     72  O17 ACD     1      19.090   5.530   3.050  1.00  0.00            
ATOM     73  H35 ACD     1      18.210   5.530   3.440  1.00  0.00            
ATOM     74  O18 ACD     1      18.280   1.510   1.300  1.00  0.00            
ATOM     75  C22 ACD     1      17.830   1.870  -0.000  1.00  0.00            
ATOM     76  H36 ACD     1      18.690   2.190  -0.610  1.00  0.00            
ATOM     77  C23 ACD     1      17.320   0.580  -0.650  1.00  0.00            
ATOM     78  H37 ACD     1      16.580   0.110   0.000  1.00  0.00            
ATOM     79  O19 ACD     1      18.440  -0.370  -0.860  1.00  0.00            
ATOM     80  H38 ACD     1      18.090  -1.260  -0.970  1.00  0.00            
ATOM     81  C24 ACD     1      16.670   0.870  -1.960  1.00  0.00            
ATOM     82  H39 ACD     1      17.400   1.210  -2.710  1.00  0.00            
ATOM     83  O20 ACD     1      16.010  -0.280  -2.460  1.00  0.00            
ATOM     84  H40 ACD     1      15.080  -0.030  -2.420  1.00  0.00            
ATOM     85  C25 ACD     1      15.570   1.960  -1.840  1.00  0.00            
ATOM     86  H41 ACD     1      15.110   2.130  -2.820  1.00  0.00            
ATOM     87  O21 ACD     1      16.230   3.150  -1.330  1.00  0.00            
ATOM     88  C26 ACD     1      16.770   3.000  -0.030  1.00  0.00            
ATOM     89  H42 ACD     1      16.030   2.680   0.710  1.00  0.00            
ATOM     90  C27 ACD     1      17.300   4.270   0.520  1.00  0.00            
ATOM     91  H43 ACD     1      16.520   5.000   0.290  1.00  0.00            
ATOM     92  H44 ACD     1      17.420   4.160   1.610  1.00  0.00            
ATOM     93  O22 ACD     1      18.600   4.620   0.030  1.00  0.00            
ATOM     94  H45 ACD     1      19.170   4.090   0.600  1.00  0.00            
ATOM     95  O23 ACD     1      14.560   1.390  -1.020  1.00  0.00            
ATOM     96  C28 ACD     1      13.230   1.790  -1.380  1.00  0.00            
ATOM     97  H46 ACD     1      13.140   2.620  -2.090  1.00  0.00            
ATOM     98  C29 ACD     1      12.520   2.190  -0.060  1.00  0.00            
ATOM     99  H47 ACD     1      12.480   1.340   0.620  1.00  0.00            
ATOM    100  O24 ACD     1      11.100   2.410  -0.430  1.00  0.00            
ATOM    101  C30 ACD     1      13.050   3.260   0.800  1.00  0.00            
ATOM    102  H48 ACD     1      12.290   3.370   1.590  1.00  0.00            
ATOM    103  H49 ACD     1      13.830   2.880   1.470  1.00  0.00            
ATOM    104  O25 ACD     1      13.330   4.470   0.020  1.00  0.00            
ATOM    105  H50 ACD     1      13.460   5.200   0.640  1.00  0.00            
ATOM    106  C31 ACD     1      12.630   0.650  -2.110  1.00  0.00            
ATOM    107  H51 ACD     1      12.620  -0.210  -1.430  1.00  0.00            
ATOM    108  O26 ACD     1      13.380   0.430  -3.290  1.00  0.00            
ATOM    109  H52 ACD     1      12.850   0.030  -3.980  1.00  0.00            
ATOM    110  C32 ACD     1      11.130   0.950  -2.350  1.00  0.00            
ATOM    111  H53 ACD     1      10.980   1.820  -3.000  1.00  0.00            
ATOM    112  O27 ACD     1      10.470  -0.180  -2.840  1.00  0.00            
ATOM    113  H54 ACD     1       9.680   0.120  -3.290  1.00  0.00            
ATOM    114  C33 ACD     1      10.510   1.270  -1.010  1.00  0.00            
ATOM    115  H55 ACD     1       9.440   1.450  -1.150  1.00  0.00            
ATOM    116  O28 ACD     1      10.580   0.150  -0.130  1.00  0.00            
ATOM    117  C34 ACD     1       9.790   0.030   1.050  1.00  0.00            
ATOM    118  H56 ACD     1       8.880  -0.540   0.840  1.00  0.00            
ATOM    119  C35 ACD     1      10.730  -0.920   1.900  1.00  0.00            
ATOM    120  H57 ACD     1      11.720  -0.500   2.110  1.00  0.00            
ATOM    121  O29 ACD     1      10.800  -2.250   1.340  1.00  0.00            
ATOM    122  H58 ACD     1      10.900  -2.210   0.390  1.00  0.00            
ATOM    123  C36 ACD     1      10.070  -1.040   3.260  1.00  0.00            
ATOM    124  H59 ACD     1       9.040  -1.400   3.070  1.00  0.00            
ATOM    125  O30 ACD     1      10.840  -1.900   4.110  1.00  0.00            
ATOM    126  H60 ACD     1      10.990  -2.700   3.600  1.00  0.00            
ATOM    127  C1  EK2     2      16.460  37.400   4.380  1.00  0.00            
ATOM    128  O1  EK2     2      15.080  37.790   4.040  1.00  0.00            
ATOM    129  C2  EK2     2      14.840  38.860   3.170  1.00  0.00            
ATOM    130  C3  EK2     2      14.600  38.570   1.770  1.00  0.00            
ATOM    131  Cl1 EK2     2      14.620  36.890   1.200  1.00  0.00            
ATOM    132  C4  EK2     2      14.430  39.630   0.900  1.00  0.00            
ATOM    133  C5  EK2     2      14.510  40.940   1.420  1.00  0.00            
ATOM    134  C6  EK2     2      14.850  41.300   2.740  1.00  0.00            
ATOM    135  Cl2 EK2     2      14.940  42.900   3.420  1.00  0.00            
ATOM    136  C7  EK2     2      15.050  40.200   3.600  1.00  0.00            
ATOM    137  C8  EK2     2      15.420  40.380   5.000  1.00  0.00            
ATOM    138  O2  EK2     2      14.720  40.270   5.970  1.00  0.00            
ATOM    139  O3  EK2     2      16.730  40.600   5.210  1.00  0.00            
ATOM    140  H1  EK2     2      17.040  37.160   3.480  1.00  0.00            
ATOM    141  H2  EK2     2      17.000  38.310   4.690  1.00  0.00            
ATOM    142  H3  EK2     2      16.420  36.600   5.120  1.00  0.00            
ATOM    143  H4  EK2     2      14.200  39.510  -0.150  1.00  0.00            
ATOM    144  H5  EK2     2      14.310  41.760   0.730  1.00  0.00            
ATOM    145  H6  EK2     2      17.140  40.480   4.340  1.00  0.00            
TER
ENDMDL
MODEL        1
ATOM      1  H1  ACD     1      35.220  13.240  36.250  1.00  0.00            
ATOM      2  O1  ACD     1      35.550  14.140  36.360  1.00  0.00            
ATOM      3  C1  ACD     1      34.720  14.880  37.260  1.00  0.00            
ATOM      4  H2  ACD     1      34.560  14.340  38.200  1.00  0.00            
ATOM      5  H3  ACD     1      33.680  14.950  36.900  1.00  0.00            
ATOM      6  C2  ACD     1      35.270  16.230  37.700  1.00  0.00            
ATOM      7  H4  ACD     1      36.220  16.030  38.230  1.00  0.00            
ATOM      8  O2  ACD     1      35.560  17.090  36.550  1.00  0.00            
ATOM      9  C3  ACD     1      36.070  18.400  36.780  1.00  0.00            
ATOM     10  H5  ACD     1      36.150  19.010  35.880  1.00  0.00            
ATOM     11  O3  ACD     1      37.370  18.180  37.310  1.00  0.00            
ATOM     12  C4  ACD     1      38.440  18.080  36.370  1.00  0.00            
ATOM     13  H6  ACD     1      38.150  17.530  35.470  1.00  0.00            
ATOM     14  C5  ACD     1      38.940  19.410  35.960  1.00  0.00            
ATOM     15  H7  ACD     1      39.040  20.060  36.840  1.00  0.00            
ATOM     16  O4  ACD     1      37.970  20.060  35.160  1.00  0.00            
ATOM     17  H8  ACD     1      38.470  20.840  34.910  1.00  0.00            
ATOM     18  C6  ACD     1      40.230  19.260  35.210  1.00  0.00            
ATOM     19  H9  ACD     1      39.910  18.670  34.340  1.00  0.00            
ATOM     20  O5  ACD     1      40.720  20.470  34.740  1.00  0.00            
ATOM     21  H10 ACD     1      40.810  20.950  35.570  1.00  0.00            
ATOM     22  C7  ACD     1      41.330  18.490  35.920  1.00  0.00            
ATOM     23  H11 ACD     1      42.200  18.410  35.250  1.00  0.00            
ATOM     24  O6  ACD     1      40.660  17.220  36.220  1.00  0.00            
ATOM     25  C8  ACD     1      39.550  17.370  37.040  1.00  0.00            
ATOM     26  H12 ACD     1      39.710  18.010  37.920  1.00  0.00            
ATOM     27  C9  ACD     1      39.100  16.060  37.460  1.00  0.00            
ATOM     28  H13 ACD     1      39.920  15.560  37.980  1.00  0.00            
ATOM     29  H14 ACD     1      38.420  16.190  38.310  1.00  0.00            
ATOM     30  O7  ACD     1      38.640  15.170  36.480  1.00  0.00            
ATOM     31  H15 ACD     1      38.250  14.390  36.870  1.00  0.00            
ATOM     32  O8  ACD     1      41.760  19.080  37.140  1.00  0.00            
ATOM     33  C10 ACD     1      42.970  18.700  37.800  1.00  0.00            
ATOM     34  H16 ACD     1      43.800  18.930  37.130  1.00  0.00            
ATOM     35  C11 ACD     1      43.050  19.450  39.160  1.00  0.00            
ATOM     36  H17 ACD     1      42.090  19.460  39.680  1.00  0.00            
ATOM     37  O9  ACD     1      43.460  20.850  38.770  1.00  0.00            
ATOM     38  H18 ACD     1      44.270  20.740  38.270  1.00  0.00            
ATOM     39  C12 ACD     1      44.020  18.790  40.140  1.00  0.00            
ATOM     40  H19 ACD     1      45.060  18.890  39.820  1.00  0.00            
ATOM     41  O10 ACD     1      43.850  19.410  41.400  1.00  0.00            
ATOM     42  H20 ACD     1      43.080  18.980  41.800  1.00  0.00            
ATOM     43  C13 ACD     1      43.710  17.360  40.340  1.00  0.00            
ATOM     44  H21 ACD     1      44.430  16.980  41.060  1.00  0.00            
ATOM     45  O11 ACD     1      43.920  16.790  39.070  1.00  0.00            
ATOM     46  C14 ACD     1      43.060  17.170  38.010  1.00  0.00            
ATOM     47  H22 ACD     1      42.080  16.830  38.380  1.00  0.00            
ATOM     48  C15 ACD     1      43.530  16.340  36.840  1.00  0.00            
ATOM     49  H23 ACD     1      43.760  15.370  37.310  1.00  0.00            
ATOM     50  H24 ACD     1      42.710  16.240  36.120  1.00  0.00            
ATOM     51  O12 ACD     1      44.750  16.750  36.220  1.00  0.00            
ATOM     52  H25 ACD     1      45.130  15.990  35.780  1.00  0.00            
ATOM     53  O13 ACD     1      42.440  17.030  40.900  1.00  0.00            
ATOM     54  C16 ACD     1      42.470  16.090  42.000  1.00  0.00            
ATOM     55  H26 ACD     1      43.470  16.020  42.440  1.00  0.00            
ATOM     56  C17 ACD     1      41.690  16.770  43.120  1.00  0.00            
ATOM     57  H27 ACD     1      40.730  17.080  42.690  1.00  0.00            
ATOM     58  O14 ACD     1      42.340  17.920  43.600  1.00  0.00            
ATOM     59  H28 ACD     1      43.230  17.650  43.840  1.00  0.00            
ATOM     60  C18 ACD     1      41.520  15.730  44.240  1.00  0.00            
ATOM     61  H29 ACD     1      42.540  15.550  44.630  1.00  0.00            
ATOM     62  O15 ACD     1      40.800  16.240  45.290  1.00  0.00            
ATOM     63  H30 ACD     1      41.070  17.160  45.280  1.00  0.00            
ATOM     64  C19 ACD     1      40.880  14.420  43.770  1.00  0.00            
ATOM     65  H31 ACD     1      40.790  13.650  44.540  1.00  0.00            
ATOM     66  O16 ACD     1      41.680  13.940  42.740  1.00  0.00            
ATOM     67  C20 ACD     1      41.920  14.710  41.610  1.00  0.00            
ATOM     68  H32 ACD     1      40.920  14.860  41.180  1.00  0.00            
ATOM     69  C21 ACD     1      42.920  14.030  40.720  1.00  0.00            
ATOM     70  H33 ACD     1      42.560  13.020  40.480  1.00  0.00            
ATOM     71  H34 ACD     1      43.090  14.550  39.760  1.00  0.00            
ATOM     72  O17 ACD     1      44.160  13.870  41.370  1.00  0.00            
ATOM     73  H35 ACD     1      44.430  12.960  41.200  1.00  0.00            
ATOM     74  O18 ACD     1      39.620  14.600  43.300  1.00  0.00            
ATOM     75  C22 ACD     1      38.640  13.640  43.650  1.00  0.00            
ATOM     76  H36 ACD     1      39.020  12.650  43.930  1.00  0.00            
ATOM     77  C23 ACD     1      37.760  14.280  44.800  1.00  0.00            
ATOM     78  H37 ACD     1      37.360  15.260  44.520  1.00  0.00            
ATOM     79  O19 ACD     1      38.630  14.400  45.910  1.00  0.00            
ATOM     80  H38 ACD     1      39.350  14.990  45.700  1.00  0.00            
ATOM     81  C24 ACD     1      36.740  13.230  45.070  1.00  0.00            
ATOM     82  H39 ACD     1      37.300  12.330  45.330  1.00  0.00            
ATOM     83  O20 ACD     1      35.870  13.740  46.130  1.00  0.00            
ATOM     84  H40 ACD     1      35.810  14.660  45.880  1.00  0.00            
ATOM     85  C25 ACD     1      35.840  12.960  43.880  1.00  0.00            
ATOM     86  H41 ACD     1      35.120  12.150  44.020  1.00  0.00            
ATOM     87  O21 ACD     1      36.720  12.470  42.870  1.00  0.00            
ATOM     88  C26 ACD     1      37.760  13.360  42.480  1.00  0.00            
ATOM     89  H42 ACD     1      37.270  14.240  42.040  1.00  0.00            
ATOM     90  C27 ACD     1      38.510  12.890  41.280  1.00  0.00            
ATOM     91  H43 ACD     1      37.870  12.670  40.410  1.00  0.00            
ATOM     92  H44 ACD     1      39.200  13.710  41.030  1.00  0.00            
ATOM     93  O22 ACD     1      39.360  11.790  41.610  1.00  0.00            
ATOM     94  H45 ACD     1      38.800  11.040  41.840  1.00  0.00            
ATOM     95  O23 ACD     1      35.380  14.240  43.370  1.00  0.00            
ATOM     96  C28 ACD     1      34.170  14.260  42.730  1.00  0.00            
ATOM     97  H46 ACD     1      33.470  13.630  43.300  1.00  0.00            
ATOM     98  C29 ACD     1      34.280  13.690  41.290  1.00  0.00            
ATOM     99  H47 ACD     1      35.240  13.850  40.790  1.00  0.00            
ATOM    100  O24 ACD     1      33.270  14.230  40.440  1.00  0.00            
ATOM    101  C30 ACD     1      33.910  12.230  41.280  1.00  0.00            
ATOM    102  H48 ACD     1      33.980  11.920  40.230  1.00  0.00            
ATOM    103  H49 ACD     1      34.700  11.610  41.710  1.00  0.00            
ATOM    104  O25 ACD     1      32.720  11.880  41.810  1.00  0.00            
ATOM    105  H50 ACD     1      32.110  11.740  41.070  1.00  0.00            
ATOM    106  C31 ACD     1      33.770  15.760  42.880  1.00  0.00            
ATOM    107  H51 ACD     1      34.680  16.350  42.770  1.00  0.00            
ATOM    108  O26 ACD     1      33.280  15.990  44.190  1.00  0.00            
ATOM    109  H52 ACD     1      34.020  15.990  44.810  1.00  0.00            
ATOM    110  C32 ACD     1      32.780  16.170  41.790  1.00  0.00            
ATOM    111  H53 ACD     1      31.840  15.660  42.010  1.00  0.00            
ATOM    112  O27 ACD     1      32.610  17.560  41.700  1.00  0.00            
ATOM    113  H54 ACD     1      33.130  17.870  40.950  1.00  0.00            
ATOM    114  C33 ACD     1      33.150  15.640  40.350  1.00  0.00            
ATOM    115  H55 ACD     1      32.360  15.800  39.600  1.00  0.00            
ATOM    116  O28 ACD     1      34.360  16.210  39.940  1.00  0.00            
ATOM    117  C34 ACD     1      34.420  17.000  38.720  1.00  0.00            
ATOM    118  H56 ACD     1      33.410  17.130  38.330  1.00  0.00            
ATOM    119  C35 ACD     1      35.030  18.360  39.110  1.00  0.00            
ATOM    120  H57 ACD     1      35.990  18.100  39.570  1.00  0.00            
ATOM    121  O29 ACD     1      34.130  19.060  39.920  1.00  0.00            
ATOM    122  H58 ACD     1      34.230  19.990  39.700  1.00  0.00            
ATOM    123  C36 ACD     1      35.330  19.160  37.810  1.00  0.00            
ATOM    124  H59 ACD     1      34.380  19.200  37.250  1.00  0.00            
ATOM    125  O30 ACD     1      36.000  20.410  38.050  1.00  0.00            
ATOM    126  H60 ACD     1      36.870  20.110  38.300  1.00  0.00            
ATOM    127  C1  EK2     2      36.350  22.530  -0.410  1.00  0.00            
ATOM    128  O1  EK2     2      37.260  21.820   0.500  1.00  0.00            
ATOM    129  C2  EK2     2      37.270  20.480   0.660  1.00  0.00            
ATOM    130  C3  EK2     2      36.300  19.940   1.560  1.00  0.00            
ATOM    131  Cl1 EK2     2      35.120  20.960   2.330  1.00  0.00            
ATOM    132  C4  EK2     2      36.280  18.630   1.720  1.00  0.00            
ATOM    133  C5  EK2     2      37.110  17.750   1.010  1.00  0.00            
ATOM    134  C6  EK2     2      37.960  18.230   0.060  1.00  0.00            
ATOM    135  Cl2 EK2     2      38.930  17.190  -1.000  1.00  0.00            
ATOM    136  C7  EK2     2      38.040  19.640  -0.210  1.00  0.00            
ATOM    137  C8  EK2     2      38.830  20.200  -1.260  1.00  0.00            
ATOM    138  O2  EK2     2      38.510  20.270  -2.470  1.00  0.00            
ATOM    139  O3  EK2     2      40.030  20.620  -0.890  1.00  0.00            
ATOM    140  H1  EK2     2      36.510  23.600  -0.230  1.00  0.00            
ATOM    141  H2  EK2     2      36.550  22.240  -1.450  1.00  0.00            
ATOM    142  H3  EK2     2      35.300  22.340  -0.140  1.00  0.00            
ATOM    143  H4  EK2     2      35.540  18.130   2.340  1.00  0.00            
ATOM    144  H5  EK2     2      37.010  16.670   1.090  1.00  0.00            
ATOM    145  H6  EK2     2      40.030  20.610   0.080  1.00  0.00            
TER
ENDMDL
MODEL        1
ATOM      1  H1  ACD     1       7.720  12.080   0.060  1.00  0.00            
ATOM      2  O1  ACD     1       7.640  12.380   0.970  1.00  0.00            
ATOM      3  C1  ACD     1       8.540  11.700   1.740  1.00  0.00            
ATOM      4  H2  ACD     1       9.570  11.880   1.390  1.00  0.00            
ATOM      5  H3  ACD     1       8.310  10.630   1.740  1.00  0.00            
ATOM      6  C2  ACD     1       8.640  12.130   3.200  1.00  0.00            
ATOM      7  H4  ACD     1       9.240  11.360   3.710  1.00  0.00            
ATOM      8  O2  ACD     1       9.360  13.410   3.260  1.00  0.00            
ATOM      9  C3  ACD     1       9.800  13.730   4.590  1.00  0.00            
ATOM     10  H5  ACD     1      10.340  14.680   4.530  1.00  0.00            
ATOM     11  O3  ACD     1      10.680  12.700   5.070  1.00  0.00            
ATOM     12  C4  ACD     1      12.040  12.910   5.030  1.00  0.00            
ATOM     13  H6  ACD     1      12.330  13.670   4.290  1.00  0.00            
ATOM     14  C5  ACD     1      12.500  13.340   6.480  1.00  0.00            
ATOM     15  H7  ACD     1      12.020  12.600   7.130  1.00  0.00            
ATOM     16  O4  ACD     1      11.960  14.600   6.760  1.00  0.00            
ATOM     17  H8  ACD     1      11.010  14.690   6.760  1.00  0.00            
ATOM     18  C6  ACD     1      14.020  13.380   6.670  1.00  0.00            
ATOM     19  H9  ACD     1      14.410  14.250   6.120  1.00  0.00            
ATOM     20  O5  ACD     1      14.330  13.550   8.070  1.00  0.00            
ATOM     21  H10 ACD     1      14.180  14.470   8.310  1.00  0.00            
ATOM     22  C7  ACD     1      14.630  12.140   6.150  1.00  0.00            
ATOM     23  H11 ACD     1      15.710  12.290   6.170  1.00  0.00            
ATOM     24  O6  ACD     1      14.170  11.800   4.810  1.00  0.00            
ATOM     25  C8  ACD     1      12.770  11.590   4.680  1.00  0.00            
ATOM     26  H12 ACD     1      12.540  10.780   5.380  1.00  0.00            
ATOM     27  C9  ACD     1      12.420  11.220   3.230  1.00  0.00            
ATOM     28  H13 ACD     1      11.330  11.120   3.160  1.00  0.00            
ATOM     29  H14 ACD     1      12.800  12.020   2.580  1.00  0.00            
ATOM     30  O7  ACD     1      13.070  10.010   2.750  1.00  0.00            
ATOM     31  H15 ACD     1      13.060   9.980   1.790  1.00  0.00            
ATOM     32  O8  ACD     1      14.250  11.010   6.970  1.00  0.00            
ATOM     33  C10 ACD     1      14.920   9.720   6.910  1.00  0.00            
ATOM     34  H16 ACD     1      15.900   9.860   7.380  1.00  0.00            
ATOM     35  C11 ACD     1      14.090   8.840   7.850  1.00  0.00            
ATOM     36  H17 ACD     1      13.050   9.020   7.570  1.00  0.00            
ATOM     37  O9  ACD     1      14.250   9.330   9.200  1.00  0.00            
ATOM     38  H18 ACD     1      13.780  10.160   9.310  1.00  0.00            
ATOM     39  C12 ACD     1      14.360   7.350   7.840  1.00  0.00            
ATOM     40  H19 ACD     1      15.280   7.060   8.370  1.00  0.00            
ATOM     41  O10 ACD     1      13.380   6.540   8.510  1.00  0.00            
ATOM     42  H20 ACD     1      13.380   6.710   9.460  1.00  0.00            
ATOM     43  C13 ACD     1      14.530   6.920   6.440  1.00  0.00            
ATOM     44  H21 ACD     1      14.820   5.870   6.480  1.00  0.00            
ATOM     45  O11 ACD     1      15.510   7.710   5.740  1.00  0.00            
ATOM     46  C14 ACD     1      15.130   9.080   5.540  1.00  0.00            
ATOM     47  H22 ACD     1      14.230   9.210   4.930  1.00  0.00            
ATOM     48  C15 ACD     1      16.370   9.730   4.850  1.00  0.00            
ATOM     49  H23 ACD     1      16.540  10.740   5.260  1.00  0.00            
ATOM     50  H24 ACD     1      17.260   9.140   5.080  1.00  0.00            
ATOM     51  O12 ACD     1      16.160   9.880   3.430  1.00  0.00            
ATOM     52  H25 ACD     1      15.360  10.390   3.320  1.00  0.00            
ATOM     53  O13 ACD     1      13.260   6.980   5.830  1.00  0.00            
ATOM     54  C16 ACD     1      12.930   5.890   5.010  1.00  0.00            
ATOM     55  H26 ACD     1      13.690   5.110   5.120  1.00  0.00            
ATOM     56  C17 ACD     1      11.640   5.370   5.710  1.00  0.00            
ATOM     57  H27 ACD     1      10.940   6.190   5.930  1.00  0.00            
ATOM     58  O14 ACD     1      12.000   4.710   6.890  1.00  0.00            
ATOM     59  H28 ACD     1      12.570   5.300   7.390  1.00  0.00            
ATOM     60  C18 ACD     1      10.910   4.360   4.830  1.00  0.00            
ATOM     61  H29 ACD     1      11.600   3.510   4.740  1.00  0.00            
ATOM     62  O15 ACD     1       9.730   3.900   5.400  1.00  0.00            
ATOM     63  H30 ACD     1       9.820   3.830   6.360  1.00  0.00            
ATOM     64  C19 ACD     1      10.690   4.820   3.380  1.00  0.00            
ATOM     65  H31 ACD     1      10.370   3.960   2.790  1.00  0.00            
ATOM     66  O16 ACD     1      11.920   5.340   2.920  1.00  0.00            
ATOM     67  C20 ACD     1      12.600   6.430   3.610  1.00  0.00            
ATOM     68  H32 ACD     1      11.860   7.240   3.710  1.00  0.00            
ATOM     69  C21 ACD     1      13.830   6.840   2.920  1.00  0.00            
ATOM     70  H33 ACD     1      13.520   6.930   1.870  1.00  0.00            
ATOM     71  H34 ACD     1      14.150   7.830   3.280  1.00  0.00            
ATOM     72  O17 ACD     1      14.980   5.910   3.090  1.00  0.00            
ATOM     73  H35 ACD     1      14.760   5.150   2.540  1.00  0.00            
ATOM     74  O18 ACD     1       9.780   5.880   3.350  1.00  0.00            
ATOM     75  C22 ACD     1       8.850   5.730   2.280  1.00  0.00            
ATOM     76  H36 ACD     1       9.230   5.100   1.470  1.00  0.00            
ATOM     77  C23 ACD     1       7.580   5.080   2.920  1.00  0.00            
ATOM     78  H37 ACD     1       7.300   5.620   3.830  1.00  0.00            
ATOM     79  O19 ACD     1       7.950   3.690   3.300  1.00  0.00            
ATOM     80  H38 ACD     1       8.610   3.840   3.980  1.00  0.00            
ATOM     81  C24 ACD     1       6.410   5.110   1.930  1.00  0.00            
ATOM     82  H39 ACD     1       6.660   4.560   1.010  1.00  0.00            
ATOM     83  O20 ACD     1       5.130   4.580   2.450  1.00  0.00            
ATOM     84  H40 ACD     1       4.930   5.090   3.240  1.00  0.00            
ATOM     85  C25 ACD     1       6.190   6.540   1.500  1.00  0.00            
ATOM     86  H41 ACD     1       5.370   6.720   0.790  1.00  0.00            
ATOM     87  O21 ACD     1       7.390   7.020   0.890  1.00  0.00            
ATOM     88  C26 ACD     1       8.570   7.050   1.700  1.00  0.00            
ATOM     89  H42 ACD     1       8.390   7.760   2.520  1.00  0.00            
ATOM     90  C27 ACD     1       9.770   7.530   0.920  1.00  0.00            
ATOM     91  H43 ACD     1      10.690   7.460   1.520  1.00  0.00            
ATOM     92  H44 ACD     1       9.940   6.930   0.020  1.00  0.00            
ATOM     93  O22 ACD     1       9.590   8.900   0.430  1.00  0.00            
ATOM     94  H45 ACD     1      10.350   9.220  -0.060  1.00  0.00            
ATOM     95  O23 ACD     1       5.870   7.270   2.700  1.00  0.00            
ATOM     96  C28 ACD     1       4.940   8.390   2.540  1.00  0.00            
ATOM     97  H46 ACD     1       3.950   8.080   2.200  1.00  0.00            
ATOM     98  C29 ACD     1       5.450   9.520   1.580  1.00  0.00            
ATOM     99  H47 ACD     1       6.530   9.360   1.430  1.00  0.00            
ATOM    100  O24 ACD     1       5.100  10.840   2.080  1.00  0.00            
ATOM    101  C30 ACD     1       4.860   9.450   0.140  1.00  0.00            
ATOM    102  H48 ACD     1       5.450  10.070  -0.550  1.00  0.00            
ATOM    103  H49 ACD     1       4.960   8.390  -0.140  1.00  0.00            
ATOM    104  O25 ACD     1       3.410   9.660   0.040  1.00  0.00            
ATOM    105  H50 ACD     1       3.300   9.770  -0.910  1.00  0.00            
ATOM    106  C31 ACD     1       4.650   8.800   3.980  1.00  0.00            
ATOM    107  H51 ACD     1       5.650   8.680   4.420  1.00  0.00            
ATOM    108  O26 ACD     1       3.720   7.890   4.610  1.00  0.00            
ATOM    109  H52 ACD     1       3.710   8.060   5.560  1.00  0.00            
ATOM    110  C32 ACD     1       4.230  10.290   4.240  1.00  0.00            
ATOM    111  H53 ACD     1       3.220  10.430   3.830  1.00  0.00            
ATOM    112  O27 ACD     1       4.180  10.530   5.650  1.00  0.00            
ATOM    113  H54 ACD     1       5.090  10.440   5.950  1.00  0.00            
ATOM    114  C33 ACD     1       5.230  11.190   3.460  1.00  0.00            
ATOM    115  H55 ACD     1       4.850  12.200   3.610  1.00  0.00            
ATOM    116  O28 ACD     1       6.570  11.120   3.970  1.00  0.00            
ATOM    117  C34 ACD     1       7.340  12.350   3.940  1.00  0.00            
ATOM    118  H56 ACD     1       6.790  13.080   3.330  1.00  0.00            
ATOM    119  C35 ACD     1       7.550  12.790   5.430  1.00  0.00            
ATOM    120  H57 ACD     1       8.040  11.960   5.940  1.00  0.00            
ATOM    121  O29 ACD     1       6.310  13.190   6.040  1.00  0.00            
ATOM    122  H58 ACD     1       5.720  13.680   5.460  1.00  0.00            
ATOM    123  C36 ACD     1       8.520  13.950   5.450  1.00  0.00            
ATOM    124  H59 ACD     1       8.010  14.860   5.110  1.00  0.00            
ATOM    125  O30 ACD     1       8.980  14.200   6.780  1.00  0.00            
ATOM    126  H60 ACD     1       8.230  14.520   7.300  1.00  0.00            
ATOM    127  C1  EK2     2       6.680   7.170   6.360  1.00  0.00            
ATOM    128  O1  EK2     2       8.060   6.720   6.360  1.00  0.00            
ATOM    129  C2  EK2     2       8.990   7.270   7.150  1.00  0.00            
ATOM    130  C3  EK2     2       9.490   8.500   6.790  1.00  0.00            
ATOM    131  Cl1 EK2     2       9.150   9.030   5.160  1.00  0.00            
ATOM    132  C4  EK2     2      10.310   9.250   7.630  1.00  0.00            
ATOM    133  C5  EK2     2      10.590   8.750   8.910  1.00  0.00            
ATOM    134  C6  EK2     2      10.020   7.530   9.260  1.00  0.00            
ATOM    135  Cl2 EK2     2      10.200   6.880  10.930  1.00  0.00            
ATOM    136  C7  EK2     2       9.250   6.780   8.370  1.00  0.00            
ATOM    137  C8  EK2     2       8.510   5.600   8.720  1.00  0.00            
ATOM    138  O2  EK2     2       8.390   4.600   7.980  1.00  0.00            
ATOM    139  O3  EK2     2       7.720   5.650   9.810  1.00  0.00            
ATOM    140  H1  EK2     2       6.290   6.910   7.350  1.00  0.00            
ATOM    141  H2  EK2     2       6.530   8.250   6.230  1.00  0.00            
ATOM    142  H3  EK2     2       6.130   6.660   5.560  1.00  0.00            
ATOM    143  H4  EK2     2      10.670  10.220   7.290  1.00  0.00            
ATOM    144  H5  EK2     2      11.120   9.370   9.620  1.00  0.00            
ATOM    145  H6  EK2     2       7.890   6.550  10.130  1.00  0.00            
TER
ENDMDL
MODEL        1
ATOM      1  H1  ACD     1       7.250  39.480   2.560  1.00  0.00            
ATOM      2  O1  ACD     1       7.510  39.870   1.720  1.00  0.00            
ATOM      3  C1  ACD     1       8.600  40.780   1.870  1.00  0.00            
ATOM      4  H2  ACD     1       8.360  41.600   2.560  1.00  0.00            
ATOM      5  H3  ACD     1       8.770  41.090   0.820  1.00  0.00            
ATOM      6  C2  ACD     1       9.860  40.130   2.330  1.00  0.00            
ATOM      7  H4  ACD     1      10.670  40.860   2.440  1.00  0.00            
ATOM      8  O2  ACD     1       9.570  39.770   3.690  1.00  0.00            
ATOM      9  C3  ACD     1      10.610  39.110   4.400  1.00  0.00            
ATOM     10  H5  ACD     1      10.160  38.920   5.370  1.00  0.00            
ATOM     11  O3  ACD     1      11.830  39.940   4.430  1.00  0.00            
ATOM     12  C4  ACD     1      11.960  40.720   5.670  1.00  0.00            
ATOM     13  H6  ACD     1      11.000  40.830   6.190  1.00  0.00            
ATOM     14  C5  ACD     1      12.950  39.920   6.530  1.00  0.00            
ATOM     15  H7  ACD     1      13.770  39.690   5.850  1.00  0.00            
ATOM     16  O4  ACD     1      12.380  38.610   6.910  1.00  0.00            
ATOM     17  H8  ACD     1      12.310  38.150   6.070  1.00  0.00            
ATOM     18  C6  ACD     1      13.300  40.650   7.790  1.00  0.00            
ATOM     19  H9  ACD     1      12.400  40.810   8.400  1.00  0.00            
ATOM     20  O5  ACD     1      14.350  40.070   8.630  1.00  0.00            
ATOM     21  H10 ACD     1      15.020  40.060   7.940  1.00  0.00            
ATOM     22  C7  ACD     1      13.800  42.030   7.470  1.00  0.00            
ATOM     23  H11 ACD     1      13.930  42.550   8.420  1.00  0.00            
ATOM     24  O6  ACD     1      12.910  42.680   6.630  1.00  0.00            
ATOM     25  C8  ACD     1      12.530  42.080   5.330  1.00  0.00            
ATOM     26  H12 ACD     1      13.380  41.860   4.670  1.00  0.00            
ATOM     27  C9  ACD     1      11.500  42.930   4.660  1.00  0.00            
ATOM     28  H13 ACD     1      11.230  42.360   3.760  1.00  0.00            
ATOM     29  H14 ACD     1      10.680  43.080   5.370  1.00  0.00            
ATOM     30  O7  ACD     1      11.980  44.230   4.360  1.00  0.00            
ATOM     31  H15 ACD     1      12.330  44.720   5.110  1.00  0.00            
ATOM     32  O8  ACD     1      15.070  42.010   6.800  1.00  0.00            
ATOM     33  C10 ACD     1      15.990  43.110   7.180  1.00  0.00            
ATOM     34  H16 ACD     1      15.440  43.900   7.700  1.00  0.00            
ATOM     35  C11 ACD     1      17.000  42.610   8.210  1.00  0.00            
ATOM     36  H17 ACD     1      17.460  41.710   7.760  1.00  0.00            
ATOM     37  O9  ACD     1      16.450  42.320   9.490  1.00  0.00            
ATOM     38  H18 ACD     1      17.130  41.720   9.820  1.00  0.00            
ATOM     39  C12 ACD     1      18.090  43.660   8.410  1.00  0.00            
ATOM     40  H19 ACD     1      17.600  44.540   8.840  1.00  0.00            
ATOM     41  O10 ACD     1      19.030  43.290   9.410  1.00  0.00            
ATOM     42  H20 ACD     1      18.570  43.490  10.220  1.00  0.00            
ATOM     43  C13 ACD     1      18.780  44.090   7.050  1.00  0.00            
ATOM     44  H21 ACD     1      19.470  44.900   7.280  1.00  0.00            
ATOM     45  O11 ACD     1      17.730  44.540   6.220  1.00  0.00            
ATOM     46  C14 ACD     1      16.690  43.650   5.950  1.00  0.00            
ATOM     47  H22 ACD     1      17.140  42.760   5.490  1.00  0.00            
ATOM     48  C15 ACD     1      15.780  44.310   4.950  1.00  0.00            
ATOM     49  H23 ACD     1      14.970  43.630   4.650  1.00  0.00            
ATOM     50  H24 ACD     1      15.320  45.230   5.330  1.00  0.00            
ATOM     51  O12 ACD     1      16.480  44.580   3.710  1.00  0.00            
ATOM     52  H25 ACD     1      17.280  45.100   3.840  1.00  0.00            
ATOM     53  O13 ACD     1      19.310  42.930   6.500  1.00  0.00            
ATOM     54  C16 ACD     1      20.240  42.850   5.380  1.00  0.00            
ATOM     55  H26 ACD     1      21.240  43.200   5.660  1.00  0.00            
ATOM     56  C17 ACD     1      20.230  41.390   5.010  1.00  0.00            
ATOM     57  H27 ACD     1      19.200  41.040   5.070  1.00  0.00            
ATOM     58  O14 ACD     1      21.020  40.720   5.960  1.00  0.00            
ATOM     59  H28 ACD     1      20.640  40.620   6.840  1.00  0.00            
ATOM     60  C18 ACD     1      20.730  41.060   3.580  1.00  0.00            
ATOM     61  H29 ACD     1      21.820  41.160   3.440  1.00  0.00            
ATOM     62  O15 ACD     1      20.330  39.710   3.240  1.00  0.00            
ATOM     63  H30 ACD     1      20.870  39.160   3.820  1.00  0.00            
ATOM     64  C19 ACD     1      20.230  42.080   2.530  1.00  0.00            
ATOM     65  H31 ACD     1      20.800  41.930   1.610  1.00  0.00            
ATOM     66  O16 ACD     1      20.520  43.360   3.000  1.00  0.00            
ATOM     67  C20 ACD     1      19.810  43.690   4.120  1.00  0.00            
ATOM     68  H32 ACD     1      18.740  43.480   3.940  1.00  0.00            
ATOM     69  C21 ACD     1      20.000  45.270   4.290  1.00  0.00            
ATOM     70  H33 ACD     1      19.930  45.590   5.330  1.00  0.00            
ATOM     71  H34 ACD     1      21.020  45.530   3.950  1.00  0.00            
ATOM     72  O17 ACD     1      19.150  46.000   3.400  1.00  0.00            
ATOM     73  H35 ACD     1      19.640  45.920   2.580  1.00  0.00            
ATOM     74  O18 ACD     1      18.910  41.800   2.170  1.00  0.00            
ATOM     75  C22 ACD     1      18.550  41.730   0.750  1.00  0.00            
ATOM     76  H36 ACD     1      19.330  41.870  -0.010  1.00  0.00            
ATOM     77  C23 ACD     1      18.050  40.310   0.660  1.00  0.00            
ATOM     78  H37 ACD     1      17.320  40.070   1.440  1.00  0.00            
ATOM     79  O19 ACD     1      19.250  39.360   0.790  1.00  0.00            
ATOM     80  H38 ACD     1      19.500  39.330   1.720  1.00  0.00            
ATOM     81  C24 ACD     1      17.400  40.000  -0.660  1.00  0.00            
ATOM     82  H39 ACD     1      18.070  40.150  -1.510  1.00  0.00            
ATOM     83  O20 ACD     1      16.840  38.650  -0.690  1.00  0.00            
ATOM     84  H40 ACD     1      17.560  38.100  -0.360  1.00  0.00            
ATOM     85  C25 ACD     1      16.370  40.990  -0.880  1.00  0.00            
ATOM     86  H41 ACD     1      15.990  40.830  -1.890  1.00  0.00            
ATOM     87  O21 ACD     1      16.850  42.310  -0.880  1.00  0.00            
ATOM     88  C26 ACD     1      17.360  42.660   0.350  1.00  0.00            
ATOM     89  H42 ACD     1      16.540  42.600   1.080  1.00  0.00            
ATOM     90  C27 ACD     1      17.740  44.130   0.350  1.00  0.00            
ATOM     91  H43 ACD     1      16.870  44.770   0.170  1.00  0.00            
ATOM     92  H44 ACD     1      18.120  44.430   1.340  1.00  0.00            
ATOM     93  O22 ACD     1      18.710  44.450  -0.600  1.00  0.00            
ATOM     94  H45 ACD     1      18.710  43.780  -1.290  1.00  0.00            
ATOM     95  O23 ACD     1      15.220  40.860  -0.040  1.00  0.00            
ATOM     96  C28 ACD     1      13.960  41.170  -0.640  1.00  0.00            
ATOM     97  H46 ACD     1      14.120  42.010  -1.330  1.00  0.00            
ATOM     98  C29 ACD     1      13.010  41.550   0.510  1.00  0.00            
ATOM     99  H47 ACD     1      13.140  40.950   1.430  1.00  0.00            
ATOM    100  O24 ACD     1      11.670  41.580   0.090  1.00  0.00            
ATOM    101  C30 ACD     1      13.310  42.980   1.040  1.00  0.00            
ATOM    102  H48 ACD     1      12.810  43.110   2.010  1.00  0.00            
ATOM    103  H49 ACD     1      14.400  43.030   1.170  1.00  0.00            
ATOM    104  O25 ACD     1      12.970  44.050   0.110  1.00  0.00            
ATOM    105  H50 ACD     1      12.020  44.160   0.200  1.00  0.00            
ATOM    106  C31 ACD     1      13.450  39.990  -1.430  1.00  0.00            
ATOM    107  H51 ACD     1      13.680  39.100  -0.840  1.00  0.00            
ATOM    108  O26 ACD     1      14.150  39.740  -2.660  1.00  0.00            
ATOM    109  H52 ACD     1      13.780  38.880  -2.890  1.00  0.00            
ATOM    110  C32 ACD     1      11.940  40.100  -1.670  1.00  0.00            
ATOM    111  H53 ACD     1      11.930  40.960  -2.350  1.00  0.00            
ATOM    112  O27 ACD     1      11.430  38.980  -2.400  1.00  0.00            
ATOM    113  H54 ACD     1      11.740  38.200  -1.930  1.00  0.00            
ATOM    114  C33 ACD     1      11.120  40.420  -0.410  1.00  0.00            
ATOM    115  H55 ACD     1      10.050  40.490  -0.630  1.00  0.00            
ATOM    116  O28 ACD     1      11.360  39.330   0.510  1.00  0.00            
ATOM    117  C34 ACD     1      10.420  38.950   1.460  1.00  0.00            
ATOM    118  H56 ACD     1       9.590  38.490   0.900  1.00  0.00            
ATOM    119  C35 ACD     1      11.260  37.940   2.280  1.00  0.00            
ATOM    120  H57 ACD     1      12.290  38.320   2.330  1.00  0.00            
ATOM    121  O29 ACD     1      11.230  36.650   1.620  1.00  0.00            
ATOM    122  H58 ACD     1      11.390  36.870   0.700  1.00  0.00            
ATOM    123  C36 ACD     1      10.830  37.820   3.680  1.00  0.00            
ATOM    124  H59 ACD     1       9.870  37.280   3.690  1.00  0.00            
ATOM    125  O30 ACD     1      11.790  37.080   4.410  1.00  0.00            
ATOM    126  H60 ACD     1      11.690  36.150   4.200  1.00  0.00            
ATOM    127  C1  EK2     2      16.630  35.530   6.480  1.00  0.00            
ATOM    128  O1  EK2     2      15.450  36.350   6.000  1.00  0.00            
ATOM    129  C2  EK2     2      15.450  36.960   4.790  1.00  0.00            
ATOM    130  C3  EK2     2      14.950  36.340   3.650  1.00  0.00            
ATOM    131  Cl1 EK2     2      14.700  34.570   3.610  1.00  0.00            
ATOM    132  C4  EK2     2      14.690  37.100   2.440  1.00  0.00            
ATOM    133  C5  EK2     2      14.960  38.480   2.400  1.00  0.00            
ATOM    134  C6  EK2     2      15.450  39.080   3.570  1.00  0.00            
ATOM    135  Cl2 EK2     2      15.790  40.840   3.640  1.00  0.00            
ATOM    136  C7  EK2     2      15.800  38.290   4.680  1.00  0.00            
ATOM    137  C8  EK2     2      16.630  38.960   5.700  1.00  0.00            
ATOM    138  O2  EK2     2      16.220  39.310   6.790  1.00  0.00            
ATOM    139  O3  EK2     2      18.010  38.770   5.540  1.00  0.00            
ATOM    140  H1  EK2     2      17.570  35.820   6.000  1.00  0.00            
ATOM    141  H2  EK2     2      16.620  35.660   7.570  1.00  0.00            
ATOM    142  H3  EK2     2      16.460  34.500   6.150  1.00  0.00            
ATOM    143  H4  EK2     2      14.160  36.510   1.700  1.00  0.00            
ATOM    144  H5  EK2     2      14.630  39.140   1.610  1.00  0.00            
ATOM    145  H6  EK2     2      18.070  38.430   4.630  1.00  0.00            
TER
ENDMDL
MODEL        1
ATOM      1  H1  ACD     1      26.040  17.230   4.940  1.00  0.00            
ATOM      2  O1  ACD     1      25.550  16.580   5.450  1.00  0.00            
ATOM      3  C1  ACD     1      24.980  17.520   6.470  1.00  0.00            
ATOM      4  H2  ACD     1      25.800  17.960   7.050  1.00  0.00            
ATOM      5  H3  ACD     1      24.340  16.890   7.100  1.00  0.00            
ATOM      6  C2  ACD     1      24.190  18.660   5.860  1.00  0.00            
ATOM      7  H4  ACD     1      23.800  19.310   6.650  1.00  0.00            
ATOM      8  O2  ACD     1      25.110  19.420   5.130  1.00  0.00            
ATOM      9  C3  ACD     1      24.630  20.630   4.450  1.00  0.00            
ATOM     10  H5  ACD     1      25.570  20.880   3.940  1.00  0.00            
ATOM     11  O3  ACD     1      24.270  21.610   5.380  1.00  0.00            
ATOM     12  C4  ACD     1      25.110  22.710   5.560  1.00  0.00            
ATOM     13  H6  ACD     1      25.980  22.740   4.900  1.00  0.00            
ATOM     14  C5  ACD     1      24.280  23.980   5.170  1.00  0.00            
ATOM     15  H7  ACD     1      23.310  23.880   5.680  1.00  0.00            
ATOM     16  O4  ACD     1      24.010  23.940   3.760  1.00  0.00            
ATOM     17  H8  ACD     1      23.690  23.060   3.560  1.00  0.00            
ATOM     18  C6  ACD     1      24.870  25.320   5.570  1.00  0.00            
ATOM     19  H9  ACD     1      25.800  25.570   5.040  1.00  0.00            
ATOM     20  O5  ACD     1      23.940  26.370   5.490  1.00  0.00            
ATOM     21  H10 ACD     1      23.260  26.140   6.120  1.00  0.00            
ATOM     22  C7  ACD     1      25.140  25.180   7.050  1.00  0.00            
ATOM     23  H11 ACD     1      25.630  26.080   7.450  1.00  0.00            
ATOM     24  O6  ACD     1      26.120  24.100   7.300  1.00  0.00            
ATOM     25  C8  ACD     1      25.680  22.780   6.970  1.00  0.00            
ATOM     26  H12 ACD     1      24.810  22.570   7.610  1.00  0.00            
ATOM     27  C9  ACD     1      26.660  21.700   7.120  1.00  0.00            
ATOM     28  H13 ACD     1      26.290  20.830   6.560  1.00  0.00            
ATOM     29  H14 ACD     1      27.530  22.040   6.530  1.00  0.00            
ATOM     30  O7  ACD     1      27.170  21.370   8.460  1.00  0.00            
ATOM     31  H15 ACD     1      27.870  20.730   8.300  1.00  0.00            
ATOM     32  O8  ACD     1      23.830  25.060   7.790  1.00  0.00            
ATOM     33  C10 ACD     1      23.780  25.640   9.120  1.00  0.00            
ATOM     34  H16 ACD     1      24.770  25.640   9.610  1.00  0.00            
ATOM     35  C11 ACD     1      23.390  27.090   8.950  1.00  0.00            
ATOM     36  H17 ACD     1      22.470  27.140   8.360  1.00  0.00            
ATOM     37  O9  ACD     1      24.430  27.860   8.280  1.00  0.00            
ATOM     38  H18 ACD     1      24.150  28.760   8.450  1.00  0.00            
ATOM     39  C12 ACD     1      23.050  27.740  10.260  1.00  0.00            
ATOM     40  H19 ACD     1      23.960  27.680  10.880  1.00  0.00            
ATOM     41  O10 ACD     1      22.730  29.080  10.120  1.00  0.00            
ATOM     42  H20 ACD     1      21.920  29.160   9.600  1.00  0.00            
ATOM     43  C13 ACD     1      21.920  26.980  10.930  1.00  0.00            
ATOM     44  H21 ACD     1      21.620  27.450  11.870  1.00  0.00            
ATOM     45  O11 ACD     1      22.390  25.650  11.170  1.00  0.00            
ATOM     46  C14 ACD     1      22.850  24.910   9.990  1.00  0.00            
ATOM     47  H22 ACD     1      21.920  24.740   9.430  1.00  0.00            
ATOM     48  C15 ACD     1      23.520  23.660  10.400  1.00  0.00            
ATOM     49  H23 ACD     1      24.050  23.240   9.540  1.00  0.00            
ATOM     50  H24 ACD     1      24.420  23.820  11.010  1.00  0.00            
ATOM     51  O12 ACD     1      22.520  22.780  10.880  1.00  0.00            
ATOM     52  H25 ACD     1      23.000  22.480  11.650  1.00  0.00            
ATOM     53  O13 ACD     1      20.830  27.000  10.040  1.00  0.00            
ATOM     54  C16 ACD     1      19.500  26.910  10.460  1.00  0.00            
ATOM     55  H26 ACD     1      19.140  27.740  11.070  1.00  0.00            
ATOM     56  C17 ACD     1      18.640  26.730   9.170  1.00  0.00            
ATOM     57  H27 ACD     1      19.160  26.050   8.480  1.00  0.00            
ATOM     58  O14 ACD     1      18.290  27.980   8.520  1.00  0.00            
ATOM     59  H28 ACD     1      17.700  28.490   9.080  1.00  0.00            
ATOM     60  C18 ACD     1      17.280  26.050   9.290  1.00  0.00            
ATOM     61  H29 ACD     1      16.600  26.830   9.640  1.00  0.00            
ATOM     62  O15 ACD     1      16.820  25.590   8.010  1.00  0.00            
ATOM     63  H30 ACD     1      16.780  26.390   7.470  1.00  0.00            
ATOM     64  C19 ACD     1      17.270  24.930  10.270  1.00  0.00            
ATOM     65  H31 ACD     1      16.240  24.570  10.410  1.00  0.00            
ATOM     66  O16 ACD     1      17.860  25.340  11.510  1.00  0.00            
ATOM     67  C20 ACD     1      19.260  25.650  11.360  1.00  0.00            
ATOM     68  H32 ACD     1      19.840  24.860  10.880  1.00  0.00            
ATOM     69  C21 ACD     1      19.740  25.790  12.800  1.00  0.00            
ATOM     70  H33 ACD     1      19.240  24.940  13.290  1.00  0.00            
ATOM     71  H34 ACD     1      20.820  25.690  12.920  1.00  0.00            
ATOM     72  O17 ACD     1      19.290  27.040  13.440  1.00  0.00            
ATOM     73  H35 ACD     1      18.330  27.100  13.420  1.00  0.00            
ATOM     74  O18 ACD     1      17.970  23.870   9.680  1.00  0.00            
ATOM     75  C22 ACD     1      17.460  22.560   9.740  1.00  0.00            
ATOM     76  H36 ACD     1      16.450  22.630  10.170  1.00  0.00            
ATOM     77  C23 ACD     1      17.290  22.050   8.280  1.00  0.00            
ATOM     78  H37 ACD     1      18.240  22.110   7.730  1.00  0.00            
ATOM     79  O19 ACD     1      16.290  22.940   7.720  1.00  0.00            
ATOM     80  H38 ACD     1      16.480  23.880   7.840  1.00  0.00            
ATOM     81  C24 ACD     1      16.890  20.570   8.270  1.00  0.00            
ATOM     82  H39 ACD     1      15.970  20.470   8.850  1.00  0.00            
ATOM     83  O20 ACD     1      16.670  19.990   6.990  1.00  0.00            
ATOM     84  H40 ACD     1      17.600  19.860   6.760  1.00  0.00            
ATOM     85  C25 ACD     1      17.890  19.720   9.060  1.00  0.00            
ATOM     86  H41 ACD     1      17.510  18.720   9.260  1.00  0.00            
ATOM     87  O21 ACD     1      17.870  20.310  10.330  1.00  0.00            
ATOM     88  C26 ACD     1      18.360  21.620  10.520  1.00  0.00            
ATOM     89  H42 ACD     1      19.380  21.610  10.110  1.00  0.00            
ATOM     90  C27 ACD     1      18.350  21.930  11.990  1.00  0.00            
ATOM     91  H43 ACD     1      18.790  22.920  12.170  1.00  0.00            
ATOM     92  H44 ACD     1      17.290  21.920  12.290  1.00  0.00            
ATOM     93  O22 ACD     1      19.210  21.030  12.670  1.00  0.00            
ATOM     94  H45 ACD     1      18.840  20.140  12.720  1.00  0.00            
ATOM     95  O23 ACD     1      19.140  19.750   8.530  1.00  0.00            
ATOM     96  C28 ACD     1      19.930  18.560   8.420  1.00  0.00            
ATOM     97  H46 ACD     1      19.790  18.080   9.390  1.00  0.00            
ATOM     98  C29 ACD     1      21.380  18.920   8.260  1.00  0.00            
ATOM     99  H47 ACD     1      21.500  19.690   7.490  1.00  0.00            
ATOM    100  O24 ACD     1      22.090  17.740   8.010  1.00  0.00            
ATOM    101  C30 ACD     1      21.850  19.590   9.520  1.00  0.00            
ATOM    102  H48 ACD     1      21.160  20.300   9.990  1.00  0.00            
ATOM    103  H49 ACD     1      22.050  18.770  10.240  1.00  0.00            
ATOM    104  O25 ACD     1      23.120  20.240   9.310  1.00  0.00            
ATOM    105  H50 ACD     1      23.180  20.860  10.040  1.00  0.00            
ATOM    106  C31 ACD     1      19.350  17.700   7.290  1.00  0.00            
ATOM    107  H51 ACD     1      19.330  18.220   6.320  1.00  0.00            
ATOM    108  O26 ACD     1      18.080  17.100   7.570  1.00  0.00            
ATOM    109  H52 ACD     1      17.640  16.730   6.800  1.00  0.00            
ATOM    110  C32 ACD     1      20.350  16.560   7.070  1.00  0.00            
ATOM    111  H53 ACD     1      20.480  15.970   7.980  1.00  0.00            
ATOM    112  O27 ACD     1      19.880  15.860   5.890  1.00  0.00            
ATOM    113  H54 ACD     1      19.940  16.510   5.180  1.00  0.00            
ATOM    114  C33 ACD     1      21.740  17.140   6.780  1.00  0.00            
ATOM    115  H55 ACD     1      22.440  16.330   6.590  1.00  0.00            
ATOM    116  O28 ACD     1      21.780  17.980   5.630  1.00  0.00            
ATOM    117  C34 ACD     1      23.030  18.270   4.980  1.00  0.00            
ATOM    118  H56 ACD     1      23.270  17.360   4.420  1.00  0.00            
ATOM    119  C35 ACD     1      22.600  19.300   3.930  1.00  0.00            
ATOM    120  H57 ACD     1      21.870  19.940   4.430  1.00  0.00            
ATOM    121  O29 ACD     1      21.920  18.640   2.850  1.00  0.00            
ATOM    122  H58 ACD     1      21.030  18.380   3.130  1.00  0.00            
ATOM    123  C36 ACD     1      23.690  20.260   3.360  1.00  0.00            
ATOM    124  H59 ACD     1      24.320  19.710   2.640  1.00  0.00            
ATOM    125  O30 ACD     1      23.180  21.470   2.760  1.00  0.00            
ATOM    126  H60 ACD     1      22.710  21.180   1.970  1.00  0.00            
ATOM    127  C1  EK2     2      21.190  22.530   7.580  1.00  0.00            
ATOM    128  O1  EK2     2      20.890  22.960   6.230  1.00  0.00            
ATOM    129  C2  EK2     2      19.830  23.590   5.680  1.00  0.00            
ATOM    130  C3  EK2     2      19.790  25.040   5.700  1.00  0.00            
ATOM    131  Cl1 EK2     2      21.020  26.050   6.430  1.00  0.00            
ATOM    132  C4  EK2     2      18.710  25.670   5.060  1.00  0.00            
ATOM    133  C5  EK2     2      17.780  24.900   4.300  1.00  0.00            
ATOM    134  C6  EK2     2      17.830  23.510   4.250  1.00  0.00            
ATOM    135  Cl2 EK2     2      16.540  22.780   3.280  1.00  0.00            
ATOM    136  C7  EK2     2      18.890  22.830   4.930  1.00  0.00            
ATOM    137  C8  EK2     2      19.100  21.410   4.740  1.00  0.00            
ATOM    138  O2  EK2     2      18.940  20.500   5.520  1.00  0.00            
ATOM    139  O3  EK2     2      19.390  21.040   3.520  1.00  0.00            
ATOM    140  H1  EK2     2      20.970  23.320   8.310  1.00  0.00            
ATOM    141  H2  EK2     2      20.670  21.590   7.760  1.00  0.00            
ATOM    142  H3  EK2     2      22.260  22.310   7.690  1.00  0.00            
ATOM    143  H4  EK2     2      18.540  26.730   5.160  1.00  0.00            
ATOM    144  H5  EK2     2      16.990  25.470   3.820  1.00  0.00            
ATOM    145  H6  EK2     2      19.730  21.840   3.080  1.00  0.00            
TER
ENDMDL
MODEL        1
ATOM      1  H1  ACD     1      25.350   8.420   7.000  1.00  0.00            
ATOM      2  O1  ACD     1      24.710   9.050   7.330  1.00  0.00            
ATOM      3  C1  ACD     1      24.090   8.650   8.510  1.00  0.00            
ATOM      4  H2  ACD     1      24.840   8.080   9.090  1.00  0.00            
ATOM      5  H3  ACD     1      23.290   7.920   8.340  1.00  0.00            
ATOM      6  C2  ACD     1      23.560   9.810   9.320  1.00  0.00            
ATOM      7  H4  ACD     1      24.280  10.630   9.190  1.00  0.00            
ATOM      8  O2  ACD     1      22.310  10.220   8.830  1.00  0.00            
ATOM      9  C3  ACD     1      21.760  11.370   9.570  1.00  0.00            
ATOM     10  H5  ACD     1      20.760  11.470   9.140  1.00  0.00            
ATOM     11  O3  ACD     1      22.680  12.470   9.420  1.00  0.00            
ATOM     12  C4  ACD     1      22.610  13.440   8.340  1.00  0.00            
ATOM     13  H6  ACD     1      21.690  14.020   8.470  1.00  0.00            
ATOM     14  C5  ACD     1      23.820  14.400   8.710  1.00  0.00            
ATOM     15  H7  ACD     1      24.710  13.770   8.850  1.00  0.00            
ATOM     16  O4  ACD     1      23.530  15.060   9.920  1.00  0.00            
ATOM     17  H8  ACD     1      23.580  14.330  10.550  1.00  0.00            
ATOM     18  C6  ACD     1      24.120  15.240   7.480  1.00  0.00            
ATOM     19  H9  ACD     1      23.220  15.830   7.250  1.00  0.00            
ATOM     20  O5  ACD     1      25.230  16.080   7.630  1.00  0.00            
ATOM     21  H10 ACD     1      25.100  16.570   8.450  1.00  0.00            
ATOM     22  C7  ACD     1      24.350  14.330   6.270  1.00  0.00            
ATOM     23  H11 ACD     1      24.390  15.010   5.410  1.00  0.00            
ATOM     24  O6  ACD     1      23.150  13.550   6.030  1.00  0.00            
ATOM     25  C8  ACD     1      22.730  12.710   7.030  1.00  0.00            
ATOM     26  H12 ACD     1      23.460  11.900   7.130  1.00  0.00            
ATOM     27  C9  ACD     1      21.340  12.110   6.450  1.00  0.00            
ATOM     28  H13 ACD     1      21.580  11.850   5.420  1.00  0.00            
ATOM     29  H14 ACD     1      20.920  11.240   6.990  1.00  0.00            
ATOM     30  O7  ACD     1      20.360  13.140   6.420  1.00  0.00            
ATOM     31  H15 ACD     1      20.660  13.790   5.770  1.00  0.00            
ATOM     32  O8  ACD     1      25.500  13.550   6.450  1.00  0.00            
ATOM     33  C10 ACD     1      26.480  13.570   5.420  1.00  0.00            
ATOM     34  H16 ACD     1      26.340  14.190   4.520  1.00  0.00            
ATOM     35  C11 ACD     1      27.790  13.960   6.060  1.00  0.00            
ATOM     36  H17 ACD     1      27.950  13.220   6.860  1.00  0.00            
ATOM     37  O9  ACD     1      27.750  15.290   6.520  1.00  0.00            
ATOM     38  H18 ACD     1      26.900  15.300   6.970  1.00  0.00            
ATOM     39  C12 ACD     1      28.930  13.840   5.060  1.00  0.00            
ATOM     40  H19 ACD     1      28.640  14.460   4.210  1.00  0.00            
ATOM     41  O10 ACD     1      30.300  14.130   5.660  1.00  0.00            
ATOM     42  H20 ACD     1      30.730  13.280   5.760  1.00  0.00            
ATOM     43  C13 ACD     1      29.000  12.360   4.530  1.00  0.00            
ATOM     44  H21 ACD     1      29.600  12.350   3.610  1.00  0.00            
ATOM     45  O11 ACD     1      27.720  11.890   4.120  1.00  0.00            
ATOM     46  C14 ACD     1      26.610  12.120   4.990  1.00  0.00            
ATOM     47  H22 ACD     1      26.610  11.510   5.910  1.00  0.00            
ATOM     48  C15 ACD     1      25.400  11.630   4.180  1.00  0.00            
ATOM     49  H23 ACD     1      24.450  12.100   4.460  1.00  0.00            
ATOM     50  H24 ACD     1      25.540  11.760   3.100  1.00  0.00            
ATOM     51  O12 ACD     1      25.320  10.210   4.310  1.00  0.00            
ATOM     52  H25 ACD     1      25.970   9.790   3.750  1.00  0.00            
ATOM     53  O13 ACD     1      29.410  11.500   5.550  1.00  0.00            
ATOM     54  C16 ACD     1      30.270  10.490   5.200  1.00  0.00            
ATOM     55  H26 ACD     1      30.120  10.230   4.150  1.00  0.00            
ATOM     56  C17 ACD     1      31.730  10.930   5.550  1.00  0.00            
ATOM     57  H27 ACD     1      31.620  11.510   6.470  1.00  0.00            
ATOM     58  O14 ACD     1      32.300  11.840   4.580  1.00  0.00            
ATOM     59  H28 ACD     1      33.240  11.820   4.790  1.00  0.00            
ATOM     60  C18 ACD     1      32.750   9.750   5.810  1.00  0.00            
ATOM     61  H29 ACD     1      32.880   9.260   4.830  1.00  0.00            
ATOM     62  O15 ACD     1      34.010  10.240   6.210  1.00  0.00            
ATOM     63  H30 ACD     1      33.820  10.700   7.030  1.00  0.00            
ATOM     64  C19 ACD     1      32.150   8.760   6.720  1.00  0.00            
ATOM     65  H31 ACD     1      32.840   7.910   6.790  1.00  0.00            
ATOM     66  O16 ACD     1      30.910   8.290   6.160  1.00  0.00            
ATOM     67  C20 ACD     1      29.850   9.330   6.090  1.00  0.00            
ATOM     68  H32 ACD     1      29.690   9.710   7.100  1.00  0.00            
ATOM     69  C21 ACD     1      28.570   8.720   5.560  1.00  0.00            
ATOM     70  H33 ACD     1      28.360   7.950   6.320  1.00  0.00            
ATOM     71  H34 ACD     1      27.780   9.480   5.620  1.00  0.00            
ATOM     72  O17 ACD     1      28.870   8.170   4.260  1.00  0.00            
ATOM     73  H35 ACD     1      28.710   8.790   3.540  1.00  0.00            
ATOM     74  O18 ACD     1      31.910   9.330   8.030  1.00  0.00            
ATOM     75  C22 ACD     1      31.860   8.560   9.220  1.00  0.00            
ATOM     76  H36 ACD     1      32.860   8.160   9.430  1.00  0.00            
ATOM     77  C23 ACD     1      31.640   9.530  10.440  1.00  0.00            
ATOM     78  H37 ACD     1      30.780  10.150  10.140  1.00  0.00            
ATOM     79  O19 ACD     1      32.810  10.310  10.810  1.00  0.00            
ATOM     80  H38 ACD     1      33.430   9.760  11.300  1.00  0.00            
ATOM     81  C24 ACD     1      31.210   8.750  11.660  1.00  0.00            
ATOM     82  H39 ACD     1      32.090   8.190  11.990  1.00  0.00            
ATOM     83  O20 ACD     1      30.720   9.650  12.650  1.00  0.00            
ATOM     84  H40 ACD     1      31.430  10.100  13.110  1.00  0.00            
ATOM     85  C25 ACD     1      30.230   7.640  11.420  1.00  0.00            
ATOM     86  H41 ACD     1      30.120   7.030  12.320  1.00  0.00            
ATOM     87  O21 ACD     1      30.750   6.790  10.470  1.00  0.00            
ATOM     88  C26 ACD     1      30.920   7.320   9.150  1.00  0.00            
ATOM     89  H42 ACD     1      29.960   7.630   8.710  1.00  0.00            
ATOM     90  C27 ACD     1      31.560   6.160   8.380  1.00  0.00            
ATOM     91  H43 ACD     1      31.800   6.370   7.330  1.00  0.00            
ATOM     92  H44 ACD     1      32.490   5.850   8.890  1.00  0.00            
ATOM     93  O22 ACD     1      30.640   5.050   8.430  1.00  0.00            
ATOM     94  H45 ACD     1      30.630   4.870   9.370  1.00  0.00            
ATOM     95  O23 ACD     1      28.950   8.160  11.010  1.00  0.00            
ATOM     96  C28 ACD     1      27.850   7.610  11.630  1.00  0.00            
ATOM     97  H46 ACD     1      27.980   6.700  12.230  1.00  0.00            
ATOM     98  C29 ACD     1      26.830   7.240  10.580  1.00  0.00            
ATOM     99  H47 ACD     1      26.630   8.120   9.960  1.00  0.00            
ATOM    100  O24 ACD     1      25.550   6.920  11.140  1.00  0.00            
ATOM    101  C30 ACD     1      27.320   6.000   9.770  1.00  0.00            
ATOM    102  H48 ACD     1      28.270   6.150   9.250  1.00  0.00            
ATOM    103  H49 ACD     1      27.480   5.170  10.480  1.00  0.00            
ATOM    104  O25 ACD     1      26.460   5.700   8.770  1.00  0.00            
ATOM    105  H50 ACD     1      25.630   5.690   9.250  1.00  0.00            
ATOM    106  C31 ACD     1      27.350   8.670  12.610  1.00  0.00            
ATOM    107  H51 ACD     1      27.220   9.650  12.130  1.00  0.00            
ATOM    108  O26 ACD     1      28.290   8.840  13.690  1.00  0.00            
ATOM    109  H52 ACD     1      29.140   9.050  13.290  1.00  0.00            
ATOM    110  C32 ACD     1      26.000   8.260  13.180  1.00  0.00            
ATOM    111  H53 ACD     1      26.130   7.350  13.780  1.00  0.00            
ATOM    112  O27 ACD     1      25.350   9.220  13.940  1.00  0.00            
ATOM    113  H54 ACD     1      25.000   9.810  13.270  1.00  0.00            
ATOM    114  C33 ACD     1      25.090   7.970  11.960  1.00  0.00            
ATOM    115  H55 ACD     1      24.100   7.640  12.290  1.00  0.00            
ATOM    116  O28 ACD     1      24.870   9.160  11.250  1.00  0.00            
ATOM    117  C34 ACD     1      23.550   9.420  10.760  1.00  0.00            
ATOM    118  H56 ACD     1      23.050   8.440  10.740  1.00  0.00            
ATOM    119  C35 ACD     1      22.900  10.460  11.660  1.00  0.00            
ATOM    120  H57 ACD     1      23.560  11.310  11.870  1.00  0.00            
ATOM    121  O29 ACD     1      22.620   9.810  12.900  1.00  0.00            
ATOM    122  H58 ACD     1      21.930   9.150  12.940  1.00  0.00            
ATOM    123  C36 ACD     1      21.550  10.950  11.020  1.00  0.00            
ATOM    124  H59 ACD     1      20.950  10.030  10.970  1.00  0.00            
ATOM    125  O30 ACD     1      21.050  12.060  11.810  1.00  0.00            
ATOM    126  H60 ACD     1      21.730  12.590  12.250  1.00  0.00            
ATOM    127  C1  EK2     2      26.940  11.040   8.890  1.00  0.00            
ATOM    128  O1  EK2     2      27.200  12.370   9.340  1.00  0.00            
ATOM    129  C2  EK2     2      28.110  12.620  10.370  1.00  0.00            
ATOM    130  C3  EK2     2      29.450  12.670  10.110  1.00  0.00            
ATOM    131  Cl1 EK2     2      30.070  12.320   8.550  1.00  0.00            
ATOM    132  C4  EK2     2      30.390  13.090  11.050  1.00  0.00            
ATOM    133  C5  EK2     2      29.970  13.380  12.350  1.00  0.00            
ATOM    134  C6  EK2     2      28.570  13.250  12.690  1.00  0.00            
ATOM    135  Cl2 EK2     2      28.130  13.530  14.370  1.00  0.00            
ATOM    136  C7  EK2     2      27.640  12.880  11.680  1.00  0.00            
ATOM    137  C8  EK2     2      26.160  12.730  12.020  1.00  0.00            
ATOM    138  O2  EK2     2      25.780  11.830  12.690  1.00  0.00            
ATOM    139  O3  EK2     2      25.450  13.870  11.820  1.00  0.00            
ATOM    140  H1  EK2     2      26.830  10.430   9.790  1.00  0.00            
ATOM    141  H2  EK2     2      25.990  11.110   8.340  1.00  0.00            
ATOM    142  H3  EK2     2      27.800  10.770   8.270  1.00  0.00            
ATOM    143  H4  EK2     2      31.420  13.120  10.730  1.00  0.00            
ATOM    144  H5  EK2     2      30.720  13.610  13.100  1.00  0.00            
ATOM    145  H6  EK2     2      26.090  14.480  11.420  1.00  0.00            
TER
ENDMDL
MODEL        1
ATOM      1  H1  ACD     1       9.380  40.540   2.190  1.00  0.00            
ATOM      2  O1  ACD     1       9.750  41.140   1.550  1.00  0.00            
ATOM      3  C1  ACD     1      10.940  41.660   2.190  1.00  0.00            
ATOM      4  H2  ACD     1      10.750  41.950   3.230  1.00  0.00            
ATOM      5  H3  ACD     1      11.270  42.600   1.750  1.00  0.00            
ATOM      6  C2  ACD     1      12.050  40.620   2.260  1.00  0.00            
ATOM      7  H4  ACD     1      12.830  41.020   2.930  1.00  0.00            
ATOM      8  O2  ACD     1      11.550  39.460   2.950  1.00  0.00            
ATOM      9  C3  ACD     1      12.360  38.320   2.920  1.00  0.00            
ATOM     10  H5  ACD     1      11.820  37.510   3.430  1.00  0.00            
ATOM     11  O3  ACD     1      13.600  38.690   3.620  1.00  0.00            
ATOM     12  C4  ACD     1      13.770  38.190   4.970  1.00  0.00            
ATOM     13  H6  ACD     1      12.840  37.810   5.400  1.00  0.00            
ATOM     14  C5  ACD     1      14.690  36.980   4.910  1.00  0.00            
ATOM     15  H7  ACD     1      15.600  37.250   4.350  1.00  0.00            
ATOM     16  O4  ACD     1      14.050  35.990   4.210  1.00  0.00            
ATOM     17  H8  ACD     1      14.000  36.440   3.360  1.00  0.00            
ATOM     18  C6  ACD     1      15.110  36.600   6.310  1.00  0.00            
ATOM     19  H9  ACD     1      14.280  36.120   6.840  1.00  0.00            
ATOM     20  O5  ACD     1      16.160  35.640   6.470  1.00  0.00            
ATOM     21  H10 ACD     1      16.980  36.130   6.330  1.00  0.00            
ATOM     22  C7  ACD     1      15.490  37.790   7.180  1.00  0.00            
ATOM     23  H11 ACD     1      15.460  37.560   8.250  1.00  0.00            
ATOM     24  O6  ACD     1      14.480  38.790   7.070  1.00  0.00            
ATOM     25  C8  ACD     1      14.250  39.360   5.820  1.00  0.00            
ATOM     26  H12 ACD     1      15.120  39.850   5.380  1.00  0.00            
ATOM     27  C9  ACD     1      13.270  40.510   5.970  1.00  0.00            
ATOM     28  H13 ACD     1      13.130  40.850   4.940  1.00  0.00            
ATOM     29  H14 ACD     1      12.290  40.260   6.400  1.00  0.00            
ATOM     30  O7  ACD     1      13.850  41.490   6.770  1.00  0.00            
ATOM     31  H15 ACD     1      13.210  42.200   6.820  1.00  0.00            
ATOM     32  O8  ACD     1      16.770  38.370   6.750  1.00  0.00            
ATOM     33  C10 ACD     1      17.630  38.930   7.780  1.00  0.00            
ATOM     34  H16 ACD     1      17.100  39.170   8.710  1.00  0.00            
ATOM     35  C11 ACD     1      18.710  37.810   8.100  1.00  0.00            
ATOM     36  H17 ACD     1      19.010  37.430   7.120  1.00  0.00            
ATOM     37  O9  ACD     1      17.980  36.730   8.750  1.00  0.00            
ATOM     38  H18 ACD     1      17.700  36.990   9.630  1.00  0.00            
ATOM     39  C12 ACD     1      19.850  38.400   8.940  1.00  0.00            
ATOM     40  H19 ACD     1      19.440  38.720   9.900  1.00  0.00            
ATOM     41  O10 ACD     1      20.910  37.470   9.130  1.00  0.00            
ATOM     42  H20 ACD     1      21.290  37.510   8.250  1.00  0.00            
ATOM     43  C13 ACD     1      20.400  39.630   8.250  1.00  0.00            
ATOM     44  H21 ACD     1      21.240  39.920   8.880  1.00  0.00            
ATOM     45  O11 ACD     1      19.400  40.590   8.180  1.00  0.00            
ATOM     46  C14 ACD     1      18.340  40.200   7.290  1.00  0.00            
ATOM     47  H22 ACD     1      18.860  39.990   6.340  1.00  0.00            
ATOM     48  C15 ACD     1      17.310  41.300   7.160  1.00  0.00            
ATOM     49  H23 ACD     1      16.440  41.010   6.570  1.00  0.00            
ATOM     50  H24 ACD     1      16.990  41.610   8.160  1.00  0.00            
ATOM     51  O12 ACD     1      17.850  42.490   6.540  1.00  0.00            
ATOM     52  H25 ACD     1      18.700  42.670   6.940  1.00  0.00            
ATOM     53  O13 ACD     1      20.970  39.270   6.990  1.00  0.00            
ATOM     54  C16 ACD     1      22.060  40.100   6.510  1.00  0.00            
ATOM     55  H26 ACD     1      22.900  39.910   7.200  1.00  0.00            
ATOM     56  C17 ACD     1      22.280  39.420   5.100  1.00  0.00            
ATOM     57  H27 ACD     1      21.280  39.350   4.650  1.00  0.00            
ATOM     58  O14 ACD     1      22.910  38.140   5.290  1.00  0.00            
ATOM     59  H28 ACD     1      22.460  37.520   5.870  1.00  0.00            
ATOM     60  C18 ACD     1      22.940  40.270   4.040  1.00  0.00            
ATOM     61  H29 ACD     1      23.980  40.510   4.300  1.00  0.00            
ATOM     62  O15 ACD     1      22.960  39.550   2.760  1.00  0.00            
ATOM     63  H30 ACD     1      23.380  38.730   3.020  1.00  0.00            
ATOM     64  C19 ACD     1      22.360  41.670   4.060  1.00  0.00            
ATOM     65  H31 ACD     1      22.980  42.190   3.320  1.00  0.00            
ATOM     66  O16 ACD     1      22.600  42.170   5.330  1.00  0.00            
ATOM     67  C20 ACD     1      21.770  41.580   6.350  1.00  0.00            
ATOM     68  H32 ACD     1      20.720  41.660   6.040  1.00  0.00            
ATOM     69  C21 ACD     1      21.910  42.450   7.610  1.00  0.00            
ATOM     70  H33 ACD     1      21.560  41.870   8.470  1.00  0.00            
ATOM     71  H34 ACD     1      22.970  42.690   7.790  1.00  0.00            
ATOM     72  O17 ACD     1      21.070  43.700   7.580  1.00  0.00            
ATOM     73  H35 ACD     1      20.950  43.880   8.510  1.00  0.00            
ATOM     74  O18 ACD     1      21.050  41.710   3.600  1.00  0.00            
ATOM     75  C22 ACD     1      20.640  42.540   2.590  1.00  0.00            
ATOM     76  H36 ACD     1      21.490  43.210   2.390  1.00  0.00            
ATOM     77  C23 ACD     1      20.310  41.700   1.290  1.00  0.00            
ATOM     78  H37 ACD     1      19.470  41.080   1.610  1.00  0.00            
ATOM     79  O19 ACD     1      21.460  40.980   0.880  1.00  0.00            
ATOM     80  H38 ACD     1      21.830  40.540   1.650  1.00  0.00            
ATOM     81  C24 ACD     1      19.760  42.630   0.260  1.00  0.00            
ATOM     82  H39 ACD     1      20.550  43.350   0.030  1.00  0.00            
ATOM     83  O20 ACD     1      19.430  42.080  -1.080  1.00  0.00            
ATOM     84  H40 ACD     1      19.970  41.320  -1.290  1.00  0.00            
ATOM     85  C25 ACD     1      18.580  43.380   0.830  1.00  0.00            
ATOM     86  H41 ACD     1      18.270  44.140   0.110  1.00  0.00            
ATOM     87  O21 ACD     1      18.990  44.100   2.000  1.00  0.00            
ATOM     88  C26 ACD     1      19.390  43.290   3.050  1.00  0.00            
ATOM     89  H42 ACD     1      18.540  42.700   3.410  1.00  0.00            
ATOM     90  C27 ACD     1      19.830  44.210   4.190  1.00  0.00            
ATOM     91  H43 ACD     1      18.950  44.810   4.450  1.00  0.00            
ATOM     92  H44 ACD     1      20.270  43.690   5.050  1.00  0.00            
ATOM     93  O22 ACD     1      20.790  45.170   3.730  1.00  0.00            
ATOM     94  H45 ACD     1      20.690  46.000   4.210  1.00  0.00            
ATOM     95  O23 ACD     1      17.470  42.550   1.050  1.00  0.00            
ATOM     96  C28 ACD     1      16.220  43.210   0.790  1.00  0.00            
ATOM     97  H46 ACD     1      16.360  44.270   0.570  1.00  0.00            
ATOM     98  C29 ACD     1      15.210  42.790   1.900  1.00  0.00            
ATOM     99  H47 ACD     1      15.380  41.720   2.060  1.00  0.00            
ATOM    100  O24 ACD     1      13.900  43.180   1.590  1.00  0.00            
ATOM    101  C30 ACD     1      15.540  43.450   3.250  1.00  0.00            
ATOM    102  H48 ACD     1      14.730  43.260   3.970  1.00  0.00            
ATOM    103  H49 ACD     1      16.440  42.980   3.670  1.00  0.00            
ATOM    104  O25 ACD     1      15.790  44.860   3.140  1.00  0.00            
ATOM    105  H50 ACD     1      15.120  45.340   2.650  1.00  0.00            
ATOM    106  C31 ACD     1      15.740  42.670  -0.560  1.00  0.00            
ATOM    107  H51 ACD     1      15.730  41.580  -0.640  1.00  0.00            
ATOM    108  O26 ACD     1      16.620  43.140  -1.600  1.00  0.00            
ATOM    109  H52 ACD     1      17.410  42.610  -1.750  1.00  0.00            
ATOM    110  C32 ACD     1      14.300  43.190  -0.750  1.00  0.00            
ATOM    111  H53 ACD     1      14.310  44.280  -0.620  1.00  0.00            
ATOM    112  O27 ACD     1      13.660  42.820  -1.980  1.00  0.00            
ATOM    113  H54 ACD     1      14.040  41.980  -2.240  1.00  0.00            
ATOM    114  C33 ACD     1      13.420  42.600   0.370  1.00  0.00            
ATOM    115  H55 ACD     1      12.370  42.720   0.080  1.00  0.00            
ATOM    116  O28 ACD     1      13.590  41.210   0.360  1.00  0.00            
ATOM    117  C34 ACD     1      12.580  40.340   0.840  1.00  0.00            
ATOM    118  H56 ACD     1      11.780  40.390   0.090  1.00  0.00            
ATOM    119  C35 ACD     1      13.380  39.060   0.700  1.00  0.00            
ATOM    120  H57 ACD     1      14.340  39.110   1.240  1.00  0.00            
ATOM    121  O29 ACD     1      13.500  38.660  -0.640  1.00  0.00            
ATOM    122  H58 ACD     1      13.560  39.440  -1.200  1.00  0.00            
ATOM    123  C36 ACD     1      12.670  37.920   1.490  1.00  0.00            
ATOM    124  H59 ACD     1      11.750  37.760   0.910  1.00  0.00            
ATOM    125  O30 ACD     1      13.400  36.760   1.510  1.00  0.00            
ATOM    126  H60 ACD     1      13.880  36.720   0.680  1.00  0.00            
ATOM    127  C1  EK2     2      17.570  33.800   1.940  1.00  0.00            
ATOM    128  O1  EK2     2      18.350  35.010   1.800  1.00  0.00            
ATOM    129  C2  EK2     2      17.850  36.260   1.650  1.00  0.00            
ATOM    130  C3  EK2     2      17.310  36.690   0.440  1.00  0.00            
ATOM    131  Cl1 EK2     2      17.020  35.560  -0.840  1.00  0.00            
ATOM    132  C4  EK2     2      16.800  38.020   0.310  1.00  0.00            
ATOM    133  C5  EK2     2      16.980  38.910   1.310  1.00  0.00            
ATOM    134  C6  EK2     2      17.690  38.570   2.500  1.00  0.00            
ATOM    135  Cl2 EK2     2      18.010  39.720   3.750  1.00  0.00            
ATOM    136  C7  EK2     2      18.160  37.190   2.650  1.00  0.00            
ATOM    137  C8  EK2     2      18.870  36.730   3.830  1.00  0.00            
ATOM    138  O2  EK2     2      18.320  36.520   4.850  1.00  0.00            
ATOM    139  O3  EK2     2      20.180  36.520   3.800  1.00  0.00            
ATOM    140  H1  EK2     2      16.800  33.780   1.150  1.00  0.00            
ATOM    141  H2  EK2     2      18.180  32.890   1.840  1.00  0.00            
ATOM    142  H3  EK2     2      17.040  33.820   2.900  1.00  0.00            
ATOM    143  H4  EK2     2      16.320  38.280  -0.620  1.00  0.00            
ATOM    144  H5  EK2     2      16.710  39.950   1.180  1.00  0.00            
ATOM    145  H6  EK2     2      20.280  36.850   2.890  1.00  0.00            
TER
ENDMDL
MODEL        1
ATOM      1  H1  ACD     1      19.720  11.740   8.260  1.00  0.00            
ATOM      2  O1  ACD     1      20.210  11.570   9.070  1.00  0.00            
ATOM      3  C1  ACD     1      19.380  11.460  10.180  1.00  0.00            
ATOM      4  H2  ACD     1      19.890  10.970  11.020  1.00  0.00            
ATOM      5  H3  ACD     1      18.380  11.030  10.000  1.00  0.00            
ATOM      6  C2  ACD     1      19.160  12.920  10.580  1.00  0.00            
ATOM      7  H4  ACD     1      20.020  13.510  10.270  1.00  0.00            
ATOM      8  O2  ACD     1      17.950  13.370   9.940  1.00  0.00            
ATOM      9  C3  ACD     1      17.680  14.790  10.240  1.00  0.00            
ATOM     10  H5  ACD     1      16.780  15.040   9.680  1.00  0.00            
ATOM     11  O3  ACD     1      18.840  15.660   9.900  1.00  0.00            
ATOM     12  C4  ACD     1      19.060  16.170   8.580  1.00  0.00            
ATOM     13  H6  ACD     1      18.170  16.790   8.390  1.00  0.00            
ATOM     14  C5  ACD     1      20.380  16.910   8.640  1.00  0.00            
ATOM     15  H7  ACD     1      21.050  16.220   9.170  1.00  0.00            
ATOM     16  O4  ACD     1      20.120  18.100   9.490  1.00  0.00            
ATOM     17  H8  ACD     1      20.700  18.830   9.260  1.00  0.00            
ATOM     18  C6  ACD     1      20.920  17.150   7.260  1.00  0.00            
ATOM     19  H9  ACD     1      20.240  17.790   6.680  1.00  0.00            
ATOM     20  O5  ACD     1      22.180  17.770   7.310  1.00  0.00            
ATOM     21  H10 ACD     1      22.790  17.040   7.140  1.00  0.00            
ATOM     22  C7  ACD     1      21.110  15.880   6.470  1.00  0.00            
ATOM     23  H11 ACD     1      21.460  16.220   5.500  1.00  0.00            
ATOM     24  O6  ACD     1      19.910  15.270   6.390  1.00  0.00            
ATOM     25  C8  ACD     1      19.080  15.070   7.530  1.00  0.00            
ATOM     26  H12 ACD     1      19.560  14.200   8.000  1.00  0.00            
ATOM     27  C9  ACD     1      17.660  14.700   6.990  1.00  0.00            
ATOM     28  H13 ACD     1      17.600  13.770   6.410  1.00  0.00            
ATOM     29  H14 ACD     1      16.960  14.520   7.810  1.00  0.00            
ATOM     30  O7  ACD     1      16.970  15.680   6.260  1.00  0.00            
ATOM     31  H15 ACD     1      17.130  15.480   5.330  1.00  0.00            
ATOM     32  O8  ACD     1      21.990  14.920   7.130  1.00  0.00            
ATOM     33  C10 ACD     1      22.870  14.200   6.360  1.00  0.00            
ATOM     34  H16 ACD     1      22.820  14.470   5.290  1.00  0.00            
ATOM     35  C11 ACD     1      24.310  14.530   6.850  1.00  0.00            
ATOM     36  H17 ACD     1      24.360  14.290   7.920  1.00  0.00            
ATOM     37  O9  ACD     1      24.630  15.980   6.600  1.00  0.00            
ATOM     38  H18 ACD     1      25.030  16.390   7.370  1.00  0.00            
ATOM     39  C12 ACD     1      25.360  13.670   6.170  1.00  0.00            
ATOM     40  H19 ACD     1      25.340  13.850   5.090  1.00  0.00            
ATOM     41  O10 ACD     1      26.680  14.010   6.570  1.00  0.00            
ATOM     42  H20 ACD     1      27.200  13.200   6.550  1.00  0.00            
ATOM     43  C13 ACD     1      24.970  12.180   6.260  1.00  0.00            
ATOM     44  H21 ACD     1      25.620  11.580   5.620  1.00  0.00            
ATOM     45  O11 ACD     1      23.710  11.960   5.790  1.00  0.00            
ATOM     46  C14 ACD     1      22.700  12.660   6.480  1.00  0.00            
ATOM     47  H22 ACD     1      22.700  12.350   7.530  1.00  0.00            
ATOM     48  C15 ACD     1      21.400  12.310   5.830  1.00  0.00            
ATOM     49  H23 ACD     1      20.560  12.840   6.300  1.00  0.00            
ATOM     50  H24 ACD     1      21.480  12.480   4.750  1.00  0.00            
ATOM     51  O12 ACD     1      21.160  10.940   5.960  1.00  0.00            
ATOM     52  H25 ACD     1      22.010  10.590   5.660  1.00  0.00            
ATOM     53  O13 ACD     1      25.110  11.710   7.580  1.00  0.00            
ATOM     54  C16 ACD     1      25.930  10.560   7.660  1.00  0.00            
ATOM     55  H26 ACD     1      25.850  10.040   6.690  1.00  0.00            
ATOM     56  C17 ACD     1      27.370  11.050   7.930  1.00  0.00            
ATOM     57  H27 ACD     1      27.220  11.830   8.690  1.00  0.00            
ATOM     58  O14 ACD     1      28.010  11.600   6.730  1.00  0.00            
ATOM     59  H28 ACD     1      28.960  11.630   6.870  1.00  0.00            
ATOM     60  C18 ACD     1      28.150   9.900   8.520  1.00  0.00            
ATOM     61  H29 ACD     1      28.110   9.130   7.750  1.00  0.00            
ATOM     62  O15 ACD     1      29.440  10.210   8.890  1.00  0.00            
ATOM     63  H30 ACD     1      29.480  10.840   9.620  1.00  0.00            
ATOM     64  C19 ACD     1      27.350   9.240   9.640  1.00  0.00            
ATOM     65  H31 ACD     1      27.980   8.390   9.920  1.00  0.00            
ATOM     66  O16 ACD     1      26.190   8.610   9.140  1.00  0.00            
ATOM     67  C20 ACD     1      25.250   9.520   8.570  1.00  0.00            
ATOM     68  H32 ACD     1      24.850  10.110   9.400  1.00  0.00            
ATOM     69  C21 ACD     1      23.960   8.850   7.940  1.00  0.00            
ATOM     70  H33 ACD     1      23.550   8.110   8.630  1.00  0.00            
ATOM     71  H34 ACD     1      23.240   9.660   7.760  1.00  0.00            
ATOM     72  O17 ACD     1      24.260   8.130   6.750  1.00  0.00            
ATOM     73  H35 ACD     1      23.440   8.050   6.270  1.00  0.00            
ATOM     74  O18 ACD     1      27.060  10.250  10.590  1.00  0.00            
ATOM     75  C22 ACD     1      27.040   9.900  11.960  1.00  0.00            
ATOM     76  H36 ACD     1      28.000   9.430  12.240  1.00  0.00            
ATOM     77  C23 ACD     1      26.840  11.270  12.690  1.00  0.00            
ATOM     78  H37 ACD     1      26.190  11.950  12.120  1.00  0.00            
ATOM     79  O19 ACD     1      28.120  11.850  12.870  1.00  0.00            
ATOM     80  H38 ACD     1      28.550  11.930  12.020  1.00  0.00            
ATOM     81  C24 ACD     1      26.240  11.060  14.070  1.00  0.00            
ATOM     82  H39 ACD     1      26.950  10.440  14.630  1.00  0.00            
ATOM     83  O20 ACD     1      26.000  12.290  14.760  1.00  0.00            
ATOM     84  H40 ACD     1      26.850  12.730  14.820  1.00  0.00            
ATOM     85  C25 ACD     1      25.020  10.210  14.040  1.00  0.00            
ATOM     86  H41 ACD     1      24.740  10.230  15.100  1.00  0.00            
ATOM     87  O21 ACD     1      25.490   8.920  13.630  1.00  0.00            
ATOM     88  C26 ACD     1      25.860   8.910  12.240  1.00  0.00            
ATOM     89  H42 ACD     1      24.990   9.200  11.630  1.00  0.00            
ATOM     90  C27 ACD     1      26.220   7.480  12.020  1.00  0.00            
ATOM     91  H43 ACD     1      26.890   7.330  11.160  1.00  0.00            
ATOM     92  H44 ACD     1      26.810   7.100  12.860  1.00  0.00            
ATOM     93  O22 ACD     1      25.070   6.720  11.800  1.00  0.00            
ATOM     94  H45 ACD     1      24.670   6.560  12.660  1.00  0.00            
ATOM     95  O23 ACD     1      23.930  10.700  13.300  1.00  0.00            
ATOM     96  C28 ACD     1      22.730  10.630  13.980  1.00  0.00            
ATOM     97  H46 ACD     1      22.850   9.970  14.850  1.00  0.00            
ATOM     98  C29 ACD     1      21.660  10.200  13.030  1.00  0.00            
ATOM     99  H47 ACD     1      21.650  10.820  12.120  1.00  0.00            
ATOM    100  O24 ACD     1      20.370  10.300  13.530  1.00  0.00            
ATOM    101  C30 ACD     1      21.810   8.780  12.600  1.00  0.00            
ATOM    102  H48 ACD     1      22.840   8.420  12.740  1.00  0.00            
ATOM    103  H49 ACD     1      21.170   8.150  13.230  1.00  0.00            
ATOM    104  O25 ACD     1      21.430   8.580  11.260  1.00  0.00            
ATOM    105  H50 ACD     1      20.480   8.540  11.180  1.00  0.00            
ATOM    106  C31 ACD     1      22.500  12.040  14.540  1.00  0.00            
ATOM    107  H51 ACD     1      22.520  12.690  13.650  1.00  0.00            
ATOM    108  O26 ACD     1      23.360  12.500  15.620  1.00  0.00            
ATOM    109  H52 ACD     1      24.260  12.570  15.290  1.00  0.00            
ATOM    110  C32 ACD     1      21.090  12.100  14.950  1.00  0.00            
ATOM    111  H53 ACD     1      21.000  11.350  15.750  1.00  0.00            
ATOM    112  O27 ACD     1      20.760  13.360  15.490  1.00  0.00            
ATOM    113  H54 ACD     1      21.100  13.940  14.800  1.00  0.00            
ATOM    114  C33 ACD     1      20.080  11.690  13.820  1.00  0.00            
ATOM    115  H55 ACD     1      19.100  11.720  14.320  1.00  0.00            
ATOM    116  O28 ACD     1      20.170  12.610  12.760  1.00  0.00            
ATOM    117  C34 ACD     1      18.960  12.930  12.030  1.00  0.00            
ATOM    118  H56 ACD     1      18.080  12.310  12.260  1.00  0.00            
ATOM    119  C35 ACD     1      18.620  14.370  12.510  1.00  0.00            
ATOM    120  H57 ACD     1      19.550  14.930  12.340  1.00  0.00            
ATOM    121  O29 ACD     1      18.290  14.250  13.940  1.00  0.00            
ATOM    122  H58 ACD     1      19.060  13.870  14.360  1.00  0.00            
ATOM    123  C36 ACD     1      17.460  14.970  11.720  1.00  0.00            
ATOM    124  H59 ACD     1      16.430  14.630  11.880  1.00  0.00            
ATOM    125  O30 ACD     1      17.500  16.400  12.020  1.00  0.00            
ATOM    126  H60 ACD     1      18.160  16.820  11.460  1.00  0.00            
ATOM    127  C1  EK2     2      22.920  13.390  10.380  1.00  0.00            
ATOM    128  O1  EK2     2      23.520  14.690  10.590  1.00  0.00            
ATOM    129  C2  EK2     2      24.460  14.980  11.570  1.00  0.00            
ATOM    130  C3  EK2     2      25.850  14.700  11.300  1.00  0.00            
ATOM    131  Cl1 EK2     2      26.340  14.060   9.750  1.00  0.00            
ATOM    132  C4  EK2     2      26.840  14.830  12.250  1.00  0.00            
ATOM    133  C5  EK2     2      26.470  15.400  13.470  1.00  0.00            
ATOM    134  C6  EK2     2      25.140  15.760  13.720  1.00  0.00            
ATOM    135  Cl2 EK2     2      24.750  16.630  15.120  1.00  0.00            
ATOM    136  C7  EK2     2      24.110  15.460  12.810  1.00  0.00            
ATOM    137  C8  EK2     2      22.650  15.820  13.120  1.00  0.00            
ATOM    138  O2  EK2     2      22.020  15.460  14.100  1.00  0.00            
ATOM    139  O3  EK2     2      22.060  16.690  12.320  1.00  0.00            
ATOM    140  H1  EK2     2      23.670  12.650  10.080  1.00  0.00            
ATOM    141  H2  EK2     2      22.480  13.090  11.340  1.00  0.00            
ATOM    142  H3  EK2     2      22.200  13.330   9.550  1.00  0.00            
ATOM    143  H4  EK2     2      27.860  14.680  11.900  1.00  0.00            
ATOM    144  H5  EK2     2      27.260  15.740  14.140  1.00  0.00            
ATOM    145  H6  EK2     2      22.840  17.160  11.980  1.00  0.00            
TER
ENDMDL
MODEL        1
ATOM      1  H1  ACD     1      18.650  10.820   8.720  1.00  0.00            
ATOM      2  O1  ACD     1      18.710  11.780   8.810  1.00  0.00            
ATOM      3  C1  ACD     1      17.830  11.960   9.890  1.00  0.00            
ATOM      4  H2  ACD     1      18.190  11.430  10.780  1.00  0.00            
ATOM      5  H3  ACD     1      16.830  11.700   9.540  1.00  0.00            
ATOM      6  C2  ACD     1      17.690  13.490  10.220  1.00  0.00            
ATOM      7  H4  ACD     1      18.700  13.920  10.150  1.00  0.00            
ATOM      8  O2  ACD     1      16.740  14.030   9.310  1.00  0.00            
ATOM      9  C3  ACD     1      16.480  15.390   9.510  1.00  0.00            
ATOM     10  H5  ACD     1      15.780  15.730   8.750  1.00  0.00            
ATOM     11  O3  ACD     1      17.740  16.190   9.330  1.00  0.00            
ATOM     12  C4  ACD     1      18.120  16.590   8.000  1.00  0.00            
ATOM     13  H6  ACD     1      17.580  17.460   7.630  1.00  0.00            
ATOM     14  C5  ACD     1      19.460  17.240   8.350  1.00  0.00            
ATOM     15  H7  ACD     1      19.970  16.500   8.980  1.00  0.00            
ATOM     16  O4  ACD     1      19.410  18.510   9.130  1.00  0.00            
ATOM     17  H8  ACD     1      20.310  18.800   9.310  1.00  0.00            
ATOM     18  C6  ACD     1      20.370  17.410   7.130  1.00  0.00            
ATOM     19  H9  ACD     1      19.780  18.140   6.550  1.00  0.00            
ATOM     20  O5  ACD     1      21.710  17.850   7.460  1.00  0.00            
ATOM     21  H10 ACD     1      22.230  17.080   7.240  1.00  0.00            
ATOM     22  C7  ACD     1      20.410  16.130   6.310  1.00  0.00            
ATOM     23  H11 ACD     1      20.880  16.390   5.350  1.00  0.00            
ATOM     24  O6  ACD     1      19.120  15.730   5.880  1.00  0.00            
ATOM     25  C8  ACD     1      18.180  15.410   6.940  1.00  0.00            
ATOM     26  H12 ACD     1      18.510  14.550   7.530  1.00  0.00            
ATOM     27  C9  ACD     1      16.870  15.090   6.190  1.00  0.00            
ATOM     28  H13 ACD     1      17.040  14.400   5.350  1.00  0.00            
ATOM     29  H14 ACD     1      16.270  14.540   6.920  1.00  0.00            
ATOM     30  O7  ACD     1      16.220  16.290   5.790  1.00  0.00            
ATOM     31  H15 ACD     1      15.280  16.180   5.990  1.00  0.00            
ATOM     32  O8  ACD     1      21.050  15.100   6.960  1.00  0.00            
ATOM     33  C10 ACD     1      21.740  14.250   6.110  1.00  0.00            
ATOM     34  H16 ACD     1      21.550  14.470   5.050  1.00  0.00            
ATOM     35  C11 ACD     1      23.120  14.560   6.580  1.00  0.00            
ATOM     36  H17 ACD     1      23.180  14.510   7.670  1.00  0.00            
ATOM     37  O9  ACD     1      23.450  15.880   6.240  1.00  0.00            
ATOM     38  H18 ACD     1      24.340  16.070   6.550  1.00  0.00            
ATOM     39  C12 ACD     1      24.080  13.530   5.890  1.00  0.00            
ATOM     40  H19 ACD     1      24.040  13.640   4.800  1.00  0.00            
ATOM     41  O10 ACD     1      25.330  13.740   6.400  1.00  0.00            
ATOM     42  H20 ACD     1      25.630  12.880   6.720  1.00  0.00            
ATOM     43  C13 ACD     1      23.610  12.140   6.270  1.00  0.00            
ATOM     44  H21 ACD     1      24.250  11.370   5.820  1.00  0.00            
ATOM     45  O11 ACD     1      22.240  11.970   5.720  1.00  0.00            
ATOM     46  C14 ACD     1      21.280  12.770   6.350  1.00  0.00            
ATOM     47  H22 ACD     1      21.200  12.490   7.410  1.00  0.00            
ATOM     48  C15 ACD     1      19.940  12.460   5.670  1.00  0.00            
ATOM     49  H23 ACD     1      19.170  13.110   6.130  1.00  0.00            
ATOM     50  H24 ACD     1      19.940  12.740   4.610  1.00  0.00            
ATOM     51  O12 ACD     1      19.510  11.150   5.850  1.00  0.00            
ATOM     52  H25 ACD     1      19.330  11.030   6.790  1.00  0.00            
ATOM     53  O13 ACD     1      23.550  11.980   7.680  1.00  0.00            
ATOM     54  C16 ACD     1      24.060  10.810   8.160  1.00  0.00            
ATOM     55  H26 ACD     1      23.880   9.990   7.450  1.00  0.00            
ATOM     56  C17 ACD     1      25.550  11.100   8.430  1.00  0.00            
ATOM     57  H27 ACD     1      25.740  11.910   9.150  1.00  0.00            
ATOM     58  O14 ACD     1      26.350  11.350   7.220  1.00  0.00            
ATOM     59  H28 ACD     1      27.280  11.220   7.390  1.00  0.00            
ATOM     60  C18 ACD     1      26.090   9.820   9.090  1.00  0.00            
ATOM     61  H29 ACD     1      25.890   8.970   8.440  1.00  0.00            
ATOM     62  O15 ACD     1      27.550   9.980   9.370  1.00  0.00            
ATOM     63  H30 ACD     1      27.660  10.740   9.950  1.00  0.00            
ATOM     64  C19 ACD     1      25.320   9.440  10.350  1.00  0.00            
ATOM     65  H31 ACD     1      25.620   8.470  10.760  1.00  0.00            
ATOM     66  O16 ACD     1      23.930   9.330  10.010  1.00  0.00            
ATOM     67  C20 ACD     1      23.290  10.450   9.450  1.00  0.00            
ATOM     68  H32 ACD     1      23.250  11.320  10.120  1.00  0.00            
ATOM     69  C21 ACD     1      21.760  10.130   9.190  1.00  0.00            
ATOM     70  H33 ACD     1      21.340   9.940  10.190  1.00  0.00            
ATOM     71  H34 ACD     1      21.370  11.000   8.630  1.00  0.00            
ATOM     72  O17 ACD     1      21.480   8.950   8.440  1.00  0.00            
ATOM     73  H35 ACD     1      21.940   8.250   8.890  1.00  0.00            
ATOM     74  O18 ACD     1      25.470  10.470  11.290  1.00  0.00            
ATOM     75  C22 ACD     1      25.100  10.370  12.660  1.00  0.00            
ATOM     76  H36 ACD     1      25.950   9.930  13.200  1.00  0.00            
ATOM     77  C23 ACD     1      24.860  11.860  13.080  1.00  0.00            
ATOM     78  H37 ACD     1      24.270  12.390  12.320  1.00  0.00            
ATOM     79  O19 ACD     1      26.170  12.540  13.060  1.00  0.00            
ATOM     80  H38 ACD     1      26.510  12.180  12.240  1.00  0.00            
ATOM     81  C24 ACD     1      24.240  12.060  14.410  1.00  0.00            
ATOM     82  H39 ACD     1      24.920  11.680  15.180  1.00  0.00            
ATOM     83  O20 ACD     1      23.860  13.370  14.620  1.00  0.00            
ATOM     84  H40 ACD     1      24.680  13.830  14.430  1.00  0.00            
ATOM     85  C25 ACD     1      23.010  11.220  14.560  1.00  0.00            
ATOM     86  H41 ACD     1      22.720  11.350  15.600  1.00  0.00            
ATOM     87  O21 ACD     1      23.340   9.900  14.350  1.00  0.00            
ATOM     88  C26 ACD     1      23.820   9.530  13.070  1.00  0.00            
ATOM     89  H42 ACD     1      22.980   9.540  12.370  1.00  0.00            
ATOM     90  C27 ACD     1      24.190   8.040  13.150  1.00  0.00            
ATOM     91  H43 ACD     1      24.840   7.830  12.290  1.00  0.00            
ATOM     92  H44 ACD     1      24.770   7.830  14.060  1.00  0.00            
ATOM     93  O22 ACD     1      23.000   7.220  13.210  1.00  0.00            
ATOM     94  H45 ACD     1      22.730   7.150  14.130  1.00  0.00            
ATOM     95  O23 ACD     1      22.010  11.640  13.680  1.00  0.00            
ATOM     96  C28 ACD     1      20.710  11.470  14.200  1.00  0.00            
ATOM     97  H46 ACD     1      20.730  10.930  15.150  1.00  0.00            
ATOM     98  C29 ACD     1      19.760  10.680  13.260  1.00  0.00            
ATOM     99  H47 ACD     1      19.860  11.050  12.240  1.00  0.00            
ATOM    100  O24 ACD     1      18.380  10.990  13.580  1.00  0.00            
ATOM    101  C30 ACD     1      20.100   9.230  13.290  1.00  0.00            
ATOM    102  H48 ACD     1      21.130   9.070  12.960  1.00  0.00            
ATOM    103  H49 ACD     1      20.050   8.840  14.320  1.00  0.00            
ATOM    104  O25 ACD     1      19.250   8.570  12.290  1.00  0.00            
ATOM    105  H50 ACD     1      18.360   8.940  12.260  1.00  0.00            
ATOM    106  C31 ACD     1      20.250  12.880  14.440  1.00  0.00            
ATOM    107  H51 ACD     1      20.530  13.410  13.520  1.00  0.00            
ATOM    108  O26 ACD     1      21.150  13.500  15.400  1.00  0.00            
ATOM    109  H52 ACD     1      21.960  13.640  14.910  1.00  0.00            
ATOM    110  C32 ACD     1      18.740  13.000  14.810  1.00  0.00            
ATOM    111  H53 ACD     1      18.550  12.580  15.810  1.00  0.00            
ATOM    112  O27 ACD     1      18.390  14.380  14.860  1.00  0.00            
ATOM    113  H54 ACD     1      19.040  14.770  14.270  1.00  0.00            
ATOM    114  C33 ACD     1      17.970  12.360  13.650  1.00  0.00            
ATOM    115  H55 ACD     1      16.890  12.400  13.820  1.00  0.00            
ATOM    116  O28 ACD     1      18.270  13.070  12.480  1.00  0.00            
ATOM    117  C34 ACD     1      17.150  13.560  11.650  1.00  0.00            
ATOM    118  H56 ACD     1      16.260  12.940  11.830  1.00  0.00            
ATOM    119  C35 ACD     1      16.830  15.010  11.970  1.00  0.00            
ATOM    120  H57 ACD     1      17.710  15.650  11.840  1.00  0.00            
ATOM    121  O29 ACD     1      16.220  15.130  13.310  1.00  0.00            
ATOM    122  H58 ACD     1      16.810  15.000  14.050  1.00  0.00            
ATOM    123  C36 ACD     1      15.920  15.540  10.870  1.00  0.00            
ATOM    124  H59 ACD     1      15.010  14.930  10.920  1.00  0.00            
ATOM    125  O30 ACD     1      15.670  16.970  11.080  1.00  0.00            
ATOM    126  H60 ACD     1      16.450  17.510  10.940  1.00  0.00            
ATOM    127  C1  EK2     2      21.540  13.830  10.490  1.00  0.00            
ATOM    128  O1  EK2     2      22.150  15.190  10.300  1.00  0.00            
ATOM    129  C2  EK2     2      22.900  15.800  11.270  1.00  0.00            
ATOM    130  C3  EK2     2      24.290  15.580  11.320  1.00  0.00            
ATOM    131  Cl1 EK2     2      25.280  14.720  10.110  1.00  0.00            
ATOM    132  C4  EK2     2      25.050  16.040  12.460  1.00  0.00            
ATOM    133  C5  EK2     2      24.370  16.690  13.510  1.00  0.00            
ATOM    134  C6  EK2     2      23.010  16.840  13.440  1.00  0.00            
ATOM    135  Cl2 EK2     2      22.140  17.590  14.830  1.00  0.00            
ATOM    136  C7  EK2     2      22.260  16.370  12.360  1.00  0.00            
ATOM    137  C8  EK2     2      20.770  16.460  12.430  1.00  0.00            
ATOM    138  O2  EK2     2      20.040  15.880  13.200  1.00  0.00            
ATOM    139  O3  EK2     2      20.200  17.210  11.480  1.00  0.00            
ATOM    140  H1  EK2     2      21.030  13.910  11.450  1.00  0.00            
ATOM    141  H2  EK2     2      20.870  13.470   9.700  1.00  0.00            
ATOM    142  H3  EK2     2      22.340  13.090  10.650  1.00  0.00            
ATOM    143  H4  EK2     2      26.130  15.930  12.420  1.00  0.00            
ATOM    144  H5  EK2     2      24.930  17.160  14.320  1.00  0.00            
ATOM    145  H6  EK2     2      20.890  17.500  10.860  1.00  0.00            
TER
ENDMDL
MODEL        1
ATOM      1  H1  ACD     1      13.460   6.080  -4.400  1.00  0.00            
ATOM      2  O1  ACD     1      13.490   6.930  -3.940  1.00  0.00            
ATOM      3  C1  ACD     1      13.040   6.560  -2.580  1.00  0.00            
ATOM      4  H2  ACD     1      12.000   6.260  -2.700  1.00  0.00            
ATOM      5  H3  ACD     1      12.990   7.420  -1.900  1.00  0.00            
ATOM      6  C2  ACD     1      13.800   5.300  -2.020  1.00  0.00            
ATOM      7  H4  ACD     1      13.340   5.070  -1.050  1.00  0.00            
ATOM      8  O2  ACD     1      13.490   4.130  -2.810  1.00  0.00            
ATOM      9  C3  ACD     1      13.900   2.820  -2.390  1.00  0.00            
ATOM     10  H5  ACD     1      13.450   2.060  -3.040  1.00  0.00            
ATOM     11  O3  ACD     1      13.420   2.600  -1.110  1.00  0.00            
ATOM     12  C4  ACD     1      12.470   1.600  -0.960  1.00  0.00            
ATOM     13  H6  ACD     1      12.020   1.270  -1.910  1.00  0.00            
ATOM     14  C5  ACD     1      13.190   0.350  -0.390  1.00  0.00            
ATOM     15  H7  ACD     1      13.860   0.720   0.390  1.00  0.00            
ATOM     16  O4  ACD     1      13.980  -0.190  -1.430  1.00  0.00            
ATOM     17  H8  ACD     1      14.670   0.440  -1.690  1.00  0.00            
ATOM     18  C6  ACD     1      12.150  -0.720   0.070  1.00  0.00            
ATOM     19  H9  ACD     1      11.560  -1.060  -0.800  1.00  0.00            
ATOM     20  O5  ACD     1      12.720  -1.970   0.560  1.00  0.00            
ATOM     21  H10 ACD     1      13.650  -1.740   0.580  1.00  0.00            
ATOM     22  C7  ACD     1      11.180  -0.050   0.970  1.00  0.00            
ATOM     23  H11 ACD     1      10.320  -0.700   1.170  1.00  0.00            
ATOM     24  O6  ACD     1      10.550   1.060   0.360  1.00  0.00            
ATOM     25  C8  ACD     1      11.400   2.150  -0.020  1.00  0.00            
ATOM     26  H12 ACD     1      11.860   2.570   0.890  1.00  0.00            
ATOM     27  C9  ACD     1      10.620   3.300  -0.670  1.00  0.00            
ATOM     28  H13 ACD     1      11.300   4.000  -1.170  1.00  0.00            
ATOM     29  H14 ACD     1      10.010   2.890  -1.480  1.00  0.00            
ATOM     30  O7  ACD     1       9.920   4.100   0.310  1.00  0.00            
ATOM     31  H15 ACD     1       9.250   3.650   0.820  1.00  0.00            
ATOM     32  O8  ACD     1      11.850   0.190   2.260  1.00  0.00            
ATOM     33  C10 ACD     1      11.060  -0.020   3.440  1.00  0.00            
ATOM     34  H16 ACD     1       9.990  -0.090   3.200  1.00  0.00            
ATOM     35  C11 ACD     1      11.590  -1.390   4.080  1.00  0.00            
ATOM     36  H17 ACD     1      12.650  -1.160   4.240  1.00  0.00            
ATOM     37  O9  ACD     1      11.530  -2.540   3.130  1.00  0.00            
ATOM     38  H18 ACD     1      11.750  -2.290   2.230  1.00  0.00            
ATOM     39  C12 ACD     1      10.860  -1.630   5.380  1.00  0.00            
ATOM     40  H19 ACD     1       9.840  -1.840   5.060  1.00  0.00            
ATOM     41  O10 ACD     1      11.450  -2.750   6.090  1.00  0.00            
ATOM     42  H20 ACD     1      12.190  -2.330   6.530  1.00  0.00            
ATOM     43  C13 ACD     1      10.860  -0.330   6.300  1.00  0.00            
ATOM     44  H21 ACD     1      10.190  -0.470   7.150  1.00  0.00            
ATOM     45  O11 ACD     1      10.270   0.720   5.520  1.00  0.00            
ATOM     46  C14 ACD     1      11.040   1.160   4.370  1.00  0.00            
ATOM     47  H22 ACD     1      12.040   1.530   4.660  1.00  0.00            
ATOM     48  C15 ACD     1      10.310   2.290   3.760  1.00  0.00            
ATOM     49  H23 ACD     1      10.680   2.450   2.740  1.00  0.00            
ATOM     50  H24 ACD     1       9.230   2.050   3.750  1.00  0.00            
ATOM     51  O12 ACD     1      10.570   3.460   4.500  1.00  0.00            
ATOM     52  H25 ACD     1      10.140   3.320   5.350  1.00  0.00            
ATOM     53  O13 ACD     1      12.210  -0.040   6.640  1.00  0.00            
ATOM     54  C16 ACD     1      12.600   0.770   7.750  1.00  0.00            
ATOM     55  H26 ACD     1      12.430   0.260   8.700  1.00  0.00            
ATOM     56  C17 ACD     1      14.140   0.880   7.710  1.00  0.00            
ATOM     57  H27 ACD     1      14.400   1.190   6.690  1.00  0.00            
ATOM     58  O14 ACD     1      14.780  -0.330   8.120  1.00  0.00            
ATOM     59  H28 ACD     1      14.610  -1.060   7.520  1.00  0.00            
ATOM     60  C18 ACD     1      14.720   2.020   8.540  1.00  0.00            
ATOM     61  H29 ACD     1      14.730   1.770   9.610  1.00  0.00            
ATOM     62  O15 ACD     1      16.010   2.330   8.010  1.00  0.00            
ATOM     63  H30 ACD     1      16.450   1.510   8.230  1.00  0.00            
ATOM     64  C19 ACD     1      13.910   3.310   8.360  1.00  0.00            
ATOM     65  H31 ACD     1      14.320   4.050   9.060  1.00  0.00            
ATOM     66  O16 ACD     1      12.630   3.020   8.700  1.00  0.00            
ATOM     67  C20 ACD     1      11.840   2.140   7.880  1.00  0.00            
ATOM     68  H32 ACD     1      11.740   2.610   6.890  1.00  0.00            
ATOM     69  C21 ACD     1      10.470   1.870   8.510  1.00  0.00            
ATOM     70  H33 ACD     1       9.790   1.300   7.860  1.00  0.00            
ATOM     71  H34 ACD     1      10.490   1.320   9.460  1.00  0.00            
ATOM     72  O17 ACD     1       9.840   3.170   8.760  1.00  0.00            
ATOM     73  H35 ACD     1      10.280   3.570   9.510  1.00  0.00            
ATOM     74  O18 ACD     1      14.030   3.850   7.050  1.00  0.00            
ATOM     75  C22 ACD     1      14.260   5.270   7.000  1.00  0.00            
ATOM     76  H36 ACD     1      14.080   5.650   8.010  1.00  0.00            
ATOM     77  C23 ACD     1      15.650   5.450   6.480  1.00  0.00            
ATOM     78  H37 ACD     1      15.760   4.800   5.610  1.00  0.00            
ATOM     79  O19 ACD     1      16.530   5.040   7.610  1.00  0.00            
ATOM     80  H38 ACD     1      16.390   4.120   7.830  1.00  0.00            
ATOM     81  C24 ACD     1      15.990   6.860   6.120  1.00  0.00            
ATOM     82  H39 ACD     1      15.950   7.500   7.010  1.00  0.00            
ATOM     83  O20 ACD     1      17.240   6.960   5.480  1.00  0.00            
ATOM     84  H40 ACD     1      17.060   7.290   4.590  1.00  0.00            
ATOM     85  C25 ACD     1      15.000   7.440   5.150  1.00  0.00            
ATOM     86  H41 ACD     1      15.220   8.470   4.880  1.00  0.00            
ATOM     87  O21 ACD     1      13.710   7.340   5.750  1.00  0.00            
ATOM     88  C26 ACD     1      13.270   6.020   6.090  1.00  0.00            
ATOM     89  H42 ACD     1      13.130   5.500   5.130  1.00  0.00            
ATOM     90  C27 ACD     1      11.910   6.100   6.670  1.00  0.00            
ATOM     91  H43 ACD     1      11.390   6.670   5.880  1.00  0.00            
ATOM     92  H44 ACD     1      11.510   5.080   6.720  1.00  0.00            
ATOM     93  O22 ACD     1      11.780   6.630   8.020  1.00  0.00            
ATOM     94  H45 ACD     1      12.610   7.100   8.110  1.00  0.00            
ATOM     95  O23 ACD     1      14.960   6.640   3.980  1.00  0.00            
ATOM     96  C28 ACD     1      14.840   7.350   2.740  1.00  0.00            
ATOM     97  H46 ACD     1      14.430   8.370   2.790  1.00  0.00            
ATOM     98  C29 ACD     1      13.960   6.550   1.770  1.00  0.00            
ATOM     99  H47 ACD     1      14.350   5.530   1.660  1.00  0.00            
ATOM    100  O24 ACD     1      13.950   7.210   0.510  1.00  0.00            
ATOM    101  C30 ACD     1      12.460   6.530   2.260  1.00  0.00            
ATOM    102  H48 ACD     1      11.830   5.980   1.550  1.00  0.00            
ATOM    103  H49 ACD     1      12.470   5.960   3.190  1.00  0.00            
ATOM    104  O25 ACD     1      11.950   7.830   2.390  1.00  0.00            
ATOM    105  H50 ACD     1      11.080   7.820   2.810  1.00  0.00            
ATOM    106  C31 ACD     1      16.270   7.510   2.230  1.00  0.00            
ATOM    107  H51 ACD     1      16.680   6.500   2.060  1.00  0.00            
ATOM    108  O26 ACD     1      17.100   8.340   2.960  1.00  0.00            
ATOM    109  H52 ACD     1      17.970   8.390   2.560  1.00  0.00            
ATOM    110  C32 ACD     1      16.130   8.120   0.790  1.00  0.00            
ATOM    111  H53 ACD     1      15.760   9.120   1.030  1.00  0.00            
ATOM    112  O27 ACD     1      17.420   8.310   0.210  1.00  0.00            
ATOM    113  H54 ACD     1      17.390   8.950  -0.510  1.00  0.00            
ATOM    114  C33 ACD     1      15.190   7.360  -0.160  1.00  0.00            
ATOM    115  H55 ACD     1      15.000   7.970  -1.040  1.00  0.00            
ATOM    116  O28 ACD     1      15.630   6.090  -0.450  1.00  0.00            
ATOM    117  C34 ACD     1      15.270   5.420  -1.680  1.00  0.00            
ATOM    118  H56 ACD     1      15.710   6.010  -2.500  1.00  0.00            
ATOM    119  C35 ACD     1      16.000   4.050  -1.620  1.00  0.00            
ATOM    120  H57 ACD     1      15.830   3.780  -0.570  1.00  0.00            
ATOM    121  O29 ACD     1      17.410   4.170  -1.850  1.00  0.00            
ATOM    122  H58 ACD     1      17.780   4.830  -1.270  1.00  0.00            
ATOM    123  C36 ACD     1      15.390   2.880  -2.410  1.00  0.00            
ATOM    124  H59 ACD     1      15.760   3.070  -3.420  1.00  0.00            
ATOM    125  O30 ACD     1      15.880   1.680  -2.060  1.00  0.00            
ATOM    126  H60 ACD     1      16.830   1.810  -1.960  1.00  0.00            
ATOM    127  C1  EK2     2      17.580  -0.540  -0.420  1.00  0.00            
ATOM    128  O1  EK2     2      17.860  -0.130   0.920  1.00  0.00            
ATOM    129  C2  EK2     2      17.390   1.050   1.300  1.00  0.00            
ATOM    130  C3  EK2     2      18.030   2.250   0.900  1.00  0.00            
ATOM    131  Cl1 EK2     2      19.570   2.140   0.120  1.00  0.00            
ATOM    132  C4  EK2     2      17.640   3.480   1.390  1.00  0.00            
ATOM    133  C5  EK2     2      16.530   3.590   2.250  1.00  0.00            
ATOM    134  C6  EK2     2      15.820   2.420   2.530  1.00  0.00            
ATOM    135  Cl2 EK2     2      14.260   2.680   3.360  1.00  0.00            
ATOM    136  C7  EK2     2      16.250   1.130   2.100  1.00  0.00            
ATOM    137  C8  EK2     2      15.430  -0.030   2.490  1.00  0.00            
ATOM    138  O2  EK2     2      15.160  -0.980   1.780  1.00  0.00            
ATOM    139  O3  EK2     2      15.100  -0.090   3.770  1.00  0.00            
ATOM    140  H1  EK2     2      16.530  -0.510  -0.740  1.00  0.00            
ATOM    141  H2  EK2     2      18.080   0.120  -1.140  1.00  0.00            
ATOM    142  H3  EK2     2      17.940  -1.550  -0.590  1.00  0.00            
ATOM    143  H4  EK2     2      18.340   4.300   1.210  1.00  0.00            
ATOM    144  H5  EK2     2      16.260   4.510   2.770  1.00  0.00            
ATOM    145  H6  EK2     2      15.700   0.610   4.090  1.00  0.00            
TER
ENDMDL
MODEL        1
ATOM      1  H1  ACD     1      16.210   7.340  34.380  1.00  0.00            
ATOM      2  O1  ACD     1      15.860   7.990  35.000  1.00  0.00            
ATOM      3  C1  ACD     1      14.840   7.400  35.760  1.00  0.00            
ATOM      4  H2  ACD     1      14.070   7.000  35.090  1.00  0.00            
ATOM      5  H3  ACD     1      14.380   8.120  36.440  1.00  0.00            
ATOM      6  C2  ACD     1      15.440   6.170  36.450  1.00  0.00            
ATOM      7  H4  ACD     1      14.820   5.930  37.330  1.00  0.00            
ATOM      8  O2  ACD     1      15.350   5.100  35.520  1.00  0.00            
ATOM      9  C3  ACD     1      15.710   3.820  35.960  1.00  0.00            
ATOM     10  H5  ACD     1      15.470   3.130  35.150  1.00  0.00            
ATOM     11  O3  ACD     1      15.040   3.590  37.210  1.00  0.00            
ATOM     12  C4  ACD     1      13.890   2.750  36.910  1.00  0.00            
ATOM     13  H6  ACD     1      13.690   2.680  35.830  1.00  0.00            
ATOM     14  C5  ACD     1      14.360   1.370  37.520  1.00  0.00            
ATOM     15  H7  ACD     1      14.670   1.570  38.560  1.00  0.00            
ATOM     16  O4  ACD     1      15.460   0.900  36.640  1.00  0.00            
ATOM     17  H8  ACD     1      16.150   1.570  36.630  1.00  0.00            
ATOM     18  C6  ACD     1      13.140   0.430  37.470  1.00  0.00            
ATOM     19  H9  ACD     1      12.730   0.290  36.460  1.00  0.00            
ATOM     20  O5  ACD     1      13.550  -0.850  38.060  1.00  0.00            
ATOM     21  H10 ACD     1      14.100  -0.690  38.830  1.00  0.00            
ATOM     22  C7  ACD     1      11.980   1.060  38.240  1.00  0.00            
ATOM     23  H11 ACD     1      11.030   0.520  38.190  1.00  0.00            
ATOM     24  O6  ACD     1      11.600   2.310  37.650  1.00  0.00            
ATOM     25  C8  ACD     1      12.620   3.310  37.630  1.00  0.00            
ATOM     26  H12 ACD     1      12.980   3.530  38.650  1.00  0.00            
ATOM     27  C9  ACD     1      11.990   4.640  37.150  1.00  0.00            
ATOM     28  H13 ACD     1      12.820   5.330  36.950  1.00  0.00            
ATOM     29  H14 ACD     1      11.340   4.450  36.280  1.00  0.00            
ATOM     30  O7  ACD     1      11.070   5.070  38.110  1.00  0.00            
ATOM     31  H15 ACD     1      10.260   4.560  38.230  1.00  0.00            
ATOM     32  O8  ACD     1      12.220   1.310  39.630  1.00  0.00            
ATOM     33  C10 ACD     1      11.180   0.780  40.540  1.00  0.00            
ATOM     34  H16 ACD     1      10.240   0.680  39.980  1.00  0.00            
ATOM     35  C11 ACD     1      11.460  -0.600  41.140  1.00  0.00            
ATOM     36  H17 ACD     1      12.420  -0.590  41.660  1.00  0.00            
ATOM     37  O9  ACD     1      11.500  -1.590  40.130  1.00  0.00            
ATOM     38  H18 ACD     1      12.180  -1.260  39.540  1.00  0.00            
ATOM     39  C12 ACD     1      10.400  -1.000  42.140  1.00  0.00            
ATOM     40  H19 ACD     1       9.540  -0.900  41.460  1.00  0.00            
ATOM     41  O10 ACD     1      10.610  -2.320  42.680  1.00  0.00            
ATOM     42  H20 ACD     1      10.690  -2.940  41.950  1.00  0.00            
ATOM     43  C13 ACD     1      10.190   0.130  43.150  1.00  0.00            
ATOM     44  H21 ACD     1       9.420  -0.160  43.870  1.00  0.00            
ATOM     45  O11 ACD     1       9.870   1.380  42.500  1.00  0.00            
ATOM     46  C14 ACD     1      10.930   1.860  41.580  1.00  0.00            
ATOM     47  H22 ACD     1      11.820   2.130  42.160  1.00  0.00            
ATOM     48  C15 ACD     1      10.370   3.140  40.950  1.00  0.00            
ATOM     49  H23 ACD     1      11.100   3.610  40.290  1.00  0.00            
ATOM     50  H24 ACD     1       9.420   2.940  40.430  1.00  0.00            
ATOM     51  O12 ACD     1      10.160   4.090  42.020  1.00  0.00            
ATOM     52  H25 ACD     1       9.670   3.650  42.710  1.00  0.00            
ATOM     53  O13 ACD     1      11.440   0.340  43.920  1.00  0.00            
ATOM     54  C16 ACD     1      11.510   0.900  45.250  1.00  0.00            
ATOM     55  H26 ACD     1      10.970   0.200  45.900  1.00  0.00            
ATOM     56  C17 ACD     1      12.970   1.030  45.480  1.00  0.00            
ATOM     57  H27 ACD     1      13.260   1.530  44.550  1.00  0.00            
ATOM     58  O14 ACD     1      13.580  -0.260  45.550  1.00  0.00            
ATOM     59  H28 ACD     1      13.270  -0.710  44.770  1.00  0.00            
ATOM     60  C18 ACD     1      13.270   1.910  46.710  1.00  0.00            
ATOM     61  H29 ACD     1      12.860   1.400  47.590  1.00  0.00            
ATOM     62  O15 ACD     1      14.660   1.910  46.920  1.00  0.00            
ATOM     63  H30 ACD     1      14.910   1.010  46.690  1.00  0.00            
ATOM     64  C19 ACD     1      12.740   3.290  46.490  1.00  0.00            
ATOM     65  H31 ACD     1      12.990   3.930  47.340  1.00  0.00            
ATOM     66  O16 ACD     1      11.340   3.080  46.440  1.00  0.00            
ATOM     67  C20 ACD     1      10.850   2.280  45.370  1.00  0.00            
ATOM     68  H32 ACD     1      11.040   2.880  44.460  1.00  0.00            
ATOM     69  C21 ACD     1       9.340   2.250  45.620  1.00  0.00            
ATOM     70  H33 ACD     1       8.920   1.320  45.230  1.00  0.00            
ATOM     71  H34 ACD     1       8.990   2.220  46.660  1.00  0.00            
ATOM     72  O17 ACD     1       8.790   3.360  44.910  1.00  0.00            
ATOM     73  H35 ACD     1       8.880   4.080  45.550  1.00  0.00            
ATOM     74  O18 ACD     1      13.270   3.890  45.270  1.00  0.00            
ATOM     75  C22 ACD     1      13.680   5.250  45.320  1.00  0.00            
ATOM     76  H36 ACD     1      13.460   5.720  46.280  1.00  0.00            
ATOM     77  C23 ACD     1      15.210   5.080  45.100  1.00  0.00            
ATOM     78  H37 ACD     1      15.500   4.430  44.260  1.00  0.00            
ATOM     79  O19 ACD     1      15.680   4.510  46.350  1.00  0.00            
ATOM     80  H38 ACD     1      15.310   3.640  46.520  1.00  0.00            
ATOM     81  C24 ACD     1      15.910   6.440  44.850  1.00  0.00            
ATOM     82  H39 ACD     1      15.970   7.000  45.790  1.00  0.00            
ATOM     83  O20 ACD     1      17.150   6.200  44.320  1.00  0.00            
ATOM     84  H40 ACD     1      17.070   6.530  43.420  1.00  0.00            
ATOM     85  C25 ACD     1      15.160   7.240  43.790  1.00  0.00            
ATOM     86  H41 ACD     1      15.520   8.270  43.690  1.00  0.00            
ATOM     87  O21 ACD     1      13.750   7.330  43.960  1.00  0.00            
ATOM     88  C26 ACD     1      13.080   6.040  44.220  1.00  0.00            
ATOM     89  H42 ACD     1      13.160   5.330  43.390  1.00  0.00            
ATOM     90  C27 ACD     1      11.620   6.310  44.450  1.00  0.00            
ATOM     91  H43 ACD     1      11.320   6.930  43.600  1.00  0.00            
ATOM     92  H44 ACD     1      11.040   5.400  44.250  1.00  0.00            
ATOM     93  O22 ACD     1      11.320   6.810  45.740  1.00  0.00            
ATOM     94  H45 ACD     1      11.650   7.720  45.690  1.00  0.00            
ATOM     95  O23 ACD     1      15.380   6.540  42.580  1.00  0.00            
ATOM     96  C28 ACD     1      15.530   7.360  41.390  1.00  0.00            
ATOM     97  H46 ACD     1      14.940   8.270  41.540  1.00  0.00            
ATOM     98  C29 ACD     1      14.870   6.630  40.170  1.00  0.00            
ATOM     99  H47 ACD     1      15.480   5.730  40.010  1.00  0.00            
ATOM    100  O24 ACD     1      14.920   7.590  39.050  1.00  0.00            
ATOM    101  C30 ACD     1      13.400   6.210  40.300  1.00  0.00            
ATOM    102  H48 ACD     1      12.950   5.780  39.390  1.00  0.00            
ATOM    103  H49 ACD     1      13.440   5.400  41.040  1.00  0.00            
ATOM    104  O25 ACD     1      12.510   7.240  40.780  1.00  0.00            
ATOM    105  H50 ACD     1      12.430   7.960  40.140  1.00  0.00            
ATOM    106  C31 ACD     1      16.940   7.830  41.050  1.00  0.00            
ATOM    107  H51 ACD     1      17.520   6.910  40.930  1.00  0.00            
ATOM    108  O26 ACD     1      17.410   8.570  42.210  1.00  0.00            
ATOM    109  H52 ACD     1      18.280   8.950  42.110  1.00  0.00            
ATOM    110  C32 ACD     1      16.930   8.710  39.820  1.00  0.00            
ATOM    111  H53 ACD     1      16.380   9.620  40.080  1.00  0.00            
ATOM    112  O27 ACD     1      18.240   9.080  39.390  1.00  0.00            
ATOM    113  H54 ACD     1      18.640   8.240  39.130  1.00  0.00            
ATOM    114  C33 ACD     1      16.250   8.030  38.640  1.00  0.00            
ATOM    115  H55 ACD     1      16.190   8.830  37.880  1.00  0.00            
ATOM    116  O28 ACD     1      17.010   6.910  38.240  1.00  0.00            
ATOM    117  C34 ACD     1      16.860   6.270  36.990  1.00  0.00            
ATOM    118  H56 ACD     1      17.390   6.840  36.230  1.00  0.00            
ATOM    119  C35 ACD     1      17.500   4.900  37.260  1.00  0.00            
ATOM    120  H57 ACD     1      16.970   4.510  38.140  1.00  0.00            
ATOM    121  O29 ACD     1      18.920   5.010  37.390  1.00  0.00            
ATOM    122  H58 ACD     1      19.030   5.830  37.880  1.00  0.00            
ATOM    123  C36 ACD     1      17.210   3.860  36.180  1.00  0.00            
ATOM    124  H59 ACD     1      17.680   4.080  35.220  1.00  0.00            
ATOM    125  O30 ACD     1      17.560   2.540  36.440  1.00  0.00            
ATOM    126  H60 ACD     1      18.510   2.460  36.440  1.00  0.00            
ATOM    127  C1  EK2     2      17.960  -0.680  39.090  1.00  0.00            
ATOM    128  O1  EK2     2      17.860  -0.500  40.460  1.00  0.00            
ATOM    129  C2  EK2     2      17.630   0.770  40.840  1.00  0.00            
ATOM    130  C3  EK2     2      18.660   1.790  40.940  1.00  0.00            
ATOM    131  Cl1 EK2     2      20.310   1.340  40.600  1.00  0.00            
ATOM    132  C4  EK2     2      18.360   3.170  41.270  1.00  0.00            
ATOM    133  C5  EK2     2      17.030   3.490  41.420  1.00  0.00            
ATOM    134  C6  EK2     2      15.980   2.540  41.460  1.00  0.00            
ATOM    135  Cl2 EK2     2      14.370   3.000  41.710  1.00  0.00            
ATOM    136  C7  EK2     2      16.320   1.180  41.240  1.00  0.00            
ATOM    137  C8  EK2     2      15.240   0.170  41.270  1.00  0.00            
ATOM    138  O2  EK2     2      14.840  -0.310  40.230  1.00  0.00            
ATOM    139  O3  EK2     2      14.770  -0.260  42.460  1.00  0.00            
ATOM    140  H1  EK2     2      18.790  -0.090  38.680  1.00  0.00            
ATOM    141  H2  EK2     2      18.100  -1.760  38.910  1.00  0.00            
ATOM    142  H3  EK2     2      17.040  -0.340  38.620  1.00  0.00            
ATOM    143  H4  EK2     2      19.130   3.930  41.360  1.00  0.00            
ATOM    144  H5  EK2     2      16.750   4.530  41.530  1.00  0.00            
ATOM    145  H6  EK2     2      15.360   0.010  43.190  1.00  0.00            
TER
ENDMDL
MODEL        1
ATOM      1  H1  ACD     1      24.960  20.030   5.500  1.00  0.00            
ATOM      2  O1  ACD     1      24.820  20.150   6.440  1.00  0.00            
ATOM      3  C1  ACD     1      25.310  21.440   6.550  1.00  0.00            
ATOM      4  H2  ACD     1      26.360  21.440   6.230  1.00  0.00            
ATOM      5  H3  ACD     1      25.430  21.690   7.620  1.00  0.00            
ATOM      6  C2  ACD     1      24.520  22.440   5.850  1.00  0.00            
ATOM      7  H4  ACD     1      24.920  23.420   6.170  1.00  0.00            
ATOM      8  O2  ACD     1      24.800  22.300   4.460  1.00  0.00            
ATOM      9  C3  ACD     1      24.240  23.200   3.500  1.00  0.00            
ATOM     10  H5  ACD     1      24.560  23.020   2.470  1.00  0.00            
ATOM     11  O3  ACD     1      24.480  24.590   3.930  1.00  0.00            
ATOM     12  C4  ACD     1      25.370  25.350   3.110  1.00  0.00            
ATOM     13  H6  ACD     1      25.840  24.770   2.310  1.00  0.00            
ATOM     14  C5  ACD     1      24.530  26.450   2.470  1.00  0.00            
ATOM     15  H7  ACD     1      24.070  26.880   3.370  1.00  0.00            
ATOM     16  O4  ACD     1      23.600  25.840   1.670  1.00  0.00            
ATOM     17  H8  ACD     1      23.140  25.170   2.180  1.00  0.00            
ATOM     18  C6  ACD     1      25.300  27.510   1.780  1.00  0.00            
ATOM     19  H9  ACD     1      25.940  27.120   0.980  1.00  0.00            
ATOM     20  O5  ACD     1      24.570  28.690   1.440  1.00  0.00            
ATOM     21  H10 ACD     1      25.140  29.440   1.650  1.00  0.00            
ATOM     22  C7  ACD     1      26.330  27.960   2.790  1.00  0.00            
ATOM     23  H11 ACD     1      26.980  28.660   2.260  1.00  0.00            
ATOM     24  O6  ACD     1      27.130  26.850   3.230  1.00  0.00            
ATOM     25  C8  ACD     1      26.380  26.000   4.070  1.00  0.00            
ATOM     26  H12 ACD     1      25.980  26.510   4.950  1.00  0.00            
ATOM     27  C9  ACD     1      27.240  24.810   4.600  1.00  0.00            
ATOM     28  H13 ACD     1      26.580  24.040   5.000  1.00  0.00            
ATOM     29  H14 ACD     1      27.930  24.410   3.840  1.00  0.00            
ATOM     30  O7  ACD     1      28.050  25.290   5.680  1.00  0.00            
ATOM     31  H15 ACD     1      27.520  25.400   6.480  1.00  0.00            
ATOM     32  O8  ACD     1      25.840  28.730   3.890  1.00  0.00            
ATOM     33  C10 ACD     1      26.470  29.970   4.140  1.00  0.00            
ATOM     34  H16 ACD     1      27.520  29.970   3.830  1.00  0.00            
ATOM     35  C11 ACD     1      25.660  31.000   3.390  1.00  0.00            
ATOM     36  H17 ACD     1      24.600  30.830   3.650  1.00  0.00            
ATOM     37  O9  ACD     1      25.860  30.960   1.970  1.00  0.00            
ATOM     38  H18 ACD     1      25.580  31.840   1.700  1.00  0.00            
ATOM     39  C12 ACD     1      26.040  32.370   3.880  1.00  0.00            
ATOM     40  H19 ACD     1      27.110  32.450   3.660  1.00  0.00            
ATOM     41  O10 ACD     1      25.150  33.290   3.200  1.00  0.00            
ATOM     42  H20 ACD     1      24.340  33.060   3.660  1.00  0.00            
ATOM     43  C13 ACD     1      25.810  32.480   5.340  1.00  0.00            
ATOM     44  H21 ACD     1      26.060  33.480   5.690  1.00  0.00            
ATOM     45  O11 ACD     1      26.670  31.590   5.950  1.00  0.00            
ATOM     46  C14 ACD     1      26.370  30.160   5.620  1.00  0.00            
ATOM     47  H22 ACD     1      25.410  29.870   6.070  1.00  0.00            
ATOM     48  C15 ACD     1      27.350  29.230   6.400  1.00  0.00            
ATOM     49  H23 ACD     1      27.220  28.180   6.090  1.00  0.00            
ATOM     50  H24 ACD     1      28.410  29.380   6.130  1.00  0.00            
ATOM     51  O12 ACD     1      27.210  29.340   7.790  1.00  0.00            
ATOM     52  H25 ACD     1      27.440  30.270   7.900  1.00  0.00            
ATOM     53  O13 ACD     1      24.420  32.160   5.700  1.00  0.00            
ATOM     54  C16 ACD     1      23.770  32.860   6.720  1.00  0.00            
ATOM     55  H26 ACD     1      23.840  33.920   6.480  1.00  0.00            
ATOM     56  C17 ACD     1      22.370  32.220   6.610  1.00  0.00            
ATOM     57  H27 ACD     1      22.560  31.140   6.560  1.00  0.00            
ATOM     58  O14 ACD     1      21.620  32.770   5.550  1.00  0.00            
ATOM     59  H28 ACD     1      21.970  32.640   4.660  1.00  0.00            
ATOM     60  C18 ACD     1      21.590  32.450   7.880  1.00  0.00            
ATOM     61  H29 ACD     1      21.320  33.510   8.010  1.00  0.00            
ATOM     62  O15 ACD     1      20.340  31.770   8.000  1.00  0.00            
ATOM     63  H30 ACD     1      19.840  32.180   7.280  1.00  0.00            
ATOM     64  C19 ACD     1      22.460  32.020   9.080  1.00  0.00            
ATOM     65  H31 ACD     1      22.030  32.230  10.070  1.00  0.00            
ATOM     66  O16 ACD     1      23.670  32.800   9.110  1.00  0.00            
ATOM     67  C20 ACD     1      24.550  32.610   8.000  1.00  0.00            
ATOM     68  H32 ACD     1      24.880  31.570   8.070  1.00  0.00            
ATOM     69  C21 ACD     1      25.720  33.590   8.430  1.00  0.00            
ATOM     70  H33 ACD     1      25.800  33.360   9.500  1.00  0.00            
ATOM     71  H34 ACD     1      26.680  33.430   7.910  1.00  0.00            
ATOM     72  O17 ACD     1      25.420  35.010   8.210  1.00  0.00            
ATOM     73  H35 ACD     1      24.480  35.090   8.410  1.00  0.00            
ATOM     74  O18 ACD     1      22.780  30.630   9.050  1.00  0.00            
ATOM     75  C22 ACD     1      22.540  29.940  10.250  1.00  0.00            
ATOM     76  H36 ACD     1      22.580  30.590  11.140  1.00  0.00            
ATOM     77  C23 ACD     1      21.220  29.190  10.110  1.00  0.00            
ATOM     78  H37 ACD     1      21.230  28.600   9.180  1.00  0.00            
ATOM     79  O19 ACD     1      20.120  30.130  10.060  1.00  0.00            
ATOM     80  H38 ACD     1      20.350  30.660   9.290  1.00  0.00            
ATOM     81  C24 ACD     1      21.110  28.170  11.210  1.00  0.00            
ATOM     82  H39 ACD     1      21.090  28.580  12.220  1.00  0.00            
ATOM     83  O20 ACD     1      20.010  27.300  11.140  1.00  0.00            
ATOM     84  H40 ACD     1      20.320  26.560  10.610  1.00  0.00            
ATOM     85  C25 ACD     1      22.330  27.260  11.060  1.00  0.00            
ATOM     86  H41 ACD     1      22.210  26.510  11.840  1.00  0.00            
ATOM     87  O21 ACD     1      23.550  27.980  11.240  1.00  0.00            
ATOM     88  C26 ACD     1      23.810  29.070  10.390  1.00  0.00            
ATOM     89  H42 ACD     1      23.970  28.540   9.440  1.00  0.00            
ATOM     90  C27 ACD     1      25.140  29.770  10.760  1.00  0.00            
ATOM     91  H43 ACD     1      25.210  30.710  10.200  1.00  0.00            
ATOM     92  H44 ACD     1      25.020  29.920  11.840  1.00  0.00            
ATOM     93  O22 ACD     1      26.240  28.860  10.400  1.00  0.00            
ATOM     94  H45 ACD     1      26.360  28.970   9.450  1.00  0.00            
ATOM     95  O23 ACD     1      22.290  26.590   9.800  1.00  0.00            
ATOM     96  C28 ACD     1      23.000  25.330   9.770  1.00  0.00            
ATOM     97  H46 ACD     1      23.620  25.180  10.670  1.00  0.00            
ATOM     98  C29 ACD     1      23.890  25.170   8.560  1.00  0.00            
ATOM     99  H47 ACD     1      23.400  25.370   7.600  1.00  0.00            
ATOM    100  O24 ACD     1      24.270  23.790   8.620  1.00  0.00            
ATOM    101  C30 ACD     1      25.280  25.860   8.890  1.00  0.00            
ATOM    102  H48 ACD     1      24.950  26.900   8.710  1.00  0.00            
ATOM    103  H49 ACD     1      25.600  25.730   9.930  1.00  0.00            
ATOM    104  O25 ACD     1      26.310  25.500   8.010  1.00  0.00            
ATOM    105  H50 ACD     1      26.900  24.970   8.550  1.00  0.00            
ATOM    106  C31 ACD     1      21.790  24.360   9.770  1.00  0.00            
ATOM    107  H51 ACD     1      21.180  24.600   8.890  1.00  0.00            
ATOM    108  O26 ACD     1      21.030  24.580  10.960  1.00  0.00            
ATOM    109  H52 ACD     1      20.200  24.100  10.940  1.00  0.00            
ATOM    110  C32 ACD     1      22.270  22.920   9.710  1.00  0.00            
ATOM    111  H53 ACD     1      22.850  22.780  10.640  1.00  0.00            
ATOM    112  O27 ACD     1      21.110  22.080   9.570  1.00  0.00            
ATOM    113  H54 ACD     1      20.830  22.160   8.650  1.00  0.00            
ATOM    114  C33 ACD     1      23.150  22.810   8.460  1.00  0.00            
ATOM    115  H55 ACD     1      23.610  21.820   8.520  1.00  0.00            
ATOM    116  O28 ACD     1      22.490  23.070   7.260  1.00  0.00            
ATOM    117  C34 ACD     1      22.970  22.410   6.030  1.00  0.00            
ATOM    118  H56 ACD     1      22.700  21.350   6.110  1.00  0.00            
ATOM    119  C35 ACD     1      22.140  23.150   4.890  1.00  0.00            
ATOM    120  H57 ACD     1      22.270  24.230   5.050  1.00  0.00            
ATOM    121  O29 ACD     1      20.810  22.660   4.890  1.00  0.00            
ATOM    122  H58 ACD     1      20.440  23.140   5.640  1.00  0.00            
ATOM    123  C36 ACD     1      22.700  22.940   3.480  1.00  0.00            
ATOM    124  H59 ACD     1      22.450  21.890   3.250  1.00  0.00            
ATOM    125  O30 ACD     1      22.070  23.800   2.540  1.00  0.00            
ATOM    126  H60 ACD     1      21.260  23.290   2.420  1.00  0.00            
ATOM    127  C1  EK2     2      23.150  27.670   6.170  1.00  0.00            
ATOM    128  O1  EK2     2      22.090  27.080   5.390  1.00  0.00            
ATOM    129  C2  EK2     2      21.000  27.900   5.310  1.00  0.00            
ATOM    130  C3  EK2     2      21.010  28.900   4.330  1.00  0.00            
ATOM    131  Cl1 EK2     2      22.400  29.140   3.340  1.00  0.00            
ATOM    132  C4  EK2     2      19.910  29.740   4.190  1.00  0.00            
ATOM    133  C5  EK2     2      18.800  29.620   5.040  1.00  0.00            
ATOM    134  C6  EK2     2      18.800  28.650   6.060  1.00  0.00            
ATOM    135  Cl2 EK2     2      17.410  28.500   7.090  1.00  0.00            
ATOM    136  C7  EK2     2      19.930  27.850   6.220  1.00  0.00            
ATOM    137  C8  EK2     2      19.850  26.680   7.170  1.00  0.00            
ATOM    138  O2  EK2     2      19.280  26.680   8.250  1.00  0.00            
ATOM    139  O3  EK2     2      20.240  25.540   6.740  1.00  0.00            
ATOM    140  H1  EK2     2      23.340  28.720   5.950  1.00  0.00            
ATOM    141  H2  EK2     2      22.850  27.640   7.230  1.00  0.00            
ATOM    142  H3  EK2     2      24.130  27.180   6.100  1.00  0.00            
ATOM    143  H4  EK2     2      19.910  30.450   3.370  1.00  0.00            
ATOM    144  H5  EK2     2      17.930  30.240   4.870  1.00  0.00            
ATOM    145  H6  EK2     2      20.370  25.610   5.780  1.00  0.00            
TER
ENDMDL
MODEL        1
ATOM      1  H1  ACD     1      24.060  21.970   8.990  1.00  0.00            
ATOM      2  O1  ACD     1      24.340  22.440   9.780  1.00  0.00            
ATOM      3  C1  ACD     1      24.270  23.840   9.550  1.00  0.00            
ATOM      4  H2  ACD     1      25.240  24.060   9.090  1.00  0.00            
ATOM      5  H3  ACD     1      24.180  24.350  10.520  1.00  0.00            
ATOM      6  C2  ACD     1      23.160  24.360   8.690  1.00  0.00            
ATOM      7  H4  ACD     1      23.230  25.450   8.660  1.00  0.00            
ATOM      8  O2  ACD     1      23.390  23.850   7.330  1.00  0.00            
ATOM      9  C3  ACD     1      22.430  24.220   6.390  1.00  0.00            
ATOM     10  H5  ACD     1      22.780  23.850   5.420  1.00  0.00            
ATOM     11  O3  ACD     1      22.130  25.610   6.190  1.00  0.00            
ATOM     12  C4  ACD     1      22.790  26.150   5.040  1.00  0.00            
ATOM     13  H6  ACD     1      23.250  25.390   4.410  1.00  0.00            
ATOM     14  C5  ACD     1      21.670  26.700   4.180  1.00  0.00            
ATOM     15  H7  ACD     1      21.140  27.390   4.850  1.00  0.00            
ATOM     16  O4  ACD     1      20.700  25.710   3.740  1.00  0.00            
ATOM     17  H8  ACD     1      20.410  25.160   4.480  1.00  0.00            
ATOM     18  C6  ACD     1      22.300  27.480   3.050  1.00  0.00            
ATOM     19  H9  ACD     1      22.790  26.770   2.370  1.00  0.00            
ATOM     20  O5  ACD     1      21.290  28.250   2.400  1.00  0.00            
ATOM     21  H10 ACD     1      21.510  29.030   2.910  1.00  0.00            
ATOM     22  C7  ACD     1      23.280  28.530   3.590  1.00  0.00            
ATOM     23  H11 ACD     1      23.700  28.980   2.680  1.00  0.00            
ATOM     24  O6  ACD     1      24.320  27.860   4.350  1.00  0.00            
ATOM     25  C8  ACD     1      23.730  27.210   5.490  1.00  0.00            
ATOM     26  H12 ACD     1      23.380  27.920   6.250  1.00  0.00            
ATOM     27  C9  ACD     1      24.870  26.500   6.190  1.00  0.00            
ATOM     28  H13 ACD     1      24.570  26.010   7.130  1.00  0.00            
ATOM     29  H14 ACD     1      25.460  25.770   5.610  1.00  0.00            
ATOM     30  O7  ACD     1      25.880  27.440   6.600  1.00  0.00            
ATOM     31  H15 ACD     1      26.250  27.840   5.810  1.00  0.00            
ATOM     32  O8  ACD     1      22.700  29.640   4.340  1.00  0.00            
ATOM     33  C10 ACD     1      23.420  30.840   4.330  1.00  0.00            
ATOM     34  H16 ACD     1      24.430  30.780   3.910  1.00  0.00            
ATOM     35  C11 ACD     1      22.640  31.770   3.410  1.00  0.00            
ATOM     36  H17 ACD     1      21.580  31.730   3.700  1.00  0.00            
ATOM     37  O9  ACD     1      22.860  31.370   2.050  1.00  0.00            
ATOM     38  H18 ACD     1      22.230  31.840   1.500  1.00  0.00            
ATOM     39  C12 ACD     1      23.140  33.200   3.590  1.00  0.00            
ATOM     40  H19 ACD     1      24.230  33.250   3.450  1.00  0.00            
ATOM     41  O10 ACD     1      22.520  34.190   2.780  1.00  0.00            
ATOM     42  H20 ACD     1      21.570  34.240   2.850  1.00  0.00            
ATOM     43  C13 ACD     1      22.990  33.610   5.060  1.00  0.00            
ATOM     44  H21 ACD     1      23.390  34.620   5.170  1.00  0.00            
ATOM     45  O11 ACD     1      23.780  32.750   5.800  1.00  0.00            
ATOM     46  C14 ACD     1      23.400  31.370   5.780  1.00  0.00            
ATOM     47  H22 ACD     1      22.370  31.210   6.100  1.00  0.00            
ATOM     48  C15 ACD     1      24.270  30.660   6.720  1.00  0.00            
ATOM     49  H23 ACD     1      24.390  29.630   6.360  1.00  0.00            
ATOM     50  H24 ACD     1      25.240  31.180   6.760  1.00  0.00            
ATOM     51  O12 ACD     1      23.740  30.560   8.050  1.00  0.00            
ATOM     52  H25 ACD     1      23.800  29.670   8.400  1.00  0.00            
ATOM     53  O13 ACD     1      21.570  33.680   5.430  1.00  0.00            
ATOM     54  C16 ACD     1      21.170  34.460   6.510  1.00  0.00            
ATOM     55  H26 ACD     1      21.250  35.520   6.220  1.00  0.00            
ATOM     56  C17 ACD     1      19.730  34.120   6.670  1.00  0.00            
ATOM     57  H27 ACD     1      19.690  33.020   6.590  1.00  0.00            
ATOM     58  O14 ACD     1      19.060  34.670   5.560  1.00  0.00            
ATOM     59  H28 ACD     1      19.450  34.320   4.750  1.00  0.00            
ATOM     60  C18 ACD     1      19.080  34.550   7.960  1.00  0.00            
ATOM     61  H29 ACD     1      18.990  35.640   8.020  1.00  0.00            
ATOM     62  O15 ACD     1      17.790  33.860   7.990  1.00  0.00            
ATOM     63  H30 ACD     1      17.170  34.200   7.340  1.00  0.00            
ATOM     64  C19 ACD     1      19.920  34.140   9.080  1.00  0.00            
ATOM     65  H31 ACD     1      19.410  34.620   9.920  1.00  0.00            
ATOM     66  O16 ACD     1      21.200  34.720   8.910  1.00  0.00            
ATOM     67  C20 ACD     1      21.930  34.230   7.800  1.00  0.00            
ATOM     68  H32 ACD     1      22.160  33.160   7.900  1.00  0.00            
ATOM     69  C21 ACD     1      23.290  35.040   7.840  1.00  0.00            
ATOM     70  H33 ACD     1      23.690  35.020   8.870  1.00  0.00            
ATOM     71  H34 ACD     1      24.060  34.580   7.200  1.00  0.00            
ATOM     72  O17 ACD     1      22.970  36.400   7.530  1.00  0.00            
ATOM     73  H35 ACD     1      23.820  36.850   7.420  1.00  0.00            
ATOM     74  O18 ACD     1      19.960  32.730   9.140  1.00  0.00            
ATOM     75  C22 ACD     1      19.690  32.080  10.440  1.00  0.00            
ATOM     76  H36 ACD     1      19.390  32.840  11.180  1.00  0.00            
ATOM     77  C23 ACD     1      18.550  31.120  10.210  1.00  0.00            
ATOM     78  H37 ACD     1      18.710  30.430   9.370  1.00  0.00            
ATOM     79  O19 ACD     1      17.410  31.870   9.930  1.00  0.00            
ATOM     80  H38 ACD     1      17.560  32.420   9.160  1.00  0.00            
ATOM     81  C24 ACD     1      18.450  30.220  11.520  1.00  0.00            
ATOM     82  H39 ACD     1      18.060  30.830  12.350  1.00  0.00            
ATOM     83  O20 ACD     1      17.410  29.200  11.370  1.00  0.00            
ATOM     84  H40 ACD     1      17.870  28.480  10.940  1.00  0.00            
ATOM     85  C25 ACD     1      19.770  29.650  11.960  1.00  0.00            
ATOM     86  H41 ACD     1      19.720  29.290  12.990  1.00  0.00            
ATOM     87  O21 ACD     1      20.750  30.640  12.070  1.00  0.00            
ATOM     88  C26 ACD     1      20.970  31.360  10.830  1.00  0.00            
ATOM     89  H42 ACD     1      21.330  30.720  10.020  1.00  0.00            
ATOM     90  C27 ACD     1      22.190  32.310  10.980  1.00  0.00            
ATOM     91  H43 ACD     1      22.310  32.810  10.010  1.00  0.00            
ATOM     92  H44 ACD     1      21.850  33.080  11.670  1.00  0.00            
ATOM     93  O22 ACD     1      23.340  31.540  11.450  1.00  0.00            
ATOM     94  H45 ACD     1      23.010  31.260  12.310  1.00  0.00            
ATOM     95  O23 ACD     1      20.110  28.620  11.060  1.00  0.00            
ATOM     96  C28 ACD     1      20.950  27.740  11.710  1.00  0.00            
ATOM     97  H46 ACD     1      21.490  28.200  12.540  1.00  0.00            
ATOM     98  C29 ACD     1      21.860  27.220  10.650  1.00  0.00            
ATOM     99  H47 ACD     1      21.340  26.930   9.730  1.00  0.00            
ATOM    100  O24 ACD     1      22.660  26.100  11.170  1.00  0.00            
ATOM    101  C30 ACD     1      22.960  28.180  10.370  1.00  0.00            
ATOM    102  H48 ACD     1      22.650  29.240  10.380  1.00  0.00            
ATOM    103  H49 ACD     1      23.670  28.050  11.200  1.00  0.00            
ATOM    104  O25 ACD     1      23.670  28.040   9.130  1.00  0.00            
ATOM    105  H50 ACD     1      24.520  27.680   9.400  1.00  0.00            
ATOM    106  C31 ACD     1      20.170  26.560  12.340  1.00  0.00            
ATOM    107  H51 ACD     1      19.350  26.290  11.670  1.00  0.00            
ATOM    108  O26 ACD     1      19.590  27.030  13.540  1.00  0.00            
ATOM    109  H52 ACD     1      18.920  26.400  13.840  1.00  0.00            
ATOM    110  C32 ACD     1      21.000  25.330  12.630  1.00  0.00            
ATOM    111  H53 ACD     1      21.610  25.470  13.540  1.00  0.00            
ATOM    112  O27 ACD     1      20.220  24.220  12.900  1.00  0.00            
ATOM    113  H54 ACD     1      19.660  24.040  12.130  1.00  0.00            
ATOM    114  C33 ACD     1      21.970  24.970  11.510  1.00  0.00            
ATOM    115  H55 ACD     1      22.640  24.120  11.690  1.00  0.00            
ATOM    116  O28 ACD     1      21.180  24.590  10.350  1.00  0.00            
ATOM    117  C34 ACD     1      21.760  23.840   9.280  1.00  0.00            
ATOM    118  H56 ACD     1      21.890  22.780   9.520  1.00  0.00            
ATOM    119  C35 ACD     1      20.680  23.830   8.160  1.00  0.00            
ATOM    120  H57 ACD     1      20.190  24.820   8.110  1.00  0.00            
ATOM    121  O29 ACD     1      19.640  22.930   8.490  1.00  0.00            
ATOM    122  H58 ACD     1      19.190  23.180   9.300  1.00  0.00            
ATOM    123  C36 ACD     1      21.210  23.510   6.800  1.00  0.00            
ATOM    124  H59 ACD     1      21.290  22.420   6.940  1.00  0.00            
ATOM    125  O30 ACD     1      20.280  23.700   5.780  1.00  0.00            
ATOM    126  H60 ACD     1      19.430  23.300   5.960  1.00  0.00            
ATOM    127  C1  EK2     2      20.600  29.000   7.480  1.00  0.00            
ATOM    128  O1  EK2     2      19.730  28.580   6.470  1.00  0.00            
ATOM    129  C2  EK2     2      18.470  29.060   6.530  1.00  0.00            
ATOM    130  C3  EK2     2      18.020  30.100   5.680  1.00  0.00            
ATOM    131  Cl1 EK2     2      18.970  31.050   4.620  1.00  0.00            
ATOM    132  C4  EK2     2      16.720  30.510   5.760  1.00  0.00            
ATOM    133  C5  EK2     2      15.800  29.760   6.520  1.00  0.00            
ATOM    134  C6  EK2     2      16.210  28.690   7.310  1.00  0.00            
ATOM    135  Cl2 EK2     2      14.880  27.760   8.100  1.00  0.00            
ATOM    136  C7  EK2     2      17.540  28.250   7.240  1.00  0.00            
ATOM    137  C8  EK2     2      18.080  27.100   8.060  1.00  0.00            
ATOM    138  O2  EK2     2      18.190  27.290   9.240  1.00  0.00            
ATOM    139  O3  EK2     2      18.050  25.890   7.510  1.00  0.00            
ATOM    140  H1  EK2     2      20.190  28.630   8.430  1.00  0.00            
ATOM    141  H2  EK2     2      21.590  28.570   7.330  1.00  0.00            
ATOM    142  H3  EK2     2      20.620  30.100   7.440  1.00  0.00            
ATOM    143  H4  EK2     2      16.380  31.400   5.240  1.00  0.00            
ATOM    144  H5  EK2     2      14.780  30.120   6.450  1.00  0.00            
ATOM    145  H6  EK2     2      17.830  26.050   6.570  1.00  0.00            
TER
ENDMDL
MODEL        1
ATOM      1  H1  ACD     1      31.100   8.690  40.570  1.00  0.00            
ATOM      2  O1  ACD     1      31.830   8.150  40.260  1.00  0.00            
ATOM      3  C1  ACD     1      31.250   7.300  39.250  1.00  0.00            
ATOM      4  H2  ACD     1      30.480   7.890  38.730  1.00  0.00            
ATOM      5  H3  ACD     1      30.790   6.440  39.730  1.00  0.00            
ATOM      6  C2  ACD     1      32.270   6.890  38.190  1.00  0.00            
ATOM      7  H4  ACD     1      31.850   6.110  37.530  1.00  0.00            
ATOM      8  O2  ACD     1      32.580   8.080  37.400  1.00  0.00            
ATOM      9  C3  ACD     1      33.390   7.880  36.300  1.00  0.00            
ATOM     10  H5  ACD     1      33.480   8.840  35.790  1.00  0.00            
ATOM     11  O3  ACD     1      32.740   6.960  35.420  1.00  0.00            
ATOM     12  C4  ACD     1      33.090   6.840  34.020  1.00  0.00            
ATOM     13  H6  ACD     1      33.860   7.540  33.670  1.00  0.00            
ATOM     14  C5  ACD     1      33.580   5.380  33.820  1.00  0.00            
ATOM     15  H7  ACD     1      32.840   4.770  34.350  1.00  0.00            
ATOM     16  O4  ACD     1      34.920   5.270  34.360  1.00  0.00            
ATOM     17  H8  ACD     1      34.860   4.360  34.660  1.00  0.00            
ATOM     18  C6  ACD     1      33.600   5.010  32.360  1.00  0.00            
ATOM     19  H9  ACD     1      34.300   5.640  31.810  1.00  0.00            
ATOM     20  O5  ACD     1      33.980   3.650  32.130  1.00  0.00            
ATOM     21  H10 ACD     1      33.710   3.460  31.230  1.00  0.00            
ATOM     22  C7  ACD     1      32.230   5.160  31.810  1.00  0.00            
ATOM     23  H11 ACD     1      32.210   4.960  30.730  1.00  0.00            
ATOM     24  O6  ACD     1      31.810   6.500  31.950  1.00  0.00            
ATOM     25  C8  ACD     1      31.790   7.130  33.210  1.00  0.00            
ATOM     26  H12 ACD     1      30.970   6.660  33.760  1.00  0.00            
ATOM     27  C9  ACD     1      31.530   8.630  33.070  1.00  0.00            
ATOM     28  H13 ACD     1      31.590   9.090  34.060  1.00  0.00            
ATOM     29  H14 ACD     1      32.260   9.170  32.460  1.00  0.00            
ATOM     30  O7  ACD     1      30.250   8.820  32.560  1.00  0.00            
ATOM     31  H15 ACD     1      30.060   9.750  32.400  1.00  0.00            
ATOM     32  O8  ACD     1      31.270   4.280  32.500  1.00  0.00            
ATOM     33  C10 ACD     1      29.940   4.270  32.010  1.00  0.00            
ATOM     34  H16 ACD     1      29.690   5.250  31.590  1.00  0.00            
ATOM     35  C11 ACD     1      29.910   3.200  30.880  1.00  0.00            
ATOM     36  H17 ACD     1      30.380   2.290  31.270  1.00  0.00            
ATOM     37  O9  ACD     1      30.690   3.550  29.760  1.00  0.00            
ATOM     38  H18 ACD     1      30.880   2.810  29.170  1.00  0.00            
ATOM     39  C12 ACD     1      28.500   2.760  30.450  1.00  0.00            
ATOM     40  H19 ACD     1      28.110   3.620  29.900  1.00  0.00            
ATOM     41  O10 ACD     1      28.360   1.700  29.560  1.00  0.00            
ATOM     42  H20 ACD     1      28.740   0.950  30.030  1.00  0.00            
ATOM     43  C13 ACD     1      27.590   2.530  31.670  1.00  0.00            
ATOM     44  H21 ACD     1      26.540   2.560  31.350  1.00  0.00            
ATOM     45  O11 ACD     1      27.660   3.690  32.510  1.00  0.00            
ATOM     46  C14 ACD     1      28.970   3.920  33.080  1.00  0.00            
ATOM     47  H22 ACD     1      29.220   2.980  33.590  1.00  0.00            
ATOM     48  C15 ACD     1      28.810   5.100  34.040  1.00  0.00            
ATOM     49  H23 ACD     1      29.800   5.250  34.490  1.00  0.00            
ATOM     50  H24 ACD     1      28.500   6.010  33.520  1.00  0.00            
ATOM     51  O12 ACD     1      27.870   4.740  35.150  1.00  0.00            
ATOM     52  H25 ACD     1      27.110   4.300  34.770  1.00  0.00            
ATOM     53  O13 ACD     1      27.950   1.380  32.400  1.00  0.00            
ATOM     54  C16 ACD     1      26.990   0.720  33.200  1.00  0.00            
ATOM     55  H26 ACD     1      26.140   0.480  32.540  1.00  0.00            
ATOM     56  C17 ACD     1      27.660  -0.620  33.540  1.00  0.00            
ATOM     57  H27 ACD     1      28.670  -0.410  33.910  1.00  0.00            
ATOM     58  O14 ACD     1      27.710  -1.460  32.430  1.00  0.00            
ATOM     59  H28 ACD     1      26.850  -1.360  32.030  1.00  0.00            
ATOM     60  C18 ACD     1      26.990  -1.280  34.780  1.00  0.00            
ATOM     61  H29 ACD     1      25.970  -1.660  34.600  1.00  0.00            
ATOM     62  O15 ACD     1      27.740  -2.330  35.280  1.00  0.00            
ATOM     63  H30 ACD     1      28.480  -2.060  35.840  1.00  0.00            
ATOM     64  C19 ACD     1      26.860  -0.250  35.860  1.00  0.00            
ATOM     65  H31 ACD     1      26.270  -0.660  36.680  1.00  0.00            
ATOM     66  O16 ACD     1      25.960   0.770  35.410  1.00  0.00            
ATOM     67  C20 ACD     1      26.450   1.570  34.350  1.00  0.00            
ATOM     68  H32 ACD     1      27.280   2.170  34.740  1.00  0.00            
ATOM     69  C21 ACD     1      25.280   2.490  33.890  1.00  0.00            
ATOM     70  H33 ACD     1      25.340   2.550  32.800  1.00  0.00            
ATOM     71  H34 ACD     1      24.360   1.940  34.140  1.00  0.00            
ATOM     72  O17 ACD     1      25.370   3.780  34.520  1.00  0.00            
ATOM     73  H35 ACD     1      24.440   3.960  34.680  1.00  0.00            
ATOM     74  O18 ACD     1      28.110   0.330  36.300  1.00  0.00            
ATOM     75  C22 ACD     1      28.540   0.060  37.660  1.00  0.00            
ATOM     76  H36 ACD     1      27.940  -0.690  38.200  1.00  0.00            
ATOM     77  C23 ACD     1      29.960  -0.490  37.630  1.00  0.00            
ATOM     78  H37 ACD     1      30.490   0.380  37.200  1.00  0.00            
ATOM     79  O19 ACD     1      30.010  -1.660  36.800  1.00  0.00            
ATOM     80  H38 ACD     1      30.890  -2.030  36.780  1.00  0.00            
ATOM     81  C24 ACD     1      30.420  -0.730  39.100  1.00  0.00            
ATOM     82  H39 ACD     1      29.760  -1.540  39.430  1.00  0.00            
ATOM     83  O20 ACD     1      31.790  -1.050  39.300  1.00  0.00            
ATOM     84  H40 ACD     1      31.780  -1.780  39.910  1.00  0.00            
ATOM     85  C25 ACD     1      30.190   0.570  39.930  1.00  0.00            
ATOM     86  H41 ACD     1      30.420   0.410  40.990  1.00  0.00            
ATOM     87  O21 ACD     1      28.820   0.990  39.880  1.00  0.00            
ATOM     88  C26 ACD     1      28.300   1.260  38.550  1.00  0.00            
ATOM     89  H42 ACD     1      28.870   2.100  38.130  1.00  0.00            
ATOM     90  C27 ACD     1      26.840   1.580  38.660  1.00  0.00            
ATOM     91  H43 ACD     1      26.360   1.860  37.710  1.00  0.00            
ATOM     92  H44 ACD     1      26.450   0.630  39.060  1.00  0.00            
ATOM     93  O22 ACD     1      26.640   2.760  39.490  1.00  0.00            
ATOM     94  H45 ACD     1      27.080   3.520  39.100  1.00  0.00            
ATOM     95  O23 ACD     1      30.970   1.640  39.510  1.00  0.00            
ATOM     96  C28 ACD     1      31.790   2.190  40.530  1.00  0.00            
ATOM     97  H46 ACD     1      31.950   1.610  41.440  1.00  0.00            
ATOM     98  C29 ACD     1      31.220   3.560  40.840  1.00  0.00            
ATOM     99  H47 ACD     1      30.960   3.950  39.850  1.00  0.00            
ATOM    100  O24 ACD     1      32.160   4.520  41.320  1.00  0.00            
ATOM    101  C30 ACD     1      30.050   3.450  41.750  1.00  0.00            
ATOM    102  H48 ACD     1      29.480   4.370  41.550  1.00  0.00            
ATOM    103  H49 ACD     1      29.350   2.640  41.510  1.00  0.00            
ATOM    104  O25 ACD     1      30.360   3.450  43.150  1.00  0.00            
ATOM    105  H50 ACD     1      29.880   4.090  43.680  1.00  0.00            
ATOM    106  C31 ACD     1      33.170   2.260  39.850  1.00  0.00            
ATOM    107  H51 ACD     1      33.030   2.630  38.830  1.00  0.00            
ATOM    108  O26 ACD     1      33.710   0.950  39.780  1.00  0.00            
ATOM    109  H52 ACD     1      33.000   0.340  39.530  1.00  0.00            
ATOM    110  C32 ACD     1      34.110   3.280  40.520  1.00  0.00            
ATOM    111  H53 ACD     1      34.300   2.940  41.550  1.00  0.00            
ATOM    112  O27 ACD     1      35.360   3.500  39.850  1.00  0.00            
ATOM    113  H54 ACD     1      35.230   4.120  39.140  1.00  0.00            
ATOM    114  C33 ACD     1      33.380   4.640  40.600  1.00  0.00            
ATOM    115  H55 ACD     1      33.910   5.460  41.100  1.00  0.00            
ATOM    116  O28 ACD     1      33.130   5.000  39.270  1.00  0.00            
ATOM    117  C34 ACD     1      33.500   6.320  38.830  1.00  0.00            
ATOM    118  H56 ACD     1      33.880   6.820  39.720  1.00  0.00            
ATOM    119  C35 ACD     1      34.580   6.090  37.780  1.00  0.00            
ATOM    120  H57 ACD     1      34.200   5.310  37.110  1.00  0.00            
ATOM    121  O29 ACD     1      35.780   5.520  38.370  1.00  0.00            
ATOM    122  H58 ACD     1      36.460   5.510  37.690  1.00  0.00            
ATOM    123  C36 ACD     1      34.750   7.400  36.850  1.00  0.00            
ATOM    124  H59 ACD     1      35.040   8.240  37.480  1.00  0.00            
ATOM    125  O30 ACD     1      35.770   7.210  35.890  1.00  0.00            
ATOM    126  H60 ACD     1      35.350   6.590  35.280  1.00  0.00            
ATOM    127  C1  EK2     2      35.360   1.950  36.340  1.00  0.00            
ATOM    128  O1  EK2     2      34.620   2.570  35.290  1.00  0.00            
ATOM    129  C2  EK2     2      33.560   1.890  34.710  1.00  0.00            
ATOM    130  C3  EK2     2      32.240   2.110  35.080  1.00  0.00            
ATOM    131  Cl1 EK2     2      31.910   3.410  36.290  1.00  0.00            
ATOM    132  C4  EK2     2      31.170   1.400  34.490  1.00  0.00            
ATOM    133  C5  EK2     2      31.480   0.490  33.460  1.00  0.00            
ATOM    134  C6  EK2     2      32.790   0.340  33.020  1.00  0.00            
ATOM    135  Cl2 EK2     2      33.030  -0.810  31.700  1.00  0.00            
ATOM    136  C7  EK2     2      33.840   0.910  33.760  1.00  0.00            
ATOM    137  C8  EK2     2      35.230   0.720  33.290  1.00  0.00            
ATOM    138  O2  EK2     2      35.760  -0.400  33.490  1.00  0.00            
ATOM    139  O3  EK2     2      35.920   1.730  32.770  1.00  0.00            
ATOM    140  H1  EK2     2      34.700   1.380  37.000  1.00  0.00            
ATOM    141  H2  EK2     2      36.200   1.310  36.050  1.00  0.00            
ATOM    142  H3  EK2     2      35.740   2.670  37.070  1.00  0.00            
ATOM    143  H4  EK2     2      30.150   1.720  34.610  1.00  0.00            
ATOM    144  H5  EK2     2      30.640   0.040  32.940  1.00  0.00            
ATOM    145  H6  EK2     2      35.280   2.460  32.670  1.00  0.00            
TER
ENDMDL
MODEL        1
ATOM      1  H1  ACD     1       9.810   2.570  -6.040  1.00  0.00            
ATOM      2  O1  ACD     1      10.440   3.290  -6.050  1.00  0.00            
ATOM      3  C1  ACD     1      10.790   3.590  -4.690  1.00  0.00            
ATOM      4  H2  ACD     1       9.950   3.270  -4.060  1.00  0.00            
ATOM      5  H3  ACD     1      10.760   4.670  -4.510  1.00  0.00            
ATOM      6  C2  ACD     1      12.040   2.800  -4.250  1.00  0.00            
ATOM      7  H4  ACD     1      12.330   3.060  -3.220  1.00  0.00            
ATOM      8  O2  ACD     1      11.620   1.430  -4.260  1.00  0.00            
ATOM      9  C3  ACD     1      12.540   0.500  -3.810  1.00  0.00            
ATOM     10  H5  ACD     1      12.170  -0.530  -3.940  1.00  0.00            
ATOM     11  O3  ACD     1      12.920   0.700  -2.400  1.00  0.00            
ATOM     12  C4  ACD     1      12.210  -0.190  -1.420  1.00  0.00            
ATOM     13  H6  ACD     1      11.350  -0.660  -1.910  1.00  0.00            
ATOM     14  C5  ACD     1      13.200  -1.380  -1.110  1.00  0.00            
ATOM     15  H7  ACD     1      14.150  -0.950  -0.770  1.00  0.00            
ATOM     16  O4  ACD     1      13.390  -2.120  -2.310  1.00  0.00            
ATOM     17  H8  ACD     1      13.890  -1.540  -2.900  1.00  0.00            
ATOM     18  C6  ACD     1      12.740  -2.210   0.110  1.00  0.00            
ATOM     19  H9  ACD     1      11.920  -2.900  -0.120  1.00  0.00            
ATOM     20  O5  ACD     1      13.920  -2.980   0.490  1.00  0.00            
ATOM     21  H10 ACD     1      14.700  -2.420   0.500  1.00  0.00            
ATOM     22  C7  ACD     1      12.360  -1.300   1.240  1.00  0.00            
ATOM     23  H11 ACD     1      11.860  -1.950   1.960  1.00  0.00            
ATOM     24  O6  ACD     1      11.430  -0.330   0.780  1.00  0.00            
ATOM     25  C8  ACD     1      11.870   0.650  -0.230  1.00  0.00            
ATOM     26  H12 ACD     1      12.770   1.170   0.120  1.00  0.00            
ATOM     27  C9  ACD     1      10.720   1.590  -0.640  1.00  0.00            
ATOM     28  H13 ACD     1      10.890   2.210  -1.530  1.00  0.00            
ATOM     29  H14 ACD     1       9.900   0.960  -1.020  1.00  0.00            
ATOM     30  O7  ACD     1      10.310   2.460   0.400  1.00  0.00            
ATOM     31  H15 ACD     1       9.820   1.890   1.000  1.00  0.00            
ATOM     32  O8  ACD     1      13.540  -0.760   1.850  1.00  0.00            
ATOM     33  C10 ACD     1      13.600  -0.850   3.270  1.00  0.00            
ATOM     34  H16 ACD     1      12.680  -1.290   3.680  1.00  0.00            
ATOM     35  C11 ACD     1      14.680  -1.880   3.610  1.00  0.00            
ATOM     36  H17 ACD     1      15.610  -1.760   3.030  1.00  0.00            
ATOM     37  O9  ACD     1      14.190  -3.170   3.300  1.00  0.00            
ATOM     38  H18 ACD     1      14.260  -3.260   2.350  1.00  0.00            
ATOM     39  C12 ACD     1      15.030  -1.740   5.100  1.00  0.00            
ATOM     40  H19 ACD     1      14.210  -2.110   5.740  1.00  0.00            
ATOM     41  O10 ACD     1      16.220  -2.480   5.410  1.00  0.00            
ATOM     42  H20 ACD     1      16.990  -2.240   4.880  1.00  0.00            
ATOM     43  C13 ACD     1      15.350  -0.230   5.470  1.00  0.00            
ATOM     44  H21 ACD     1      15.520  -0.210   6.550  1.00  0.00            
ATOM     45  O11 ACD     1      14.190   0.520   5.160  1.00  0.00            
ATOM     46  C14 ACD     1      13.850   0.590   3.800  1.00  0.00            
ATOM     47  H22 ACD     1      14.510   1.170   3.150  1.00  0.00            
ATOM     48  C15 ACD     1      12.520   1.400   3.730  1.00  0.00            
ATOM     49  H23 ACD     1      12.020   1.450   2.760  1.00  0.00            
ATOM     50  H24 ACD     1      11.830   0.950   4.460  1.00  0.00            
ATOM     51  O12 ACD     1      12.770   2.740   3.970  1.00  0.00            
ATOM     52  H25 ACD     1      11.940   3.220   4.060  1.00  0.00            
ATOM     53  O13 ACD     1      16.390   0.280   4.720  1.00  0.00            
ATOM     54  C16 ACD     1      17.210   1.430   5.120  1.00  0.00            
ATOM     55  H26 ACD     1      17.830   1.230   6.010  1.00  0.00            
ATOM     56  C17 ACD     1      18.170   1.490   3.870  1.00  0.00            
ATOM     57  H27 ACD     1      17.630   1.610   2.930  1.00  0.00            
ATOM     58  O14 ACD     1      19.090   0.360   3.930  1.00  0.00            
ATOM     59  H28 ACD     1      19.870   0.560   3.410  1.00  0.00            
ATOM     60  C18 ACD     1      18.950   2.830   3.950  1.00  0.00            
ATOM     61  H29 ACD     1      19.550   2.890   4.870  1.00  0.00            
ATOM     62  O15 ACD     1      19.680   3.080   2.700  1.00  0.00            
ATOM     63  H30 ACD     1      20.410   2.460   2.660  1.00  0.00            
ATOM     64  C19 ACD     1      17.930   3.930   3.990  1.00  0.00            
ATOM     65  H31 ACD     1      18.510   4.860   4.080  1.00  0.00            
ATOM     66  O16 ACD     1      17.270   3.820   5.240  1.00  0.00            
ATOM     67  C20 ACD     1      16.420   2.690   5.330  1.00  0.00            
ATOM     68  H32 ACD     1      15.630   2.770   4.580  1.00  0.00            
ATOM     69  C21 ACD     1      15.800   2.650   6.770  1.00  0.00            
ATOM     70  H33 ACD     1      15.840   1.680   7.270  1.00  0.00            
ATOM     71  H34 ACD     1      16.340   3.380   7.390  1.00  0.00            
ATOM     72  O17 ACD     1      14.410   3.100   6.780  1.00  0.00            
ATOM     73  H35 ACD     1      13.960   2.610   6.080  1.00  0.00            
ATOM     74  O18 ACD     1      17.020   3.930   2.840  1.00  0.00            
ATOM     75  C22 ACD     1      16.900   5.230   2.260  1.00  0.00            
ATOM     76  H36 ACD     1      17.370   5.980   2.910  1.00  0.00            
ATOM     77  C23 ACD     1      17.700   5.240   0.950  1.00  0.00            
ATOM     78  H37 ACD     1      17.430   4.350   0.360  1.00  0.00            
ATOM     79  O19 ACD     1      19.090   5.170   1.150  1.00  0.00            
ATOM     80  H38 ACD     1      19.310   4.300   1.510  1.00  0.00            
ATOM     81  C24 ACD     1      17.390   6.440   0.120  1.00  0.00            
ATOM     82  H39 ACD     1      17.720   7.330   0.660  1.00  0.00            
ATOM     83  O20 ACD     1      17.990   6.380  -1.200  1.00  0.00            
ATOM     84  H40 ACD     1      18.890   6.210  -0.920  1.00  0.00            
ATOM     85  C25 ACD     1      15.920   6.720  -0.030  1.00  0.00            
ATOM     86  H41 ACD     1      15.740   7.650  -0.580  1.00  0.00            
ATOM     87  O21 ACD     1      15.250   6.730   1.290  1.00  0.00            
ATOM     88  C26 ACD     1      15.410   5.540   2.120  1.00  0.00            
ATOM     89  H42 ACD     1      14.920   4.700   1.610  1.00  0.00            
ATOM     90  C27 ACD     1      14.670   5.690   3.490  1.00  0.00            
ATOM     91  H43 ACD     1      13.720   6.180   3.240  1.00  0.00            
ATOM     92  H44 ACD     1      14.480   4.730   3.980  1.00  0.00            
ATOM     93  O22 ACD     1      15.380   6.650   4.340  1.00  0.00            
ATOM     94  H45 ACD     1      15.380   7.450   3.800  1.00  0.00            
ATOM     95  O23 ACD     1      15.330   5.740  -0.870  1.00  0.00            
ATOM     96  C28 ACD     1      14.530   6.170  -1.940  1.00  0.00            
ATOM     97  H46 ACD     1      14.060   7.120  -1.680  1.00  0.00            
ATOM     98  C29 ACD     1      13.480   5.090  -2.130  1.00  0.00            
ATOM     99  H47 ACD     1      14.070   4.180  -2.300  1.00  0.00            
ATOM    100  O24 ACD     1      12.670   5.380  -3.270  1.00  0.00            
ATOM    101  C30 ACD     1      12.670   4.780  -0.880  1.00  0.00            
ATOM    102  H48 ACD     1      12.210   3.790  -0.870  1.00  0.00            
ATOM    103  H49 ACD     1      13.430   4.570  -0.110  1.00  0.00            
ATOM    104  O25 ACD     1      11.870   5.850  -0.340  1.00  0.00            
ATOM    105  H50 ACD     1      11.400   5.410   0.380  1.00  0.00            
ATOM    106  C31 ACD     1      15.370   6.310  -3.230  1.00  0.00            
ATOM    107  H51 ACD     1      15.960   5.420  -3.480  1.00  0.00            
ATOM    108  O26 ACD     1      16.280   7.350  -3.010  1.00  0.00            
ATOM    109  H52 ACD     1      16.850   6.920  -2.360  1.00  0.00            
ATOM    110  C32 ACD     1      14.420   6.610  -4.390  1.00  0.00            
ATOM    111  H53 ACD     1      13.860   7.510  -4.120  1.00  0.00            
ATOM    112  O27 ACD     1      15.100   6.840  -5.600  1.00  0.00            
ATOM    113  H54 ACD     1      15.540   6.040  -5.900  1.00  0.00            
ATOM    114  C33 ACD     1      13.410   5.420  -4.540  1.00  0.00            
ATOM    115  H55 ACD     1      12.730   5.660  -5.370  1.00  0.00            
ATOM    116  O28 ACD     1      14.070   4.200  -4.790  1.00  0.00            
ATOM    117  C34 ACD     1      13.360   2.970  -5.070  1.00  0.00            
ATOM    118  H56 ACD     1      13.070   2.940  -6.130  1.00  0.00            
ATOM    119  C35 ACD     1      14.430   1.900  -4.810  1.00  0.00            
ATOM    120  H57 ACD     1      14.750   2.240  -3.820  1.00  0.00            
ATOM    121  O29 ACD     1      15.530   1.910  -5.760  1.00  0.00            
ATOM    122  H58 ACD     1      15.910   2.790  -5.770  1.00  0.00            
ATOM    123  C36 ACD     1      13.730   0.570  -4.750  1.00  0.00            
ATOM    124  H59 ACD     1      13.450   0.360  -5.790  1.00  0.00            
ATOM    125  O30 ACD     1      14.620  -0.380  -4.280  1.00  0.00            
ATOM    126  H60 ACD     1      15.140  -0.670  -5.030  1.00  0.00            
ATOM    127  C1  EK2     2      17.910  -2.290  38.970  1.00  0.00            
ATOM    128  O1  EK2     2      18.550  -1.080  39.380  1.00  0.00            
ATOM    129  C2  EK2     2      17.820   0.080  39.590  1.00  0.00            
ATOM    130  C3  EK2     2      17.810   1.150  38.630  1.00  0.00            
ATOM    131  Cl1 EK2     2      18.660   0.930  37.130  1.00  0.00            
ATOM    132  C4  EK2     2      17.190   2.380  38.950  1.00  0.00            
ATOM    133  C5  EK2     2      16.590   2.530  40.190  1.00  0.00            
ATOM    134  C6  EK2     2      16.500   1.480  41.130  1.00  0.00            
ATOM    135  Cl2 EK2     2      15.910   1.850  42.770  1.00  0.00            
ATOM    136  C7  EK2     2      17.220   0.260  40.860  1.00  0.00            
ATOM    137  C8  EK2     2      17.400  -0.900  41.830  1.00  0.00            
ATOM    138  O2  EK2     2      16.430  -1.530  42.290  1.00  0.00            
ATOM    139  O3  EK2     2      18.580  -0.960  42.490  1.00  0.00            
ATOM    140  H1  EK2     2      17.340  -2.000  38.080  1.00  0.00            
ATOM    141  H2  EK2     2      18.670  -3.030  38.690  1.00  0.00            
ATOM    142  H3  EK2     2      17.230  -2.610  39.770  1.00  0.00            
ATOM    143  H4  EK2     2      17.360   3.270  38.360  1.00  0.00            
ATOM    144  H5  EK2     2      16.050   3.460  40.360  1.00  0.00            
ATOM    145  H6  EK2     2      19.020  -0.130  42.240  1.00  0.00            
TER
ENDMDL
MODEL        1
ATOM      1  H1  ACD     1      35.730  20.450  18.570  1.00  0.00            
ATOM      2  O1  ACD     1      35.850  20.050  17.700  1.00  0.00            
ATOM      3  C1  ACD     1      34.640  20.390  16.960  1.00  0.00            
ATOM      4  H2  ACD     1      34.600  21.490  16.920  1.00  0.00            
ATOM      5  H3  ACD     1      33.770  20.140  17.570  1.00  0.00            
ATOM      6  C2  ACD     1      34.680  19.660  15.610  1.00  0.00            
ATOM      7  H4  ACD     1      33.620  19.650  15.330  1.00  0.00            
ATOM      8  O2  ACD     1      35.500  20.300  14.630  1.00  0.00            
ATOM      9  C3  ACD     1      35.360  19.770  13.330  1.00  0.00            
ATOM     10  H5  ACD     1      36.050  20.410  12.780  1.00  0.00            
ATOM     11  O3  ACD     1      34.040  19.900  12.870  1.00  0.00            
ATOM     12  C4  ACD     1      33.660  21.170  12.370  1.00  0.00            
ATOM     13  H6  ACD     1      34.390  21.400  11.590  1.00  0.00            
ATOM     14  C5  ACD     1      32.320  20.910  11.710  1.00  0.00            
ATOM     15  H7  ACD     1      31.870  20.180  12.400  1.00  0.00            
ATOM     16  O4  ACD     1      32.460  20.270  10.440  1.00  0.00            
ATOM     17  H8  ACD     1      31.750  19.630  10.480  1.00  0.00            
ATOM     18  C6  ACD     1      31.400  22.160  11.650  1.00  0.00            
ATOM     19  H9  ACD     1      31.830  22.870  10.940  1.00  0.00            
ATOM     20  O5  ACD     1      30.070  21.810  11.250  1.00  0.00            
ATOM     21  H10 ACD     1      29.990  21.770  10.300  1.00  0.00            
ATOM     22  C7  ACD     1      31.350  22.900  12.960  1.00  0.00            
ATOM     23  H11 ACD     1      30.740  23.790  12.780  1.00  0.00            
ATOM     24  O6  ACD     1      32.620  23.360  13.360  1.00  0.00            
ATOM     25  C8  ACD     1      33.630  22.300  13.480  1.00  0.00            
ATOM     26  H12 ACD     1      33.480  21.740  14.420  1.00  0.00            
ATOM     27  C9  ACD     1      34.920  23.030  13.620  1.00  0.00            
ATOM     28  H13 ACD     1      34.940  23.600  14.550  1.00  0.00            
ATOM     29  H14 ACD     1      35.760  22.350  13.820  1.00  0.00            
ATOM     30  O7  ACD     1      35.260  23.910  12.520  1.00  0.00            
ATOM     31  H15 ACD     1      34.630  24.630  12.580  1.00  0.00            
ATOM     32  O8  ACD     1      30.850  22.150  14.020  1.00  0.00            
ATOM     33  C10 ACD     1      29.880  22.770  14.900  1.00  0.00            
ATOM     34  H16 ACD     1      30.040  23.850  14.810  1.00  0.00            
ATOM     35  C11 ACD     1      28.480  22.460  14.330  1.00  0.00            
ATOM     36  H17 ACD     1      28.400  21.380  14.180  1.00  0.00            
ATOM     37  O9  ACD     1      28.400  23.190  13.040  1.00  0.00            
ATOM     38  H18 ACD     1      29.040  22.800  12.440  1.00  0.00            
ATOM     39  C12 ACD     1      27.430  23.030  15.290  1.00  0.00            
ATOM     40  H19 ACD     1      27.400  24.110  15.090  1.00  0.00            
ATOM     41  O10 ACD     1      26.130  22.470  15.110  1.00  0.00            
ATOM     42  H20 ACD     1      25.960  22.810  14.230  1.00  0.00            
ATOM     43  C13 ACD     1      27.730  22.710  16.770  1.00  0.00            
ATOM     44  H21 ACD     1      27.060  23.320  17.380  1.00  0.00            
ATOM     45  O11 ACD     1      29.090  22.980  17.090  1.00  0.00            
ATOM     46  C14 ACD     1      30.070  22.360  16.330  1.00  0.00            
ATOM     47  H22 ACD     1      29.990  21.270  16.480  1.00  0.00            
ATOM     48  C15 ACD     1      31.430  22.700  16.870  1.00  0.00            
ATOM     49  H23 ACD     1      31.530  22.450  17.930  1.00  0.00            
ATOM     50  H24 ACD     1      32.230  22.120  16.390  1.00  0.00            
ATOM     51  O12 ACD     1      31.760  24.040  16.750  1.00  0.00            
ATOM     52  H25 ACD     1      31.190  24.640  17.240  1.00  0.00            
ATOM     53  O13 ACD     1      27.580  21.340  16.980  1.00  0.00            
ATOM     54  C16 ACD     1      26.810  20.900  18.080  1.00  0.00            
ATOM     55  H26 ACD     1      26.300  21.680  18.660  1.00  0.00            
ATOM     56  C17 ACD     1      25.660  19.950  17.560  1.00  0.00            
ATOM     57  H27 ACD     1      26.110  19.100  17.030  1.00  0.00            
ATOM     58  O14 ACD     1      24.710  20.610  16.670  1.00  0.00            
ATOM     59  H28 ACD     1      25.290  20.960  15.990  1.00  0.00            
ATOM     60  C18 ACD     1      24.990  19.340  18.800  1.00  0.00            
ATOM     61  H29 ACD     1      24.490  20.190  19.290  1.00  0.00            
ATOM     62  O15 ACD     1      23.900  18.330  18.450  1.00  0.00            
ATOM     63  H30 ACD     1      24.320  17.740  17.810  1.00  0.00            
ATOM     64  C19 ACD     1      26.040  18.580  19.700  1.00  0.00            
ATOM     65  H31 ACD     1      25.660  18.200  20.650  1.00  0.00            
ATOM     66  O16 ACD     1      27.010  19.540  20.130  1.00  0.00            
ATOM     67  C20 ACD     1      27.720  20.190  19.060  1.00  0.00            
ATOM     68  H32 ACD     1      28.270  19.450  18.450  1.00  0.00            
ATOM     69  C21 ACD     1      28.710  21.200  19.730  1.00  0.00            
ATOM     70  H33 ACD     1      29.240  20.530  20.420  1.00  0.00            
ATOM     71  H34 ACD     1      29.360  21.600  18.940  1.00  0.00            
ATOM     72  O17 ACD     1      28.120  22.320  20.420  1.00  0.00            
ATOM     73  H35 ACD     1      28.880  22.820  20.710  1.00  0.00            
ATOM     74  O18 ACD     1      26.710  17.580  18.920  1.00  0.00            
ATOM     75  C22 ACD     1      27.170  16.350  19.560  1.00  0.00            
ATOM     76  H36 ACD     1      26.310  15.800  19.980  1.00  0.00            
ATOM     77  C23 ACD     1      27.680  15.480  18.360  1.00  0.00            
ATOM     78  H37 ACD     1      28.200  16.240  17.760  1.00  0.00            
ATOM     79  O19 ACD     1      26.630  14.860  17.640  1.00  0.00            
ATOM     80  H38 ACD     1      25.860  14.570  18.130  1.00  0.00            
ATOM     81  C24 ACD     1      28.710  14.440  18.790  1.00  0.00            
ATOM     82  H39 ACD     1      28.190  13.670  19.380  1.00  0.00            
ATOM     83  O20 ACD     1      29.400  13.780  17.730  1.00  0.00            
ATOM     84  H40 ACD     1      30.330  14.030  17.700  1.00  0.00            
ATOM     85  C25 ACD     1      29.730  15.000  19.670  1.00  0.00            
ATOM     86  H41 ACD     1      30.450  14.230  19.980  1.00  0.00            
ATOM     87  O21 ACD     1      29.140  15.600  20.800  1.00  0.00            
ATOM     88  C26 ACD     1      28.220  16.650  20.580  1.00  0.00            
ATOM     89  H42 ACD     1      28.830  17.530  20.310  1.00  0.00            
ATOM     90  C27 ACD     1      27.610  16.940  21.960  1.00  0.00            
ATOM     91  H43 ACD     1      28.440  16.990  22.680  1.00  0.00            
ATOM     92  H44 ACD     1      27.140  17.940  21.970  1.00  0.00            
ATOM     93  O22 ACD     1      26.510  16.080  22.420  1.00  0.00            
ATOM     94  H45 ACD     1      26.140  16.440  23.230  1.00  0.00            
ATOM     95  O23 ACD     1      30.390  16.050  18.890  1.00  0.00            
ATOM     96  C28 ACD     1      31.860  16.110  18.930  1.00  0.00            
ATOM     97  H46 ACD     1      32.200  15.910  19.960  1.00  0.00            
ATOM     98  C29 ACD     1      32.280  17.540  18.700  1.00  0.00            
ATOM     99  H47 ACD     1      31.870  17.790  17.720  1.00  0.00            
ATOM    100  O24 ACD     1      33.710  17.640  18.730  1.00  0.00            
ATOM    101  C30 ACD     1      31.750  18.570  19.680  1.00  0.00            
ATOM    102  H48 ACD     1      30.820  18.150  20.100  1.00  0.00            
ATOM    103  H49 ACD     1      32.470  18.600  20.510  1.00  0.00            
ATOM    104  O25 ACD     1      31.460  19.830  18.990  1.00  0.00            
ATOM    105  H50 ACD     1      31.380  20.520  19.650  1.00  0.00            
ATOM    106  C31 ACD     1      32.460  15.140  17.950  1.00  0.00            
ATOM    107  H51 ACD     1      31.970  15.380  17.000  1.00  0.00            
ATOM    108  O26 ACD     1      32.070  13.790  18.140  1.00  0.00            
ATOM    109  H52 ACD     1      32.500  13.180  17.530  1.00  0.00            
ATOM    110  C32 ACD     1      33.970  15.330  17.870  1.00  0.00            
ATOM    111  H53 ACD     1      34.370  14.960  18.830  1.00  0.00            
ATOM    112  O27 ACD     1      34.600  14.710  16.800  1.00  0.00            
ATOM    113  H54 ACD     1      34.620  15.460  16.190  1.00  0.00            
ATOM    114  C33 ACD     1      34.320  16.860  17.730  1.00  0.00            
ATOM    115  H55 ACD     1      35.400  16.860  17.900  1.00  0.00            
ATOM    116  O28 ACD     1      34.030  17.410  16.430  1.00  0.00            
ATOM    117  C34 ACD     1      35.020  18.120  15.680  1.00  0.00            
ATOM    118  H56 ACD     1      36.000  18.060  16.150  1.00  0.00            
ATOM    119  C35 ACD     1      35.060  17.500  14.320  1.00  0.00            
ATOM    120  H57 ACD     1      34.060  17.550  13.880  1.00  0.00            
ATOM    121  O29 ACD     1      35.560  16.100  14.360  1.00  0.00
[truncated: 1,322,223 more chars]
