# Supplementary material for: Achieving Chemical Accuracy in Cyclodextrin Host–Guest Binding via Integrative Atomistic Modelling
Source: Adv Sci (Weinh). 2025 Dec 14;13(10):e19782. doi: 10.1002/advs.202519782 (PMC12915143; doi:10.1002/advs.202519782)
Supplement: Supplementary file 1 — Supporting Information [file ADVS-13-e19782-s003.zip › all_poses/ACD.EL7.pdb]

MODEL        1
ATOM      1  H1  ACD     1      21.530  22.520  22.050  1.00  0.00            
ATOM      2  O1  ACD     1      21.590  23.250  21.440  1.00  0.00            
ATOM      3  C1  ACD     1      22.950  23.440  21.190  1.00  0.00            
ATOM      4  H2  ACD     1      23.470  22.710  21.830  1.00  0.00            
ATOM      5  H3  ACD     1      23.090  24.460  21.570  1.00  0.00            
ATOM      6  C2  ACD     1      23.460  23.200  19.740  1.00  0.00            
ATOM      7  H4  ACD     1      24.550  23.280  19.670  1.00  0.00            
ATOM      8  O2  ACD     1      22.960  21.910  19.330  1.00  0.00            
ATOM      9  C3  ACD     1      23.240  21.500  18.000  1.00  0.00            
ATOM     10  H5  ACD     1      22.730  20.590  17.670  1.00  0.00            
ATOM     11  O3  ACD     1      24.700  21.400  17.920  1.00  0.00            
ATOM     12  C4  ACD     1      25.360  20.130  17.900  1.00  0.00            
ATOM     13  H6  ACD     1      24.720  19.360  18.360  1.00  0.00            
ATOM     14  C5  ACD     1      25.630  19.700  16.420  1.00  0.00            
ATOM     15  H7  ACD     1      26.330  20.370  15.910  1.00  0.00            
ATOM     16  O4  ACD     1      24.400  19.690  15.680  1.00  0.00            
ATOM     17  H8  ACD     1      23.990  20.560  15.660  1.00  0.00            
ATOM     18  C6  ACD     1      26.320  18.290  16.490  1.00  0.00            
ATOM     19  H9  ACD     1      25.580  17.690  17.040  1.00  0.00            
ATOM     20  O5  ACD     1      26.670  17.660  15.310  1.00  0.00            
ATOM     21  H10 ACD     1      27.480  18.140  15.110  1.00  0.00            
ATOM     22  C7  ACD     1      27.620  18.370  17.300  1.00  0.00            
ATOM     23  H11 ACD     1      28.040  17.380  17.490  1.00  0.00            
ATOM     24  O6  ACD     1      27.390  18.920  18.560  1.00  0.00            
ATOM     25  C8  ACD     1      26.730  20.220  18.600  1.00  0.00            
ATOM     26  H12 ACD     1      27.320  21.050  18.200  1.00  0.00            
ATOM     27  C9  ACD     1      26.420  20.630  20.080  1.00  0.00            
ATOM     28  H13 ACD     1      25.740  21.490  20.210  1.00  0.00            
ATOM     29  H14 ACD     1      25.890  19.800  20.570  1.00  0.00            
ATOM     30  O7  ACD     1      27.550  20.930  20.870  1.00  0.00            
ATOM     31  H15 ACD     1      28.040  20.110  20.830  1.00  0.00            
ATOM     32  O8  ACD     1      28.560  19.160  16.550  1.00  0.00            
ATOM     33  C10 ACD     1      29.950  19.070  16.770  1.00  0.00            
ATOM     34  H16 ACD     1      30.350  18.120  16.390  1.00  0.00            
ATOM     35  C11 ACD     1      30.550  20.160  15.910  1.00  0.00            
ATOM     36  H17 ACD     1      29.930  21.060  16.050  1.00  0.00            
ATOM     37  O9  ACD     1      30.480  19.780  14.480  1.00  0.00            
ATOM     38  H18 ACD     1      29.530  19.810  14.320  1.00  0.00            
ATOM     39  C12 ACD     1      31.980  20.570  16.270  1.00  0.00            
ATOM     40  H19 ACD     1      32.710  19.780  16.050  1.00  0.00            
ATOM     41  O10 ACD     1      32.280  21.750  15.600  1.00  0.00            
ATOM     42  H20 ACD     1      32.260  21.600  14.650  1.00  0.00            
ATOM     43  C13 ACD     1      32.180  20.790  17.740  1.00  0.00            
ATOM     44  H21 ACD     1      33.220  20.990  18.010  1.00  0.00            
ATOM     45  O11 ACD     1      31.820  19.580  18.390  1.00  0.00            
ATOM     46  C14 ACD     1      30.400  19.130  18.240  1.00  0.00            
ATOM     47  H22 ACD     1      29.800  19.860  18.790  1.00  0.00            
ATOM     48  C15 ACD     1      30.250  17.820  19.010  1.00  0.00            
ATOM     49  H23 ACD     1      30.970  17.850  19.840  1.00  0.00            
ATOM     50  H24 ACD     1      29.290  17.620  19.510  1.00  0.00            
ATOM     51  O12 ACD     1      30.600  16.610  18.230  1.00  0.00            
ATOM     52  H25 ACD     1      30.620  15.980  18.950  1.00  0.00            
ATOM     53  O13 ACD     1      31.330  21.830  18.250  1.00  0.00            
ATOM     54  C16 ACD     1      31.840  22.830  19.110  1.00  0.00            
ATOM     55  H26 ACD     1      32.840  22.620  19.510  1.00  0.00            
ATOM     56  C17 ACD     1      31.950  24.080  18.260  1.00  0.00            
ATOM     57  H27 ACD     1      30.980  24.360  17.820  1.00  0.00            
ATOM     58  O14 ACD     1      32.910  23.820  17.210  1.00  0.00            
ATOM     59  H28 ACD     1      32.550  23.110  16.670  1.00  0.00            
ATOM     60  C18 ACD     1      32.300  25.320  19.090  1.00  0.00            
ATOM     61  H29 ACD     1      33.340  25.090  19.350  1.00  0.00            
ATOM     62  O15 ACD     1      32.160  26.510  18.410  1.00  0.00            
ATOM     63  H30 ACD     1      31.200  26.630  18.460  1.00  0.00            
ATOM     64  C19 ACD     1      31.440  25.460  20.340  1.00  0.00            
ATOM     65  H31 ACD     1      32.050  26.160  20.910  1.00  0.00            
ATOM     66  O16 ACD     1      31.460  24.260  21.110  1.00  0.00            
ATOM     67  C20 ACD     1      30.970  23.140  20.390  1.00  0.00            
ATOM     68  H32 ACD     1      29.930  23.380  20.120  1.00  0.00            
ATOM     69  C21 ACD     1      30.880  21.940  21.360  1.00  0.00            
ATOM     70  H33 ACD     1      30.040  22.080  22.050  1.00  0.00            
ATOM     71  H34 ACD     1      30.580  21.050  20.790  1.00  0.00            
ATOM     72  O17 ACD     1      32.150  21.660  21.970  1.00  0.00            
ATOM     73  H35 ACD     1      32.350  22.340  22.620  1.00  0.00            
ATOM     74  O18 ACD     1      30.060  25.980  20.150  1.00  0.00            
ATOM     75  C22 ACD     1      29.540  26.720  21.250  1.00  0.00            
ATOM     76  H36 ACD     1      30.190  26.820  22.120  1.00  0.00            
ATOM     77  C23 ACD     1      29.340  28.150  20.740  1.00  0.00            
ATOM     78  H37 ACD     1      28.820  28.220  19.780  1.00  0.00            
ATOM     79  O19 ACD     1      30.650  28.760  20.630  1.00  0.00            
ATOM     80  H38 ACD     1      30.590  29.600  20.170  1.00  0.00            
ATOM     81  C24 ACD     1      28.390  28.980  21.620  1.00  0.00            
ATOM     82  H39 ACD     1      28.860  29.110  22.610  1.00  0.00            
ATOM     83  O20 ACD     1      28.090  30.270  21.060  1.00  0.00            
ATOM     84  H40 ACD     1      27.740  30.130  20.180  1.00  0.00            
ATOM     85  C25 ACD     1      27.060  28.300  21.890  1.00  0.00            
ATOM     86  H41 ACD     1      26.450  28.860  22.600  1.00  0.00            
ATOM     87  O21 ACD     1      27.360  27.010  22.470  1.00  0.00            
ATOM     88  C26 ACD     1      28.180  26.070  21.670  1.00  0.00            
ATOM     89  H42 ACD     1      27.810  25.850  20.660  1.00  0.00            
ATOM     90  C27 ACD     1      28.420  24.820  22.490  1.00  0.00            
ATOM     91  H43 ACD     1      27.510  24.220  22.480  1.00  0.00            
ATOM     92  H44 ACD     1      29.030  24.100  21.930  1.00  0.00            
ATOM     93  O22 ACD     1      28.770  25.020  23.810  1.00  0.00            
ATOM     94  H45 ACD     1      28.590  25.910  24.120  1.00  0.00            
ATOM     95  O23 ACD     1      26.430  28.100  20.670  1.00  0.00            
ATOM     96  C28 ACD     1      25.030  28.320  20.600  1.00  0.00            
ATOM     97  H46 ACD     1      24.790  29.300  21.040  1.00  0.00            
ATOM     98  C29 ACD     1      24.280  27.190  21.430  1.00  0.00            
ATOM     99  H47 ACD     1      24.900  26.280  21.400  1.00  0.00            
ATOM    100  O24 ACD     1      22.990  26.850  20.850  1.00  0.00            
ATOM    101  C30 ACD     1      24.180  27.470  22.920  1.00  0.00            
ATOM    102  H48 ACD     1      23.420  26.720  23.180  1.00  0.00            
ATOM    103  H49 ACD     1      25.110  27.180  23.420  1.00  0.00            
ATOM    104  O25 ACD     1      23.910  28.820  23.370  1.00  0.00            
ATOM    105  H50 ACD     1      23.680  28.710  24.300  1.00  0.00            
ATOM    106  C31 ACD     1      24.750  28.240  19.100  1.00  0.00            
ATOM    107  H51 ACD     1      25.530  27.580  18.690  1.00  0.00            
ATOM    108  O26 ACD     1      25.050  29.530  18.460  1.00  0.00            
ATOM    109  H52 ACD     1      25.960  29.640  18.200  1.00  0.00            
ATOM    110  C32 ACD     1      23.330  27.840  18.760  1.00  0.00            
ATOM    111  H53 ACD     1      22.690  28.670  19.080  1.00  0.00            
ATOM    112  O27 ACD     1      23.180  27.670  17.380  1.00  0.00            
ATOM    113  H54 ACD     1      23.650  28.370  16.910  1.00  0.00            
ATOM    114  C33 ACD     1      22.910  26.600  19.470  1.00  0.00            
ATOM    115  H55 ACD     1      21.880  26.490  19.150  1.00  0.00            
ATOM    116  O28 ACD     1      23.740  25.510  19.060  1.00  0.00            
ATOM    117  C34 ACD     1      22.980  24.320  18.760  1.00  0.00            
ATOM    118  H56 ACD     1      21.930  24.570  18.940  1.00  0.00            
ATOM    119  C35 ACD     1      23.160  23.960  17.310  1.00  0.00            
ATOM    120  H57 ACD     1      24.220  23.850  17.040  1.00  0.00            
ATOM    121  O29 ACD     1      22.650  25.050  16.460  1.00  0.00            
ATOM    122  H58 ACD     1      22.950  25.860  16.890  1.00  0.00            
ATOM    123  C36 ACD     1      22.540  22.570  17.050  1.00  0.00            
ATOM    124  H59 ACD     1      21.450  22.570  17.150  1.00  0.00            
ATOM    125  O30 ACD     1      22.900  22.180  15.730  1.00  0.00            
ATOM    126  H60 ACD     1      22.420  22.750  15.130  1.00  0.00            
ATOM    127  C1  EL7     2      32.500  27.920  14.610  1.00  0.00            
ATOM    128  O1  EL7     2      31.060  27.880  14.360  1.00  0.00            
ATOM    129  C2  EL7     2      30.320  27.060  15.280  1.00  0.00            
ATOM    130  C3  EL7     2      28.910  26.920  14.660  1.00  0.00            
ATOM    131  C4  EL7     2      28.050  28.210  14.540  1.00  0.00            
ATOM    132  N1  EL7     2      28.230  25.860  15.410  1.00  0.00            
ATOM    133  C5  EL7     2      27.940  26.070  16.800  1.00  0.00            
ATOM    134  O2  EL7     2      28.300  27.000  17.480  1.00  0.00            
ATOM    135  C6  EL7     2      27.080  25.080  17.630  1.00  0.00            
ATOM    136  Cl1 EL7     2      28.080  23.770  18.410  1.00  0.00            
ATOM    137  C7  EL7     2      27.600  24.750  14.730  1.00  0.00            
ATOM    138  C8  EL7     2      26.190  24.550  14.510  1.00  0.00            
ATOM    139  C9  EL7     2      25.210  25.630  14.700  1.00  0.00            
ATOM    140  C10 EL7     2      25.780  23.310  14.090  1.00  0.00            
ATOM    141  S1  EL7     2      27.190  22.320  13.670  1.00  0.00            
ATOM    142  C11 EL7     2      28.230  23.620  14.230  1.00  0.00            
ATOM    143  C12 EL7     2      29.710  23.450  14.380  1.00  0.00            
ATOM    144  H1  EL7     2      33.020  28.360  13.750  1.00  0.00            
ATOM    145  H2  EL7     2      32.690  28.620  15.430  1.00  0.00            
ATOM    146  H3  EL7     2      32.810  26.900  14.870  1.00  0.00            
ATOM    147  H4  EL7     2      30.340  27.600  16.240  1.00  0.00            
ATOM    148  H5  EL7     2      30.840  26.090  15.370  1.00  0.00            
ATOM    149  H6  EL7     2      29.050  26.510  13.660  1.00  0.00            
ATOM    150  H7  EL7     2      27.190  27.980  13.900  1.00  0.00            
ATOM    151  H8  EL7     2      27.590  28.520  15.490  1.00  0.00            
ATOM    152  H9  EL7     2      28.620  29.040  14.110  1.00  0.00            
ATOM    153  H10 EL7     2      26.280  24.650  17.010  1.00  0.00            
ATOM    154  H11 EL7     2      26.650  25.730  18.400  1.00  0.00            
ATOM    155  H12 EL7     2      25.260  25.990  15.740  1.00  0.00            
ATOM    156  H13 EL7     2      25.350  26.440  13.980  1.00  0.00            
ATOM    157  H14 EL7     2      24.210  25.210  14.540  1.00  0.00            
ATOM    158  H15 EL7     2      24.740  23.070  13.940  1.00  0.00            
ATOM    159  H16 EL7     2      30.240  24.370  14.080  1.00  0.00            
ATOM    160  H17 EL7     2      30.020  23.400  15.430  1.00  0.00            
ATOM    161  H18 EL7     2      30.060  22.530  13.900  1.00  0.00            
TER
ENDMDL
MODEL        1
ATOM      1  H1  ACD     1      24.060  24.970  25.380  1.00  0.00            
ATOM      2  O1  ACD     1      23.850  24.130  24.970  1.00  0.00            
ATOM      3  C1  ACD     1      24.950  23.840  24.080  1.00  0.00            
ATOM      4  H2  ACD     1      25.400  22.880  24.370  1.00  0.00            
ATOM      5  H3  ACD     1      25.830  24.480  24.220  1.00  0.00            
ATOM      6  C2  ACD     1      24.510  23.770  22.620  1.00  0.00            
ATOM      7  H4  ACD     1      25.400  23.660  22.000  1.00  0.00            
ATOM      8  O2  ACD     1      23.710  22.580  22.480  1.00  0.00            
ATOM      9  C3  ACD     1      23.390  22.270  21.080  1.00  0.00            
ATOM     10  H5  ACD     1      22.780  21.350  21.090  1.00  0.00            
ATOM     11  O3  ACD     1      24.570  22.200  20.330  1.00  0.00            
ATOM     12  C4  ACD     1      24.950  20.880  19.960  1.00  0.00            
ATOM     13  H6  ACD     1      24.430  20.090  20.530  1.00  0.00            
ATOM     14  C5  ACD     1      24.750  20.720  18.500  1.00  0.00            
ATOM     15  H7  ACD     1      25.370  21.540  18.090  1.00  0.00            
ATOM     16  O4  ACD     1      23.320  20.890  18.260  1.00  0.00            
ATOM     17  H8  ACD     1      23.100  21.770  18.580  1.00  0.00            
ATOM     18  C6  ACD     1      25.300  19.380  18.010  1.00  0.00            
ATOM     19  H9  ACD     1      24.600  18.600  18.340  1.00  0.00            
ATOM     20  O5  ACD     1      25.240  19.420  16.600  1.00  0.00            
ATOM     21  H10 ACD     1      24.590  20.070  16.310  1.00  0.00            
ATOM     22  C7  ACD     1      26.690  19.020  18.490  1.00  0.00            
ATOM     23  H11 ACD     1      26.940  17.980  18.260  1.00  0.00            
ATOM     24  O6  ACD     1      26.780  19.360  19.910  1.00  0.00            
ATOM     25  C8  ACD     1      26.390  20.680  20.310  1.00  0.00            
ATOM     26  H12 ACD     1      27.050  21.410  19.830  1.00  0.00            
ATOM     27  C9  ACD     1      26.460  20.750  21.840  1.00  0.00            
ATOM     28  H13 ACD     1      26.200  21.800  22.030  1.00  0.00            
ATOM     29  H14 ACD     1      25.740  20.090  22.350  1.00  0.00            
ATOM     30  O7  ACD     1      27.790  20.550  22.370  1.00  0.00            
ATOM     31  H15 ACD     1      27.830  20.360  23.310  1.00  0.00            
ATOM     32  O8  ACD     1      27.690  19.840  17.840  1.00  0.00            
ATOM     33  C10 ACD     1      29.120  19.540  17.810  1.00  0.00            
ATOM     34  H16 ACD     1      29.280  18.640  17.200  1.00  0.00            
ATOM     35  C11 ACD     1      29.740  20.740  17.070  1.00  0.00            
ATOM     36  H17 ACD     1      29.430  21.700  17.510  1.00  0.00            
ATOM     37  O9  ACD     1      29.400  20.650  15.670  1.00  0.00            
ATOM     38  H18 ACD     1      28.480  20.400  15.560  1.00  0.00            
ATOM     39  C12 ACD     1      31.250  20.770  17.180  1.00  0.00            
ATOM     40  H19 ACD     1      31.570  19.800  16.770  1.00  0.00            
ATOM     41  O10 ACD     1      31.760  21.850  16.390  1.00  0.00            
ATOM     42  H20 ACD     1      31.350  21.640  15.540  1.00  0.00            
ATOM     43  C13 ACD     1      31.580  20.880  18.680  1.00  0.00            
ATOM     44  H21 ACD     1      32.670  20.860  18.660  1.00  0.00            
ATOM     45  O11 ACD     1      31.130  19.610  19.240  1.00  0.00            
ATOM     46  C14 ACD     1      29.770  19.340  19.140  1.00  0.00            
ATOM     47  H22 ACD     1      29.270  19.940  19.910  1.00  0.00            
ATOM     48  C15 ACD     1      29.520  17.950  19.590  1.00  0.00            
ATOM     49  H23 ACD     1      29.970  17.900  20.590  1.00  0.00            
ATOM     50  H24 ACD     1      28.470  17.630  19.650  1.00  0.00            
ATOM     51  O12 ACD     1      30.090  16.940  18.680  1.00  0.00            
ATOM     52  H25 ACD     1      31.050  16.900  18.720  1.00  0.00            
ATOM     53  O13 ACD     1      31.050  22.040  19.240  1.00  0.00            
ATOM     54  C16 ACD     1      31.950  22.860  20.010  1.00  0.00            
ATOM     55  H26 ACD     1      32.960  22.440  20.000  1.00  0.00            
ATOM     56  C17 ACD     1      31.930  24.150  19.320  1.00  0.00            
ATOM     57  H27 ACD     1      30.910  24.540  19.380  1.00  0.00            
ATOM     58  O14 ACD     1      32.470  23.960  18.040  1.00  0.00            
ATOM     59  H28 ACD     1      32.080  23.200  17.610  1.00  0.00            
ATOM     60  C18 ACD     1      32.800  25.090  20.170  1.00  0.00            
ATOM     61  H29 ACD     1      33.840  24.730  20.200  1.00  0.00            
ATOM     62  O15 ACD     1      32.680  26.470  19.780  1.00  0.00            
ATOM     63  H30 ACD     1      31.970  26.770  20.350  1.00  0.00            
ATOM     64  C19 ACD     1      32.330  25.120  21.610  1.00  0.00            
ATOM     65  H31 ACD     1      32.970  25.760  22.220  1.00  0.00            
ATOM     66  O16 ACD     1      32.230  23.940  22.260  1.00  0.00            
ATOM     67  C20 ACD     1      31.470  22.910  21.520  1.00  0.00            
ATOM     68  H32 ACD     1      30.390  23.130  21.480  1.00  0.00            
ATOM     69  C21 ACD     1      31.700  21.540  22.130  1.00  0.00            
ATOM     70  H33 ACD     1      31.250  21.590  23.130  1.00  0.00            
ATOM     71  H34 ACD     1      31.230  20.750  21.540  1.00  0.00            
ATOM     72  O17 ACD     1      33.110  21.260  22.280  1.00  0.00            
ATOM     73  H35 ACD     1      33.470  21.890  22.910  1.00  0.00            
ATOM     74  O18 ACD     1      31.040  25.810  21.670  1.00  0.00            
ATOM     75  C22 ACD     1      30.820  26.600  22.820  1.00  0.00            
ATOM     76  H36 ACD     1      31.500  26.330  23.650  1.00  0.00            
ATOM     77  C23 ACD     1      30.850  28.040  22.450  1.00  0.00            
ATOM     78  H37 ACD     1      30.070  28.160  21.690  1.00  0.00            
ATOM     79  O19 ACD     1      32.200  28.380  21.950  1.00  0.00            
ATOM     80  H38 ACD     1      32.200  29.230  21.510  1.00  0.00            
ATOM     81  C24 ACD     1      30.330  28.960  23.500  1.00  0.00            
ATOM     82  H39 ACD     1      30.990  29.080  24.380  1.00  0.00            
ATOM     83  O20 ACD     1      30.260  30.270  23.100  1.00  0.00            
ATOM     84  H40 ACD     1      29.420  30.670  23.330  1.00  0.00            
ATOM     85  C25 ACD     1      28.910  28.490  23.920  1.00  0.00            
ATOM     86  H41 ACD     1      28.630  29.150  24.750  1.00  0.00            
ATOM     87  O21 ACD     1      29.040  27.130  24.400  1.00  0.00            
ATOM     88  C26 ACD     1      29.450  26.220  23.380  1.00  0.00            
ATOM     89  H42 ACD     1      28.630  26.300  22.640  1.00  0.00            
ATOM     90  C27 ACD     1      29.390  24.780  23.970  1.00  0.00            
ATOM     91  H43 ACD     1      28.330  24.690  24.240  1.00  0.00            
ATOM     92  H44 ACD     1      29.700  23.980  23.280  1.00  0.00            
ATOM     93  O22 ACD     1      30.170  24.600  25.130  1.00  0.00            
ATOM     94  H45 ACD     1      29.720  25.090  25.820  1.00  0.00            
ATOM     95  O23 ACD     1      27.970  28.660  22.870  1.00  0.00            
ATOM     96  C28 ACD     1      26.540  28.800  23.110  1.00  0.00            
ATOM     97  H46 ACD     1      26.370  29.810  23.500  1.00  0.00            
ATOM     98  C29 ACD     1      26.000  27.630  23.990  1.00  0.00            
ATOM     99  H47 ACD     1      26.510  26.680  23.810  1.00  0.00            
ATOM    100  O24 ACD     1      24.600  27.440  23.820  1.00  0.00            
ATOM    101  C30 ACD     1      26.200  27.910  25.480  1.00  0.00            
ATOM    102  H48 ACD     1      25.600  27.220  26.080  1.00  0.00            
ATOM    103  H49 ACD     1      27.240  27.700  25.770  1.00  0.00            
ATOM    104  O25 ACD     1      25.910  29.260  25.880  1.00  0.00            
ATOM    105  H50 ACD     1      26.590  29.580  26.480  1.00  0.00            
ATOM    106  C31 ACD     1      26.010  28.730  21.650  1.00  0.00            
ATOM    107  H51 ACD     1      26.600  28.030  21.040  1.00  0.00            
ATOM    108  O26 ACD     1      26.300  29.890  20.870  1.00  0.00            
ATOM    109  H52 ACD     1      27.250  29.860  20.740  1.00  0.00            
ATOM    110  C32 ACD     1      24.510  28.540  21.690  1.00  0.00            
ATOM    111  H53 ACD     1      24.080  29.460  22.120  1.00  0.00            
ATOM    112  O27 ACD     1      23.910  28.290  20.410  1.00  0.00            
ATOM    113  H54 ACD     1      24.220  29.030  19.890  1.00  0.00            
ATOM    114  C33 ACD     1      24.140  27.330  22.540  1.00  0.00            
ATOM    115  H55 ACD     1      23.070  27.170  22.730  1.00  0.00            
ATOM    116  O28 ACD     1      24.720  26.160  21.970  1.00  0.00            
ATOM    117  C34 ACD     1      23.820  25.020  22.060  1.00  0.00            
ATOM    118  H56 ACD     1      22.980  25.220  22.730  1.00  0.00            
ATOM    119  C35 ACD     1      23.330  24.700  20.640  1.00  0.00            
ATOM    120  H57 ACD     1      24.230  24.540  20.030  1.00  0.00            
ATOM    121  O29 ACD     1      22.530  25.850  20.210  1.00  0.00            
ATOM    122  H58 ACD     1      23.100  26.610  20.320  1.00  0.00            
ATOM    123  C36 ACD     1      22.490  23.440  20.590  1.00  0.00            
ATOM    124  H59 ACD     1      21.650  23.590  21.280  1.00  0.00            
ATOM    125  O30 ACD     1      22.080  23.190  19.250  1.00  0.00            
ATOM    126  H60 ACD     1      21.910  24.070  18.910  1.00  0.00            
ATOM    127  C1  EL7     2      31.810  25.540  14.220  1.00  0.00            
ATOM    128  O1  EL7     2      30.420  25.840  14.340  1.00  0.00            
ATOM    129  C2  EL7     2      29.980  25.900  15.680  1.00  0.00            
ATOM    130  C3  EL7     2      28.580  26.530  15.750  1.00  0.00            
ATOM    131  C4  EL7     2      28.640  28.020  15.470  1.00  0.00            
ATOM    132  N1  EL7     2      27.860  26.280  17.030  1.00  0.00            
ATOM    133  C5  EL7     2      28.520  26.580  18.220  1.00  0.00            
ATOM    134  O2  EL7     2      29.570  27.220  18.330  1.00  0.00            
ATOM    135  C6  EL7     2      27.930  26.080  19.570  1.00  0.00            
ATOM    136  Cl1 EL7     2      28.260  24.370  19.880  1.00  0.00            
ATOM    137  C7  EL7     2      26.550  25.740  17.010  1.00  0.00            
ATOM    138  C8  EL7     2      25.350  26.410  17.240  1.00  0.00            
ATOM    139  C9  EL7     2      25.340  27.920  17.500  1.00  0.00            
ATOM    140  C10 EL7     2      24.250  25.670  17.220  1.00  0.00            
ATOM    141  S1  EL7     2      24.620  24.090  16.770  1.00  0.00            
ATOM    142  C11 EL7     2      26.300  24.400  16.720  1.00  0.00            
ATOM    143  C12 EL7     2      27.360  23.420  16.270  1.00  0.00            
ATOM    144  H1  EL7     2      31.950  24.780  15.000  1.00  0.00            
ATOM    145  H2  EL7     2      32.060  25.150  13.230  1.00  0.00            
ATOM    146  H3  EL7     2      32.480  26.400  14.360  1.00  0.00            
ATOM    147  H4  EL7     2      30.680  26.460  16.320  1.00  0.00            
ATOM    148  H5  EL7     2      30.020  24.880  16.080  1.00  0.00            
ATOM    149  H6  EL7     2      27.950  26.020  15.020  1.00  0.00            
ATOM    150  H7  EL7     2      29.030  28.070  14.440  1.00  0.00            
ATOM    151  H8  EL7     2      27.610  28.380  15.460  1.00  0.00            
ATOM    152  H9  EL7     2      29.250  28.650  16.140  1.00  0.00            
ATOM    153  H10 EL7     2      26.840  26.120  19.460  1.00  0.00            
ATOM    154  H11 EL7     2      28.330  26.700  20.380  1.00  0.00            
ATOM    155  H12 EL7     2      24.390  28.270  17.930  1.00  0.00            
ATOM    156  H13 EL7     2      26.150  28.330  18.120  1.00  0.00            
ATOM    157  H14 EL7     2      25.490  28.400  16.530  1.00  0.00            
ATOM    158  H15 EL7     2      23.220  25.970  17.380  1.00  0.00            
ATOM    159  H16 EL7     2      27.050  22.410  16.570  1.00  0.00            
ATOM    160  H17 EL7     2      27.460  23.540  15.180  1.00  0.00            
ATOM    161  H18 EL7     2      28.280  23.730  16.780  1.00  0.00            
TER
ENDMDL
MODEL        1
ATOM      1  H1  ACD     1      27.130  25.830  20.640  1.00  0.00            
ATOM      2  O1  ACD     1      26.860  25.690  19.730  1.00  0.00            
ATOM      3  C1  ACD     1      27.960  25.390  18.940  1.00  0.00            
ATOM      4  H2  ACD     1      27.830  24.360  18.580  1.00  0.00            
ATOM      5  H3  ACD     1      28.860  25.450  19.570  1.00  0.00            
ATOM      6  C2  ACD     1      28.280  26.330  17.750  1.00  0.00            
ATOM      7  H4  ACD     1      29.300  26.070  17.440  1.00  0.00            
ATOM      8  O2  ACD     1      27.200  26.230  16.790  1.00  0.00            
ATOM      9  C3  ACD     1      27.540  26.840  15.610  1.00  0.00            
ATOM     10  H5  ACD     1      26.760  26.440  14.960  1.00  0.00            
ATOM     11  O3  ACD     1      28.860  26.450  15.140  1.00  0.00            
ATOM     12  C4  ACD     1      28.920  25.450  14.080  1.00  0.00            
ATOM     13  H6  ACD     1      27.920  25.070  13.840  1.00  0.00            
ATOM     14  C5  ACD     1      29.520  26.100  12.840  1.00  0.00            
ATOM     15  H7  ACD     1      30.540  26.440  13.070  1.00  0.00            
ATOM     16  O4  ACD     1      28.690  27.260  12.530  1.00  0.00            
ATOM     17  H8  ACD     1      28.540  27.720  13.360  1.00  0.00            
ATOM     18  C6  ACD     1      29.850  25.130  11.740  1.00  0.00            
ATOM     19  H9  ACD     1      28.920  24.760  11.310  1.00  0.00            
ATOM     20  O5  ACD     1      30.620  25.830  10.760  1.00  0.00            
ATOM     21  H10 ACD     1      31.560  25.750  10.990  1.00  0.00            
ATOM     22  C7  ACD     1      30.610  23.920  12.260  1.00  0.00            
ATOM     23  H11 ACD     1      30.830  23.080  11.580  1.00  0.00            
ATOM     24  O6  ACD     1      29.890  23.390  13.360  1.00  0.00            
ATOM     25  C8  ACD     1      29.730  24.260  14.520  1.00  0.00            
ATOM     26  H12 ACD     1      30.730  24.510  14.890  1.00  0.00            
ATOM     27  C9  ACD     1      28.970  23.510  15.640  1.00  0.00            
ATOM     28  H13 ACD     1      28.750  24.180  16.480  1.00  0.00            
ATOM     29  H14 ACD     1      28.020  23.070  15.300  1.00  0.00            
ATOM     30  O7  ACD     1      29.680  22.390  16.210  1.00  0.00            
ATOM     31  H15 ACD     1      29.250  22.030  16.990  1.00  0.00            
ATOM     32  O8  ACD     1      31.860  24.360  12.790  1.00  0.00            
ATOM     33  C10 ACD     1      33.020  23.690  12.310  1.00  0.00            
ATOM     34  H16 ACD     1      32.830  23.220  11.340  1.00  0.00            
ATOM     35  C11 ACD     1      34.060  24.760  12.110  1.00  0.00            
ATOM     36  H17 ACD     1      34.000  25.390  13.000  1.00  0.00            
ATOM     37  O9  ACD     1      33.970  25.580  10.940  1.00  0.00            
ATOM     38  H18 ACD     1      34.060  25.060  10.130  1.00  0.00            
ATOM     39  C12 ACD     1      35.550  24.220  12.230  1.00  0.00            
ATOM     40  H19 ACD     1      35.800  23.620  11.350  1.00  0.00            
ATOM     41  O10 ACD     1      36.400  25.340  12.280  1.00  0.00            
ATOM     42  H20 ACD     1      36.220  25.860  11.480  1.00  0.00            
ATOM     43  C13 ACD     1      35.750  23.220  13.380  1.00  0.00            
ATOM     44  H21 ACD     1      36.780  22.860  13.320  1.00  0.00            
ATOM     45  O11 ACD     1      34.790  22.220  13.180  1.00  0.00            
ATOM     46  C14 ACD     1      33.430  22.580  13.320  1.00  0.00            
ATOM     47  H22 ACD     1      33.210  22.870  14.350  1.00  0.00            
ATOM     48  C15 ACD     1      32.730  21.230  12.940  1.00  0.00            
ATOM     49  H23 ACD     1      33.260  20.350  13.320  1.00  0.00            
ATOM     50  H24 ACD     1      31.650  21.210  13.160  1.00  0.00            
ATOM     51  O12 ACD     1      32.720  21.010  11.540  1.00  0.00            
ATOM     52  H25 ACD     1      33.580  20.820  11.160  1.00  0.00            
ATOM     53  O13 ACD     1      35.480  23.990  14.610  1.00  0.00            
ATOM     54  C16 ACD     1      36.500  24.010  15.630  1.00  0.00            
ATOM     55  H26 ACD     1      37.360  23.410  15.290  1.00  0.00            
ATOM     56  C17 ACD     1      37.030  25.380  15.700  1.00  0.00            
ATOM     57  H27 ACD     1      36.160  26.050  15.730  1.00  0.00            
ATOM     58  O14 ACD     1      37.790  25.690  14.540  1.00  0.00            
ATOM     59  H28 ACD     1      37.240  25.700  13.750  1.00  0.00            
ATOM     60  C18 ACD     1      37.890  25.480  16.990  1.00  0.00            
ATOM     61  H29 ACD     1      38.760  24.860  16.750  1.00  0.00            
ATOM     62  O15 ACD     1      38.300  26.790  17.280  1.00  0.00            
ATOM     63  H30 ACD     1      37.610  27.150  17.840  1.00  0.00            
ATOM     64  C19 ACD     1      37.190  24.910  18.200  1.00  0.00            
ATOM     65  H31 ACD     1      37.990  25.050  18.930  1.00  0.00            
ATOM     66  O16 ACD     1      36.800  23.530  18.020  1.00  0.00            
ATOM     67  C20 ACD     1      35.890  23.370  16.910  1.00  0.00            
ATOM     68  H32 ACD     1      34.930  23.880  17.040  1.00  0.00            
ATOM     69  C21 ACD     1      35.590  21.910  16.680  1.00  0.00            
ATOM     70  H33 ACD     1      35.190  21.400  17.570  1.00  0.00            
ATOM     71  H34 ACD     1      34.780  21.870  15.940  1.00  0.00            
ATOM     72  O17 ACD     1      36.590  21.140  16.130  1.00  0.00            
ATOM     73  H35 ACD     1      37.120  21.750  15.610  1.00  0.00            
ATOM     74  O18 ACD     1      36.050  25.710  18.550  1.00  0.00            
ATOM     75  C22 ACD     1      35.780  25.880  19.930  1.00  0.00            
ATOM     76  H36 ACD     1      36.440  25.290  20.580  1.00  0.00            
ATOM     77  C23 ACD     1      36.080  27.380  20.200  1.00  0.00            
ATOM     78  H37 ACD     1      35.600  27.950  19.390  1.00  0.00            
ATOM     79  O19 ACD     1      37.500  27.660  20.100  1.00  0.00            
ATOM     80  H38 ACD     1      37.620  28.600  19.920  1.00  0.00            
ATOM     81  C24 ACD     1      35.390  27.890  21.520  1.00  0.00            
ATOM     82  H39 ACD     1      35.950  27.440  22.350  1.00  0.00            
ATOM     83  O20 ACD     1      35.490  29.320  21.540  1.00  0.00            
ATOM     84  H40 ACD     1      35.060  29.670  20.760  1.00  0.00            
ATOM     85  C25 ACD     1      33.970  27.430  21.680  1.00  0.00            
ATOM     86  H41 ACD     1      33.570  27.620  22.680  1.00  0.00            
ATOM     87  O21 ACD     1      33.830  26.080  21.450  1.00  0.00            
ATOM     88  C26 ACD     1      34.310  25.580  20.170  1.00  0.00            
ATOM     89  H42 ACD     1      33.820  26.190  19.400  1.00  0.00            
ATOM     90  C27 ACD     1      33.920  24.140  20.050  1.00  0.00            
ATOM     91  H43 ACD     1      32.860  24.100  20.330  1.00  0.00            
ATOM     92  H44 ACD     1      33.970  23.690  19.050  1.00  0.00            
ATOM     93  O22 ACD     1      34.820  23.320  20.870  1.00  0.00            
ATOM     94  H45 ACD     1      34.830  23.620  21.780  1.00  0.00            
ATOM     95  O23 ACD     1      33.130  28.070  20.790  1.00  0.00            
ATOM     96  C28 ACD     1      31.910  28.570  21.280  1.00  0.00            
ATOM     97  H46 ACD     1      32.040  29.170  22.190  1.00  0.00            
ATOM     98  C29 ACD     1      30.930  27.400  21.410  1.00  0.00            
ATOM     99  H47 ACD     1      31.090  26.810  20.490  1.00  0.00            
ATOM    100  O24 ACD     1      29.560  27.880  21.360  1.00  0.00            
ATOM    101  C30 ACD     1      30.950  26.520  22.730  1.00  0.00            
ATOM    102  H48 ACD     1      30.150  25.790  22.830  1.00  0.00            
ATOM    103  H49 ACD     1      31.910  26.000  22.780  1.00  0.00            
ATOM    104  O25 ACD     1      30.770  27.370  23.850  1.00  0.00            
ATOM    105  H50 ACD     1      29.890  27.720  23.680  1.00  0.00            
ATOM    106  C31 ACD     1      31.470  29.570  20.160  1.00  0.00            
ATOM    107  H51 ACD     1      31.620  29.080  19.190  1.00  0.00            
ATOM    108  O26 ACD     1      32.350  30.720  20.160  1.00  0.00            
ATOM    109  H52 ACD     1      33.240  30.530  19.850  1.00  0.00            
ATOM    110  C32 ACD     1      30.070  29.930  20.380  1.00  0.00            
ATOM    111  H53 ACD     1      30.000  30.360  21.390  1.00  0.00            
ATOM    112  O27 ACD     1      29.650  30.810  19.400  1.00  0.00            
ATOM    113  H54 ACD     1      29.770  31.710  19.710  1.00  0.00            
ATOM    114  C33 ACD     1      29.210  28.690  20.310  1.00  0.00            
ATOM    115  H55 ACD     1      28.160  28.920  20.510  1.00  0.00            
ATOM    116  O28 ACD     1      29.390  28.010  19.060  1.00  0.00            
ATOM    117  C34 ACD     1      28.290  27.780  18.210  1.00  0.00            
ATOM    118  H56 ACD     1      27.340  27.890  18.740  1.00  0.00            
ATOM    119  C35 ACD     1      28.360  28.680  17.020  1.00  0.00            
ATOM    120  H57 ACD     1      29.370  28.780  16.590  1.00  0.00            
ATOM    121  O29 ACD     1      27.900  29.910  17.550  1.00  0.00            
ATOM    122  H58 ACD     1      28.520  30.090  18.260  1.00  0.00            
ATOM    123  C36 ACD     1      27.460  28.310  15.890  1.00  0.00            
ATOM    124  H59 ACD     1      26.390  28.430  16.080  1.00  0.00            
ATOM    125  O30 ACD     1      27.750  28.990  14.680  1.00  0.00            
ATOM    126  H60 ACD     1      27.150  29.740  14.730  1.00  0.00            
ATOM    127  C1  EL7     2      38.160  28.990  12.770  1.00  0.00            
ATOM    128  O1  EL7     2      36.950  29.610  13.220  1.00  0.00            
ATOM    129  C2  EL7     2      36.240  28.880  14.180  1.00  0.00            
ATOM    130  C3  EL7     2      34.940  29.730  14.500  1.00  0.00            
ATOM    131  C4  EL7     2      35.300  31.040  15.210  1.00  0.00            
ATOM    132  N1  EL7     2      33.730  28.930  15.040  1.00  0.00            
ATOM    133  C5  EL7     2      33.740  28.270  16.230  1.00  0.00            
ATOM    134  O2  EL7     2      34.680  28.370  17.010  1.00  0.00            
ATOM    135  C6  EL7     2      32.580  27.330  16.570  1.00  0.00            
ATOM    136  Cl1 EL7     2      32.820  25.700  15.600  1.00  0.00            
ATOM    137  C7  EL7     2      32.480  29.330  14.510  1.00  0.00            
ATOM    138  C8  EL7     2      31.580  30.180  15.170  1.00  0.00            
ATOM    139  C9  EL7     2      31.830  30.840  16.470  1.00  0.00            
ATOM    140  C10 EL7     2      30.570  30.670  14.370  1.00  0.00            
ATOM    141  S1  EL7     2      30.690  29.950  12.780  1.00  0.00            
ATOM    142  C11 EL7     2      32.070  29.110  13.230  1.00  0.00            
ATOM    143  C12 EL7     2      32.880  28.370  12.210  1.00  0.00            
ATOM    144  H1  EL7     2      38.840  28.800  13.610  1.00  0.00            
ATOM    145  H2  EL7     2      37.900  28.070  12.240  1.00  0.00            
ATOM    146  H3  EL7     2      38.560  29.730  12.070  1.00  0.00            
ATOM    147  H4  EL7     2      36.900  28.780  15.050  1.00  0.00            
ATOM    148  H5  EL7     2      36.060  27.900  13.700  1.00  0.00            
ATOM    149  H6  EL7     2      34.650  30.050  13.490  1.00  0.00            
ATOM    150  H7  EL7     2      34.410  31.680  15.290  1.00  0.00            
ATOM    151  H8  EL7     2      35.690  30.760  16.200  1.00  0.00            
ATOM    152  H9  EL7     2      36.100  31.580  14.680  1.00  0.00            
ATOM    153  H10 EL7     2      31.640  27.810  16.280  1.00  0.00            
ATOM    154  H11 EL7     2      32.540  27.070  17.630  1.00  0.00            
ATOM    155  H12 EL7     2      31.130  30.330  17.140  1.00  0.00            
ATOM    156  H13 EL7     2      32.870  30.670  16.780  1.00  0.00            
ATOM    157  H14 EL7     2      31.620  31.910  16.370  1.00  0.00            
ATOM    158  H15 EL7     2      29.700  31.280  14.550  1.00  0.00            
ATOM    159  H16 EL7     2      32.890  29.110  11.400  1.00  0.00            
ATOM    160  H17 EL7     2      33.920  28.130  12.430  1.00  0.00            
ATOM    161  H18 EL7     2      32.380  27.480  11.810  1.00  0.00            
TER
ENDMDL
MODEL        1
ATOM      1  H1  ACD     1      26.920  27.770  24.980  1.00  0.00            
ATOM      2  O1  ACD     1      27.690  28.230  25.330  1.00  0.00            
ATOM      3  C1  ACD     1      28.720  27.760  24.450  1.00  0.00            
ATOM      4  H2  ACD     1      28.690  26.660  24.450  1.00  0.00            
ATOM      5  H3  ACD     1      29.730  27.970  24.830  1.00  0.00            
ATOM      6  C2  ACD     1      28.520  28.170  22.980  1.00  0.00            
ATOM      7  H4  ACD     1      29.420  27.860  22.430  1.00  0.00            
ATOM      8  O2  ACD     1      27.410  27.460  22.420  1.00  0.00            
ATOM      9  C3  ACD     1      27.160  27.720  21.080  1.00  0.00            
ATOM     10  H5  ACD     1      26.270  27.180  20.760  1.00  0.00            
ATOM     11  O3  ACD     1      28.220  27.230  20.280  1.00  0.00            
ATOM     12  C4  ACD     1      28.210  25.840  19.890  1.00  0.00            
ATOM     13  H6  ACD     1      27.360  25.270  20.260  1.00  0.00            
ATOM     14  C5  ACD     1      28.150  25.880  18.400  1.00  0.00            
ATOM     15  H7  ACD     1      28.920  26.450  17.860  1.00  0.00            
ATOM     16  O4  ACD     1      26.950  26.500  17.970  1.00  0.00            
ATOM     17  H8  ACD     1      26.180  26.210  18.480  1.00  0.00            
ATOM     18  C6  ACD     1      28.290  24.470  17.800  1.00  0.00            
ATOM     19  H9  ACD     1      27.460  23.860  18.180  1.00  0.00            
ATOM     20  O5  ACD     1      28.290  24.460  16.400  1.00  0.00            
ATOM     21  H10 ACD     1      29.000  25.080  16.180  1.00  0.00            
ATOM     22  C7  ACD     1      29.570  23.820  18.300  1.00  0.00            
ATOM     23  H11 ACD     1      29.560  22.760  18.000  1.00  0.00            
ATOM     24  O6  ACD     1      29.580  23.860  19.710  1.00  0.00            
ATOM     25  C8  ACD     1      29.510  25.080  20.410  1.00  0.00            
ATOM     26  H12 ACD     1      30.470  25.590  20.250  1.00  0.00            
ATOM     27  C9  ACD     1      29.470  24.690  21.850  1.00  0.00            
ATOM     28  H13 ACD     1      28.780  25.380  22.340  1.00  0.00            
ATOM     29  H14 ACD     1      29.020  23.690  21.870  1.00  0.00            
ATOM     30  O7  ACD     1      30.790  24.760  22.400  1.00  0.00            
ATOM     31  H15 ACD     1      31.330  23.980  22.250  1.00  0.00            
ATOM     32  O8  ACD     1      30.640  24.530  17.760  1.00  0.00            
ATOM     33  C10 ACD     1      31.950  23.830  17.520  1.00  0.00            
ATOM     34  H16 ACD     1      31.870  23.060  16.730  1.00  0.00            
ATOM     35  C11 ACD     1      32.840  24.920  16.890  1.00  0.00            
ATOM     36  H17 ACD     1      32.570  25.870  17.380  1.00  0.00            
ATOM     37  O9  ACD     1      32.460  25.040  15.480  1.00  0.00            
ATOM     38  H18 ACD     1      31.790  25.710  15.300  1.00  0.00            
ATOM     39  C12 ACD     1      34.280  24.610  16.880  1.00  0.00            
ATOM     40  H19 ACD     1      34.460  23.770  16.200  1.00  0.00            
ATOM     41  O10 ACD     1      35.120  25.760  16.550  1.00  0.00            
ATOM     42  H20 ACD     1      34.830  26.220  15.760  1.00  0.00            
ATOM     43  C13 ACD     1      34.670  24.210  18.270  1.00  0.00            
ATOM     44  H21 ACD     1      35.740  23.980  18.380  1.00  0.00            
ATOM     45  O11 ACD     1      34.030  22.970  18.620  1.00  0.00            
ATOM     46  C14 ACD     1      32.590  23.170  18.790  1.00  0.00            
ATOM     47  H22 ACD     1      32.440  23.790  19.680  1.00  0.00            
ATOM     48  C15 ACD     1      31.990  21.790  19.100  1.00  0.00            
ATOM     49  H23 ACD     1      32.810  21.330  19.660  1.00  0.00            
ATOM     50  H24 ACD     1      31.090  22.000  19.700  1.00  0.00            
ATOM     51  O12 ACD     1      31.720  20.950  18.040  1.00  0.00            
ATOM     52  H25 ACD     1      31.900  20.090  18.440  1.00  0.00            
ATOM     53  O13 ACD     1      34.410  25.320  19.170  1.00  0.00            
ATOM     54  C16 ACD     1      35.450  25.730  20.070  1.00  0.00            
ATOM     55  H26 ACD     1      36.400  25.220  19.860  1.00  0.00            
ATOM     56  C17 ACD     1      35.620  27.250  19.970  1.00  0.00            
ATOM     57  H27 ACD     1      34.660  27.730  20.210  1.00  0.00            
ATOM     58  O14 ACD     1      36.030  27.620  18.680  1.00  0.00            
ATOM     59  H28 ACD     1      35.350  27.200  18.150  1.00  0.00            
ATOM     60  C18 ACD     1      36.600  27.760  20.980  1.00  0.00            
ATOM     61  H29 ACD     1      37.610  27.410  20.710  1.00  0.00            
ATOM     62  O15 ACD     1      36.770  29.240  20.860  1.00  0.00            
ATOM     63  H30 ACD     1      35.940  29.510  21.260  1.00  0.00            
ATOM     64  C19 ACD     1      36.350  27.220  22.380  1.00  0.00            
ATOM     65  H31 ACD     1      37.180  27.470  23.050  1.00  0.00            
ATOM     66  O16 ACD     1      36.200  25.810  22.370  1.00  0.00            
ATOM     67  C20 ACD     1      35.170  25.330  21.540  1.00  0.00            
ATOM     68  H32 ACD     1      34.260  25.750  21.990  1.00  0.00            
ATOM     69  C21 ACD     1      35.170  23.850  21.710  1.00  0.00            
ATOM     70  H33 ACD     1      35.400  23.840  22.790  1.00  0.00            
ATOM     71  H34 ACD     1      34.170  23.440  21.520  1.00  0.00            
ATOM     72  O17 ACD     1      36.090  23.080  20.950  1.00  0.00            
ATOM     73  H35 ACD     1      37.010  23.280  21.180  1.00  0.00            
ATOM     74  O18 ACD     1      35.150  27.800  22.890  1.00  0.00            
ATOM     75  C22 ACD     1      35.180  28.320  24.190  1.00  0.00            
ATOM     76  H36 ACD     1      35.740  27.640  24.850  1.00  0.00            
ATOM     77  C23 ACD     1      35.760  29.750  24.270  1.00  0.00            
ATOM     78  H37 ACD     1      35.230  30.400  23.570  1.00  0.00            
ATOM     79  O19 ACD     1      37.120  29.810  23.790  1.00  0.00            
ATOM     80  H38 ACD     1      37.200  30.680  23.390  1.00  0.00            
ATOM     81  C24 ACD     1      35.590  30.330  25.660  1.00  0.00            
ATOM     82  H39 ACD     1      36.160  29.650  26.300  1.00  0.00            
ATOM     83  O20 ACD     1      36.090  31.650  25.700  1.00  0.00            
ATOM     84  H40 ACD     1      37.030  31.580  25.520  1.00  0.00            
ATOM     85  C25 ACD     1      34.070  30.320  25.920  1.00  0.00            
ATOM     86  H41 ACD     1      33.880  30.740  26.910  1.00  0.00            
ATOM     87  O21 ACD     1      33.610  29.000  25.940  1.00  0.00            
ATOM     88  C26 ACD     1      33.810  28.280  24.750  1.00  0.00            
ATOM     89  H42 ACD     1      33.180  28.840  24.050  1.00  0.00            
ATOM     90  C27 ACD     1      33.190  26.870  24.870  1.00  0.00            
ATOM     91  H43 ACD     1      32.200  26.920  25.350  1.00  0.00            
ATOM     92  H44 ACD     1      33.020  26.480  23.860  1.00  0.00            
ATOM     93  O22 ACD     1      34.100  26.020  25.610  1.00  0.00            
ATOM     94  H45 ACD     1      33.880  25.110  25.400  1.00  0.00            
ATOM     95  O23 ACD     1      33.350  31.100  24.990  1.00  0.00            
ATOM     96  C28 ACD     1      32.070  31.710  25.370  1.00  0.00            
ATOM     97  H46 ACD     1      32.230  32.510  26.110  1.00  0.00            
ATOM     98  C29 ACD     1      31.080  30.670  25.850  1.00  0.00            
ATOM     99  H47 ACD     1      31.130  29.740  25.270  1.00  0.00            
ATOM    100  O24 ACD     1      29.680  31.000  25.570  1.00  0.00            
ATOM    101  C30 ACD     1      31.200  30.410  27.410  1.00  0.00            
ATOM    102  H48 ACD     1      30.600  29.570  27.770  1.00  0.00            
ATOM    103  H49 ACD     1      32.230  30.200  27.720  1.00  0.00            
ATOM    104  O25 ACD     1      30.670  31.570  28.100  1.00  0.00            
ATOM    105  H50 ACD     1      29.790  31.850  27.850  1.00  0.00            
ATOM    106  C31 ACD     1      31.640  32.380  24.030  1.00  0.00            
ATOM    107  H51 ACD     1      31.970  31.590  23.340  1.00  0.00            
ATOM    108  O26 ACD     1      32.360  33.590  23.740  1.00  0.00            
ATOM    109  H52 ACD     1      33.310  33.490  23.860  1.00  0.00            
ATOM    110  C32 ACD     1      30.100  32.620  23.970  1.00  0.00            
ATOM    111  H53 ACD     1      29.800  33.420  24.650  1.00  0.00            
ATOM    112  O27 ACD     1      29.810  33.020  22.620  1.00  0.00            
ATOM    113  H54 ACD     1      30.240  33.880  22.570  1.00  0.00            
ATOM    114  C33 ACD     1      29.340  31.310  24.240  1.00  0.00            
ATOM    115  H55 ACD     1      28.290  31.620  24.320  1.00  0.00            
ATOM    116  O28 ACD     1      29.620  30.260  23.380  1.00  0.00            
ATOM    117  C34 ACD     1      28.390  29.700  22.860  1.00  0.00            
ATOM    118  H56 ACD     1      27.550  30.110  23.430  1.00  0.00            
ATOM    119  C35 ACD     1      28.210  30.020  21.400  1.00  0.00            
ATOM    120  H57 ACD     1      29.090  29.690  20.850  1.00  0.00            
ATOM    121  O29 ACD     1      28.180  31.450  21.180  1.00  0.00            
ATOM    122  H58 ACD     1      28.880  31.950  21.620  1.00  0.00            
ATOM    123  C36 ACD     1      26.930  29.280  20.910  1.00  0.00            
ATOM    124  H59 ACD     1      26.160  29.700  21.570  1.00  0.00            
ATOM    125  O30 ACD     1      26.710  29.600  19.570  1.00  0.00            
ATOM    126  H60 ACD     1      27.450  29.360  19.020  1.00  0.00            
ATOM    127  C1  EL7     2      35.240  30.170  16.070  1.00  0.00            
ATOM    128  O1  EL7     2      34.300  30.970  16.850  1.00  0.00            
ATOM    129  C2  EL7     2      34.840  31.420  18.050  1.00  0.00            
ATOM    130  C3  EL7     2      33.720  31.980  18.940  1.00  0.00            
ATOM    131  C4  EL7     2      34.250  32.840  20.060  1.00  0.00            
ATOM    132  N1  EL7     2      32.770  30.970  19.400  1.00  0.00            
ATOM    133  C5  EL7     2      33.050  30.270  20.610  1.00  0.00            
ATOM    134  O2  EL7     2      34.150  30.180  21.130  1.00  0.00            
ATOM    135  C6  EL7     2      31.950  29.650  21.470  1.00  0.00            
ATOM    136  Cl1 EL7     2      31.850  27.870  21.180  1.00  0.00            
ATOM    137  C7  EL7     2      31.570  30.760  18.780  1.00  0.00            
ATOM    138  C8  EL7     2      30.500  31.690  18.750  1.00  0.00            
ATOM    139  C9  EL7     2      30.640  33.080  19.440  1.00  0.00            
ATOM    140  C10 EL7     2      29.320  31.200  18.280  1.00  0.00            
ATOM    141  S1  EL7     2      29.420  29.540  17.810  1.00  0.00            
ATOM    142  C11 EL7     2      31.130  29.540  18.300  1.00  0.00            
ATOM    143  C12 EL7     2      32.060  28.420  17.860  1.00  0.00            
ATOM    144  H1  EL7     2      35.620  29.330  16.660  1.00  0.00            
ATOM    145  H2  EL7     2      34.590  29.790  15.270  1.00  0.00            
ATOM    146  H3  EL7     2      35.990  30.840  15.620  1.00  0.00            
ATOM    147  H4  EL7     2      35.650  32.150  17.940  1.00  0.00            
ATOM    148  H5  EL7     2      35.300  30.590  18.600  1.00  0.00            
ATOM    149  H6  EL7     2      33.210  32.570  18.160  1.00  0.00            
ATOM    150  H7  EL7     2      34.960  32.330  20.720  1.00  0.00            
ATOM    151  H8  EL7     2      34.760  33.700  19.610  1.00  0.00            
ATOM    152  H9  EL7     2      33.460  33.290  20.680  1.00  0.00            
ATOM    153  H10 EL7     2      30.960  30.120  21.360  1.00  0.00            
ATOM    154  H11 EL7     2      32.230  29.680  22.530  1.00  0.00            
ATOM    155  H12 EL7     2      29.650  33.440  19.770  1.00  0.00            
ATOM    156  H13 EL7     2      31.290  33.090  20.330  1.00  0.00            
ATOM    157  H14 EL7     2      30.990  33.800  18.700  1.00  0.00            
ATOM    158  H15 EL7     2      28.400  31.750  18.140  1.00  0.00            
ATOM    159  H16 EL7     2      31.380  27.590  17.650  1.00  0.00            
ATOM    160  H17 EL7     2      32.570  28.680  16.920  1.00  0.00            
ATOM    161  H18 EL7     2      32.820  28.130  18.600  1.00  0.00            
TER
ENDMDL
MODEL        1
ATOM      1  H1  ACD     1      31.300  26.710  19.950  1.00  0.00            
ATOM      2  O1  ACD     1      32.050  27.260  20.190  1.00  0.00            
ATOM      3  C1  ACD     1      33.260  26.690  19.660  1.00  0.00            
ATOM      4  H2  ACD     1      33.410  25.620  19.820  1.00  0.00            
ATOM      5  H3  ACD     1      34.080  27.170  20.220  1.00  0.00            
ATOM      6  C2  ACD     1      33.400  27.030  18.150  1.00  0.00            
ATOM      7  H4  ACD     1      34.280  26.540  17.720  1.00  0.00            
ATOM      8  O2  ACD     1      32.220  26.550  17.520  1.00  0.00            
ATOM      9  C3  ACD     1      32.460  26.500  16.110  1.00  0.00            
ATOM     10  H5  ACD     1      31.530  26.040  15.750  1.00  0.00            
ATOM     11  O3  ACD     1      33.600  25.680  15.730  1.00  0.00            
ATOM     12  C4  ACD     1      33.380  24.400  15.130  1.00  0.00            
ATOM     13  H6  ACD     1      32.320  24.150  14.970  1.00  0.00            
ATOM     14  C5  ACD     1      34.090  24.320  13.810  1.00  0.00            
ATOM     15  H7  ACD     1      35.110  24.720  13.940  1.00  0.00            
ATOM     16  O4  ACD     1      33.500  25.130  12.890  1.00  0.00            
ATOM     17  H8  ACD     1      34.200  25.430  12.300  1.00  0.00            
ATOM     18  C6  ACD     1      34.220  22.890  13.110  1.00  0.00            
ATOM     19  H9  ACD     1      33.220  22.520  12.840  1.00  0.00            
ATOM     20  O5  ACD     1      35.020  22.750  11.940  1.00  0.00            
ATOM     21  H10 ACD     1      35.950  22.830  12.170  1.00  0.00            
ATOM     22  C7  ACD     1      34.770  21.970  14.200  1.00  0.00            
ATOM     23  H11 ACD     1      34.770  20.910  13.910  1.00  0.00            
ATOM     24  O6  ACD     1      33.820  22.010  15.320  1.00  0.00            
ATOM     25  C8  ACD     1      33.840  23.250  16.090  1.00  0.00            
ATOM     26  H12 ACD     1      34.840  23.430  16.520  1.00  0.00            
ATOM     27  C9  ACD     1      33.000  23.000  17.290  1.00  0.00            
ATOM     28  H13 ACD     1      32.790  23.960  17.800  1.00  0.00            
ATOM     29  H14 ACD     1      32.020  22.610  17.010  1.00  0.00            
ATOM     30  O7  ACD     1      33.650  22.130  18.190  1.00  0.00            
ATOM     31  H15 ACD     1      34.600  22.300  18.110  1.00  0.00            
ATOM     32  O8  ACD     1      36.040  22.450  14.670  1.00  0.00            
ATOM     33  C10 ACD     1      37.290  21.890  14.220  1.00  0.00            
ATOM     34  H16 ACD     1      37.120  21.050  13.520  1.00  0.00            
ATOM     35  C11 ACD     1      38.160  22.960  13.640  1.00  0.00            
ATOM     36  H17 ACD     1      38.030  23.930  14.140  1.00  0.00            
ATOM     37  O9  ACD     1      37.830  23.180  12.220  1.00  0.00            
ATOM     38  H18 ACD     1      38.490  23.730  11.800  1.00  0.00            
ATOM     39  C12 ACD     1      39.610  22.670  13.710  1.00  0.00            
ATOM     40  H19 ACD     1      39.990  22.010  12.920  1.00  0.00            
ATOM     41  O10 ACD     1      40.430  23.900  13.560  1.00  0.00            
ATOM     42  H20 ACD     1      40.410  24.280  12.680  1.00  0.00            
ATOM     43  C13 ACD     1      40.040  22.120  15.080  1.00  0.00            
ATOM     44  H21 ACD     1      41.110  21.900  15.010  1.00  0.00            
ATOM     45  O11 ACD     1      39.290  20.920  15.250  1.00  0.00            
ATOM     46  C14 ACD     1      37.880  21.110  15.420  1.00  0.00            
ATOM     47  H22 ACD     1      37.670  21.760  16.280  1.00  0.00            
ATOM     48  C15 ACD     1      37.320  19.720  15.740  1.00  0.00            
ATOM     49  H23 ACD     1      37.810  19.300  16.630  1.00  0.00            
ATOM     50  H24 ACD     1      36.270  19.900  16.000  1.00  0.00            
ATOM     51  O12 ACD     1      37.420  18.720  14.730  1.00  0.00            
ATOM     52  H25 ACD     1      36.850  17.980  14.920  1.00  0.00            
ATOM     53  O13 ACD     1      39.820  23.000  16.190  1.00  0.00            
ATOM     54  C16 ACD     1      40.900  23.100  17.130  1.00  0.00            
ATOM     55  H26 ACD     1      41.580  22.250  17.000  1.00  0.00            
ATOM     56  C17 ACD     1      41.580  24.370  16.770  1.00  0.00            
ATOM     57  H27 ACD     1      40.810  25.140  16.700  1.00  0.00            
ATOM     58  O14 ACD     1      42.210  24.330  15.460  1.00  0.00            
ATOM     59  H28 ACD     1      41.570  24.180  14.760  1.00  0.00            
ATOM     60  C18 ACD     1      42.470  24.790  17.860  1.00  0.00            
ATOM     61  H29 ACD     1      43.410  24.230  17.850  1.00  0.00            
ATOM     62  O15 ACD     1      42.820  26.210  17.680  1.00  0.00            
ATOM     63  H30 ACD     1      41.980  26.640  17.510  1.00  0.00            
ATOM     64  C19 ACD     1      41.750  24.770  19.240  1.00  0.00            
ATOM     65  H31 ACD     1      42.510  24.900  20.020  1.00  0.00            
ATOM     66  O16 ACD     1      41.230  23.440  19.350  1.00  0.00            
ATOM     67  C20 ACD     1      40.320  23.000  18.450  1.00  0.00            
ATOM     68  H32 ACD     1      39.410  23.600  18.510  1.00  0.00            
ATOM     69  C21 ACD     1      40.010  21.530  18.790  1.00  0.00            
ATOM     70  H33 ACD     1      39.560  21.520  19.790  1.00  0.00            
ATOM     71  H34 ACD     1      39.310  21.180  18.010  1.00  0.00            
ATOM     72  O17 ACD     1      41.170  20.680  18.650  1.00  0.00            
ATOM     73  H35 ACD     1      41.870  20.990  19.250  1.00  0.00            
ATOM     74  O18 ACD     1      40.670  25.690  19.290  1.00  0.00            
ATOM     75  C22 ACD     1      40.420  26.430  20.530  1.00  0.00            
ATOM     76  H36 ACD     1      41.040  26.080  21.370  1.00  0.00            
ATOM     77  C23 ACD     1      40.810  27.880  20.300  1.00  0.00            
ATOM     78  H37 ACD     1      40.350  28.210  19.370  1.00  0.00            
ATOM     79  O19 ACD     1      42.290  27.930  20.150  1.00  0.00            
ATOM     80  H38 ACD     1      42.590  27.170  19.650  1.00  0.00            
ATOM     81  C24 ACD     1      40.420  28.710  21.530  1.00  0.00            
ATOM     82  H39 ACD     1      40.900  28.320  22.430  1.00  0.00            
ATOM     83  O20 ACD     1      40.750  30.090  21.230  1.00  0.00            
ATOM     84  H40 ACD     1      40.780  30.200  20.270  1.00  0.00            
ATOM     85  C25 ACD     1      38.930  28.560  21.710  1.00  0.00            
ATOM     86  H41 ACD     1      38.530  29.110  22.560  1.00  0.00            
ATOM     87  O21 ACD     1      38.570  27.180  21.890  1.00  0.00            
ATOM     88  C26 ACD     1      38.900  26.300  20.850  1.00  0.00            
ATOM     89  H42 ACD     1      38.340  26.730  20.010  1.00  0.00            
ATOM     90  C27 ACD     1      38.480  24.870  21.150  1.00  0.00            
ATOM     91  H43 ACD     1      37.410  24.760  21.380  1.00  0.00            
ATOM     92  H44 ACD     1      38.740  24.360  20.210  1.00  0.00            
ATOM     93  O22 ACD     1      39.190  24.140  22.230  1.00  0.00            
ATOM     94  H45 ACD     1      38.740  24.360  23.050  1.00  0.00            
ATOM     95  O23 ACD     1      38.280  29.080  20.540  1.00  0.00            
ATOM     96  C28 ACD     1      37.110  29.850  20.720  1.00  0.00            
ATOM     97  H46 ACD     1      37.220  30.550  21.560  1.00  0.00            
ATOM     98  C29 ACD     1      35.890  28.920  20.870  1.00  0.00            
ATOM     99  H47 ACD     1      36.060  28.080  20.180  1.00  0.00            
ATOM    100  O24 ACD     1      34.670  29.620  20.600  1.00  0.00            
ATOM    101  C30 ACD     1      35.660  28.320  22.250  1.00  0.00            
ATOM    102  H48 ACD     1      34.600  28.020  22.230  1.00  0.00            
ATOM    103  H49 ACD     1      36.360  27.500  22.460  1.00  0.00            
ATOM    104  O25 ACD     1      35.760  29.230  23.320  1.00  0.00            
ATOM    105  H50 ACD     1      36.500  28.990  23.880  1.00  0.00            
ATOM    106  C31 ACD     1      37.040  30.670  19.450  1.00  0.00            
ATOM    107  H51 ACD     1      37.120  29.960  18.620  1.00  0.00            
ATOM    108  O26 ACD     1      38.080  31.700  19.480  1.00  0.00            
ATOM    109  H52 ACD     1      38.940  31.270  19.560  1.00  0.00            
ATOM    110  C32 ACD     1      35.670  31.250  19.140  1.00  0.00            
ATOM    111  H53 ACD     1      35.470  31.990  19.920  1.00  0.00            
ATOM    112  O27 ACD     1      35.570  31.780  17.830  1.00  0.00            
ATOM    113  H54 ACD     1      34.620  31.840  17.720  1.00  0.00            
ATOM    114  C33 ACD     1      34.600  30.170  19.320  1.00  0.00            
ATOM    115  H55 ACD     1      33.640  30.690  19.300  1.00  0.00            
ATOM    116  O28 ACD     1      34.780  29.040  18.470  1.00  0.00            
ATOM    117  C34 ACD     1      33.640  28.520  17.820  1.00  0.00            
ATOM    118  H56 ACD     1      32.680  28.950  18.140  1.00  0.00            
ATOM    119  C35 ACD     1      33.930  28.510  16.320  1.00  0.00            
ATOM    120  H57 ACD     1      34.760  27.810  16.130  1.00  0.00            
ATOM    121  O29 ACD     1      34.330  29.820  15.780  1.00  0.00            
ATOM    122  H58 ACD     1      35.160  30.020  16.210  1.00  0.00            
ATOM    123  C36 ACD     1      32.730  27.880  15.530  1.00  0.00            
ATOM    124  H59 ACD     1      31.790  28.390  15.760  1.00  0.00            
ATOM    125  O30 ACD     1      32.990  27.830  14.170  1.00  0.00            
ATOM    126  H60 ACD     1      33.360  26.960  14.040  1.00  0.00            
ATOM    127  C1  EL7     2      43.110  26.230  12.750  1.00  0.00            
ATOM    128  O1  EL7     2      42.310  27.350  13.010  1.00  0.00            
ATOM    129  C2  EL7     2      41.330  27.240  14.220  1.00  0.00            
ATOM    130  C3  EL7     2      40.740  28.700  14.430  1.00  0.00            
ATOM    131  C4  EL7     2      41.760  29.720  14.980  1.00  0.00            
ATOM    132  N1  EL7     2      39.450  28.630  15.220  1.00  0.00            
ATOM    133  C5  EL7     2      39.440  27.940  16.450  1.00  0.00            
ATOM    134  O2  EL7     2      40.420  27.480  16.930  1.00  0.00            
ATOM    135  C6  EL7     2      38.230  27.790  17.290  1.00  0.00            
ATOM    136  Cl1 EL7     2      37.650  26.030  17.440  1.00  0.00            
ATOM    137  C7  EL7     2      38.300  28.970  14.550  1.00  0.00            
ATOM    138  C8  EL7     2      37.820  30.310  14.420  1.00  0.00            
ATOM    139  C9  EL7     2      38.460  31.410  15.180  1.00  0.00            
ATOM    140  C10 EL7     2      36.690  30.420  13.760  1.00  0.00            
ATOM    141  S1  EL7     2      36.070  28.920  13.230  1.00  0.00            
ATOM    142  C11 EL7     2      37.590  28.040  13.820  1.00  0.00            
ATOM    143  C12 EL7     2      38.000  26.620  13.520  1.00  0.00            
ATOM    144  H1  EL7     2      44.120  26.450  13.140  1.00  0.00            
ATOM    145  H2  EL7     2      42.710  25.320  13.210  1.00  0.00            
ATOM    146  H3  EL7     2      43.070  26.090  11.670  1.00  0.00            
ATOM    147  H4  EL7     2      41.890  26.950  15.110  1.00  0.00            
ATOM    148  H5  EL7     2      40.600  26.460  13.950  1.00  0.00            
ATOM    149  H6  EL7     2      40.480  29.160  13.470  1.00  0.00            
ATOM    150  H7  EL7     2      41.940  29.510  16.040  1.00  0.00            
ATOM    151  H8  EL7     2      42.710  29.550  14.470  1.00  0.00            
ATOM    152  H9  EL7     2      41.400  30.750  14.840  1.00  0.00            
ATOM    153  H10 EL7     2      37.360  28.310  16.870  1.00  0.00            
ATOM    154  H11 EL7     2      38.410  28.190  18.300  1.00  0.00            
ATOM    155  H12 EL7     2      37.830  32.290  15.360  1.00  0.00            
ATOM    156  H13 EL7     2      38.750  31.050  16.170  1.00  0.00            
ATOM    157  H14 EL7     2      39.360  31.720  14.630  1.00  0.00            
ATOM    158  H15 EL7     2      36.120  31.340  13.680  1.00  0.00            
ATOM    159  H16 EL7     2      37.160  26.000  13.170  1.00  0.00            
ATOM    160  H17 EL7     2      38.720  26.430  12.720  1.00  0.00            
ATOM    161  H18 EL7     2      38.430  26.050  14.360  1.00  0.00            
TER
ENDMDL
MODEL        1
ATOM      1  H1  ACD     1      18.260  33.470  14.390  1.00  0.00            
ATOM      2  O1  ACD     1      18.470  33.700  15.300  1.00  0.00            
ATOM      3  C1  ACD     1      19.670  33.040  15.560  1.00  0.00            
ATOM      4  H2  ACD     1      19.530  31.980  15.320  1.00  0.00            
ATOM      5  H3  ACD     1      19.810  33.020  16.650  1.00  0.00            
ATOM      6  C2  ACD     1      20.840  33.590  14.790  1.00  0.00            
ATOM      7  H4  ACD     1      21.710  33.160  15.300  1.00  0.00            
ATOM      8  O2  ACD     1      20.720  33.220  13.420  1.00  0.00            
ATOM      9  C3  ACD     1      21.640  33.680  12.480  1.00  0.00            
ATOM     10  H5  ACD     1      21.230  33.380  11.510  1.00  0.00            
ATOM     11  O3  ACD     1      22.980  33.180  12.730  1.00  0.00            
ATOM     12  C4  ACD     1      23.190  32.020  11.860  1.00  0.00            
ATOM     13  H6  ACD     1      22.280  31.660  11.360  1.00  0.00            
ATOM     14  C5  ACD     1      24.290  32.280  10.790  1.00  0.00            
ATOM     15  H7  ACD     1      25.180  32.710  11.270  1.00  0.00            
ATOM     16  O4  ACD     1      23.810  33.310   9.980  1.00  0.00            
ATOM     17  H8  ACD     1      24.420  33.500   9.260  1.00  0.00            
ATOM     18  C6  ACD     1      24.730  31.090  10.000  1.00  0.00            
ATOM     19  H9  ACD     1      23.830  30.770   9.460  1.00  0.00            
ATOM     20  O5  ACD     1      25.800  31.530   9.100  1.00  0.00            
ATOM     21  H10 ACD     1      26.610  31.470   9.620  1.00  0.00            
ATOM     22  C7  ACD     1      25.200  30.070  11.070  1.00  0.00            
ATOM     23  H11 ACD     1      25.330  29.140  10.520  1.00  0.00            
ATOM     24  O6  ACD     1      24.200  29.800  12.030  1.00  0.00            
ATOM     25  C8  ACD     1      23.740  30.950  12.740  1.00  0.00            
ATOM     26  H12 ACD     1      24.570  31.360  13.320  1.00  0.00            
ATOM     27  C9  ACD     1      22.780  30.480  13.830  1.00  0.00            
ATOM     28  H13 ACD     1      23.310  29.710  14.410  1.00  0.00            
ATOM     29  H14 ACD     1      22.530  31.310  14.490  1.00  0.00            
ATOM     30  O7  ACD     1      21.570  29.920  13.340  1.00  0.00            
ATOM     31  H15 ACD     1      21.080  29.480  14.040  1.00  0.00            
ATOM     32  O8  ACD     1      26.420  30.430  11.750  1.00  0.00            
ATOM     33  C10 ACD     1      27.240  29.390  12.290  1.00  0.00            
ATOM     34  H16 ACD     1      27.590  28.760  11.460  1.00  0.00            
ATOM     35  C11 ACD     1      28.420  30.070  12.900  1.00  0.00            
ATOM     36  H17 ACD     1      27.980  30.890  13.470  1.00  0.00            
ATOM     37  O9  ACD     1      29.170  30.710  11.900  1.00  0.00            
ATOM     38  H18 ACD     1      29.700  31.370  12.360  1.00  0.00            
ATOM     39  C12 ACD     1      29.240  29.140  13.870  1.00  0.00            
ATOM     40  H19 ACD     1      29.580  28.230  13.370  1.00  0.00            
ATOM     41  O10 ACD     1      30.390  29.770  14.460  1.00  0.00            
ATOM     42  H20 ACD     1      30.790  29.030  14.940  1.00  0.00            
ATOM     43  C13 ACD     1      28.310  28.580  14.890  1.00  0.00            
ATOM     44  H21 ACD     1      28.900  27.880  15.500  1.00  0.00            
ATOM     45  O11 ACD     1      27.370  27.780  14.220  1.00  0.00            
ATOM     46  C14 ACD     1      26.470  28.500  13.330  1.00  0.00            
ATOM     47  H22 ACD     1      25.840  29.100  14.010  1.00  0.00            
ATOM     48  C15 ACD     1      25.670  27.330  12.660  1.00  0.00            
ATOM     49  H23 ACD     1      25.180  27.640  11.740  1.00  0.00            
ATOM     50  H24 ACD     1      26.460  26.660  12.300  1.00  0.00            
ATOM     51  O12 ACD     1      24.760  26.610  13.450  1.00  0.00            
ATOM     52  H25 ACD     1      25.260  26.240  14.180  1.00  0.00            
ATOM     53  O13 ACD     1      27.810  29.630  15.590  1.00  0.00            
ATOM     54  C16 ACD     1      27.620  29.410  17.020  1.00  0.00            
ATOM     55  H26 ACD     1      28.120  28.490  17.340  1.00  0.00            
ATOM     56  C17 ACD     1      28.270  30.660  17.680  1.00  0.00            
ATOM     57  H27 ACD     1      27.720  31.540  17.340  1.00  0.00            
ATOM     58  O14 ACD     1      29.630  30.600  17.320  1.00  0.00            
ATOM     59  H28 ACD     1      29.560  30.690  16.370  1.00  0.00            
ATOM     60  C18 ACD     1      28.080  30.630  19.220  1.00  0.00            
ATOM     61  H29 ACD     1      28.570  29.720  19.580  1.00  0.00            
ATOM     62  O15 ACD     1      28.510  31.830  19.850  1.00  0.00            
ATOM     63  H30 ACD     1      27.720  32.370  19.930  1.00  0.00            
ATOM     64  C19 ACD     1      26.600  30.390  19.560  1.00  0.00            
ATOM     65  H31 ACD     1      26.530  30.160  20.620  1.00  0.00            
ATOM     66  O16 ACD     1      26.080  29.230  18.910  1.00  0.00            
ATOM     67  C20 ACD     1      26.230  29.190  17.490  1.00  0.00            
ATOM     68  H32 ACD     1      25.750  30.050  17.020  1.00  0.00            
ATOM     69  C21 ACD     1      25.610  27.830  17.080  1.00  0.00            
ATOM     70  H33 ACD     1      25.750  27.560  16.020  1.00  0.00            
ATOM     71  H34 ACD     1      26.160  27.030  17.600  1.00  0.00            
ATOM     72  O17 ACD     1      24.200  27.940  17.310  1.00  0.00            
ATOM     73  H35 ACD     1      23.990  27.450  18.110  1.00  0.00            
ATOM     74  O18 ACD     1      25.900  31.570  19.230  1.00  0.00            
ATOM     75  C22 ACD     1      24.840  31.920  20.220  1.00  0.00            
ATOM     76  H36 ACD     1      24.750  31.150  20.990  1.00  0.00            
ATOM     77  C23 ACD     1      25.210  33.230  20.830  1.00  0.00            
ATOM     78  H37 ACD     1      25.290  34.000  20.050  1.00  0.00            
ATOM     79  O19 ACD     1      26.400  33.160  21.580  1.00  0.00            
ATOM     80  H38 ACD     1      26.230  32.530  22.280  1.00  0.00            
ATOM     81  C24 ACD     1      23.990  33.750  21.710  1.00  0.00            
ATOM     82  H39 ACD     1      23.770  33.050  22.520  1.00  0.00            
ATOM     83  O20 ACD     1      24.330  35.020  22.320  1.00  0.00            
ATOM     84  H40 ACD     1      24.270  34.920  23.280  1.00  0.00            
ATOM     85  C25 ACD     1      22.680  33.860  20.920  1.00  0.00            
ATOM     86  H41 ACD     1      21.840  34.100  21.580  1.00  0.00            
ATOM     87  O21 ACD     1      22.510  32.550  20.390  1.00  0.00            
ATOM     88  C26 ACD     1      23.540  32.060  19.430  1.00  0.00            
ATOM     89  H42 ACD     1      23.720  32.790  18.640  1.00  0.00            
ATOM     90  C27 ACD     1      23.000  30.850  18.730  1.00  0.00            
ATOM     91  H43 ACD     1      22.040  31.150  18.290  1.00  0.00            
ATOM     92  H44 ACD     1      23.600  30.550  17.860  1.00  0.00            
ATOM     93  O22 ACD     1      22.730  29.740  19.470  1.00  0.00            
ATOM     94  H45 ACD     1      23.470  29.130  19.410  1.00  0.00            
ATOM     95  O23 ACD     1      22.880  34.850  19.920  1.00  0.00            
ATOM     96  C28 ACD     1      21.720  35.590  19.520  1.00  0.00            
ATOM     97  H46 ACD     1      21.160  36.010  20.360  1.00  0.00            
ATOM     98  C29 ACD     1      20.800  34.660  18.650  1.00  0.00            
ATOM     99  H47 ACD     1      21.420  33.920  18.120  1.00  0.00            
ATOM    100  O24 ACD     1      19.930  35.440  17.860  1.00  0.00            
ATOM    101  C30 ACD     1      19.810  33.880  19.540  1.00  0.00            
ATOM    102  H48 ACD     1      19.120  33.310  18.910  1.00  0.00            
ATOM    103  H49 ACD     1      20.190  33.130  20.240  1.00  0.00            
ATOM    104  O25 ACD     1      18.910  34.730  20.280  1.00  0.00            
ATOM    105  H50 ACD     1      18.400  35.040  19.520  1.00  0.00            
ATOM    106  C31 ACD     1      22.280  36.880  18.740  1.00  0.00            
ATOM    107  H51 ACD     1      23.120  36.410  18.230  1.00  0.00            
ATOM    108  O26 ACD     1      22.720  37.910  19.670  1.00  0.00            
ATOM    109  H52 ACD     1      23.680  37.820  19.730  1.00  0.00            
ATOM    110  C32 ACD     1      21.340  37.400  17.660  1.00  0.00            
ATOM    111  H53 ACD     1      20.610  37.850  18.340  1.00  0.00            
ATOM    112  O27 ACD     1      21.870  38.330  16.750  1.00  0.00            
ATOM    113  H54 ACD     1      22.000  37.880  15.910  1.00  0.00            
ATOM    114  C33 ACD     1      20.600  36.320  16.930  1.00  0.00            
ATOM    115  H55 ACD     1      19.850  36.840  16.330  1.00  0.00            
ATOM    116  O28 ACD     1      21.530  35.490  16.100  1.00  0.00            
ATOM    117  C34 ACD     1      21.030  35.090  14.810  1.00  0.00            
ATOM    118  H56 ACD     1      20.070  35.610  14.660  1.00  0.00            
ATOM    119  C35 ACD     1      21.970  35.710  13.900  1.00  0.00            
ATOM    120  H57 ACD     1      22.930  35.290  14.230  1.00  0.00            
ATOM    121  O29 ACD     1      21.980  37.140  13.940  1.00  0.00            
ATOM    122  H58 ACD     1      22.550  37.550  13.290  1.00  0.00            
ATOM    123  C36 ACD     1      21.710  35.190  12.450  1.00  0.00            
ATOM    124  H59 ACD     1      20.750  35.560  12.070  1.00  0.00            
ATOM    125  O30 ACD     1      22.770  35.570  11.560  1.00  0.00            
ATOM    126  H60 ACD     1      23.260  34.750  11.420  1.00  0.00            
ATOM    127  C1  EL7     2      31.570  33.680  17.860  1.00  0.00            
ATOM    128  O1  EL7     2      30.810  34.180  16.680  1.00  0.00            
ATOM    129  C2  EL7     2      29.400  34.260  17.050  1.00  0.00            
ATOM    130  C3  EL7     2      28.800  35.440  16.160  1.00  0.00            
ATOM    131  C4  EL7     2      29.210  36.850  16.640  1.00  0.00            
ATOM    132  N1  EL7     2      27.360  35.350  15.950  1.00  0.00            
ATOM    133  C5  EL7     2      26.520  35.140  17.040  1.00  0.00            
ATOM    134  O2  EL7     2      26.890  35.180  18.220  1.00  0.00            
ATOM    135  C6  EL7     2      25.110  34.590  16.800  1.00  0.00            
ATOM    136  Cl1 EL7     2      25.120  32.880  16.410  1.00  0.00            
ATOM    137  C7  EL7     2      26.880  35.590  14.680  1.00  0.00            
ATOM    138  C8  EL7     2      26.090  36.740  14.440  1.00  0.00            
ATOM    139  C9  EL7     2      25.910  37.870  15.440  1.00  0.00            
ATOM    140  C10 EL7     2      25.620  36.910  13.150  1.00  0.00            
ATOM    141  S1  EL7     2      26.090  35.510  12.200  1.00  0.00            
ATOM    142  C11 EL7     2      27.020  34.810  13.510  1.00  0.00            
ATOM    143  C12 EL7     2      27.600  33.440  13.390  1.00  0.00            
ATOM    144  H1  EL7     2      31.870  34.500  18.520  1.00  0.00            
ATOM    145  H2  EL7     2      30.920  33.040  18.480  1.00  0.00            
ATOM    146  H3  EL7     2      32.340  32.950  17.580  1.00  0.00            
ATOM    147  H4  EL7     2      29.260  34.630  18.070  1.00  0.00            
ATOM    148  H5  EL7     2      28.940  33.280  16.880  1.00  0.00            
ATOM    149  H6  EL7     2      29.240  35.240  15.180  1.00  0.00            
ATOM    150  H7  EL7     2      28.610  37.250  17.470  1.00  0.00            
ATOM    151  H8  EL7     2      30.290  36.890  16.790  1.00  0.00            
ATOM    152  H9  EL7     2      29.030  37.540  15.800  1.00  0.00            
ATOM    153  H10 EL7     2      24.640  35.160  15.990  1.00  0.00            
ATOM    154  H11 EL7     2      24.520  34.580  17.720  1.00  0.00            
ATOM    155  H12 EL7     2      26.160  37.670  16.490  1.00  0.00            
ATOM    156  H13 EL7     2      26.510  38.730  15.100  1.00  0.00            
ATOM    157  H14 EL7     2      24.910  38.320  15.440  1.00  0.00            
ATOM    158  H15 EL7     2      24.990  37.680  12.720  1.00  0.00            
ATOM    159  H16 EL7     2      26.810  32.840  13.860  1.00  0.00            
ATOM    160  H17 EL7     2      27.870  33.190  12.360  1.00  0.00            
ATOM    161  H18 EL7     2      28.460  33.360  14.060  1.00  0.00            
TER
ENDMDL
MODEL        1
ATOM      1  H1  ACD     1      26.530  25.780  18.190  1.00  0.00            
ATOM      2  O1  ACD     1      27.140  26.410  18.600  1.00  0.00            
ATOM      3  C1  ACD     1      27.540  27.360  17.640  1.00  0.00            
ATOM      4  H2  ACD     1      28.550  27.710  17.910  1.00  0.00            
ATOM      5  H3  ACD     1      26.920  28.260  17.720  1.00  0.00            
ATOM      6  C2  ACD     1      27.750  26.650  16.300  1.00  0.00            
ATOM      7  H4  ACD     1      28.760  26.230  16.440  1.00  0.00            
ATOM      8  O2  ACD     1      26.710  25.690  16.010  1.00  0.00            
ATOM      9  C3  ACD     1      26.870  25.010  14.780  1.00  0.00            
ATOM     10  H5  ACD     1      26.120  24.250  14.530  1.00  0.00            
ATOM     11  O3  ACD     1      28.220  24.330  14.870  1.00  0.00            
ATOM     12  C4  ACD     1      28.230  22.960  15.020  1.00  0.00            
ATOM     13  H6  ACD     1      27.230  22.530  15.190  1.00  0.00            
ATOM     14  C5  ACD     1      28.700  22.390  13.700  1.00  0.00            
ATOM     15  H7  ACD     1      29.700  22.760  13.420  1.00  0.00            
ATOM     16  O4  ACD     1      27.700  22.690  12.720  1.00  0.00            
ATOM     17  H8  ACD     1      27.310  23.560  12.810  1.00  0.00            
ATOM     18  C6  ACD     1      28.940  20.830  13.820  1.00  0.00            
ATOM     19  H9  ACD     1      27.910  20.530  14.040  1.00  0.00            
ATOM     20  O5  ACD     1      29.360  20.170  12.540  1.00  0.00            
ATOM     21  H10 ACD     1      28.800  20.440  11.810  1.00  0.00            
ATOM     22  C7  ACD     1      29.760  20.450  15.060  1.00  0.00            
ATOM     23  H11 ACD     1      29.840  19.360  15.190  1.00  0.00            
ATOM     24  O6  ACD     1      29.210  21.140  16.180  1.00  0.00            
ATOM     25  C8  ACD     1      29.120  22.580  16.210  1.00  0.00            
ATOM     26  H12 ACD     1      30.150  22.920  16.070  1.00  0.00            
ATOM     27  C9  ACD     1      28.650  23.010  17.560  1.00  0.00            
ATOM     28  H13 ACD     1      28.340  24.060  17.560  1.00  0.00            
ATOM     29  H14 ACD     1      27.760  22.430  17.810  1.00  0.00            
ATOM     30  O7  ACD     1      29.610  22.960  18.550  1.00  0.00            
ATOM     31  H15 ACD     1      29.380  23.600  19.230  1.00  0.00            
ATOM     32  O8  ACD     1      31.090  20.920  14.960  1.00  0.00            
ATOM     33  C10 ACD     1      32.160  20.320  15.680  1.00  0.00            
ATOM     34  H16 ACD     1      32.020  19.230  15.770  1.00  0.00            
ATOM     35  C11 ACD     1      33.430  20.610  14.840  1.00  0.00            
ATOM     36  H17 ACD     1      33.340  21.590  14.360  1.00  0.00            
ATOM     37  O9  ACD     1      33.660  19.590  13.790  1.00  0.00            
ATOM     38  H18 ACD     1      32.950  19.470  13.160  1.00  0.00            
ATOM     39  C12 ACD     1      34.690  20.550  15.750  1.00  0.00            
ATOM     40  H19 ACD     1      34.720  19.550  16.200  1.00  0.00            
ATOM     41  O10 ACD     1      35.870  20.740  15.020  1.00  0.00            
ATOM     42  H20 ACD     1      35.670  20.210  14.250  1.00  0.00            
ATOM     43  C13 ACD     1      34.600  21.340  16.990  1.00  0.00            
ATOM     44  H21 ACD     1      35.560  21.190  17.490  1.00  0.00            
ATOM     45  O11 ACD     1      33.550  20.780  17.750  1.00  0.00            
ATOM     46  C14 ACD     1      32.240  20.890  17.140  1.00  0.00            
ATOM     47  H22 ACD     1      31.860  21.920  17.220  1.00  0.00            
ATOM     48  C15 ACD     1      31.420  20.110  18.140  1.00  0.00            
ATOM     49  H23 ACD     1      30.480  19.910  17.630  1.00  0.00            
ATOM     50  H24 ACD     1      31.820  19.120  18.390  1.00  0.00            
ATOM     51  O12 ACD     1      31.080  20.880  19.300  1.00  0.00            
ATOM     52  H25 ACD     1      30.550  21.610  18.970  1.00  0.00            
ATOM     53  O13 ACD     1      34.430  22.710  16.750  1.00  0.00            
ATOM     54  C16 ACD     1      35.120  23.510  17.700  1.00  0.00            
ATOM     55  H26 ACD     1      35.480  22.870  18.510  1.00  0.00            
ATOM     56  C17 ACD     1      36.440  24.050  16.940  1.00  0.00            
ATOM     57  H27 ACD     1      36.140  24.550  16.010  1.00  0.00            
ATOM     58  O14 ACD     1      37.270  22.970  16.570  1.00  0.00            
ATOM     59  H28 ACD     1      36.850  22.520  15.840  1.00  0.00            
ATOM     60  C18 ACD     1      37.190  25.090  17.780  1.00  0.00            
ATOM     61  H29 ACD     1      37.640  24.600  18.660  1.00  0.00            
ATOM     62  O15 ACD     1      38.200  25.800  17.030  1.00  0.00            
ATOM     63  H30 ACD     1      37.760  26.110  16.220  1.00  0.00            
ATOM     64  C19 ACD     1      36.190  26.070  18.340  1.00  0.00            
ATOM     65  H31 ACD     1      36.740  26.600  19.120  1.00  0.00            
ATOM     66  O16 ACD     1      35.080  25.480  19.050  1.00  0.00            
ATOM     67  C20 ACD     1      34.340  24.650  18.170  1.00  0.00            
ATOM     68  H32 ACD     1      33.980  25.200  17.290  1.00  0.00            
ATOM     69  C21 ACD     1      33.080  24.380  18.930  1.00  0.00            
ATOM     70  H33 ACD     1      32.610  25.280  19.350  1.00  0.00            
ATOM     71  H34 ACD     1      32.400  23.920  18.200  1.00  0.00            
ATOM     72  O17 ACD     1      33.390  23.490  20.080  1.00  0.00            
ATOM     73  H35 ACD     1      33.920  23.990  20.700  1.00  0.00            
ATOM     74  O18 ACD     1      35.650  26.860  17.260  1.00  0.00            
ATOM     75  C22 ACD     1      35.510  28.180  17.520  1.00  0.00            
ATOM     76  H36 ACD     1      36.390  28.420  18.130  1.00  0.00            
ATOM     77  C23 ACD     1      35.720  28.920  16.140  1.00  0.00            
ATOM     78  H37 ACD     1      35.000  28.520  15.420  1.00  0.00            
ATOM     79  O19 ACD     1      37.060  28.770  15.590  1.00  0.00            
ATOM     80  H38 ACD     1      37.690  28.670  16.300  1.00  0.00            
ATOM     81  C24 ACD     1      35.320  30.390  16.230  1.00  0.00            
ATOM     82  H39 ACD     1      36.060  30.940  16.820  1.00  0.00            
ATOM     83  O20 ACD     1      35.180  30.990  14.910  1.00  0.00            
ATOM     84  H40 ACD     1      34.890  31.890  15.070  1.00  0.00            
ATOM     85  C25 ACD     1      33.970  30.480  16.960  1.00  0.00            
ATOM     86  H41 ACD     1      33.720  31.540  17.100  1.00  0.00            
ATOM     87  O21 ACD     1      34.100  29.990  18.240  1.00  0.00            
ATOM     88  C26 ACD     1      34.220  28.540  18.260  1.00  0.00            
ATOM     89  H42 ACD     1      33.370  27.990  17.840  1.00  0.00            
ATOM     90  C27 ACD     1      34.140  28.200  19.830  1.00  0.00            
ATOM     91  H43 ACD     1      33.340  28.860  20.180  1.00  0.00            
ATOM     92  H44 ACD     1      33.900  27.130  19.910  1.00  0.00            
ATOM     93  O22 ACD     1      35.400  28.500  20.490  1.00  0.00            
ATOM     94  H45 ACD     1      35.370  29.430  20.720  1.00  0.00            
ATOM     95  O23 ACD     1      32.990  29.910  16.250  1.00  0.00            
ATOM     96  C28 ACD     1      31.730  30.600  16.060  1.00  0.00            
ATOM     97  H46 ACD     1      31.750  31.670  16.330  1.00  0.00            
ATOM     98  C29 ACD     1      30.690  29.910  17.010  1.00  0.00            
ATOM     99  H47 ACD     1      30.760  28.840  16.760  1.00  0.00            
ATOM    100  O24 ACD     1      29.300  30.180  16.650  1.00  0.00            
ATOM    101  C30 ACD     1      30.770  30.200  18.540  1.00  0.00            
ATOM    102  H48 ACD     1      29.880  29.720  18.970  1.00  0.00            
ATOM    103  H49 ACD     1      31.640  29.690  18.980  1.00  0.00            
ATOM    104  O25 ACD     1      30.880  31.610  18.810  1.00  0.00            
ATOM    105  H50 ACD     1      30.150  32.010  18.330  1.00  0.00            
ATOM    106  C31 ACD     1      31.350  30.180  14.610  1.00  0.00            
ATOM    107  H51 ACD     1      31.530  29.100  14.540  1.00  0.00            
ATOM    108  O26 ACD     1      32.310  30.750  13.710  1.00  0.00            
ATOM    109  H52 ACD     1      33.120  30.360  14.040  1.00  0.00            
ATOM    110  C32 ACD     1      29.790  30.460  14.350  1.00  0.00            
ATOM    111  H53 ACD     1      29.730  31.550  14.470  1.00  0.00            
ATOM    112  O27 ACD     1      29.470  30.010  13.050  1.00  0.00            
ATOM    113  H54 ACD     1      30.320  30.040  12.610  1.00  0.00            
ATOM    114  C33 ACD     1      28.930  29.750  15.350  1.00  0.00            
ATOM    115  H55 ACD     1      27.870  30.030  15.260  1.00  0.00            
ATOM    116  O28 ACD     1      29.030  28.340  15.290  1.00  0.00            
ATOM    117  C34 ACD     1      27.820  27.650  15.160  1.00  0.00            
ATOM    118  H56 ACD     1      26.930  28.290  15.160  1.00  0.00            
ATOM    119  C35 ACD     1      27.810  27.090  13.780  1.00  0.00            
ATOM    120  H57 ACD     1      28.800  26.640  13.610  1.00  0.00            
ATOM    121  O29 ACD     1      27.670  28.220  12.800  1.00  0.00            
ATOM    122  H58 ACD     1      28.390  28.850  12.850  1.00  0.00            
ATOM    123  C36 ACD     1      26.790  25.960  13.620  1.00  0.00            
ATOM    124  H59 ACD     1      25.760  26.320  13.530  1.00  0.00            
ATOM    125  O30 ACD     1      27.010  25.180  12.430  1.00  0.00            
ATOM    126  H60 ACD     1      26.960  25.690  11.620  1.00  0.00            
ATOM    127  C1  EL7     2      36.480  21.690  11.170  1.00  0.00            
ATOM    128  O1  EL7     2      35.930  22.980  10.990  1.00  0.00            
ATOM    129  C2  EL7     2      35.200  23.420  12.080  1.00  0.00            
ATOM    130  C3  EL7     2      34.310  24.590  11.610  1.00  0.00            
ATOM    131  C4  EL7     2      34.970  25.940  11.250  1.00  0.00            
ATOM    132  N1  EL7     2      33.150  24.710  12.550  1.00  0.00            
ATOM    133  C5  EL7     2      33.380  24.990  13.890  1.00  0.00            
ATOM    134  O2  EL7     2      34.470  25.320  14.350  1.00  0.00            
ATOM    135  C6  EL7     2      32.200  24.950  14.790  1.00  0.00            
ATOM    136  Cl1 EL7     2      32.030  26.280  15.990  1.00  0.00            
ATOM    137  C7  EL7     2      31.900  24.860  11.870  1.00  0.00            
ATOM    138  C8  EL7     2      31.110  26.020  11.840  1.00  0.00            
ATOM    139  C9  EL7     2      31.550  27.330  12.460  1.00  0.00            
ATOM    140  C10 EL7     2      29.950  25.990  11.100  1.00  0.00            
ATOM    141  S1  EL7     2      29.720  24.340  10.570  1.00  0.00            
ATOM    142  C11 EL7     2      31.250  23.830  11.330  1.00  0.00            
ATOM    143  C12 EL7     2      31.770  22.430  11.330  1.00  0.00            
ATOM    144  H1  EL7     2      35.700  21.000  11.520  1.00  0.00            
ATOM    145  H2  EL7     2      36.970  21.250  10.290  1.00  0.00            
ATOM    146  H3  EL7     2      37.210  21.760  11.980  1.00  0.00            
ATOM    147  H4  EL7     2      35.760  23.760  12.950  1.00  0.00            
ATOM    148  H5  EL7     2      34.550  22.580  12.350  1.00  0.00            
ATOM    149  H6  EL7     2      33.860  24.180  10.690  1.00  0.00            
ATOM    150  H7  EL7     2      35.730  25.800  10.470  1.00  0.00            
ATOM    151  H8  EL7     2      34.220  26.730  11.170  1.00  0.00            
ATOM    152  H9  EL7     2      35.600  26.210  12.110  1.00  0.00            
ATOM    153  H10 EL7     2      32.210  24.010  15.350  1.00  0.00            
ATOM    154  H11 EL7     2      31.240  24.860  14.270  1.00  0.00            
ATOM    155  H12 EL7     2      32.620  27.360  12.700  1.00  0.00            
ATOM    156  H13 EL7     2      31.430  28.090  11.680  1.00  0.00            
ATOM    157  H14 EL7     2      30.970  27.600  13.350  1.00  0.00            
ATOM    158  H15 EL7     2      29.220  26.760  10.890  1.00  0.00            
ATOM    159  H16 EL7     2      32.640  22.210  10.700  1.00  0.00            
ATOM    160  H17 EL7     2      31.980  22.040  12.340  1.00  0.00            
ATOM    161  H18 EL7     2      30.980  21.760  10.960  1.00  0.00            
TER
ENDMDL
MODEL        1
ATOM      1  H1  ACD     1      25.030  27.950  19.350  1.00  0.00            
ATOM      2  O1  ACD     1      24.370  28.660  19.340  1.00  0.00            
ATOM      3  C1  ACD     1      25.110  29.750  18.750  1.00  0.00            
ATOM      4  H2  ACD     1      25.560  29.360  17.830  1.00  0.00            
ATOM      5  H3  ACD     1      25.900  30.130  19.400  1.00  0.00            
ATOM      6  C2  ACD     1      24.160  30.890  18.330  1.00  0.00            
ATOM      7  H4  ACD     1      23.720  30.390  17.460  1.00  0.00            
ATOM      8  O2  ACD     1      23.180  31.200  19.320  1.00  0.00            
ATOM      9  C3  ACD     1      22.190  32.030  18.860  1.00  0.00            
ATOM     10  H5  ACD     1      21.470  32.230  19.660  1.00  0.00            
ATOM     11  O3  ACD     1      21.600  31.440  17.690  1.00  0.00            
ATOM     12  C4  ACD     1      20.690  30.410  17.740  1.00  0.00            
ATOM     13  H6  ACD     1      19.710  30.760  18.060  1.00  0.00            
ATOM     14  C5  ACD     1      20.490  29.970  16.210  1.00  0.00            
ATOM     15  H7  ACD     1      21.440  29.850  15.680  1.00  0.00            
ATOM     16  O4  ACD     1      19.670  30.960  15.600  1.00  0.00            
ATOM     17  H8  ACD     1      19.450  30.630  14.730  1.00  0.00            
ATOM     18  C6  ACD     1      19.660  28.700  16.110  1.00  0.00            
ATOM     19  H9  ACD     1      18.710  29.100  16.500  1.00  0.00            
ATOM     20  O5  ACD     1      19.510  28.300  14.700  1.00  0.00            
ATOM     21  H10 ACD     1      18.640  28.580  14.420  1.00  0.00            
ATOM     22  C7  ACD     1      20.370  27.570  16.920  1.00  0.00            
ATOM     23  H11 ACD     1      19.780  26.650  16.910  1.00  0.00            
ATOM     24  O6  ACD     1      20.470  27.950  18.290  1.00  0.00            
ATOM     25  C8  ACD     1      21.070  29.180  18.640  1.00  0.00            
ATOM     26  H12 ACD     1      22.160  29.070  18.560  1.00  0.00            
ATOM     27  C9  ACD     1      20.850  29.340  20.140  1.00  0.00            
ATOM     28  H13 ACD     1      21.420  28.510  20.550  1.00  0.00            
ATOM     29  H14 ACD     1      21.430  30.230  20.440  1.00  0.00            
ATOM     30  O7  ACD     1      19.440  29.420  20.370  1.00  0.00            
ATOM     31  H15 ACD     1      19.080  28.560  20.140  1.00  0.00            
ATOM     32  O8  ACD     1      21.640  27.250  16.370  1.00  0.00            
ATOM     33  C10 ACD     1      22.020  25.860  16.340  1.00  0.00            
ATOM     34  H16 ACD     1      21.080  25.320  16.520  1.00  0.00            
ATOM     35  C11 ACD     1      22.250  25.510  14.920  1.00  0.00            
ATOM     36  H17 ACD     1      22.970  26.230  14.510  1.00  0.00            
ATOM     37  O9  ACD     1      20.960  25.740  14.200  1.00  0.00            
ATOM     38  H18 ACD     1      20.590  26.560  14.540  1.00  0.00            
ATOM     39  C12 ACD     1      22.780  24.120  14.710  1.00  0.00            
ATOM     40  H19 ACD     1      21.970  23.430  14.970  1.00  0.00            
ATOM     41  O10 ACD     1      23.040  23.650  13.340  1.00  0.00            
ATOM     42  H20 ACD     1      23.990  23.500  13.290  1.00  0.00            
ATOM     43  C13 ACD     1      23.970  23.870  15.660  1.00  0.00            
ATOM     44  H21 ACD     1      24.290  22.830  15.640  1.00  0.00            
ATOM     45  O11 ACD     1      23.620  24.230  17.060  1.00  0.00            
ATOM     46  C14 ACD     1      23.200  25.570  17.310  1.00  0.00            
ATOM     47  H22 ACD     1      24.050  26.250  17.170  1.00  0.00            
ATOM     48  C15 ACD     1      22.750  25.670  18.820  1.00  0.00            
ATOM     49  H23 ACD     1      23.580  25.430  19.490  1.00  0.00            
ATOM     50  H24 ACD     1      22.390  26.700  18.940  1.00  0.00            
ATOM     51  O12 ACD     1      21.670  24.740  19.120  1.00  0.00            
ATOM     52  H25 ACD     1      21.460  24.810  20.060  1.00  0.00            
ATOM     53  O13 ACD     1      24.960  24.610  15.150  1.00  0.00            
ATOM     54  C16 ACD     1      26.200  24.020  14.920  1.00  0.00            
ATOM     55  H26 ACD     1      26.290  23.080  15.470  1.00  0.00            
ATOM     56  C17 ACD     1      26.270  23.630  13.450  1.00  0.00            
ATOM     57  H27 ACD     1      25.860  24.480  12.900  1.00  0.00            
ATOM     58  O14 ACD     1      25.410  22.510  13.260  1.00  0.00            
ATOM     59  H28 ACD     1      25.890  21.750  12.900  1.00  0.00            
ATOM     60  C18 ACD     1      27.720  23.290  13.000  1.00  0.00            
ATOM     61  H29 ACD     1      28.020  22.330  13.410  1.00  0.00            
ATOM     62  O15 ACD     1      27.710  23.030  11.600  1.00  0.00            
ATOM     63  H30 ACD     1      28.160  23.770  11.190  1.00  0.00            
ATOM     64  C19 ACD     1      28.760  24.370  13.420  1.00  0.00            
ATOM     65  H31 ACD     1      29.770  23.970  13.270  1.00  0.00            
ATOM     66  O16 ACD     1      28.570  24.620  14.790  1.00  0.00            
ATOM     67  C20 ACD     1      27.280  25.020  15.310  1.00  0.00            
ATOM     68  H32 ACD     1      27.040  26.010  14.890  1.00  0.00            
ATOM     69  C21 ACD     1      27.440  25.190  16.830  1.00  0.00            
ATOM     70  H33 ACD     1      28.290  25.860  17.000  1.00  0.00            
ATOM     71  H34 ACD     1      26.580  25.620  17.360  1.00  0.00            
ATOM     72  O17 ACD     1      27.650  24.010  17.540  1.00  0.00            
ATOM     73  H35 ACD     1      26.800  23.650  17.820  1.00  0.00            
ATOM     74  O18 ACD     1      28.540  25.610  12.700  1.00  0.00            
ATOM     75  C22 ACD     1      29.640  26.600  12.680  1.00  0.00            
ATOM     76  H36 ACD     1      30.440  26.170  12.060  1.00  0.00            
ATOM     77  C23 ACD     1      29.010  27.780  11.970  1.00  0.00            
ATOM     78  H37 ACD     1      28.020  27.910  12.420  1.00  0.00            
ATOM     79  O19 ACD     1      28.840  27.410  10.510  1.00  0.00            
ATOM     80  H38 ACD     1      29.660  27.500  10.020  1.00  0.00            
ATOM     81  C24 ACD     1      29.810  29.090  12.150  1.00  0.00            
ATOM     82  H39 ACD     1      30.790  29.050  11.670  1.00  0.00            
ATOM     83  O20 ACD     1      29.130  30.270  11.730  1.00  0.00            
ATOM     84  H40 ACD     1      28.310  30.280  12.230  1.00  0.00            
ATOM     85  C25 ACD     1      30.070  29.350  13.600  1.00  0.00            
ATOM     86  H41 ACD     1      30.790  30.170  13.710  1.00  0.00            
ATOM     87  O21 ACD     1      30.760  28.260  14.170  1.00  0.00            
ATOM     88  C26 ACD     1      30.170  26.930  14.110  1.00  0.00            
ATOM     89  H42 ACD     1      29.340  26.950  14.820  1.00  0.00            
ATOM     90  C27 ACD     1      31.310  26.060  14.570  1.00  0.00            
ATOM     91  H43 ACD     1      31.100  25.000  14.340  1.00  0.00            
ATOM     92  H44 ACD     1      32.240  26.400  14.090  1.00  0.00            
ATOM     93  O22 ACD     1      31.430  26.210  15.930  1.00  0.00            
ATOM     94  H45 ACD     1      31.740  27.110  15.960  1.00  0.00            
ATOM     95  O23 ACD     1      28.790  29.620  14.270  1.00  0.00            
ATOM     96  C28 ACD     1      28.810  30.540  15.380  1.00  0.00            
ATOM     97  H46 ACD     1      29.870  30.640  15.620  1.00  0.00            
ATOM     98  C29 ACD     1      28.100  29.920  16.550  1.00  0.00            
ATOM     99  H47 ACD     1      27.100  29.530  16.300  1.00  0.00            
ATOM    100  O24 ACD     1      27.990  30.960  17.600  1.00  0.00            
ATOM    101  C30 ACD     1      28.810  28.720  17.170  1.00  0.00            
ATOM    102  H48 ACD     1      29.020  27.970  16.400  1.00  0.00            
ATOM    103  H49 ACD     1      29.830  28.950  17.500  1.00  0.00            
ATOM    104  O25 ACD     1      28.010  28.160  18.190  1.00  0.00            
ATOM    105  H50 ACD     1      28.120  28.710  18.970  1.00  0.00            
ATOM    106  C31 ACD     1      28.170  31.820  14.910  1.00  0.00            
ATOM    107  H51 ACD     1      27.180  31.650  14.470  1.00  0.00            
ATOM    108  O26 ACD     1      29.070  32.460  13.980  1.00  0.00            
ATOM    109  H52 ACD     1      28.710  33.340  13.810  1.00  0.00            
ATOM    110  C32 ACD     1      27.980  32.840  16.070  1.00  0.00            
ATOM    111  H53 ACD     1      28.960  33.210  16.400  1.00  0.00            
ATOM    112  O27 ACD     1      27.150  33.920  15.700  1.00  0.00            
ATOM    113  H54 ACD     1      26.400  33.760  16.290  1.00  0.00            
ATOM    114  C33 ACD     1      27.280  32.150  17.230  1.00  0.00            
ATOM    115  H55 ACD     1      27.290  32.810  18.100  1.00  0.00            
ATOM    116  O28 ACD     1      25.940  31.800  16.880  1.00  0.00            
ATOM    117  C34 ACD     1      24.980  32.090  17.920  1.00  0.00            
ATOM    118  H56 ACD     1      25.530  32.430  18.800  1.00  0.00            
ATOM    119  C35 ACD     1      23.980  33.230  17.470  1.00  0.00            
ATOM    120  H57 ACD     1      23.510  32.900  16.540  1.00  0.00            
ATOM    121  O29 ACD     1      24.810  34.390  17.330  1.00  0.00            
ATOM    122  H58 ACD     1      24.260  35.150  17.520  1.00  0.00            
ATOM    123  C36 ACD     1      22.870  33.340  18.530  1.00  0.00            
ATOM    124  H59 ACD     1      23.310  33.740  19.460  1.00  0.00            
ATOM    125  O30 ACD     1      21.930  34.270  18.100  1.00  0.00            
ATOM    126  H60 ACD     1      21.340  33.780  17.530  1.00  0.00            
ATOM    127  C1  EL7     2      24.980  26.530  11.700  1.00  0.00            
ATOM    128  O1  EL7     2      24.280  27.740  11.620  1.00  0.00            
ATOM    129  C2  EL7     2      24.910  28.640  10.710  1.00  0.00            
ATOM    130  C3  EL7     2      24.400  30.040  10.900  1.00  0.00            
ATOM    131  C4  EL7     2      25.230  31.080  10.160  1.00  0.00            
ATOM    132  N1  EL7     2      24.250  30.500  12.330  1.00  0.00            
ATOM    133  C5  EL7     2      25.090  29.910  13.270  1.00  0.00            
ATOM    134  O2  EL7     2      26.300  29.750  13.010  1.00  0.00            
ATOM    135  C6  EL7     2      24.510  29.530  14.650  1.00  0.00            
ATOM    136  Cl1 EL7     2      25.080  28.120  15.550  1.00  0.00            
ATOM    137  C7  EL7     2      23.110  31.330  12.590  1.00  0.00            
ATOM    138  C8  EL7     2      23.170  32.590  13.270  1.00  0.00            
ATOM    139  C9  EL7     2      24.480  33.270  13.620  1.00  0.00            
ATOM    140  C10 EL7     2      21.950  33.190  13.490  1.00  0.00            
ATOM    141  S1  EL7     2      20.640  32.210  12.860  1.00  0.00            
ATOM    142  C11 EL7     2      21.820  31.030  12.260  1.00  0.00            
ATOM    143  C12 EL7     2      21.340  29.640  11.720  1.00  0.00            
ATOM    144  H1  EL7     2      25.910  26.690  12.250  1.00  0.00            
ATOM    145  H2  EL7     2      24.460  25.850  12.390  1.00  0.00            
ATOM    146  H3  EL7     2      25.080  26.150  10.670  1.00  0.00            
ATOM    147  H4  EL7     2      24.800  28.430   9.640  1.00  0.00            
ATOM    148  H5  EL7     2      26.000  28.700  10.760  1.00  0.00            
ATOM    149  H6  EL7     2      23.390  30.050  10.470  1.00  0.00            
ATOM    150  H7  EL7     2      26.250  30.910  10.530  1.00  0.00            
ATOM    151  H8  EL7     2      25.140  30.990   9.070  1.00  0.00            
ATOM    152  H9  EL7     2      25.000  32.110  10.460  1.00  0.00            
ATOM    153  H10 EL7     2      23.430  29.360  14.560  1.00  0.00            
ATOM    154  H11 EL7     2      24.640  30.450  15.240  1.00  0.00            
ATOM    155  H12 EL7     2      24.920  32.680  14.430  1.00  0.00            
ATOM    156  H13 EL7     2      25.240  33.210  12.820  1.00  0.00            
ATOM    157  H14 EL7     2      24.420  34.300  13.990  1.00  0.00            
ATOM    158  H15 EL7     2      21.780  34.080  14.070  1.00  0.00            
ATOM    159  H16 EL7     2      20.410  29.360  12.220  1.00  0.00            
ATOM    160  H17 EL7     2      21.260  29.570  10.620  1.00  0.00            
ATOM    161  H18 EL7     2      22.040  28.870  12.070  1.00  0.00            
TER
ENDMDL
MODEL        1
ATOM      1  H1  ACD     1      27.420  20.120  27.280  1.00  0.00            
ATOM      2  O1  ACD     1      26.990  20.540  26.520  1.00  0.00            
ATOM      3  C1  ACD     1      28.050  20.710  25.580  1.00  0.00            
ATOM      4  H2  ACD     1      28.440  19.720  25.320  1.00  0.00            
ATOM      5  H3  ACD     1      28.910  21.210  26.050  1.00  0.00            
ATOM      6  C2  ACD     1      27.580  21.640  24.420  1.00  0.00            
ATOM      7  H4  ACD     1      28.530  21.750  23.890  1.00  0.00            
ATOM      8  O2  ACD     1      26.640  20.970  23.560  1.00  0.00            
ATOM      9  C3  ACD     1      26.200  21.730  22.480  1.00  0.00            
ATOM     10  H5  ACD     1      25.430  21.170  21.950  1.00  0.00            
ATOM     11  O3  ACD     1      27.330  22.020  21.600  1.00  0.00            
ATOM     12  C4  ACD     1      27.380  21.340  20.320  1.00  0.00            
ATOM     13  H6  ACD     1      26.400  20.860  20.200  1.00  0.00            
ATOM     14  C5  ACD     1      27.680  22.520  19.360  1.00  0.00            
ATOM     15  H7  ACD     1      28.480  23.140  19.790  1.00  0.00            
ATOM     16  O4  ACD     1      26.520  23.290  19.180  1.00  0.00            
ATOM     17  H8  ACD     1      26.170  23.550  20.040  1.00  0.00            
ATOM     18  C6  ACD     1      28.190  21.890  18.060  1.00  0.00            
ATOM     19  H9  ACD     1      27.320  21.340  17.660  1.00  0.00            
ATOM     20  O5  ACD     1      28.580  22.960  17.180  1.00  0.00            
ATOM     21  H10 ACD     1      28.050  23.720  17.400  1.00  0.00            
ATOM     22  C7  ACD     1      29.320  20.940  18.290  1.00  0.00            
ATOM     23  H11 ACD     1      29.480  20.460  17.320  1.00  0.00            
ATOM     24  O6  ACD     1      28.990  19.880  19.100  1.00  0.00            
ATOM     25  C8  ACD     1      28.520  20.300  20.460  1.00  0.00            
ATOM     26  H12 ACD     1      29.320  20.850  20.980  1.00  0.00            
ATOM     27  C9  ACD     1      28.090  19.140  21.260  1.00  0.00            
ATOM     28  H13 ACD     1      27.560  19.340  22.200  1.00  0.00            
ATOM     29  H14 ACD     1      27.410  18.440  20.750  1.00  0.00            
ATOM     30  O7  ACD     1      29.210  18.360  21.600  1.00  0.00            
ATOM     31  H15 ACD     1      30.010  18.790  21.920  1.00  0.00            
ATOM     32  O8  ACD     1      30.470  21.690  18.680  1.00  0.00            
ATOM     33  C10 ACD     1      31.740  21.350  18.060  1.00  0.00            
ATOM     34  H16 ACD     1      31.540  20.630  17.270  1.00  0.00            
ATOM     35  C11 ACD     1      32.100  22.670  17.330  1.00  0.00            
ATOM     36  H17 ACD     1      32.050  23.370  18.180  1.00  0.00            
ATOM     37  O9  ACD     1      31.100  22.760  16.300  1.00  0.00            
ATOM     38  H18 ACD     1      30.230  22.960  16.670  1.00  0.00            
ATOM     39  C12 ACD     1      33.530  22.740  16.890  1.00  0.00            
ATOM     40  H19 ACD     1      33.610  21.980  16.100  1.00  0.00            
ATOM     41  O10 ACD     1      33.840  24.050  16.470  1.00  0.00            
ATOM     42  H20 ACD     1      34.050  24.590  17.230  1.00  0.00            
ATOM     43  C13 ACD     1      34.420  22.330  18.130  1.00  0.00            
ATOM     44  H21 ACD     1      35.470  22.230  17.840  1.00  0.00            
ATOM     45  O11 ACD     1      34.100  21.050  18.560  1.00  0.00            
ATOM     46  C14 ACD     1      32.810  20.890  19.060  1.00  0.00            
ATOM     47  H22 ACD     1      32.740  21.490  19.980  1.00  0.00            
ATOM     48  C15 ACD     1      32.720  19.450  19.520  1.00  0.00            
ATOM     49  H23 ACD     1      31.650  19.190  19.480  1.00  0.00            
ATOM     50  H24 ACD     1      33.260  18.800  18.820  1.00  0.00            
ATOM     51  O12 ACD     1      33.270  19.250  20.780  1.00  0.00            
ATOM     52  H25 ACD     1      34.230  19.280  20.720  1.00  0.00            
ATOM     53  O13 ACD     1      34.320  23.200  19.300  1.00  0.00            
ATOM     54  C16 ACD     1      35.460  23.920  19.700  1.00  0.00            
ATOM     55  H26 ACD     1      36.250  23.770  18.960  1.00  0.00            
ATOM     56  C17 ACD     1      35.020  25.450  19.610  1.00  0.00            
ATOM     57  H27 ACD     1      34.030  25.520  20.070  1.00  0.00            
ATOM     58  O14 ACD     1      34.950  25.920  18.250  1.00  0.00            
ATOM     59  H28 ACD     1      34.660  26.840  18.200  1.00  0.00            
ATOM     60  C18 ACD     1      35.920  26.410  20.530  1.00  0.00            
ATOM     61  H29 ACD     1      36.920  26.500  20.080  1.00  0.00            
ATOM     62  O15 ACD     1      35.410  27.710  20.460  1.00  0.00            
ATOM     63  H30 ACD     1      34.750  27.830  21.150  1.00  0.00            
ATOM     64  C19 ACD     1      36.020  25.780  21.880  1.00  0.00            
ATOM     65  H31 ACD     1      36.750  26.280  22.540  1.00  0.00            
ATOM     66  O16 ACD     1      36.510  24.470  21.800  1.00  0.00            
ATOM     67  C20 ACD     1      35.750  23.490  21.140  1.00  0.00            
ATOM     68  H32 ACD     1      34.780  23.380  21.640  1.00  0.00            
ATOM     69  C21 ACD     1      36.580  22.280  21.180  1.00  0.00            
ATOM     70  H33 ACD     1      36.840  22.160  22.230  1.00  0.00            
ATOM     71  H34 ACD     1      35.920  21.430  20.990  1.00  0.00            
ATOM     72  O17 ACD     1      37.710  22.350  20.330  1.00  0.00            
ATOM     73  H35 ACD     1      38.210  23.030  20.800  1.00  0.00            
ATOM     74  O18 ACD     1      34.750  25.660  22.550  1.00  0.00            
ATOM     75  C22 ACD     1      34.620  26.410  23.760  1.00  0.00            
ATOM     76  H36 ACD     1      35.480  27.070  23.920  1.00  0.00            
ATOM     77  C23 ACD     1      33.500  27.410  23.540  1.00  0.00            
ATOM     78  H37 ACD     1      32.700  26.830  23.050  1.00  0.00            
ATOM     79  O19 ACD     1      33.800  28.460  22.590  1.00  0.00            
ATOM     80  H38 ACD     1      33.380  29.240  22.950  1.00  0.00            
ATOM     81  C24 ACD     1      32.890  27.900  24.810  1.00  0.00            
ATOM     82  H39 ACD     1      33.450  28.730  25.250  1.00  0.00            
ATOM     83  O20 ACD     1      31.620  28.500  24.630  1.00  0.00            
ATOM     84  H40 ACD     1      31.120  28.030  23.960  1.00  0.00            
ATOM     85  C25 ACD     1      32.780  26.850  25.800  1.00  0.00            
ATOM     86  H41 ACD     1      32.530  27.250  26.780  1.00  0.00            
ATOM     87  O21 ACD     1      33.970  26.200  25.980  1.00  0.00            
ATOM     88  C26 ACD     1      34.440  25.470  24.850  1.00  0.00            
ATOM     89  H42 ACD     1      33.690  24.720  24.540  1.00  0.00            
ATOM     90  C27 ACD     1      35.770  24.720  25.140  1.00  0.00            
ATOM     91  H43 ACD     1      36.200  24.340  24.210  1.00  0.00            
ATOM     92  H44 ACD     1      36.550  25.410  25.500  1.00  0.00            
ATOM     93  O22 ACD     1      35.630  23.680  26.020  1.00  0.00            
ATOM     94  H45 ACD     1      35.400  24.080  26.860  1.00  0.00            
ATOM     95  O23 ACD     1      31.790  25.930  25.410  1.00  0.00            
ATOM     96  C28 ACD     1      31.000  25.440  26.420  1.00  0.00            
ATOM     97  H46 ACD     1      31.250  25.730  27.450  1.00  0.00            
ATOM     98  C29 ACD     1      30.990  23.940  26.410  1.00  0.00            
ATOM     99  H47 ACD     1      30.880  23.590  25.380  1.00  0.00            
ATOM    100  O24 ACD     1      29.850  23.460  27.160  1.00  0.00            
ATOM    101  C30 ACD     1      32.270  23.300  26.960  1.00  0.00            
ATOM    102  H48 ACD     1      33.150  23.870  26.650  1.00  0.00            
ATOM    103  H49 ACD     1      32.260  23.320  28.060  1.00  0.00            
ATOM    104  O25 ACD     1      32.460  21.990  26.490  1.00  0.00            
ATOM    105  H50 ACD     1      33.160  21.640  27.050  1.00  0.00            
ATOM    106  C31 ACD     1      29.660  26.140  26.120  1.00  0.00            
ATOM    107  H51 ACD     1      29.400  25.930  25.070  1.00  0.00            
ATOM    108  O26 ACD     1      29.800  27.570  26.390  1.00  0.00            
ATOM    109  H52 ACD     1      30.290  28.040  25.710  1.00  0.00            
ATOM    110  C32 ACD     1      28.620  25.530  27.000  1.00  0.00            
ATOM    111  H53 ACD     1      28.710  25.700  28.080  1.00  0.00            
ATOM    112  O27 ACD     1      27.370  26.100  26.630  1.00  0.00            
ATOM    113  H54 ACD     1      27.560  27.030  26.780  1.00  0.00            
ATOM    114  C33 ACD     1      28.540  24.000  26.760  1.00  0.00            
ATOM    115  H55 ACD     1      27.790  23.570  27.420  1.00  0.00            
ATOM    116  O28 ACD     1      28.330  23.800  25.350  1.00  0.00            
ATOM    117  C34 ACD     1      27.230  23.070  24.880  1.00  0.00            
ATOM    118  H56 ACD     1      26.470  23.030  25.670  1.00  0.00            
ATOM    119  C35 ACD     1      26.620  23.850  23.730  1.00  0.00            
ATOM    120  H57 ACD     1      27.380  24.200  23.030  1.00  0.00            
ATOM    121  O29 ACD     1      26.020  25.070  24.220  1.00  0.00            
ATOM    122  H58 ACD     1      26.530  25.420  24.960  1.00  0.00            
ATOM    123  C36 ACD     1      25.600  23.050  22.910  1.00  0.00            
ATOM    124  H59 ACD     1      24.720  22.850  23.530  1.00  0.00            
ATOM    125  O30 ACD     1      25.250  23.810  21.780  1.00  0.00            
ATOM    126  H60 ACD     1      24.880  24.660  22.030  1.00  0.00            
ATOM    127  C1  EL7     2      30.930  30.710  20.160  1.00  0.00            
ATOM    128  O1  EL7     2      29.800  29.780  20.190  1.00  0.00            
ATOM    129  C2  EL7     2      28.970  29.740  21.340  1.00  0.00            
ATOM    130  C3  EL7     2      28.010  28.460  21.320  1.00  0.00            
ATOM    131  C4  EL7     2      27.250  28.400  22.700  1.00  0.00            
ATOM    132  N1  EL7     2      28.830  27.250  21.020  1.00  0.00            
ATOM    133  C5  EL7     2      29.640  26.600  21.940  1.00  0.00            
ATOM    134  O2  EL7     2      30.170  27.210  22.830  1.00  0.00            
ATOM    135  C6  EL7     2      29.810  25.100  21.870  1.00  0.00            
ATOM    136  Cl1 EL7     2      31.460  24.480  22.260  1.00  0.00            
ATOM    137  C7  EL7     2      28.660  26.740  19.720  1.00  0.00            
ATOM    138  C8  EL7     2      27.360  26.490  19.180  1.00  0.00            
ATOM    139  C9  EL7     2      26.110  26.430  20.050  1.00  0.00            
ATOM    140  C10 EL7     2      27.410  25.950  17.870  1.00  0.00            
ATOM    141  S1  EL7     2      29.060  25.940  17.330  1.00  0.00            
ATOM    142  C11 EL7     2      29.710  26.510  18.840  1.00  0.00            
ATOM    143  C12 EL7     2      31.190  26.790  19.100  1.00  0.00            
ATOM    144  H1  EL7     2      31.690  30.360  20.860  1.00  0.00            
ATOM    145  H2  EL7     2      31.350  30.690  19.150  1.00  0.00            
ATOM    146  H3  EL7     2      30.580  31.640  20.630  1.00  0.00            
ATOM    147  H4  EL7     2      28.330  30.620  21.280  1.00  0.00            
ATOM    148  H5  EL7     2      29.510  29.830  22.280  1.00  0.00            
ATOM    149  H6  EL7     2      27.250  28.630  20.560  1.00  0.00            
ATOM    150  H7  EL7     2      26.720  29.340  22.890  1.00  0.00            
ATOM    151  H8  EL7     2      26.520  27.580  22.680  1.00  0.00            
ATOM    152  H9  EL7     2      27.950  28.250  23.530  1.00  0.00            
ATOM    153  H10 EL7     2      29.680  24.700  20.860  1.00  0.00            
ATOM    154  H11 EL7     2      29.050  24.600  22.490  1.00  0.00            
ATOM    155  H12 EL7     2      26.270  25.810  20.950  1.00  0.00            
ATOM    156  H13 EL7     2      25.760  27.410  20.390  1.00  0.00            
ATOM    157  H14 EL7     2      25.290  25.960  19.500  1.00  0.00            
ATOM    158  H15 EL7     2      26.570  25.470  17.390  1.00  0.00            
ATOM    159  H16 EL7     2      31.870  25.940  19.190  1.00  0.00            
ATOM    160  H17 EL7     2      31.720  27.480  18.440  1.00  0.00            
ATOM    161  H18 EL7     2      31.390  27.210  20.100  1.00  0.00            
TER
ENDMDL
MODEL        1
ATOM      1  H1  ACD     1      21.710  33.840  22.740  1.00  0.00            
ATOM      2  O1  ACD     1      21.080  34.570  22.790  1.00  0.00            
ATOM      3  C1  ACD     1      21.210  35.530  21.770  1.00  0.00            
ATOM      4  H2  ACD     1      22.180  36.030  21.830  1.00  0.00            
ATOM      5  H3  ACD     1      20.510  36.370  21.880  1.00  0.00            
ATOM      6  C2  ACD     1      21.060  34.960  20.370  1.00  0.00            
ATOM      7  H4  ACD     1      21.390  33.920  20.340  1.00  0.00            
ATOM      8  O2  ACD     1      19.660  34.980  19.990  1.00  0.00            
ATOM      9  C3  ACD     1      19.370  34.490  18.720  1.00  0.00            
ATOM     10  H5  ACD     1      18.290  34.460  18.610  1.00  0.00            
ATOM     11  O3  ACD     1      19.830  33.160  18.550  1.00  0.00            
ATOM     12  C4  ACD     1      18.920  32.090  18.560  1.00  0.00            
ATOM     13  H6  ACD     1      17.890  32.390  18.800  1.00  0.00            
ATOM     14  C5  ACD     1      18.950  31.470  17.160  1.00  0.00            
ATOM     15  H7  ACD     1      20.010  31.280  16.960  1.00  0.00            
ATOM     16  O4  ACD     1      18.350  32.420  16.170  1.00  0.00            
ATOM     17  H8  ACD     1      18.790  33.260  16.280  1.00  0.00            
ATOM     18  C6  ACD     1      18.380  30.050  17.020  1.00  0.00            
ATOM     19  H9  ACD     1      17.290  30.100  17.160  1.00  0.00            
ATOM     20  O5  ACD     1      18.680  29.520  15.760  1.00  0.00            
ATOM     21  H10 ACD     1      18.060  29.960  15.170  1.00  0.00            
ATOM     22  C7  ACD     1      18.930  29.140  18.080  1.00  0.00            
ATOM     23  H11 ACD     1      18.410  28.180  18.150  1.00  0.00            
ATOM     24  O6  ACD     1      18.760  29.810  19.400  1.00  0.00            
ATOM     25  C8  ACD     1      19.410  31.140  19.620  1.00  0.00            
ATOM     26  H12 ACD     1      20.510  31.130  19.570  1.00  0.00            
ATOM     27  C9  ACD     1      18.940  31.600  20.950  1.00  0.00            
ATOM     28  H13 ACD     1      19.100  32.670  21.090  1.00  0.00            
ATOM     29  H14 ACD     1      17.860  31.460  21.080  1.00  0.00            
ATOM     30  O7  ACD     1      19.700  30.920  21.920  1.00  0.00            
ATOM     31  H15 ACD     1      19.200  30.150  22.210  1.00  0.00            
ATOM     32  O8  ACD     1      20.320  28.870  17.860  1.00  0.00            
ATOM     33  C10 ACD     1      20.650  27.510  17.720  1.00  0.00            
ATOM     34  H16 ACD     1      19.840  26.900  17.300  1.00  0.00            
ATOM     35  C11 ACD     1      21.750  27.520  16.640  1.00  0.00            
ATOM     36  H17 ACD     1      22.420  28.360  16.850  1.00  0.00            
ATOM     37  O9  ACD     1      20.960  27.730  15.430  1.00  0.00            
ATOM     38  H18 ACD     1      20.320  28.430  15.510  1.00  0.00            
ATOM     39  C12 ACD     1      22.460  26.230  16.720  1.00  0.00            
ATOM     40  H19 ACD     1      21.750  25.400  16.670  1.00  0.00            
ATOM     41  O10 ACD     1      23.520  26.310  15.790  1.00  0.00            
ATOM     42  H20 ACD     1      23.130  26.670  14.990  1.00  0.00            
ATOM     43  C13 ACD     1      23.100  26.070  18.040  1.00  0.00            
ATOM     44  H21 ACD     1      23.780  25.220  18.090  1.00  0.00            
ATOM     45  O11 ACD     1      22.060  25.900  18.890  1.00  0.00            
ATOM     46  C14 ACD     1      21.080  26.980  19.070  1.00  0.00            
ATOM     47  H22 ACD     1      21.490  27.840  19.610  1.00  0.00            
ATOM     48  C15 ACD     1      19.880  26.490  19.900  1.00  0.00            
ATOM     49  H23 ACD     1      20.210  26.220  20.910  1.00  0.00            
ATOM     50  H24 ACD     1      19.210  27.360  19.920  1.00  0.00            
ATOM     51  O12 ACD     1      19.270  25.350  19.320  1.00  0.00            
ATOM     52  H25 ACD     1      18.460  25.620  18.880  1.00  0.00            
ATOM     53  O13 ACD     1      23.860  27.260  18.470  1.00  0.00            
ATOM     54  C16 ACD     1      25.130  27.000  19.070  1.00  0.00            
ATOM     55  H26 ACD     1      25.290  25.910  19.090  1.00  0.00            
ATOM     56  C17 ACD     1      26.090  27.500  18.050  1.00  0.00            
ATOM     57  H27 ACD     1      25.770  28.540  17.850  1.00  0.00            
ATOM     58  O14 ACD     1      26.060  26.720  16.790  1.00  0.00            
ATOM     59  H28 ACD     1      25.190  26.740  16.400  1.00  0.00            
ATOM     60  C18 ACD     1      27.510  27.620  18.590  1.00  0.00            
ATOM     61  H29 ACD     1      27.900  26.620  18.790  1.00  0.00            
ATOM     62  O15 ACD     1      28.340  28.300  17.750  1.00  0.00            
ATOM     63  H30 ACD     1      27.980  29.190  17.730  1.00  0.00            
ATOM     64  C19 ACD     1      27.490  28.370  19.940  1.00  0.00            
ATOM     65  H31 ACD     1      28.490  28.260  20.360  1.00  0.00            
ATOM     66  O16 ACD     1      26.640  27.660  20.820  1.00  0.00            
ATOM     67  C20 ACD     1      25.220  27.690  20.400  1.00  0.00            
ATOM     68  H32 ACD     1      24.930  28.750  20.390  1.00  0.00            
ATOM     69  C21 ACD     1      24.250  26.990  21.430  1.00  0.00            
ATOM     70  H33 ACD     1      24.720  27.270  22.380  1.00  0.00            
ATOM     71  H34 ACD     1      23.260  27.450  21.340  1.00  0.00            
ATOM     72  O17 ACD     1      24.080  25.550  21.250  1.00  0.00            
ATOM     73  H35 ACD     1      23.910  25.510  20.310  1.00  0.00            
ATOM     74  O18 ACD     1      27.070  29.730  19.800  1.00  0.00            
ATOM     75  C22 ACD     1      27.770  30.670  20.620  1.00  0.00            
ATOM     76  H36 ACD     1      28.470  30.170  21.310  1.00  0.00            
ATOM     77  C23 ACD     1      28.540  31.630  19.650  1.00  0.00            
ATOM     78  H37 ACD     1      27.840  31.980  18.890  1.00  0.00            
ATOM     79  O19 ACD     1      29.610  30.910  19.150  1.00  0.00            
ATOM     80  H38 ACD     1      29.760  31.100  18.220  1.00  0.00            
ATOM     81  C24 ACD     1      28.990  32.890  20.390  1.00  0.00            
ATOM     82  H39 ACD     1      29.750  32.670  21.150  1.00  0.00            
ATOM     83  O20 ACD     1      29.510  33.880  19.570  1.00  0.00            
ATOM     84  H40 ACD     1      28.730  34.290  19.190  1.00  0.00            
ATOM     85  C25 ACD     1      27.820  33.460  21.210  1.00  0.00            
ATOM     86  H41 ACD     1      28.140  34.290  21.850  1.00  0.00            
ATOM     87  O21 ACD     1      27.390  32.440  22.120  1.00  0.00            
ATOM     88  C26 ACD     1      26.740  31.340  21.510  1.00  0.00            
ATOM     89  H42 ACD     1      25.880  31.580  20.870  1.00  0.00            
ATOM     90  C27 ACD     1      26.200  30.530  22.660  1.00  0.00            
ATOM     91  H43 ACD     1      25.780  29.560  22.330  1.00  0.00            
ATOM     92  H44 ACD     1      27.000  30.270  23.360  1.00  0.00            
ATOM     93  O22 ACD     1      25.130  31.270  23.290  1.00  0.00            
ATOM     94  H45 ACD     1      25.550  31.830  23.940  1.00  0.00            
ATOM     95  O23 ACD     1      26.730  33.850  20.410  1.00  0.00            
ATOM     96  C28 ACD     1      26.370  35.240  20.490  1.00  0.00            
ATOM     97  H46 ACD     1      27.130  35.840  21.000  1.00  0.00            
ATOM     98  C29 ACD     1      25.100  35.270  21.360  1.00  0.00            
ATOM     99  H47 ACD     1      24.460  34.440  21.050  1.00  0.00            
ATOM    100  O24 ACD     1      24.350  36.470  21.140  1.00  0.00            
ATOM    101  C30 ACD     1      25.290  35.020  22.830  1.00  0.00            
ATOM    102  H48 ACD     1      24.380  35.180  23.420  1.00  0.00            
ATOM    103  H49 ACD     1      25.410  33.940  22.930  1.00  0.00            
ATOM    104  O25 ACD     1      26.300  35.790  23.500  1.00  0.00            
ATOM    105  H50 ACD     1      26.940  35.180  23.870  1.00  0.00            
ATOM    106  C31 ACD     1      26.040  35.650  19.040  1.00  0.00            
ATOM    107  H51 ACD     1      25.520  34.790  18.600  1.00  0.00            
ATOM    108  O26 ACD     1      27.190  35.890  18.200  1.00  0.00            
ATOM    109  H52 ACD     1      27.600  36.730  18.450  1.00  0.00            
ATOM    110  C32 ACD     1      25.080  36.840  18.860  1.00  0.00            
ATOM    111  H53 ACD     1      25.720  37.690  19.120  1.00  0.00            
ATOM    112  O27 ACD     1      24.660  37.100  17.510  1.00  0.00            
ATOM    113  H54 ACD     1      25.410  37.230  16.920  1.00  0.00            
ATOM    114  C33 ACD     1      23.880  36.650  19.810  1.00  0.00            
ATOM    115  H55 ACD     1      23.340  37.600  19.910  1.00  0.00            
ATOM    116  O28 ACD     1      23.160  35.560  19.470  1.00  0.00            
ATOM    117  C34 ACD     1      21.770  35.850  19.350  1.00  0.00            
ATOM    118  H56 ACD     1      21.650  36.930  19.520  1.00  0.00            
ATOM    119  C35 ACD     1      21.450  35.490  17.850  1.00  0.00            
ATOM    120  H57 ACD     1      21.830  34.500  17.600  1.00  0.00            
ATOM    121  O29 ACD     1      22.090  36.410  16.960  1.00  0.00            
ATOM    122  H58 ACD     1      23.040  36.300  17.100  1.00  0.00            
ATOM    123  C36 ACD     1      19.960  35.360  17.650  1.00  0.00            
ATOM    124  H59 ACD     1      19.670  36.380  17.930  1.00  0.00            
ATOM    125  O30 ACD     1      19.480  34.900  16.420  1.00  0.00            
ATOM    126  H60 ACD     1      19.550  35.600  15.760  1.00  0.00            
ATOM    127  C1  EL7     2      26.230  26.910  13.640  1.00  0.00            
ATOM    128  O1  EL7     2      25.840  28.370  13.470  1.00  0.00            
ATOM    129  C2  EL7     2      25.860  29.100  14.690  1.00  0.00            
ATOM    130  C3  EL7     2      25.830  30.650  14.350  1.00  0.00            
ATOM    131  C4  EL7     2      27.230  31.320  14.150  1.00  0.00            
ATOM    132  N1  EL7     2      25.190  31.460  15.430  1.00  0.00            
ATOM    133  C5  EL7     2      25.620  31.370  16.750  1.00  0.00            
ATOM    134  O2  EL7     2      26.650  30.820  17.130  1.00  0.00            
ATOM    135  C6  EL7     2      24.650  31.880  17.820  1.00  0.00            
ATOM    136  Cl1 EL7     2      23.630  30.580  18.590  1.00  0.00            
ATOM    137  C7  EL7     2      24.130  32.300  15.020  1.00  0.00            
ATOM    138  C8  EL7     2      24.150  33.670  15.070  1.00  0.00            
ATOM    139  C9  EL7     2      25.370  34.580  15.390  1.00  0.00            
ATOM    140  C10 EL7     2      22.930  34.330  14.730  1.00  0.00            
ATOM    141  S1  EL7     2      21.700  33.130  14.250  1.00  0.00            
ATOM    142  C11 EL7     2      22.930  31.870  14.450  1.00  0.00            
ATOM    143  C12 EL7     2      22.650  30.420  14.200  1.00  0.00            
ATOM    144  H1  EL7     2      27.120  26.870  14.280  1.00  0.00            
ATOM    145  H2  EL7     2      25.480  26.390  14.250  1.00  0.00            
ATOM    146  H3  EL7     2      26.450  26.310  12.760  1.00  0.00            
ATOM    147  H4  EL7     2      26.690  28.780  15.330  1.00  0.00            
ATOM    148  H5  EL7     2      24.970  28.770  15.250  1.00  0.00            
ATOM    149  H6  EL7     2      25.300  30.850  13.410  1.00  0.00            
ATOM    150  H7  EL7     2      27.930  31.160  14.980  1.00  0.00            
ATOM    151  H8  EL7     2      27.760  30.890  13.290  1.00  0.00            
ATOM    152  H9  EL7     2      27.170  32.400  13.930  1.00  0.00            
ATOM    153  H10 EL7     2      24.020  32.700  17.440  1.00  0.00            
ATOM    154  H11 EL7     2      25.300  32.360  18.560  1.00  0.00            
ATOM    155  H12 EL7     2      25.190  35.650  15.580  1.00  0.00            
ATOM    156  H13 EL7     2      25.900  34.290  16.300  1.00  0.00            
ATOM    157  H14 EL7     2      26.110  34.490  14.580  1.00  0.00            
ATOM    158  H15 EL7     2      22.650  35.370  14.640  1.00  0.00            
ATOM    159  H16 EL7     2      23.090  30.000  13.280  1.00  0.00            
ATOM    160  H17 EL7     2      22.870  29.790  15.070  1.00  0.00            
ATOM    161  H18 EL7     2      21.580  30.210  14.070  1.00  0.00            
TER
ENDMDL
MODEL        1
ATOM      1  H1  ACD     1      28.160  26.370  20.770  1.00  0.00            
ATOM      2  O1  ACD     1      28.740  25.670  21.080  1.00  0.00            
ATOM      3  C1  ACD     1      29.990  25.730  20.370  1.00  0.00            
ATOM      4  H2  ACD     1      30.810  25.420  21.030  1.00  0.00            
ATOM      5  H3  ACD     1      30.240  26.800  20.300  1.00  0.00            
ATOM      6  C2  ACD     1      29.960  25.210  18.900  1.00  0.00            
ATOM      7  H4  ACD     1      30.750  25.750  18.360  1.00  0.00            
ATOM      8  O2  ACD     1      30.170  23.760  18.960  1.00  0.00            
ATOM      9  C3  ACD     1      30.120  23.080  17.710  1.00  0.00            
ATOM     10  H5  ACD     1      30.330  22.050  18.000  1.00  0.00            
ATOM     11  O3  ACD     1      31.150  23.570  16.830  1.00  0.00            
ATOM     12  C4  ACD     1      32.350  22.780  16.820  1.00  0.00            
ATOM     13  H6  ACD     1      32.200  21.900  17.470  1.00  0.00            
ATOM     14  C5  ACD     1      32.490  22.210  15.400  1.00  0.00            
ATOM     15  H7  ACD     1      32.530  22.970  14.610  1.00  0.00            
ATOM     16  O4  ACD     1      31.320  21.420  15.200  1.00  0.00            
ATOM     17  H8  ACD     1      31.290  21.190  14.260  1.00  0.00            
ATOM     18  C6  ACD     1      33.830  21.460  15.370  1.00  0.00            
ATOM     19  H9  ACD     1      33.850  20.640  16.090  1.00  0.00            
ATOM     20  O5  ACD     1      34.070  20.880  14.060  1.00  0.00            
ATOM     21  H10 ACD     1      34.030  21.590  13.420  1.00  0.00            
ATOM     22  C7  ACD     1      34.990  22.350  15.720  1.00  0.00            
ATOM     23  H11 ACD     1      35.940  21.840  15.910  1.00  0.00            
ATOM     24  O6  ACD     1      34.750  22.890  16.990  1.00  0.00            
ATOM     25  C8  ACD     1      33.580  23.650  17.190  1.00  0.00            
ATOM     26  H12 ACD     1      33.660  24.430  16.410  1.00  0.00            
ATOM     27  C9  ACD     1      33.560  24.180  18.560  1.00  0.00            
ATOM     28  H13 ACD     1      32.590  24.690  18.670  1.00  0.00            
ATOM     29  H14 ACD     1      33.450  23.410  19.330  1.00  0.00            
ATOM     30  O7  ACD     1      34.560  25.140  18.820  1.00  0.00            
ATOM     31  H15 ACD     1      34.290  25.480  19.680  1.00  0.00            
ATOM     32  O8  ACD     1      35.110  23.430  14.730  1.00  0.00            
ATOM     33  C10 ACD     1      36.320  24.180  14.500  1.00  0.00            
ATOM     34  H16 ACD     1      37.100  23.510  14.130  1.00  0.00            
ATOM     35  C11 ACD     1      35.930  25.280  13.450  1.00  0.00            
ATOM     36  H17 ACD     1      35.020  25.700  13.880  1.00  0.00            
ATOM     37  O9  ACD     1      35.570  24.690  12.180  1.00  0.00            
ATOM     38  H18 ACD     1      36.350  24.430  11.690  1.00  0.00            
ATOM     39  C12 ACD     1      37.010  26.390  13.260  1.00  0.00            
ATOM     40  H19 ACD     1      37.790  25.800  12.770  1.00  0.00            
ATOM     41  O10 ACD     1      36.660  27.590  12.570  1.00  0.00            
ATOM     42  H20 ACD     1      36.070  27.290  11.870  1.00  0.00            
ATOM     43  C13 ACD     1      37.320  26.880  14.690  1.00  0.00            
ATOM     44  H21 ACD     1      38.000  27.730  14.780  1.00  0.00            
ATOM     45  O11 ACD     1      37.870  25.840  15.510  1.00  0.00            
ATOM     46  C14 ACD     1      36.940  24.750  15.820  1.00  0.00            
ATOM     47  H22 ACD     1      36.100  25.140  16.400  1.00  0.00            
ATOM     48  C15 ACD     1      37.760  23.720  16.670  1.00  0.00            
ATOM     49  H23 ACD     1      38.370  24.260  17.410  1.00  0.00            
ATOM     50  H24 ACD     1      37.170  22.950  17.180  1.00  0.00            
ATOM     51  O12 ACD     1      38.680  23.000  15.830  1.00  0.00            
ATOM     52  H25 ACD     1      39.130  22.340  16.350  1.00  0.00            
ATOM     53  O13 ACD     1      36.110  27.310  15.340  1.00  0.00            
ATOM     54  C16 ACD     1      36.180  28.500  16.040  1.00  0.00            
ATOM     55  H26 ACD     1      37.130  29.040  15.910  1.00  0.00            
ATOM     56  C17 ACD     1      35.140  29.340  15.340  1.00  0.00            
ATOM     57  H27 ACD     1      34.170  28.860  15.510  1.00  0.00            
ATOM     58  O14 ACD     1      35.290  29.470  13.890  1.00  0.00            
ATOM     59  H28 ACD     1      35.710  28.730  13.450  1.00  0.00            
ATOM     60  C18 ACD     1      35.210  30.750  15.920  1.00  0.00            
ATOM     61  H29 ACD     1      36.200  31.190  15.740  1.00  0.00            
ATOM     62  O15 ACD     1      34.120  31.510  15.420  1.00  0.00            
ATOM     63  H30 ACD     1      33.650  30.930  14.810  1.00  0.00            
ATOM     64  C19 ACD     1      35.020  30.640  17.410  1.00  0.00            
ATOM     65  H31 ACD     1      35.090  31.560  17.990  1.00  0.00            
ATOM     66  O16 ACD     1      35.880  29.700  18.010  1.00  0.00            
ATOM     67  C20 ACD     1      35.850  28.400  17.480  1.00  0.00            
ATOM     68  H32 ACD     1      34.830  28.010  17.570  1.00  0.00            
ATOM     69  C21 ACD     1      36.900  27.480  18.250  1.00  0.00            
ATOM     70  H33 ACD     1      36.700  27.590  19.330  1.00  0.00            
ATOM     71  H34 ACD     1      36.690  26.430  18.020  1.00  0.00            
ATOM     72  O17 ACD     1      38.220  27.790  17.940  1.00  0.00            
ATOM     73  H35 ACD     1      38.300  28.750  17.910  1.00  0.00            
ATOM     74  O18 ACD     1      33.710  30.160  17.640  1.00  0.00            
ATOM     75  C22 ACD     1      32.870  30.850  18.610  1.00  0.00            
ATOM     76  H36 ACD     1      33.400  31.280  19.470  1.00  0.00            
ATOM     77  C23 ACD     1      32.140  31.840  17.860  1.00  0.00            
ATOM     78  H37 ACD     1      31.630  31.270  17.070  1.00  0.00            
ATOM     79  O19 ACD     1      32.970  32.910  17.340  1.00  0.00            
ATOM     80  H38 ACD     1      33.470  32.510  16.620  1.00  0.00            
ATOM     81  C24 ACD     1      31.040  32.500  18.650  1.00  0.00            
ATOM     82  H39 ACD     1      31.580  33.170  19.340  1.00  0.00            
ATOM     83  O20 ACD     1      30.120  33.180  17.840  1.00  0.00            
ATOM     84  H40 ACD     1      29.620  32.470  17.420  1.00  0.00            
ATOM     85  C25 ACD     1      30.140  31.480  19.380  1.00  0.00            
ATOM     86  H41 ACD     1      29.440  32.010  20.040  1.00  0.00            
ATOM     87  O21 ACD     1      31.030  30.640  20.080  1.00  0.00            
ATOM     88  C26 ACD     1      31.990  29.850  19.300  1.00  0.00            
ATOM     89  H42 ACD     1      31.450  29.240  18.570  1.00  0.00            
ATOM     90  C27 ACD     1      32.700  28.780  20.170  1.00  0.00            
ATOM     91  H43 ACD     1      32.000  28.080  20.630  1.00  0.00            
ATOM     92  H44 ACD     1      33.420  28.240  19.550  1.00  0.00            
ATOM     93  O22 ACD     1      33.440  29.390  21.160  1.00  0.00            
ATOM     94  H45 ACD     1      32.850  30.030  21.560  1.00  0.00            
ATOM     95  O23 ACD     1      29.230  30.830  18.480  1.00  0.00            
ATOM     96  C28 ACD     1      28.150  30.030  18.870  1.00  0.00            
ATOM     97  H46 ACD     1      27.320  30.690  19.160  1.00  0.00            
ATOM     98  C29 ACD     1      28.520  29.040  20.000  1.00  0.00            
ATOM     99  H47 ACD     1      29.410  28.450  19.750  1.00  0.00            
ATOM    100  O24 ACD     1      27.510  28.000  20.070  1.00  0.00            
ATOM    101  C30 ACD     1      28.500  29.680  21.400  1.00  0.00            
ATOM    102  H48 ACD     1      28.570  28.870  22.130  1.00  0.00            
ATOM    103  H49 ACD     1      29.310  30.340  21.720  1.00  0.00            
ATOM    104  O25 ACD     1      27.320  30.360  21.630  1.00  0.00            
ATOM    105  H50 ACD     1      27.130  30.290  22.570  1.00  0.00            
ATOM    106  C31 ACD     1      27.530  29.390  17.590  1.00  0.00            
ATOM    107  H51 ACD     1      28.390  28.940  17.080  1.00  0.00            
ATOM    108  O26 ACD     1      27.000  30.400  16.690  1.00  0.00            
ATOM    109  H52 ACD     1      26.370  30.980  17.140  1.00  0.00            
ATOM    110  C32 ACD     1      26.520  28.280  17.930  1.00  0.00            
ATOM    111  H53 ACD     1      25.720  28.820  18.440  1.00  0.00            
ATOM    112  O27 ACD     1      25.970  27.770  16.680  1.00  0.00            
ATOM    113  H54 ACD     1      25.640  28.500  16.150  1.00  0.00            
ATOM    114  C33 ACD     1      27.220  27.300  18.840  1.00  0.00            
ATOM    115  H55 ACD     1      26.520  26.470  18.940  1.00  0.00            
ATOM    116  O28 ACD     1      28.380  26.850  18.260  1.00  0.00            
ATOM    117  C34 ACD     1      28.620  25.420  18.290  1.00  0.00            
ATOM    118  H56 ACD     1      27.870  24.910  18.910  1.00  0.00            
ATOM    119  C35 ACD     1      28.480  24.790  16.890  1.00  0.00            
ATOM    120  H57 ACD     1      29.230  25.240  16.230  1.00  0.00            
ATOM    121  O29 ACD     1      27.120  25.180  16.420  1.00  0.00            
ATOM    122  H58 ACD     1      27.070  26.120  16.600  1.00  0.00            
ATOM    123  C36 ACD     1      28.760  23.280  17.010  1.00  0.00            
ATOM    124  H59 ACD     1      27.890  22.970  17.600  1.00  0.00            
ATOM    125  O30 ACD     1      28.730  22.620  15.760  1.00  0.00            
ATOM    126  H60 ACD     1      29.640  22.530  15.460  1.00  0.00            
ATOM    127  C1  EL7     2      34.690  29.990  10.410  1.00  0.00            
ATOM    128  O1  EL7     2      33.330  29.630  10.460  1.00  0.00            
ATOM    129  C2  EL7     2      32.820  29.470  11.820  1.00  0.00            
ATOM    130  C3  EL7     2      31.430  28.780  11.830  1.00  0.00            
ATOM    131  C4  EL7     2      30.350  29.750  11.340  1.00  0.00            
ATOM    132  N1  EL7     2      30.950  28.310  13.170  1.00  0.00            
ATOM    133  C5  EL7     2      31.340  28.940  14.360  1.00  0.00            
ATOM    134  O2  EL7     2      31.970  29.960  14.420  1.00  0.00            
ATOM    135  C6  EL7     2      30.940  28.320  15.750  1.00  0.00            
ATOM    136  Cl1 EL7     2      32.180  27.290  16.560  1.00  0.00            
ATOM    137  C7  EL7     2      30.340  27.040  13.240  1.00  0.00            
ATOM    138  C8  EL7     2      28.950  26.830  13.480  1.00  0.00            
ATOM    139  C9  EL7     2      28.020  27.960  13.830  1.00  0.00            
ATOM    140  C10 EL7     2      28.520  25.530  13.450  1.00  0.00            
ATOM    141  S1  EL7     2      29.920  24.560  12.950  1.00  0.00            
ATOM    142  C11 EL7     2      30.970  25.920  12.880  1.00  0.00            
ATOM    143  C12 EL7     2      32.450  25.720  12.680  1.00  0.00            
ATOM    144  H1  EL7     2      35.110  29.900   9.400  1.00  0.00            
ATOM    145  H2  EL7     2      34.900  30.990  10.810  1.00  0.00            
ATOM    146  H3  EL7     2      35.160  29.230  11.050  1.00  0.00            
ATOM    147  H4  EL7     2      32.830  30.470  12.260  1.00  0.00            
ATOM    148  H5  EL7     2      33.570  28.830  12.310  1.00  0.00            
ATOM    149  H6  EL7     2      31.620  27.900  11.210  1.00  0.00            
ATOM    150  H7  EL7     2      30.700  30.220  10.400  1.00  0.00            
ATOM    151  H8  EL7     2      29.480  29.190  10.980  1.00  0.00            
ATOM    152  H9  EL7     2      30.060  30.560  12.020  1.00  0.00            
ATOM    153  H10 EL7     2      29.970  27.810  15.730  1.00  0.00            
ATOM    154  H11 EL7     2      30.870  29.110  16.510  1.00  0.00            
ATOM    155  H12 EL7     2      27.060  27.500  14.080  1.00  0.00            
ATOM    156  H13 EL7     2      28.330  28.590  14.670  1.00  0.00            
ATOM    157  H14 EL7     2      27.820  28.630  12.990  1.00  0.00            
ATOM    158  H15 EL7     2      27.510  25.160  13.570  1.00  0.00            
ATOM    159  H16 EL7     2      32.890  26.270  13.520  1.00  0.00            
ATOM    160  H17 EL7     2      32.780  24.680  12.760  1.00  0.00            
ATOM    161  H18 EL7     2      33.020  26.190  11.860  1.00  0.00            
TER
ENDMDL
MODEL        1
ATOM      1  H1  ACD     1      29.970  39.110  26.020  1.00  0.00            
ATOM      2  O1  ACD     1      30.200  38.920  26.930  1.00  0.00            
ATOM      3  C1  ACD     1      31.350  39.780  27.050  1.00  0.00            
ATOM      4  H2  ACD     1      31.220  40.240  28.040  1.00  0.00            
ATOM      5  H3  ACD     1      31.360  40.510  26.220  1.00  0.00            
ATOM      6  C2  ACD     1      32.660  39.000  26.870  1.00  0.00            
ATOM      7  H4  ACD     1      32.510  37.990  27.270  1.00  0.00            
ATOM      8  O2  ACD     1      32.870  38.860  25.460  1.00  0.00            
ATOM      9  C3  ACD     1      34.040  38.230  25.010  1.00  0.00            
ATOM     10  H5  ACD     1      34.090  38.380  23.930  1.00  0.00            
ATOM     11  O3  ACD     1      34.000  36.860  25.440  1.00  0.00            
ATOM     12  C4  ACD     1      33.740  35.910  24.300  1.00  0.00            
ATOM     13  H6  ACD     1      33.390  36.370  23.360  1.00  0.00            
ATOM     14  C5  ACD     1      35.020  35.230  23.980  1.00  0.00            
ATOM     15  H7  ACD     1      35.320  34.840  24.960  1.00  0.00            
ATOM     16  O4  ACD     1      35.970  36.150  23.500  1.00  0.00            
ATOM     17  H8  ACD     1      35.880  36.930  24.060  1.00  0.00            
ATOM     18  C6  ACD     1      34.830  34.100  23.010  1.00  0.00            
ATOM     19  H9  ACD     1      34.400  34.540  22.100  1.00  0.00            
ATOM     20  O5  ACD     1      36.020  33.310  22.840  1.00  0.00            
ATOM     21  H10 ACD     1      36.670  33.880  22.400  1.00  0.00            
ATOM     22  C7  ACD     1      33.820  33.140  23.530  1.00  0.00            
ATOM     23  H11 ACD     1      33.570  32.320  22.840  1.00  0.00            
ATOM     24  O6  ACD     1      32.580  33.830  23.800  1.00  0.00            
ATOM     25  C8  ACD     1      32.700  34.860  24.780  1.00  0.00            
ATOM     26  H12 ACD     1      33.140  34.520  25.730  1.00  0.00            
ATOM     27  C9  ACD     1      31.340  35.600  25.020  1.00  0.00            
ATOM     28  H13 ACD     1      31.430  36.230  25.920  1.00  0.00            
ATOM     29  H14 ACD     1      30.980  36.220  24.190  1.00  0.00            
ATOM     30  O7  ACD     1      30.310  34.640  25.290  1.00  0.00            
ATOM     31  H15 ACD     1      29.640  35.020  25.860  1.00  0.00            
ATOM     32  O8  ACD     1      34.290  32.540  24.780  1.00  0.00            
ATOM     33  C10 ACD     1      34.090  31.130  25.010  1.00  0.00            
ATOM     34  H16 ACD     1      33.440  30.790  24.190  1.00  0.00            
ATOM     35  C11 ACD     1      35.500  30.490  24.910  1.00  0.00            
ATOM     36  H17 ACD     1      36.160  30.990  25.630  1.00  0.00            
ATOM     37  O9  ACD     1      36.100  30.640  23.590  1.00  0.00            
ATOM     38  H18 ACD     1      36.140  31.550  23.280  1.00  0.00            
ATOM     39  C12 ACD     1      35.360  29.010  25.240  1.00  0.00            
ATOM     40  H19 ACD     1      34.720  28.700  24.400  1.00  0.00            
ATOM     41  O10 ACD     1      36.630  28.300  25.070  1.00  0.00            
ATOM     42  H20 ACD     1      36.470  27.560  24.490  1.00  0.00            
ATOM     43  C13 ACD     1      34.780  28.880  26.660  1.00  0.00            
ATOM     44  H21 ACD     1      34.550  27.830  26.830  1.00  0.00            
ATOM     45  O11 ACD     1      33.480  29.470  26.660  1.00  0.00            
ATOM     46  C14 ACD     1      33.460  30.870  26.370  1.00  0.00            
ATOM     47  H22 ACD     1      34.010  31.470  27.110  1.00  0.00            
ATOM     48  C15 ACD     1      31.930  31.260  26.330  1.00  0.00            
ATOM     49  H23 ACD     1      31.710  31.120  27.390  1.00  0.00            
ATOM     50  H24 ACD     1      31.850  32.300  26.010  1.00  0.00            
ATOM     51  O12 ACD     1      31.210  30.460  25.490  1.00  0.00            
ATOM     52  H25 ACD     1      31.620  29.590  25.510  1.00  0.00            
ATOM     53  O13 ACD     1      35.640  29.420  27.650  1.00  0.00            
ATOM     54  C16 ACD     1      35.580  29.040  29.030  1.00  0.00            
ATOM     55  H26 ACD     1      35.760  27.970  29.210  1.00  0.00            
ATOM     56  C17 ACD     1      36.790  29.800  29.600  1.00  0.00            
ATOM     57  H27 ACD     1      36.920  30.800  29.150  1.00  0.00            
ATOM     58  O14 ACD     1      37.950  29.100  29.240  1.00  0.00            
ATOM     59  H28 ACD     1      37.760  28.170  29.070  1.00  0.00            
ATOM     60  C18 ACD     1      36.730  29.930  31.070  1.00  0.00            
ATOM     61  H29 ACD     1      36.990  28.960  31.500  1.00  0.00            
ATOM     62  O15 ACD     1      37.640  30.910  31.520  1.00  0.00            
ATOM     63  H30 ACD     1      38.490  30.490  31.340  1.00  0.00            
ATOM     64  C19 ACD     1      35.330  30.360  31.600  1.00  0.00            
ATOM     65  H31 ACD     1      35.420  30.360  32.690  1.00  0.00            
ATOM     66  O16 ACD     1      34.390  29.330  31.150  1.00  0.00            
ATOM     67  C20 ACD     1      34.270  29.300  29.770  1.00  0.00            
ATOM     68  H32 ACD     1      33.800  30.170  29.290  1.00  0.00            
ATOM     69  C21 ACD     1      33.220  28.240  29.560  1.00  0.00            
ATOM     70  H33 ACD     1      33.100  27.920  28.520  1.00  0.00            
ATOM     71  H34 ACD     1      33.490  27.410  30.230  1.00  0.00            
ATOM     72  O17 ACD     1      31.950  28.690  30.020  1.00  0.00            
ATOM     73  H35 ACD     1      31.940  28.860  30.970  1.00  0.00            
ATOM     74  O18 ACD     1      34.800  31.600  31.020  1.00  0.00            
ATOM     75  C22 ACD     1      34.120  32.400  31.970  1.00  0.00            
ATOM     76  H36 ACD     1      33.890  31.860  32.900  1.00  0.00            
ATOM     77  C23 ACD     1      35.070  33.450  32.350  1.00  0.00            
ATOM     78  H37 ACD     1      35.280  33.930  31.380  1.00  0.00            
ATOM     79  O19 ACD     1      36.310  32.850  32.920  1.00  0.00            
ATOM     80  H38 ACD     1      36.680  32.280  32.240  1.00  0.00            
ATOM     81  C24 ACD     1      34.400  34.410  33.230  1.00  0.00            
ATOM     82  H39 ACD     1      34.030  34.010  34.180  1.00  0.00            
ATOM     83  O20 ACD     1      35.370  35.380  33.610  1.00  0.00            
ATOM     84  H40 ACD     1      36.140  34.920  33.950  1.00  0.00            
ATOM     85  C25 ACD     1      33.150  35.000  32.630  1.00  0.00            
ATOM     86  H41 ACD     1      32.720  35.700  33.360  1.00  0.00            
ATOM     87  O21 ACD     1      32.330  33.980  32.280  1.00  0.00            
ATOM     88  C26 ACD     1      32.840  32.970  31.400  1.00  0.00            
ATOM     89  H42 ACD     1      33.200  33.340  30.430  1.00  0.00            
ATOM     90  C27 ACD     1      31.710  32.040  31.140  1.00  0.00            
ATOM     91  H43 ACD     1      30.880  32.630  30.740  1.00  0.00            
ATOM     92  H44 ACD     1      32.020  31.190  30.520  1.00  0.00            
ATOM     93  O22 ACD     1      31.180  31.570  32.390  1.00  0.00            
ATOM     94  H45 ACD     1      30.970  32.390  32.830  1.00  0.00            
ATOM     95  O23 ACD     1      33.500  35.650  31.410  1.00  0.00            
ATOM     96  C28 ACD     1      32.910  36.950  31.200  1.00  0.00            
ATOM     97  H46 ACD     1      32.110  37.110  31.940  1.00  0.00            
ATOM     98  C29 ACD     1      32.300  37.120  29.820  1.00  0.00            
ATOM     99  H47 ACD     1      33.110  36.850  29.120  1.00  0.00            
ATOM    100  O24 ACD     1      31.850  38.450  29.730  1.00  0.00            
ATOM    101  C30 ACD     1      31.060  36.170  29.690  1.00  0.00            
ATOM    102  H48 ACD     1      31.330  35.100  29.690  1.00  0.00            
ATOM    103  H49 ACD     1      30.400  36.390  30.540  1.00  0.00            
ATOM    104  O25 ACD     1      30.220  36.380  28.520  1.00  0.00            
ATOM    105  H50 ACD     1      30.220  37.320  28.340  1.00  0.00            
ATOM    106  C31 ACD     1      33.970  37.990  31.550  1.00  0.00            
ATOM    107  H51 ACD     1      34.800  37.700  30.890  1.00  0.00            
ATOM    108  O26 ACD     1      34.360  37.890  32.990  1.00  0.00            
ATOM    109  H52 ACD     1      34.740  37.020  33.150  1.00  0.00            
ATOM    110  C32 ACD     1      33.410  39.430  31.270  1.00  0.00            
ATOM    111  H53 ACD     1      32.630  39.780  31.970  1.00  0.00            
ATOM    112  O27 ACD     1      34.430  40.410  31.300  1.00  0.00            
ATOM    113  H54 ACD     1      34.870  40.120  30.490  1.00  0.00            
ATOM    114  C33 ACD     1      32.880  39.420  29.850  1.00  0.00            
ATOM    115  H55 ACD     1      32.410  40.380  29.600  1.00  0.00            
ATOM    116  O28 ACD     1      33.930  39.180  28.920  1.00  0.00            
ATOM    117  C34 ACD     1      33.800  39.630  27.580  1.00  0.00            
ATOM    118  H56 ACD     1      33.750  40.730  27.560  1.00  0.00            
ATOM    119  C35 ACD     1      35.200  39.220  27.030  1.00  0.00            
ATOM    120  H57 ACD     1      35.410  38.240  27.460  1.00  0.00            
ATOM    121  O29 ACD     1      36.250  40.080  27.460  1.00  0.00            
ATOM    122  H58 ACD     1      37.000  39.950  26.870  1.00  0.00            
ATOM    123  C36 ACD     1      35.230  39.020  25.500  1.00  0.00            
ATOM    124  H59 ACD     1      35.190  39.990  24.990  1.00  0.00            
ATOM    125  O30 ACD     1      36.420  38.360  25.020  1.00  0.00            
ATOM    126  H60 ACD     1      36.600  37.690  25.690  1.00  0.00            
ATOM    127  C1  EL7     2      38.880  32.710  24.910  1.00  0.00            
ATOM    128  O1  EL7     2      39.720  33.090  26.000  1.00  0.00            
ATOM    129  C2  EL7     2      39.420  32.610  27.240  1.00  0.00            
ATOM    130  C3  EL7     2      39.350  33.800  28.340  1.00  0.00            
ATOM    131  C4  EL7     2      38.910  33.210  29.680  1.00  0.00            
ATOM    132  N1  EL7     2      38.590  35.000  27.880  1.00  0.00            
ATOM    133  C5  EL7     2      37.180  35.040  27.460  1.00  0.00            
ATOM    134  O2  EL7     2      36.640  36.020  26.980  1.00  0.00            
ATOM    135  C6  EL7     2      36.250  33.790  27.460  1.00  0.00            
ATOM    136  Cl1 EL7     2      34.570  34.030  28.140  1.00  0.00            
ATOM    137  C7  EL7     2      39.100  36.240  28.230  1.00  0.00            
ATOM    138  C8  EL7     2      38.550  37.090  29.210  1.00  0.00            
ATOM    139  C9  EL7     2      37.330  36.750  30.010  1.00  0.00            
ATOM    140  C10 EL7     2      39.290  38.230  29.380  1.00  0.00            
ATOM    141  S1  EL7     2      40.660  38.310  28.350  1.00  0.00            
ATOM    142  C11 EL7     2      40.310  36.730  27.720  1.00  0.00            
ATOM    143  C12 EL7     2      41.140  36.130  26.580  1.00  0.00            
ATOM    144  H1  EL7     2      37.820  32.960  25.090  1.00  0.00            
ATOM    145  H2  EL7     2      39.190  33.230  23.990  1.00  0.00            
ATOM    146  H3  EL7     2      38.940  31.620  24.790  1.00  0.00            
ATOM    147  H4  EL7     2      40.210  31.920  27.550  1.00  0.00            
ATOM    148  H5  EL7     2      38.470  32.080  27.110  1.00  0.00            
ATOM    149  H6  EL7     2      40.390  34.140  28.430  1.00  0.00            
ATOM    150  H7  EL7     2      37.890  32.800  29.610  1.00  0.00            
ATOM    151  H8  EL7     2      39.610  32.450  30.050  1.00  0.00            
ATOM    152  H9  EL7     2      38.890  34.010  30.420  1.00  0.00            
ATOM    153  H10 EL7     2      36.680  32.890  27.930  1.00  0.00            
ATOM    154  H11 EL7     2      36.140  33.620  26.390  1.00  0.00            
ATOM    155  H12 EL7     2      37.200  37.370  30.910  1.00  0.00            
ATOM    156  H13 EL7     2      36.510  37.120  29.380  1.00  0.00            
ATOM    157  H14 EL7     2      37.300  35.690  30.280  1.00  0.00            
ATOM    158  H15 EL7     2      39.010  38.980  30.120  1.00  0.00            
ATOM    159  H16 EL7     2      41.980  36.790  26.330  1.00  0.00            
ATOM    160  H17 EL7     2      41.550  35.150  26.860  1.00  0.00            
ATOM    161  H18 EL7     2      40.540  36.030  25.670  1.00  0.00            
TER
ENDMDL
MODEL        1
ATOM      1  H1  ACD     1      36.600  23.220  25.760  1.00  0.00            
ATOM      2  O1  ACD     1      36.740  24.160  25.910  1.00  0.00            
ATOM      3  C1  ACD     1      36.240  24.430  27.160  1.00  0.00            
ATOM      4  H2  ACD     1      36.360  25.510  27.340  1.00  0.00            
ATOM      5  H3  ACD     1      36.620  23.860  28.010  1.00  0.00            
ATOM      6  C2  ACD     1      34.710  24.210  27.170  1.00  0.00            
ATOM      7  H4  ACD     1      34.460  24.700  26.220  1.00  0.00            
ATOM      8  O2  ACD     1      34.360  22.840  27.200  1.00  0.00            
ATOM      9  C3  ACD     1      32.900  22.600  27.230  1.00  0.00            
ATOM     10  H5  ACD     1      32.790  21.540  27.490  1.00  0.00            
ATOM     11  O3  ACD     1      32.230  22.820  25.950  1.00  0.00            
ATOM     12  C4  ACD     1      32.240  21.900  24.820  1.00  0.00            
ATOM     13  H6  ACD     1      31.660  20.990  25.010  1.00  0.00            
ATOM     14  C5  ACD     1      31.430  22.660  23.770  1.00  0.00            
ATOM     15  H7  ACD     1      31.620  23.740  23.850  1.00  0.00            
ATOM     16  O4  ACD     1      29.980  22.460  23.940  1.00  0.00            
ATOM     17  H8  ACD     1      29.770  22.630  24.860  1.00  0.00            
ATOM     18  C6  ACD     1      31.810  22.310  22.360  1.00  0.00            
ATOM     19  H9  ACD     1      31.410  21.290  22.300  1.00  0.00            
ATOM     20  O5  ACD     1      31.110  23.120  21.400  1.00  0.00            
ATOM     21  H10 ACD     1      30.240  23.230  21.790  1.00  0.00            
ATOM     22  C7  ACD     1      33.280  22.230  22.150  1.00  0.00            
ATOM     23  H11 ACD     1      33.490  21.950  21.110  1.00  0.00            
ATOM     24  O6  ACD     1      33.620  21.180  23.010  1.00  0.00            
ATOM     25  C8  ACD     1      33.660  21.450  24.360  1.00  0.00            
ATOM     26  H12 ACD     1      34.410  22.230  24.540  1.00  0.00            
ATOM     27  C9  ACD     1      33.980  20.150  25.080  1.00  0.00            
ATOM     28  H13 ACD     1      33.930  20.380  26.160  1.00  0.00            
ATOM     29  H14 ACD     1      33.270  19.370  24.780  1.00  0.00            
ATOM     30  O7  ACD     1      35.260  19.660  24.820  1.00  0.00            
ATOM     31  H15 ACD     1      35.360  19.790  23.880  1.00  0.00            
ATOM     32  O8  ACD     1      33.970  23.390  22.500  1.00  0.00            
ATOM     33  C10 ACD     1      34.800  24.040  21.430  1.00  0.00            
ATOM     34  H16 ACD     1      35.080  23.350  20.630  1.00  0.00            
ATOM     35  C11 ACD     1      33.980  25.260  20.950  1.00  0.00            
ATOM     36  H17 ACD     1      33.800  25.880  21.830  1.00  0.00            
ATOM     37  O9  ACD     1      32.830  24.880  20.230  1.00  0.00            
ATOM     38  H18 ACD     1      32.250  24.480  20.880  1.00  0.00            
ATOM     39  C12 ACD     1      34.940  26.090  20.070  1.00  0.00            
ATOM     40  H19 ACD     1      35.090  25.570  19.110  1.00  0.00            
ATOM     41  O10 ACD     1      34.340  27.330  19.890  1.00  0.00            
ATOM     42  H20 ACD     1      33.890  27.610  20.690  1.00  0.00            
ATOM     43  C13 ACD     1      36.260  26.400  20.750  1.00  0.00            
ATOM     44  H21 ACD     1      36.960  26.720  19.970  1.00  0.00            
ATOM     45  O11 ACD     1      36.910  25.280  21.200  1.00  0.00            
ATOM     46  C14 ACD     1      36.130  24.420  22.080  1.00  0.00            
ATOM     47  H22 ACD     1      35.880  25.020  22.960  1.00  0.00            
ATOM     48  C15 ACD     1      37.070  23.260  22.470  1.00  0.00            
ATOM     49  H23 ACD     1      38.010  23.730  22.780  1.00  0.00            
ATOM     50  H24 ACD     1      36.680  22.920  23.440  1.00  0.00            
ATOM     51  O12 ACD     1      37.310  22.280  21.430  1.00  0.00            
ATOM     52  H25 ACD     1      37.690  21.470  21.790  1.00  0.00            
ATOM     53  O13 ACD     1      36.110  27.280  21.840  1.00  0.00            
ATOM     54  C16 ACD     1      37.180  28.240  22.020  1.00  0.00            
ATOM     55  H26 ACD     1      38.120  27.940  21.530  1.00  0.00            
ATOM     56  C17 ACD     1      36.710  29.590  21.400  1.00  0.00            
ATOM     57  H27 ACD     1      35.740  29.800  21.860  1.00  0.00            
ATOM     58  O14 ACD     1      36.550  29.490  19.990  1.00  0.00            
ATOM     59  H28 ACD     1      35.860  28.830  19.850  1.00  0.00            
ATOM     60  C18 ACD     1      37.740  30.690  21.720  1.00  0.00            
ATOM     61  H29 ACD     1      38.700  30.450  21.260  1.00  0.00            
ATOM     62  O15 ACD     1      37.270  32.010  21.180  1.00  0.00            
ATOM     63  H30 ACD     1      36.350  32.080  21.440  1.00  0.00            
ATOM     64  C19 ACD     1      38.010  30.760  23.180  1.00  0.00            
ATOM     65  H31 ACD     1      38.910  31.360  23.310  1.00  0.00            
ATOM     66  O16 ACD     1      38.430  29.470  23.680  1.00  0.00            
ATOM     67  C20 ACD     1      37.560  28.360  23.490  1.00  0.00            
ATOM     68  H32 ACD     1      36.700  28.520  24.150  1.00  0.00            
ATOM     69  C21 ACD     1      38.090  27.060  23.920  1.00  0.00            
ATOM     70  H33 ACD     1      37.650  26.170  23.460  1.00  0.00            
ATOM     71  H34 ACD     1      39.170  27.060  23.730  1.00  0.00            
ATOM     72  O17 ACD     1      37.920  26.780  25.320  1.00  0.00            
ATOM     73  H35 ACD     1      37.600  25.880  25.420  1.00  0.00            
ATOM     74  O18 ACD     1      36.840  31.220  23.910  1.00  0.00            
ATOM     75  C22 ACD     1      36.970  32.180  24.970  1.00  0.00            
ATOM     76  H36 ACD     1      37.410  33.110  24.580  1.00  0.00            
ATOM     77  C23 ACD     1      35.490  32.390  25.360  1.00  0.00            
ATOM     78  H37 ACD     1      34.950  31.470  25.140  1.00  0.00            
ATOM     79  O19 ACD     1      34.950  33.490  24.520  1.00  0.00            
ATOM     80  H38 ACD     1      34.920  33.160  23.620  1.00  0.00            
ATOM     81  C24 ACD     1      35.420  32.710  26.880  1.00  0.00            
ATOM     82  H39 ACD     1      35.890  33.680  27.090  1.00  0.00            
ATOM     83  O20 ACD     1      34.070  32.780  27.330  1.00  0.00            
ATOM     84  H40 ACD     1      33.850  31.860  27.490  1.00  0.00            
ATOM     85  C25 ACD     1      36.150  31.700  27.660  1.00  0.00            
ATOM     86  H41 ACD     1      36.120  31.770  28.750  1.00  0.00            
ATOM     87  O21 ACD     1      37.540  31.900  27.330  1.00  0.00            
ATOM     88  C26 ACD     1      37.870  31.550  26.030  1.00  0.00            
ATOM     89  H42 ACD     1      37.820  30.450  25.970  1.00  0.00            
ATOM     90  C27 ACD     1      39.400  31.980  25.890  1.00  0.00            
ATOM     91  H43 ACD     1      39.940  31.700  26.800  1.00  0.00            
ATOM     92  H44 ACD     1      39.780  31.430  25.020  1.00  0.00            
ATOM     93  O22 ACD     1      39.510  33.340  25.630  1.00  0.00            
ATOM     94  H45 ACD     1      39.300  33.790  26.450  1.00  0.00            
ATOM     95  O23 ACD     1      35.700  30.400  27.330  1.00  0.00            
ATOM     96  C28 ACD     1      35.550  29.520  28.420  1.00  0.00            
ATOM     97  H46 ACD     1      36.010  29.890  29.350  1.00  0.00            
ATOM     98  C29 ACD     1      36.300  28.240  28.180  1.00  0.00            
ATOM     99  H47 ACD     1      36.100  27.760  27.210  1.00  0.00            
ATOM    100  O24 ACD     1      36.120  27.380  29.320  1.00  0.00            
ATOM    101  C30 ACD     1      37.830  28.570  28.220  1.00  0.00            
ATOM    102  H48 ACD     1      38.150  29.420  27.590  1.00  0.00            
ATOM    103  H49 ACD     1      38.060  28.890  29.250  1.00  0.00            
ATOM    104  O25 ACD     1      38.670  27.510  27.770  1.00  0.00            
ATOM    105  H50 ACD     1      38.390  27.170  26.920  1.00  0.00            
ATOM    106  C31 ACD     1      34.060  29.190  28.660  1.00  0.00            
ATOM    107  H51 ACD     1      33.690  28.640  27.790  1.00  0.00            
ATOM    108  O26 ACD     1      33.310  30.330  28.990  1.00  0.00            
ATOM    109  H52 ACD     1      33.270  30.440  29.940  1.00  0.00            
ATOM    110  C32 ACD     1      33.960  28.230  29.870  1.00  0.00            
ATOM    111  H53 ACD     1      34.320  28.650  30.820  1.00  0.00            
ATOM    112  O27 ACD     1      32.630  28.030  30.000  1.00  0.00            
ATOM    113  H54 ACD     1      32.070  28.750  29.710  1.00  0.00            
ATOM    114  C33 ACD     1      34.770  26.970  29.550  1.00  0.00            
ATOM    115  H55 ACD     1      34.710  26.270  30.400  1.00  0.00            
ATOM    116  O28 ACD     1      34.300  26.370  28.310  1.00  0.00            
ATOM    117  C34 ACD     1      34.110  24.990  28.330  1.00  0.00            
ATOM    118  H56 ACD     1      34.560  24.520  29.210  1.00  0.00            
ATOM    119  C35 ACD     1      32.600  24.810  28.180  1.00  0.00            
ATOM    120  H57 ACD     1      32.280  25.150  27.190  1.00  0.00            
ATOM    121  O29 ACD     1      31.960  25.530  29.230  1.00  0.00            
ATOM    122  H58 ACD     1      32.200  26.430  29.010  1.00  0.00            
ATOM    123  C36 ACD     1      32.270  23.360  28.320  1.00  0.00            
ATOM    124  H59 ACD     1      32.720  23.020  29.260  1.00  0.00            
ATOM    125  O30 ACD     1      30.820  23.080  28.350  1.00  0.00            
ATOM    126  H60 ACD     1      30.480  23.170  27.460  1.00  0.00            
ATOM    127  C1  EL7     2      29.150  25.470  20.430  1.00  0.00            
ATOM    128  O1  EL7     2      29.250  26.410  21.530  1.00  0.00            
ATOM    129  C2  EL7     2      30.500  26.990  21.790  1.00  0.00            
ATOM    130  C3  EL7     2      30.290  28.100  22.820  1.00  0.00            
ATOM    131  C4  EL7     2      29.830  29.430  22.140  1.00  0.00            
ATOM    132  N1  EL7     2      31.370  28.370  23.810  1.00  0.00            
ATOM    133  C5  EL7     2      32.730  28.470  23.350  1.00  0.00            
ATOM    134  O2  EL7     2      33.030  28.370  22.170  1.00  0.00            
ATOM    135  C6  EL7     2      33.830  28.620  24.440  1.00  0.00            
ATOM    136  Cl1 EL7     2      34.460  26.980  24.890  1.00  0.00            
ATOM    137  C7  EL7     2      31.090  28.640  25.120  1.00  0.00            
ATOM    138  C8  EL7     2      31.140  29.890  25.780  1.00  0.00            
ATOM    139  C9  EL7     2      31.570  31.170  25.150  1.00  0.00            
ATOM    140  C10 EL7     2      30.740  29.820  27.090  1.00  0.00            
ATOM    141  S1  EL7     2      30.360  28.150  27.570  1.00  0.00            
ATOM    142  C11 EL7     2      30.730  27.570  25.920  1.00  0.00            
ATOM    143  C12 EL7     2      30.510  26.160  25.430  1.00  0.00            
ATOM    144  H1  EL7     2      29.870  25.810  19.680  1.00  0.00            
ATOM    145  H2  EL7     2      29.300  24.460  20.850  1.00  0.00            
ATOM    146  H3  EL7     2      28.110  25.440  20.110  1.00  0.00            
ATOM    147  H4  EL7     2      31.070  27.320  20.910  1.00  0.00            
ATOM    148  H5  EL7     2      31.170  26.260  22.260  1.00  0.00            
ATOM    149  H6  EL7     2      29.490  27.760  23.490  1.00  0.00            
ATOM    150  H7  EL7     2      30.670  29.820  21.550  1.00  0.00            
ATOM    151  H8  EL7     2      29.030  29.190  21.420  1.00  0.00            
ATOM    152  H9  EL7     2      29.420  30.120  22.890  1.00  0.00            
ATOM    153  H10 EL7     2      33.530  29.140  25.350  1.00  0.00            
ATOM    154  H11 EL7     2      34.640  29.120  23.890  1.00  0.00            
ATOM    155  H12 EL7     2      32.600  31.330  25.500  1.00  0.00            
ATOM    156  H13 EL7     2      31.490  31.130  24.060  1.00  0.00            
ATOM    157  H14 EL7     2      30.900  31.940  25.560  1.00  0.00            
ATOM    158  H15 EL7     2      30.770  30.600  27.840  1.00  0.00            
ATOM    159  H16 EL7     2      29.520  26.040  24.980  1.00  0.00            
ATOM    160  H17 EL7     2      31.340  25.900  24.760  1.00  0.00            
ATOM    161  H18 EL7     2      30.590  25.340  26.160  1.00  0.00            
TER
ENDMDL
MODEL        1
ATOM      1  H1  ACD     1      35.170  22.860  22.760  1.00  0.00            
ATOM      2  O1  ACD     1      36.110  22.940  22.950  1.00  0.00            
ATOM      3  C1  ACD     1      36.290  22.700  24.380  1.00  0.00            
ATOM      4  H2  ACD     1      37.360  22.540  24.570  1.00  0.00            
ATOM      5  H3  ACD     1      35.720  21.810  24.670  1.00  0.00            
ATOM      6  C2  ACD     1      36.000  23.780  25.350  1.00  0.00            
ATOM      7  H4  ACD     1      36.730  24.590  25.240  1.00  0.00            
ATOM      8  O2  ACD     1      34.630  24.340  25.090  1.00  0.00            
ATOM      9  C3  ACD     1      34.210  25.390  25.920  1.00  0.00            
ATOM     10  H5  ACD     1      33.190  25.640  25.580  1.00  0.00            
ATOM     11  O3  ACD     1      35.000  26.530  25.740  1.00  0.00            
ATOM     12  C4  ACD     1      34.960  27.270  24.490  1.00  0.00            
ATOM     13  H6  ACD     1      34.040  27.850  24.360  1.00  0.00            
ATOM     14  C5  ACD     1      36.170  28.260  24.600  1.00  0.00            
ATOM     15  H7  ACD     1      37.080  27.690  24.820  1.00  0.00            
ATOM     16  O4  ACD     1      35.950  29.250  25.630  1.00  0.00            
ATOM     17  H8  ACD     1      35.070  29.110  26.000  1.00  0.00            
ATOM     18  C6  ACD     1      36.410  28.970  23.270  1.00  0.00            
ATOM     19  H9  ACD     1      35.530  29.560  23.020  1.00  0.00            
ATOM     20  O5  ACD     1      37.520  29.790  23.350  1.00  0.00            
ATOM     21  H10 ACD     1      37.250  30.370  24.070  1.00  0.00            
ATOM     22  C7  ACD     1      36.860  27.890  22.270  1.00  0.00            
ATOM     23  H11 ACD     1      37.120  28.350  21.320  1.00  0.00            
ATOM     24  O6  ACD     1      35.610  27.160  22.030  1.00  0.00            
ATOM     25  C8  ACD     1      35.060  26.490  23.130  1.00  0.00            
ATOM     26  H12 ACD     1      35.660  25.610  23.390  1.00  0.00            
ATOM     27  C9  ACD     1      33.620  26.200  22.700  1.00  0.00            
ATOM     28  H13 ACD     1      33.220  25.560  23.490  1.00  0.00            
ATOM     29  H14 ACD     1      33.030  27.120  22.580  1.00  0.00            
ATOM     30  O7  ACD     1      33.630  25.490  21.410  1.00  0.00            
ATOM     31  H15 ACD     1      34.080  26.010  20.730  1.00  0.00            
ATOM     32  O8  ACD     1      37.850  26.910  22.690  1.00  0.00            
ATOM     33  C10 ACD     1      38.890  26.740  21.740  1.00  0.00            
ATOM     34  H16 ACD     1      38.650  27.280  20.820  1.00  0.00            
ATOM     35  C11 ACD     1      40.150  27.270  22.350  1.00  0.00            
ATOM     36  H17 ACD     1      40.390  26.770  23.290  1.00  0.00            
ATOM     37  O9  ACD     1      39.980  28.640  22.540  1.00  0.00            
ATOM     38  H18 ACD     1      39.120  28.890  22.890  1.00  0.00            
ATOM     39  C12 ACD     1      41.400  27.090  21.450  1.00  0.00            
ATOM     40  H19 ACD     1      41.310  27.680  20.540  1.00  0.00            
ATOM     41  O10 ACD     1      42.670  27.560  21.950  1.00  0.00            
ATOM     42  H20 ACD     1      42.490  28.490  22.120  1.00  0.00            
ATOM     43  C13 ACD     1      41.470  25.590  21.120  1.00  0.00            
ATOM     44  H21 ACD     1      42.240  25.450  20.350  1.00  0.00            
ATOM     45  O11 ACD     1      40.240  25.150  20.560  1.00  0.00            
ATOM     46  C14 ACD     1      39.100  25.260  21.480  1.00  0.00            
ATOM     47  H22 ACD     1      39.280  24.690  22.390  1.00  0.00            
ATOM     48  C15 ACD     1      37.900  24.620  20.790  1.00  0.00            
ATOM     49  H23 ACD     1      36.910  25.030  21.060  1.00  0.00            
ATOM     50  H24 ACD     1      38.110  24.860  19.740  1.00  0.00            
ATOM     51  O12 ACD     1      37.880  23.230  20.890  1.00  0.00            
ATOM     52  H25 ACD     1      37.480  23.030  21.740  1.00  0.00            
ATOM     53  O13 ACD     1      41.730  24.790  22.300  1.00  0.00            
ATOM     54  C16 ACD     1      42.800  23.890  22.220  1.00  0.00            
ATOM     55  H26 ACD     1      42.980  23.750  21.150  1.00  0.00            
ATOM     56  C17 ACD     1      44.070  24.430  22.770  1.00  0.00            
ATOM     57  H27 ACD     1      43.910  24.680  23.830  1.00  0.00            
ATOM     58  O14 ACD     1      44.600  25.600  22.100  1.00  0.00            
ATOM     59  H28 ACD     1      43.890  26.230  22.010  1.00  0.00            
ATOM     60  C18 ACD     1      45.100  23.300  22.850  1.00  0.00            
ATOM     61  H29 ACD     1      45.290  23.110  21.780  1.00  0.00            
ATOM     62  O15 ACD     1      46.360  23.710  23.460  1.00  0.00            
ATOM     63  H30 ACD     1      46.010  24.010  24.310  1.00  0.00            
ATOM     64  C19 ACD     1      44.550  21.950  23.440  1.00  0.00            
ATOM     65  H31 ACD     1      45.330  21.180  23.400  1.00  0.00            
ATOM     66  O16 ACD     1      43.390  21.520  22.790  1.00  0.00            
ATOM     67  C20 ACD     1      42.380  22.510  22.770  1.00  0.00            
ATOM     68  H32 ACD     1      41.970  22.660  23.770  1.00  0.00            
ATOM     69  C21 ACD     1      41.250  22.010  21.890  1.00  0.00            
ATOM     70  H33 ACD     1      40.390  22.700  21.940  1.00  0.00            
ATOM     71  H34 ACD     1      41.630  21.860  20.870  1.00  0.00            
ATOM     72  O17 ACD     1      40.820  20.760  22.350  1.00  0.00            
ATOM     73  H35 ACD     1      41.600  20.190  22.350  1.00  0.00            
ATOM     74  O18 ACD     1      44.250  22.250  24.760  1.00  0.00            
ATOM     75  C22 ACD     1      44.370  21.220  25.710  1.00  0.00            
ATOM     76  H36 ACD     1      45.390  20.830  25.590  1.00  0.00            
ATOM     77  C23 ACD     1      44.180  21.900  27.020  1.00  0.00            
ATOM     78  H37 ACD     1      43.490  22.730  26.850  1.00  0.00            
ATOM     79  O19 ACD     1      45.390  22.420  27.420  1.00  0.00            
ATOM     80  H38 ACD     1      46.010  21.720  27.650  1.00  0.00            
ATOM     81  C24 ACD     1      43.550  21.160  28.140  1.00  0.00            
ATOM     82  H39 ACD     1      44.240  20.430  28.590  1.00  0.00            
ATOM     83  O20 ACD     1      43.180  22.090  29.130  1.00  0.00            
ATOM     84  H40 ACD     1      43.960  22.580  29.390  1.00  0.00            
ATOM     85  C25 ACD     1      42.410  20.300  27.770  1.00  0.00            
ATOM     86  H41 ACD     1      41.950  19.790  28.630  1.00  0.00            
ATOM     87  O21 ACD     1      42.870  19.400  26.750  1.00  0.00            
ATOM     88  C26 ACD     1      43.280  20.100  25.500  1.00  0.00            
ATOM     89  H42 ACD     1      42.450  20.620  25.000  1.00  0.00            
ATOM     90  C27 ACD     1      43.630  18.930  24.600  1.00  0.00            
ATOM     91  H43 ACD     1      44.140  19.320  23.720  1.00  0.00            
ATOM     92  H44 ACD     1      44.300  18.260  25.160  1.00  0.00            
ATOM     93  O22 ACD     1      42.420  18.230  24.230  1.00  0.00            
ATOM     94  H45 ACD     1      42.220  17.680  24.990  1.00  0.00            
ATOM     95  O23 ACD     1      41.300  21.050  27.230  1.00  0.00            
ATOM     96  C28 ACD     1      39.990  20.770  27.700  1.00  0.00            
ATOM     97  H46 ACD     1      39.990  19.820  28.240  1.00  0.00            
ATOM     98  C29 ACD     1      39.090  20.720  26.460  1.00  0.00            
ATOM     99  H47 ACD     1      39.320  21.610  25.870  1.00  0.00            
ATOM    100  O24 ACD     1      37.690  20.680  26.930  1.00  0.00            
ATOM    101  C30 ACD     1      39.320  19.540  25.530  1.00  0.00            
ATOM    102  H48 ACD     1      38.700  19.540  24.620  1.00  0.00            
ATOM    103  H49 ACD     1      40.360  19.640  25.220  1.00  0.00            
ATOM    104  O25 ACD     1      39.230  18.300  26.180  1.00  0.00            
ATOM    105  H50 ACD     1      38.670  18.310  26.960  1.00  0.00            
ATOM    106  C31 ACD     1      39.690  21.900  28.720  1.00  0.00            
ATOM    107  H51 ACD     1      39.840  22.920  28.350  1.00  0.00            
ATOM    108  O26 ACD     1      40.510  21.760  29.970  1.00  0.00            
ATOM    109  H52 ACD     1      41.440  21.930  29.780  1.00  0.00            
ATOM    110  C32 ACD     1      38.300  21.670  29.090  1.00  0.00            
ATOM    111  H53 ACD     1      38.200  20.740  29.680  1.00  0.00            
ATOM    112  O27 ACD     1      37.920  22.650  29.980  1.00  0.00            
ATOM    113  H54 ACD     1      38.700  22.810  30.510  1.00  0.00            
ATOM    114  C33 ACD     1      37.420  21.710  27.900  1.00  0.00            
ATOM    115  H55 ACD     1      36.390  21.500  28.180  1.00  0.00            
ATOM    116  O28 ACD     1      37.290  22.920  27.190  1.00  0.00            
ATOM    117  C34 ACD     1      35.990  23.340  26.860  1.00  0.00            
ATOM    118  H56 ACD     1      35.230  22.550  26.910  1.00  0.00            
ATOM    119  C35 ACD     1      35.640  24.420  27.860  1.00  0.00            
ATOM    120  H57 ACD     1      36.410  25.210  27.800  1.00  0.00            
ATOM    121  O29 ACD     1      35.680  23.970  29.230  1.00  0.00            
ATOM    122  H58 ACD     1      36.540  23.640  29.490  1.00  0.00            
ATOM    123  C36 ACD     1      34.350  25.050  27.430  1.00  0.00            
ATOM    124  H59 ACD     1      33.530  24.340  27.550  1.00  0.00            
ATOM    125  O30 ACD     1      33.990  26.190  28.250  1.00  0.00            
ATOM    126  H60 ACD     1      34.280  27.020  27.850  1.00  0.00            
ATOM    127  C1  EL7     2      40.990  31.390  24.800  1.00  0.00            
ATOM    128  O1  EL7     2      40.710  30.430  25.830  1.00  0.00            
ATOM    129  C2  EL7     2      41.040  29.010  25.540  1.00  0.00            
ATOM    130  C3  EL7     2      41.620  28.280  26.860  1.00  0.00            
ATOM    131  C4  EL7     2      43.080  28.620  27.230  1.00  0.00            
ATOM    132  N1  EL7     2      41.390  26.840  26.920  1.00  0.00            
ATOM    133  C5  EL7     2      41.810  25.970  25.870  1.00  0.00            
ATOM    134  O2  EL7     2      42.600  26.430  25.060  1.00  0.00            
ATOM    135  C6  EL7     2      41.430  24.500  25.830  1.00  0.00            
ATOM    136  Cl1 EL7     2      39.900  24.270  24.980  1.00  0.00            
ATOM    137  C7  EL7     2      40.620  26.430  27.990  1.00  0.00            
ATOM    138  C8  EL7     2      41.240  25.730  29.050  1.00  0.00            
ATOM    139  C9  EL7     2      42.740  25.510  29.150  1.00  0.00            
ATOM    140  C10 EL7     2      40.390  25.420  30.040  1.00  0.00            
ATOM    141  S1  EL7     2      38.710  25.830  29.580  1.00  0.00            
ATOM    142  C11 EL7     2      39.240  26.650  28.090  1.00  0.00            
ATOM    143  C12 EL7     2      38.350  27.250  27.090  1.00  0.00            
ATOM    144  H1  EL7     2      40.590  32.380  25.080  1.00  0.00            
ATOM    145  H2  EL7     2      42.040  31.480  24.510  1.00  0.00            
ATOM    146  H3  EL7     2      40.400  31.080  23.920  1.00  0.00            
ATOM    147  H4  EL7     2      41.760  28.960  24.710  1.00  0.00            
ATOM    148  H5  EL7     2      40.120  28.510  25.210  1.00  0.00            
ATOM    149  H6  EL7     2      41.030  28.710  27.680  1.00  0.00            
ATOM    150  H7  EL7     2      43.340  28.610  28.290  1.00  0.00            
ATOM    151  H8  EL7     2      43.770  28.070  26.580  1.00  0.00            
ATOM    152  H9  EL7     2      43.260  29.700  27.110  1.00  0.00            
ATOM    153  H10 EL7     2      41.420  23.940  26.770  1.00  0.00            
ATOM    154  H11 EL7     2      42.240  23.990  25.290  1.00  0.00            
ATOM    155  H12 EL7     2      43.040  24.910  30.020  1.00  0.00            
ATOM    156  H13 EL7     2      43.060  25.070  28.190  1.00  0.00            
ATOM    157  H14 EL7     2      43.160  26.510  29.270  1.00  0.00            
ATOM    158  H15 EL7     2      40.550  24.900  30.970  1.00  0.00            
ATOM    159  H16 EL7     2      38.540  26.800  26.110  1.00  0.00            
ATOM    160  H17 EL7     2      37.280  27.260  27.340  1.00  0.00            
ATOM    161  H18 EL7     2      38.590  28.320  27.000  1.00  0.00            
TER
ENDMDL
MODEL        1
ATOM      1  H1  ACD     1      26.570  25.570  24.090  1.00  0.00            
ATOM      2  O1  ACD     1      26.430  24.650  24.360  1.00  0.00            
ATOM      3  C1  ACD     1      27.640  24.000  24.470  1.00  0.00            
ATOM      4  H2  ACD     1      28.410  24.460  25.100  1.00  0.00            
ATOM      5  H3  ACD     1      28.090  23.790  23.500  1.00  0.00            
ATOM      6  C2  ACD     1      27.440  22.650  25.100  1.00  0.00            
ATOM      7  H4  ACD     1      26.930  22.750  26.060  1.00  0.00            
ATOM      8  O2  ACD     1      26.690  21.790  24.170  1.00  0.00            
ATOM      9  C3  ACD     1      26.230  20.610  24.760  1.00  0.00            
ATOM     10  H5  ACD     1      25.640  20.010  24.070  1.00  0.00            
ATOM     11  O3  ACD     1      25.420  20.930  25.930  1.00  0.00            
ATOM     12  C4  ACD     1      24.000  20.520  25.830  1.00  0.00            
ATOM     13  H6  ACD     1      23.890  19.980  24.880  1.00  0.00            
ATOM     14  C5  ACD     1      23.770  19.520  26.940  1.00  0.00            
ATOM     15  H7  ACD     1      24.100  20.020  27.860  1.00  0.00            
ATOM     16  O4  ACD     1      24.470  18.270  26.800  1.00  0.00            
ATOM     17  H8  ACD     1      25.410  18.450  26.740  1.00  0.00            
ATOM     18  C6  ACD     1      22.260  19.340  27.040  1.00  0.00            
ATOM     19  H9  ACD     1      21.970  18.920  26.070  1.00  0.00            
ATOM     20  O5  ACD     1      21.930  18.470  28.120  1.00  0.00            
ATOM     21  H10 ACD     1      22.180  17.580  27.860  1.00  0.00            
ATOM     22  C7  ACD     1      21.450  20.660  27.190  1.00  0.00            
ATOM     23  H11 ACD     1      20.400  20.350  27.200  1.00  0.00            
ATOM     24  O6  ACD     1      21.740  21.480  26.070  1.00  0.00            
ATOM     25  C8  ACD     1      23.140  21.800  26.030  1.00  0.00            
ATOM     26  H12 ACD     1      23.460  22.300  26.950  1.00  0.00            
ATOM     27  C9  ACD     1      23.350  22.780  24.950  1.00  0.00            
ATOM     28  H13 ACD     1      24.430  22.950  24.870  1.00  0.00            
ATOM     29  H14 ACD     1      23.020  22.200  24.080  1.00  0.00            
ATOM     30  O7  ACD     1      22.720  24.060  25.130  1.00  0.00            
ATOM     31  H15 ACD     1      23.320  24.620  25.640  1.00  0.00            
ATOM     32  O8  ACD     1      21.800  21.270  28.430  1.00  0.00            
ATOM     33  C10 ACD     1      20.870  22.290  28.910  1.00  0.00            
ATOM     34  H16 ACD     1      19.930  21.720  29.000  1.00  0.00            
ATOM     35  C11 ACD     1      21.340  22.600  30.390  1.00  0.00            
ATOM     36  H17 ACD     1      22.430  22.670  30.280  1.00  0.00            
ATOM     37  O9  ACD     1      21.030  21.590  31.370  1.00  0.00            
ATOM     38  H18 ACD     1      21.260  21.990  32.210  1.00  0.00            
ATOM     39  C12 ACD     1      20.880  23.910  31.010  1.00  0.00            
ATOM     40  H19 ACD     1      19.800  23.850  31.170  1.00  0.00            
ATOM     41  O10 ACD     1      21.570  24.050  32.210  1.00  0.00            
ATOM     42  H20 ACD     1      22.110  24.840  32.090  1.00  0.00            
ATOM     43  C13 ACD     1      21.030  25.040  30.110  1.00  0.00            
ATOM     44  H21 ACD     1      20.640  25.960  30.570  1.00  0.00            
ATOM     45  O11 ACD     1      20.260  24.700  28.930  1.00  0.00            
ATOM     46  C14 ACD     1      20.750  23.590  28.130  1.00  0.00            
ATOM     47  H22 ACD     1      21.720  23.860  27.700  1.00  0.00            
ATOM     48  C15 ACD     1      19.770  23.490  27.010  1.00  0.00            
ATOM     49  H23 ACD     1      19.700  22.530  26.470  1.00  0.00            
ATOM     50  H24 ACD     1      18.770  23.560  27.440  1.00  0.00            
ATOM     51  O12 ACD     1      19.890  24.610  26.120  1.00  0.00            
ATOM     52  H25 ACD     1      20.700  24.300  25.700  1.00  0.00            
ATOM     53  O13 ACD     1      22.390  25.220  29.800  1.00  0.00            
ATOM     54  C16 ACD     1      22.830  26.640  29.700  1.00  0.00            
ATOM     55  H26 ACD     1      21.970  27.320  29.600  1.00  0.00            
ATOM     56  C17 ACD     1      23.590  26.840  30.970  1.00  0.00            
ATOM     57  H27 ACD     1      24.330  26.030  31.090  1.00  0.00            
ATOM     58  O14 ACD     1      22.800  26.890  32.180  1.00  0.00            
ATOM     59  H28 ACD     1      22.440  27.770  32.350  1.00  0.00            
ATOM     60  C18 ACD     1      24.390  28.120  30.870  1.00  0.00            
ATOM     61  H29 ACD     1      23.700  28.960  30.710  1.00  0.00            
ATOM     62  O15 ACD     1      25.240  28.420  32.010  1.00  0.00            
ATOM     63  H30 ACD     1      24.740  29.040  32.540  1.00  0.00            
ATOM     64  C19 ACD     1      25.250  28.180  29.650  1.00  0.00            
ATOM     65  H31 ACD     1      25.690  29.180  29.730  1.00  0.00            
ATOM     66  O16 ACD     1      24.460  27.980  28.520  1.00  0.00            
ATOM     67  C20 ACD     1      23.670  26.800  28.460  1.00  0.00            
ATOM     68  H32 ACD     1      24.310  25.910  28.430  1.00  0.00            
ATOM     69  C21 ACD     1      22.870  26.770  27.140  1.00  0.00            
ATOM     70  H33 ACD     1      22.250  25.870  27.090  1.00  0.00            
ATOM     71  H34 ACD     1      22.330  27.720  27.000  1.00  0.00            
ATOM     72  O17 ACD     1      23.800  26.560  26.020  1.00  0.00            
ATOM     73  H35 ACD     1      24.470  27.240  26.150  1.00  0.00            
ATOM     74  O18 ACD     1      26.230  27.110  29.590  1.00  0.00            
ATOM     75  C22 ACD     1      27.530  27.600  29.380  1.00  0.00            
ATOM     76  H36 ACD     1      27.560  28.690  29.290  1.00  0.00            
ATOM     77  C23 ACD     1      28.340  27.120  30.620  1.00  0.00            
ATOM     78  H37 ACD     1      28.190  26.040  30.670  1.00  0.00            
ATOM     79  O19 ACD     1      27.810  27.600  31.860  1.00  0.00            
ATOM     80  H38 ACD     1      26.850  27.630  31.780  1.00  0.00            
ATOM     81  C24 ACD     1      29.850  27.490  30.490  1.00  0.00            
ATOM     82  H39 ACD     1      29.890  28.580  30.570  1.00  0.00            
ATOM     83  O20 ACD     1      30.700  26.840  31.460  1.00  0.00            
ATOM     84  H40 ACD     1      30.670  25.910  31.240  1.00  0.00            
ATOM     85  C25 ACD     1      30.390  27.150  29.100  1.00  0.00            
ATOM     86  H41 ACD     1      31.330  27.700  28.920  1.00  0.00            
ATOM     87  O21 ACD     1      29.530  27.620  28.000  1.00  0.00            
ATOM     88  C26 ACD     1      28.210  27.110  28.040  1.00  0.00            
ATOM     89  H42 ACD     1      28.160  26.010  28.000  1.00  0.00            
ATOM     90  C27 ACD     1      27.530  27.640  26.790  1.00  0.00            
ATOM     91  H43 ACD     1      26.460  27.400  26.940  1.00  0.00            
ATOM     92  H44 ACD     1      27.560  28.730  26.880  1.00  0.00            
ATOM     93  O22 ACD     1      27.890  27.130  25.500  1.00  0.00            
ATOM     94  H45 ACD     1      27.520  27.790  24.900  1.00  0.00            
ATOM     95  O23 ACD     1      30.530  25.730  29.060  1.00  0.00            
ATOM     96  C28 ACD     1      31.390  24.970  28.160  1.00  0.00            
ATOM     97  H46 ACD     1      32.420  25.360  28.220  1.00  0.00            
ATOM     98  C29 ACD     1      30.830  25.260  26.660  1.00  0.00            
ATOM     99  H47 ACD     1      29.730  25.240  26.670  1.00  0.00            
ATOM    100  O24 ACD     1      31.180  24.180  25.820  1.00  0.00            
ATOM    101  C30 ACD     1      31.340  26.520  25.860  1.00  0.00            
ATOM    102  H48 ACD     1      31.490  27.480  26.380  1.00  0.00            
ATOM    103  H49 ACD     1      32.330  26.350  25.430  1.00  0.00            
ATOM    104  O25 ACD     1      30.380  26.790  24.840  1.00  0.00            
ATOM    105  H50 ACD     1      29.540  26.920  25.290  1.00  0.00            
ATOM    106  C31 ACD     1      31.330  23.540  28.570  1.00  0.00            
ATOM    107  H51 ACD     1      30.290  23.330  28.830  1.00  0.00            
ATOM    108  O26 ACD     1      32.230  23.350  29.730  1.00  0.00            
ATOM    109  H52 ACD     1      31.770  23.710  30.490  1.00  0.00            
ATOM    110  C32 ACD     1      31.710  22.640  27.420  1.00  0.00            
ATOM    111  H53 ACD     1      32.750  22.870  27.190  1.00  0.00            
ATOM    112  O27 ACD     1      31.560  21.260  27.710  1.00  0.00            
ATOM    113  H54 ACD     1      32.070  21.120  28.520  1.00  0.00            
ATOM    114  C33 ACD     1      30.850  22.900  26.250  1.00  0.00            
ATOM    115  H55 ACD     1      31.240  22.300  25.420  1.00  0.00            
ATOM    116  O28 ACD     1      29.460  22.710  26.490  1.00  0.00            
ATOM    117  C34 ACD     1      28.730  21.930  25.440  1.00  0.00            
ATOM    118  H56 ACD     1      29.360  21.870  24.540  1.00  0.00            
ATOM    119  C35 ACD     1      28.360  20.560  26.020  1.00  0.00            
ATOM    120  H57 ACD     1      27.870  20.630  27.000  1.00  0.00            
ATOM    121  O29 ACD     1      29.660  19.890  26.220  1.00  0.00            
ATOM    122  H58 ACD     1      30.170  20.490  26.780  1.00  0.00            
ATOM    123  C36 ACD     1      27.480  19.730  25.060  1.00  0.00            
ATOM    124  H59 ACD     1      27.930  19.590  24.070  1.00  0.00            
ATOM    125  O30 ACD     1      27.100  18.430  25.590  1.00  0.00            
ATOM    126  H60 ACD     1      27.930  17.970  25.760  1.00  0.00            
ATOM    127  C1  EL7     2      24.050  23.250  34.760  1.00  0.00            
ATOM    128  O1  EL7     2      25.160  22.380  34.490  1.00  0.00            
ATOM    129  C2  EL7     2      25.780  22.580  33.170  1.00  0.00            
ATOM    130  C3  EL7     2      26.720  21.430  32.750  1.00  0.00            
ATOM    131  C4  EL7     2      27.950  21.170  33.690  1.00  0.00            
ATOM    132  N1  EL7     2      27.240  21.570  31.430  1.00  0.00            
ATOM    133  C5  EL7     2      27.640  22.780  30.860  1.00  0.00            
ATOM    134  O2  EL7     2      28.330  23.530  31.470  1.00  0.00            
ATOM    135  C6  EL7     2      27.350  23.060  29.350  1.00  0.00            
ATOM    136  Cl1 EL7     2      25.610  23.580  29.180  1.00  0.00            
ATOM    137  C7  EL7     2      27.190  20.420  30.640  1.00  0.00            
ATOM    138  C8  EL7     2      28.380  19.850  30.060  1.00  0.00            
ATOM    139  C9  EL7     2      29.770  20.290  30.400  1.00  0.00            
ATOM    140  C10 EL7     2      28.170  18.830  29.170  1.00  0.00            
ATOM    141  S1  EL7     2      26.490  18.300  29.420  1.00  0.00            
ATOM    142  C11 EL7     2      26.100  19.730  30.340  1.00  0.00            
ATOM    143  C12 EL7     2      24.700  20.000  30.780  1.00  0.00            
ATOM    144  H1  EL7     2      23.040  22.840  34.660  1.00  0.00            
ATOM    145  H2  EL7     2      24.110  23.620  35.790  1.00  0.00            
ATOM    146  H3  EL7     2      24.160  24.150  34.150  1.00  0.00            
ATOM    147  H4  EL7     2      26.230  23.580  33.090  1.00  0.00            
ATOM    148  H5  EL7     2      24.920  22.530  32.500  1.00  0.00            
ATOM    149  H6  EL7     2      26.040  20.570  32.780  1.00  0.00            
ATOM    150  H7  EL7     2      27.780  20.930  34.750  1.00  0.00            
ATOM    151  H8  EL7     2      28.350  20.210  33.340  1.00  0.00            
ATOM    152  H9  EL7     2      28.770  21.900  33.610  1.00  0.00            
ATOM    153  H10 EL7     2      27.640  22.170  28.780  1.00  0.00            
ATOM    154  H11 EL7     2      28.020  23.890  29.100  1.00  0.00            
ATOM    155  H12 EL7     2      29.910  20.460  31.470  1.00  0.00            
ATOM    156  H13 EL7     2      30.510  19.550  30.070  1.00  0.00            
ATOM    157  H14 EL7     2      30.110  21.200  29.880  1.00  0.00            
ATOM    158  H15 EL7     2      28.830  18.280  28.520  1.00  0.00            
ATOM    159  H16 EL7     2      23.990  19.790  29.960  1.00  0.00            
ATOM    160  H17 EL7     2      24.500  19.500  31.730  1.00  0.00            
ATOM    161  H18 EL7     2      24.490  21.040  31.080  1.00  0.00            
TER
ENDMDL
MODEL        1
ATOM      1  H1  ACD     1      18.050  30.730   9.730  1.00  0.00            
ATOM      2  O1  ACD     1      18.360  30.950   8.850  1.00  0.00            
ATOM      3  C1  ACD     1      19.640  30.360   8.690  1.00  0.00            
ATOM      4  H2  ACD     1      19.550  29.280   8.850  1.00  0.00            
ATOM      5  H3  ACD     1      20.350  30.870   9.360  1.00  0.00            
ATOM      6  C2  ACD     1      20.140  30.550   7.290  1.00  0.00            
ATOM      7  H4  ACD     1      21.090  30.030   7.130  1.00  0.00            
ATOM      8  O2  ACD     1      19.090  30.050   6.360  1.00  0.00            
ATOM      9  C3  ACD     1      19.350  30.140   5.000  1.00  0.00            
ATOM     10  H5  ACD     1      18.420  29.800   4.530  1.00  0.00            
ATOM     11  O3  ACD     1      20.430  29.330   4.510  1.00  0.00            
ATOM     12  C4  ACD     1      20.120  27.960   4.270  1.00  0.00            
ATOM     13  H6  ACD     1      19.130  27.660   4.620  1.00  0.00            
ATOM     14  C5  ACD     1      20.170  27.830   2.770  1.00  0.00            
ATOM     15  H7  ACD     1      21.130  28.250   2.440  1.00  0.00            
ATOM     16  O4  ACD     1      19.110  28.600   2.140  1.00  0.00            
ATOM     17  H8  ACD     1      19.290  28.650   1.200  1.00  0.00            
ATOM     18  C6  ACD     1      20.130  26.380   2.250  1.00  0.00            
ATOM     19  H9  ACD     1      19.110  25.990   2.230  1.00  0.00            
ATOM     20  O5  ACD     1      20.520  26.300   0.890  1.00  0.00            
ATOM     21  H10 ACD     1      21.470  26.170   1.020  1.00  0.00            
ATOM     22  C7  ACD     1      21.000  25.410   3.040  1.00  0.00            
ATOM     23  H11 ACD     1      20.760  24.410   2.670  1.00  0.00            
ATOM     24  O6  ACD     1      20.780  25.620   4.440  1.00  0.00            
ATOM     25  C8  ACD     1      21.070  26.980   4.960  1.00  0.00            
ATOM     26  H12 ACD     1      22.140  27.170   4.820  1.00  0.00            
ATOM     27  C9  ACD     1      20.810  27.020   6.490  1.00  0.00            
ATOM     28  H13 ACD     1      21.250  27.970   6.830  1.00  0.00            
ATOM     29  H14 ACD     1      19.740  27.090   6.720  1.00  0.00            
ATOM     30  O7  ACD     1      21.390  25.900   7.140  1.00  0.00            
ATOM     31  H15 ACD     1      20.690  25.250   7.280  1.00  0.00            
ATOM     32  O8  ACD     1      22.360  25.590   2.670  1.00  0.00            
ATOM     33  C10 ACD     1      23.230  24.480   2.960  1.00  0.00            
ATOM     34  H16 ACD     1      23.010  23.650   2.290  1.00  0.00            
ATOM     35  C11 ACD     1      24.570  24.990   2.420  1.00  0.00            
ATOM     36  H17 ACD     1      24.610  26.020   2.790  1.00  0.00            
ATOM     37  O9  ACD     1      24.600  24.990   0.960  1.00  0.00            
ATOM     38  H18 ACD     1      24.590  24.100   0.580  1.00  0.00            
ATOM     39  C12 ACD     1      25.850  24.390   3.140  1.00  0.00            
ATOM     40  H19 ACD     1      26.100  23.440   2.640  1.00  0.00            
ATOM     41  O10 ACD     1      26.970  25.280   3.010  1.00  0.00            
ATOM     42  H20 ACD     1      27.090  25.610   3.910  1.00  0.00            
ATOM     43  C13 ACD     1      25.640  24.150   4.590  1.00  0.00            
ATOM     44  H21 ACD     1      26.390  23.470   5.010  1.00  0.00            
ATOM     45  O11 ACD     1      24.480  23.340   4.680  1.00  0.00            
ATOM     46  C14 ACD     1      23.230  24.020   4.430  1.00  0.00            
ATOM     47  H22 ACD     1      23.080  24.900   5.060  1.00  0.00            
ATOM     48  C15 ACD     1      22.190  22.980   4.700  1.00  0.00            
ATOM     49  H23 ACD     1      22.410  22.590   5.700  1.00  0.00            
ATOM     50  H24 ACD     1      21.150  23.340   4.720  1.00  0.00            
ATOM     51  O12 ACD     1      22.230  21.910   3.730  1.00  0.00            
ATOM     52  H25 ACD     1      21.620  21.300   4.160  1.00  0.00            
ATOM     53  O13 ACD     1      25.550  25.340   5.320  1.00  0.00            
ATOM     54  C16 ACD     1      26.330  25.510   6.490  1.00  0.00            
ATOM     55  H26 ACD     1      26.990  24.630   6.610  1.00  0.00            
ATOM     56  C17 ACD     1      27.200  26.790   6.310  1.00  0.00            
ATOM     57  H27 ACD     1      26.510  27.620   6.150  1.00  0.00            
ATOM     58  O14 ACD     1      28.030  26.660   5.140  1.00  0.00            
ATOM     59  H28 ACD     1      28.420  27.530   5.060  1.00  0.00            
ATOM     60  C18 ACD     1      27.990  27.050   7.610  1.00  0.00            
ATOM     61  H29 ACD     1      28.530  26.120   7.840  1.00  0.00            
ATOM     62  O15 ACD     1      28.860  28.160   7.560  1.00  0.00            
ATOM     63  H30 ACD     1      28.410  28.970   7.300  1.00  0.00            
ATOM     64  C19 ACD     1      27.070  27.260   8.710  1.00  0.00            
ATOM     65  H31 ACD     1      27.570  27.100   9.670  1.00  0.00            
ATOM     66  O16 ACD     1      26.270  26.140   8.890  1.00  0.00            
ATOM     67  C20 ACD     1      25.420  25.690   7.710  1.00  0.00            
ATOM     68  H32 ACD     1      24.750  26.500   7.380  1.00  0.00            
ATOM     69  C21 ACD     1      24.620  24.410   8.110  1.00  0.00            
ATOM     70  H33 ACD     1      24.380  23.910   7.170  1.00  0.00            
ATOM     71  H34 ACD     1      25.180  23.710   8.750  1.00  0.00            
ATOM     72  O17 ACD     1      23.410  24.790   8.880  1.00  0.00            
ATOM     73  H35 ACD     1      22.970  25.510   8.430  1.00  0.00            
ATOM     74  O18 ACD     1      26.310  28.460   8.630  1.00  0.00            
ATOM     75  C22 ACD     1      26.090  29.090   9.940  1.00  0.00            
ATOM     76  H36 ACD     1      26.200  28.300  10.690  1.00  0.00            
ATOM     77  C23 ACD     1      27.040  30.280  10.030  1.00  0.00            
ATOM     78  H37 ACD     1      26.860  30.990   9.210  1.00  0.00            
ATOM     79  O19 ACD     1      28.390  29.920   9.990  1.00  0.00            
ATOM     80  H38 ACD     1      28.520  29.900   9.040  1.00  0.00            
ATOM     81  C24 ACD     1      26.700  31.190  11.230  1.00  0.00            
ATOM     82  H39 ACD     1      26.870  30.510  12.070  1.00  0.00            
ATOM     83  O20 ACD     1      27.690  32.240  11.270  1.00  0.00            
ATOM     84  H40 ACD     1      28.500  31.740  11.160  1.00  0.00            
ATOM     85  C25 ACD     1      25.240  31.630  11.240  1.00  0.00            
ATOM     86  H41 ACD     1      25.050  32.190  12.160  1.00  0.00            
ATOM     87  O21 ACD     1      24.510  30.370  11.210  1.00  0.00            
ATOM     88  C26 ACD     1      24.650  29.610  10.040  1.00  0.00            
ATOM     89  H42 ACD     1      24.440  30.160   9.110  1.00  0.00            
ATOM     90  C27 ACD     1      23.580  28.540  10.110  1.00  0.00            
ATOM     91  H43 ACD     1      23.430  28.140   9.100  1.00  0.00            
ATOM     92  H44 ACD     1      24.050  27.740  10.700  1.00  0.00            
ATOM     93  O22 ACD     1      22.310  29.010  10.570  1.00  0.00            
ATOM     94  H45 ACD     1      21.810  28.190  10.580  1.00  0.00            
ATOM     95  O23 ACD     1      24.930  32.380  10.110  1.00  0.00            
ATOM     96  C28 ACD     1      23.700  33.240  10.070  1.00  0.00            
ATOM     97  H46 ACD     1      23.710  33.940  10.920  1.00  0.00            
ATOM     98  C29 ACD     1      22.370  32.520  10.310  1.00  0.00            
ATOM     99  H47 ACD     1      22.410  31.500   9.880  1.00  0.00            
ATOM    100  O24 ACD     1      21.250  33.220   9.810  1.00  0.00            
ATOM    101  C30 ACD     1      22.160  32.340  11.780  1.00  0.00            
ATOM    102  H48 ACD     1      23.090  32.380  12.350  1.00  0.00            
ATOM    103  H49 ACD     1      21.540  33.120  12.230  1.00  0.00            
ATOM    104  O25 ACD     1      21.610  31.070  12.080  1.00  0.00            
ATOM    105  H50 ACD     1      22.060  30.340  11.640  1.00  0.00            
ATOM    106  C31 ACD     1      23.810  33.940   8.760  1.00  0.00            
ATOM    107  H51 ACD     1      23.930  33.200   7.960  1.00  0.00            
ATOM    108  O26 ACD     1      24.980  34.850   8.720  1.00  0.00            
ATOM    109  H52 ACD     1      25.800  34.340   8.700  1.00  0.00            
ATOM    110  C32 ACD     1      22.520  34.640   8.390  1.00  0.00            
ATOM    111  H53 ACD     1      22.340  35.450   9.110  1.00  0.00            
ATOM    112  O27 ACD     1      22.530  35.300   7.060  1.00  0.00            
ATOM    113  H54 ACD     1      23.060  36.090   7.160  1.00  0.00            
ATOM    114  C33 ACD     1      21.330  33.680   8.490  1.00  0.00            
ATOM    115  H55 ACD     1      20.410  34.200   8.210  1.00  0.00            
ATOM    116  O28 ACD     1      21.520  32.530   7.590  1.00  0.00            
ATOM    117  C34 ACD     1      20.370  32.040   6.960  1.00  0.00            
ATOM    118  H56 ACD     1      19.420  32.570   7.170  1.00  0.00            
ATOM    119  C35 ACD     1      20.630  32.190   5.480  1.00  0.00            
ATOM    120  H57 ACD     1      21.520  31.610   5.220  1.00  0.00            
ATOM    121  O29 ACD     1      20.920  33.610   5.280  1.00  0.00            
ATOM    122  H58 ACD     1      21.520  33.850   5.990  1.00  0.00            
ATOM    123  C36 ACD     1      19.520  31.590   4.600  1.00  0.00            
ATOM    124  H59 ACD     1      18.560  32.100   4.750  1.00  0.00            
ATOM    125  O30 ACD     1      19.970  31.490   3.270  1.00  0.00            
ATOM    126  H60 ACD     1      20.450  30.650   3.250  1.00  0.00            
ATOM    127  C1  EL7     2      25.280  35.380   5.020  1.00  0.00            
ATOM    128  O1  EL7     2      25.520  34.280   4.190  1.00  0.00            
ATOM    129  C2  EL7     2      26.750  33.590   4.390  1.00  0.00            
ATOM    130  C3  EL7     2      26.780  32.180   3.740  1.00  0.00            
ATOM    131  C4  EL7     2      27.250  32.230   2.280  1.00  0.00            
ATOM    132  N1  EL7     2      25.500  31.420   3.980  1.00  0.00            
ATOM    133  C5  EL7     2      25.110  31.180   5.320  1.00  0.00            
ATOM    134  O2  EL7     2      25.790  31.540   6.260  1.00  0.00            
ATOM    135  C6  EL7     2      23.780  30.440   5.790  1.00  0.00            
ATOM    136  Cl1 EL7     2      24.080  28.700   6.340  1.00  0.00            
ATOM    137  C7  EL7     2      24.880  30.820   2.910  1.00  0.00            
ATOM    138  C8  EL7     2      23.630  31.240   2.270  1.00  0.00            
ATOM    139  C9  EL7     2      23.160  32.720   2.230  1.00  0.00            
ATOM    140  C10 EL7     2      23.220  30.410   1.280  1.00  0.00            
ATOM    141  S1  EL7     2      24.220  28.930   1.230  1.00  0.00            
ATOM    142  C11 EL7     2      25.220  29.540   2.510  1.00  0.00            
ATOM    143  C12 EL7     2      26.360  28.670   2.960  1.00  0.00            
ATOM    144  H1  EL7     2      24.940  35.020   6.000  1.00  0.00            
ATOM    145  H2  EL7     2      26.160  36.040   5.020  1.00  0.00            
ATOM    146  H3  EL7     2      24.520  36.110   4.730  1.00  0.00            
ATOM    147  H4  EL7     2      26.930  33.490   5.460  1.00  0.00            
ATOM    148  H5  EL7     2      27.590  34.170   3.980  1.00  0.00            
ATOM    149  H6  EL7     2      27.580  31.620   4.250  1.00  0.00            
ATOM    150  H7  EL7     2      28.200  32.770   2.170  1.00  0.00            
ATOM    151  H8  EL7     2      27.490  31.180   2.050  1.00  0.00            
ATOM    152  H9  EL7     2      26.590  32.760   1.580  1.00  0.00            
ATOM    153  H10 EL7     2      23.180  30.450   4.870  1.00  0.00            
ATOM    154  H11 EL7     2      23.410  31.020   6.640  1.00  0.00            
ATOM    155  H12 EL7     2      23.450  33.200   1.280  1.00  0.00            
ATOM    156  H13 EL7     2      22.070  32.780   2.300  1.00  0.00            
ATOM    157  H14 EL7     2      23.530  33.330   3.060  1.00  0.00            
ATOM    158  H15 EL7     2      22.500  30.530   0.490  1.00  0.00            
ATOM    159  H16 EL7     2      26.400  28.520   4.040  1.00  0.00            
ATOM    160  H17 EL7     2      26.370  27.680   2.490  1.00  0.00            
ATOM    161  H18 EL7     2      27.360  29.110   2.820  1.00  0.00            
TER
ENDMDL
MODEL        1
ATOM      1  H1  ACD     1      25.380  25.370  13.310  1.00  0.00            
ATOM      2  O1  ACD     1      26.090  25.960  13.590  1.00  0.00            
ATOM      3  C1  ACD     1      27.340  25.630  12.980  1.00  0.00            
ATOM      4  H2  ACD     1      27.110  25.170  12.010  1.00  0.00            
ATOM      5  H3  ACD     1      27.860  24.800  13.480  1.00  0.00            
ATOM      6  C2  ACD     1      28.290  26.820  12.850  1.00  0.00            
ATOM      7  H4  ACD     1      29.300  26.630  12.480  1.00  0.00            
ATOM      8  O2  ACD     1      27.640  27.680  11.820  1.00  0.00            
ATOM      9  C3  ACD     1      28.430  28.780  11.450  1.00  0.00            
ATOM     10  H5  ACD     1      27.980  29.200  10.550  1.00  0.00            
ATOM     11  O3  ACD     1      29.740  28.480  11.140  1.00  0.00            
ATOM     12  C4  ACD     1      30.150  28.430   9.760  1.00  0.00            
ATOM     13  H6  ACD     1      29.450  28.770   8.990  1.00  0.00            
ATOM     14  C5  ACD     1      31.420  29.230   9.740  1.00  0.00            
ATOM     15  H7  ACD     1      32.030  28.820  10.550  1.00  0.00            
ATOM     16  O4  ACD     1      31.110  30.660   9.890  1.00  0.00            
ATOM     17  H8  ACD     1      30.530  30.980   9.190  1.00  0.00            
ATOM     18  C6  ACD     1      32.190  28.970   8.460  1.00  0.00            
ATOM     19  H9  ACD     1      31.520  29.250   7.640  1.00  0.00            
ATOM     20  O5  ACD     1      33.420  29.730   8.390  1.00  0.00            
ATOM     21  H10 ACD     1      33.270  30.580   7.960  1.00  0.00            
ATOM     22  C7  ACD     1      32.580  27.580   8.350  1.00  0.00            
ATOM     23  H11 ACD     1      33.000  27.320   7.370  1.00  0.00            
ATOM     24  O6  ACD     1      31.420  26.830   8.360  1.00  0.00            
ATOM     25  C8  ACD     1      30.630  27.000   9.500  1.00  0.00            
ATOM     26  H12 ACD     1      31.250  26.630  10.330  1.00  0.00            
ATOM     27  C9  ACD     1      29.410  26.110   9.300  1.00  0.00            
ATOM     28  H13 ACD     1      28.810  26.270  10.210  1.00  0.00            
ATOM     29  H14 ACD     1      28.790  26.410   8.440  1.00  0.00            
ATOM     30  O7  ACD     1      29.730  24.760   9.250  1.00  0.00            
ATOM     31  H15 ACD     1      30.300  24.590   8.490  1.00  0.00            
ATOM     32  O8  ACD     1      33.420  27.120   9.410  1.00  0.00            
ATOM     33  C10 ACD     1      34.540  26.340   9.200  1.00  0.00            
ATOM     34  H16 ACD     1      34.510  25.950   8.180  1.00  0.00            
ATOM     35  C11 ACD     1      35.760  27.310   9.380  1.00  0.00            
ATOM     36  H17 ACD     1      35.690  27.860  10.320  1.00  0.00            
ATOM     37  O9  ACD     1      35.730  28.310   8.380  1.00  0.00            
ATOM     38  H18 ACD     1      34.870  28.740   8.410  1.00  0.00            
ATOM     39  C12 ACD     1      37.020  26.520   9.400  1.00  0.00            
ATOM     40  H19 ACD     1      37.150  26.010   8.440  1.00  0.00            
ATOM     41  O10 ACD     1      38.100  27.460   9.610  1.00  0.00            
ATOM     42  H20 ACD     1      37.810  28.020  10.330  1.00  0.00            
ATOM     43  C13 ACD     1      37.000  25.480  10.410  1.00  0.00            
ATOM     44  H21 ACD     1      37.950  24.950  10.310  1.00  0.00            
ATOM     45  O11 ACD     1      36.000  24.550  10.060  1.00  0.00            
ATOM     46  C14 ACD     1      34.610  25.070  10.080  1.00  0.00            
ATOM     47  H22 ACD     1      34.360  25.480  11.070  1.00  0.00            
ATOM     48  C15 ACD     1      33.580  24.040   9.870  1.00  0.00            
ATOM     49  H23 ACD     1      33.740  23.330  10.690  1.00  0.00            
ATOM     50  H24 ACD     1      32.530  24.340  10.020  1.00  0.00            
ATOM     51  O12 ACD     1      33.720  23.400   8.560  1.00  0.00            
ATOM     52  H25 ACD     1      32.950  22.850   8.410  1.00  0.00            
ATOM     53  O13 ACD     1      36.760  26.000  11.680  1.00  0.00            
ATOM     54  C16 ACD     1      37.350  25.400  12.840  1.00  0.00            
ATOM     55  H26 ACD     1      38.450  25.400  12.820  1.00  0.00            
ATOM     56  C17 ACD     1      37.060  26.360  13.970  1.00  0.00            
ATOM     57  H27 ACD     1      36.020  26.680  13.990  1.00  0.00            
ATOM     58  O14 ACD     1      37.980  27.500  13.710  1.00  0.00            
ATOM     59  H28 ACD     1      37.620  28.090  13.040  1.00  0.00            
ATOM     60  C18 ACD     1      37.300  25.850  15.370  1.00  0.00            
ATOM     61  H29 ACD     1      38.390  25.710  15.450  1.00  0.00            
ATOM     62  O15 ACD     1      36.880  26.850  16.350  1.00  0.00            
ATOM     63  H30 ACD     1      35.960  26.710  16.590  1.00  0.00            
ATOM     64  C19 ACD     1      36.630  24.500  15.510  1.00  0.00            
ATOM     65  H31 ACD     1      36.950  24.000  16.430  1.00  0.00            
ATOM     66  O16 ACD     1      36.990  23.610  14.500  1.00  0.00            
ATOM     67  C20 ACD     1      36.760  24.010  13.160  1.00  0.00            
ATOM     68  H32 ACD     1      35.690  24.120  12.960  1.00  0.00            
ATOM     69  C21 ACD     1      37.410  22.890  12.330  1.00  0.00            
ATOM     70  H33 ACD     1      37.160  22.970  11.260  1.00  0.00            
ATOM     71  H34 ACD     1      38.480  22.750  12.560  1.00  0.00            
ATOM     72  O17 ACD     1      36.740  21.600  12.680  1.00  0.00            
ATOM     73  H35 ACD     1      36.840  21.490  13.630  1.00  0.00            
ATOM     74  O18 ACD     1      35.240  24.770  15.520  1.00  0.00            
ATOM     75  C22 ACD     1      34.460  23.600  15.940  1.00  0.00            
ATOM     76  H36 ACD     1      34.950  22.660  15.650  1.00  0.00            
ATOM     77  C23 ACD     1      34.220  23.600  17.420  1.00  0.00            
ATOM     78  H37 ACD     1      34.080  24.610  17.830  1.00  0.00            
ATOM     79  O19 ACD     1      35.360  23.060  18.050  1.00  0.00            
ATOM     80  H38 ACD     1      35.180  22.870  18.980  1.00  0.00            
ATOM     81  C24 ACD     1      33.060  22.670  17.780  1.00  0.00            
ATOM     82  H39 ACD     1      33.420  21.650  17.590  1.00  0.00            
ATOM     83  O20 ACD     1      32.710  22.760  19.120  1.00  0.00            
ATOM     84  H40 ACD     1      32.400  23.670  19.150  1.00  0.00            
ATOM     85  C25 ACD     1      31.790  23.040  17.060  1.00  0.00            
ATOM     86  H41 ACD     1      30.990  22.380  17.410  1.00  0.00            
ATOM     87  O21 ACD     1      32.160  22.810  15.730  1.00  0.00            
ATOM     88  C26 ACD     1      33.170  23.640  15.170  1.00  0.00            
ATOM     89  H42 ACD     1      32.830  24.680  15.150  1.00  0.00            
ATOM     90  C27 ACD     1      33.190  23.250  13.700  1.00  0.00            
ATOM     91  H43 ACD     1      32.170  22.940  13.420  1.00  0.00            
ATOM     92  H44 ACD     1      33.530  24.000  12.980  1.00  0.00            
ATOM     93  O22 ACD     1      34.000  22.040  13.480  1.00  0.00            
ATOM     94  H45 ACD     1      34.710  22.210  12.840  1.00  0.00            
ATOM     95  O23 ACD     1      31.440  24.330  17.450  1.00  0.00            
ATOM     96  C28 ACD     1      30.030  24.700  17.310  1.00  0.00            
ATOM     97  H46 ACD     1      29.440  24.170  18.080  1.00  0.00            
ATOM     98  C29 ACD     1      29.410  24.330  16.010  1.00  0.00            
ATOM     99  H47 ACD     1      29.990  24.640  15.140  1.00  0.00            
ATOM    100  O24 ACD     1      28.190  25.000  15.750  1.00  0.00            
ATOM    101  C30 ACD     1      29.030  22.880  15.870  1.00  0.00            
ATOM    102  H48 ACD     1      28.500  22.690  14.930  1.00  0.00            
ATOM    103  H49 ACD     1      29.890  22.220  15.680  1.00  0.00            
ATOM    104  O25 ACD     1      28.270  22.450  16.980  1.00  0.00            
ATOM    105  H50 ACD     1      27.410  22.880  16.960  1.00  0.00            
ATOM    106  C31 ACD     1      29.990  26.160  17.650  1.00  0.00            
ATOM    107  H51 ACD     1      30.660  26.670  16.940  1.00  0.00            
ATOM    108  O26 ACD     1      30.420  26.340  19.030  1.00  0.00            
ATOM    109  H52 ACD     1      29.950  25.730  19.600  1.00  0.00            
ATOM    110  C32 ACD     1      28.550  26.670  17.450  1.00  0.00            
ATOM    111  H53 ACD     1      27.940  26.090  18.160  1.00  0.00            
ATOM    112  O27 ACD     1      28.430  28.080  17.640  1.00  0.00            
ATOM    113  H54 ACD     1      28.730  28.500  16.830  1.00  0.00            
ATOM    114  C33 ACD     1      28.120  26.350  16.060  1.00  0.00            
ATOM    115  H55 ACD     1      27.090  26.670  15.850  1.00  0.00            
ATOM    116  O28 ACD     1      28.950  27.100  15.210  1.00  0.00            
ATOM    117  C34 ACD     1      28.290  27.740  14.100  1.00  0.00            
ATOM    118  H56 ACD     1      27.210  27.840  14.290  1.00  0.00            
ATOM    119  C35 ACD     1      28.860  29.190  13.850  1.00  0.00            
ATOM    120  H57 ACD     1      29.950  29.190  13.900  1.00  0.00            
ATOM    121  O29 ACD     1      28.390  30.030  14.940  1.00  0.00            
ATOM    122  H58 ACD     1      28.380  30.910  14.560  1.00  0.00            
ATOM    123  C36 ACD     1      28.380  29.820  12.590  1.00  0.00            
ATOM    124  H59 ACD     1      27.320  30.050  12.720  1.00  0.00            
ATOM    125  O30 ACD     1      29.110  30.970  12.200  1.00  0.00            
ATOM    126  H60 ACD     1      29.850  30.670  11.670  1.00  0.00            
ATOM    127  C1  EL7     2      35.580  33.950  12.750  1.00  0.00            
ATOM    128  O1  EL7     2      35.060  33.220  13.840  1.00  0.00            
ATOM    129  C2  EL7     2      34.930  31.790  13.540  1.00  0.00            
ATOM    130  C3  EL7     2      34.640  31.000  14.810  1.00  0.00            
ATOM    131  C4  EL7     2      35.780  30.580  15.750  1.00  0.00            
ATOM    132  N1  EL7     2      33.740  29.880  14.620  1.00  0.00            
ATOM    133  C5  EL7     2      34.050  29.090  13.500  1.00  0.00            
ATOM    134  O2  EL7     2      35.210  28.980  13.080  1.00  0.00            
ATOM    135  C6  EL7     2      32.940  28.450  12.760  1.00  0.00            
ATOM    136  Cl1 EL7     2      32.180  26.960  13.470  1.00  0.00            
ATOM    137  C7  EL7     2      32.680  29.700  15.490  1.00  0.00            
ATOM    138  C8  EL7     2      32.700  28.710  16.540  1.00  0.00            
ATOM    139  C9  EL7     2      33.640  27.510  16.620  1.00  0.00            
ATOM    140  C10 EL7     2      31.870  29.060  17.560  1.00  0.00            
ATOM    141  S1  EL7     2      30.910  30.460  17.320  1.00  0.00            
ATOM    142  C11 EL7     2      31.720  30.660  15.740  1.00  0.00            
ATOM    143  C12 EL7     2      31.640  31.990  14.930  1.00  0.00            
ATOM    144  H1  EL7     2      35.860  34.940  13.110  1.00  0.00            
ATOM    145  H2  EL7     2      36.420  33.430  12.260  1.00  0.00            
ATOM    146  H3  EL7     2      34.880  34.030  11.910  1.00  0.00            
ATOM    147  H4  EL7     2      35.870  31.460  13.090  1.00  0.00            
ATOM    148  H5  EL7     2      34.160  31.660  12.760  1.00  0.00            
ATOM    149  H6  EL7     2      34.150  31.770  15.410  1.00  0.00            
ATOM    150  H7  EL7     2      36.320  29.740  15.290  1.00  0.00            
ATOM    151  H8  EL7     2      36.380  31.480  15.910  1.00  0.00            
ATOM    152  H9  EL7     2      35.320  30.240  16.690  1.00  0.00            
ATOM    153  H10 EL7     2      33.460  28.130  11.850  1.00  0.00            
ATOM    154  H11 EL7     2      32.170  29.160  12.440  1.00  0.00            
ATOM    155  H12 EL7     2      33.320  26.870  17.450  1.00  0.00            
ATOM    156  H13 EL7     2      33.810  26.820  15.780  1.00  0.00            
ATOM    157  H14 EL7     2      34.630  27.940  16.830  1.00  0.00            
ATOM    158  H15 EL7     2      31.930  28.640  18.560  1.00  0.00            
ATOM    159  H16 EL7     2      30.590  32.260  15.080  1.00  0.00            
ATOM    160  H17 EL7     2      32.300  32.740  15.370  1.00  0.00            
ATOM    161  H18 EL7     2      31.830  31.790  13.870  1.00  0.00            
TER
ENDMDL
MODEL        1
ATOM      1  H1  ACD     1      33.790  23.290  24.160  1.00  0.00            
ATOM      2  O1  ACD     1      32.930  22.950  24.430  1.00  0.00            
ATOM      3  C1  ACD     1      32.720  23.410  25.750  1.00  0.00            
ATOM      4  H2  ACD     1      32.650  24.500  25.640  1.00  0.00            
ATOM      5  H3  ACD     1      33.520  23.210  26.470  1.00  0.00            
ATOM      6  C2  ACD     1      31.420  22.970  26.430  1.00  0.00            
ATOM      7  H4  ACD     1      30.650  23.060  25.660  1.00  0.00            
ATOM      8  O2  ACD     1      31.610  21.600  26.820  1.00  0.00            
ATOM      9  C3  ACD     1      30.430  21.130  27.420  1.00  0.00            
ATOM     10  H5  ACD     1      30.630  20.080  27.680  1.00  0.00            
ATOM     11  O3  ACD     1      29.330  21.380  26.680  1.00  0.00            
ATOM     12  C4  ACD     1      28.970  20.330  25.750  1.00  0.00            
ATOM     13  H6  ACD     1      28.590  19.420  26.240  1.00  0.00            
ATOM     14  C5  ACD     1      27.680  20.950  25.120  1.00  0.00            
ATOM     15  H7  ACD     1      27.860  22.000  24.860  1.00  0.00            
ATOM     16  O4  ACD     1      26.550  20.900  26.090  1.00  0.00            
ATOM     17  H8  ACD     1      26.670  21.600  26.740  1.00  0.00            
ATOM     18  C6  ACD     1      27.310  20.300  23.770  1.00  0.00            
ATOM     19  H9  ACD     1      26.920  19.290  23.930  1.00  0.00            
ATOM     20  O5  ACD     1      26.340  21.080  23.110  1.00  0.00            
ATOM     21  H10 ACD     1      25.460  20.720  23.240  1.00  0.00            
ATOM     22  C7  ACD     1      28.500  20.270  22.880  1.00  0.00            
ATOM     23  H11 ACD     1      28.270  19.850  21.900  1.00  0.00            
ATOM     24  O6  ACD     1      29.430  19.410  23.540  1.00  0.00            
ATOM     25  C8  ACD     1      30.020  19.950  24.730  1.00  0.00            
ATOM     26  H12 ACD     1      30.680  20.790  24.470  1.00  0.00            
ATOM     27  C9  ACD     1      30.980  18.910  25.160  1.00  0.00            
ATOM     28  H13 ACD     1      31.400  19.000  26.170  1.00  0.00            
ATOM     29  H14 ACD     1      30.430  17.960  25.150  1.00  0.00            
ATOM     30  O7  ACD     1      32.120  18.830  24.270  1.00  0.00            
ATOM     31  H15 ACD     1      31.770  18.810  23.380  1.00  0.00            
ATOM     32  O8  ACD     1      29.060  21.600  22.680  1.00  0.00            
ATOM     33  C10 ACD     1      29.450  21.790  21.320  1.00  0.00            
ATOM     34  H16 ACD     1      29.380  20.940  20.620  1.00  0.00            
ATOM     35  C11 ACD     1      28.360  22.750  20.790  1.00  0.00            
ATOM     36  H17 ACD     1      28.210  23.530  21.550  1.00  0.00            
ATOM     37  O9  ACD     1      27.120  22.030  20.700  1.00  0.00            
ATOM     38  H18 ACD     1      27.000  21.680  21.590  1.00  0.00            
ATOM     39  C12 ACD     1      28.760  23.330  19.410  1.00  0.00            
ATOM     40  H19 ACD     1      28.570  22.550  18.660  1.00  0.00            
ATOM     41  O10 ACD     1      27.980  24.430  19.120  1.00  0.00            
ATOM     42  H20 ACD     1      28.290  25.140  19.680  1.00  0.00            
ATOM     43  C13 ACD     1      30.210  23.780  19.310  1.00  0.00            
ATOM     44  H21 ACD     1      30.430  23.900  18.240  1.00  0.00            
ATOM     45  O11 ACD     1      31.090  22.720  19.860  1.00  0.00            
ATOM     46  C14 ACD     1      30.840  22.290  21.190  1.00  0.00            
ATOM     47  H22 ACD     1      30.900  23.200  21.800  1.00  0.00            
ATOM     48  C15 ACD     1      31.880  21.310  21.630  1.00  0.00            
ATOM     49  H23 ACD     1      32.860  21.730  21.380  1.00  0.00            
ATOM     50  H24 ACD     1      31.810  21.230  22.720  1.00  0.00            
ATOM     51  O12 ACD     1      31.740  19.940  21.270  1.00  0.00            
ATOM     52  H25 ACD     1      31.580  20.070  20.330  1.00  0.00            
ATOM     53  O13 ACD     1      30.330  25.010  20.000  1.00  0.00            
ATOM     54  C16 ACD     1      31.310  25.930  19.540  1.00  0.00            
ATOM     55  H26 ACD     1      32.020  25.420  18.890  1.00  0.00            
ATOM     56  C17 ACD     1      30.690  27.110  18.740  1.00  0.00            
ATOM     57  H27 ACD     1      29.760  27.370  19.250  1.00  0.00            
ATOM     58  O14 ACD     1      30.250  26.640  17.440  1.00  0.00            
ATOM     59  H28 ACD     1      29.490  27.190  17.200  1.00  0.00            
ATOM     60  C18 ACD     1      31.680  28.240  18.660  1.00  0.00            
ATOM     61  H29 ACD     1      32.560  27.780  18.180  1.00  0.00            
ATOM     62  O15 ACD     1      31.190  29.330  17.860  1.00  0.00            
ATOM     63  H30 ACD     1      30.420  29.720  18.290  1.00  0.00            
ATOM     64  C19 ACD     1      32.120  28.700  20.000  1.00  0.00            
ATOM     65  H31 ACD     1      32.850  29.460  19.750  1.00  0.00            
ATOM     66  O16 ACD     1      32.790  27.590  20.530  1.00  0.00            
ATOM     67  C20 ACD     1      32.060  26.440  20.870  1.00  0.00            
ATOM     68  H32 ACD     1      31.220  26.740  21.510  1.00  0.00            
ATOM     69  C21 ACD     1      32.860  25.380  21.650  1.00  0.00            
ATOM     70  H33 ACD     1      32.260  24.460  21.730  1.00  0.00            
ATOM     71  H34 ACD     1      33.840  25.130  21.240  1.00  0.00            
ATOM     72  O17 ACD     1      32.990  25.720  22.980  1.00  0.00            
ATOM     73  H35 ACD     1      33.200  24.870  23.370  1.00  0.00            
ATOM     74  O18 ACD     1      31.100  29.240  20.830  1.00  0.00            
ATOM     75  C22 ACD     1      31.490  30.300  21.740  1.00  0.00            
ATOM     76  H36 ACD     1      31.740  31.240  21.230  1.00  0.00            
ATOM     77  C23 ACD     1      30.220  30.580  22.590  1.00  0.00            
ATOM     78  H37 ACD     1      29.890  29.540  22.730  1.00  0.00            
ATOM     79  O19 ACD     1      29.220  31.290  21.840  1.00  0.00            
ATOM     80  H38 ACD     1      28.300  31.310  22.150  1.00  0.00            
ATOM     81  C24 ACD     1      30.440  31.160  23.940  1.00  0.00            
ATOM     82  H39 ACD     1      30.820  32.190  23.880  1.00  0.00            
ATOM     83  O20 ACD     1      29.240  31.130  24.820  1.00  0.00            
ATOM     84  H40 ACD     1      28.620  31.710  24.370  1.00  0.00            
ATOM     85  C25 ACD     1      31.520  30.400  24.600  1.00  0.00            
ATOM     86  H41 ACD     1      31.720  30.820  25.600  1.00  0.00            
ATOM     87  O21 ACD     1      32.680  30.390  23.830  1.00  0.00            
ATOM     88  C26 ACD     1      32.650  29.770  22.560  1.00  0.00            
ATOM     89  H42 ACD     1      32.420  28.720  22.780  1.00  0.00            
ATOM     90  C27 ACD     1      33.980  29.950  21.940  1.00  0.00            
ATOM     91  H43 ACD     1      34.710  29.580  22.670  1.00  0.00            
ATOM     92  H44 ACD     1      34.210  29.320  21.070  1.00  0.00            
ATOM     93  O22 ACD     1      34.170  31.300  21.570  1.00  0.00            
ATOM     94  H45 ACD     1      35.010  31.400  21.120  1.00  0.00            
ATOM     95  O23 ACD     1      31.090  29.080  24.780  1.00  0.00            
ATOM     96  C28 ACD     1      31.390  28.480  26.040  1.00  0.00            
ATOM     97  H46 ACD     1      31.720  29.300  26.690  1.00  0.00            
ATOM     98  C29 ACD     1      32.370  27.340  25.950  1.00  0.00            
ATOM     99  H47 ACD     1      32.010  26.650  25.180  1.00  0.00            
ATOM    100  O24 ACD     1      32.530  26.760  27.290  1.00  0.00            
ATOM    101  C30 ACD     1      33.740  27.710  25.540  1.00  0.00            
ATOM    102  H48 ACD     1      33.820  28.050  24.500  1.00  0.00            
ATOM    103  H49 ACD     1      34.110  28.510  26.190  1.00  0.00            
ATOM    104  O25 ACD     1      34.620  26.560  25.580  1.00  0.00            
ATOM    105  H50 ACD     1      34.730  26.340  26.510  1.00  0.00            
ATOM    106  C31 ACD     1      30.020  28.030  26.660  1.00  0.00            
ATOM    107  H51 ACD     1      29.510  27.370  25.950  1.00  0.00            
ATOM    108  O26 ACD     1      29.320  29.300  26.900  1.00  0.00            
ATOM    109  H52 ACD     1      29.360  29.710  26.040  1.00  0.00            
ATOM    110  C32 ACD     1      30.240  27.320  27.990  1.00  0.00            
ATOM    111  H53 ACD     1      30.550  28.050  28.750  1.00  0.00            
ATOM    112  O27 ACD     1      29.000  26.630  28.350  1.00  0.00            
ATOM    113  H54 ACD     1      29.070  25.710  28.080  1.00  0.00            
ATOM    114  C33 ACD     1      31.320  26.250  27.970  1.00  0.00            
ATOM    115  H55 ACD     1      31.560  25.930  28.990  1.00  0.00            
ATOM    116  O28 ACD     1      30.770  25.140  27.230  1.00  0.00            
ATOM    117  C34 ACD     1      31.250  23.850  27.620  1.00  0.00            
ATOM    118  H56 ACD     1      32.220  23.910  28.140  1.00  0.00            
ATOM    119  C35 ACD     1      30.150  23.430  28.500  1.00  0.00            
ATOM    120  H57 ACD     1      29.190  23.660  28.020  1.00  0.00            
ATOM    121  O29 ACD     1      30.180  24.030  29.850  1.00  0.00            
ATOM    122  H58 ACD     1      29.480  23.570  30.320  1.00  0.00            
ATOM    123  C36 ACD     1      30.300  21.900  28.700  1.00  0.00            
ATOM    124  H59 ACD     1      31.230  21.750  29.270  1.00  0.00            
ATOM    125  O30 ACD     1      29.080  21.500  29.380  1.00  0.00            
ATOM    126  H60 ACD     1      28.340  21.940  28.950  1.00  0.00            
ATOM    127  C1  EL7     2      24.210  23.610  18.990  1.00  0.00            
ATOM    128  O1  EL7     2      24.000  24.730  19.840  1.00  0.00            
ATOM    129  C2  EL7     2      25.210  25.350  20.360  1.00  0.00            
ATOM    130  C3  EL7     2      25.000  26.130  21.740  1.00  0.00            
ATOM    131  C4  EL7     2      24.150  27.350  21.370  1.00  0.00            
ATOM    132  N1  EL7     2      26.200  26.540  22.580  1.00  0.00            
ATOM    133  C5  EL7     2      27.420  26.720  21.980  1.00  0.00            
ATOM    134  O2  EL7     2      27.530  26.750  20.790  1.00  0.00            
ATOM    135  C6  EL7     2      28.690  26.960  22.860  1.00  0.00            
ATOM    136  Cl1 EL7     2      29.390  25.460  23.620  1.00  0.00            
ATOM    137  C7  EL7     2      26.020  26.730  23.950  1.00  0.00            
ATOM    138  C8  EL7     2      26.180  27.990  24.640  1.00  0.00            
ATOM    139  C9  EL7     2      26.130  29.230  23.890  1.00  0.00            
ATOM    140  C10 EL7     2      25.970  27.930  25.980  1.00  0.00            
ATOM    141  S1  EL7     2      25.710  26.270  26.460  1.00  0.00            
ATOM    142  C11 EL7     2      25.910  25.660  24.830  1.00  0.00            
ATOM    143  C12 EL7     2      25.970  24.220  24.430  1.00  0.00            
ATOM    144  H1  EL7     2      23.340  22.950  18.920  1.00  0.00            
ATOM    145  H2  EL7     2      24.590  23.940  18.010  1.00  0.00            
ATOM    146  H3  EL7     2      24.970  22.930  19.420  1.00  0.00            
ATOM    147  H4  EL7     2      25.720  25.820  19.510  1.00  0.00            
ATOM    148  H5  EL7     2      25.880  24.530  20.670  1.00  0.00            
ATOM    149  H6  EL7     2      24.320  25.520  22.350  1.00  0.00            
ATOM    150  H7  EL7     2      23.520  27.770  22.160  1.00  0.00            
ATOM    151  H8  EL7     2      24.740  28.210  21.010  1.00  0.00            
ATOM    152  H9  EL7     2      23.480  27.180  20.530  1.00  0.00            
ATOM    153  H10 EL7     2      28.490  27.780  23.560  1.00  0.00            
ATOM    154  H11 EL7     2      29.480  27.420  22.260  1.00  0.00            
ATOM    155  H12 EL7     2      25.410  29.210  23.060  1.00  0.00            
ATOM    156  H13 EL7     2      25.740  29.940  24.640  1.00  0.00            
ATOM    157  H14 EL7     2      27.110  29.560  23.530  1.00  0.00            
ATOM    158  H15 EL7     2      25.880  28.710  26.720  1.00  0.00            
ATOM    159  H16 EL7     2      25.090  24.010  23.820  1.00  0.00            
ATOM    160  H17 EL7     2      26.920  23.980  23.940  1.00  0.00            
ATOM    161  H18 EL7     2      25.950  23.590  25.330  1.00  0.00            
TER
ENDMDL
MODEL        1
ATOM      1  H1  ACD     1      10.530  31.080  31.240  1.00  0.00            
ATOM      2  O1  ACD     1      10.410  30.540  30.450  1.00  0.00            
ATOM      3  C1  ACD     1       9.660  31.380  29.530  1.00  0.00            
ATOM      4  H2  ACD     1      10.270  32.290  29.440  1.00  0.00            
ATOM      5  H3  ACD     1       8.640  31.560  29.880  1.00  0.00            
ATOM      6  C2  ACD     1       9.490  30.860  28.100  1.00  0.00            
ATOM      7  H4  ACD     1      10.480  30.650  27.660  1.00  0.00            
ATOM      8  O2  ACD     1       8.700  29.650  28.170  1.00  0.00            
ATOM      9  C3  ACD     1       8.600  29.020  26.910  1.00  0.00            
ATOM     10  H5  ACD     1       8.070  28.070  27.060  1.00  0.00            
ATOM     11  O3  ACD     1       9.850  28.490  26.420  1.00  0.00            
ATOM     12  C4  ACD     1      10.390  27.260  26.910  1.00  0.00            
ATOM     13  H6  ACD     1       9.720  26.390  26.870  1.00  0.00            
ATOM     14  C5  ACD     1      11.620  27.180  26.030  1.00  0.00            
ATOM     15  H7  ACD     1      12.060  28.180  26.020  1.00  0.00            
ATOM     16  O4  ACD     1      11.260  26.850  24.700  1.00  0.00            
ATOM     17  H8  ACD     1      10.650  27.520  24.380  1.00  0.00            
ATOM     18  C6  ACD     1      12.690  26.250  26.570  1.00  0.00            
ATOM     19  H9  ACD     1      12.210  25.280  26.730  1.00  0.00            
ATOM     20  O5  ACD     1      13.890  26.230  25.880  1.00  0.00            
ATOM     21  H10 ACD     1      13.770  26.230  24.920  1.00  0.00            
ATOM     22  C7  ACD     1      13.080  26.660  27.990  1.00  0.00            
ATOM     23  H11 ACD     1      13.770  25.950  28.440  1.00  0.00            
ATOM     24  O6  ACD     1      11.890  26.620  28.710  1.00  0.00            
ATOM     25  C8  ACD     1      10.800  27.450  28.380  1.00  0.00            
ATOM     26  H12 ACD     1      11.000  28.520  28.560  1.00  0.00            
ATOM     27  C9  ACD     1       9.740  26.870  29.380  1.00  0.00            
ATOM     28  H13 ACD     1      10.110  27.060  30.390  1.00  0.00            
ATOM     29  H14 ACD     1       8.800  27.420  29.210  1.00  0.00            
ATOM     30  O7  ACD     1       9.480  25.420  29.310  1.00  0.00            
ATOM     31  H15 ACD     1       8.840  25.320  30.020  1.00  0.00            
ATOM     32  O8  ACD     1      13.730  27.920  28.120  1.00  0.00            
ATOM     33  C10 ACD     1      14.910  27.940  28.900  1.00  0.00            
ATOM     34  H16 ACD     1      15.110  27.000  29.420  1.00  0.00            
ATOM     35  C11 ACD     1      16.010  28.240  27.840  1.00  0.00            
ATOM     36  H17 ACD     1      15.810  29.100  27.180  1.00  0.00            
ATOM     37  O9  ACD     1      16.140  27.030  27.180  1.00  0.00            
ATOM     38  H18 ACD     1      15.310  26.920  26.700  1.00  0.00            
ATOM     39  C12 ACD     1      17.290  28.630  28.610  1.00  0.00            
ATOM     40  H19 ACD     1      17.570  27.740  29.190  1.00  0.00            
ATOM     41  O10 ACD     1      18.290  29.120  27.770  1.00  0.00            
ATOM     42  H20 ACD     1      18.650  29.940  28.110  1.00  0.00            
ATOM     43  C13 ACD     1      17.030  29.630  29.650  1.00  0.00            
ATOM     44  H21 ACD     1      17.910  29.850  30.260  1.00  0.00            
ATOM     45  O11 ACD     1      16.030  29.150  30.510  1.00  0.00            
ATOM     46  C14 ACD     1      14.750  28.980  29.960  1.00  0.00            
ATOM     47  H22 ACD     1      14.450  29.930  29.490  1.00  0.00            
ATOM     48  C15 ACD     1      13.690  28.610  31.020  1.00  0.00            
ATOM     49  H23 ACD     1      12.780  28.170  30.580  1.00  0.00            
ATOM     50  H24 ACD     1      14.000  27.870  31.770  1.00  0.00            
ATOM     51  O12 ACD     1      13.310  29.750  31.700  1.00  0.00            
ATOM     52  H25 ACD     1      12.510  29.490  32.180  1.00  0.00            
ATOM     53  O13 ACD     1      16.620  30.880  29.060  1.00  0.00            
ATOM     54  C16 ACD     1      17.120  32.110  29.680  1.00  0.00            
ATOM     55  H26 ACD     1      17.620  31.840  30.620  1.00  0.00            
ATOM     56  C17 ACD     1      18.040  32.800  28.640  1.00  0.00            
ATOM     57  H27 ACD     1      17.540  33.030  27.700  1.00  0.00            
ATOM     58  O14 ACD     1      19.150  31.890  28.330  1.00  0.00            
ATOM     59  H28 ACD     1      19.690  31.840  29.120  1.00  0.00            
ATOM     60  C18 ACD     1      18.550  34.040  29.310  1.00  0.00            
ATOM     61  H29 ACD     1      18.950  33.710  30.280  1.00  0.00            
ATOM     62  O15 ACD     1      19.540  34.690  28.530  1.00  0.00            
ATOM     63  H30 ACD     1      19.340  34.570  27.600  1.00  0.00            
ATOM     64  C19 ACD     1      17.420  34.980  29.500  1.00  0.00            
ATOM     65  H31 ACD     1      17.730  35.950  29.920  1.00  0.00            
ATOM     66  O16 ACD     1      16.580  34.370  30.460  1.00  0.00            
ATOM     67  C20 ACD     1      15.970  33.100  30.000  1.00  0.00            
ATOM     68  H32 ACD     1      15.530  33.210  29.000  1.00  0.00            
ATOM     69  C21 ACD     1      14.970  32.530  31.030  1.00  0.00            
ATOM     70  H33 ACD     1      14.110  33.210  31.130  1.00  0.00            
ATOM     71  H34 ACD     1      14.660  31.550  30.640  1.00  0.00            
ATOM     72  O17 ACD     1      15.740  32.350  32.220  1.00  0.00            
ATOM     73  H35 ACD     1      15.670  33.170  32.720  1.00  0.00            
ATOM     74  O18 ACD     1      16.710  35.250  28.280  1.00  0.00            
ATOM     75  C22 ACD     1      15.980  36.440  28.050  1.00  0.00            
ATOM     76  H36 ACD     1      16.790  37.190  28.120  1.00  0.00            
ATOM     77  C23 ACD     1      15.490  36.320  26.610  1.00  0.00            
ATOM     78  H37 ACD     1      15.140  35.290  26.440  1.00  0.00            
ATOM     79  O19 ACD     1      16.570  36.530  25.670  1.00  0.00            
ATOM     80  H38 ACD     1      17.260  35.920  25.940  1.00  0.00            
ATOM     81  C24 ACD     1      14.380  37.370  26.340  1.00  0.00            
ATOM     82  H39 ACD     1      14.810  38.380  26.350  1.00  0.00            
ATOM     83  O20 ACD     1      13.700  37.240  25.090  1.00  0.00            
ATOM     84  H40 ACD     1      14.370  37.170  24.410  1.00  0.00            
ATOM     85  C25 ACD     1      13.350  37.240  27.490  1.00  0.00            
ATOM     86  H41 ACD     1      12.600  38.010  27.290  1.00  0.00            
ATOM     87  O21 ACD     1      13.910  37.610  28.720  1.00  0.00            
ATOM     88  C26 ACD     1      15.030  36.820  29.190  1.00  0.00            
ATOM     89  H42 ACD     1      14.670  35.940  29.740  1.00  0.00            
ATOM     90  C27 ACD     1      15.670  37.620  30.360  1.00  0.00            
ATOM     91  H43 ACD     1      14.880  37.990  31.030  1.00  0.00            
ATOM     92  H44 ACD     1      16.360  36.940  30.870  1.00  0.00            
ATOM     93  O22 ACD     1      16.460  38.730  29.980  1.00  0.00            
ATOM     94  H45 ACD     1      17.210  38.690  30.590  1.00  0.00            
ATOM     95  O23 ACD     1      12.660  36.020  27.610  1.00  0.00            
ATOM     96  C28 ACD     1      11.260  36.040  27.600  1.00  0.00            
ATOM     97  H46 ACD     1      10.900  37.040  27.890  1.00  0.00            
ATOM     98  C29 ACD     1      10.990  35.020  28.670  1.00  0.00            
ATOM     99  H47 ACD     1      11.600  34.120  28.490  1.00  0.00            
ATOM    100  O24 ACD     1       9.580  34.820  28.630  1.00  0.00            
ATOM    101  C30 ACD     1      11.440  35.550  30.020  1.00  0.00            
ATOM    102  H48 ACD     1      12.500  35.730  30.230  1.00  0.00            
ATOM    103  H49 ACD     1      11.030  36.560  30.110  1.00  0.00            
ATOM    104  O25 ACD     1      10.860  34.840  31.150  1.00  0.00            
ATOM    105  H50 ACD     1       9.910  34.940  31.040  1.00  0.00            
ATOM    106  C31 ACD     1      10.790  35.660  26.230  1.00  0.00            
ATOM    107  H51 ACD     1      11.270  34.700  26.000  1.00  0.00            
ATOM    108  O26 ACD     1      11.110  36.660  25.290  1.00  0.00            
ATOM    109  H52 ACD     1      12.070  36.710  25.300  1.00  0.00            
ATOM    110  C32 ACD     1       9.270  35.370  26.270  1.00  0.00            
ATOM    111  H53 ACD     1       8.800  36.340  26.450  1.00  0.00            
ATOM    112  O27 ACD     1       8.830  34.780  25.020  1.00  0.00            
ATOM    113  H54 ACD     1       9.600  34.360  24.610  1.00  0.00            
ATOM    114  C33 ACD     1       9.030  34.350  27.390  1.00  0.00            
ATOM    115  H55 ACD     1       7.940  34.320  27.500  1.00  0.00            
ATOM    116  O28 ACD     1       9.510  33.050  27.080  1.00  0.00            
ATOM    117  C34 ACD     1       8.730  31.860  27.240  1.00  0.00            
ATOM    118  H56 ACD     1       7.750  32.130  27.660  1.00  0.00            
ATOM    119  C35 ACD     1       8.450  31.280  25.880  1.00  0.00            
ATOM    120  H57 ACD     1       9.370  30.980  25.360  1.00  0.00            
ATOM    121  O29 ACD     1       7.560  32.120  25.080  1.00  0.00            
ATOM    122  H58 ACD     1       7.820  33.040  24.980  1.00  0.00            
ATOM    123  C36 ACD     1       7.770  29.910  25.960  1.00  0.00            
ATOM    124  H59 ACD     1       6.830  30.050  26.500  1.00  0.00            
ATOM    125  O30 ACD     1       7.480  29.410  24.650  1.00  0.00            
ATOM    126  H60 ACD     1       7.260  30.220  24.180  1.00  0.00            
ATOM    127  C1  EL7     2      16.680  27.330  23.540  1.00  0.00            
ATOM    128  O1  EL7     2      16.410  28.730  23.670  1.00  0.00            
ATOM    129  C2  EL7     2      15.020  29.150  24.000  1.00  0.00            
ATOM    130  C3  EL7     2      15.000  30.750  23.960  1.00  0.00            
ATOM    131  C4  EL7     2      16.000  31.400  24.870  1.00  0.00            
ATOM    132  N1  EL7     2      13.630  31.300  23.960  1.00  0.00            
ATOM    133  C5  EL7     2      12.700  31.160  24.970  1.00  0.00            
ATOM    134  O2  EL7     2      11.550  31.350  24.730  1.00  0.00            
ATOM    135  C6  EL7     2      13.060  30.790  26.420  1.00  0.00            
ATOM    136  Cl1 EL7     2      12.890  32.280  27.440  1.00  0.00            
ATOM    137  C7  EL7     2      13.250  31.730  22.660  1.00  0.00            
ATOM    138  C8  EL7     2      13.560  33.040  22.230  1.00  0.00            
ATOM    139  C9  EL7     2      14.100  34.080  23.110  1.00  0.00            
ATOM    140  C10 EL7     2      13.020  33.390  20.970  1.00  0.00            
ATOM    141  S1  EL7     2      12.160  32.000  20.190  1.00  0.00            
ATOM    142  C11 EL7     2      12.480  31.020  21.710  1.00  0.00            
ATOM    143  C12 EL7     2      11.900  29.690  21.930  1.00  0.00            
ATOM    144  H1  EL7     2      16.230  27.060  22.580  1.00  0.00            
ATOM    145  H2  EL7     2      17.760  27.140  23.540  1.00  0.00            
ATOM    146  H3  EL7     2      16.250  26.730  24.360  1.00  0.00            
ATOM    147  H4  EL7     2      14.730  28.760  24.990  1.00  0.00            
ATOM    148  H5  EL7     2      14.280  28.740  23.310  1.00  0.00            
ATOM    149  H6  EL7     2      15.300  30.940  22.920  1.00  0.00            
ATOM    150  H7  EL7     2      15.930  30.960  25.870  1.00  0.00            
ATOM    151  H8  EL7     2      16.990  31.110  24.510  1.00  0.00            
ATOM    152  H9  EL7     2      15.930  32.500  24.860  1.00  0.00            
ATOM    153  H10 EL7     2      14.020  30.270  26.560  1.00  0.00            
ATOM    154  H11 EL7     2      12.230  30.140  26.710  1.00  0.00            
ATOM    155  H12 EL7     2      13.600  35.020  22.860  1.00  0.00            
ATOM    156  H13 EL7     2      14.080  33.840  24.180  1.00  0.00            
ATOM    157  H14 EL7     2      15.130  34.170  22.730  1.00  0.00            
ATOM    158  H15 EL7     2      13.240  34.340  20.500  1.00  0.00            
ATOM    159  H16 EL7     2      11.090  29.430  21.250  1.00  0.00            
ATOM    160  H17 EL7     2      12.650  28.890  21.820  1.00  0.00            
ATOM    161  H18 EL7     2      11.500  29.510  22.940  1.00  0.00            
TER
ENDMDL
MODEL        1
ATOM      1  H1  ACD     1      20.890  22.890  22.800  1.00  0.00            
ATOM      2  O1  ACD     1      21.450  22.870  22.020  1.00  0.00            
ATOM      3  C1  ACD     1      21.100  24.060  21.200  1.00  0.00            
ATOM      4  H2  ACD     1      21.460  24.890  21.830  1.00  0.00            
ATOM      5  H3  ACD     1      20.010  24.170  21.070  1.00  0.00            
ATOM      6  C2  ACD     1      21.740  24.080  19.780  1.00  0.00            
ATOM      7  H4  ACD     1      22.750  23.690  19.940  1.00  0.00            
ATOM      8  O2  ACD     1      20.980  23.210  18.920  1.00  0.00            
ATOM      9  C3  ACD     1      21.500  23.100  17.660  1.00  0.00            
ATOM     10  H5  ACD     1      20.940  22.320  17.140  1.00  0.00            
ATOM     11  O3  ACD     1      22.920  22.850  17.700  1.00  0.00            
ATOM     12  C4  ACD     1      23.410  21.520  17.370  1.00  0.00            
ATOM     13  H6  ACD     1      22.610  20.880  16.970  1.00  0.00            
ATOM     14  C5  ACD     1      24.480  21.860  16.360  1.00  0.00            
ATOM     15  H7  ACD     1      25.260  22.520  16.760  1.00  0.00            
ATOM     16  O4  ACD     1      23.900  22.420  15.210  1.00  0.00            
ATOM     17  H8  ACD     1      23.410  23.200  15.490  1.00  0.00            
ATOM     18  C6  ACD     1      25.260  20.600  16.020  1.00  0.00            
ATOM     19  H9  ACD     1      24.640  19.820  15.560  1.00  0.00            
ATOM     20  O5  ACD     1      26.390  20.880  15.150  1.00  0.00            
ATOM     21  H10 ACD     1      26.730  21.650  15.610  1.00  0.00            
ATOM     22  C7  ACD     1      25.840  19.950  17.310  1.00  0.00            
ATOM     23  H11 ACD     1      26.240  18.960  17.080  1.00  0.00            
ATOM     24  O6  ACD     1      24.810  19.710  18.200  1.00  0.00            
ATOM     25  C8  ACD     1      24.060  20.890  18.590  1.00  0.00            
ATOM     26  H12 ACD     1      24.800  21.530  19.070  1.00  0.00            
ATOM     27  C9  ACD     1      22.970  20.450  19.560  1.00  0.00            
ATOM     28  H13 ACD     1      23.240  19.980  20.510  1.00  0.00            
ATOM     29  H14 ACD     1      22.400  21.320  19.890  1.00  0.00            
ATOM     30  O7  ACD     1      21.990  19.630  18.900  1.00  0.00            
ATOM     31  H15 ACD     1      22.420  19.010  18.310  1.00  0.00            
ATOM     32  O8  ACD     1      26.810  20.730  17.960  1.00  0.00            
ATOM     33  C10 ACD     1      27.930  20.080  18.560  1.00  0.00            
ATOM     34  H16 ACD     1      27.750  19.020  18.760  1.00  0.00            
ATOM     35  C11 ACD     1      29.020  20.140  17.530  1.00  0.00            
ATOM     36  H17 ACD     1      29.060  21.170  17.150  1.00  0.00            
ATOM     37  O9  ACD     1      28.900  19.240  16.420  1.00  0.00            
ATOM     38  H18 ACD     1      29.660  18.670  16.310  1.00  0.00            
ATOM     39  C12 ACD     1      30.320  19.610  18.170  1.00  0.00            
ATOM     40  H19 ACD     1      30.060  18.660  18.650  1.00  0.00            
ATOM     41  O10 ACD     1      31.440  19.530  17.240  1.00  0.00            
ATOM     42  H20 ACD     1      31.570  20.450  17.010  1.00  0.00            
ATOM     43  C13 ACD     1      30.720  20.510  19.320  1.00  0.00            
ATOM     44  H21 ACD     1      31.640  20.170  19.810  1.00  0.00            
ATOM     45  O11 ACD     1      29.670  20.440  20.320  1.00  0.00            
ATOM     46  C14 ACD     1      28.380  20.850  19.820  1.00  0.00            
ATOM     47  H22 ACD     1      28.380  21.900  19.500  1.00  0.00            
ATOM     48  C15 ACD     1      27.340  20.750  21.030  1.00  0.00            
ATOM     49  H23 ACD     1      26.280  20.930  20.770  1.00  0.00            
ATOM     50  H24 ACD     1      27.480  19.720  21.380  1.00  0.00            
ATOM     51  O12 ACD     1      27.690  21.670  22.110  1.00  0.00            
ATOM     52  H25 ACD     1      28.630  21.720  22.270  1.00  0.00            
ATOM     53  O13 ACD     1      30.930  21.890  18.870  1.00  0.00            
ATOM     54  C16 ACD     1      31.810  22.720  19.640  1.00  0.00            
ATOM     55  H26 ACD     1      32.780  22.270  19.860  1.00  0.00            
ATOM     56  C17 ACD     1      31.970  23.990  18.730  1.00  0.00            
ATOM     57  H27 ACD     1      30.930  24.230  18.450  1.00  0.00            
ATOM     58  O14 ACD     1      32.860  23.560  17.650  1.00  0.00            
ATOM     59  H28 ACD     1      32.400  22.900  17.100  1.00  0.00            
ATOM     60  C18 ACD     1      32.540  25.190  19.500  1.00  0.00            
ATOM     61  H29 ACD     1      33.580  24.900  19.730  1.00  0.00            
ATOM     62  O15 ACD     1      32.550  26.380  18.730  1.00  0.00            
ATOM     63  H30 ACD     1      31.740  26.800  19.030  1.00  0.00            
ATOM     64  C19 ACD     1      31.820  25.500  20.710  1.00  0.00            
ATOM     65  H31 ACD     1      32.360  26.360  21.120  1.00  0.00            
ATOM     66  O16 ACD     1      31.930  24.360  21.540  1.00  0.00            
ATOM     67  C20 ACD     1      31.270  23.180  21.000  1.00  0.00            
ATOM     68  H32 ACD     1      30.210  23.450  20.950  1.00  0.00            
ATOM     69  C21 ACD     1      31.470  22.110  22.130  1.00  0.00            
ATOM     70  H33 ACD     1      31.710  21.210  21.550  1.00  0.00            
ATOM     71  H34 ACD     1      32.340  22.450  22.700  1.00  0.00            
ATOM     72  O17 ACD     1      30.270  21.960  22.890  1.00  0.00            
ATOM     73  H35 ACD     1      30.600  21.710  23.760  1.00  0.00            
ATOM     74  O18 ACD     1      30.430  25.770  20.490  1.00  0.00            
ATOM     75  C22 ACD     1      29.860  26.780  21.310  1.00  0.00            
ATOM     76  H36 ACD     1      30.610  27.420  21.790  1.00  0.00            
ATOM     77  C23 ACD     1      29.220  27.730  20.340  1.00  0.00            
ATOM     78  H37 ACD     1      28.480  27.130  19.810  1.00  0.00            
ATOM     79  O19 ACD     1      30.220  28.220  19.420  1.00  0.00            
ATOM     80  H38 ACD     1      29.690  28.920  19.020  1.00  0.00            
ATOM     81  C24 ACD     1      28.590  28.820  21.110  1.00  0.00            
ATOM     82  H39 ACD     1      29.360  29.360  21.670  1.00  0.00            
ATOM     83  O20 ACD     1      27.940  29.760  20.210  1.00  0.00            
ATOM     84  H40 ACD     1      27.010  29.550  20.120  1.00  0.00            
ATOM     85  C25 ACD     1      27.550  28.190  22.060  1.00  0.00            
ATOM     86  H41 ACD     1      27.150  28.990  22.690  1.00  0.00            
ATOM     87  O21 ACD     1      28.210  27.380  22.960  1.00  0.00            
ATOM     88  C26 ACD     1      28.820  26.240  22.280  1.00  0.00            
ATOM     89  H42 ACD     1      28.060  25.650  21.740  1.00  0.00            
ATOM     90  C27 ACD     1      29.480  25.370  23.310  1.00  0.00            
ATOM     91  H43 ACD     1      29.840  24.490  22.760  1.00  0.00            
ATOM     92  H44 ACD     1      30.290  25.890  23.840  1.00  0.00            
ATOM     93  O22 ACD     1      28.580  24.860  24.230  1.00  0.00            
ATOM     94  H45 ACD     1      29.050  24.370  24.920  1.00  0.00            
ATOM     95  O23 ACD     1      26.480  27.480  21.470  1.00  0.00            
ATOM     96  C28 ACD     1      25.160  27.970  21.600  1.00  0.00            
ATOM     97  H46 ACD     1      25.200  28.880  22.210  1.00  0.00            
ATOM     98  C29 ACD     1      24.400  26.810  22.170  1.00  0.00            
ATOM     99  H47 ACD     1      24.770  25.860  21.760  1.00  0.00            
ATOM    100  O24 ACD     1      22.960  26.960  21.990  1.00  0.00            
ATOM    101  C30 ACD     1      24.670  26.530  23.730  1.00  0.00            
ATOM    102  H48 ACD     1      25.750  26.680  23.900  1.00  0.00            
ATOM    103  H49 ACD     1      24.050  27.210  24.320  1.00  0.00            
ATOM    104  O25 ACD     1      24.270  25.150  24.010  1.00  0.00            
ATOM    105  H50 ACD     1      24.760  24.640  23.360  1.00  0.00            
ATOM    106  C31 ACD     1      24.730  28.430  20.280  1.00  0.00            
ATOM    107  H51 ACD     1      25.050  27.650  19.570  1.00  0.00            
ATOM    108  O26 ACD     1      25.270  29.660  19.890  1.00  0.00            
ATOM    109  H52 ACD     1      24.810  30.420  20.260  1.00  0.00            
ATOM    110  C32 ACD     1      23.160  28.530  20.180  1.00  0.00            
ATOM    111  H53 ACD     1      22.770  29.290  20.870  1.00  0.00            
ATOM    112  O27 ACD     1      22.810  28.810  18.820  1.00  0.00            
ATOM    113  H54 ACD     1      23.240  29.600  18.470  1.00  0.00            
ATOM    114  C33 ACD     1      22.540  27.250  20.690  1.00  0.00            
ATOM    115  H55 ACD     1      21.470  27.330  20.900  1.00  0.00            
ATOM    116  O28 ACD     1      22.820  26.250  19.760  1.00  0.00            
ATOM    117  C34 ACD     1      21.800  25.470  19.160  1.00  0.00            
ATOM    118  H56 ACD     1      20.810  25.910  19.310  1.00  0.00            
ATOM    119  C35 ACD     1      22.160  25.420  17.700  1.00  0.00            
ATOM    120  H57 ACD     1      23.200  25.090  17.640  1.00  0.00            
ATOM    121  O29 ACD     1      21.970  26.660  17.140  1.00  0.00            
ATOM    122  H58 ACD     1      22.100  27.400  17.740  1.00  0.00            
ATOM    123  C36 ACD     1      21.280  24.470  17.000  1.00  0.00            
ATOM    124  H59 ACD     1      20.260  24.840  17.140  1.00  0.00            
ATOM    125  O30 ACD     1      21.660  24.380  15.650  1.00  0.00            
ATOM    126  H60 ACD     1      21.640  25.290  15.320  1.00  0.00            
ATOM    127  C1  EL7     2      24.540  24.890  12.920  1.00  0.00            
ATOM    128  O1  EL7     2      25.690  25.460  13.530  1.00  0.00            
ATOM    129  C2  EL7     2      26.770  24.610  13.690  1.00  0.00            
ATOM    130  C3  EL7     2      27.950  25.100  14.460  1.00  0.00            
ATOM    131  C4  EL7     2      29.180  24.150  14.150  1.00  0.00            
ATOM    132  N1  EL7     2      27.580  25.400  15.840  1.00  0.00            
ATOM    133  C5  EL7     2      27.320  24.420  16.770  1.00  0.00            
ATOM    134  O2  EL7     2      27.290  23.260  16.350  1.00  0.00            
ATOM    135  C6  EL7     2      27.360  24.700  18.230  1.00  0.00            
ATOM    136  Cl1 EL7     2      25.770  24.460  19.050  1.00  0.00            
ATOM    137  C7  EL7     2      27.660  26.720  16.230  1.00  0.00            
ATOM    138  C8  EL7     2      28.930  27.440  16.370  1.00  0.00            
ATOM    139  C9  EL7     2      30.290  26.860  16.060  1.00  0.00            
ATOM    140  C10 EL7     2      28.780  28.770  16.760  1.00  0.00            
ATOM    141  S1  EL7     2      27.090  29.150  17.020  1.00  0.00            
ATOM    142  C11 EL7     2      26.590  27.500  16.600  1.00  0.00            
ATOM    143  C12 EL7     2      25.160  27.210  16.560  1.00  0.00            
ATOM    144  H1  EL7     2      23.910  25.690  12.500  1.00  0.00            
ATOM    145  H2  EL7     2      24.730  24.020  12.270  1.00  0.00            
ATOM    146  H3  EL7     2      23.940  24.500  13.750  1.00  0.00            
ATOM    147  H4  EL7     2      27.010  24.490  12.630  1.00  0.00            
ATOM    148  H5  EL7     2      26.460  23.640  14.100  1.00  0.00            
ATOM    149  H6  EL7     2      28.200  26.070  14.010  1.00  0.00            
ATOM    150  H7  EL7     2      29.570  24.070  13.130  1.00  0.00            
ATOM    151  H8  EL7     2      30.020  24.460  14.800  1.00  0.00            
ATOM    152  H9  EL7     2      28.850  23.170  14.490  1.00  0.00            
ATOM    153  H10 EL7     2      27.660  25.720  18.530  1.00  0.00            
ATOM    154  H11 EL7     2      28.080  24.080  18.780  1.00  0.00            
ATOM    155  H12 EL7     2      30.600  26.900  15.010  1.00  0.00            
ATOM    156  H13 EL7     2      30.970  27.260  16.820  1.00  0.00            
ATOM    157  H14 EL7     2      30.270  25.790  16.310  1.00  0.00            
ATOM    158  H15 EL7     2      29.500  29.570  16.850  1.00  0.00            
ATOM    159  H16 EL7     2      24.630  28.160  16.570  1.00  0.00            
ATOM    160  H17 EL7     2      24.850  26.730  15.630  1.00  0.00            
ATOM    161  H18 EL7     2      24.830  26.730  17.490  1.00  0.00            
TER
ENDMDL
MODEL        1
ATOM      1  H1  ACD     1      11.240  31.930  25.200  1.00  0.00            
ATOM      2  O1  ACD     1      12.010  32.500  25.250  1.00  0.00            
ATOM      3  C1  ACD     1      11.650  33.750  24.630  1.00  0.00            
ATOM      4  H2  ACD     1      12.100  34.650  25.070  1.00  0.00            
ATOM      5  H3  ACD     1      10.570  33.890  24.740  1.00  0.00            
ATOM      6  C2  ACD     1      11.980  33.680  23.090  1.00  0.00            
ATOM      7  H4  ACD     1      13.040  33.410  23.020  1.00  0.00            
ATOM      8  O2  ACD     1      11.060  32.730  22.520  1.00  0.00            
ATOM      9  C3  ACD     1      10.930  32.600  21.070  1.00  0.00            
ATOM     10  H5  ACD     1      10.170  31.870  20.800  1.00  0.00            
ATOM     11  O3  ACD     1      12.260  32.110  20.600  1.00  0.00            
ATOM     12  C4  ACD     1      12.420  30.700  20.460  1.00  0.00            
ATOM     13  H6  ACD     1      11.600  30.210  19.920  1.00  0.00            
ATOM     14  C5  ACD     1      13.740  30.500  19.710  1.00  0.00            
ATOM     15  H7  ACD     1      14.450  31.240  20.090  1.00  0.00            
ATOM     16  O4  ACD     1      13.660  30.880  18.300  1.00  0.00            
ATOM     17  H8  ACD     1      13.500  31.800  18.080  1.00  0.00            
ATOM     18  C6  ACD     1      14.430  29.200  20.010  1.00  0.00            
ATOM     19  H9  ACD     1      13.850  28.340  19.620  1.00  0.00            
ATOM     20  O5  ACD     1      15.810  29.090  19.610  1.00  0.00            
ATOM     21  H10 ACD     1      15.760  29.140  18.650  1.00  0.00            
ATOM     22  C7  ACD     1      14.430  28.950  21.480  1.00  0.00            
ATOM     23  H11 ACD     1      14.810  27.930  21.590  1.00  0.00            
ATOM     24  O6  ACD     1      13.070  28.910  21.880  1.00  0.00            
ATOM     25  C8  ACD     1      12.260  30.040  21.840  1.00  0.00            
ATOM     26  H12 ACD     1      12.680  30.730  22.580  1.00  0.00            
ATOM     27  C9  ACD     1      10.780  29.590  22.220  1.00  0.00            
ATOM     28  H13 ACD     1      10.810  29.060  23.180  1.00  0.00            
ATOM     29  H14 ACD     1      10.100  30.440  22.330  1.00  0.00            
ATOM     30  O7  ACD     1      10.230  28.700  21.310  1.00  0.00            
ATOM     31  H15 ACD     1      10.880  28.000  21.200  1.00  0.00            
ATOM     32  O8  ACD     1      15.000  29.890  22.270  1.00  0.00            
ATOM     33  C10 ACD     1      15.940  29.520  23.250  1.00  0.00            
ATOM     34  H16 ACD     1      15.850  28.450  23.450  1.00  0.00            
ATOM     35  C11 ACD     1      17.390  29.690  22.760  1.00  0.00            
ATOM     36  H17 ACD     1      17.510  30.740  22.480  1.00  0.00            
ATOM     37  O9  ACD     1      17.510  28.910  21.610  1.00  0.00            
ATOM     38  H18 ACD     1      16.840  29.240  21.000  1.00  0.00            
ATOM     39  C12 ACD     1      18.470  29.520  23.900  1.00  0.00            
ATOM     40  H19 ACD     1      18.460  28.470  24.240  1.00  0.00            
ATOM     41  O10 ACD     1      19.810  29.880  23.500  1.00  0.00            
ATOM     42  H20 ACD     1      19.940  30.830  23.510  1.00  0.00            
ATOM     43  C13 ACD     1      18.170  30.360  25.080  1.00  0.00            
ATOM     44  H21 ACD     1      18.780  30.030  25.930  1.00  0.00            
ATOM     45  O11 ACD     1      16.770  30.190  25.450  1.00  0.00            
ATOM     46  C14 ACD     1      15.690  30.380  24.480  1.00  0.00            
ATOM     47  H22 ACD     1      15.740  31.380  24.030  1.00  0.00            
ATOM     48  C15 ACD     1      14.350  30.120  25.050  1.00  0.00            
ATOM     49  H23 ACD     1      13.610  30.340  24.270  1.00  0.00            
ATOM     50  H24 ACD     1      14.290  29.140  25.540  1.00  0.00            
ATOM     51  O12 ACD     1      14.170  31.120  26.020  1.00  0.00            
ATOM     52  H25 ACD     1      13.420  31.670  25.800  1.00  0.00            
ATOM     53  O13 ACD     1      18.440  31.700  24.770  1.00  0.00            
ATOM     54  C16 ACD     1      19.010  32.330  25.930  1.00  0.00            
ATOM     55  H26 ACD     1      18.820  31.780  26.860  1.00  0.00            
ATOM     56  C17 ACD     1      20.550  32.470  25.810  1.00  0.00            
ATOM     57  H27 ACD     1      20.760  32.980  24.860  1.00  0.00            
ATOM     58  O14 ACD     1      21.110  31.140  25.890  1.00  0.00            
ATOM     59  H28 ACD     1      22.000  31.240  26.240  1.00  0.00            
ATOM     60  C18 ACD     1      21.070  33.280  27.030  1.00  0.00            
ATOM     61  H29 ACD     1      20.750  32.730  27.930  1.00  0.00            
ATOM     62  O15 ACD     1      22.490  33.430  26.980  1.00  0.00            
ATOM     63  H30 ACD     1      22.770  33.880  27.770  1.00  0.00            
ATOM     64  C19 ACD     1      20.330  34.680  27.010  1.00  0.00            
ATOM     65  H31 ACD     1      20.680  35.180  27.920  1.00  0.00            
ATOM     66  O16 ACD     1      18.890  34.330  27.180  1.00  0.00            
ATOM     67  C20 ACD     1      18.250  33.630  26.150  1.00  0.00            
ATOM     68  H32 ACD     1      18.300  34.210  25.220  1.00  0.00            
ATOM     69  C21 ACD     1      16.730  33.470  26.430  1.00  0.00            
ATOM     70  H33 ACD     1      16.500  34.380  27.000  1.00  0.00            
ATOM     71  H34 ACD     1      16.120  33.320  25.540  1.00  0.00            
ATOM     72  O17 ACD     1      16.470  32.350  27.270  1.00  0.00            
ATOM     73  H35 ACD     1      15.830  31.830  26.780  1.00  0.00            
ATOM     74  O18 ACD     1      20.490  35.510  25.890  1.00  0.00            
ATOM     75  C22 ACD     1      20.050  36.880  25.840  1.00  0.00            
ATOM     76  H36 ACD     1      20.840  37.600  26.090  1.00  0.00            
ATOM     77  C23 ACD     1      19.830  37.080  24.330  1.00  0.00            
ATOM     78  H37 ACD     1      19.230  36.200  24.070  1.00  0.00            
ATOM     79  O19 ACD     1      21.130  37.080  23.630  1.00  0.00            
ATOM     80  H38 ACD     1      21.590  36.250  23.790  1.00  0.00            
ATOM     81  C24 ACD     1      18.980  38.280  23.900  1.00  0.00            
ATOM     82  H39 ACD     1      19.690  39.110  23.860  1.00  0.00            
ATOM     83  O20 ACD     1      18.600  38.220  22.530  1.00  0.00            
ATOM     84  H40 ACD     1      18.980  39.050  22.210  1.00  0.00            
ATOM     85  C25 ACD     1      17.770  38.550  24.800  1.00  0.00            
ATOM     86  H41 ACD     1      17.260  39.500  24.640  1.00  0.00            
ATOM     87  O21 ACD     1      18.270  38.490  26.040  1.00  0.00            
ATOM     88  C26 ACD     1      18.750  37.240  26.610  1.00  0.00            
ATOM     89  H42 ACD     1      18.010  36.470  26.390  1.00  0.00            
ATOM     90  C27 ACD     1      19.010  37.370  28.140  1.00  0.00            
ATOM     91  H43 ACD     1      18.040  37.410  28.630  1.00  0.00            
ATOM     92  H44 ACD     1      19.440  36.430  28.510  1.00  0.00            
ATOM     93  O22 ACD     1      19.920  38.450  28.590  1.00  0.00            
ATOM     94  H45 ACD     1      20.020  39.180  27.970  1.00  0.00            
ATOM     95  O23 ACD     1      16.750  37.520  24.470  1.00  0.00            
ATOM     96  C28 ACD     1      15.380  37.840  24.220  1.00  0.00            
ATOM     97  H46 ACD     1      15.210  38.890  24.470  1.00  0.00            
ATOM     98  C29 ACD     1      14.410  36.880  24.840  1.00  0.00            
ATOM     99  H47 ACD     1      14.700  35.910  24.420  1.00  0.00            
ATOM    100  O24 ACD     1      13.030  37.300  24.550  1.00  0.00            
ATOM    101  C30 ACD     1      14.400  36.700  26.370  1.00  0.00            
ATOM    102  H48 ACD     1      15.450  36.750  26.680  1.00  0.00            
ATOM    103  H49 ACD     1      13.950  37.550  26.900  1.00  0.00            
ATOM    104  O25 ACD     1      13.860  35.520  26.880  1.00  0.00            
ATOM    105  H50 ACD     1      13.500  35.580  27.770  1.00  0.00            
ATOM    106  C31 ACD     1      15.130  37.860  22.720  1.00  0.00            
ATOM    107  H51 ACD     1      15.390  36.910  22.240  1.00  0.00            
ATOM    108  O26 ACD     1      15.860  38.900  22.060  1.00  0.00            
ATOM    109  H52 ACD     1      16.730  38.480  22.060  1.00  0.00            
ATOM    110  C32 ACD     1      13.620  38.150  22.410  1.00  0.00            
ATOM    111  H53 ACD     1      13.400  39.130  22.840  1.00  0.00            
ATOM    112  O27 ACD     1      13.420  38.100  20.960  1.00  0.00            
ATOM    113  H54 ACD     1      14.010  38.780  20.640  1.00  0.00            
ATOM    114  C33 ACD     1      12.710  37.160  23.230  1.00  0.00            
ATOM    115  H55 ACD     1      11.680  37.460  23.030  1.00  0.00            
ATOM    116  O28 ACD     1      12.940  35.850  22.820  1.00  0.00            
ATOM    117  C34 ACD     1      11.750  35.050  22.490  1.00  0.00            
ATOM    118  H56 ACD     1      10.790  35.350  22.930  1.00  0.00            
ATOM    119  C35 ACD     1      11.710  34.920  21.000  1.00  0.00            
ATOM    120  H57 ACD     1      12.730  34.650  20.700  1.00  0.00            
ATOM    121  O29 ACD     1      11.420  36.300  20.520  1.00  0.00            
ATOM    122  H58 ACD     1      12.160  36.880  20.700  1.00  0.00            
ATOM    123  C36 ACD     1      10.620  33.970  20.480  1.00  0.00            
ATOM    124  H59 ACD     1       9.630  34.380  20.730  1.00  0.00            
ATOM    125  O30 ACD     1      10.720  33.820  19.080  1.00  0.00            
ATOM    126  H60 ACD     1      11.650  33.670  18.880  1.00  0.00            
ATOM    127  C1  EL7     2      19.980  30.670  18.700  1.00  0.00            
ATOM    128  O1  EL7     2      19.450  31.800  19.470  1.00  0.00            
ATOM    129  C2  EL7     2      20.020  33.150  19.240  1.00  0.00            
ATOM    130  C3  EL7     2      19.280  34.380  19.880  1.00  0.00            
ATOM    131  C4  EL7     2      19.810  34.550  21.290  1.00  0.00            
ATOM    132  N1  EL7     2      17.820  34.420  19.530  1.00  0.00            
ATOM    133  C5  EL7     2      16.750  33.830  20.250  1.00  0.00            
ATOM    134  O2  EL7     2      15.620  33.780  19.720  1.00  0.00            
ATOM    135  C6  EL7     2      16.930  33.300  21.620  1.00  0.00            
ATOM    136  Cl1 EL7     2      16.920  34.600  22.860  1.00  0.00            
ATOM    137  C7  EL7     2      17.540  35.120  18.250  1.00  0.00            
ATOM    138  C8  EL7     2      17.430  36.520  18.080  1.00  0.00            
ATOM    139  C9  EL7     2      17.500  37.450  19.310  1.00  0.00            
ATOM    140  C10 EL7     2      17.060  36.970  16.850  1.00  0.00            
ATOM    141  S1  EL7     2      16.740  35.470  15.860  1.00  0.00            
ATOM    142  C11 EL7     2      17.250  34.390  17.140  1.00  0.00            
ATOM    143  C12 EL7     2      17.300  32.820  17.030  1.00  0.00            
ATOM    144  H1  EL7     2      21.070  30.780  18.820  1.00  0.00            
ATOM    145  H2  EL7     2      19.630  29.690  19.040  1.00  0.00            
ATOM    146  H3  EL7     2      19.660  30.870  17.670  1.00  0.00            
ATOM    147  H4  EL7     2      19.890  33.370  18.170  1.00  0.00            
ATOM    148  H5  EL7     2      21.060  33.160  19.590  1.00  0.00            
ATOM    149  H6  EL7     2      19.690  35.280  19.410  1.00  0.00            
ATOM    150  H7  EL7     2      20.890  34.700  21.260  1.00  0.00            
ATOM    151  H8  EL7     2      19.360  35.420  21.790  1.00  0.00            
ATOM    152  H9  EL7     2      19.660  33.630  21.880  1.00  0.00            
ATOM    153  H10 EL7     2      17.870  32.730  21.590  1.00  0.00            
ATOM    154  H11 EL7     2      16.110  32.590  21.790  1.00  0.00            
ATOM    155  H12 EL7     2      16.800  38.280  19.170  1.00  0.00            
ATOM    156  H13 EL7     2      17.450  36.960  20.290  1.00  0.00            
ATOM    157  H14 EL7     2      18.460  37.990  19.360  1.00  0.00            
ATOM    158  H15 EL7     2      16.970  37.960  16.410  1.00  0.00            
ATOM    159  H16 EL7     2      17.260  32.190  17.920  1.00  0.00            
ATOM    160  H17 EL7     2      16.450  32.480  16.420  1.00  0.00            
ATOM    161  H18 EL7     2      18.210  32.580  16.470  1.00  0.00            
TER
ENDMDL
MODEL        1
ATOM      1  H1  ACD     1      31.650  23.260  25.850  1.00  0.00            
ATOM      2  O1  ACD     1      30.760  22.920  25.950  1.00  0.00            
ATOM      3  C1  ACD     1      29.770  23.900  26.250  1.00  0.00            
ATOM      4  H2  ACD     1      30.030  24.830  25.720  1.00  0.00            
ATOM      5  H3  ACD     1      29.750  24.200  27.310  1.00  0.00            
ATOM      6  C2  ACD     1      28.390  23.520  25.840  1.00  0.00            
ATOM      7  H4  ACD     1      28.400  23.200  24.790  1.00  0.00            
ATOM      8  O2  ACD     1      27.790  22.480  26.590  1.00  0.00            
ATOM      9  C3  ACD     1      26.490  22.040  26.170  1.00  0.00            
ATOM     10  H5  ACD     1      26.120  21.220  26.790  1.00  0.00            
ATOM     11  O3  ACD     1      26.630  21.590  24.810  1.00  0.00            
ATOM     12  C4  ACD     1      26.950  20.170  24.520  1.00  0.00            
ATOM     13  H6  ACD     1      26.290  19.490  25.070  1.00  0.00            
ATOM     14  C5  ACD     1      26.630  20.020  23.060  1.00  0.00            
ATOM     15  H7  ACD     1      26.750  20.980  22.550  1.00  0.00            
ATOM     16  O4  ACD     1      25.260  19.570  22.830  1.00  0.00            
ATOM     17  H8  ACD     1      24.590  19.960  23.410  1.00  0.00            
ATOM     18  C6  ACD     1      27.510  19.010  22.310  1.00  0.00            
ATOM     19  H9  ACD     1      27.170  18.000  22.590  1.00  0.00            
ATOM     20  O5  ACD     1      27.430  19.170  20.830  1.00  0.00            
ATOM     21  H10 ACD     1      26.500  19.350  20.690  1.00  0.00            
ATOM     22  C7  ACD     1      29.020  19.090  22.720  1.00  0.00            
ATOM     23  H11 ACD     1      29.510  18.300  22.140  1.00  0.00            
ATOM     24  O6  ACD     1      29.110  18.910  24.110  1.00  0.00            
ATOM     25  C8  ACD     1      28.460  19.940  24.820  1.00  0.00            
ATOM     26  H12 ACD     1      28.960  20.890  24.570  1.00  0.00            
ATOM     27  C9  ACD     1      28.790  19.470  26.250  1.00  0.00            
ATOM     28  H13 ACD     1      29.840  19.140  26.220  1.00  0.00            
ATOM     29  H14 ACD     1      28.880  20.270  26.990  1.00  0.00            
ATOM     30  O7  ACD     1      28.000  18.340  26.770  1.00  0.00            
ATOM     31  H15 ACD     1      27.850  17.800  25.990  1.00  0.00            
ATOM     32  O8  ACD     1      29.660  20.370  22.340  1.00  0.00            
ATOM     33  C10 ACD     1      30.940  20.300  21.740  1.00  0.00            
ATOM     34  H16 ACD     1      31.290  19.270  21.660  1.00  0.00            
ATOM     35  C11 ACD     1      30.740  20.790  20.290  1.00  0.00            
ATOM     36  H17 ACD     1      30.380  21.820  20.330  1.00  0.00            
ATOM     37  O9  ACD     1      29.770  19.960  19.580  1.00  0.00            
ATOM     38  H18 ACD     1      28.980  19.730  20.090  1.00  0.00            
ATOM     39  C12 ACD     1      32.130  20.990  19.580  1.00  0.00            
ATOM     40  H19 ACD     1      32.470  19.960  19.400  1.00  0.00            
ATOM     41  O10 ACD     1      31.850  21.750  18.380  1.00  0.00            
ATOM     42  H20 ACD     1      31.070  22.270  18.580  1.00  0.00            
ATOM     43  C13 ACD     1      33.200  21.700  20.490  1.00  0.00            
ATOM     44  H21 ACD     1      34.150  21.450  20.000  1.00  0.00            
ATOM     45  O11 ACD     1      33.290  21.100  21.820  1.00  0.00            
ATOM     46  C14 ACD     1      32.040  21.010  22.490  1.00  0.00            
ATOM     47  H22 ACD     1      31.860  22.070  22.730  1.00  0.00            
ATOM     48  C15 ACD     1      32.220  20.260  23.850  1.00  0.00            
ATOM     49  H23 ACD     1      32.950  20.790  24.490  1.00  0.00            
ATOM     50  H24 ACD     1      31.320  20.420  24.450  1.00  0.00            
ATOM     51  O12 ACD     1      32.540  18.900  23.690  1.00  0.00            
ATOM     52  H25 ACD     1      33.050  18.620  24.460  1.00  0.00            
ATOM     53  O13 ACD     1      33.030  23.170  20.560  1.00  0.00            
ATOM     54  C16 ACD     1      34.120  23.980  20.230  1.00  0.00            
ATOM     55  H26 ACD     1      35.090  23.470  20.200  1.00  0.00            
ATOM     56  C17 ACD     1      33.790  24.550  18.800  1.00  0.00            
ATOM     57  H27 ACD     1      32.730  24.830  18.790  1.00  0.00            
ATOM     58  O14 ACD     1      33.980  23.480  17.940  1.00  0.00            
ATOM     59  H28 ACD     1      33.340  22.840  18.250  1.00  0.00            
ATOM     60  C18 ACD     1      34.700  25.720  18.560  1.00  0.00            
ATOM     61  H29 ACD     1      35.730  25.330  18.560  1.00  0.00            
ATOM     62  O15 ACD     1      34.510  26.260  17.300  1.00  0.00            
ATOM     63  H30 ACD     1      33.640  26.660  17.290  1.00  0.00            
ATOM     64  C19 ACD     1      34.680  26.730  19.660  1.00  0.00            
ATOM     65  H31 ACD     1      35.340  27.560  19.380  1.00  0.00            
ATOM     66  O16 ACD     1      35.100  26.150  20.900  1.00  0.00            
ATOM     67  C20 ACD     1      34.160  25.110  21.290  1.00  0.00            
ATOM     68  H32 ACD     1      33.180  25.580  21.370  1.00  0.00            
ATOM     69  C21 ACD     1      34.540  24.400  22.610  1.00  0.00            
ATOM     70  H33 ACD     1      33.750  23.680  22.860  1.00  0.00            
ATOM     71  H34 ACD     1      35.460  23.800  22.500  1.00  0.00            
ATOM     72  O17 ACD     1      34.590  25.270  23.670  1.00  0.00            
ATOM     73  H35 ACD     1      35.230  25.960  23.480  1.00  0.00            
ATOM     74  O18 ACD     1      33.410  27.370  19.800  1.00  0.00            
ATOM     75  C22 ACD     1      33.250  28.640  20.450  1.00  0.00            
ATOM     76  H36 ACD     1      33.950  29.340  19.980  1.00  0.00            
ATOM     77  C23 ACD     1      31.810  29.010  20.070  1.00  0.00            
ATOM     78  H37 ACD     1      31.270  28.080  20.270  1.00  0.00            
ATOM     79  O19 ACD     1      31.670  29.190  18.670  1.00  0.00            
ATOM     80  H38 ACD     1      32.090  28.530  18.100  1.00  0.00            
ATOM     81  C24 ACD     1      31.210  30.150  20.930  1.00  0.00            
ATOM     82  H39 ACD     1      31.850  30.970  20.610  1.00  0.00            
ATOM     83  O20 ACD     1      29.810  30.470  20.760  1.00  0.00            
ATOM     84  H40 ACD     1      29.710  30.630  19.820  1.00  0.00            
ATOM     85  C25 ACD     1      31.410  29.750  22.420  1.00  0.00            
ATOM     86  H41 ACD     1      30.940  30.560  22.990  1.00  0.00            
ATOM     87  O21 ACD     1      32.810  29.670  22.700  1.00  0.00            
ATOM     88  C26 ACD     1      33.480  28.660  21.960  1.00  0.00            
ATOM     89  H42 ACD     1      33.220  27.640  22.270  1.00  0.00            
ATOM     90  C27 ACD     1      34.970  28.900  22.340  1.00  0.00            
ATOM     91  H43 ACD     1      35.680  28.430  21.650  1.00  0.00            
ATOM     92  H44 ACD     1      35.050  29.990  22.240  1.00  0.00            
ATOM     93  O22 ACD     1      35.240  28.460  23.650  1.00  0.00            
ATOM     94  H45 ACD     1      34.520  28.820  24.170  1.00  0.00            
ATOM     95  O23 ACD     1      30.640  28.590  22.660  1.00  0.00            
ATOM     96  C28 ACD     1      29.730  28.570  23.800  1.00  0.00            
ATOM     97  H46 ACD     1      29.590  29.570  24.250  1.00  0.00            
ATOM     98  C29 ACD     1      30.180  27.520  24.800  1.00  0.00            
ATOM     99  H47 ACD     1      30.040  26.570  24.260  1.00  0.00            
ATOM    100  O24 ACD     1      29.310  27.450  25.910  1.00  0.00            
ATOM    101  C30 ACD     1      31.600  27.620  25.350  1.00  0.00            
ATOM    102  H48 ACD     1      31.760  26.850  26.110  1.00  0.00            
ATOM    103  H49 ACD     1      32.260  27.310  24.530  1.00  0.00            
ATOM    104  O25 ACD     1      31.870  28.960  25.760  1.00  0.00            
ATOM    105  H50 ACD     1      31.260  29.120  26.490  1.00  0.00            
ATOM    106  C31 ACD     1      28.370  28.190  23.320  1.00  0.00            
ATOM    107  H51 ACD     1      28.400  27.220  22.810  1.00  0.00            
ATOM    108  O26 ACD     1      27.970  29.310  22.450  1.00  0.00            
ATOM    109  H52 ACD     1      28.760  29.630  22.000  1.00  0.00            
ATOM    110  C32 ACD     1      27.430  28.130  24.580  1.00  0.00            
ATOM    111  H53 ACD     1      27.330  29.130  25.000  1.00  0.00            
ATOM    112  O27 ACD     1      26.060  27.690  24.310  1.00  0.00            
ATOM    113  H54 ACD     1      25.600  28.510  24.120  1.00  0.00            
ATOM    114  C33 ACD     1      27.990  27.140  25.670  1.00  0.00            
ATOM    115  H55 ACD     1      27.400  27.290  26.580  1.00  0.00            
ATOM    116  O28 ACD     1      27.960  25.800  25.150  1.00  0.00            
ATOM    117  C34 ACD     1      27.460  24.750  25.970  1.00  0.00            
ATOM    118  H56 ACD     1      27.440  25.110  27.010  1.00  0.00            
ATOM    119  C35 ACD     1      26.080  24.370  25.500  1.00  0.00            
ATOM    120  H57 ACD     1      26.110  24.050  24.450  1.00  0.00            
ATOM    121  O29 ACD     1      25.230  25.520  25.560  1.00  0.00            
ATOM    122  H58 ACD     1      25.440  26.270  25.010  1.00  0.00            
ATOM    123  C36 ACD     1      25.510  23.210  26.240  1.00  0.00            
ATOM    124  H59 ACD     1      25.480  23.640  27.250  1.00  0.00            
ATOM    125  O30 ACD     1      24.310  22.820  25.660  1.00  0.00            
ATOM    126  H60 ACD     1      23.800  23.640  25.590  1.00  0.00            
ATOM    127  C1  EL7     2      27.270  20.310  17.240  1.00  0.00            
ATOM    128  O1  EL7     2      26.970  21.660  17.530  1.00  0.00            
ATOM    129  C2  EL7     2      28.040  22.430  18.150  1.00  0.00            
ATOM    130  C3  EL7     2      27.580  23.950  18.180  1.00  0.00            
ATOM    131  C4  EL7     2      27.870  24.650  16.780  1.00  0.00            
ATOM    132  N1  EL7     2      28.210  24.720  19.280  1.00  0.00            
ATOM    133  C5  EL7     2      29.570  24.650  19.590  1.00  0.00            
ATOM    134  O2  EL7     2      30.380  24.040  18.930  1.00  0.00            
ATOM    135  C6  EL7     2      30.020  25.390  20.810  1.00  0.00            
ATOM    136  Cl1 EL7     2      30.240  24.500  22.390  1.00  0.00            
ATOM    137  C7  EL7     2      27.300  25.330  20.100  1.00  0.00            
ATOM    138  C8  EL7     2      27.020  26.710  20.080  1.00  0.00            
ATOM    139  C9  EL7     2      27.730  27.640  19.140  1.00  0.00            
ATOM    140  C10 EL7     2      26.010  27.120  20.970  1.00  0.00            
ATOM    141  S1  EL7     2      25.320  25.750  21.790  1.00  0.00            
ATOM    142  C11 EL7     2      26.600  24.680  21.140  1.00  0.00            
ATOM    143  C12 EL7     2      26.710  23.210  21.560  1.00  0.00            
ATOM    144  H1  EL7     2      28.310  20.100  16.950  1.00  0.00            
ATOM    145  H2  EL7     2      27.100  19.780  18.190  1.00  0.00            
ATOM    146  H3  EL7     2      26.490  20.020  16.530  1.00  0.00            
ATOM    147  H4  EL7     2      28.950  22.380  17.530  1.00  0.00            
ATOM    148  H5  EL7     2      28.310  22.060  19.150  1.00  0.00            
ATOM    149  H6  EL7     2      26.490  23.960  18.280  1.00  0.00            
ATOM    150  H7  EL7     2      28.940  24.840  16.640  1.00  0.00            
ATOM    151  H8  EL7     2      27.530  24.010  15.960  1.00  0.00            
ATOM    152  H9  EL7     2      27.230  25.550  16.720  1.00  0.00            
ATOM    153  H10 EL7     2      29.310  26.210  20.970  1.00  0.00            
ATOM    154  H11 EL7     2      30.970  25.900  20.620  1.00  0.00            
ATOM    155  H12 EL7     2      26.950  28.160  18.570  1.00  0.00            
ATOM    156  H13 EL7     2      28.260  28.420  19.690  1.00  0.00            
ATOM    157  H14 EL7     2      28.430  27.160  18.450  1.00  0.00            
ATOM    158  H15 EL7     2      25.520  28.080  21.060  1.00  0.00            
ATOM    159  H16 EL7     2      25.760  22.840  21.970  1.00  0.00            
ATOM    160  H17 EL7     2      26.950  22.540  20.730  1.00  0.00            
ATOM    161  H18 EL7     2      27.410  23.000  22.380  1.00  0.00            
TER
ENDMDL
MODEL        1
ATOM      1  H1  ACD     1      14.720  30.680  25.580  1.00  0.00            
ATOM      2  O1  ACD     1      15.290  31.450  25.460  1.00  0.00            
ATOM      3  C1  ACD     1      14.290  32.510  25.170  1.00  0.00            
ATOM      4  H2  ACD     1      14.890  33.430  25.240  1.00  0.00            
ATOM      5  H3  ACD     1      13.520  32.410  25.940  1.00  0.00            
ATOM      6  C2  ACD     1      13.840  32.330  23.790  1.00  0.00            
ATOM      7  H4  ACD     1      14.680  32.250  23.090  1.00  0.00            
ATOM      8  O2  ACD     1      13.190  31.170  23.780  1.00  0.00            
ATOM      9  C3  ACD     1      12.650  30.720  22.590  1.00  0.00            
ATOM     10  H5  ACD     1      12.330  29.670  22.610  1.00  0.00            
ATOM     11  O3  ACD     1      13.650  30.850  21.490  1.00  0.00            
ATOM     12  C4  ACD     1      14.400  29.680  21.150  1.00  0.00            
ATOM     13  H6  ACD     1      13.690  28.890  20.890  1.00  0.00            
ATOM     14  C5  ACD     1      15.140  30.100  19.850  1.00  0.00            
ATOM     15  H7  ACD     1      15.470  31.130  20.010  1.00  0.00            
ATOM     16  O4  ACD     1      14.210  30.080  18.760  1.00  0.00            
ATOM     17  H8  ACD     1      13.460  30.600  19.070  1.00  0.00            
ATOM     18  C6  ACD     1      16.310  29.210  19.540  1.00  0.00            
ATOM     19  H9  ACD     1      15.860  28.260  19.220  1.00  0.00            
ATOM     20  O5  ACD     1      17.110  29.660  18.450  1.00  0.00            
ATOM     21  H10 ACD     1      16.620  29.380  17.670  1.00  0.00            
ATOM     22  C7  ACD     1      17.170  28.860  20.720  1.00  0.00            
ATOM     23  H11 ACD     1      17.910  28.110  20.410  1.00  0.00            
ATOM     24  O6  ACD     1      16.350  28.360  21.740  1.00  0.00            
ATOM     25  C8  ACD     1      15.290  29.110  22.270  1.00  0.00            
ATOM     26  H12 ACD     1      15.700  29.910  22.890  1.00  0.00            
ATOM     27  C9  ACD     1      14.590  28.130  23.200  1.00  0.00            
ATOM     28  H13 ACD     1      15.240  27.710  23.980  1.00  0.00            
ATOM     29  H14 ACD     1      13.880  28.710  23.810  1.00  0.00            
ATOM     30  O7  ACD     1      13.980  27.040  22.360  1.00  0.00            
ATOM     31  H15 ACD     1      14.610  26.630  21.770  1.00  0.00            
ATOM     32  O8  ACD     1      17.970  29.980  21.050  1.00  0.00            
ATOM     33  C10 ACD     1      19.260  29.780  21.470  1.00  0.00            
ATOM     34  H16 ACD     1      19.430  28.730  21.730  1.00  0.00            
ATOM     35  C11 ACD     1      20.120  30.330  20.370  1.00  0.00            
ATOM     36  H17 ACD     1      19.790  31.360  20.170  1.00  0.00            
ATOM     37  O9  ACD     1      19.930  29.530  19.190  1.00  0.00            
ATOM     38  H18 ACD     1      19.110  29.810  18.760  1.00  0.00            
ATOM     39  C12 ACD     1      21.550  30.430  20.860  1.00  0.00            
ATOM     40  H19 ACD     1      22.010  29.450  21.010  1.00  0.00            
ATOM     41  O10 ACD     1      22.330  31.050  19.820  1.00  0.00            
ATOM     42  H20 ACD     1      22.540  30.430  19.130  1.00  0.00            
ATOM     43  C13 ACD     1      21.640  31.230  22.130  1.00  0.00            
ATOM     44  H21 ACD     1      22.680  31.400  22.440  1.00  0.00            
ATOM     45  O11 ACD     1      20.920  30.490  23.120  1.00  0.00            
ATOM     46  C14 ACD     1      19.500  30.440  22.860  1.00  0.00            
ATOM     47  H22 ACD     1      19.060  31.450  22.770  1.00  0.00            
ATOM     48  C15 ACD     1      18.790  29.690  23.950  1.00  0.00            
ATOM     49  H23 ACD     1      17.730  29.520  23.730  1.00  0.00            
ATOM     50  H24 ACD     1      19.290  28.730  24.120  1.00  0.00            
ATOM     51  O12 ACD     1      18.860  30.360  25.140  1.00  0.00            
ATOM     52  H25 ACD     1      18.620  29.810  25.890  1.00  0.00            
ATOM     53  O13 ACD     1      21.040  32.530  21.860  1.00  0.00            
ATOM     54  C16 ACD     1      21.790  33.640  22.400  1.00  0.00            
ATOM     55  H26 ACD     1      22.530  33.270  23.120  1.00  0.00            
ATOM     56  C17 ACD     1      22.600  34.240  21.220  1.00  0.00            
ATOM     57  H27 ACD     1      21.890  34.390  20.410  1.00  0.00            
ATOM     58  O14 ACD     1      23.660  33.500  20.750  1.00  0.00            
ATOM     59  H28 ACD     1      23.310  32.660  20.450  1.00  0.00            
ATOM     60  C18 ACD     1      23.060  35.680  21.600  1.00  0.00            
ATOM     61  H29 ACD     1      23.880  35.460  22.310  1.00  0.00            
ATOM     62  O15 ACD     1      23.660  36.360  20.560  1.00  0.00            
ATOM     63  H30 ACD     1      23.060  36.450  19.820  1.00  0.00            
ATOM     64  C19 ACD     1      21.980  36.490  22.240  1.00  0.00            
ATOM     65  H31 ACD     1      22.370  37.460  22.560  1.00  0.00            
ATOM     66  O16 ACD     1      21.560  35.790  23.460  1.00  0.00            
ATOM     67  C20 ACD     1      20.840  34.560  23.130  1.00  0.00            
ATOM     68  H32 ACD     1      19.990  34.820  22.490  1.00  0.00            
ATOM     69  C21 ACD     1      20.330  33.940  24.430  1.00  0.00            
ATOM     70  H33 ACD     1      20.010  34.800  25.030  1.00  0.00            
ATOM     71  H34 ACD     1      19.430  33.330  24.260  1.00  0.00            
ATOM     72  O17 ACD     1      21.310  33.080  25.120  1.00  0.00            
ATOM     73  H35 ACD     1      21.200  32.150  24.920  1.00  0.00            
ATOM     74  O18 ACD     1      20.900  36.730  21.340  1.00  0.00            
ATOM     75  C22 ACD     1      20.190  37.920  21.510  1.00  0.00            
ATOM     76  H36 ACD     1      20.920  38.700  21.250  1.00  0.00            
ATOM     77  C23 ACD     1      19.200  37.910  20.390  1.00  0.00            
ATOM     78  H37 ACD     1      18.780  36.890  20.370  1.00  0.00            
ATOM     79  O19 ACD     1      19.780  38.190  19.110  1.00  0.00            
ATOM     80  H38 ACD     1      20.420  37.500  18.920  1.00  0.00            
ATOM     81  C24 ACD     1      18.030  38.900  20.670  1.00  0.00            
ATOM     82  H39 ACD     1      18.470  39.880  20.450  1.00  0.00            
ATOM     83  O20 ACD     1      16.910  38.850  19.770  1.00  0.00            
ATOM     84  H40 ACD     1      17.220  38.900  18.860  1.00  0.00            
ATOM     85  C25 ACD     1      17.560  38.830  22.110  1.00  0.00            
ATOM     86  H41 ACD     1      16.780  39.580  22.270  1.00  0.00            
ATOM     87  O21 ACD     1      18.580  39.120  22.930  1.00  0.00            
ATOM     88  C26 ACD     1      19.640  38.200  22.890  1.00  0.00            
ATOM     89  H42 ACD     1      19.290  37.270  23.360  1.00  0.00            
ATOM     90  C27 ACD     1      20.770  38.850  23.780  1.00  0.00            
ATOM     91  H43 ACD     1      20.300  39.300  24.670  1.00  0.00            
ATOM     92  H44 ACD     1      21.320  38.010  24.230  1.00  0.00            
ATOM     93  O22 ACD     1      21.640  39.840  23.240  1.00  0.00            
ATOM     94  H45 ACD     1      21.180  40.250  22.510  1.00  0.00            
ATOM     95  O23 ACD     1      16.920  37.550  22.340  1.00  0.00            
ATOM     96  C28 ACD     1      15.670  37.590  23.020  1.00  0.00            
ATOM     97  H46 ACD     1      15.500  38.560  23.520  1.00  0.00            
ATOM     98  C29 ACD     1      15.740  36.440  24.090  1.00  0.00            
ATOM     99  H47 ACD     1      16.180  35.540  23.630  1.00  0.00            
ATOM    100  O24 ACD     1      14.350  36.330  24.610  1.00  0.00            
ATOM    101  C30 ACD     1      16.580  36.850  25.240  1.00  0.00            
ATOM    102  H48 ACD     1      17.580  37.010  24.800  1.00  0.00            
ATOM    103  H49 ACD     1      16.180  37.720  25.780  1.00  0.00            
ATOM    104  O25 ACD     1      16.620  35.740  26.190  1.00  0.00            
ATOM    105  H50 ACD     1      17.230  35.040  25.970  1.00  0.00            
ATOM    106  C31 ACD     1      14.620  37.200  21.950  1.00  0.00            
ATOM    107  H51 ACD     1      15.070  36.280  21.540  1.00  0.00            
ATOM    108  O26 ACD     1      14.490  38.140  20.850  1.00  0.00            
ATOM    109  H52 ACD     1      15.410  38.190  20.570  1.00  0.00            
ATOM    110  C32 ACD     1      13.270  36.970  22.540  1.00  0.00            
ATOM    111  H53 ACD     1      12.910  37.880  23.030  1.00  0.00            
ATOM    112  O27 ACD     1      12.320  36.590  21.510  1.00  0.00            
ATOM    113  H54 ACD     1      12.170  37.350  20.940  1.00  0.00            
ATOM    114  C33 ACD     1      13.390  35.910  23.630  1.00  0.00            
ATOM    115  H55 ACD     1      12.390  35.850  24.080  1.00  0.00            
ATOM    116  O28 ACD     1      13.780  34.630  23.070  1.00  0.00            
ATOM    117  C34 ACD     1      12.920  33.470  23.370  1.00  0.00            
ATOM    118  H56 ACD     1      12.240  33.660  24.220  1.00  0.00            
ATOM    119  C35 ACD     1      12.010  33.130  22.180  1.00  0.00            
ATOM    120  H57 ACD     1      12.620  33.180  21.270  1.00  0.00            
ATOM    121  O29 ACD     1      10.930  34.130  22.170  1.00  0.00            
ATOM    122  H58 ACD     1      11.410  34.960  22.100  1.00  0.00            
ATOM    123  C36 ACD     1      11.470  31.700  22.160  1.00  0.00            
ATOM    124  H59 ACD     1      10.670  31.590  22.900  1.00  0.00            
ATOM    125  O30 ACD     1      11.010  31.330  20.840  1.00  0.00            
ATOM    126  H60 ACD     1      11.770  31.620  20.320  1.00  0.00            
ATOM    127  C1  EL7     2      20.400  31.700  15.780  1.00  0.00            
ATOM    128  O1  EL7     2      19.880  32.820  16.340  1.00  0.00            
ATOM    129  C2  EL7     2      18.660  32.680  17.070  1.00  0.00            
ATOM    130  C3  EL7     2      18.020  34.090  17.070  1.00  0.00            
ATOM    131  C4  EL7     2      19.010  35.160  17.630  1.00  0.00            
ATOM    132  N1  EL7     2      16.620  34.080  17.730  1.00  0.00            
ATOM    133  C5  EL7     2      16.390  33.780  19.090  1.00  0.00            
ATOM    134  O2  EL7     2      15.230  33.890  19.540  1.00  0.00            
ATOM    135  C6  EL7     2      17.390  33.330  20.100  1.00  0.00            
ATOM    136  Cl1 EL7     2      17.090  33.620  21.870  1.00  0.00            
ATOM    137  C7  EL7     2      15.530  34.410  16.910  1.00  0.00            
ATOM    138  C8  EL7     2      15.200  35.740  16.630  1.00  0.00            
ATOM    139  C9  EL7     2      15.890  36.850  17.340  1.00  0.00            
ATOM    140  C10 EL7     2      14.110  35.900  15.870  1.00  0.00            
ATOM    141  S1  EL7     2      13.470  34.330  15.440  1.00  0.00            
ATOM    142  C11 EL7     2      14.750  33.510  16.280  1.00  0.00            
ATOM    143  C12 EL7     2      15.220  32.010  16.050  1.00  0.00            
ATOM    144  H1  EL7     2      20.920  31.000  16.450  1.00  0.00            
ATOM    145  H2  EL7     2      19.710  31.140  15.140  1.00  0.00            
ATOM    146  H3  EL7     2      21.190  32.130  15.150  1.00  0.00            
ATOM    147  H4  EL7     2      18.760  32.370  18.120  1.00  0.00            
ATOM    148  H5  EL7     2      18.050  31.920  16.560  1.00  0.00            
ATOM    149  H6  EL7     2      17.910  34.260  15.990  1.00  0.00            
ATOM    150  H7  EL7     2      18.470  36.110  17.700  1.00  0.00            
ATOM    151  H8  EL7     2      19.610  34.920  18.520  1.00  0.00            
ATOM    152  H9  EL7     2      19.790  35.490  16.940  1.00  0.00            
ATOM    153  H10 EL7     2      18.390  33.750  19.990  1.00  0.00            
ATOM    154  H11 EL7     2      17.530  32.250  19.970  1.00  0.00            
ATOM    155  H12 EL7     2      15.770  36.660  18.410  1.00  0.00            
ATOM    156  H13 EL7     2      16.860  37.160  16.940  1.00  0.00            
ATOM    157  H14 EL7     2      15.260  37.740  17.200  1.00  0.00            
ATOM    158  H15 EL7     2      13.600  36.840  15.690  1.00  0.00            
ATOM    159  H16 EL7     2      15.850  31.790  15.180  1.00  0.00            
ATOM    160  H17 EL7     2      15.810  31.640  16.900  1.00  0.00            
ATOM    161  H18 EL7     2      14.370  31.330  15.890  1.00  0.00            
TER
ENDMDL
MODEL        1
ATOM      1  H1  ACD     1      39.000  22.260  24.620  1.00  0.00            
ATOM      2  O1  ACD     1      38.770  21.680  25.350  1.00  0.00            
ATOM      3  C1  ACD     1      39.260  22.310  26.540  1.00  0.00            
ATOM      4  H2  ACD     1      39.020  23.370  26.390  1.00  0.00            
ATOM      5  H3  ACD     1      40.360  22.390  26.620  1.00  0.00            
ATOM      6  C2  ACD     1      38.690  21.700  27.870  1.00  0.00            
ATOM      7  H4  ACD     1      39.140  22.220  28.730  1.00  0.00            
ATOM      8  O2  ACD     1      37.260  21.970  27.900  1.00  0.00            
ATOM      9  C3  ACD     1      36.550  21.440  28.980  1.00  0.00            
ATOM     10  H5  ACD     1      35.500  21.630  28.740  1.00  0.00            
ATOM     11  O3  ACD     1      36.900  22.050  30.190  1.00  0.00            
ATOM     12  C4  ACD     1      35.960  23.090  30.610  1.00  0.00            
ATOM     13  H6  ACD     1      35.280  23.380  29.790  1.00  0.00            
ATOM     14  C5  ACD     1      35.180  22.530  31.780  1.00  0.00            
ATOM     15  H7  ACD     1      35.940  22.390  32.560  1.00  0.00            
ATOM     16  O4  ACD     1      34.460  21.300  31.450  1.00  0.00            
ATOM     17  H8  ACD     1      35.030  20.760  30.900  1.00  0.00            
ATOM     18  C6  ACD     1      34.250  23.650  32.430  1.00  0.00            
ATOM     19  H9  ACD     1      33.470  23.760  31.660  1.00  0.00            
ATOM     20  O5  ACD     1      33.680  23.270  33.680  1.00  0.00            
ATOM     21  H10 ACD     1      34.330  23.110  34.360  1.00  0.00            
ATOM     22  C7  ACD     1      35.000  24.990  32.610  1.00  0.00            
ATOM     23  H11 ACD     1      34.350  25.850  32.800  1.00  0.00            
ATOM     24  O6  ACD     1      35.730  25.270  31.380  1.00  0.00            
ATOM     25  C8  ACD     1      36.690  24.330  30.960  1.00  0.00            
ATOM     26  H12 ACD     1      37.530  24.230  31.670  1.00  0.00            
ATOM     27  C9  ACD     1      37.260  25.050  29.800  1.00  0.00            
ATOM     28  H13 ACD     1      37.690  24.290  29.140  1.00  0.00            
ATOM     29  H14 ACD     1      36.410  25.520  29.290  1.00  0.00            
ATOM     30  O7  ACD     1      38.250  26.130  29.980  1.00  0.00            
ATOM     31  H15 ACD     1      37.810  26.780  30.530  1.00  0.00            
ATOM     32  O8  ACD     1      35.880  24.890  33.630  1.00  0.00            
ATOM     33  C10 ACD     1      36.460  25.980  34.390  1.00  0.00            
ATOM     34  H16 ACD     1      35.740  26.570  34.970  1.00  0.00            
ATOM     35  C11 ACD     1      37.410  25.340  35.390  1.00  0.00            
ATOM     36  H17 ACD     1      37.990  24.750  34.660  1.00  0.00            
ATOM     37  O9  ACD     1      36.730  24.430  36.350  1.00  0.00            
ATOM     38  H18 ACD     1      36.460  23.620  35.900  1.00  0.00            
ATOM     39  C12 ACD     1      38.320  26.300  36.120  1.00  0.00            
ATOM     40  H19 ACD     1      37.660  27.050  36.570  1.00  0.00            
ATOM     41  O10 ACD     1      39.220  25.670  36.980  1.00  0.00            
ATOM     42  H20 ACD     1      38.680  25.170  37.600  1.00  0.00            
ATOM     43  C13 ACD     1      39.090  27.090  35.110  1.00  0.00            
ATOM     44  H21 ACD     1      39.580  27.950  35.560  1.00  0.00            
ATOM     45  O11 ACD     1      38.120  27.770  34.240  1.00  0.00            
ATOM     46  C14 ACD     1      37.220  26.910  33.460  1.00  0.00            
ATOM     47  H22 ACD     1      37.780  26.310  32.740  1.00  0.00            
ATOM     48  C15 ACD     1      36.310  27.870  32.690  1.00  0.00            
ATOM     49  H23 ACD     1      35.310  27.460  32.530  1.00  0.00            
ATOM     50  H24 ACD     1      36.150  28.810  33.230  1.00  0.00            
ATOM     51  O12 ACD     1      36.930  28.200  31.460  1.00  0.00            
ATOM     52  H25 ACD     1      36.450  28.830  30.920  1.00  0.00            
ATOM     53  O13 ACD     1      39.950  26.210  34.350  1.00  0.00            
ATOM     54  C16 ACD     1      41.300  26.590  34.150  1.00  0.00            
ATOM     55  H26 ACD     1      41.420  27.660  34.370  1.00  0.00            
ATOM     56  C17 ACD     1      42.100  25.590  35.010  1.00  0.00            
ATOM     57  H27 ACD     1      41.640  24.640  34.700  1.00  0.00            
ATOM     58  O14 ACD     1      41.950  25.920  36.420  1.00  0.00            
ATOM     59  H28 ACD     1      41.000  26.040  36.570  1.00  0.00            
ATOM     60  C18 ACD     1      43.590  25.580  34.610  1.00  0.00            
ATOM     61  H29 ACD     1      44.110  26.480  34.940  1.00  0.00            
ATOM     62  O15 ACD     1      44.250  24.410  35.240  1.00  0.00            
ATOM     63  H30 ACD     1      44.130  24.540  36.180  1.00  0.00            
ATOM     64  C19 ACD     1      43.750  25.460  33.110  1.00  0.00            
ATOM     65  H31 ACD     1      44.780  25.620  32.780  1.00  0.00            
ATOM     66  O16 ACD     1      43.020  26.470  32.450  1.00  0.00            
ATOM     67  C20 ACD     1      41.600  26.350  32.630  1.00  0.00            
ATOM     68  H32 ACD     1      41.360  25.340  32.280  1.00  0.00            
ATOM     69  C21 ACD     1      40.940  27.410  31.740  1.00  0.00            
ATOM     70  H33 ACD     1      39.890  27.460  32.030  1.00  0.00            
ATOM     71  H34 ACD     1      41.450  28.340  32.060  1.00  0.00            
ATOM     72  O17 ACD     1      41.120  27.040  30.330  1.00  0.00            
ATOM     73  H35 ACD     1      40.700  26.210  30.090  1.00  0.00            
ATOM     74  O18 ACD     1      43.290  24.170  32.620  1.00  0.00            
ATOM     75  C22 ACD     1      44.170  23.590  31.680  1.00  0.00            
ATOM     76  H36 ACD     1      44.950  24.330  31.440  1.00  0.00            
ATOM     77  C23 ACD     1      44.830  22.370  32.380  1.00  0.00            
ATOM     78  H37 ACD     1      43.990  21.700  32.610  1.00  0.00            
ATOM     79  O19 ACD     1      45.520  22.810  33.590  1.00  0.00            
ATOM     80  H38 ACD     1      44.870  23.250  34.140  1.00  0.00            
ATOM     81  C24 ACD     1      45.790  21.640  31.430  1.00  0.00            
ATOM     82  H39 ACD     1      46.630  22.320  31.260  1.00  0.00            
ATOM     83  O20 ACD     1      46.330  20.510  32.080  1.00  0.00            
ATOM     84  H40 ACD     1      46.600  20.810  32.950  1.00  0.00            
ATOM     85  C25 ACD     1      45.150  21.290  30.050  1.00  0.00            
ATOM     86  H41 ACD     1      45.990  21.010  29.410  1.00  0.00            
ATOM     87  O21 ACD     1      44.600  22.480  29.590  1.00  0.00            
ATOM     88  C26 ACD     1      43.570  23.080  30.360  1.00  0.00            
ATOM     89  H42 ACD     1      42.780  22.340  30.550  1.00  0.00            
ATOM     90  C27 ACD     1      43.030  24.280  29.640  1.00  0.00            
ATOM     91  H43 ACD     1      42.370  24.890  30.270  1.00  0.00            
ATOM     92  H44 ACD     1      43.840  24.950  29.320  1.00  0.00            
ATOM     93  O22 ACD     1      42.360  23.740  28.440  1.00  0.00            
ATOM     94  H45 ACD     1      41.530  24.230  28.360  1.00  0.00            
ATOM     95  O23 ACD     1      44.270  20.170  30.060  1.00  0.00            
ATOM     96  C28 ACD     1      43.730  19.600  28.840  1.00  0.00            
ATOM     97  H46 ACD     1      44.550  19.090  28.320  1.00  0.00            
ATOM     98  C29 ACD     1      43.040  20.620  27.900  1.00  0.00            
ATOM     99  H47 ACD     1      42.470  21.330  28.520  1.00  0.00            
ATOM    100  O24 ACD     1      42.120  20.000  27.000  1.00  0.00            
ATOM    101  C30 ACD     1      44.020  21.320  26.950  1.00  0.00            
ATOM    102  H48 ACD     1      45.000  21.460  27.440  1.00  0.00            
ATOM    103  H49 ACD     1      44.340  20.770  26.050  1.00  0.00            
ATOM    104  O25 ACD     1      43.490  22.520  26.390  1.00  0.00            
ATOM    105  H50 ACD     1      43.130  22.970  27.160  1.00  0.00            
ATOM    106  C31 ACD     1      42.670  18.560  29.310  1.00  0.00            
ATOM    107  H51 ACD     1      42.220  19.220  30.070  1.00  0.00            
ATOM    108  O26 ACD     1      43.320  17.490  29.960  1.00  0.00            
ATOM    109  H52 ACD     1      42.560  17.000  30.300  1.00  0.00            
ATOM    110  C32 ACD     1      41.790  18.030  28.240  1.00  0.00            
ATOM    111  H53 ACD     1      42.300  17.480  27.440  1.00  0.00            
ATOM    112  O27 ACD     1      40.820  17.220  28.810  1.00  0.00            
ATOM    113  H54 ACD     1      41.170  16.330  28.940  1.00  0.00            
ATOM    114  C33 ACD     1      41.120  19.200  27.500  1.00  0.00            
ATOM    115  H55 ACD     1      40.640  18.840  26.590  1.00  0.00            
ATOM    116  O28 ACD     1      40.280  19.870  28.400  1.00  0.00            
ATOM    117  C34 ACD     1      38.980  20.240  27.920  1.00  0.00            
ATOM    118  H56 ACD     1      38.780  19.850  26.910  1.00  0.00            
ATOM    119  C35 ACD     1      38.100  19.540  29.000  1.00  0.00            
ATOM    120  H57 ACD     1      38.540  19.730  29.980  1.00  0.00            
ATOM    121  O29 ACD     1      38.160  18.040  28.800  1.00  0.00            
ATOM    122  H58 ACD     1      39.090  17.800  28.840  1.00  0.00            
ATOM    123  C36 ACD     1      36.650  19.940  28.980  1.00  0.00            
ATOM    124  H59 ACD     1      36.290  19.600  28.000  1.00  0.00            
ATOM    125  O30 ACD     1      35.970  19.300  30.060  1.00  0.00            
ATOM    126  H60 ACD     1      36.130  18.360  29.930  1.00  0.00            
ATOM    127  C1  EL7     2      38.460  16.770  31.730  1.00  0.00            
ATOM    128  O1  EL7     2      38.760  17.310  33.040  1.00  0.00            
ATOM    129  C2  EL7     2      38.760  18.790  33.100  1.00  0.00            
ATOM    130  C3  EL7     2      39.560  19.170  34.450  1.00  0.00            
ATOM    131  C4  EL7     2      38.670  18.940  35.690  1.00  0.00            
ATOM    132  N1  EL7     2      39.940  20.590  34.490  1.00  0.00            
ATOM    133  C5  EL7     2      39.220  21.590  33.870  1.00  0.00            
ATOM    134  O2  EL7     2      37.970  21.610  33.800  1.00  0.00            
ATOM    135  C6  EL7     2      40.020  22.660  33.210  1.00  0.00            
ATOM    136  Cl1 EL7     2      39.890  22.650  31.450  1.00  0.00            
ATOM    137  C7  EL7     2      41.270  20.760  34.970  1.00  0.00            
ATOM    138  C8  EL7     2      41.510  21.560  36.140  1.00  0.00            
ATOM    139  C9  EL7     2      40.460  22.470  36.800  1.00  0.00            
ATOM    140  C10 EL7     2      42.860  21.600  36.440  1.00  0.00            
ATOM    141  S1  EL7     2      43.830  20.450  35.480  1.00  0.00            
ATOM    142  C11 EL7     2      42.390  20.080  34.530  1.00  0.00            
ATOM    143  C12 EL7     2      42.570  19.300  33.270  1.00  0.00            
ATOM    144  H1  EL7     2      38.530  15.680  31.840  1.00  0.00            
ATOM    145  H2  EL7     2      37.470  17.010  31.330  1.00  0.00            
ATOM    146  H3  EL7     2      39.250  17.230  31.130  1.00  0.00            
ATOM    147  H4  EL7     2      37.760  19.220  32.960  1.00  0.00            
ATOM    148  H5  EL7     2      39.500  19.070  32.340  1.00  0.00            
ATOM    149  H6  EL7     2      40.420  18.500  34.580  1.00  0.00            
ATOM    150  H7  EL7     2      37.750  19.510  35.570  1.00  0.00            
ATOM    151  H8  EL7     2      38.490  17.860  35.790  1.00  0.00            
ATOM    152  H9  EL7     2      39.280  19.300  36.530  1.00  0.00            
ATOM    153  H10 EL7     2      41.080  22.710  33.500  1.00  0.00            
ATOM    154  H11 EL7     2      39.580  23.620  33.500  1.00  0.00            
ATOM    155  H12 EL7     2      39.570  21.850  36.980  1.00  0.00            
ATOM    156  H13 EL7     2      40.770  22.910  37.750  1.00  0.00            
ATOM    157  H14 EL7     2      40.200  23.240  36.070  1.00  0.00            
ATOM    158  H15 EL7     2      43.300  22.260  37.180  1.00  0.00            
ATOM    159  H16 EL7     2      43.510  19.550  32.770  1.00  0.00            
ATOM    160  H17 EL7     2      42.580  18.230  33.510  1.00  0.00            
ATOM    161  H18 EL7     2      41.880  19.480  32.440  1.00  0.00            
TER
ENDMDL
MODEL        1
ATOM      1  H1  ACD     1      35.140  20.490  25.230  1.00  0.00            
ATOM      2  O1  ACD     1      36.080  20.310  25.250  1.00  0.00            
ATOM      3  C1  ACD     1      36.590  20.870  26.470  1.00  0.00            
ATOM      4  H2  ACD     1      36.400  21.940  26.580  1.00  0.00            
ATOM      5  H3  ACD     1      37.690  20.810  26.410  1.00  0.00            
ATOM      6  C2  ACD     1      36.090  20.040  27.640  1.00  0.00            
ATOM      7  H4  ACD     1      36.560  20.350  28.580  1.00  0.00            
ATOM      8  O2  ACD     1      34.700  20.160  27.680  1.00  0.00            
ATOM      9  C3  ACD     1      33.950  19.530  28.740  1.00  0.00            
ATOM     10  H5  ACD     1      32.930  19.670  28.360  1.00  0.00            
ATOM     11  O3  ACD     1      34.150  20.110  30.070  1.00  0.00            
ATOM     12  C4  ACD     1      33.080  20.920  30.590  1.00  0.00            
ATOM     13  H6  ACD     1      32.430  21.290  29.780  1.00  0.00            
ATOM     14  C5  ACD     1      32.360  20.020  31.620  1.00  0.00            
ATOM     15  H7  ACD     1      32.950  19.560  32.420  1.00  0.00            
ATOM     16  O4  ACD     1      31.760  19.020  30.980  1.00  0.00            
ATOM     17  H8  ACD     1      32.470  18.570  30.520  1.00  0.00            
ATOM     18  C6  ACD     1      31.340  20.900  32.470  1.00  0.00            
ATOM     19  H9  ACD     1      30.480  21.160  31.850  1.00  0.00            
ATOM     20  O5  ACD     1      30.820  20.080  33.520  1.00  0.00            
ATOM     21  H10 ACD     1      31.520  20.020  34.180  1.00  0.00            
ATOM     22  C7  ACD     1      32.060  22.120  33.090  1.00  0.00            
ATOM     23  H11 ACD     1      31.440  22.760  33.710  1.00  0.00            
ATOM     24  O6  ACD     1      32.630  22.730  32.000  1.00  0.00            
ATOM     25  C8  ACD     1      33.630  22.160  31.180  1.00  0.00            
ATOM     26  H12 ACD     1      34.540  21.950  31.760  1.00  0.00            
ATOM     27  C9  ACD     1      34.030  23.190  30.060  1.00  0.00            
ATOM     28  H13 ACD     1      34.880  22.840  29.470  1.00  0.00            
ATOM     29  H14 ACD     1      33.170  23.210  29.380  1.00  0.00            
ATOM     30  O7  ACD     1      34.440  24.440  30.560  1.00  0.00            
ATOM     31  H15 ACD     1      33.710  25.050  30.680  1.00  0.00            
ATOM     32  O8  ACD     1      33.050  21.750  34.040  1.00  0.00            
ATOM     33  C10 ACD     1      33.630  22.730  35.030  1.00  0.00            
ATOM     34  H16 ACD     1      32.830  23.040  35.710  1.00  0.00            
ATOM     35  C11 ACD     1      34.700  21.860  35.790  1.00  0.00            
ATOM     36  H17 ACD     1      35.320  21.290  35.090  1.00  0.00            
ATOM     37  O9  ACD     1      34.140  20.900  36.740  1.00  0.00            
ATOM     38  H18 ACD     1      33.860  20.170  36.170  1.00  0.00            
ATOM     39  C12 ACD     1      35.710  22.860  36.530  1.00  0.00            
ATOM     40  H19 ACD     1      35.160  23.410  37.300  1.00  0.00            
ATOM     41  O10 ACD     1      36.860  22.120  37.070  1.00  0.00            
ATOM     42  H20 ACD     1      36.640  21.540  37.800  1.00  0.00            
ATOM     43  C13 ACD     1      36.290  23.830  35.550  1.00  0.00            
ATOM     44  H21 ACD     1      37.030  24.420  36.100  1.00  0.00            
ATOM     45  O11 ACD     1      35.310  24.700  35.110  1.00  0.00            
ATOM     46  C14 ACD     1      34.230  24.050  34.370  1.00  0.00            
ATOM     47  H22 ACD     1      34.670  23.870  33.380  1.00  0.00            
ATOM     48  C15 ACD     1      33.020  25.050  34.210  1.00  0.00            
ATOM     49  H23 ACD     1      32.190  24.590  33.660  1.00  0.00            
ATOM     50  H24 ACD     1      32.680  25.150  35.250  1.00  0.00            
ATOM     51  O12 ACD     1      33.260  26.280  33.600  1.00  0.00            
ATOM     52  H25 ACD     1      32.500  26.850  33.610  1.00  0.00            
ATOM     53  O13 ACD     1      36.890  23.230  34.350  1.00  0.00            
ATOM     54  C16 ACD     1      38.160  23.710  33.980  1.00  0.00            
ATOM     55  H26 ACD     1      38.300  24.700  34.440  1.00  0.00            
ATOM     56  C17 ACD     1      39.220  22.650  34.410  1.00  0.00            
ATOM     57  H27 ACD     1      38.980  21.700  33.920  1.00  0.00            
ATOM     58  O14 ACD     1      39.200  22.500  35.820  1.00  0.00            
ATOM     59  H28 ACD     1      38.300  22.410  36.170  1.00  0.00            
ATOM     60  C18 ACD     1      40.600  23.030  33.980  1.00  0.00            
ATOM     61  H29 ACD     1      40.770  23.930  34.590  1.00  0.00            
ATOM     62  O15 ACD     1      41.590  22.070  34.330  1.00  0.00            
ATOM     63  H30 ACD     1      41.380  21.720  35.200  1.00  0.00            
ATOM     64  C19 ACD     1      40.640  23.360  32.480  1.00  0.00            
ATOM     65  H31 ACD     1      41.550  23.880  32.180  1.00  0.00            
ATOM     66  O16 ACD     1      39.730  24.430  32.210  1.00  0.00            
ATOM     67  C20 ACD     1      38.310  24.040  32.510  1.00  0.00            
ATOM     68  H32 ACD     1      38.020  23.130  31.980  1.00  0.00            
ATOM     69  C21 ACD     1      37.370  25.180  32.120  1.00  0.00            
ATOM     70  H33 ACD     1      36.430  25.110  32.690  1.00  0.00            
ATOM     71  H34 ACD     1      37.750  26.170  32.410  1.00  0.00            
ATOM     72  O17 ACD     1      37.000  25.090  30.730  1.00  0.00            
ATOM     73  H35 ACD     1      36.090  24.780  30.700  1.00  0.00            
ATOM     74  O18 ACD     1      40.470  22.260  31.700  1.00  0.00            
ATOM     75  C22 ACD     1      41.370  22.200  30.620  1.00  0.00            
ATOM     76  H36 ACD     1      41.860  23.160  30.410  1.00  0.00            
ATOM     77  C23 ACD     1      42.340  21.100  31.010  1.00  0.00            
ATOM     78  H37 ACD     1      41.690  20.250  31.250  1.00  0.00            
ATOM     79  O19 ACD     1      43.200  21.470  32.110  1.00  0.00            
ATOM     80  H38 ACD     1      42.680  21.680  32.890  1.00  0.00            
ATOM     81  C24 ACD     1      43.190  20.790  29.780  1.00  0.00            
ATOM     82  H39 ACD     1      43.960  21.550  29.610  1.00  0.00            
ATOM     83  O20 ACD     1      43.940  19.620  30.030  1.00  0.00            
ATOM     84  H40 ACD     1      44.240  19.600  30.940  1.00  0.00            
ATOM     85  C25 ACD     1      42.380  20.530  28.520  1.00  0.00            
ATOM     86  H41 ACD     1      43.080  20.490  27.680  1.00  0.00            
ATOM     87  O21 ACD     1      41.520  21.620  28.340  1.00  0.00            
ATOM     88  C26 ACD     1      40.560  21.800  29.410  1.00  0.00            
ATOM     89  H42 ACD     1      39.970  20.900  29.660  1.00  0.00            
ATOM     90  C27 ACD     1      39.570  22.850  29.020  1.00  0.00            
ATOM     91  H43 ACD     1      38.930  23.090  29.890  1.00  0.00            
ATOM     92  H44 ACD     1      40.180  23.760  28.880  1.00  0.00            
ATOM     93  O22 ACD     1      38.750  22.590  27.930  1.00  0.00            
ATOM     94  H45 ACD     1      38.620  23.430  27.490  1.00  0.00            
ATOM     95  O23 ACD     1      41.650  19.300  28.570  1.00  0.00            
ATOM     96  C28 ACD     1      41.200  18.540  27.430  1.00  0.00            
ATOM     97  H46 ACD     1      42.040  18.280  26.770  1.00  0.00            
ATOM     98  C29 ACD     1      40.270  19.420  26.620  1.00  0.00            
ATOM     99  H47 ACD     1      39.690  20.070  27.290  1.00  0.00            
ATOM    100  O24 ACD     1      39.310  18.670  25.920  1.00  0.00            
ATOM    101  C30 ACD     1      41.010  20.340  25.650  1.00  0.00            
ATOM    102  H48 ACD     1      42.090  20.380  25.870  1.00  0.00            
ATOM    103  H49 ACD     1      40.900  19.920  24.630  1.00  0.00            
ATOM    104  O25 ACD     1      40.540  21.690  25.700  1.00  0.00            
ATOM    105  H50 ACD     1      40.570  21.830  26.650  1.00  0.00            
ATOM    106  C31 ACD     1      40.610  17.260  28.020  1.00  0.00            
ATOM    107  H51 ACD     1      40.210  17.640  28.970  1.00  0.00            
ATOM    108  O26 ACD     1      41.560  16.230  28.200  1.00  0.00            
ATOM    109  H52 ACD     1      41.200  15.510  28.730  1.00  0.00            
ATOM    110  C32 ACD     1      39.520  16.660  27.210  1.00  0.00            
ATOM    111  H53 ACD     1      39.990  16.000  26.470  1.00  0.00            
ATOM    112  O27 ACD     1      38.720  15.720  27.960  1.00  0.00            
ATOM    113  H54 ACD     1      39.000  14.840  27.680  1.00  0.00            
ATOM    114  C33 ACD     1      38.570  17.730  26.670  1.00  0.00            
ATOM    115  H55 ACD     1      37.860  17.280  25.970  1.00  0.00            
ATOM    116  O28 ACD     1      37.910  18.420  27.770  1.00  0.00            
ATOM    117  C34 ACD     1      36.530  18.520  27.600  1.00  0.00            
ATOM    118  H56 ACD     1      36.170  18.130  26.630  1.00  0.00            
ATOM    119  C35 ACD     1      35.930  17.780  28.760  1.00  0.00            
ATOM    120  H57 ACD     1      36.230  18.220  29.720  1.00  0.00            
ATOM    121  O29 ACD     1      36.240  16.410  28.710  1.00  0.00            
ATOM    122  H58 ACD     1      37.100  16.180  28.330  1.00  0.00            
ATOM    123  C36 ACD     1      34.370  18.070  28.760  1.00  0.00            
ATOM    124  H59 ACD     1      34.040  17.580  27.840  1.00  0.00            
ATOM    125  O30 ACD     1      33.960  17.330  29.910  1.00  0.00            
ATOM    126  H60 ACD     1      34.490  17.740  30.600  1.00  0.00            
ATOM    127  C1  EL7     2      37.060  13.500  30.330  1.00  0.00            
ATOM    128  O1  EL7     2      37.130  14.210  31.590  1.00  0.00            
ATOM    129  C2  EL7     2      36.860  15.650  31.680  1.00  0.00            
ATOM    130  C3  EL7     2      37.270  16.150  33.110  1.00  0.00            
ATOM    131  C4  EL7     2      36.440  15.650  34.300  1.00  0.00            
ATOM    132  N1  EL7     2      37.520  17.600  33.160  1.00  0.00            
ATOM    133  C5  EL7     2      36.470  18.410  32.680  1.00  0.00            
ATOM    134  O2  EL7     2      35.360  18.000  32.420  1.00  0.00            
ATOM    135  C6  EL7     2      36.700  19.940  32.480  1.00  0.00            
ATOM    136  Cl1 EL7     2      37.590  20.420  30.990  1.00  0.00            
ATOM    137  C7  EL7     2      38.690  18.210  33.630  1.00  0.00            
ATOM    138  C8  EL7     2      38.840  18.820  34.930  1.00  0.00            
ATOM    139  C9  EL7     2      37.680  18.730  35.890  1.00  0.00            
ATOM    140  C10 EL7     2      40.090  19.220  35.260  1.00  0.00            
ATOM    141  S1  EL7     2      41.140  19.000  33.940  1.00  0.00            
ATOM    142  C11 EL7     2      39.970  17.970  33.060  1.00  0.00            
ATOM    143  C12 EL7     2      40.050  17.440  31.720  1.00  0.00            
ATOM    144  H1  EL7     2      36.880  12.430  30.440  1.00  0.00            
ATOM    145  H2  EL7     2      36.180  13.800  29.740  1.00  0.00            
ATOM    146  H3  EL7     2      37.960  13.660  29.730  1.00  0.00            
ATOM    147  H4  EL7     2      35.810  15.910  31.510  1.00  0.00            
ATOM    148  H5  EL7     2      37.500  16.280  31.050  1.00  0.00            
ATOM    149  H6  EL7     2      38.200  15.580  33.200  1.00  0.00            
ATOM    150  H7  EL7     2      35.400  15.990  34.360  1.00  0.00            
ATOM    151  H8  EL7     2      36.300  14.560  34.320  1.00  0.00            
ATOM    152  H9  EL7     2      36.850  15.930  35.280  1.00  0.00            
ATOM    153  H10 EL7     2      37.150  20.450  33.340  1.00  0.00            
ATOM    154  H11 EL7     2      35.680  20.350  32.400  1.00  0.00            
ATOM    155  H12 EL7     2      37.770  19.490  36.670  1.00  0.00            
ATOM    156  H13 EL7     2      36.730  18.880  35.370  1.00  0.00            
ATOM    157  H14 EL7     2      37.630  17.700  36.290  1.00  0.00            
ATOM    158  H15 EL7     2      40.510  19.660  36.160  1.00  0.00            
ATOM    159  H16 EL7     2      39.380  17.890  30.980  1.00  0.00            
ATOM    160  H17 EL7     2      41.050  17.650  31.310  1.00  0.00            
ATOM    161  H18 EL7     2      39.940  16.350  31.670  1.00  0.00            
TER
ENDMDL
MODEL        1
ATOM      1  H1  ACD     1      38.740  24.680  30.320  1.00  0.00            
ATOM      2  O1  ACD     1      38.160  23.990  30.650  1.00  0.00            
ATOM      3  C1  ACD     1      37.440  24.790  31.600  1.00  0.00            
ATOM      4  H2  ACD     1      37.680  25.860  31.470  1.00  0.00            
ATOM      5  H3  ACD     1      37.760  24.590  32.630  1.00  0.00            
ATOM      6  C2  ACD     1      35.930  24.700  31.600  1.00  0.00            
ATOM      7  H4  ACD     1      35.670  24.710  30.530  1.00  0.00            
ATOM      8  O2  ACD     1      35.600  23.440  32.240  1.00  0.00            
ATOM      9  C3  ACD     1      34.170  23.110  32.250  1.00  0.00            
ATOM     10  H5  ACD     1      33.920  22.210  32.830  1.00  0.00            
ATOM     11  O3  ACD     1      33.720  23.040  30.940  1.00  0.00            
ATOM     12  C4  ACD     1      33.950  21.890  30.110  1.00  0.00            
ATOM     13  H6  ACD     1      33.330  21.040  30.430  1.00  0.00            
ATOM     14  C5  ACD     1      33.360  22.180  28.670  1.00  0.00            
ATOM     15  H7  ACD     1      33.760  23.190  28.470  1.00  0.00            
ATOM     16  O4  ACD     1      31.920  22.240  28.730  1.00  0.00            
ATOM     17  H8  ACD     1      31.710  22.890  29.410  1.00  0.00            
ATOM     18  C6  ACD     1      33.880  21.210  27.630  1.00  0.00            
ATOM     19  H9  ACD     1      33.490  20.190  27.790  1.00  0.00            
ATOM     20  O5  ACD     1      33.300  21.700  26.420  1.00  0.00            
ATOM     21  H10 ACD     1      32.360  21.700  26.610  1.00  0.00            
ATOM     22  C7  ACD     1      35.400  21.160  27.630  1.00  0.00            
ATOM     23  H11 ACD     1      35.700  20.500  26.800  1.00  0.00            
ATOM     24  O6  ACD     1      35.710  20.670  28.870  1.00  0.00            
ATOM     25  C8  ACD     1      35.400  21.420  30.080  1.00  0.00            
ATOM     26  H12 ACD     1      36.100  22.260  30.190  1.00  0.00            
ATOM     27  C9  ACD     1      35.710  20.480  31.300  1.00  0.00            
ATOM     28  H13 ACD     1      36.590  19.860  31.070  1.00  0.00            
ATOM     29  H14 ACD     1      35.910  21.060  32.210  1.00  0.00            
ATOM     30  O7  ACD     1      34.760  19.470  31.580  1.00  0.00            
ATOM     31  H15 ACD     1      34.980  18.670  31.090  1.00  0.00            
ATOM     32  O8  ACD     1      35.960  22.440  27.370  1.00  0.00            
ATOM     33  C10 ACD     1      36.830  22.580  26.250  1.00  0.00            
ATOM     34  H16 ACD     1      36.960  21.590  25.790  1.00  0.00            
ATOM     35  C11 ACD     1      36.100  23.380  25.130  1.00  0.00            
ATOM     36  H17 ACD     1      35.870  24.290  25.690  1.00  0.00            
ATOM     37  O9  ACD     1      35.080  22.610  24.580  1.00  0.00            
ATOM     38  H18 ACD     1      34.470  22.330  25.270  1.00  0.00            
ATOM     39  C12 ACD     1      37.060  23.830  24.050  1.00  0.00            
ATOM     40  H19 ACD     1      37.340  23.000  23.380  1.00  0.00            
ATOM     41  O10 ACD     1      36.320  24.880  23.320  1.00  0.00            
ATOM     42  H20 ACD     1      36.150  25.570  23.960  1.00  0.00            
ATOM     43  C13 ACD     1      38.380  24.430  24.610  1.00  0.00            
ATOM     44  H21 ACD     1      39.130  24.540  23.820  1.00  0.00            
ATOM     45  O11 ACD     1      38.920  23.470  25.490  1.00  0.00            
ATOM     46  C14 ACD     1      38.190  23.190  26.690  1.00  0.00            
ATOM     47  H22 ACD     1      37.960  24.100  27.250  1.00  0.00            
ATOM     48  C15 ACD     1      38.970  22.250  27.670  1.00  0.00            
ATOM     49  H23 ACD     1      39.990  22.590  27.920  1.00  0.00            
ATOM     50  H24 ACD     1      38.420  22.170  28.610  1.00  0.00            
ATOM     51  O12 ACD     1      39.000  20.940  27.160  1.00  0.00            
ATOM     52  H25 ACD     1      38.230  20.490  27.520  1.00  0.00            
ATOM     53  O13 ACD     1      38.140  25.660  25.280  1.00  0.00            
ATOM     54  C16 ACD     1      38.900  26.800  24.820  1.00  0.00            
ATOM     55  H26 ACD     1      39.850  26.510  24.370  1.00  0.00            
ATOM     56  C17 ACD     1      38.060  27.530  23.700  1.00  0.00            
ATOM     57  H27 ACD     1      37.040  27.640  24.090  1.00  0.00            
ATOM     58  O14 ACD     1      38.170  26.800  22.430  1.00  0.00            
ATOM     59  H28 ACD     1      37.750  25.940  22.550  1.00  0.00            
ATOM     60  C18 ACD     1      38.600  28.950  23.430  1.00  0.00            
ATOM     61  H29 ACD     1      39.490  28.760  22.830  1.00  0.00            
ATOM     62  O15 ACD     1      37.640  29.840  22.800  1.00  0.00            
ATOM     63  H30 ACD     1      36.980  29.890  23.500  1.00  0.00            
ATOM     64  C19 ACD     1      39.140  29.720  24.670  1.00  0.00            
ATOM     65  H31 ACD     1      39.710  30.590  24.340  1.00  0.00            
ATOM     66  O16 ACD     1      40.130  28.860  25.370  1.00  0.00            
ATOM     67  C20 ACD     1      39.390  27.720  25.910  1.00  0.00            
ATOM     68  H32 ACD     1      38.630  28.080  26.630  1.00  0.00            
ATOM     69  C21 ACD     1      40.300  26.830  26.780  1.00  0.00            
ATOM     70  H33 ACD     1      39.780  25.900  27.030  1.00  0.00            
ATOM     71  H34 ACD     1      41.170  26.540  26.180  1.00  0.00            
ATOM     72  O17 ACD     1      40.980  27.500  27.930  1.00  0.00            
ATOM     73  H35 ACD     1      41.310  28.320  27.560  1.00  0.00            
ATOM     74  O18 ACD     1      38.200  30.140  25.600  1.00  0.00            
ATOM     75  C22 ACD     1      38.490  31.350  26.430  1.00  0.00            
ATOM     76  H36 ACD     1      39.000  32.090  25.800  1.00  0.00            
ATOM     77  C23 ACD     1      37.100  31.800  26.970  1.00  0.00            
ATOM     78  H37 ACD     1      36.490  30.920  27.210  1.00  0.00            
ATOM     79  O19 ACD     1      36.340  32.570  26.010  1.00  0.00            
ATOM     80  H38 ACD     1      36.800  33.340  25.660  1.00  0.00            
ATOM     81  C24 ACD     1      37.240  32.650  28.260  1.00  0.00            
ATOM     82  H39 ACD     1      37.790  33.560  27.990  1.00  0.00            
ATOM     83  O20 ACD     1      35.990  33.040  28.880  1.00  0.00            
ATOM     84  H40 ACD     1      35.470  33.600  28.300  1.00  0.00            
ATOM     85  C25 ACD     1      38.030  31.760  29.280  1.00  0.00            
ATOM     86  H41 ACD     1      38.090  32.270  30.250  1.00  0.00            
ATOM     87  O21 ACD     1      39.270  31.530  28.800  1.00  0.00            
ATOM     88  C26 ACD     1      39.450  30.890  27.530  1.00  0.00            
ATOM     89  H42 ACD     1      39.330  29.820  27.740  1.00  0.00            
ATOM     90  C27 ACD     1      40.940  31.170  27.080  1.00  0.00            
ATOM     91  H43 ACD     1      41.100  31.200  25.990  1.00  0.00            
ATOM     92  H44 ACD     1      41.070  32.190  27.450  1.00  0.00            
ATOM     93  O22 ACD     1      41.870  30.310  27.760  1.00  0.00            
ATOM     94  H45 ACD     1      41.880  30.580  28.680  1.00  0.00            
ATOM     95  O23 ACD     1      37.360  30.550  29.440  1.00  0.00            
ATOM     96  C28 ACD     1      37.120  30.130  30.810  1.00  0.00            
ATOM     97  H46 ACD     1      37.520  30.900  31.490  1.00  0.00            
ATOM     98  C29 ACD     1      37.760  28.770  31.110  1.00  0.00            
ATOM     99  H47 ACD     1      37.550  28.000  30.350  1.00  0.00            
ATOM    100  O24 ACD     1      37.390  28.340  32.370  1.00  0.00            
ATOM    101  C30 ACD     1      39.240  28.860  31.060  1.00  0.00            
ATOM    102  H48 ACD     1      39.620  27.830  30.970  1.00  0.00            
ATOM    103  H49 ACD     1      39.600  29.300  30.110  1.00  0.00            
ATOM    104  O25 ACD     1      39.840  29.470  32.220  1.00  0.00            
ATOM    105  H50 ACD     1      39.220  30.090  32.610  1.00  0.00            
ATOM    106  C31 ACD     1      35.620  30.070  31.080  1.00  0.00            
ATOM    107  H51 ACD     1      35.120  29.430  30.330  1.00  0.00            
ATOM    108  O26 ACD     1      35.130  31.430  30.890  1.00  0.00            
ATOM    109  H52 ACD     1      35.550  31.770  30.090  1.00  0.00            
ATOM    110  C32 ACD     1      35.310  29.420  32.450  1.00  0.00            
ATOM    111  H53 ACD     1      35.830  30.070  33.170  1.00  0.00            
ATOM    112  O27 ACD     1      33.920  29.380  32.680  1.00  0.00            
ATOM    113  H54 ACD     1      33.620  30.270  32.470  1.00  0.00            
ATOM    114  C33 ACD     1      36.010  28.130  32.650  1.00  0.00            
ATOM    115  H55 ACD     1      35.970  27.820  33.700  1.00  0.00            
ATOM    116  O28 ACD     1      35.440  27.110  31.790  1.00  0.00            
ATOM    117  C34 ACD     1      35.250  25.840  32.420  1.00  0.00            
ATOM    118  H56 ACD     1      35.670  25.820  33.440  1.00  0.00            
ATOM    119  C35 ACD     1      33.740  25.570  32.580  1.00  0.00            
ATOM    120  H57 ACD     1      33.380  25.650  31.550  1.00  0.00            
ATOM    121  O29 ACD     1      33.120  26.550  33.370  1.00  0.00            
ATOM    122  H58 ACD     1      33.320  27.390  32.960  1.00  0.00            
ATOM    123  C36 ACD     1      33.400  24.160  33.030  1.00  0.00            
ATOM    124  H59 ACD     1      33.720  24.170  34.080  1.00  0.00            
ATOM    125  O30 ACD     1      31.950  24.000  33.020  1.00  0.00            
ATOM    126  H60 ACD     1      31.510  24.690  33.530  1.00  0.00            
ATOM    127  C1  EL7     2      30.690  23.970  25.610  1.00  0.00            
ATOM    128  O1  EL7     2      31.620  24.470  24.670  1.00  0.00            
ATOM    129  C2  EL7     2      32.660  25.360  25.130  1.00  0.00            
ATOM    130  C3  EL7     2      32.210  26.830  25.630  1.00  0.00            
ATOM    131  C4  EL7     2      31.660  27.690  24.460  1.00  0.00            
ATOM    132  N1  EL7     2      33.280  27.410  26.380  1.00  0.00            
ATOM    133  C5  EL7     2      34.560  27.520  25.880  1.00  0.00            
ATOM    134  O2  EL7     2      34.840  27.130  24.750  1.00  0.00            
ATOM    135  C6  EL7     2      35.660  28.120  26.770  1.00  0.00            
ATOM    136  Cl1 EL7     2      36.460  26.920  27.800  1.00  0.00            
ATOM    137  C7  EL7     2      32.860  27.860  27.580  1.00  0.00            
ATOM    138  C8  EL7     2      32.610  29.220  27.990  1.00  0.00            
ATOM    139  C9  EL7     2      32.810  30.360  26.990  1.00  0.00            
ATOM    140  C10 EL7     2      32.510  29.340  29.320  1.00  0.00            
ATOM    141  S1  EL7     2      32.110  27.810  30.090  1.00  0.00            
ATOM    142  C11 EL7     2      32.780  26.980  28.660  1.00  0.00            
ATOM    143  C12 EL7     2      33.090  25.520  28.640  1.00  0.00            
ATOM    144  H1  EL7     2      30.100  23.240  25.050  1.00  0.00            
ATOM    145  H2  EL7     2      31.120  23.360  26.410  1.00  0.00            
ATOM    146  H3  EL7     2      30.060  24.710  26.120  1.00  0.00            
ATOM    147  H4  EL7     2      33.250  25.580  24.230  1.00  0.00            
ATOM    148  H5  EL7     2      33.280  24.750  25.800  1.00  0.00            
ATOM    149  H6  EL7     2      31.410  26.630  26.340  1.00  0.00            
ATOM    150  H7  EL7     2      31.240  28.690  24.670  1.00  0.00            
ATOM    151  H8  EL7     2      32.450  27.810  23.700  1.00  0.00            
ATOM    152  H9  EL7     2      30.870  27.150  23.940  1.00  0.00            
ATOM    153  H10 EL7     2      35.340  28.890  27.500  1.00  0.00            
ATOM    154  H11 EL7     2      36.470  28.480  26.130  1.00  0.00            
ATOM    155  H12 EL7     2      33.840  30.750  26.950  1.00  0.00            
ATOM    156  H13 EL7     2      32.580  30.030  25.970  1.00  0.00            
ATOM    157  H14 EL7     2      32.140  31.200  27.220  1.00  0.00            
ATOM    158  H15 EL7     2      32.490  30.310  29.810  1.00  0.00            
ATOM    159  H16 EL7     2      33.050  25.110  29.660  1.00  0.00            
ATOM    160  H17 EL7     2      32.340  24.940  28.090  1.00  0.00            
ATOM    161  H18 EL7     2      34.110  25.400  28.250  1.00  0.00            
TER
ENDMDL
MODEL        1
ATOM      1  H1  ACD     1      37.460  24.120  21.240  1.00  0.00            
ATOM      2  O1  ACD     1      37.940  23.360  21.570  1.00  0.00            
ATOM      3  C1  ACD     1      37.820  22.250  20.700  1.00  0.00            
ATOM      4  H2  ACD     1      36.770  22.150  20.400  1.00  0.00            
ATOM      5  H3  ACD     1      38.160  21.330  21.190  1.00  0.00            
ATOM      6  C2  ACD     1      38.710  22.470  19.510  1.00  0.00            
ATOM      7  H4  ACD     1      38.540  23.490  19.150  1.00  0.00            
ATOM      8  O2  ACD     1      40.040  22.220  19.830  1.00  0.00            
ATOM      9  C3  ACD     1      40.910  22.310  18.620  1.00  0.00            
ATOM     10  H5  ACD     1      41.910  22.050  18.980  1.00  0.00            
ATOM     11  O3  ACD     1      40.770  23.620  18.230  1.00  0.00            
ATOM     12  C4  ACD     1      41.970  24.400  18.240  1.00  0.00            
ATOM     13  H6  ACD     1      42.870  23.800  18.400  1.00  0.00            
ATOM     14  C5  ACD     1      41.970  25.000  16.830  1.00  0.00            
ATOM     15  H7  ACD     1      40.990  25.260  16.410  1.00  0.00            
ATOM     16  O4  ACD     1      42.590  24.030  16.010  1.00  0.00            
ATOM     17  H8  ACD     1      42.020  23.260  16.050  1.00  0.00            
ATOM     18  C6  ACD     1      42.780  26.290  16.860  1.00  0.00            
ATOM     19  H9  ACD     1      43.810  25.960  17.070  1.00  0.00            
ATOM     20  O5  ACD     1      42.760  27.010  15.600  1.00  0.00            
ATOM     21  H10 ACD     1      41.870  27.340  15.510  1.00  0.00            
ATOM     22  C7  ACD     1      42.460  27.250  17.970  1.00  0.00            
ATOM     23  H11 ACD     1      43.210  28.050  17.990  1.00  0.00            
ATOM     24  O6  ACD     1      42.620  26.620  19.170  1.00  0.00            
ATOM     25  C8  ACD     1      41.790  25.440  19.360  1.00  0.00            
ATOM     26  H12 ACD     1      40.730  25.700  19.430  1.00  0.00            
ATOM     27  C9  ACD     1      42.090  24.820  20.740  1.00  0.00            
ATOM     28  H13 ACD     1      41.930  25.600  21.490  1.00  0.00            
ATOM     29  H14 ACD     1      41.310  24.080  20.970  1.00  0.00            
ATOM     30  O7  ACD     1      43.380  24.300  21.000  1.00  0.00            
ATOM     31  H15 ACD     1      43.530  24.240  21.950  1.00  0.00            
ATOM     32  O8  ACD     1      41.160  27.800  17.840  1.00  0.00            
ATOM     33  C10 ACD     1      40.940  28.940  18.640  1.00  0.00            
ATOM     34  H16 ACD     1      41.610  28.990  19.510  1.00  0.00            
ATOM     35  C11 ACD     1      41.320  30.240  17.840  1.00  0.00            
ATOM     36  H17 ACD     1      40.790  30.310  16.890  1.00  0.00            
ATOM     37  O9  ACD     1      42.720  30.330  17.630  1.00  0.00            
ATOM     38  H18 ACD     1      43.030  31.240  17.590  1.00  0.00            
ATOM     39  C12 ACD     1      40.950  31.400  18.820  1.00  0.00            
ATOM     40  H19 ACD     1      41.480  31.120  19.730  1.00  0.00            
ATOM     41  O10 ACD     1      41.380  32.570  18.290  1.00  0.00            
ATOM     42  H20 ACD     1      41.000  32.770  17.430  1.00  0.00            
ATOM     43  C13 ACD     1      39.380  31.470  19.110  1.00  0.00            
ATOM     44  H21 ACD     1      39.050  32.140  19.910  1.00  0.00            
ATOM     45  O11 ACD     1      39.200  30.200  19.740  1.00  0.00            
ATOM     46  C14 ACD     1      39.390  28.990  18.960  1.00  0.00            
ATOM     47  H22 ACD     1      38.860  29.020  18.000  1.00  0.00            
ATOM     48  C15 ACD     1      38.890  27.750  19.560  1.00  0.00            
ATOM     49  H23 ACD     1      38.950  26.900  18.880  1.00  0.00            
ATOM     50  H24 ACD     1      39.440  27.630  20.500  1.00  0.00            
ATOM     51  O12 ACD     1      37.490  28.030  19.720  1.00  0.00            
ATOM     52  H25 ACD     1      37.410  28.990  19.790  1.00  0.00            
ATOM     53  O13 ACD     1      38.680  31.610  17.890  1.00  0.00            
ATOM     54  C16 ACD     1      37.340  31.990  17.810  1.00  0.00            
ATOM     55  H26 ACD     1      37.420  33.090  17.880  1.00  0.00            
ATOM     56  C17 ACD     1      37.010  31.580  16.390  1.00  0.00            
ATOM     57  H27 ACD     1      37.440  30.590  16.210  1.00  0.00            
ATOM     58  O14 ACD     1      37.640  32.560  15.440  1.00  0.00            
ATOM     59  H28 ACD     1      38.540  32.710  15.740  1.00  0.00            
ATOM     60  C18 ACD     1      35.530  31.610  16.000  1.00  0.00            
ATOM     61  H29 ACD     1      35.260  32.670  15.960  1.00  0.00            
ATOM     62  O15 ACD     1      35.290  31.000  14.680  1.00  0.00            
ATOM     63  H30 ACD     1      35.600  31.490  13.910  1.00  0.00            
ATOM     64  C19 ACD     1      34.690  30.890  17.070  1.00  0.00            
ATOM     65  H31 ACD     1      33.630  31.140  16.970  1.00  0.00            
ATOM     66  O16 ACD     1      35.040  31.490  18.330  1.00  0.00            
ATOM     67  C20 ACD     1      36.370  31.330  18.800  1.00  0.00            
ATOM     68  H32 ACD     1      36.500  30.250  18.950  1.00  0.00            
ATOM     69  C21 ACD     1      36.290  31.920  20.150  1.00  0.00            
ATOM     70  H33 ACD     1      35.480  31.400  20.680  1.00  0.00            
ATOM     71  H34 ACD     1      37.180  31.760  20.780  1.00  0.00            
ATOM     72  O17 ACD     1      35.970  33.360  20.170  1.00  0.00            
ATOM     73  H35 ACD     1      36.110  33.760  21.030  1.00  0.00            
ATOM     74  O18 ACD     1      34.880  29.440  17.050  1.00  0.00            
ATOM     75  C22 ACD     1      33.720  28.610  17.010  1.00  0.00            
ATOM     76  H36 ACD     1      32.860  29.290  17.070  1.00  0.00            
ATOM     77  C23 ACD     1      33.790  27.880  15.730  1.00  0.00            
ATOM     78  H37 ACD     1      34.790  27.430  15.730  1.00  0.00            
ATOM     79  O19 ACD     1      33.660  28.720  14.620  1.00  0.00            
ATOM     80  H38 ACD     1      34.260  29.470  14.670  1.00  0.00            
ATOM     81  C24 ACD     1      32.780  26.630  15.660  1.00  0.00            
ATOM     82  H39 ACD     1      31.800  27.100  15.560  1.00  0.00            
ATOM     83  O20 ACD     1      32.910  25.820  14.500  1.00  0.00            
ATOM     84  H40 ACD     1      32.580  26.350  13.760  1.00  0.00            
ATOM     85  C25 ACD     1      32.790  25.840  16.880  1.00  0.00            
ATOM     86  H41 ACD     1      31.960  25.170  17.130  1.00  0.00            
ATOM     87  O21 ACD     1      32.630  26.730  17.970  1.00  0.00            
ATOM     88  C26 ACD     1      33.750  27.630  18.170  1.00  0.00            
ATOM     89  H42 ACD     1      34.740  27.160  18.170  1.00  0.00            
ATOM     90  C27 ACD     1      33.570  28.340  19.450  1.00  0.00            
ATOM     91  H43 ACD     1      33.520  27.530  20.180  1.00  0.00            
ATOM     92  H44 ACD     1      34.380  29.060  19.610  1.00  0.00            
ATOM     93  O22 ACD     1      32.330  29.110  19.580  1.00  0.00            
ATOM     94  H45 ACD     1      31.740  28.610  20.160  1.00  0.00            
ATOM     95  O23 ACD     1      34.030  25.130  17.020  1.00  0.00            
ATOM     96  C28 ACD     1      34.020  23.750  17.250  1.00  0.00            
ATOM     97  H46 ACD     1      32.980  23.410  17.210  1.00  0.00            
ATOM     98  C29 ACD     1      34.600  23.450  18.610  1.00  0.00            
ATOM     99  H47 ACD     1      35.460  24.100  18.800  1.00  0.00            
ATOM    100  O24 ACD     1      35.000  22.060  18.680  1.00  0.00            
ATOM    101  C30 ACD     1      33.670  23.800  19.690  1.00  0.00            
ATOM    102  H48 ACD     1      33.210  24.760  19.450  1.00  0.00            
ATOM    103  H49 ACD     1      32.850  23.070  19.680  1.00  0.00            
ATOM    104  O25 ACD     1      34.220  23.960  20.970  1.00  0.00            
ATOM    105  H50 ACD     1      34.960  24.560  20.800  1.00  0.00            
ATOM    106  C31 ACD     1      34.870  23.130  16.130  1.00  0.00            
ATOM    107  H51 ACD     1      35.810  23.680  16.300  1.00  0.00            
ATOM    108  O26 ACD     1      34.260  23.350  14.880  1.00  0.00            
ATOM    109  H52 ACD     1      34.030  24.280  14.860  1.00  0.00            
ATOM    110  C32 ACD     1      35.090  21.600  16.420  1.00  0.00            
ATOM    111  H53 ACD     1      34.120  21.090  16.410  1.00  0.00            
ATOM    112  O27 ACD     1      35.990  20.940  15.510  1.00  0.00            
ATOM    113  H54 ACD     1      35.650  21.150  14.640  1.00  0.00            
ATOM    114  C33 ACD     1      35.800  21.480  17.760  1.00  0.00            
ATOM    115  H55 ACD     1      35.950  20.410  17.920  1.00  0.00            
ATOM    116  O28 ACD     1      37.070  22.170  17.750  1.00  0.00            
ATOM    117  C34 ACD     1      38.260  21.620  18.300  1.00  0.00            
ATOM    118  H56 ACD     1      38.010  20.580  18.560  1.00  0.00            
ATOM    119  C35 ACD     1      39.130  21.550  17.060  1.00  0.00            
ATOM    120  H57 ACD     1      38.980  22.550  16.630  1.00  0.00            
ATOM    121  O29 ACD     1      38.650  20.560  16.130  1.00  0.00            
ATOM    122  H58 ACD     1      37.840  20.980  15.850  1.00  0.00            
ATOM    123  C36 ACD     1      40.600  21.270  17.500  1.00  0.00            
ATOM    124  H59 ACD     1      40.710  20.270  17.940  1.00  0.00            
ATOM    125  O30 ACD     1      41.590  21.430  16.470  1.00  0.00            
ATOM    126  H60 ACD     1      41.370  20.910  15.690  1.00  0.00            
ATOM    127  C1  EL7     2      40.670  29.830  11.220  1.00  0.00            
ATOM    128  O1  EL7     2      40.400  28.700  12.100  1.00  0.00            
ATOM    129  C2  EL7     2      40.400  27.400  11.460  1.00  0.00            
ATOM    130  C3  EL7     2      40.450  26.340  12.540  1.00  0.00            
ATOM    131  C4  EL7     2      40.640  24.950  12.010  1.00  0.00            
ATOM    132  N1  EL7     2      39.160  26.460  13.410  1.00  0.00            
ATOM    133  C5  EL7     2      39.230  27.040  14.670  1.00  0.00            
ATOM    134  O2  EL7     2      40.170  27.520  15.200  1.00  0.00            
ATOM    135  C6  EL7     2      37.970  26.980  15.570  1.00  0.00            
ATOM    136  Cl1 EL7     2      38.010  25.560  16.710  1.00  0.00            
ATOM    137  C7  EL7     2      37.970  25.990  12.830  1.00  0.00            
ATOM    138  C8  EL7     2      37.000  26.960  12.420  1.00  0.00            
ATOM    139  C9  EL7     2      37.190  28.510  12.400  1.00  0.00            
ATOM    140  C10 EL7     2      35.800  26.380  12.040  1.00  0.00            
ATOM    141  S1  EL7     2      35.820  24.660  12.300  1.00  0.00            
ATOM    142  C11 EL7     2      37.480  24.690  12.900  1.00  0.00            
ATOM    143  C12 EL7     2      38.140  23.400  13.410  1.00  0.00            
ATOM    144  H1  EL7     2      41.070  30.550  11.940  1.00  0.00            
ATOM    145  H2  EL7     2      41.400  29.600  10.430  1.00  0.00            
ATOM    146  H3  EL7     2      39.730  30.210  10.810  1.00  0.00            
ATOM    147  H4  EL7     2      41.290  27.310  10.820  1.00  0.00            
ATOM    148  H5  EL7     2      39.500  27.270  10.840  1.00  0.00            
ATOM    149  H6  EL7     2      41.300  26.570  13.190  1.00  0.00            
ATOM    150  H7  EL7     2      41.500  24.890  11.330  1.00  0.00            
ATOM    151  H8  EL7     2      40.870  24.340  12.890  1.00  0.00            
ATOM    152  H9  EL7     2      39.780  24.660  11.400  1.00  0.00            
ATOM    153  H10 EL7     2      37.080  26.970  14.920  1.00  0.00            
ATOM    154  H11 EL7     2      37.970  27.860  16.230  1.00  0.00            
ATOM    155  H12 EL7     2      37.780  28.850  11.550  1.00  0.00            
ATOM    156  H13 EL7     2      36.300  29.160  12.470  1.00  0.00            
ATOM    157  H14 EL7     2      37.750  28.860  13.280  1.00  0.00            
ATOM    158  H15 EL7     2      34.860  26.900  11.920  1.00  0.00            
ATOM    159  H16 EL7     2      38.870  22.960  12.720  1.00  0.00            
ATOM    160  H17 EL7     2      38.530  23.460  14.430  1.00  0.00            
ATOM    161  H18 EL7     2      37.400  22.590  13.520  1.00  0.00            
TER
ENDMDL
MODEL        1
ATOM      1  H1  ACD     1      30.000  28.450  27.360  1.00  0.00            
ATOM      2  O1  ACD     1      29.290  28.080  26.830  1.00  0.00            
ATOM      3  C1  ACD     1      29.880  28.110  25.550  1.00  0.00            
ATOM      4  H2  ACD     1      30.480  29.030  25.480  1.00  0.00            
ATOM      5  H3  ACD     1      29.170  28.230  24.720  1.00  0.00            
ATOM      6  C2  ACD     1      30.860  26.980  25.280  1.00  0.00            
ATOM      7  H4  ACD     1      31.680  27.090  26.010  1.00  0.00            
ATOM      8  O2  ACD     1      30.180  25.790  25.530  1.00  0.00            
ATOM      9  C3  ACD     1      31.000  24.650  25.510  1.00  0.00            
ATOM     10  H5  ACD     1      30.330  23.810  25.760  1.00  0.00            
ATOM     11  O3  ACD     1      32.000  24.640  26.510  1.00  0.00            
ATOM     12  C4  ACD     1      31.680  23.970  27.680  1.00  0.00            
ATOM     13  H6  ACD     1      30.640  23.610  27.620  1.00  0.00            
ATOM     14  C5  ACD     1      32.420  22.670  27.760  1.00  0.00            
ATOM     15  H7  ACD     1      33.490  22.940  27.790  1.00  0.00            
ATOM     16  O4  ACD     1      32.040  21.740  26.670  1.00  0.00            
ATOM     17  H8  ACD     1      32.440  20.910  26.950  1.00  0.00            
ATOM     18  C6  ACD     1      32.100  22.060  29.130  1.00  0.00            
ATOM     19  H9  ACD     1      31.010  21.980  29.250  1.00  0.00            
ATOM     20  O5  ACD     1      32.750  20.760  29.180  1.00  0.00            
ATOM     21  H10 ACD     1      33.680  21.000  29.160  1.00  0.00            
ATOM     22  C7  ACD     1      32.440  22.910  30.260  1.00  0.00            
ATOM     23  H11 ACD     1      32.140  22.420  31.190  1.00  0.00            
ATOM     24  O6  ACD     1      31.630  24.110  30.110  1.00  0.00            
ATOM     25  C8  ACD     1      31.830  24.860  28.920  1.00  0.00            
ATOM     26  H12 ACD     1      32.850  25.260  28.790  1.00  0.00            
ATOM     27  C9  ACD     1      30.830  26.000  29.000  1.00  0.00            
ATOM     28  H13 ACD     1      30.870  26.470  29.990  1.00  0.00            
ATOM     29  H14 ACD     1      31.070  26.810  28.290  1.00  0.00            
ATOM     30  O7  ACD     1      29.490  25.530  28.690  1.00  0.00            
ATOM     31  H15 ACD     1      29.250  25.870  27.830  1.00  0.00            
ATOM     32  O8  ACD     1      33.850  23.230  30.340  1.00  0.00            
ATOM     33  C10 ACD     1      34.420  23.700  31.650  1.00  0.00            
ATOM     34  H16 ACD     1      34.550  22.930  32.410  1.00  0.00            
ATOM     35  C11 ACD     1      35.780  24.130  31.130  1.00  0.00            
ATOM     36  H17 ACD     1      35.760  24.830  30.290  1.00  0.00            
ATOM     37  O9  ACD     1      36.520  22.940  30.730  1.00  0.00            
ATOM     38  H18 ACD     1      37.410  23.240  30.510  1.00  0.00            
ATOM     39  C12 ACD     1      36.440  24.830  32.290  1.00  0.00            
ATOM     40  H19 ACD     1      36.440  24.130  33.130  1.00  0.00            
ATOM     41  O10 ACD     1      37.750  25.120  32.020  1.00  0.00            
ATOM     42  H20 ACD     1      37.690  25.980  31.600  1.00  0.00            
ATOM     43  C13 ACD     1      35.590  26.020  32.650  1.00  0.00            
ATOM     44  H21 ACD     1      36.170  26.400  33.500  1.00  0.00            
ATOM     45  O11 ACD     1      34.400  25.550  33.240  1.00  0.00            
ATOM     46  C14 ACD     1      33.630  24.830  32.270  1.00  0.00            
ATOM     47  H22 ACD     1      33.300  25.590  31.550  1.00  0.00            
ATOM     48  C15 ACD     1      32.360  24.280  33.020  1.00  0.00            
ATOM     49  H23 ACD     1      31.860  25.030  33.640  1.00  0.00            
ATOM     50  H24 ACD     1      31.520  23.940  32.400  1.00  0.00            
ATOM     51  O12 ACD     1      32.720  23.160  33.890  1.00  0.00            
ATOM     52  H25 ACD     1      31.900  22.670  34.030  1.00  0.00            
ATOM     53  O13 ACD     1      35.430  26.910  31.580  1.00  0.00            
ATOM     54  C16 ACD     1      35.550  28.220  31.860  1.00  0.00            
ATOM     55  H26 ACD     1      35.630  28.400  32.940  1.00  0.00            
ATOM     56  C17 ACD     1      36.790  28.740  31.160  1.00  0.00            
ATOM     57  H27 ACD     1      36.850  28.360  30.130  1.00  0.00            
ATOM     58  O14 ACD     1      37.940  28.280  31.900  1.00  0.00            
ATOM     59  H28 ACD     1      38.620  28.930  31.730  1.00  0.00            
ATOM     60  C18 ACD     1      36.790  30.310  31.060  1.00  0.00            
ATOM     61  H29 ACD     1      37.060  30.770  32.020  1.00  0.00            
ATOM     62  O15 ACD     1      37.760  30.790  30.160  1.00  0.00            
ATOM     63  H30 ACD     1      37.330  31.010  29.320  1.00  0.00            
ATOM     64  C19 ACD     1      35.470  30.920  30.590  1.00  0.00            
ATOM     65  H31 ACD     1      35.630  31.990  30.710  1.00  0.00            
ATOM     66  O16 ACD     1      34.400  30.380  31.400  1.00  0.00            
ATOM     67  C20 ACD     1      34.280  28.940  31.410  1.00  0.00            
ATOM     68  H32 ACD     1      34.110  28.580  30.380  1.00  0.00            
ATOM     69  C21 ACD     1      33.050  28.510  32.210  1.00  0.00            
ATOM     70  H33 ACD     1      32.140  28.990  31.840  1.00  0.00            
ATOM     71  H34 ACD     1      32.860  27.430  32.180  1.00  0.00            
ATOM     72  O17 ACD     1      33.260  28.890  33.570  1.00  0.00            
ATOM     73  H35 ACD     1      32.950  29.790  33.700  1.00  0.00            
ATOM     74  O18 ACD     1      35.220  30.670  29.210  1.00  0.00            
ATOM     75  C22 ACD     1      34.630  31.740  28.450  1.00  0.00            
ATOM     76  H36 ACD     1      34.390  32.650  29.030  1.00  0.00            
ATOM     77  C23 ACD     1      35.680  32.160  27.450  1.00  0.00            
ATOM     78  H37 ACD     1      35.970  31.190  27.010  1.00  0.00            
ATOM     79  O19 ACD     1      36.800  32.750  28.070  1.00  0.00            
ATOM     80  H38 ACD     1      37.430  33.020  27.390  1.00  0.00            
ATOM     81  C24 ACD     1      35.130  33.040  26.340  1.00  0.00            
ATOM     82  H39 ACD     1      34.880  33.950  26.890  1.00  0.00            
ATOM     83  O20 ACD     1      36.090  33.480  25.430  1.00  0.00            
ATOM     84  H40 ACD     1      36.420  32.650  25.080  1.00  0.00            
ATOM     85  C25 ACD     1      33.820  32.530  25.700  1.00  0.00            
ATOM     86  H41 ACD     1      33.510  33.390  25.100  1.00  0.00            
ATOM     87  O21 ACD     1      32.940  32.170  26.750  1.00  0.00            
ATOM     88  C26 ACD     1      33.410  31.230  27.690  1.00  0.00            
ATOM     89  H42 ACD     1      33.710  30.280  27.230  1.00  0.00            
ATOM     90  C27 ACD     1      32.290  30.740  28.520  1.00  0.00            
ATOM     91  H43 ACD     1      32.680  30.100  29.320  1.00  0.00            
ATOM     92  H44 ACD     1      31.780  31.600  28.980  1.00  0.00            
ATOM     93  O22 ACD     1      31.240  30.050  27.890  1.00  0.00            
ATOM     94  H45 ACD     1      30.770  30.780  27.460  1.00  0.00            
ATOM     95  O23 ACD     1      34.130  31.530  24.750  1.00  0.00            
ATOM     96  C28 ACD     1      33.340  31.370  23.560  1.00  0.00            
ATOM     97  H46 ACD     1      33.250  32.240  22.890  1.00  0.00            
ATOM     98  C29 ACD     1      31.910  30.940  23.960  1.00  0.00            
ATOM     99  H47 ACD     1      31.820  30.500  24.970  1.00  0.00            
ATOM    100  O24 ACD     1      31.250  30.010  23.110  1.00  0.00            
ATOM    101  C30 ACD     1      31.000  32.180  24.000  1.00  0.00            
ATOM    102  H48 ACD     1      29.980  31.840  24.210  1.00  0.00            
ATOM    103  H49 ACD     1      31.370  32.740  24.870  1.00  0.00            
ATOM    104  O25 ACD     1      30.950  33.050  22.880  1.00  0.00            
ATOM    105  H50 ACD     1      30.090  33.500  22.860  1.00  0.00            
ATOM    106  C31 ACD     1      34.130  30.180  22.860  1.00  0.00            
ATOM    107  H51 ACD     1      34.420  29.480  23.640  1.00  0.00            
ATOM    108  O26 ACD     1      35.280  30.580  22.180  1.00  0.00            
ATOM    109  H52 ACD     1      35.940  30.940  22.770  1.00  0.00            
ATOM    110  C32 ACD     1      33.170  29.420  21.940  1.00  0.00            
ATOM    111  H53 ACD     1      32.790  30.230  21.300  1.00  0.00            
ATOM    112  O27 ACD     1      33.790  28.480  21.230  1.00  0.00            
ATOM    113  H54 ACD     1      34.620  28.920  21.040  1.00  0.00            
ATOM    114  C33 ACD     1      31.970  28.910  22.570  1.00  0.00            
ATOM    115  H55 ACD     1      31.400  28.340  21.840  1.00  0.00            
ATOM    116  O28 ACD     1      32.210  28.120  23.700  1.00  0.00            
ATOM    117  C34 ACD     1      31.350  27.010  23.850  1.00  0.00            
ATOM    118  H56 ACD     1      30.500  27.140  23.170  1.00  0.00            
ATOM    119  C35 ACD     1      32.240  25.760  23.620  1.00  0.00            
ATOM    120  H57 ACD     1      33.210  25.830  24.120  1.00  0.00            
ATOM    121  O29 ACD     1      32.660  25.830  22.190  1.00  0.00            
ATOM    122  H58 ACD     1      33.200  26.610  22.100  1.00  0.00            
ATOM    123  C36 ACD     1      31.620  24.450  24.130  1.00  0.00            
ATOM    124  H59 ACD     1      30.760  24.170  23.500  1.00  0.00            
ATOM    125  O30 ACD     1      32.500  23.340  24.150  1.00  0.00            
ATOM    126  H60 ACD     1      32.970  23.420  24.980  1.00  0.00            
ATOM    127  C1  EL7     2      40.790  28.690  28.820  1.00  0.00            
ATOM    128  O1  EL7     2      40.280  27.810  27.850  1.00  0.00            
ATOM    129  C2  EL7     2      38.920  28.020  27.410  1.00  0.00            
ATOM    130  C3  EL7     2      38.600  27.190  26.130  1.00  0.00            
ATOM    131  C4  EL7     2      39.420  27.670  24.980  1.00  0.00            
ATOM    132  N1  EL7     2      37.130  27.050  25.750  1.00  0.00            
ATOM    133  C5  EL7     2      36.230  28.130  25.750  1.00  0.00            
ATOM    134  O2  EL7     2      36.600  29.240  25.510  1.00  0.00            
ATOM    135  C6  EL7     2      34.760  27.990  26.000  1.00  0.00            
ATOM    136  Cl1 EL7     2      34.200  27.230  27.570  1.00  0.00            
ATOM    137  C7  EL7     2      36.640  25.770  25.440  1.00  0.00            
ATOM    138  C8  EL7     2      36.170  25.410  24.130  1.00  0.00            
ATOM    139  C9  EL7     2      36.250  26.290  22.950  1.00  0.00            
ATOM    140  C10 EL7     2      35.600  24.160  24.100  1.00  0.00            
ATOM    141  S1  EL7     2      35.640  23.410  25.710  1.00  0.00            
ATOM    142  C11 EL7     2      36.530  24.760  26.390  1.00  0.00            
ATOM    143  C12 EL7     2      36.880  24.810  27.820  1.00  0.00            
ATOM    144  H1  EL7     2      40.230  28.560  29.760  1.00  0.00            
ATOM    145  H2  EL7     2      41.830  28.510  29.110  1.00  0.00            
ATOM    146  H3  EL7     2      40.670  29.720  28.450  1.00  0.00            
ATOM    147  H4  EL7     2      38.710  29.050  27.130  1.00  0.00            
ATOM    148  H5  EL7     2      38.170  27.770  28.180  1.00  0.00            
ATOM    149  H6  EL7     2      39.070  26.230  26.390  1.00  0.00            
ATOM    150  H7  EL7     2      39.250  28.640  24.490  1.00  0.00            
ATOM    151  H8  EL7     2      40.430  27.910  25.350  1.00  0.00            
ATOM    152  H9  EL7     2      39.640  26.960  24.180  1.00  0.00            
ATOM    153  H10 EL7     2      34.340  27.380  25.190  1.00  0.00            
ATOM    154  H11 EL7     2      34.250  28.950  25.870  1.00  0.00            
ATOM    155  H12 EL7     2      37.040  27.050  23.010  1.00  0.00            
ATOM    156  H13 EL7     2      36.340  25.700  22.020  1.00  0.00            
ATOM    157  H14 EL7     2      35.340  26.890  22.830  1.00  0.00            
ATOM    158  H15 EL7     2      35.280  23.620  23.220  1.00  0.00            
ATOM    159  H16 EL7     2      36.420  23.970  28.360  1.00  0.00            
ATOM    160  H17 EL7     2      37.940  24.790  28.110  1.00  0.00            
ATOM    161  H18 EL7     2      36.420  25.720  28.220  1.00  0.00            
TER
ENDMDL
MODEL        1
ATOM      1  H1  ACD     1      38.660  20.230  27.090  1.00  0.00            
ATOM      2  O1  ACD     1      39.190  19.520  27.450  1.00  0.00            
ATOM      3  C1  ACD     1      39.350  19.680  28.870  1.00  0.00            
ATOM      4  H2  ACD     1      39.770  20.650  29.150  1.00  0.00            
ATOM      5  H3  ACD     1      40.140  18.970  29.160  1.00  0.00            
ATOM      6  C2  ACD     1      38.050  19.410  29.610  1.00  0.00            
ATOM      7  H4  ACD     1      38.190  19.320  30.690  1.00  0.00            
ATOM      8  O2  ACD     1      37.200  20.500  29.430  1.00  0.00            
ATOM      9  C3  ACD     1      35.910  20.380  30.000  1.00  0.00            
ATOM     10  H5  ACD     1      35.290  21.210  29.630  1.00  0.00            
ATOM     11  O3  ACD     1      36.080  20.440  31.430  1.00  0.00            
ATOM     12  C4  ACD     1      35.760  21.710  31.910  1.00  0.00            
ATOM     13  H6  ACD     1      35.940  22.500  31.160  1.00  0.00            
ATOM     14  C5  ACD     1      34.300  21.770  32.370  1.00  0.00            
ATOM     15  H7  ACD     1      34.100  20.810  32.870  1.00  0.00            
ATOM     16  O4  ACD     1      33.470  21.820  31.200  1.00  0.00            
ATOM     17  H8  ACD     1      33.380  22.730  30.890  1.00  0.00            
ATOM     18  C6  ACD     1      33.910  22.930  33.340  1.00  0.00            
ATOM     19  H9  ACD     1      33.850  23.800  32.670  1.00  0.00            
ATOM     20  O5  ACD     1      32.580  22.770  33.850  1.00  0.00            
ATOM     21  H10 ACD     1      32.620  23.420  34.550  1.00  0.00            
ATOM     22  C7  ACD     1      34.980  23.130  34.400  1.00  0.00            
ATOM     23  H11 ACD     1      34.780  24.120  34.820  1.00  0.00            
ATOM     24  O6  ACD     1      36.260  23.170  33.690  1.00  0.00            
ATOM     25  C8  ACD     1      36.660  21.930  33.090  1.00  0.00            
ATOM     26  H12 ACD     1      36.540  21.140  33.840  1.00  0.00            
ATOM     27  C9  ACD     1      38.150  21.960  32.790  1.00  0.00            
ATOM     28  H13 ACD     1      38.370  20.950  32.430  1.00  0.00            
ATOM     29  H14 ACD     1      38.390  22.700  32.020  1.00  0.00            
ATOM     30  O7  ACD     1      38.930  22.090  34.010  1.00  0.00            
ATOM     31  H15 ACD     1      38.910  23.040  34.160  1.00  0.00            
ATOM     32  O8  ACD     1      35.040  22.160  35.410  1.00  0.00            
ATOM     33  C10 ACD     1      35.570  22.420  36.740  1.00  0.00            
ATOM     34  H16 ACD     1      34.990  23.200  37.250  1.00  0.00            
ATOM     35  C11 ACD     1      35.220  21.110  37.410  1.00  0.00            
ATOM     36  H17 ACD     1      35.380  20.290  36.700  1.00  0.00            
ATOM     37  O9  ACD     1      33.810  21.190  37.770  1.00  0.00            
ATOM     38  H18 ACD     1      33.370  21.080  36.910  1.00  0.00            
ATOM     39  C12 ACD     1      35.990  20.860  38.670  1.00  0.00            
ATOM     40  H19 ACD     1      35.720  21.520  39.510  1.00  0.00            
ATOM     41  O10 ACD     1      35.800  19.510  39.010  1.00  0.00            
ATOM     42  H20 ACD     1      34.880  19.360  39.240  1.00  0.00            
ATOM     43  C13 ACD     1      37.460  21.050  38.400  1.00  0.00            
ATOM     44  H21 ACD     1      38.060  20.830  39.280  1.00  0.00            
ATOM     45  O11 ACD     1      37.750  22.380  37.990  1.00  0.00            
ATOM     46  C14 ACD     1      37.140  22.760  36.710  1.00  0.00            
ATOM     47  H22 ACD     1      37.540  22.070  35.960  1.00  0.00            
ATOM     48  C15 ACD     1      37.510  24.250  36.460  1.00  0.00            
ATOM     49  H23 ACD     1      36.730  24.640  35.790  1.00  0.00            
ATOM     50  H24 ACD     1      37.510  24.890  37.360  1.00  0.00            
ATOM     51  O12 ACD     1      38.690  24.530  35.780  1.00  0.00            
ATOM     52  H25 ACD     1      39.490  24.530  36.320  1.00  0.00            
ATOM     53  O13 ACD     1      38.030  20.190  37.400  1.00  0.00            
ATOM     54  C16 ACD     1      39.250  19.620  37.680  1.00  0.00            
ATOM     55  H26 ACD     1      39.760  20.050  38.560  1.00  0.00            
ATOM     56  C17 ACD     1      38.950  18.130  37.830  1.00  0.00            
ATOM     57  H27 ACD     1      38.380  17.850  36.940  1.00  0.00            
ATOM     58  O14 ACD     1      38.120  17.880  38.980  1.00  0.00            
ATOM     59  H28 ACD     1      37.410  18.530  38.950  1.00  0.00            
ATOM     60  C18 ACD     1      40.240  17.450  38.040  1.00  0.00            
ATOM     61  H29 ACD     1      40.660  17.900  38.950  1.00  0.00            
ATOM     62  O15 ACD     1      40.070  16.020  38.110  1.00  0.00            
ATOM     63  H30 ACD     1      39.300  15.820  38.650  1.00  0.00            
ATOM     64  C19 ACD     1      41.130  17.800  36.860  1.00  0.00            
ATOM     65  H31 ACD     1      42.120  17.400  37.070  1.00  0.00            
ATOM     66  O16 ACD     1      41.330  19.160  36.650  1.00  0.00            
ATOM     67  C20 ACD     1      40.110  19.970  36.520  1.00  0.00            
ATOM     68  H32 ACD     1      39.640  19.820  35.540  1.00  0.00            
ATOM     69  C21 ACD     1      40.570  21.450  36.700  1.00  0.00            
ATOM     70  H33 ACD     1      39.730  22.140  36.850  1.00  0.00            
ATOM     71  H34 ACD     1      41.230  21.580  37.570  1.00  0.00            
ATOM     72  O17 ACD     1      41.290  21.670  35.470  1.00  0.00            
ATOM     73  H35 ACD     1      40.690  21.710  34.720  1.00  0.00            
ATOM     74  O18 ACD     1      40.540  17.230  35.680  1.00  0.00            
ATOM     75  C22 ACD     1      41.440  16.670  34.740  1.00  0.00            
ATOM     76  H36 ACD     1      42.440  16.860  35.140  1.00  0.00            
ATOM     77  C23 ACD     1      41.220  15.210  34.670  1.00  0.00            
ATOM     78  H37 ACD     1      40.250  14.930  34.250  1.00  0.00            
ATOM     79  O19 ACD     1      41.380  14.690  36.050  1.00  0.00            
ATOM     80  H38 ACD     1      40.850  15.260  36.620  1.00  0.00            
ATOM     81  C24 ACD     1      42.380  14.810  33.730  1.00  0.00            
ATOM     82  H39 ACD     1      43.330  15.120  34.190  1.00  0.00            
ATOM     83  O20 ACD     1      42.520  13.410  33.460  1.00  0.00            
ATOM     84  H40 ACD     1      41.670  13.150  33.090  1.00  0.00            
ATOM     85  C25 ACD     1      42.250  15.410  32.330  1.00  0.00            
ATOM     86  H41 ACD     1      43.060  15.050  31.690  1.00  0.00            
ATOM     87  O21 ACD     1      42.300  16.840  32.550  1.00  0.00            
ATOM     88  C26 ACD     1      41.270  17.370  33.340  1.00  0.00            
ATOM     89  H42 ACD     1      40.280  17.230  32.880  1.00  0.00            
ATOM     90  C27 ACD     1      41.520  18.890  33.470  1.00  0.00            
ATOM     91  H43 ACD     1      40.560  19.250  33.880  1.00  0.00            
ATOM     92  H44 ACD     1      42.250  18.980  34.280  1.00  0.00            
ATOM     93  O22 ACD     1      41.910  19.500  32.270  1.00  0.00            
ATOM     94  H45 ACD     1      42.530  18.860  31.900  1.00  0.00            
ATOM     95  O23 ACD     1      41.000  15.040  31.730  1.00  0.00            
ATOM     96  C28 ACD     1      40.820  14.930  30.350  1.00  0.00            
ATOM     97  H46 ACD     1      41.540  14.220  29.920  1.00  0.00            
ATOM     98  C29 ACD     1      40.940  16.330  29.730  1.00  0.00            
ATOM     99  H47 ACD     1      40.510  17.030  30.460  1.00  0.00            
ATOM    100  O24 ACD     1      40.110  16.480  28.520  1.00  0.00            
ATOM    101  C30 ACD     1      42.380  16.640  29.230  1.00  0.00            
ATOM    102  H48 ACD     1      43.130  16.360  29.990  1.00  0.00            
ATOM    103  H49 ACD     1      42.690  16.060  28.350  1.00  0.00            
ATOM    104  O25 ACD     1      42.510  18.070  29.070  1.00  0.00            
ATOM    105  H50 ACD     1      42.260  18.260  28.160  1.00  0.00            
ATOM    106  C31 ACD     1      39.390  14.330  30.340  1.00  0.00            
ATOM    107  H51 ACD     1      38.850  14.690  31.230  1.00  0.00            
ATOM    108  O26 ACD     1      39.340  12.910  30.500  1.00  0.00            
ATOM    109  H52 ACD     1      39.590  12.830  31.420  1.00  0.00            
ATOM    110  C32 ACD     1      38.620  14.700  29.060  1.00  0.00            
ATOM    111  H53 ACD     1      38.960  14.160  28.170  1.00  0.00            
ATOM    112  O27 ACD     1      37.210  14.470  29.330  1.00  0.00            
ATOM    113  H54 ACD     1      37.190  13.570  29.690  1.00  0.00            
ATOM    114  C33 ACD     1      38.780  16.180  28.610  1.00  0.00            
ATOM    115  H55 ACD     1      38.300  16.360  27.650  1.00  0.00            
ATOM    116  O28 ACD     1      38.230  17.090  29.600  1.00  0.00            
ATOM    117  C34 ACD     1      37.400  18.120  29.150  1.00  0.00            
ATOM    118  H56 ACD     1      37.300  18.080  28.060  1.00  0.00            
ATOM    119  C35 ACD     1      36.090  17.920  29.850  1.00  0.00            
ATOM    120  H57 ACD     1      36.270  17.860  30.930  1.00  0.00            
ATOM    121  O29 ACD     1      35.570  16.710  29.340  1.00  0.00            
ATOM    122  H58 ACD     1      36.240  16.030  29.360  1.00  0.00            
ATOM    123  C36 ACD     1      35.160  19.130  29.620  1.00  0.00            
ATOM    124  H59 ACD     1      34.930  19.320  28.560  1.00  0.00            
ATOM    125  O30 ACD     1      33.960  19.140  30.450  1.00  0.00            
ATOM    126  H60 ACD     1      34.240  19.640  31.220  1.00  0.00            
ATOM    127  C1  EL7     2      33.380  14.130  30.440  1.00  0.00            
ATOM    128  O1  EL7     2      33.110  14.490  31.830  1.00  0.00            
ATOM    129  C2  EL7     2      33.790  15.660  32.290  1.00  0.00            
ATOM    130  C3  EL7     2      33.750  15.630  33.890  1.00  0.00            
ATOM    131  C4  EL7     2      32.380  16.000  34.450  1.00  0.00            
ATOM    132  N1  EL7     2      34.870  16.420  34.450  1.00  0.00            
ATOM    133  C5  EL7     2      35.130  17.750  34.150  1.00  0.00            
ATOM    134  O2  EL7     2      34.270  18.470  33.720  1.00  0.00            
ATOM    135  C6  EL7     2      36.410  18.400  34.540  1.00  0.00            
ATOM    136  Cl1 EL7     2      37.750  18.180  33.390  1.00  0.00            
ATOM    137  C7  EL7     2      35.700  15.650  35.270  1.00  0.00            
ATOM    138  C8  EL7     2      35.780  15.810  36.680  1.00  0.00            
ATOM    139  C9  EL7     2      34.780  16.630  37.440  1.00  0.00            
ATOM    140  C10 EL7     2      36.740  15.000  37.270  1.00  0.00            
ATOM    141  S1  EL7     2      37.590  14.010  36.170  1.00  0.00            
ATOM    142  C11 EL7     2      36.580  14.710  34.860  1.00  0.00            
ATOM    143  C12 EL7     2      36.960  14.570  33.400  1.00  0.00            
ATOM    144  H1  EL7     2      32.860  13.220  30.110  1.00  0.00            
ATOM    145  H2  EL7     2      33.120  14.900  29.710  1.00  0.00            
ATOM    146  H3  EL7     2      34.450  13.950  30.280  1.00  0.00            
ATOM    147  H4  EL7     2      33.350  16.600  31.930  1.00  0.00            
ATOM    148  H5  EL7     2      34.850  15.630  32.030  1.00  0.00            
ATOM    149  H6  EL7     2      34.000  14.580  34.100  1.00  0.00            
ATOM    150  H7  EL7     2      32.490  15.690  35.490  1.00  0.00            
ATOM    151  H8  EL7     2      32.210  17.080  34.390  1.00  0.00            
ATOM    152  H9  EL7     2      31.540  15.450  33.990  1.00  0.00            
ATOM    153  H10 EL7     2      36.790  17.910  35.450  1.00  0.00            
ATOM    154  H11 EL7     2      36.110  19.440  34.740  1.00  0.00            
ATOM    155  H12 EL7     2      34.660  17.590  36.930  1.00  0.00            
ATOM    156  H13 EL7     2      33.820  16.100  37.570  1.00  0.00            
ATOM    157  H14 EL7     2      35.180  16.790  38.450  1.00  0.00            
ATOM    158  H15 EL7     2      37.070  15.110  38.290  1.00  0.00            
ATOM    159  H16 EL7     2      36.940  15.440  32.730  1.00  0.00            
ATOM    160  H17 EL7     2      37.890  14.010  33.310  1.00  0.00            
ATOM    161  H18 EL7     2      36.110  13.980  33.050  1.00  0.00            
TER
ENDMDL
MODEL        1
ATOM      1  H1  ACD     1      36.540  21.740  18.320  1.00  0.00            
ATOM      2  O1  ACD     1      36.170  21.450  17.490  1.00  0.00            
ATOM      3  C1  ACD     1      37.250  20.750  16.770  1.00  0.00            
ATOM      4  H2  ACD     1      36.880  20.280  15.850  1.00  0.00            
ATOM      5  H3  ACD     1      37.450  19.840  17.350  1.00  0.00            
ATOM      6  C2  ACD     1      38.450  21.640  16.600  1.00  0.00            
ATOM      7  H4  ACD     1      38.050  22.660  16.440  1.00  0.00            
ATOM      8  O2  ACD     1      39.090  21.570  17.820  1.00  0.00            
ATOM      9  C3  ACD     1      40.290  22.480  17.930  1.00  0.00            
ATOM     10  H5  ACD     1      40.730  22.380  18.930  1.00  0.00            
ATOM     11  O3  ACD     1      39.920  23.890  17.670  1.00  0.00            
ATOM     12  C4  ACD     1      40.220  24.890  18.690  1.00  0.00            
ATOM     13  H6  ACD     1      40.620  24.350  19.560  1.00  0.00            
ATOM     14  C5  ACD     1      41.340  25.790  18.080  1.00  0.00            
ATOM     15  H7  ACD     1      40.860  25.910  17.100  1.00  0.00            
ATOM     16  O4  ACD     1      42.500  25.070  17.960  1.00  0.00            
ATOM     17  H8  ACD     1      42.290  24.190  17.630  1.00  0.00            
ATOM     18  C6  ACD     1      41.400  27.100  18.730  1.00  0.00            
ATOM     19  H9  ACD     1      41.990  26.910  19.630  1.00  0.00            
ATOM     20  O5  ACD     1      42.100  28.060  17.930  1.00  0.00            
ATOM     21  H10 ACD     1      41.440  28.270  17.270  1.00  0.00            
ATOM     22  C7  ACD     1      40.060  27.750  19.030  1.00  0.00            
ATOM     23  H11 ACD     1      40.100  28.550  19.780  1.00  0.00            
ATOM     24  O6  ACD     1      39.250  26.810  19.720  1.00  0.00            
ATOM     25  C8  ACD     1      38.930  25.570  19.080  1.00  0.00            
ATOM     26  H12 ACD     1      38.310  25.980  18.270  1.00  0.00            
ATOM     27  C9  ACD     1      38.090  24.670  19.980  1.00  0.00            
ATOM     28  H13 ACD     1      37.130  25.110  20.260  1.00  0.00            
ATOM     29  H14 ACD     1      37.950  23.770  19.370  1.00  0.00            
ATOM     30  O7  ACD     1      38.760  24.180  21.220  1.00  0.00            
ATOM     31  H15 ACD     1      38.790  24.980  21.750  1.00  0.00            
ATOM     32  O8  ACD     1      39.420  28.240  17.850  1.00  0.00            
ATOM     33  C10 ACD     1      38.650  29.430  18.040  1.00  0.00            
ATOM     34  H16 ACD     1      38.170  29.500  19.020  1.00  0.00            
ATOM     35  C11 ACD     1      39.530  30.790  17.880  1.00  0.00            
ATOM     36  H17 ACD     1      40.060  30.660  16.920  1.00  0.00            
ATOM     37  O9  ACD     1      40.440  30.810  18.950  1.00  0.00            
ATOM     38  H18 ACD     1      41.150  31.420  18.740  1.00  0.00            
ATOM     39  C12 ACD     1      38.580  31.970  17.890  1.00  0.00            
ATOM     40  H19 ACD     1      38.170  32.080  18.900  1.00  0.00            
ATOM     41  O10 ACD     1      39.230  33.210  17.640  1.00  0.00            
ATOM     42  H20 ACD     1      39.730  33.270  18.460  1.00  0.00            
ATOM     43  C13 ACD     1      37.430  31.840  16.990  1.00  0.00            
ATOM     44  H21 ACD     1      36.770  32.720  16.950  1.00  0.00            
ATOM     45  O11 ACD     1      36.800  30.630  17.330  1.00  0.00            
ATOM     46  C14 ACD     1      37.470  29.400  17.080  1.00  0.00            
ATOM     47  H22 ACD     1      37.780  29.330  16.030  1.00  0.00            
ATOM     48  C15 ACD     1      36.540  28.260  17.410  1.00  0.00            
ATOM     49  H23 ACD     1      37.140  27.390  17.120  1.00  0.00            
ATOM     50  H24 ACD     1      36.330  28.240  18.480  1.00  0.00            
ATOM     51  O12 ACD     1      35.340  28.210  16.640  1.00  0.00            
ATOM     52  H25 ACD     1      34.770  28.980  16.720  1.00  0.00            
ATOM     53  O13 ACD     1      38.030  31.790  15.680  1.00  0.00            
ATOM     54  C16 ACD     1      37.210  32.180  14.490  1.00  0.00            
ATOM     55  H26 ACD     1      37.260  33.280  14.460  1.00  0.00            
ATOM     56  C17 ACD     1      38.040  31.720  13.290  1.00  0.00            
ATOM     57  H27 ACD     1      38.400  30.710  13.540  1.00  0.00            
ATOM     58  O14 ACD     1      39.250  32.550  13.110  1.00  0.00            
ATOM     59  H28 ACD     1      39.800  32.620  13.900  1.00  0.00            
ATOM     60  C18 ACD     1      37.230  31.710  12.020  1.00  0.00            
ATOM     61  H29 ACD     1      37.060  32.760  11.760  1.00  0.00            
ATOM     62  O15 ACD     1      37.920  31.120  10.960  1.00  0.00            
ATOM     63  H30 ACD     1      38.700  31.650  10.810  1.00  0.00            
ATOM     64  C19 ACD     1      35.950  31.020  12.170  1.00  0.00            
ATOM     65  H31 ACD     1      35.420  31.100  11.220  1.00  0.00            
ATOM     66  O16 ACD     1      35.190  31.740  13.080  1.00  0.00            
ATOM     67  C20 ACD     1      35.730  31.700  14.400  1.00  0.00            
ATOM     68  H32 ACD     1      35.570  30.690  14.790  1.00  0.00            
ATOM     69  C21 ACD     1      34.790  32.590  15.180  1.00  0.00            
ATOM     70  H33 ACD     1      33.740  32.300  15.030  1.00  0.00            
ATOM     71  H34 ACD     1      34.960  32.410  16.250  1.00  0.00            
ATOM     72  O17 ACD     1      34.980  34.010  14.860  1.00  0.00            
ATOM     73  H35 ACD     1      34.410  34.590  15.370  1.00  0.00            
ATOM     74  O18 ACD     1      36.070  29.700  12.590  1.00  0.00            
ATOM     75  C22 ACD     1      35.280  28.760  11.890  1.00  0.00            
ATOM     76  H36 ACD     1      34.530  29.240  11.240  1.00  0.00            
ATOM     77  C23 ACD     1      36.380  28.020  11.000  1.00  0.00            
ATOM     78  H37 ACD     1      37.160  27.720  11.710  1.00  0.00            
ATOM     79  O19 ACD     1      36.820  28.930   9.940  1.00  0.00            
ATOM     80  H38 ACD     1      37.190  29.730  10.330  1.00  0.00            
ATOM     81  C24 ACD     1      35.880  26.730  10.410  1.00  0.00            
ATOM     82  H39 ACD     1      35.150  27.060   9.650  1.00  0.00            
ATOM     83  O20 ACD     1      36.920  26.020   9.750  1.00  0.00            
ATOM     84  H40 ACD     1      37.120  26.470   8.920  1.00  0.00            
ATOM     85  C25 ACD     1      35.240  25.860  11.500  1.00  0.00            
ATOM     86  H41 ACD     1      34.770  24.970  11.060  1.00  0.00            
ATOM     87  O21 ACD     1      34.250  26.570  12.130  1.00  0.00            
ATOM     88  C26 ACD     1      34.630  27.760  12.790  1.00  0.00            
ATOM     89  H42 ACD     1      35.320  27.430  13.580  1.00  0.00            
ATOM     90  C27 ACD     1      33.470  28.350  13.500  1.00  0.00            
ATOM     91  H43 ACD     1      33.120  27.590  14.200  1.00  0.00            
ATOM     92  H44 ACD     1      33.900  29.170  14.080  1.00  0.00            
ATOM     93  O22 ACD     1      32.420  28.940  12.590  1.00  0.00            
ATOM     94  H45 ACD     1      32.000  28.180  12.180  1.00  0.00            
ATOM     95  O23 ACD     1      36.130  25.380  12.470  1.00  0.00            
ATOM     96  C28 ACD     1      36.110  23.950  12.650  1.00  0.00            
ATOM     97  H46 ACD     1      35.210  23.460  12.240  1.00  0.00            
ATOM     98  C29 ACD     1      36.280  23.630  14.120  1.00  0.00            
ATOM     99  H47 ACD     1      37.190  24.180  14.400  1.00  0.00            
ATOM    100  O24 ACD     1      36.380  22.200  14.310  1.00  0.00            
ATOM    101  C30 ACD     1      35.130  24.180  14.930  1.00  0.00            
ATOM    102  H48 ACD     1      34.890  25.230  14.690  1.00  0.00            
ATOM    103  H49 ACD     1      34.280  23.550  14.640  1.00  0.00            
ATOM    104  O25 ACD     1      35.400  23.990  16.310  1.00  0.00            
ATOM    105  H50 ACD     1      35.830  23.130  16.320  1.00  0.00            
ATOM    106  C31 ACD     1      37.290  23.340  11.980  1.00  0.00            
ATOM    107  H51 ACD     1      38.190  23.710  12.480  1.00  0.00            
ATOM    108  O26 ACD     1      37.300  23.570  10.600  1.00  0.00            
ATOM    109  H52 ACD     1      37.310  24.490  10.350  1.00  0.00            
ATOM    110  C32 ACD     1      37.390  21.850  12.180  1.00  0.00            
ATOM    111  H53 ACD     1      36.500  21.350  11.760  1.00  0.00            
ATOM    112  O27 ACD     1      38.550  21.210  11.650  1.00  0.00            
ATOM    113  H54 ACD     1      38.650  21.430  10.720  1.00  0.00            
ATOM    114  C33 ACD     1      37.430  21.550  13.660  1.00  0.00            
ATOM    115  H55 ACD     1      37.390  20.470  13.830  1.00  0.00            
ATOM    116  O28 ACD     1      38.700  21.930  14.210  1.00  0.00            
ATOM    117  C34 ACD     1      39.270  21.310  15.390  1.00  0.00            
ATOM    118  H56 ACD     1      39.300  20.220  15.300  1.00  0.00            
ATOM    119  C35 ACD     1      40.700  21.880  15.460  1.00  0.00            
ATOM    120  H57 ACD     1      40.600  22.950  15.240  1.00  0.00            
ATOM    121  O29 ACD     1      41.480  21.320  14.410  1.00  0.00            
ATOM    122  H58 ACD     1      40.870  21.040  13.720  1.00  0.00            
ATOM    123  C36 ACD     1      41.220  21.890  16.880  1.00  0.00            
ATOM    124  H59 ACD     1      41.340  20.820  17.090  1.00  0.00            
ATOM    125  O30 ACD     1      42.470  22.560  16.810  1.00  0.00            
ATOM    126  H60 ACD     1      42.980  22.220  16.070  1.00  0.00            
ATOM    127  C1  EL7     2      44.290  27.720  10.260  1.00  0.00            
ATOM    128  O1  EL7     2      43.750  27.750  11.590  1.00  0.00            
ATOM    129  C2  EL7     2      43.590  26.440  12.120  1.00  0.00            
ATOM    130  C3  EL7     2      42.850  26.650  13.480  1.00  0.00            
ATOM    131  C4  EL7     2      43.110  25.460  14.510  1.00  0.00            
ATOM    132  N1  EL7     2      41.420  26.810  13.270  1.00  0.00            
ATOM    133  C5  EL7     2      40.690  27.620  14.170  1.00  0.00            
ATOM    134  O2  EL7     2      41.240  28.200  15.070  1.00  0.00            
ATOM    135  C6  EL7     2      39.170  27.540  14.120  1.00  0.00            
ATOM    136  Cl1 EL7     2      38.680  26.300  15.290  1.00  0.00            
ATOM    137  C7  EL7     2      40.770  26.540  12.020  1.00  0.00            
ATOM    138  C8  EL7     2      40.400  27.530  11.090  1.00  0.00            
ATOM    139  C9  EL7     2      40.410  29.000  11.360  1.00  0.00            
ATOM    140  C10 EL7     2      39.960  27.080   9.870  1.00  0.00            
ATOM    141  S1  EL7     2      39.900  25.350   9.870  1.00  0.00            
ATOM    142  C11 EL7     2      40.560  25.280  11.470  1.00  0.00            
ATOM    143  C12 EL7     2      40.830  23.920  12.060  1.00  0.00            
ATOM    144  H1  EL7     2      45.240  27.180  10.200  1.00  0.00            
ATOM    145  H2  EL7     2      43.500  27.210   9.680  1.00  0.00            
ATOM    146  H3  EL7     2      44.490  28.710   9.830  1.00  0.00            
ATOM    147  H4  EL7     2      44.590  26.130  12.440  1.00  0.00            
ATOM    148  H5  EL7     2      43.290  25.690  11.390  1.00  0.00            
ATOM    149  H6  EL7     2      43.330  27.490  13.990  1.00  0.00            
ATOM    150  H7  EL7     2      42.560  24.520  14.350  1.00  0.00            
ATOM    151  H8  EL7     2      44.160  25.160  14.620  1.00  0.00            
ATOM    152  H9  EL7     2      42.760  25.840  15.480  1.00  0.00            
ATOM    153  H10 EL7     2      38.890  27.290  13.090  1.00  0.00            
ATOM    154  H11 EL7     2      38.770  28.540  14.330  1.00  0.00            
ATOM    155  H12 EL7     2      39.490  29.220  11.910  1.00  0.00            
ATOM    156  H13 EL7     2      41.170  29.370  12.060  1.00  0.00            
ATOM    157  H14 EL7     2      40.420  29.640  10.470  1.00  0.00            
ATOM    158  H15 EL7     2      39.530  27.610   9.030  1.00  0.00            
ATOM    159  H16 EL7     2      40.250  23.840  12.990  1.00  0.00            
ATOM    160  H17 EL7     2      40.660  23.130  11.320  1.00  0.00            
ATOM    161  H18 EL7     2      41.900  23.850  12.300  1.00  0.00            
TER
ENDMDL
MODEL        1
ATOM      1  H1  ACD     1      26.290  20.210  11.110  1.00  0.00            
ATOM      2  O1  ACD     1      27.050  20.770  10.960  1.00  0.00            
ATOM      3  C1  ACD     1      26.670  21.700   9.880  1.00  0.00            
ATOM      4  H2  ACD     1      27.570  22.160   9.480  1.00  0.00            
ATOM      5  H3  ACD     1      25.850  22.390  10.120  1.00  0.00            
ATOM      6  C2  ACD     1      26.200  20.940   8.680  1.00  0.00            
ATOM      7  H4  ACD     1      27.070  20.400   8.290  1.00  0.00            
ATOM      8  O2  ACD     1      25.070  20.130   9.060  1.00  0.00            
ATOM      9  C3  ACD     1      24.570  19.400   7.970  1.00  0.00            
ATOM     10  H5  ACD     1      23.660  18.850   8.260  1.00  0.00            
ATOM     11  O3  ACD     1      25.550  18.460   7.580  1.00  0.00            
ATOM     12  C4  ACD     1      25.560  17.200   8.290  1.00  0.00            
ATOM     13  H6  ACD     1      25.170  17.270   9.310  1.00  0.00            
ATOM     14  C5  ACD     1      24.740  16.250   7.410  1.00  0.00            
ATOM     15  H7  ACD     1      25.100  16.300   6.370  1.00  0.00            
ATOM     16  O4  ACD     1      23.360  16.580   7.490  1.00  0.00            
ATOM     17  H8  ACD     1      22.940  16.020   8.140  1.00  0.00            
ATOM     18  C6  ACD     1      24.850  14.790   7.880  1.00  0.00            
ATOM     19  H9  ACD     1      24.380  14.630   8.860  1.00  0.00            
ATOM     20  O5  ACD     1      24.150  13.900   6.950  1.00  0.00            
ATOM     21  H10 ACD     1      24.190  13.000   7.300  1.00  0.00            
ATOM     22  C7  ACD     1      26.270  14.330   8.090  1.00  0.00            
ATOM     23  H11 ACD     1      26.320  13.310   8.480  1.00  0.00            
ATOM     24  O6  ACD     1      26.950  15.280   8.980  1.00  0.00            
ATOM     25  C8  ACD     1      26.980  16.640   8.460  1.00  0.00            
ATOM     26  H12 ACD     1      27.490  16.600   7.480  1.00  0.00            
ATOM     27  C9  ACD     1      27.810  17.530   9.360  1.00  0.00            
ATOM     28  H13 ACD     1      27.400  18.540   9.220  1.00  0.00            
ATOM     29  H14 ACD     1      27.650  17.260  10.410  1.00  0.00            
ATOM     30  O7  ACD     1      29.140  17.480   9.000  1.00  0.00            
ATOM     31  H15 ACD     1      29.550  16.670   9.330  1.00  0.00            
ATOM     32  O8  ACD     1      26.930  14.340   6.820  1.00  0.00            
ATOM     33  C10 ACD     1      27.900  13.380   6.360  1.00  0.00            
ATOM     34  H16 ACD     1      27.450  12.380   6.330  1.00  0.00            
ATOM     35  C11 ACD     1      28.170  13.800   4.890  1.00  0.00            
ATOM     36  H17 ACD     1      28.170  14.890   4.830  1.00  0.00            
ATOM     37  O9  ACD     1      27.130  13.240   4.020  1.00  0.00            
ATOM     38  H18 ACD     1      27.270  12.310   3.840  1.00  0.00            
ATOM     39  C12 ACD     1      29.550  13.360   4.360  1.00  0.00            
ATOM     40  H19 ACD     1      29.660  12.290   4.120  1.00  0.00            
ATOM     41  O10 ACD     1      29.830  14.020   3.110  1.00  0.00            
ATOM     42  H20 ACD     1      29.360  13.500   2.450  1.00  0.00            
ATOM     43  C13 ACD     1      30.590  13.790   5.400  1.00  0.00            
ATOM     44  H21 ACD     1      31.590  13.490   5.070  1.00  0.00            
ATOM     45  O11 ACD     1      30.340  13.120   6.590  1.00  0.00            
ATOM     46  C14 ACD     1      29.090  13.410   7.310  1.00  0.00            
ATOM     47  H22 ACD     1      29.230  14.350   7.870  1.00  0.00            
ATOM     48  C15 ACD     1      29.010  12.400   8.450  1.00  0.00            
ATOM     49  H23 ACD     1      28.210  12.660   9.150  1.00  0.00            
ATOM     50  H24 ACD     1      28.600  11.490   7.980  1.00  0.00            
ATOM     51  O12 ACD     1      30.190  12.220   9.210  1.00  0.00            
ATOM     52  H25 ACD     1      30.860  12.240   8.510  1.00  0.00            
ATOM     53  O13 ACD     1      30.670  15.200   5.700  1.00  0.00            
ATOM     54  C16 ACD     1      32.000  15.730   5.820  1.00  0.00            
ATOM     55  H26 ACD     1      32.770  14.960   5.720  1.00  0.00            
ATOM     56  C17 ACD     1      32.240  16.580   4.560  1.00  0.00            
ATOM     57  H27 ACD     1      31.450  17.340   4.580  1.00  0.00            
ATOM     58  O14 ACD     1      32.340  15.760   3.350  1.00  0.00            
ATOM     59  H28 ACD     1      31.530  15.250   3.280  1.00  0.00            
ATOM     60  C18 ACD     1      33.540  17.330   4.890  1.00  0.00            
ATOM     61  H29 ACD     1      34.420  16.680   4.910  1.00  0.00            
ATOM     62  O15 ACD     1      33.730  18.280   3.840  1.00  0.00            
ATOM     63  H30 ACD     1      32.840  18.440   3.530  1.00  0.00            
ATOM     64  C19 ACD     1      33.590  18.000   6.270  1.00  0.00            
ATOM     65  H31 ACD     1      34.550  18.450   6.510  1.00  0.00            
ATOM     66  O16 ACD     1      33.380  16.980   7.260  1.00  0.00            
ATOM     67  C20 ACD     1      32.110  16.430   7.200  1.00  0.00            
ATOM     68  H32 ACD     1      31.380  17.250   7.300  1.00  0.00            
ATOM     69  C21 ACD     1      31.990  15.480   8.430  1.00  0.00            
ATOM     70  H33 ACD     1      31.150  14.790   8.350  1.00  0.00            
ATOM     71  H34 ACD     1      32.870  14.840   8.360  1.00  0.00            
ATOM     72  O17 ACD     1      32.050  16.230   9.690  1.00  0.00            
ATOM     73  H35 ACD     1      32.980  16.420   9.850  1.00  0.00            
ATOM     74  O18 ACD     1      32.630  19.020   6.270  1.00  0.00            
ATOM     75  C22 ACD     1      33.150  20.230   6.740  1.00  0.00            
ATOM     76  H36 ACD     1      34.130  20.160   7.230  1.00  0.00            
ATOM     77  C23 ACD     1      33.230  21.180   5.570  1.00  0.00            
ATOM     78  H37 ACD     1      32.360  21.120   4.900  1.00  0.00            
ATOM     79  O19 ACD     1      34.390  20.790   4.790  1.00  0.00            
ATOM     80  H38 ACD     1      34.290  19.890   4.470  1.00  0.00            
ATOM     81  C24 ACD     1      33.480  22.580   6.110  1.00  0.00            
ATOM     82  H39 ACD     1      34.440  22.710   6.620  1.00  0.00            
ATOM     83  O20 ACD     1      33.460  23.480   5.030  1.00  0.00            
ATOM     84  H40 ACD     1      34.260  23.340   4.500  1.00  0.00            
ATOM     85  C25 ACD     1      32.360  22.950   7.050  1.00  0.00            
ATOM     86  H41 ACD     1      32.510  23.940   7.480  1.00  0.00            
ATOM     87  O21 ACD     1      32.370  21.990   8.170  1.00  0.00            
ATOM     88  C26 ACD     1      32.170  20.660   7.850  1.00  0.00            
ATOM     89  H42 ACD     1      31.130  20.540   7.500  1.00  0.00            
ATOM     90  C27 ACD     1      32.340  19.850   9.140  1.00  0.00            
ATOM     91  H43 ACD     1      31.640  20.320   9.850  1.00  0.00            
ATOM     92  H44 ACD     1      32.010  18.820   8.980  1.00  0.00            
ATOM     93  O22 ACD     1      33.700  19.850   9.630  1.00  0.00            
ATOM     94  H45 ACD     1      34.070  20.740   9.570  1.00  0.00            
ATOM     95  O23 ACD     1      31.100  22.790   6.480  1.00  0.00            
ATOM     96  C28 ACD     1      30.230  23.870   6.680  1.00  0.00            
ATOM     97  H46 ACD     1      30.720  24.850   6.580  1.00  0.00            
ATOM     98  C29 ACD     1      29.470  23.650   8.000  1.00  0.00            
ATOM     99  H47 ACD     1      29.420  22.580   8.210  1.00  0.00            
ATOM    100  O24 ACD     1      28.120  24.170   8.080  1.00  0.00            
ATOM    101  C30 ACD     1      30.090  24.300   9.200  1.00  0.00            
ATOM    102  H48 ACD     1      31.180  24.200   9.230  1.00  0.00            
ATOM    103  H49 ACD     1      29.960  25.380   9.320  1.00  0.00            
ATOM    104  O25 ACD     1      29.580  23.750  10.430  1.00  0.00            
ATOM    105  H50 ACD     1      28.770  23.270  10.240  1.00  0.00            
ATOM    106  C31 ACD     1      29.310  23.820   5.500  1.00  0.00            
ATOM    107  H51 ACD     1      29.120  22.750   5.340  1.00  0.00            
ATOM    108  O26 ACD     1      29.900  24.270   4.270  1.00  0.00            
ATOM    109  H52 ACD     1      30.410  23.560   3.870  1.00  0.00            
ATOM    110  C32 ACD     1      27.870  24.390   5.770  1.00  0.00            
ATOM    111  H53 ACD     1      27.920  25.480   5.830  1.00  0.00            
ATOM    112  O27 ACD     1      27.040  23.920   4.710  1.00  0.00            
ATOM    113  H54 ACD     1      26.560  23.130   4.980  1.00  0.00            
ATOM    114  C33 ACD     1      27.250  23.870   7.090  1.00  0.00            
ATOM    115  H55 ACD     1      26.300  24.340   7.350  1.00  0.00            
ATOM    116  O28 ACD     1      27.070  22.480   7.050  1.00  0.00            
ATOM    117  C34 ACD     1      25.860  21.890   7.550  1.00  0.00            
ATOM    118  H56 ACD     1      25.060  22.590   7.820  1.00  0.00            
ATOM    119  C35 ACD     1      25.240  21.170   6.310  1.00  0.00            
ATOM    120  H57 ACD     1      25.980  20.500   5.860  1.00  0.00            
ATOM    121  O29 ACD     1      24.880  22.170   5.350  1.00  0.00            
ATOM    122  H58 ACD     1      24.170  21.900   4.760  1.00  0.00            
ATOM    123  C36 ACD     1      24.110  20.260   6.740  1.00  0.00            
ATOM    124  H59 ACD     1      23.340  20.960   7.090  1.00  0.00            
ATOM    125  O30 ACD     1      23.780  19.460   5.600  1.00  0.00            
ATOM    126  H60 ACD     1      23.870  18.530   5.820  1.00  0.00            
ATOM    127  C1  EL7     2      30.690  20.690  -1.480  1.00  0.00            
ATOM    128  O1  EL7     2      30.620  19.860  -0.260  1.00  0.00            
ATOM    129  C2  EL7     2      29.600  18.840  -0.340  1.00  0.00            
ATOM    130  C3  EL7     2      29.540  18.000   1.000  1.00  0.00            
ATOM    131  C4  EL7     2      28.760  16.650   0.860  1.00  0.00            
ATOM    132  N1  EL7     2      29.100  18.890   2.060  1.00  0.00            
ATOM    133  C5  EL7     2      30.010  19.420   3.000  1.00  0.00            
ATOM    134  O2  EL7     2      31.240  19.220   2.890  1.00  0.00            
ATOM    135  C6  EL7     2      29.510  20.070   4.270  1.00  0.00            
ATOM    136  Cl1 EL7     2      29.100  18.890   5.580  1.00  0.00            
ATOM    137  C7  EL7     2      27.760  19.290   2.030  1.00  0.00            
ATOM    138  C8  EL7     2      27.420  20.680   1.710  1.00  0.00            
ATOM    139  C9  EL7     2      28.390  21.600   1.110  1.00  0.00            
ATOM    140  C10 EL7     2      26.160  21.040   2.120  1.00  0.00            
ATOM    141  S1  EL7     2      25.240  19.590   2.550  1.00  0.00            
ATOM    142  C11 EL7     2      26.710  18.640   2.660  1.00  0.00            
ATOM    143  C12 EL7     2      26.890  17.420   3.500  1.00  0.00            
ATOM    144  H1  EL7     2      31.400  21.520  -1.390  1.00  0.00            
ATOM    145  H2  EL7     2      30.920  20.130  -2.390  1.00  0.00            
ATOM    146  H3  EL7     2      29.670  21.080  -1.620  1.00  0.00            
ATOM    147  H4  EL7     2      29.760  18.100  -1.140  1.00  0.00            
ATOM    148  H5  EL7     2      28.620  19.250  -0.630  1.00  0.00            
ATOM    149  H6  EL7     2      30.570  17.690   1.170  1.00  0.00            
ATOM    150  H7  EL7     2      29.200  16.040   0.060  1.00  0.00            
ATOM    151  H8  EL7     2      28.840  15.990   1.730  1.00  0.00            
ATOM    152  H9  EL7     2      27.700  16.860   0.670  1.00  0.00            
ATOM    153  H10 EL7     2      28.750  20.850   4.110  1.00  0.00            
ATOM    154  H11 EL7     2      30.360  20.650   4.670  1.00  0.00            
ATOM    155  H12 EL7     2      28.100  22.600   1.480  1.00  0.00            
ATOM    156  H13 EL7     2      29.440  21.380   1.340  1.00  0.00            
ATOM    157  H14 EL7     2      28.240  21.770   0.040  1.00  0.00            
ATOM    158  H15 EL7     2      25.640  21.990   2.110  1.00  0.00            
ATOM    159  H16 EL7     2      26.110  16.650   3.390  1.00  0.00            
ATOM    160  H17 EL7     2      27.870  16.940   3.410  1.00  0.00            
ATOM    161  H18 EL7     2      26.740  17.710   4.550  1.00  0.00            
TER
ENDMDL
MODEL        1
ATOM      1  H1  ACD     1      28.550  25.320   4.960  1.00  0.00            
ATOM      2  O1  ACD     1      29.500  25.190   5.050  1.00  0.00            
ATOM      3  C1  ACD     1      29.540  23.990   5.820  1.00  0.00            
ATOM      4  H2  ACD     1      28.910  24.140   6.710  1.00  0.00            
ATOM      5  H3  ACD     1      30.540  23.870   6.250  1.00  0.00            
ATOM      6  C2  ACD     1      29.220  22.760   5.000  1.00  0.00            
ATOM      7  H4  ACD     1      29.480  21.810   5.480  1.00  0.00            
ATOM      8  O2  ACD     1      27.730  22.740   4.900  1.00  0.00            
ATOM      9  C3  ACD     1      27.140  21.770   4.020  1.00  0.00            
ATOM     10  H5  ACD     1      26.050  21.790   3.990  1.00  0.00            
ATOM     11  O3  ACD     1      27.430  20.430   4.460  1.00  0.00            
ATOM     12  C4  ACD     1      26.280  19.850   5.120  1.00  0.00            
ATOM     13  H6  ACD     1      25.590  20.660   5.400  1.00  0.00            
ATOM     14  C5  ACD     1      25.480  18.880   4.200  1.00  0.00            
ATOM     15  H7  ACD     1      26.200  18.140   3.810  1.00  0.00            
ATOM     16  O4  ACD     1      24.840  19.560   3.080  1.00  0.00            
ATOM     17  H8  ACD     1      24.510  18.900   2.460  1.00  0.00            
ATOM     18  C6  ACD     1      24.430  18.170   5.030  1.00  0.00            
ATOM     19  H9  ACD     1      23.790  18.890   5.570  1.00  0.00            
ATOM     20  O5  ACD     1      23.620  17.290   4.300  1.00  0.00            
ATOM     21  H10 ACD     1      24.160  16.730   3.740  1.00  0.00            
ATOM     22  C7  ACD     1      25.130  17.490   6.170  1.00  0.00            
ATOM     23  H11 ACD     1      24.410  17.020   6.840  1.00  0.00            
ATOM     24  O6  ACD     1      25.740  18.440   7.030  1.00  0.00            
ATOM     25  C8  ACD     1      26.780  19.200   6.400  1.00  0.00            
ATOM     26  H12 ACD     1      27.650  18.560   6.200  1.00  0.00            
ATOM     27  C9  ACD     1      27.310  20.220   7.320  1.00  0.00            
ATOM     28  H13 ACD     1      28.110  20.850   6.910  1.00  0.00            
ATOM     29  H14 ACD     1      26.510  20.900   7.640  1.00  0.00            
ATOM     30  O7  ACD     1      27.740  19.660   8.550  1.00  0.00            
ATOM     31  H15 ACD     1      27.170  18.910   8.750  1.00  0.00            
ATOM     32  O8  ACD     1      26.140  16.660   5.740  1.00  0.00            
ATOM     33  C10 ACD     1      26.510  15.510   6.480  1.00  0.00            
ATOM     34  H16 ACD     1      25.560  15.060   6.780  1.00  0.00            
ATOM     35  C11 ACD     1      27.300  14.560   5.530  1.00  0.00            
ATOM     36  H17 ACD     1      28.110  15.190   5.110  1.00  0.00            
ATOM     37  O9  ACD     1      26.450  14.110   4.470  1.00  0.00            
ATOM     38  H18 ACD     1      25.770  13.560   4.870  1.00  0.00            
ATOM     39  C12 ACD     1      28.070  13.410   6.240  1.00  0.00            
ATOM     40  H19 ACD     1      27.350  12.740   6.720  1.00  0.00            
ATOM     41  O10 ACD     1      28.920  12.640   5.370  1.00  0.00            
ATOM     42  H20 ACD     1      28.400  12.280   4.650  1.00  0.00            
ATOM     43  C13 ACD     1      28.880  13.990   7.380  1.00  0.00            
ATOM     44  H21 ACD     1      29.290  13.210   8.040  1.00  0.00            
ATOM     45  O11 ACD     1      28.040  14.750   8.220  1.00  0.00            
ATOM     46  C14 ACD     1      27.360  15.890   7.710  1.00  0.00            
ATOM     47  H22 ACD     1      28.100  16.670   7.480  1.00  0.00            
ATOM     48  C15 ACD     1      26.390  16.270   8.880  1.00  0.00            
ATOM     49  H23 ACD     1      25.450  16.650   8.470  1.00  0.00            
ATOM     50  H24 ACD     1      26.110  15.350   9.420  1.00  0.00            
ATOM     51  O12 ACD     1      27.090  17.140   9.830  1.00  0.00            
ATOM     52  H25 ACD     1      27.330  16.600  10.590  1.00  0.00            
ATOM     53  O13 ACD     1      29.870  14.820   6.910  1.00  0.00            
ATOM     54  C16 ACD     1      31.140  14.640   7.350  1.00  0.00            
ATOM     55  H26 ACD     1      31.310  13.710   7.910  1.00  0.00            
ATOM     56  C17 ACD     1      32.050  14.540   6.120  1.00  0.00            
ATOM     57  H27 ACD     1      31.880  15.480   5.580  1.00  0.00            
ATOM     58  O14 ACD     1      31.670  13.330   5.380  1.00  0.00            
ATOM     59  H28 ACD     1      30.780  13.030   5.560  1.00  0.00            
ATOM     60  C18 ACD     1      33.490  14.380   6.550  1.00  0.00            
ATOM     61  H29 ACD     1      33.570  13.480   7.170  1.00  0.00
[truncated: 1,511,822 more chars]
