# Supplementary material for: Achieving Chemical Accuracy in Cyclodextrin Host–Guest Binding via Integrative Atomistic Modelling
Source: Adv Sci (Weinh). 2025 Dec 14;13(10):e19782. doi: 10.1002/advs.202519782 (PMC12915143; doi:10.1002/advs.202519782)
Supplement: Supplementary file 1 — Supporting Information [file ADVS-13-e19782-s003.zip › all_poses/ACD.EO8.pdb]

MODEL        1
ATOM      1  H1  ACD     1       9.820  35.070  21.150  1.00  0.00            
ATOM      2  O1  ACD     1       9.530  34.500  20.430  1.00  0.00            
ATOM      3  C1  ACD     1       9.560  33.190  20.770  1.00  0.00            
ATOM      4  H2  ACD     1       8.920  32.950  21.640  1.00  0.00            
ATOM      5  H3  ACD     1      10.570  33.020  21.150  1.00  0.00            
ATOM      6  C2  ACD     1       9.240  32.300  19.610  1.00  0.00            
ATOM      7  H4  ACD     1       9.440  31.260  19.910  1.00  0.00            
ATOM      8  O2  ACD     1       7.840  32.450  19.400  1.00  0.00            
ATOM      9  C3  ACD     1       7.360  31.570  18.440  1.00  0.00            
ATOM     10  H5  ACD     1       6.280  31.730  18.420  1.00  0.00            
ATOM     11  O3  ACD     1       7.680  30.230  18.830  1.00  0.00            
ATOM     12  C4  ACD     1       6.650  29.350  19.150  1.00  0.00            
ATOM     13  H6  ACD     1       5.650  29.800  19.030  1.00  0.00            
ATOM     14  C5  ACD     1       6.720  28.220  18.130  1.00  0.00            
ATOM     15  H7  ACD     1       7.710  27.740  18.200  1.00  0.00            
ATOM     16  O4  ACD     1       6.380  28.550  16.760  1.00  0.00            
ATOM     17  H8  ACD     1       5.440  28.710  16.730  1.00  0.00            
ATOM     18  C6  ACD     1       5.820  27.050  18.580  1.00  0.00            
ATOM     19  H9  ACD     1       4.790  27.430  18.620  1.00  0.00            
ATOM     20  O5  ACD     1       5.920  25.870  17.850  1.00  0.00            
ATOM     21  H10 ACD     1       6.730  25.460  18.150  1.00  0.00            
ATOM     22  C7  ACD     1       6.230  26.700  20.030  1.00  0.00            
ATOM     23  H11 ACD     1       5.600  25.850  20.340  1.00  0.00            
ATOM     24  O6  ACD     1       6.040  27.850  20.840  1.00  0.00            
ATOM     25  C8  ACD     1       6.850  29.000  20.610  1.00  0.00            
ATOM     26  H12 ACD     1       7.900  28.700  20.700  1.00  0.00            
ATOM     27  C9  ACD     1       6.480  30.110  21.630  1.00  0.00            
ATOM     28  H13 ACD     1       6.460  29.600  22.610  1.00  0.00            
ATOM     29  H14 ACD     1       7.310  30.830  21.550  1.00  0.00            
ATOM     30  O7  ACD     1       5.250  30.730  21.470  1.00  0.00            
ATOM     31  H15 ACD     1       4.730  30.190  22.070  1.00  0.00            
ATOM     32  O8  ACD     1       7.590  26.240  20.070  1.00  0.00            
ATOM     33  C10 ACD     1       7.890  24.990  20.730  1.00  0.00            
ATOM     34  H16 ACD     1       7.000  24.470  21.100  1.00  0.00            
ATOM     35  C11 ACD     1       8.540  24.180  19.580  1.00  0.00            
ATOM     36  H17 ACD     1       9.190  24.910  19.090  1.00  0.00            
ATOM     37  O9  ACD     1       7.650  23.690  18.580  1.00  0.00            
ATOM     38  H18 ACD     1       8.230  23.080  18.120  1.00  0.00            
ATOM     39  C12 ACD     1       9.370  23.040  20.220  1.00  0.00            
ATOM     40  H19 ACD     1       8.760  22.260  20.690  1.00  0.00            
ATOM     41  O10 ACD     1      10.000  22.430  19.120  1.00  0.00            
ATOM     42  H20 ACD     1      10.670  23.110  18.980  1.00  0.00            
ATOM     43  C13 ACD     1      10.310  23.570  21.270  1.00  0.00            
ATOM     44  H21 ACD     1      10.900  22.740  21.680  1.00  0.00            
ATOM     45  O11 ACD     1       9.510  24.090  22.280  1.00  0.00            
ATOM     46  C14 ACD     1       8.810  25.270  21.910  1.00  0.00            
ATOM     47  H22 ACD     1       9.520  26.050  21.610  1.00  0.00            
ATOM     48  C15 ACD     1       7.900  25.880  23.000  1.00  0.00            
ATOM     49  H23 ACD     1       7.390  26.790  22.660  1.00  0.00            
ATOM     50  H24 ACD     1       7.150  25.220  23.470  1.00  0.00            
ATOM     51  O12 ACD     1       8.760  26.430  24.010  1.00  0.00            
ATOM     52  H25 ACD     1       9.060  25.700  24.550  1.00  0.00            
ATOM     53  O13 ACD     1      11.290  24.520  20.640  1.00  0.00            
ATOM     54  C16 ACD     1      12.670  24.160  20.680  1.00  0.00            
ATOM     55  H26 ACD     1      12.720  23.080  20.810  1.00  0.00            
ATOM     56  C17 ACD     1      13.310  24.490  19.380  1.00  0.00            
ATOM     57  H27 ACD     1      13.050  25.550  19.220  1.00  0.00            
ATOM     58  O14 ACD     1      12.650  23.590  18.430  1.00  0.00            
ATOM     59  H28 ACD     1      13.090  23.720  17.590  1.00  0.00            
ATOM     60  C18 ACD     1      14.840  24.370  19.360  1.00  0.00            
ATOM     61  H29 ACD     1      15.000  23.290  19.490  1.00  0.00            
ATOM     62  O15 ACD     1      15.470  24.860  18.110  1.00  0.00            
ATOM     63  H30 ACD     1      14.900  24.670  17.350  1.00  0.00            
ATOM     64  C19 ACD     1      15.350  25.190  20.560  1.00  0.00            
ATOM     65  H31 ACD     1      16.430  25.020  20.650  1.00  0.00            
ATOM     66  O16 ACD     1      14.720  24.630  21.750  1.00  0.00            
ATOM     67  C20 ACD     1      13.360  24.900  21.810  1.00  0.00            
ATOM     68  H32 ACD     1      13.250  25.990  21.670  1.00  0.00            
ATOM     69  C21 ACD     1      12.850  24.540  23.120  1.00  0.00            
ATOM     70  H33 ACD     1      13.440  25.040  23.900  1.00  0.00            
ATOM     71  H34 ACD     1      11.830  24.950  23.130  1.00  0.00            
ATOM     72  O17 ACD     1      12.980  23.150  23.330  1.00  0.00            
ATOM     73  H35 ACD     1      12.930  22.980  24.270  1.00  0.00            
ATOM     74  O18 ACD     1      15.060  26.580  20.360  1.00  0.00            
ATOM     75  C22 ACD     1      15.940  27.530  21.030  1.00  0.00            
ATOM     76  H36 ACD     1      16.770  27.010  21.530  1.00  0.00            
ATOM     77  C23 ACD     1      16.550  28.190  19.810  1.00  0.00            
ATOM     78  H37 ACD     1      15.690  28.480  19.200  1.00  0.00            
ATOM     79  O19 ACD     1      17.360  27.320  19.060  1.00  0.00            
ATOM     80  H38 ACD     1      16.880  26.530  18.790  1.00  0.00            
ATOM     81  C24 ACD     1      17.200  29.580  20.210  1.00  0.00            
ATOM     82  H39 ACD     1      18.100  29.430  20.820  1.00  0.00            
ATOM     83  O20 ACD     1      17.540  30.260  19.070  1.00  0.00            
ATOM     84  H40 ACD     1      16.750  30.650  18.680  1.00  0.00            
ATOM     85  C25 ACD     1      16.180  30.420  20.950  1.00  0.00            
ATOM     86  H41 ACD     1      16.580  31.360  21.330  1.00  0.00            
ATOM     87  O21 ACD     1      15.910  29.670  22.200  1.00  0.00            
ATOM     88  C26 ACD     1      15.210  28.450  21.990  1.00  0.00            
ATOM     89  H42 ACD     1      14.220  28.770  21.650  1.00  0.00            
ATOM     90  C27 ACD     1      15.060  27.840  23.390  1.00  0.00            
ATOM     91  H43 ACD     1      15.020  26.750  23.260  1.00  0.00            
ATOM     92  H44 ACD     1      15.940  28.110  23.990  1.00  0.00            
ATOM     93  O22 ACD     1      13.850  28.340  24.010  1.00  0.00            
ATOM     94  H45 ACD     1      14.050  29.230  24.330  1.00  0.00            
ATOM     95  O23 ACD     1      14.960  30.560  20.220  1.00  0.00            
ATOM     96  C28 ACD     1      14.430  31.840  19.860  1.00  0.00            
ATOM     97  H46 ACD     1      15.170  32.630  20.040  1.00  0.00            
ATOM     98  C29 ACD     1      13.170  32.220  20.610  1.00  0.00            
ATOM     99  H47 ACD     1      12.480  31.360  20.540  1.00  0.00            
ATOM    100  O24 ACD     1      12.580  33.390  19.990  1.00  0.00            
ATOM    101  C30 ACD     1      13.410  32.510  22.110  1.00  0.00            
ATOM    102  H48 ACD     1      12.480  32.710  22.670  1.00  0.00            
ATOM    103  H49 ACD     1      13.860  31.630  22.570  1.00  0.00            
ATOM    104  O25 ACD     1      14.180  33.720  22.260  1.00  0.00            
ATOM    105  H50 ACD     1      13.630  34.490  22.070  1.00  0.00            
ATOM    106  C31 ACD     1      14.140  31.810  18.330  1.00  0.00            
ATOM    107  H51 ACD     1      13.510  30.940  18.140  1.00  0.00            
ATOM    108  O26 ACD     1      15.400  31.680  17.660  1.00  0.00            
ATOM    109  H52 ACD     1      15.380  31.750  16.700  1.00  0.00            
ATOM    110  C32 ACD     1      13.480  33.100  17.800  1.00  0.00            
ATOM    111  H53 ACD     1      14.010  34.020  18.050  1.00  0.00            
ATOM    112  O27 ACD     1      13.200  33.090  16.400  1.00  0.00            
ATOM    113  H54 ACD     1      12.290  32.780  16.330  1.00  0.00            
ATOM    114  C33 ACD     1      12.180  33.290  18.620  1.00  0.00            
ATOM    115  H55 ACD     1      11.700  34.180  18.200  1.00  0.00            
ATOM    116  O28 ACD     1      11.320  32.190  18.460  1.00  0.00            
ATOM    117  C34 ACD     1       9.970  32.510  18.310  1.00  0.00            
ATOM    118  H56 ACD     1       9.890  33.580  18.120  1.00  0.00            
ATOM    119  C35 ACD     1       9.440  31.770  17.180  1.00  0.00            
ATOM    120  H57 ACD     1       9.730  30.710  17.210  1.00  0.00            
ATOM    121  O29 ACD     1       9.960  32.350  15.960  1.00  0.00            
ATOM    122  H58 ACD     1       9.510  31.990  15.190  1.00  0.00            
ATOM    123  C36 ACD     1       7.900  31.960  17.100  1.00  0.00            
ATOM    124  H59 ACD     1       7.730  33.010  16.820  1.00  0.00            
ATOM    125  O30 ACD     1       7.260  31.200  16.070  1.00  0.00            
ATOM    126  H60 ACD     1       7.260  30.290  16.380  1.00  0.00            
ATOM    127  C1  EO8     2      11.080  29.260  22.620  1.00  0.00            
ATOM    128  O1  EO8     2      10.490  29.050  21.370  1.00  0.00            
ATOM    129  C2  EO8     2      11.380  28.510  20.400  1.00  0.00            
ATOM    130  C3  EO8     2      10.710  28.580  19.040  1.00  0.00            
ATOM    131  O2  EO8     2      11.630  28.120  18.040  1.00  0.00            
ATOM    132  C4  EO8     2      11.130  27.770  16.860  1.00  0.00            
ATOM    133  O3  EO8     2       9.940  27.720  16.680  1.00  0.00            
ATOM    134  C5  EO8     2      12.110  27.630  15.730  1.00  0.00            
ATOM    135  C6  EO8     2      13.450  27.630  15.760  1.00  0.00            
ATOM    136  C7  EO8     2      14.290  27.770  16.990  1.00  0.00            
ATOM    137  N1  EO8     2      14.130  27.730  14.570  1.00  0.00            
ATOM    138  C8  EO8     2      13.730  27.170  13.410  1.00  0.00            
ATOM    139  C9  EO8     2      14.850  26.930  12.560  1.00  0.00            
ATOM    140  C10 EO8     2      12.450  26.990  13.290  1.00  0.00            
ATOM    141  C11 EO8     2      11.900  26.250  12.160  1.00  0.00            
ATOM    142  O4  EO8     2      12.580  25.700  11.330  1.00  0.00            
ATOM    143  O5  EO8     2      10.540  26.410  12.080  1.00  0.00            
ATOM    144  C12 EO8     2       9.850  25.550  11.200  1.00  0.00            
ATOM    145  C13 EO8     2       9.460  24.250  11.880  1.00  0.00            
ATOM    146  C14 EO8     2       8.590  26.390  10.860  1.00  0.00            
ATOM    147  C15 EO8     2      11.450  27.550  14.330  1.00  0.00            
ATOM    148  C16 EO8     2      10.880  28.870  13.830  1.00  0.00            
ATOM    149  C17 EO8     2       9.490  28.990  13.760  1.00  0.00            
ATOM    150  C18 EO8     2       8.900  30.240  13.550  1.00  0.00            
ATOM    151  C19 EO8     2       9.710  31.410  13.240  1.00  0.00            
ATOM    152  C20 EO8     2      11.060  31.270  13.250  1.00  0.00            
ATOM    153  N2  EO8     2      11.900  32.530  12.980  1.00  0.00            
ATOM    154  O6  EO8     2      13.120  32.450  13.260  1.00  0.00            
ATOM    155  O7  EO8     2      11.410  33.570  12.600  1.00  0.00            
ATOM    156  C21 EO8     2      11.680  30.000  13.470  1.00  0.00            
ATOM    157  H1  EO8     2      10.320  29.480  23.390  1.00  0.00            
ATOM    158  H2  EO8     2      11.690  28.390  22.900  1.00  0.00            
ATOM    159  H3  EO8     2      11.770  30.100  22.570  1.00  0.00            
ATOM    160  H4  EO8     2      11.740  27.500  20.640  1.00  0.00            
ATOM    161  H5  EO8     2      12.240  29.190  20.350  1.00  0.00            
ATOM    162  H6  EO8     2      10.420  29.620  18.820  1.00  0.00            
ATOM    163  H7  EO8     2       9.770  28.020  19.150  1.00  0.00            
ATOM    164  H8  EO8     2      14.380  28.840  17.240  1.00  0.00            
ATOM    165  H9  EO8     2      13.920  27.270  17.900  1.00  0.00            
ATOM    166  H10 EO8     2      15.250  27.300  16.770  1.00  0.00            
ATOM    167  H11 EO8     2      15.130  27.810  14.720  1.00  0.00            
ATOM    168  H12 EO8     2      15.710  27.600  12.730  1.00  0.00            
ATOM    169  H13 EO8     2      15.040  25.850  12.520  1.00  0.00            
ATOM    170  H14 EO8     2      14.490  27.140  11.550  1.00  0.00            
ATOM    171  H15 EO8     2      10.400  25.310  10.280  1.00  0.00            
ATOM    172  H16 EO8     2      10.340  23.690  12.220  1.00  0.00            
ATOM    173  H17 EO8     2       8.880  24.500  12.770  1.00  0.00            
ATOM    174  H18 EO8     2       8.860  23.660  11.180  1.00  0.00            
ATOM    175  H19 EO8     2       8.950  27.380  10.590  1.00  0.00            
ATOM    176  H20 EO8     2       8.100  25.960   9.980  1.00  0.00            
ATOM    177  H21 EO8     2       7.890  26.420  11.710  1.00  0.00            
ATOM    178  H22 EO8     2      10.640  26.810  14.380  1.00  0.00            
ATOM    179  H23 EO8     2       8.880  28.120  13.970  1.00  0.00            
ATOM    180  H24 EO8     2       7.850  30.410  13.320  1.00  0.00            
ATOM    181  H25 EO8     2       9.210  32.330  12.960  1.00  0.00            
ATOM    182  H26 EO8     2      12.760  29.940  13.500  1.00  0.00            
TER
ENDMDL
MODEL        1
ATOM      1  H1  ACD     1      12.330  34.540  24.790  1.00  0.00            
ATOM      2  O1  ACD     1      11.760  34.220  25.500  1.00  0.00            
ATOM      3  C1  ACD     1      11.610  32.790  25.570  1.00  0.00            
ATOM      4  H2  ACD     1      11.090  32.620  26.520  1.00  0.00            
ATOM      5  H3  ACD     1      12.590  32.330  25.730  1.00  0.00            
ATOM      6  C2  ACD     1      10.730  32.160  24.460  1.00  0.00            
ATOM      7  H4  ACD     1      10.520  31.140  24.820  1.00  0.00            
ATOM      8  O2  ACD     1       9.500  32.870  24.350  1.00  0.00            
ATOM      9  C3  ACD     1       8.580  32.490  23.360  1.00  0.00            
ATOM     10  H5  ACD     1       7.740  33.200  23.410  1.00  0.00            
ATOM     11  O3  ACD     1       8.190  31.130  23.600  1.00  0.00            
ATOM     12  C4  ACD     1       6.830  30.780  23.800  1.00  0.00            
ATOM     13  H6  ACD     1       6.260  31.720  23.800  1.00  0.00            
ATOM     14  C5  ACD     1       6.360  29.890  22.670  1.00  0.00            
ATOM     15  H7  ACD     1       7.260  29.280  22.490  1.00  0.00            
ATOM     16  O4  ACD     1       6.070  30.720  21.520  1.00  0.00            
ATOM     17  H8  ACD     1       5.190  31.070  21.720  1.00  0.00            
ATOM     18  C6  ACD     1       5.070  29.110  22.960  1.00  0.00            
ATOM     19  H9  ACD     1       4.150  29.690  23.100  1.00  0.00            
ATOM     20  O5  ACD     1       4.860  28.130  21.970  1.00  0.00            
ATOM     21  H10 ACD     1       5.090  28.470  21.100  1.00  0.00            
ATOM     22  C7  ACD     1       5.300  28.390  24.230  1.00  0.00            
ATOM     23  H11 ACD     1       4.390  27.870  24.560  1.00  0.00            
ATOM     24  O6  ACD     1       5.670  29.280  25.270  1.00  0.00            
ATOM     25  C8  ACD     1       6.880  30.030  25.090  1.00  0.00            
ATOM     26  H12 ACD     1       7.770  29.390  25.150  1.00  0.00            
ATOM     27  C9  ACD     1       7.060  30.910  26.300  1.00  0.00            
ATOM     28  H13 ACD     1       7.770  31.730  26.130  1.00  0.00            
ATOM     29  H14 ACD     1       6.070  31.350  26.470  1.00  0.00            
ATOM     30  O7  ACD     1       7.510  30.110  27.420  1.00  0.00            
ATOM     31  H15 ACD     1       6.790  29.570  27.740  1.00  0.00            
ATOM     32  O8  ACD     1       6.420  27.440  24.170  1.00  0.00            
ATOM     33  C10 ACD     1       6.160  26.110  24.530  1.00  0.00            
ATOM     34  H16 ACD     1       5.190  25.890  24.980  1.00  0.00            
ATOM     35  C11 ACD     1       6.090  25.260  23.260  1.00  0.00            
ATOM     36  H17 ACD     1       6.940  25.580  22.650  1.00  0.00            
ATOM     37  O9  ACD     1       4.790  25.550  22.660  1.00  0.00            
ATOM     38  H18 ACD     1       4.870  26.470  22.370  1.00  0.00            
ATOM     39  C12 ACD     1       6.160  23.780  23.670  1.00  0.00            
ATOM     40  H19 ACD     1       5.270  23.460  24.240  1.00  0.00            
ATOM     41  O10 ACD     1       6.230  23.010  22.470  1.00  0.00            
ATOM     42  H20 ACD     1       7.170  23.120  22.290  1.00  0.00            
ATOM     43  C13 ACD     1       7.330  23.440  24.630  1.00  0.00            
ATOM     44  H21 ACD     1       7.350  22.370  24.850  1.00  0.00            
ATOM     45  O11 ACD     1       7.200  24.230  25.810  1.00  0.00            
ATOM     46  C14 ACD     1       7.270  25.640  25.540  1.00  0.00            
ATOM     47  H22 ACD     1       8.250  25.760  25.060  1.00  0.00            
ATOM     48  C15 ACD     1       7.280  26.470  26.750  1.00  0.00            
ATOM     49  H23 ACD     1       7.240  27.520  26.430  1.00  0.00            
ATOM     50  H24 ACD     1       6.400  26.370  27.390  1.00  0.00            
ATOM     51  O12 ACD     1       8.500  26.230  27.470  1.00  0.00            
ATOM     52  H25 ACD     1       8.440  25.300  27.700  1.00  0.00            
ATOM     53  O13 ACD     1       8.400  23.880  23.830  1.00  0.00            
ATOM     54  C16 ACD     1       9.490  22.950  23.840  1.00  0.00            
ATOM     55  H26 ACD     1       9.160  21.910  23.810  1.00  0.00            
ATOM     56  C17 ACD     1      10.120  23.240  22.500  1.00  0.00            
ATOM     57  H27 ACD     1      10.480  24.280  22.410  1.00  0.00            
ATOM     58  O14 ACD     1       9.210  22.840  21.460  1.00  0.00            
ATOM     59  H28 ACD     1       9.720  22.960  20.660  1.00  0.00            
ATOM     60  C18 ACD     1      11.410  22.320  22.490  1.00  0.00            
ATOM     61  H29 ACD     1      11.110  21.290  22.690  1.00  0.00            
ATOM     62  O15 ACD     1      12.190  22.420  21.350  1.00  0.00            
ATOM     63  H30 ACD     1      12.860  21.740  21.270  1.00  0.00            
ATOM     64  C19 ACD     1      12.390  22.750  23.540  1.00  0.00            
ATOM     65  H31 ACD     1      13.260  22.100  23.670  1.00  0.00            
ATOM     66  O16 ACD     1      11.720  22.550  24.760  1.00  0.00            
ATOM     67  C20 ACD     1      10.450  23.270  24.990  1.00  0.00            
ATOM     68  H32 ACD     1      10.660  24.340  25.000  1.00  0.00            
ATOM     69  C21 ACD     1       9.910  22.810  26.340  1.00  0.00            
ATOM     70  H33 ACD     1      10.790  22.770  26.990  1.00  0.00            
ATOM     71  H34 ACD     1       9.290  23.530  26.890  1.00  0.00            
ATOM     72  O17 ACD     1       9.390  21.510  26.430  1.00  0.00            
ATOM     73  H35 ACD     1       9.270  21.330  27.360  1.00  0.00            
ATOM     74  O18 ACD     1      12.740  24.160  23.520  1.00  0.00            
ATOM     75  C22 ACD     1      14.030  24.550  24.110  1.00  0.00            
ATOM     76  H36 ACD     1      14.590  23.640  24.370  1.00  0.00            
ATOM     77  C23 ACD     1      14.720  25.100  22.940  1.00  0.00            
ATOM     78  H37 ACD     1      14.180  25.920  22.450  1.00  0.00            
ATOM     79  O19 ACD     1      14.860  24.010  21.940  1.00  0.00            
ATOM     80  H38 ACD     1      13.970  23.810  21.620  1.00  0.00            
ATOM     81  C24 ACD     1      16.010  25.790  23.380  1.00  0.00            
ATOM     82  H39 ACD     1      16.720  25.090  23.850  1.00  0.00            
ATOM     83  O20 ACD     1      16.550  26.400  22.240  1.00  0.00            
ATOM     84  H40 ACD     1      15.980  27.140  22.010  1.00  0.00            
ATOM     85  C25 ACD     1      15.700  26.860  24.460  1.00  0.00            
ATOM     86  H41 ACD     1      16.630  27.320  24.800  1.00  0.00            
ATOM     87  O21 ACD     1      15.190  26.130  25.590  1.00  0.00            
ATOM     88  C26 ACD     1      13.900  25.500  25.310  1.00  0.00            
ATOM     89  H42 ACD     1      13.150  26.270  25.080  1.00  0.00            
ATOM     90  C27 ACD     1      13.430  24.770  26.640  1.00  0.00            
ATOM     91  H43 ACD     1      12.620  24.070  26.410  1.00  0.00            
ATOM     92  H44 ACD     1      14.250  24.130  26.980  1.00  0.00            
ATOM     93  O22 ACD     1      13.160  25.770  27.610  1.00  0.00            
ATOM     94  H45 ACD     1      12.690  25.410  28.370  1.00  0.00            
ATOM     95  O23 ACD     1      14.720  27.790  23.960  1.00  0.00            
ATOM     96  C28 ACD     1      15.080  29.020  23.350  1.00  0.00            
ATOM     97  H46 ACD     1      16.120  29.110  23.030  1.00  0.00            
ATOM     98  C29 ACD     1      14.740  30.090  24.350  1.00  0.00            
ATOM     99  H47 ACD     1      13.770  29.900  24.820  1.00  0.00            
ATOM    100  O24 ACD     1      14.690  31.440  23.750  1.00  0.00            
ATOM    101  C30 ACD     1      15.730  29.900  25.460  1.00  0.00            
ATOM    102  H48 ACD     1      15.500  30.610  26.260  1.00  0.00            
ATOM    103  H49 ACD     1      15.590  28.920  25.930  1.00  0.00            
ATOM    104  O25 ACD     1      17.120  30.100  25.130  1.00  0.00            
ATOM    105  H50 ACD     1      17.590  30.050  25.970  1.00  0.00            
ATOM    106  C31 ACD     1      14.330  29.120  22.080  1.00  0.00            
ATOM    107  H51 ACD     1      13.300  28.760  22.170  1.00  0.00            
ATOM    108  O26 ACD     1      14.890  28.170  21.130  1.00  0.00            
ATOM    109  H52 ACD     1      14.650  28.420  20.230  1.00  0.00            
ATOM    110  C32 ACD     1      14.300  30.520  21.600  1.00  0.00            
ATOM    111  H53 ACD     1      15.350  30.680  21.330  1.00  0.00            
ATOM    112  O27 ACD     1      13.560  30.640  20.380  1.00  0.00            
ATOM    113  H54 ACD     1      12.670  30.880  20.660  1.00  0.00            
ATOM    114  C33 ACD     1      13.820  31.540  22.670  1.00  0.00            
ATOM    115  H55 ACD     1      13.790  32.540  22.220  1.00  0.00            
ATOM    116  O28 ACD     1      12.530  31.160  23.110  1.00  0.00            
ATOM    117  C34 ACD     1      11.480  32.160  23.090  1.00  0.00            
ATOM    118  H56 ACD     1      11.920  33.160  23.020  1.00  0.00            
ATOM    119  C35 ACD     1      10.570  31.860  21.910  1.00  0.00            
ATOM    120  H57 ACD     1      10.370  30.790  21.860  1.00  0.00            
ATOM    121  O29 ACD     1      11.320  32.110  20.710  1.00  0.00            
ATOM    122  H58 ACD     1      10.690  32.340  20.030  1.00  0.00            
ATOM    123  C36 ACD     1       9.270  32.660  22.010  1.00  0.00            
ATOM    124  H59 ACD     1       9.510  33.730  22.010  1.00  0.00            
ATOM    125  O30 ACD     1       8.470  32.190  20.860  1.00  0.00            
ATOM    126  H60 ACD     1       7.920  31.500  21.220  1.00  0.00            
ATOM    127  C1  EO8     2      10.870  28.120  26.280  1.00  0.00            
ATOM    128  O1  EO8     2      10.080  28.330  25.110  1.00  0.00            
ATOM    129  C2  EO8     2      10.570  27.590  24.030  1.00  0.00            
ATOM    130  C3  EO8     2       9.610  27.930  22.870  1.00  0.00            
ATOM    131  O2  EO8     2      10.070  27.530  21.560  1.00  0.00            
ATOM    132  C4  EO8     2       9.510  28.080  20.410  1.00  0.00            
ATOM    133  O3  EO8     2       8.600  28.890  20.540  1.00  0.00            
ATOM    134  C5  EO8     2      10.120  27.760  19.100  1.00  0.00            
ATOM    135  C6  EO8     2      11.010  26.740  18.820  1.00  0.00            
ATOM    136  C7  EO8     2      11.760  25.920  19.830  1.00  0.00            
ATOM    137  N1  EO8     2      11.340  26.470  17.530  1.00  0.00            
ATOM    138  C8  EO8     2      10.610  26.870  16.430  1.00  0.00            
ATOM    139  C9  EO8     2      10.970  26.220  15.140  1.00  0.00            
ATOM    140  C10 EO8     2       9.750  27.900  16.560  1.00  0.00            
ATOM    141  C11 EO8     2       9.070  28.400  15.340  1.00  0.00            
ATOM    142  O4  EO8     2       9.160  28.010  14.200  1.00  0.00            
ATOM    143  O5  EO8     2       8.200  29.380  15.750  1.00  0.00            
ATOM    144  C12 EO8     2       7.580  30.240  14.750  1.00  0.00            
ATOM    145  C13 EO8     2       6.180  30.680  15.360  1.00  0.00            
ATOM    146  C14 EO8     2       8.490  31.500  14.660  1.00  0.00            
ATOM    147  C15 EO8     2       9.490  28.530  17.960  1.00  0.00            
ATOM    148  C16 EO8     2      10.040  29.970  18.000  1.00  0.00            
ATOM    149  C17 EO8     2       9.170  31.030  18.040  1.00  0.00            
ATOM    150  C18 EO8     2       9.640  32.370  17.960  1.00  0.00            
ATOM    151  C19 EO8     2      11.000  32.580  17.710  1.00  0.00            
ATOM    152  C20 EO8     2      11.920  31.550  17.640  1.00  0.00            
ATOM    153  N2  EO8     2      13.360  31.820  17.340  1.00  0.00            
ATOM    154  O6  EO8     2      14.010  30.880  16.890  1.00  0.00            
ATOM    155  O7  EO8     2      13.770  32.990  17.550  1.00  0.00            
ATOM    156  C21 EO8     2      11.410  30.230  17.790  1.00  0.00            
ATOM    157  H1  EO8     2      10.900  27.070  26.580  1.00  0.00            
ATOM    158  H2  EO8     2      11.880  28.510  26.050  1.00  0.00            
ATOM    159  H3  EO8     2      10.420  28.660  27.120  1.00  0.00            
ATOM    160  H4  EO8     2      10.560  26.520  24.280  1.00  0.00            
ATOM    161  H5  EO8     2      11.560  27.980  23.760  1.00  0.00            
ATOM    162  H6  EO8     2       9.490  29.020  22.960  1.00  0.00            
ATOM    163  H7  EO8     2       8.630  27.480  23.100  1.00  0.00            
ATOM    164  H8  EO8     2      11.120  25.450  20.580  1.00  0.00            
ATOM    165  H9  EO8     2      12.330  25.080  19.420  1.00  0.00            
ATOM    166  H10 EO8     2      12.480  26.620  20.280  1.00  0.00            
ATOM    167  H11 EO8     2      12.080  25.810  17.350  1.00  0.00            
ATOM    168  H12 EO8     2      11.160  27.030  14.420  1.00  0.00            
ATOM    169  H13 EO8     2      11.810  25.510  15.210  1.00  0.00            
ATOM    170  H14 EO8     2      10.150  25.600  14.770  1.00  0.00            
ATOM    171  H15 EO8     2       7.400  29.760  13.780  1.00  0.00            
ATOM    172  H16 EO8     2       5.380  29.980  15.070  1.00  0.00            
ATOM    173  H17 EO8     2       6.270  30.790  16.450  1.00  0.00            
ATOM    174  H18 EO8     2       5.880  31.640  14.930  1.00  0.00            
ATOM    175  H19 EO8     2       8.420  32.110  15.570  1.00  0.00            
ATOM    176  H20 EO8     2       9.510  31.110  14.490  1.00  0.00            
ATOM    177  H21 EO8     2       8.360  32.110  13.750  1.00  0.00            
ATOM    178  H22 EO8     2       8.400  28.590  18.020  1.00  0.00            
ATOM    179  H23 EO8     2       8.130  30.770  18.220  1.00  0.00            
ATOM    180  H24 EO8     2       8.960  33.210  17.970  1.00  0.00            
ATOM    181  H25 EO8     2      11.390  33.580  17.540  1.00  0.00            
ATOM    182  H26 EO8     2      12.060  29.400  17.530  1.00  0.00            
TER
ENDMDL
MODEL        1
ATOM      1  H1  ACD     1      11.060  33.940  21.080  1.00  0.00            
ATOM      2  O1  ACD     1      11.700  33.250  20.860  1.00  0.00            
ATOM      3  C1  ACD     1      11.010  32.010  20.910  1.00  0.00            
ATOM      4  H2  ACD     1      10.250  31.980  21.700  1.00  0.00            
ATOM      5  H3  ACD     1      11.770  31.300  21.260  1.00  0.00            
ATOM      6  C2  ACD     1      10.410  31.540  19.580  1.00  0.00            
ATOM      7  H4  ACD     1      10.040  30.520  19.710  1.00  0.00            
ATOM      8  O2  ACD     1       9.320  32.300  19.120  1.00  0.00            
ATOM      9  C3  ACD     1       8.780  31.790  17.930  1.00  0.00            
ATOM     10  H5  ACD     1       8.010  32.540  17.740  1.00  0.00            
ATOM     11  O3  ACD     1       8.180  30.470  18.090  1.00  0.00            
ATOM     12  C4  ACD     1       6.830  30.420  18.610  1.00  0.00            
ATOM     13  H6  ACD     1       6.410  31.430  18.770  1.00  0.00            
ATOM     14  C5  ACD     1       6.050  29.780  17.460  1.00  0.00            
ATOM     15  H7  ACD     1       6.480  28.820  17.140  1.00  0.00            
ATOM     16  O4  ACD     1       5.970  30.620  16.320  1.00  0.00            
ATOM     17  H8  ACD     1       5.580  31.490  16.470  1.00  0.00            
ATOM     18  C6  ACD     1       4.620  29.330  17.960  1.00  0.00            
ATOM     19  H9  ACD     1       4.010  30.160  18.340  1.00  0.00            
ATOM     20  O5  ACD     1       3.940  28.500  16.990  1.00  0.00            
ATOM     21  H10 ACD     1       3.760  29.050  16.230  1.00  0.00            
ATOM     22  C7  ACD     1       4.800  28.390  19.140  1.00  0.00            
ATOM     23  H11 ACD     1       3.830  28.030  19.490  1.00  0.00            
ATOM     24  O6  ACD     1       5.360  29.210  20.220  1.00  0.00            
ATOM     25  C8  ACD     1       6.740  29.640  19.920  1.00  0.00            
ATOM     26  H12 ACD     1       7.330  28.730  19.780  1.00  0.00            
ATOM     27  C9  ACD     1       7.250  30.480  21.080  1.00  0.00            
ATOM     28  H13 ACD     1       7.040  29.930  22.010  1.00  0.00            
ATOM     29  H14 ACD     1       8.320  30.680  21.010  1.00  0.00            
ATOM     30  O7  ACD     1       6.550  31.710  21.140  1.00  0.00            
ATOM     31  H15 ACD     1       6.960  32.240  21.830  1.00  0.00            
ATOM     32  O8  ACD     1       5.720  27.350  18.880  1.00  0.00            
ATOM     33  C10 ACD     1       5.370  26.140  19.490  1.00  0.00            
ATOM     34  H16 ACD     1       4.430  26.280  20.050  1.00  0.00            
ATOM     35  C11 ACD     1       5.060  25.260  18.330  1.00  0.00            
ATOM     36  H17 ACD     1       5.850  25.400  17.580  1.00  0.00            
ATOM     37  O9  ACD     1       3.870  25.730  17.620  1.00  0.00            
ATOM     38  H18 ACD     1       3.990  26.680  17.530  1.00  0.00            
ATOM     39  C12 ACD     1       5.000  23.730  18.650  1.00  0.00            
ATOM     40  H19 ACD     1       4.100  23.440  19.200  1.00  0.00            
ATOM     41  O10 ACD     1       4.940  22.840  17.520  1.00  0.00            
ATOM     42  H20 ACD     1       4.030  22.870  17.220  1.00  0.00            
ATOM     43  C13 ACD     1       6.100  23.360  19.500  1.00  0.00            
ATOM     44  H21 ACD     1       5.990  22.330  19.850  1.00  0.00            
ATOM     45  O11 ACD     1       6.100  24.200  20.620  1.00  0.00            
ATOM     46  C14 ACD     1       6.480  25.560  20.370  1.00  0.00            
ATOM     47  H22 ACD     1       7.470  25.550  19.890  1.00  0.00            
ATOM     48  C15 ACD     1       6.440  26.250  21.710  1.00  0.00            
ATOM     49  H23 ACD     1       6.890  27.250  21.690  1.00  0.00            
ATOM     50  H24 ACD     1       5.460  26.330  22.190  1.00  0.00            
ATOM     51  O12 ACD     1       7.280  25.470  22.650  1.00  0.00            
ATOM     52  H25 ACD     1       6.820  24.660  22.880  1.00  0.00            
ATOM     53  O13 ACD     1       7.330  23.420  18.810  1.00  0.00            
ATOM     54  C16 ACD     1       8.330  22.430  19.170  1.00  0.00            
ATOM     55  H26 ACD     1       7.850  21.450  19.060  1.00  0.00            
ATOM     56  C17 ACD     1       9.440  22.680  18.140  1.00  0.00            
ATOM     57  H27 ACD     1       9.800  23.710  18.170  1.00  0.00            
ATOM     58  O14 ACD     1       8.780  22.520  16.830  1.00  0.00            
ATOM     59  H28 ACD     1       8.080  23.180  16.870  1.00  0.00            
ATOM     60  C18 ACD     1      10.590  21.770  18.410  1.00  0.00            
ATOM     61  H29 ACD     1      10.350  20.700  18.380  1.00  0.00            
ATOM     62  O15 ACD     1      11.660  21.990  17.470  1.00  0.00            
ATOM     63  H30 ACD     1      11.400  21.830  16.560  1.00  0.00            
ATOM     64  C19 ACD     1      11.090  22.030  19.860  1.00  0.00            
ATOM     65  H31 ACD     1      11.860  21.290  20.060  1.00  0.00            
ATOM     66  O16 ACD     1      10.010  21.790  20.750  1.00  0.00            
ATOM     67  C20 ACD     1       8.790  22.570  20.630  1.00  0.00            
ATOM     68  H32 ACD     1       9.040  23.630  20.730  1.00  0.00            
ATOM     69  C21 ACD     1       7.890  21.940  21.680  1.00  0.00            
ATOM     70  H33 ACD     1       8.520  21.950  22.580  1.00  0.00            
ATOM     71  H34 ACD     1       7.130  22.660  22.020  1.00  0.00            
ATOM     72  O17 ACD     1       7.300  20.700  21.290  1.00  0.00            
ATOM     73  H35 ACD     1       8.070  20.130  21.250  1.00  0.00            
ATOM     74  O18 ACD     1      11.590  23.370  20.040  1.00  0.00            
ATOM     75  C22 ACD     1      12.820  23.640  20.750  1.00  0.00            
ATOM     76  H36 ACD     1      13.210  22.790  21.320  1.00  0.00            
ATOM     77  C23 ACD     1      13.760  24.100  19.600  1.00  0.00            
ATOM     78  H37 ACD     1      13.200  24.910  19.110  1.00  0.00            
ATOM     79  O19 ACD     1      14.080  23.010  18.670  1.00  0.00            
ATOM     80  H38 ACD     1      13.250  22.640  18.360  1.00  0.00            
ATOM     81  C24 ACD     1      15.020  24.660  20.170  1.00  0.00            
ATOM     82  H39 ACD     1      15.610  23.910  20.710  1.00  0.00            
ATOM     83  O20 ACD     1      15.920  25.070  19.140  1.00  0.00            
ATOM     84  H40 ACD     1      15.480  25.840  18.780  1.00  0.00            
ATOM     85  C25 ACD     1      14.700  25.850  21.130  1.00  0.00            
ATOM     86  H41 ACD     1      15.640  26.190  21.560  1.00  0.00            
ATOM     87  O21 ACD     1      13.880  25.400  22.180  1.00  0.00            
ATOM     88  C26 ACD     1      12.580  24.850  21.640  1.00  0.00            
ATOM     89  H42 ACD     1      12.050  25.640  21.090  1.00  0.00            
ATOM     90  C27 ACD     1      11.890  24.280  22.870  1.00  0.00            
ATOM     91  H43 ACD     1      10.920  23.820  22.620  1.00  0.00            
ATOM     92  H44 ACD     1      12.450  23.510  23.420  1.00  0.00            
ATOM     93  O22 ACD     1      11.470  25.380  23.710  1.00  0.00            
ATOM     94  H45 ACD     1      11.090  25.070  24.540  1.00  0.00            
ATOM     95  O23 ACD     1      14.000  26.910  20.460  1.00  0.00            
ATOM     96  C28 ACD     1      14.640  28.210  20.230  1.00  0.00            
ATOM     97  H46 ACD     1      15.710  28.130  20.500  1.00  0.00            
ATOM     98  C29 ACD     1      13.900  29.230  21.080  1.00  0.00            
ATOM     99  H47 ACD     1      12.830  29.000  21.030  1.00  0.00            
ATOM    100  O24 ACD     1      14.020  30.560  20.500  1.00  0.00            
ATOM    101  C30 ACD     1      14.310  29.170  22.560  1.00  0.00            
ATOM    102  H48 ACD     1      13.690  29.840  23.160  1.00  0.00            
ATOM    103  H49 ACD     1      14.010  28.150  22.810  1.00  0.00            
ATOM    104  O25 ACD     1      15.670  29.420  22.730  1.00  0.00            
ATOM    105  H50 ACD     1      16.130  28.570  22.770  1.00  0.00            
ATOM    106  C31 ACD     1      14.480  28.360  18.680  1.00  0.00            
ATOM    107  H51 ACD     1      13.480  28.020  18.400  1.00  0.00            
ATOM    108  O26 ACD     1      15.400  27.530  17.980  1.00  0.00            
ATOM    109  H52 ACD     1      15.370  27.740  17.050  1.00  0.00            
ATOM    110  C32 ACD     1      14.690  29.790  18.360  1.00  0.00            
ATOM    111  H53 ACD     1      15.700  30.110  18.650  1.00  0.00            
ATOM    112  O27 ACD     1      14.440  30.030  16.980  1.00  0.00            
ATOM    113  H54 ACD     1      13.480  30.090  16.910  1.00  0.00            
ATOM    114  C33 ACD     1      13.730  30.650  19.120  1.00  0.00            
ATOM    115  H55 ACD     1      13.900  31.710  18.890  1.00  0.00            
ATOM    116  O28 ACD     1      12.410  30.330  18.850  1.00  0.00            
ATOM    117  C34 ACD     1      11.450  31.340  18.470  1.00  0.00            
ATOM    118  H56 ACD     1      11.980  32.290  18.320  1.00  0.00            
ATOM    119  C35 ACD     1      10.950  30.870  17.100  1.00  0.00            
ATOM    120  H57 ACD     1      10.580  29.840  17.090  1.00  0.00            
ATOM    121  O29 ACD     1      12.120  30.970  16.110  1.00  0.00            
ATOM    122  H58 ACD     1      12.070  31.730  15.520  1.00  0.00            
ATOM    123  C36 ACD     1       9.720  31.740  16.780  1.00  0.00            
ATOM    124  H59 ACD     1      10.130  32.760  16.730  1.00  0.00            
ATOM    125  O30 ACD     1       9.010  31.370  15.590  1.00  0.00            
ATOM    126  H60 ACD     1       8.790  30.440  15.740  1.00  0.00            
ATOM    127  C1  EO8     2       9.840  27.530  22.000  1.00  0.00            
ATOM    128  O1  EO8     2       9.650  27.920  20.700  1.00  0.00            
ATOM    129  C2  EO8     2      10.380  27.240  19.720  1.00  0.00            
ATOM    130  C3  EO8     2       9.670  27.460  18.310  1.00  0.00            
ATOM    131  O2  EO8     2      10.570  26.970  17.240  1.00  0.00            
ATOM    132  C4  EO8     2      10.120  27.250  15.960  1.00  0.00            
ATOM    133  O3  EO8     2       9.200  28.010  15.680  1.00  0.00            
ATOM    134  C5  EO8     2      10.880  26.580  14.880  1.00  0.00            
ATOM    135  C6  EO8     2      11.850  25.640  15.080  1.00  0.00            
ATOM    136  C7  EO8     2      12.460  25.090  16.360  1.00  0.00            
ATOM    137  N1  EO8     2      12.510  25.140  13.990  1.00  0.00            
ATOM    138  C8  EO8     2      12.150  25.290  12.680  1.00  0.00            
ATOM    139  C9  EO8     2      13.040  24.590  11.710  1.00  0.00            
ATOM    140  C10 EO8     2      11.130  26.160  12.440  1.00  0.00            
ATOM    141  C11 EO8     2      10.570  26.300  11.060  1.00  0.00            
ATOM    142  O4  EO8     2      11.160  26.000  10.040  1.00  0.00            
ATOM    143  O5  EO8     2       9.370  27.000  11.030  1.00  0.00            
ATOM    144  C12 EO8     2       8.700  27.080   9.750  1.00  0.00            
ATOM    145  C13 EO8     2       7.240  27.350  10.070  1.00  0.00            
ATOM    146  C14 EO8     2       9.260  28.270   9.030  1.00  0.00            
ATOM    147  C15 EO8     2      10.500  27.050  13.480  1.00  0.00            
ATOM    148  C16 EO8     2      10.890  28.530  13.240  1.00  0.00            
ATOM    149  C17 EO8     2       9.880  29.420  12.870  1.00  0.00            
ATOM    150  C18 EO8     2      10.250  30.720  12.530  1.00  0.00            
ATOM    151  C19 EO8     2      11.590  31.020  12.450  1.00  0.00            
ATOM    152  C20 EO8     2      12.620  30.180  12.990  1.00  0.00            
ATOM    153  N2  EO8     2      14.030  30.630  13.130  1.00  0.00            
ATOM    154  O6  EO8     2      14.840  29.850  13.670  1.00  0.00            
ATOM    155  O7  EO8     2      14.390  31.640  12.550  1.00  0.00            
ATOM    156  C21 EO8     2      12.200  28.940  13.450  1.00  0.00            
ATOM    157  H1  EO8     2       9.720  26.450  22.080  1.00  0.00            
ATOM    158  H2  EO8     2      10.860  27.770  22.300  1.00  0.00            
ATOM    159  H3  EO8     2       9.280  28.020  22.800  1.00  0.00            
ATOM    160  H4  EO8     2      10.440  26.160  19.890  1.00  0.00            
ATOM    161  H5  EO8     2      11.390  27.670  19.720  1.00  0.00            
ATOM    162  H6  EO8     2       9.440  28.530  18.200  1.00  0.00            
ATOM    163  H7  EO8     2       8.700  26.960  18.340  1.00  0.00            
ATOM    164  H8  EO8     2      11.650  24.830  17.060  1.00  0.00            
ATOM    165  H9  EO8     2      13.060  24.170  16.260  1.00  0.00            
ATOM    166  H10 EO8     2      13.200  25.740  16.830  1.00  0.00            
ATOM    167  H11 EO8     2      13.040  24.280  14.130  1.00  0.00            
ATOM    168  H12 EO8     2      13.470  25.310  11.000  1.00  0.00            
ATOM    169  H13 EO8     2      13.850  24.090  12.250  1.00  0.00            
ATOM    170  H14 EO8     2      12.510  23.930  11.020  1.00  0.00            
ATOM    171  H15 EO8     2       8.840  26.160   9.180  1.00  0.00            
ATOM    172  H16 EO8     2       7.080  28.090  10.870  1.00  0.00            
ATOM    173  H17 EO8     2       6.690  27.790   9.220  1.00  0.00            
ATOM    174  H18 EO8     2       6.700  26.430  10.320  1.00  0.00            
ATOM    175  H19 EO8     2       8.760  28.500   8.080  1.00  0.00            
ATOM    176  H20 EO8     2       9.160  29.150   9.670  1.00  0.00            
ATOM    177  H21 EO8     2      10.320  28.330   8.740  1.00  0.00            
ATOM    178  H22 EO8     2       9.410  26.920  13.460  1.00  0.00            
ATOM    179  H23 EO8     2       8.820  29.190  12.880  1.00  0.00            
ATOM    180  H24 EO8     2       9.520  31.430  12.160  1.00  0.00            
ATOM    181  H25 EO8     2      11.790  32.030  12.080  1.00  0.00            
ATOM    182  H26 EO8     2      12.910  28.240  13.870  1.00  0.00            
TER
ENDMDL
MODEL        1
ATOM      1  H1  ACD     1       7.700  36.300  27.650  1.00  0.00            
ATOM      2  O1  ACD     1       7.880  35.870  28.480  1.00  0.00            
ATOM      3  C1  ACD     1       9.200  36.360  28.570  1.00  0.00            
ATOM      4  H2  ACD     1       9.840  35.820  29.280  1.00  0.00            
ATOM      5  H3  ACD     1       9.230  37.420  28.870  1.00  0.00            
ATOM      6  C2  ACD     1       9.870  36.170  27.150  1.00  0.00            
ATOM      7  H4  ACD     1      10.080  35.110  26.990  1.00  0.00            
ATOM      8  O2  ACD     1       8.920  36.590  26.160  1.00  0.00            
ATOM      9  C3  ACD     1       9.360  36.440  24.870  1.00  0.00            
ATOM     10  H5  ACD     1       8.540  36.690  24.180  1.00  0.00            
ATOM     11  O3  ACD     1       9.870  35.110  24.650  1.00  0.00            
ATOM     12  C4  ACD     1       9.000  34.140  24.070  1.00  0.00            
ATOM     13  H6  ACD     1       8.010  34.580  23.940  1.00  0.00            
ATOM     14  C5  ACD     1       9.480  33.930  22.590  1.00  0.00            
ATOM     15  H7  ACD     1      10.530  33.630  22.460  1.00  0.00            
ATOM     16  O4  ACD     1       9.430  35.160  21.810  1.00  0.00            
ATOM     17  H8  ACD     1       9.980  35.790  22.290  1.00  0.00            
ATOM     18  C6  ACD     1       8.750  32.700  21.970  1.00  0.00            
ATOM     19  H9  ACD     1       7.690  32.960  21.840  1.00  0.00            
ATOM     20  O5  ACD     1       9.370  32.340  20.730  1.00  0.00            
ATOM     21  H10 ACD     1       9.450  33.150  20.200  1.00  0.00            
ATOM     22  C7  ACD     1       8.850  31.450  22.880  1.00  0.00            
ATOM     23  H11 ACD     1       8.240  30.690  22.380  1.00  0.00            
ATOM     24  O6  ACD     1       8.360  31.730  24.220  1.00  0.00            
ATOM     25  C8  ACD     1       8.930  32.880  24.870  1.00  0.00            
ATOM     26  H12 ACD     1       9.930  32.520  25.100  1.00  0.00            
ATOM     27  C9  ACD     1       8.180  33.080  26.170  1.00  0.00            
ATOM     28  H13 ACD     1       8.600  33.910  26.750  1.00  0.00            
ATOM     29  H14 ACD     1       7.160  33.180  25.770  1.00  0.00            
ATOM     30  O7  ACD     1       8.530  31.930  26.970  1.00  0.00            
ATOM     31  H15 ACD     1       8.000  31.180  26.680  1.00  0.00            
ATOM     32  O8  ACD     1      10.200  30.970  22.970  1.00  0.00            
ATOM     33  C10 ACD     1      10.470  29.600  22.630  1.00  0.00            
ATOM     34  H16 ACD     1       9.620  29.040  22.220  1.00  0.00            
ATOM     35  C11 ACD     1      11.480  29.630  21.550  1.00  0.00            
ATOM     36  H17 ACD     1      12.240  30.400  21.770  1.00  0.00            
ATOM     37  O9  ACD     1      10.920  30.130  20.260  1.00  0.00            
ATOM     38  H18 ACD     1      10.430  30.950  20.400  1.00  0.00            
ATOM     39  C12 ACD     1      12.270  28.330  21.460  1.00  0.00            
ATOM     40  H19 ACD     1      11.700  27.510  21.000  1.00  0.00            
ATOM     41  O10 ACD     1      13.470  28.450  20.670  1.00  0.00            
ATOM     42  H20 ACD     1      14.070  29.040  21.130  1.00  0.00            
ATOM     43  C13 ACD     1      12.770  27.940  22.920  1.00  0.00            
ATOM     44  H21 ACD     1      13.190  26.930  22.860  1.00  0.00            
ATOM     45  O11 ACD     1      11.660  27.760  23.720  1.00  0.00            
ATOM     46  C14 ACD     1      10.790  28.890  23.910  1.00  0.00            
ATOM     47  H22 ACD     1      11.320  29.560  24.590  1.00  0.00            
ATOM     48  C15 ACD     1       9.530  28.460  24.710  1.00  0.00            
ATOM     49  H23 ACD     1       8.680  29.090  24.420  1.00  0.00            
ATOM     50  H24 ACD     1       9.330  27.390  24.580  1.00  0.00            
ATOM     51  O12 ACD     1       9.780  28.710  26.080  1.00  0.00            
ATOM     52  H25 ACD     1       8.930  28.840  26.510  1.00  0.00            
ATOM     53  O13 ACD     1      13.670  29.040  23.360  1.00  0.00            
ATOM     54  C16 ACD     1      15.020  28.770  23.790  1.00  0.00            
ATOM     55  H26 ACD     1      15.380  27.800  23.420  1.00  0.00            
ATOM     56  C17 ACD     1      15.810  29.960  23.330  1.00  0.00            
ATOM     57  H27 ACD     1      15.350  30.870  23.740  1.00  0.00            
ATOM     58  O14 ACD     1      15.500  30.090  21.930  1.00  0.00            
ATOM     59  H28 ACD     1      16.060  30.720  21.470  1.00  0.00            
ATOM     60  C18 ACD     1      17.260  29.850  23.710  1.00  0.00            
ATOM     61  H29 ACD     1      17.640  28.930  23.240  1.00  0.00            
ATOM     62  O15 ACD     1      18.000  30.950  23.240  1.00  0.00            
ATOM     63  H30 ACD     1      17.710  31.650  23.830  1.00  0.00            
ATOM     64  C19 ACD     1      17.300  29.820  25.230  1.00  0.00            
ATOM     65  H31 ACD     1      18.320  29.730  25.620  1.00  0.00            
ATOM     66  O16 ACD     1      16.410  28.740  25.740  1.00  0.00            
ATOM     67  C20 ACD     1      15.070  28.740  25.380  1.00  0.00            
ATOM     68  H32 ACD     1      14.570  29.630  25.780  1.00  0.00            
ATOM     69  C21 ACD     1      14.310  27.520  26.060  1.00  0.00            
ATOM     70  H33 ACD     1      14.640  27.610  27.100  1.00  0.00            
ATOM     71  H34 ACD     1      13.230  27.700  25.940  1.00  0.00            
ATOM     72  O17 ACD     1      14.570  26.330  25.420  1.00  0.00            
ATOM     73  H35 ACD     1      14.230  25.590  25.940  1.00  0.00            
ATOM     74  O18 ACD     1      16.730  31.090  25.700  1.00  0.00            
ATOM     75  C22 ACD     1      17.440  31.820  26.730  1.00  0.00            
ATOM     76  H36 ACD     1      18.350  31.270  26.970  1.00  0.00            
ATOM     77  C23 ACD     1      17.590  33.240  26.240  1.00  0.00            
ATOM     78  H37 ACD     1      16.580  33.560  25.970  1.00  0.00            
ATOM     79  O19 ACD     1      18.430  33.270  25.060  1.00  0.00            
ATOM     80  H38 ACD     1      18.930  34.090  24.940  1.00  0.00            
ATOM     81  C24 ACD     1      18.010  34.220  27.310  1.00  0.00            
ATOM     82  H39 ACD     1      19.010  33.970  27.690  1.00  0.00            
ATOM     83  O20 ACD     1      18.030  35.630  26.860  1.00  0.00            
ATOM     84  H40 ACD     1      17.210  36.040  27.170  1.00  0.00            
ATOM     85  C25 ACD     1      17.010  34.110  28.480  1.00  0.00            
ATOM     86  H41 ACD     1      17.450  34.770  29.230  1.00  0.00            
ATOM     87  O21 ACD     1      17.010  32.860  28.970  1.00  0.00            
ATOM     88  C26 ACD     1      16.660  31.830  28.020  1.00  0.00            
ATOM     89  H42 ACD     1      15.580  31.950  27.840  1.00  0.00            
ATOM     90  C27 ACD     1      16.700  30.510  28.690  1.00  0.00            
ATOM     91  H43 ACD     1      16.010  30.300  29.520  1.00  0.00            
ATOM     92  H44 ACD     1      16.340  29.750  27.970  1.00  0.00            
ATOM     93  O22 ACD     1      17.940  30.090  29.140  1.00  0.00            
ATOM     94  H45 ACD     1      18.050  30.470  30.020  1.00  0.00            
ATOM     95  O23 ACD     1      15.720  34.470  28.090  1.00  0.00            
ATOM     96  C28 ACD     1      14.930  35.290  28.980  1.00  0.00            
ATOM     97  H46 ACD     1      15.370  35.290  29.990  1.00  0.00            
ATOM     98  C29 ACD     1      13.560  34.600  29.130  1.00  0.00            
ATOM     99  H47 ACD     1      13.280  34.420  28.090  1.00  0.00            
ATOM    100  O24 ACD     1      12.630  35.530  29.780  1.00  0.00            
ATOM    101  C30 ACD     1      13.520  33.270  29.880  1.00  0.00            
ATOM    102  H48 ACD     1      12.550  32.750  29.850  1.00  0.00            
ATOM    103  H49 ACD     1      14.180  32.560  29.360  1.00  0.00            
ATOM    104  O25 ACD     1      14.010  33.350  31.240  1.00  0.00            
ATOM    105  H50 ACD     1      13.690  34.080  31.780  1.00  0.00            
ATOM    106  C31 ACD     1      14.940  36.690  28.430  1.00  0.00            
ATOM    107  H51 ACD     1      14.680  36.630  27.370  1.00  0.00            
ATOM    108  O26 ACD     1      16.290  37.260  28.510  1.00  0.00            
ATOM    109  H52 ACD     1      16.230  38.130  28.110  1.00  0.00            
ATOM    110  C32 ACD     1      13.800  37.510  29.080  1.00  0.00            
ATOM    111  H53 ACD     1      14.070  37.590  30.140  1.00  0.00            
ATOM    112  O27 ACD     1      13.530  38.730  28.480  1.00  0.00            
ATOM    113  H54 ACD     1      13.140  38.520  27.620  1.00  0.00            
ATOM    114  C33 ACD     1      12.470  36.710  29.040  1.00  0.00            
ATOM    115  H55 ACD     1      11.720  37.360  29.500  1.00  0.00            
ATOM    116  O28 ACD     1      12.140  36.530  27.720  1.00  0.00            
ATOM    117  C34 ACD     1      11.020  37.160  27.110  1.00  0.00            
ATOM    118  H56 ACD     1      10.800  38.120  27.590  1.00  0.00            
ATOM    119  C35 ACD     1      11.560  37.350  25.690  1.00  0.00            
ATOM    120  H57 ACD     1      12.200  36.490  25.430  1.00  0.00            
ATOM    121  O29 ACD     1      12.350  38.550  25.670  1.00  0.00            
ATOM    122  H58 ACD     1      12.780  38.670  24.820  1.00  0.00            
ATOM    123  C36 ACD     1      10.490  37.460  24.570  1.00  0.00            
ATOM    124  H59 ACD     1      10.000  38.440  24.610  1.00  0.00            
ATOM    125  O30 ACD     1      10.990  37.130  23.220  1.00  0.00            
ATOM    126  H60 ACD     1      11.860  37.530  23.160  1.00  0.00            
ATOM    127  C1  EO8     2      12.800  31.460  26.740  1.00  0.00            
ATOM    128  O1  EO8     2      13.700  32.250  25.960  1.00  0.00            
ATOM    129  C2  EO8     2      12.980  32.860  24.830  1.00  0.00            
ATOM    130  C3  EO8     2      13.460  34.240  24.570  1.00  0.00            
ATOM    131  O2  EO8     2      14.830  34.110  24.010  1.00  0.00            
ATOM    132  C4  EO8     2      15.640  35.180  23.890  1.00  0.00            
ATOM    133  O3  EO8     2      15.400  36.210  24.530  1.00  0.00            
ATOM    134  C5  EO8     2      16.710  35.000  22.920  1.00  0.00            
ATOM    135  C6  EO8     2      17.710  35.900  22.830  1.00  0.00            
ATOM    136  C7  EO8     2      18.010  37.180  23.610  1.00  0.00            
ATOM    137  N1  EO8     2      18.730  35.720  21.910  1.00  0.00            
ATOM    138  C8  EO8     2      18.730  34.720  20.960  1.00  0.00            
ATOM    139  C9  EO8     2      19.930  34.790  20.080  1.00  0.00            
ATOM    140  C10 EO8     2      17.730  33.840  20.860  1.00  0.00            
ATOM    141  C11 EO8     2      17.810  32.760  19.840  1.00  0.00            
ATOM    142  O4  EO8     2      18.230  32.980  18.720  1.00  0.00            
ATOM    143  O5  EO8     2      17.150  31.610  20.100  1.00  0.00            
ATOM    144  C12 EO8     2      17.300  30.540  19.160  1.00  0.00            
ATOM    145  C13 EO8     2      18.010  29.320  19.730  1.00  0.00            
ATOM    146  C14 EO8     2      15.830  30.200  18.730  1.00  0.00            
ATOM    147  C15 EO8     2      16.520  33.910  21.840  1.00  0.00            
ATOM    148  C16 EO8     2      15.260  34.150  21.030  1.00  0.00            
ATOM    149  C17 EO8     2      14.260  33.270  21.280  1.00  0.00            
ATOM    150  C18 EO8     2      12.970  33.380  20.650  1.00  0.00            
ATOM    151  C19 EO8     2      12.830  34.370  19.650  1.00  0.00            
ATOM    152  C20 EO8     2      13.870  35.270  19.320  1.00  0.00            
ATOM    153  N2  EO8     2      13.670  36.160  18.170  1.00  0.00            
ATOM    154  O6  EO8     2      12.530  36.650  18.030  1.00  0.00            
ATOM    155  O7  EO8     2      14.550  36.380  17.410  1.00  0.00            
ATOM    156  C21 EO8     2      15.040  35.200  20.130  1.00  0.00            
ATOM    157  H1  EO8     2      12.680  30.470  26.280  1.00  0.00            
ATOM    158  H2  EO8     2      13.250  31.330  27.730  1.00  0.00            
ATOM    159  H3  EO8     2      11.820  31.940  26.860  1.00  0.00            
ATOM    160  H4  EO8     2      11.930  32.820  25.130  1.00  0.00            
ATOM    161  H5  EO8     2      13.070  32.270  23.910  1.00  0.00            
ATOM    162  H6  EO8     2      13.530  34.820  25.500  1.00  0.00            
ATOM    163  H7  EO8     2      12.690  34.700  23.940  1.00  0.00            
ATOM    164  H8  EO8     2      17.890  36.960  24.680  1.00  0.00            
ATOM    165  H9  EO8     2      18.950  37.710  23.380  1.00  0.00            
ATOM    166  H10 EO8     2      17.220  37.830  23.210  1.00  0.00            
ATOM    167  H11 EO8     2      19.520  36.340  21.860  1.00  0.00            
ATOM    168  H12 EO8     2      20.630  35.590  20.360  1.00  0.00            
ATOM    169  H13 EO8     2      20.550  33.890  20.090  1.00  0.00            
ATOM    170  H14 EO8     2      19.670  35.050  19.050  1.00  0.00            
ATOM    171  H15 EO8     2      17.890  30.670  18.240  1.00  0.00            
ATOM    172  H16 EO8     2      18.240  28.480  19.060  1.00  0.00            
ATOM    173  H17 EO8     2      18.950  29.680  20.160  1.00  0.00            
ATOM    174  H18 EO8     2      17.420  28.940  20.580  1.00  0.00            
ATOM    175  H19 EO8     2      15.270  31.140  18.780  1.00  0.00            
ATOM    176  H20 EO8     2      15.790  29.710  17.750  1.00  0.00            
ATOM    177  H21 EO8     2      15.540  29.380  19.400  1.00  0.00            
ATOM    178  H22 EO8     2      16.520  32.960  22.400  1.00  0.00            
ATOM    179  H23 EO8     2      14.420  32.530  22.060  1.00  0.00            
ATOM    180  H24 EO8     2      12.140  32.700  20.780  1.00  0.00            
ATOM    181  H25 EO8     2      11.880  34.430  19.130  1.00  0.00            
ATOM    182  H26 EO8     2      15.780  35.980  20.010  1.00  0.00            
TER
ENDMDL
MODEL        1
ATOM      1  H1  ACD     1      15.660  37.110  29.390  1.00  0.00            
ATOM      2  O1  ACD     1      16.150  36.610  30.050  1.00  0.00            
ATOM      3  C1  ACD     1      17.340  36.060  29.460  1.00  0.00            
ATOM      4  H2  ACD     1      17.840  35.340  30.120  1.00  0.00            
ATOM      5  H3  ACD     1      18.040  36.850  29.200  1.00  0.00            
ATOM      6  C2  ACD     1      17.000  35.380  28.110  1.00  0.00            
ATOM      7  H4  ACD     1      16.190  34.680  28.330  1.00  0.00            
ATOM      8  O2  ACD     1      16.580  36.360  27.180  1.00  0.00            
ATOM      9  C3  ACD     1      16.220  35.860  25.850  1.00  0.00            
ATOM     10  H5  ACD     1      16.030  36.690  25.170  1.00  0.00            
ATOM     11  O3  ACD     1      15.130  35.080  26.150  1.00  0.00            
ATOM     12  C4  ACD     1      13.850  35.550  25.720  1.00  0.00            
ATOM     13  H6  ACD     1      14.100  36.460  25.170  1.00  0.00            
ATOM     14  C5  ACD     1      13.200  34.570  24.640  1.00  0.00            
ATOM     15  H7  ACD     1      13.110  33.620  25.200  1.00  0.00            
ATOM     16  O4  ACD     1      14.010  34.540  23.470  1.00  0.00            
ATOM     17  H8  ACD     1      13.520  34.630  22.650  1.00  0.00            
ATOM     18  C6  ACD     1      11.890  35.350  24.300  1.00  0.00            
ATOM     19  H9  ACD     1      12.270  36.340  24.030  1.00  0.00            
ATOM     20  O5  ACD     1      11.250  34.640  23.210  1.00  0.00            
ATOM     21  H10 ACD     1      11.270  33.760  23.590  1.00  0.00            
ATOM     22  C7  ACD     1      11.010  35.510  25.450  1.00  0.00            
ATOM     23  H11 ACD     1      10.140  36.130  25.220  1.00  0.00            
ATOM     24  O6  ACD     1      11.690  36.200  26.510  1.00  0.00            
ATOM     25  C8  ACD     1      12.970  35.690  26.970  1.00  0.00            
ATOM     26  H12 ACD     1      12.880  34.740  27.510  1.00  0.00            
ATOM     27  C9  ACD     1      13.460  36.830  27.900  1.00  0.00            
ATOM     28  H13 ACD     1      14.450  36.550  28.280  1.00  0.00            
ATOM     29  H14 ACD     1      13.580  37.780  27.370  1.00  0.00            
ATOM     30  O7  ACD     1      12.610  37.070  28.990  1.00  0.00            
ATOM     31  H15 ACD     1      13.060  37.670  29.590  1.00  0.00            
ATOM     32  O8  ACD     1      10.670  34.180  25.920  1.00  0.00            
ATOM     33  C10 ACD     1       9.600  34.020  26.810  1.00  0.00            
ATOM     34  H16 ACD     1       8.670  34.450  26.430  1.00  0.00            
ATOM     35  C11 ACD     1       9.510  32.510  26.820  1.00  0.00            
ATOM     36  H17 ACD     1      10.460  32.030  27.080  1.00  0.00            
ATOM     37  O9  ACD     1       9.150  31.970  25.470  1.00  0.00            
ATOM     38  H18 ACD     1       9.960  31.960  24.960  1.00  0.00            
ATOM     39  C12 ACD     1       8.620  32.030  27.950  1.00  0.00            
ATOM     40  H19 ACD     1       7.610  32.390  27.740  1.00  0.00            
ATOM     41  O10 ACD     1       8.540  30.640  28.100  1.00  0.00            
ATOM     42  H20 ACD     1       7.640  30.510  27.810  1.00  0.00            
ATOM     43  C13 ACD     1       9.060  32.570  29.290  1.00  0.00            
ATOM     44  H21 ACD     1       8.320  32.220  30.010  1.00  0.00            
ATOM     45  O11 ACD     1       8.960  33.980  29.250  1.00  0.00            
ATOM     46  C14 ACD     1       9.810  34.620  28.240  1.00  0.00            
ATOM     47  H22 ACD     1      10.880  34.600  28.460  1.00  0.00            
ATOM     48  C15 ACD     1       9.380  36.060  28.260  1.00  0.00            
ATOM     49  H23 ACD     1       9.650  36.610  27.350  1.00  0.00            
ATOM     50  H24 ACD     1       8.290  36.060  28.380  1.00  0.00            
ATOM     51  O12 ACD     1       9.890  36.720  29.380  1.00  0.00            
ATOM     52  H25 ACD     1      10.850  36.630  29.450  1.00  0.00            
ATOM     53  O13 ACD     1      10.410  32.070  29.610  1.00  0.00            
ATOM     54  C16 ACD     1      10.450  30.890  30.410  1.00  0.00            
ATOM     55  H26 ACD     1       9.470  30.420  30.580  1.00  0.00            
ATOM     56  C17 ACD     1      11.330  29.880  29.720  1.00  0.00            
ATOM     57  H27 ACD     1      12.340  30.300  29.650  1.00  0.00            
ATOM     58  O14 ACD     1      10.900  29.460  28.440  1.00  0.00            
ATOM     59  H28 ACD     1      10.010  29.740  28.240  1.00  0.00            
ATOM     60  C18 ACD     1      11.440  28.690  30.690  1.00  0.00            
ATOM     61  H29 ACD     1      10.420  28.360  30.930  1.00  0.00            
ATOM     62  O15 ACD     1      12.100  27.490  30.260  1.00  0.00            
ATOM     63  H30 ACD     1      11.540  27.020  29.630  1.00  0.00            
ATOM     64  C19 ACD     1      12.080  29.150  32.020  1.00  0.00            
ATOM     65  H31 ACD     1      12.170  28.280  32.670  1.00  0.00            
ATOM     66  O16 ACD     1      11.340  30.120  32.630  1.00  0.00            
ATOM     67  C20 ACD     1      11.040  31.310  31.810  1.00  0.00            
ATOM     68  H32 ACD     1      11.920  31.930  31.590  1.00  0.00            
ATOM     69  C21 ACD     1      10.050  32.200  32.470  1.00  0.00            
ATOM     70  H33 ACD     1       9.710  32.970  31.760  1.00  0.00            
ATOM     71  H34 ACD     1       9.160  31.590  32.660  1.00  0.00            
ATOM     72  O17 ACD     1      10.440  32.760  33.660  1.00  0.00            
ATOM     73  H35 ACD     1      10.530  31.990  34.220  1.00  0.00            
ATOM     74  O18 ACD     1      13.380  29.630  31.660  1.00  0.00            
ATOM     75  C22 ACD     1      14.440  29.470  32.540  1.00  0.00            
ATOM     76  H36 ACD     1      14.170  28.940  33.460  1.00  0.00            
ATOM     77  C23 ACD     1      15.500  28.650  31.820  1.00  0.00            
ATOM     78  H37 ACD     1      15.730  29.190  30.890  1.00  0.00            
ATOM     79  O19 ACD     1      14.930  27.370  31.490  1.00  0.00            
ATOM     80  H38 ACD     1      13.970  27.410  31.450  1.00  0.00            
ATOM     81  C24 ACD     1      16.870  28.680  32.490  1.00  0.00            
ATOM     82  H39 ACD     1      16.860  28.060  33.400  1.00  0.00            
ATOM     83  O20 ACD     1      17.850  28.080  31.620  1.00  0.00            
ATOM     84  H40 ACD     1      17.470  27.250  31.310  1.00  0.00            
ATOM     85  C25 ACD     1      17.280  30.140  32.730  1.00  0.00            
ATOM     86  H41 ACD     1      18.300  30.250  33.110  1.00  0.00            
ATOM     87  O21 ACD     1      16.290  30.670  33.560  1.00  0.00            
ATOM     88  C26 ACD     1      14.940  30.790  32.930  1.00  0.00            
ATOM     89  H42 ACD     1      15.030  31.440  32.050  1.00  0.00            
ATOM     90  C27 ACD     1      14.030  31.370  34.030  1.00  0.00            
ATOM     91  H43 ACD     1      12.940  31.240  33.930  1.00  0.00            
ATOM     92  H44 ACD     1      14.300  30.850  34.960  1.00  0.00            
ATOM     93  O22 ACD     1      14.280  32.790  34.290  1.00  0.00            
ATOM     94  H45 ACD     1      15.220  32.900  34.480  1.00  0.00            
ATOM     95  O23 ACD     1      17.210  30.850  31.500  1.00  0.00            
ATOM     96  C28 ACD     1      18.400  31.430  31.030  1.00  0.00            
ATOM     97  H46 ACD     1      19.190  30.900  31.580  1.00  0.00            
ATOM     98  C29 ACD     1      18.460  32.930  31.170  1.00  0.00            
ATOM     99  H47 ACD     1      17.500  33.340  30.820  1.00  0.00            
ATOM    100  O24 ACD     1      19.550  33.430  30.400  1.00  0.00            
ATOM    101  C30 ACD     1      18.730  33.350  32.610  1.00  0.00            
ATOM    102  H48 ACD     1      18.430  32.560  33.320  1.00  0.00            
ATOM    103  H49 ACD     1      19.820  33.520  32.670  1.00  0.00            
ATOM    104  O25 ACD     1      18.000  34.530  33.020  1.00  0.00            
ATOM    105  H50 ACD     1      18.170  35.250  32.400  1.00  0.00            
ATOM    106  C31 ACD     1      18.640  30.880  29.620  1.00  0.00            
ATOM    107  H51 ACD     1      17.680  30.850  29.090  1.00  0.00            
ATOM    108  O26 ACD     1      19.270  29.610  29.680  1.00  0.00            
ATOM    109  H52 ACD     1      18.820  28.970  30.240  1.00  0.00            
ATOM    110  C32 ACD     1      19.720  31.650  28.820  1.00  0.00            
ATOM    111  H53 ACD     1      20.660  31.360  29.310  1.00  0.00            
ATOM    112  O27 ACD     1      19.820  31.130  27.520  1.00  0.00            
ATOM    113  H54 ACD     1      19.660  30.190  27.610  1.00  0.00            
ATOM    114  C33 ACD     1      19.580  33.140  28.940  1.00  0.00            
ATOM    115  H55 ACD     1      20.320  33.670  28.340  1.00  0.00            
ATOM    116  O28 ACD     1      18.280  33.350  28.450  1.00  0.00            
ATOM    117  C34 ACD     1      18.080  34.460  27.590  1.00  0.00            
ATOM    118  H56 ACD     1      19.040  34.990  27.600  1.00  0.00            
ATOM    119  C35 ACD     1      17.810  33.880  26.180  1.00  0.00            
ATOM    120  H57 ACD     1      17.070  33.070  26.220  1.00  0.00            
ATOM    121  O29 ACD     1      18.880  33.170  25.600  1.00  0.00            
ATOM    122  H58 ACD     1      19.130  32.470  26.210  1.00  0.00            
ATOM    123  C36 ACD     1      17.350  35.040  25.260  1.00  0.00            
ATOM    124  H59 ACD     1      18.200  35.720  25.220  1.00  0.00            
ATOM    125  O30 ACD     1      16.940  34.700  23.920  1.00  0.00            
ATOM    126  H60 ACD     1      16.190  34.100  24.050  1.00  0.00            
ATOM    127  C1  EO8     2      14.470  34.120  31.030  1.00  0.00            
ATOM    128  O1  EO8     2      14.220  33.870  29.650  1.00  0.00            
ATOM    129  C2  EO8     2      14.420  32.490  29.230  1.00  0.00            
ATOM    130  C3  EO8     2      13.880  32.240  27.810  1.00  0.00            
ATOM    131  O2  EO8     2      14.270  30.950  27.440  1.00  0.00            
ATOM    132  C4  EO8     2      14.030  30.560  26.160  1.00  0.00            
ATOM    133  O3  EO8     2      13.350  31.280  25.390  1.00  0.00            
ATOM    134  C5  EO8     2      14.890  29.400  25.620  1.00  0.00            
ATOM    135  C6  EO8     2      15.620  28.490  26.220  1.00  0.00            
ATOM    136  C7  EO8     2      15.670  28.380  27.700  1.00  0.00            
ATOM    137  N1  EO8     2      16.260  27.460  25.600  1.00  0.00            
ATOM    138  C8  EO8     2      15.940  27.100  24.290  1.00  0.00            
ATOM    139  C9  EO8     2      16.570  25.720  23.940  1.00  0.00            
ATOM    140  C10 EO8     2      15.250  27.940  23.530  1.00  0.00            
ATOM    141  C11 EO8     2      14.820  27.490  22.190  1.00  0.00            
ATOM    142  O4  EO8     2      14.980  26.340  21.790  1.00  0.00            
ATOM    143  O5  EO8     2      14.140  28.370  21.550  1.00  0.00            
ATOM    144  C12 EO8     2      13.370  27.990  20.460  1.00  0.00            
ATOM    145  C13 EO8     2      12.290  26.980  20.870  1.00  0.00            
ATOM    146  C14 EO8     2      12.680  29.140  19.840  1.00  0.00            
ATOM    147  C15 EO8     2      14.770  29.320  24.090  1.00  0.00            
ATOM    148  C16 EO8     2      15.620  30.360  23.410  1.00  0.00            
ATOM    149  C17 EO8     2      15.020  31.150  22.450  1.00  0.00            
ATOM    150  C18 EO8     2      15.710  32.090  21.730  1.00  0.00            
ATOM    151  C19 EO8     2      17.080  32.310  21.980  1.00  0.00            
ATOM    152  C20 EO8     2      17.740  31.480  22.940  1.00  0.00            
ATOM    153  N2  EO8     2      19.220  31.620  23.160  1.00  0.00            
ATOM    154  O6  EO8     2      19.790  32.450  22.470  1.00  0.00            
ATOM    155  O7  EO8     2      19.850  30.650  23.600  1.00  0.00            
ATOM    156  C21 EO8     2      16.990  30.530  23.640  1.00  0.00            
ATOM    157  H1  EO8     2      13.850  33.430  31.620  1.00  0.00            
ATOM    158  H2  EO8     2      15.520  33.900  31.250  1.00  0.00            
ATOM    159  H3  EO8     2      14.170  35.150  31.270  1.00  0.00            
ATOM    160  H4  EO8     2      13.920  31.820  29.940  1.00  0.00            
ATOM    161  H5  EO8     2      15.490  32.260  29.290  1.00  0.00            
ATOM    162  H6  EO8     2      14.330  33.030  27.200  1.00  0.00            
ATOM    163  H7  EO8     2      12.780  32.240  27.830  1.00  0.00            
ATOM    164  H8  EO8     2      16.040  29.310  28.140  1.00  0.00            
ATOM    165  H9  EO8     2      14.650  28.350  28.090  1.00  0.00            
ATOM    166  H10 EO8     2      16.260  27.500  28.000  1.00  0.00            
ATOM    167  H11 EO8     2      16.790  26.800  26.150  1.00  0.00            
ATOM    168  H12 EO8     2      15.790  25.030  23.580  1.00  0.00            
ATOM    169  H13 EO8     2      17.390  25.840  23.220  1.00  0.00            
ATOM    170  H14 EO8     2      17.050  25.370  24.860  1.00  0.00            
ATOM    171  H15 EO8     2      14.020  27.580  19.680  1.00  0.00            
ATOM    172  H16 EO8     2      12.750  26.000  21.050  1.00  0.00            
ATOM    173  H17 EO8     2      11.970  27.220  21.890  1.00  0.00            
ATOM    174  H18 EO8     2      11.450  26.890  20.170  1.00  0.00            
ATOM    175  H19 EO8     2      11.990  29.620  20.540  1.00  0.00            
ATOM    176  H20 EO8     2      13.400  29.950  19.680  1.00  0.00            
ATOM    177  H21 EO8     2      12.160  28.950  18.900  1.00  0.00            
ATOM    178  H22 EO8     2      13.690  29.360  23.900  1.00  0.00            
ATOM    179  H23 EO8     2      13.970  31.110  22.150  1.00  0.00            
ATOM    180  H24 EO8     2      15.280  32.760  21.000  1.00  0.00            
ATOM    181  H25 EO8     2      17.600  33.080  21.400  1.00  0.00            
ATOM    182  H26 EO8     2      17.390  29.900  24.430  1.00  0.00            
TER
ENDMDL
MODEL        1
ATOM      1  H1  ACD     1      17.380  37.200  29.550  1.00  0.00            
ATOM      2  O1  ACD     1      16.910  36.400  29.820  1.00  0.00            
ATOM      3  C1  ACD     1      17.720  35.350  29.380  1.00  0.00            
ATOM      4  H2  ACD     1      17.420  34.440  29.910  1.00  0.00            
ATOM      5  H3  ACD     1      18.770  35.510  29.670  1.00  0.00            
ATOM      6  C2  ACD     1      17.620  35.060  27.890  1.00  0.00            
ATOM      7  H4  ACD     1      16.600  34.720  27.650  1.00  0.00            
ATOM      8  O2  ACD     1      17.790  36.270  27.070  1.00  0.00            
ATOM      9  C3  ACD     1      17.610  36.170  25.630  1.00  0.00            
ATOM     10  H5  ACD     1      17.740  37.110  25.080  1.00  0.00            
ATOM     11  O3  ACD     1      16.320  35.810  25.440  1.00  0.00            
ATOM     12  C4  ACD     1      15.340  36.740  25.010  1.00  0.00            
ATOM     13  H6  ACD     1      15.740  37.680  24.600  1.00  0.00            
ATOM     14  C5  ACD     1      14.660  36.000  23.850  1.00  0.00            
ATOM     15  H7  ACD     1      14.310  35.010  24.180  1.00  0.00            
ATOM     16  O4  ACD     1      15.550  35.780  22.710  1.00  0.00            
ATOM     17  H8  ACD     1      14.980  35.460  22.000  1.00  0.00            
ATOM     18  C6  ACD     1      13.380  36.700  23.440  1.00  0.00            
ATOM     19  H9  ACD     1      13.560  37.510  22.730  1.00  0.00            
ATOM     20  O5  ACD     1      12.560  35.730  22.720  1.00  0.00            
ATOM     21  H10 ACD     1      11.960  35.410  23.400  1.00  0.00            
ATOM     22  C7  ACD     1      12.540  37.090  24.600  1.00  0.00            
ATOM     23  H11 ACD     1      11.770  37.790  24.250  1.00  0.00            
ATOM     24  O6  ACD     1      13.230  37.800  25.590  1.00  0.00            
ATOM     25  C8  ACD     1      14.410  37.130  26.190  1.00  0.00            
ATOM     26  H12 ACD     1      14.130  36.260  26.790  1.00  0.00            
ATOM     27  C9  ACD     1      15.000  38.100  27.250  1.00  0.00            
ATOM     28  H13 ACD     1      16.090  37.960  27.190  1.00  0.00            
ATOM     29  H14 ACD     1      14.710  39.090  26.890  1.00  0.00            
ATOM     30  O7  ACD     1      14.520  37.900  28.570  1.00  0.00            
ATOM     31  H15 ACD     1      14.960  37.090  28.830  1.00  0.00            
ATOM     32  O8  ACD     1      12.010  35.870  25.150  1.00  0.00            
ATOM     33  C10 ACD     1      10.650  35.760  25.630  1.00  0.00            
ATOM     34  H16 ACD     1      10.110  36.680  25.340  1.00  0.00            
ATOM     35  C11 ACD     1      10.040  34.530  24.970  1.00  0.00            
ATOM     36  H17 ACD     1      10.780  33.720  24.960  1.00  0.00            
ATOM     37  O9  ACD     1       9.810  34.820  23.570  1.00  0.00            
ATOM     38  H18 ACD     1       9.420  34.080  23.090  1.00  0.00            
ATOM     39  C12 ACD     1       8.820  33.980  25.650  1.00  0.00            
ATOM     40  H19 ACD     1       7.980  34.610  25.350  1.00  0.00            
ATOM     41  O10 ACD     1       8.570  32.700  25.210  1.00  0.00            
ATOM     42  H20 ACD     1       9.360  32.220  25.480  1.00  0.00            
ATOM     43  C13 ACD     1       8.950  33.840  27.150  1.00  0.00            
ATOM     44  H21 ACD     1       7.910  33.650  27.440  1.00  0.00            
ATOM     45  O11 ACD     1       9.390  35.100  27.610  1.00  0.00            
ATOM     46  C14 ACD     1      10.650  35.590  27.120  1.00  0.00            
ATOM     47  H22 ACD     1      11.450  34.920  27.460  1.00  0.00            
ATOM     48  C15 ACD     1      10.690  36.960  27.840  1.00  0.00            
ATOM     49  H23 ACD     1      11.550  37.510  27.460  1.00  0.00            
ATOM     50  H24 ACD     1       9.830  37.600  27.600  1.00  0.00            
ATOM     51  O12 ACD     1      10.670  36.790  29.320  1.00  0.00            
ATOM     52  H25 ACD     1       9.790  36.560  29.610  1.00  0.00            
ATOM     53  O13 ACD     1       9.830  32.800  27.370  1.00  0.00            
ATOM     54  C16 ACD     1       9.470  31.640  28.220  1.00  0.00            
ATOM     55  H26 ACD     1       8.420  31.360  28.040  1.00  0.00            
ATOM     56  C17 ACD     1      10.340  30.490  27.680  1.00  0.00            
ATOM     57  H27 ACD     1      11.370  30.850  27.810  1.00  0.00            
ATOM     58  O14 ACD     1       9.980  30.210  26.300  1.00  0.00            
ATOM     59  H28 ACD     1       9.080  29.910  26.200  1.00  0.00            
ATOM     60  C18 ACD     1      10.190  29.290  28.570  1.00  0.00            
ATOM     61  H29 ACD     1       9.130  29.020  28.600  1.00  0.00            
ATOM     62  O15 ACD     1      10.950  28.170  28.050  1.00  0.00            
ATOM     63  H30 ACD     1      10.370  28.040  27.300  1.00  0.00            
ATOM     64  C19 ACD     1      10.610  29.730  30.020  1.00  0.00            
ATOM     65  H31 ACD     1      10.390  28.960  30.770  1.00  0.00            
ATOM     66  O16 ACD     1       9.830  30.810  30.530  1.00  0.00            
ATOM     67  C20 ACD     1       9.750  31.980  29.620  1.00  0.00            
ATOM     68  H32 ACD     1      10.750  32.430  29.660  1.00  0.00            
ATOM     69  C21 ACD     1       8.740  32.980  30.250  1.00  0.00            
ATOM     70  H33 ACD     1       8.720  33.840  29.570  1.00  0.00            
ATOM     71  H34 ACD     1       7.730  32.550  30.240  1.00  0.00            
ATOM     72  O17 ACD     1       9.020  33.440  31.580  1.00  0.00            
ATOM     73  H35 ACD     1       8.210  33.920  31.750  1.00  0.00            
ATOM     74  O18 ACD     1      12.020  30.000  30.060  1.00  0.00            
ATOM     75  C22 ACD     1      12.960  29.400  31.060  1.00  0.00            
ATOM     76  H36 ACD     1      12.440  28.880  31.870  1.00  0.00            
ATOM     77  C23 ACD     1      13.840  28.400  30.280  1.00  0.00            
ATOM     78  H37 ACD     1      14.100  28.950  29.370  1.00  0.00            
ATOM     79  O19 ACD     1      12.960  27.270  29.940  1.00  0.00            
ATOM     80  H38 ACD     1      12.220  27.600  29.430  1.00  0.00            
ATOM     81  C24 ACD     1      15.020  27.970  31.070  1.00  0.00            
ATOM     82  H39 ACD     1      14.610  27.330  31.870  1.00  0.00            
ATOM     83  O20 ACD     1      15.890  27.160  30.340  1.00  0.00            
ATOM     84  H40 ACD     1      15.440  26.370  30.040  1.00  0.00            
ATOM     85  C25 ACD     1      15.770  29.130  31.600  1.00  0.00            
ATOM     86  H41 ACD     1      16.640  28.770  32.150  1.00  0.00            
ATOM     87  O21 ACD     1      14.910  29.820  32.490  1.00  0.00            
ATOM     88  C26 ACD     1      13.790  30.470  31.780  1.00  0.00            
ATOM     89  H42 ACD     1      14.180  31.190  31.050  1.00  0.00            
ATOM     90  C27 ACD     1      12.970  31.290  32.750  1.00  0.00            
ATOM     91  H43 ACD     1      12.070  31.650  32.230  1.00  0.00            
ATOM     92  H44 ACD     1      12.610  30.690  33.590  1.00  0.00            
ATOM     93  O22 ACD     1      13.700  32.340  33.300  1.00  0.00            
ATOM     94  H45 ACD     1      14.050  31.980  34.120  1.00  0.00            
ATOM     95  O23 ACD     1      16.170  30.000  30.470  1.00  0.00            
ATOM     96  C28 ACD     1      17.520  30.240  30.200  1.00  0.00            
ATOM     97  H46 ACD     1      18.090  29.530  30.820  1.00  0.00            
ATOM     98  C29 ACD     1      17.800  31.700  30.500  1.00  0.00            
ATOM     99  H47 ACD     1      16.950  32.200  30.020  1.00  0.00            
ATOM    100  O24 ACD     1      19.080  32.210  29.960  1.00  0.00            
ATOM    101  C30 ACD     1      17.640  31.950  32.050  1.00  0.00            
ATOM    102  H48 ACD     1      16.820  31.400  32.530  1.00  0.00            
ATOM    103  H49 ACD     1      18.560  31.710  32.600  1.00  0.00            
ATOM    104  O25 ACD     1      17.410  33.380  32.330  1.00  0.00            
ATOM    105  H50 ACD     1      17.290  33.530  33.270  1.00  0.00            
ATOM    106  C31 ACD     1      17.760  29.930  28.720  1.00  0.00            
ATOM    107  H51 ACD     1      16.990  30.350  28.060  1.00  0.00            
ATOM    108  O26 ACD     1      17.550  28.510  28.460  1.00  0.00            
ATOM    109  H52 ACD     1      16.640  28.270  28.660  1.00  0.00            
ATOM    110  C32 ACD     1      19.080  30.480  28.310  1.00  0.00            
ATOM    111  H53 ACD     1      19.780  30.070  29.060  1.00  0.00            
ATOM    112  O27 ACD     1      19.480  30.210  27.010  1.00  0.00            
ATOM    113  H54 ACD     1      19.530  29.250  26.980  1.00  0.00            
ATOM    114  C33 ACD     1      19.240  32.000  28.570  1.00  0.00            
ATOM    115  H55 ACD     1      20.210  32.440  28.310  1.00  0.00            
ATOM    116  O28 ACD     1      18.160  32.760  27.870  1.00  0.00            
ATOM    117  C34 ACD     1      18.550  33.970  27.270  1.00  0.00            
ATOM    118  H56 ACD     1      19.600  34.270  27.390  1.00  0.00            
ATOM    119  C35 ACD     1      18.290  33.750  25.720  1.00  0.00            
ATOM    120  H57 ACD     1      17.240  33.480  25.590  1.00  0.00            
ATOM    121  O29 ACD     1      19.170  32.700  25.320  1.00  0.00            
ATOM    122  H58 ACD     1      19.040  32.050  26.020  1.00  0.00            
ATOM    123  C36 ACD     1      18.460  35.080  25.070  1.00  0.00            
ATOM    124  H59 ACD     1      19.520  35.350  25.190  1.00  0.00            
ATOM    125  O30 ACD     1      18.070  34.910  23.660  1.00  0.00            
ATOM    126  H60 ACD     1      17.120  34.990  23.490  1.00  0.00            
ATOM    127  C1  EO8     2      13.160  34.730  30.020  1.00  0.00            
ATOM    128  O1  EO8     2      13.980  34.540  28.880  1.00  0.00            
ATOM    129  C2  EO8     2      13.930  33.220  28.370  1.00  0.00            
ATOM    130  C3  EO8     2      14.150  33.260  26.860  1.00  0.00            
ATOM    131  O2  EO8     2      14.260  31.930  26.300  1.00  0.00            
ATOM    132  C4  EO8     2      14.090  31.730  24.980  1.00  0.00            
ATOM    133  O3  EO8     2      13.850  32.630  24.300  1.00  0.00            
ATOM    134  C5  EO8     2      14.250  30.320  24.490  1.00  0.00            
ATOM    135  C6  EO8     2      14.310  29.230  25.280  1.00  0.00            
ATOM    136  C7  EO8     2      14.140  29.110  26.770  1.00  0.00            
ATOM    137  N1  EO8     2      14.480  27.980  24.660  1.00  0.00            
ATOM    138  C8  EO8     2      14.360  27.730  23.260  1.00  0.00            
ATOM    139  C9  EO8     2      14.060  26.320  22.940  1.00  0.00            
ATOM    140  C10 EO8     2      14.330  28.850  22.480  1.00  0.00            
ATOM    141  C11 EO8     2      14.160  28.670  20.990  1.00  0.00            
ATOM    142  O4  EO8     2      13.780  27.640  20.400  1.00  0.00            
ATOM    143  O5  EO8     2      14.370  29.850  20.350  1.00  0.00            
ATOM    144  C12 EO8     2      14.290  29.880  18.930  1.00  0.00            
ATOM    145  C13 EO8     2      12.810  30.010  18.710  1.00  0.00            
ATOM    146  C14 EO8     2      14.920  31.230  18.530  1.00  0.00            
ATOM    147  C15 EO8     2      14.510  30.280  23.020  1.00  0.00            
ATOM    148  C16 EO8     2      15.940  30.750  22.810  1.00  0.00            
ATOM    149  C17 EO8     2      16.160  31.900  22.010  1.00  0.00            
ATOM    150  C18 EO8     2      17.470  32.470  21.920  1.00  0.00            
ATOM    151  C19 EO8     2      18.600  31.840  22.510  1.00  0.00            
ATOM    152  C20 EO8     2      18.350  30.640  23.280  1.00  0.00            
ATOM    153  N2  EO8     2      19.550  29.910  23.800  1.00  0.00            
ATOM    154  O6  EO8     2      19.320  28.770  24.270  1.00  0.00            
ATOM    155  O7  EO8     2      20.670  30.400  23.540  1.00  0.00            
ATOM    156  C21 EO8     2      17.040  30.130  23.370  1.00  0.00            
ATOM    157  H1  EO8     2      13.230  35.800  30.240  1.00  0.00            
ATOM    158  H2  EO8     2      12.120  34.450  29.830  1.00  0.00            
ATOM    159  H3  EO8     2      13.560  34.180  30.880  1.00  0.00            
ATOM    160  H4  EO8     2      13.010  32.660  28.570  1.00  0.00            
ATOM    161  H5  EO8     2      14.810  32.790  28.880  1.00  0.00            
ATOM    162  H6  EO8     2      15.010  33.860  26.550  1.00  0.00            
ATOM    163  H7  EO8     2      13.290  33.860  26.530  1.00  0.00            
ATOM    164  H8  EO8     2      14.900  29.620  27.370  1.00  0.00            
ATOM    165  H9  EO8     2      13.130  29.530  26.860  1.00  0.00            
ATOM    166  H10 EO8     2      14.100  28.070  27.130  1.00  0.00            
ATOM    167  H11 EO8     2      14.660  27.130  25.170  1.00  0.00            
ATOM    168  H12 EO8     2      14.570  25.960  22.040  1.00  0.00            
ATOM    169  H13 EO8     2      14.180  25.600  23.770  1.00  0.00            
ATOM    170  H14 EO8     2      13.010  26.230  22.630  1.00  0.00            
ATOM    171  H15 EO8     2      14.610  29.000  18.350  1.00  0.00            
ATOM    172  H16 EO8     2      12.270  30.450  19.560  1.00  0.00            
ATOM    173  H17 EO8     2      12.560  30.610  17.840  1.00  0.00            
ATOM    174  H18 EO8     2      12.360  29.010  18.660  1.00  0.00            
ATOM    175  H19 EO8     2      14.470  32.060  19.110  1.00  0.00            
ATOM    176  H20 EO8     2      15.990  31.150  18.750  1.00  0.00            
ATOM    177  H21 EO8     2      14.960  31.420  17.450  1.00  0.00            
ATOM    178  H22 EO8     2      13.720  30.980  22.720  1.00  0.00            
ATOM    179  H23 EO8     2      15.360  32.540  21.640  1.00  0.00            
ATOM    180  H24 EO8     2      17.640  33.380  21.350  1.00  0.00            
ATOM    181  H25 EO8     2      19.620  32.180  22.350  1.00  0.00            
ATOM    182  H26 EO8     2      16.820  29.160  23.810  1.00  0.00            
TER
ENDMDL
MODEL        1
ATOM      1  H1  ACD     1      -1.880  32.970  15.560  1.00  0.00            
ATOM      2  O1  ACD     1      -1.210  32.840  16.230  1.00  0.00            
ATOM      3  C1  ACD     1      -0.860  31.490  16.180  1.00  0.00            
ATOM      4  H2  ACD     1      -1.720  30.840  15.950  1.00  0.00            
ATOM      5  H3  ACD     1      -0.610  31.230  17.220  1.00  0.00            
ATOM      6  C2  ACD     1       0.310  31.190  15.250  1.00  0.00            
ATOM      7  H4  ACD     1       0.630  30.150  15.390  1.00  0.00            
ATOM      8  O2  ACD     1      -0.150  31.280  13.870  1.00  0.00            
ATOM      9  C3  ACD     1       0.820  31.190  12.840  1.00  0.00            
ATOM     10  H5  ACD     1       0.340  31.280  11.860  1.00  0.00            
ATOM     11  O3  ACD     1       1.360  29.870  13.040  1.00  0.00            
ATOM     12  C4  ACD     1       1.140  28.920  11.970  1.00  0.00            
ATOM     13  H6  ACD     1       0.260  29.150  11.350  1.00  0.00            
ATOM     14  C5  ACD     1       2.280  29.040  10.940  1.00  0.00            
ATOM     15  H7  ACD     1       3.220  28.970  11.510  1.00  0.00            
ATOM     16  O4  ACD     1       2.190  30.210  10.200  1.00  0.00            
ATOM     17  H8  ACD     1       2.610  30.910  10.700  1.00  0.00            
ATOM     18  C6  ACD     1       2.250  27.870   9.940  1.00  0.00            
ATOM     19  H9  ACD     1       1.350  27.910   9.320  1.00  0.00            
ATOM     20  O5  ACD     1       3.440  27.860   9.140  1.00  0.00            
ATOM     21  H10 ACD     1       3.260  28.540   8.490  1.00  0.00            
ATOM     22  C7  ACD     1       2.110  26.580  10.690  1.00  0.00            
ATOM     23  H11 ACD     1       1.950  25.700  10.060  1.00  0.00            
ATOM     24  O6  ACD     1       0.940  26.540  11.510  1.00  0.00            
ATOM     25  C8  ACD     1       0.920  27.490  12.540  1.00  0.00            
ATOM     26  H12 ACD     1       1.780  27.240  13.170  1.00  0.00            
ATOM     27  C9  ACD     1      -0.410  27.350  13.340  1.00  0.00            
ATOM     28  H13 ACD     1      -0.480  28.260  13.950  1.00  0.00            
ATOM     29  H14 ACD     1      -1.300  27.310  12.700  1.00  0.00            
ATOM     30  O7  ACD     1      -0.390  26.160  14.140  1.00  0.00            
ATOM     31  H15 ACD     1      -0.820  25.490  13.600  1.00  0.00            
ATOM     32  O8  ACD     1       3.300  26.340  11.560  1.00  0.00            
ATOM     33  C10 ACD     1       4.100  25.150  11.370  1.00  0.00            
ATOM     34  H16 ACD     1       3.740  24.490  10.580  1.00  0.00            
ATOM     35  C11 ACD     1       5.560  25.660  11.030  1.00  0.00            
ATOM     36  H17 ACD     1       5.960  26.380  11.750  1.00  0.00            
ATOM     37  O9  ACD     1       5.480  26.470   9.810  1.00  0.00            
ATOM     38  H18 ACD     1       4.610  26.870   9.730  1.00  0.00            
ATOM     39  C12 ACD     1       6.520  24.450  10.990  1.00  0.00            
ATOM     40  H19 ACD     1       6.110  23.810  10.200  1.00  0.00            
ATOM     41  O10 ACD     1       7.870  24.760  10.730  1.00  0.00            
ATOM     42  H20 ACD     1       8.190  25.100  11.570  1.00  0.00            
ATOM     43  C13 ACD     1       6.370  23.750  12.360  1.00  0.00            
ATOM     44  H21 ACD     1       6.990  22.850  12.340  1.00  0.00            
ATOM     45  O11 ACD     1       5.020  23.360  12.590  1.00  0.00            
ATOM     46  C14 ACD     1       4.070  24.400  12.660  1.00  0.00            
ATOM     47  H22 ACD     1       4.340  25.080  13.480  1.00  0.00            
ATOM     48  C15 ACD     1       2.700  23.810  12.930  1.00  0.00            
ATOM     49  H23 ACD     1       1.930  24.570  12.770  1.00  0.00            
ATOM     50  H24 ACD     1       2.490  23.000  12.220  1.00  0.00            
ATOM     51  O12 ACD     1       2.540  23.290  14.260  1.00  0.00            
ATOM     52  H25 ACD     1       2.490  24.030  14.870  1.00  0.00            
ATOM     53  O13 ACD     1       6.790  24.650  13.370  1.00  0.00            
ATOM     54  C16 ACD     1       7.710  24.260  14.400  1.00  0.00            
ATOM     55  H26 ACD     1       8.350  23.430  14.080  1.00  0.00            
ATOM     56  C17 ACD     1       8.530  25.530  14.500  1.00  0.00            
ATOM     57  H27 ACD     1       7.830  26.360  14.620  1.00  0.00            
ATOM     58  O14 ACD     1       9.210  25.690  13.250  1.00  0.00            
ATOM     59  H28 ACD     1       9.230  26.620  13.030  1.00  0.00            
ATOM     60  C18 ACD     1       9.420  25.530  15.760  1.00  0.00            
ATOM     61  H29 ACD     1      10.030  24.630  15.620  1.00  0.00            
ATOM     62  O15 ACD     1      10.180  26.780  15.870  1.00  0.00            
ATOM     63  H30 ACD     1       9.650  27.200  16.550  1.00  0.00            
ATOM     64  C19 ACD     1       8.590  25.320  16.990  1.00  0.00            
ATOM     65  H31 ACD     1       9.220  25.130  17.870  1.00  0.00            
ATOM     66  O16 ACD     1       7.890  24.110  16.800  1.00  0.00            
ATOM     67  C20 ACD     1       6.990  24.000  15.700  1.00  0.00            
ATOM     68  H32 ACD     1       6.160  24.700  15.850  1.00  0.00            
ATOM     69  C21 ACD     1       6.300  22.580  15.670  1.00  0.00            
ATOM     70  H33 ACD     1       5.730  22.410  16.590  1.00  0.00            
ATOM     71  H34 ACD     1       5.570  22.550  14.850  1.00  0.00            
ATOM     72  O17 ACD     1       7.220  21.550  15.620  1.00  0.00            
ATOM     73  H35 ACD     1       6.810  20.680  15.610  1.00  0.00            
ATOM     74  O18 ACD     1       7.690  26.380  17.110  1.00  0.00            
ATOM     75  C22 ACD     1       7.390  26.850  18.480  1.00  0.00            
ATOM     76  H36 ACD     1       8.060  26.300  19.160  1.00  0.00            
ATOM     77  C23 ACD     1       7.810  28.360  18.520  1.00  0.00            
ATOM     78  H37 ACD     1       7.250  28.820  17.700  1.00  0.00            
ATOM     79  O19 ACD     1       9.210  28.460  18.260  1.00  0.00            
ATOM     80  H38 ACD     1       9.430  29.400  18.280  1.00  0.00            
ATOM     81  C24 ACD     1       7.440  28.960  19.870  1.00  0.00            
ATOM     82  H39 ACD     1       7.960  28.240  20.520  1.00  0.00            
ATOM     83  O20 ACD     1       7.840  30.340  20.060  1.00  0.00            
ATOM     84  H40 ACD     1       7.200  30.960  19.700  1.00  0.00            
ATOM     85  C25 ACD     1       5.950  28.830  20.030  1.00  0.00            
ATOM     86  H41 ACD     1       5.700  29.280  21.000  1.00  0.00            
ATOM     87  O21 ACD     1       5.620  27.470  20.050  1.00  0.00            
ATOM     88  C26 ACD     1       5.890  26.680  18.910  1.00  0.00            
ATOM     89  H42 ACD     1       5.280  27.070  18.080  1.00  0.00            
ATOM     90  C27 ACD     1       5.590  25.230  19.240  1.00  0.00            
ATOM     91  H43 ACD     1       6.000  24.410  18.640  1.00  0.00            
ATOM     92  H44 ACD     1       6.000  25.100  20.250  1.00  0.00            
ATOM     93  O22 ACD     1       4.180  25.100  19.400  1.00  0.00            
ATOM     94  H45 ACD     1       3.870  25.700  20.080  1.00  0.00            
ATOM     95  O23 ACD     1       5.130  29.500  18.990  1.00  0.00            
ATOM     96  C28 ACD     1       4.400  30.680  19.290  1.00  0.00            
ATOM     97  H46 ACD     1       4.510  31.050  20.310  1.00  0.00            
ATOM     98  C29 ACD     1       2.890  30.270  19.120  1.00  0.00            
ATOM     99  H47 ACD     1       2.790  29.770  18.150  1.00  0.00            
ATOM    100  O24 ACD     1       1.970  31.390  19.050  1.00  0.00            
ATOM    101  C30 ACD     1       2.410  29.310  20.210  1.00  0.00            
ATOM    102  H48 ACD     1       1.350  29.170  19.990  1.00  0.00            
ATOM    103  H49 ACD     1       2.920  28.330  20.200  1.00  0.00            
ATOM    104  O25 ACD     1       2.550  29.880  21.470  1.00  0.00            
ATOM    105  H50 ACD     1       2.350  29.190  22.110  1.00  0.00            
ATOM    106  C31 ACD     1       4.780  31.790  18.250  1.00  0.00            
ATOM    107  H51 ACD     1       4.760  31.240  17.300  1.00  0.00            
ATOM    108  O26 ACD     1       6.080  32.350  18.600  1.00  0.00            
ATOM    109  H52 ACD     1       6.230  33.200  18.170  1.00  0.00            
ATOM    110  C32 ACD     1       3.680  32.950  18.180  1.00  0.00            
ATOM    111  H53 ACD     1       3.640  33.480  19.130  1.00  0.00            
ATOM    112  O27 ACD     1       3.980  33.940  17.220  1.00  0.00            
ATOM    113  H54 ACD     1       3.720  34.740  17.700  1.00  0.00            
ATOM    114  C33 ACD     1       2.270  32.330  18.010  1.00  0.00            
ATOM    115  H55 ACD     1       1.600  33.190  18.040  1.00  0.00            
ATOM    116  O28 ACD     1       2.230  31.700  16.710  1.00  0.00            
ATOM    117  C34 ACD     1       1.490  32.190  15.620  1.00  0.00            
ATOM    118  H56 ACD     1       1.120  33.190  15.870  1.00  0.00            
ATOM    119  C35 ACD     1       2.490  32.260  14.450  1.00  0.00            
ATOM    120  H57 ACD     1       3.100  31.350  14.400  1.00  0.00            
ATOM    121  O29 ACD     1       3.420  33.400  14.660  1.00  0.00            
ATOM    122  H58 ACD     1       3.790  33.240  15.530  1.00  0.00            
ATOM    123  C36 ACD     1       1.850  32.310  13.020  1.00  0.00            
ATOM    124  H59 ACD     1       1.480  33.330  12.910  1.00  0.00            
ATOM    125  O30 ACD     1       2.890  32.160  12.020  1.00  0.00            
ATOM    126  H60 ACD     1       3.370  32.980  11.890  1.00  0.00            
ATOM    127  C1  EO8     2       2.640  28.030  16.070  1.00  0.00            
ATOM    128  O1  EO8     2       3.990  28.520  16.160  1.00  0.00            
ATOM    129  C2  EO8     2       4.870  27.660  15.390  1.00  0.00            
ATOM    130  C3  EO8     2       5.010  28.190  14.010  1.00  0.00            
ATOM    131  O2  EO8     2       5.770  29.400  14.050  1.00  0.00            
ATOM    132  C4  EO8     2       6.020  30.180  12.960  1.00  0.00            
ATOM    133  O3  EO8     2       5.340  30.200  11.930  1.00  0.00            
ATOM    134  C5  EO8     2       7.220  31.000  13.160  1.00  0.00            
ATOM    135  C6  EO8     2       8.110  30.880  14.220  1.00  0.00            
ATOM    136  C7  EO8     2       8.100  29.990  15.420  1.00  0.00            
ATOM    137  N1  EO8     2       9.250  31.720  14.190  1.00  0.00            
ATOM    138  C8  EO8     2       9.620  32.570  13.150  1.00  0.00            
ATOM    139  C9  EO8     2      10.950  33.210  13.240  1.00  0.00            
ATOM    140  C10 EO8     2       8.830  32.620  12.040  1.00  0.00            
ATOM    141  C11 EO8     2       9.260  33.310  10.870  1.00  0.00            
ATOM    142  O4  EO8     2      10.280  33.990  10.710  1.00  0.00            
ATOM    143  O5  EO8     2       8.200  33.570  10.000  1.00  0.00            
ATOM    144  C12 EO8     2       8.410  34.090   8.690  1.00  0.00            
ATOM    145  C13 EO8     2       8.930  33.080   7.750  1.00  0.00            
ATOM    146  C14 EO8     2       7.080  34.640   8.220  1.00  0.00            
ATOM    147  C15 EO8     2       7.450  31.990  12.040  1.00  0.00            
ATOM    148  C16 EO8     2       6.380  33.170  12.050  1.00  0.00            
ATOM    149  C17 EO8     2       5.560  33.470  10.950  1.00  0.00            
ATOM    150  C18 EO8     2       4.700  34.570  11.010  1.00  0.00            
ATOM    151  C19 EO8     2       4.660  35.440  12.090  1.00  0.00            
ATOM    152  C20 EO8     2       5.370  35.110  13.240  1.00  0.00            
ATOM    153  N2  EO8     2       5.220  35.980  14.470  1.00  0.00            
ATOM    154  O6  EO8     2       6.040  35.840  15.350  1.00  0.00            
ATOM    155  O7  EO8     2       4.500  36.990  14.310  1.00  0.00            
ATOM    156  C21 EO8     2       6.230  33.970  13.240  1.00  0.00            
ATOM    157  H1  EO8     2       2.020  28.750  16.620  1.00  0.00            
ATOM    158  H2  EO8     2       2.220  27.960  15.060  1.00  0.00            
ATOM    159  H3  EO8     2       2.670  27.000  16.450  1.00  0.00            
ATOM    160  H4  EO8     2       4.620  26.590  15.420  1.00  0.00            
ATOM    161  H5  EO8     2       5.870  27.740  15.820  1.00  0.00            
ATOM    162  H6  EO8     2       4.050  28.550  13.610  1.00  0.00            
ATOM    163  H7  EO8     2       5.410  27.550  13.210  1.00  0.00            
ATOM    164  H8  EO8     2       7.760  28.970  15.220  1.00  0.00            
ATOM    165  H9  EO8     2       9.110  29.910  15.840  1.00  0.00            
ATOM    166  H10 EO8     2       7.470  30.370  16.230  1.00  0.00            
ATOM    167  H11 EO8     2       9.720  31.790  15.080  1.00  0.00            
ATOM    168  H12 EO8     2      11.310  33.010  14.260  1.00  0.00            
ATOM    169  H13 EO8     2      11.640  32.940  12.430  1.00  0.00            
ATOM    170  H14 EO8     2      10.970  34.310  13.180  1.00  0.00            
ATOM    171  H15 EO8     2       9.090  34.940   8.760  1.00  0.00            
ATOM    172  H16 EO8     2       8.940  33.440   6.720  1.00  0.00            
ATOM    173  H17 EO8     2       9.930  32.800   8.110  1.00  0.00            
ATOM    174  H18 EO8     2       8.360  32.150   7.820  1.00  0.00            
ATOM    175  H19 EO8     2       6.230  33.970   8.080  1.00  0.00            
ATOM    176  H20 EO8     2       6.590  35.440   8.780  1.00  0.00            
ATOM    177  H21 EO8     2       7.340  35.050   7.240  1.00  0.00            
ATOM    178  H22 EO8     2       7.310  31.380  11.140  1.00  0.00            
ATOM    179  H23 EO8     2       5.640  32.840  10.060  1.00  0.00            
ATOM    180  H24 EO8     2       4.130  34.820  10.120  1.00  0.00            
ATOM    181  H25 EO8     2       3.980  36.280  12.020  1.00  0.00            
ATOM    182  H26 EO8     2       6.650  33.650  14.180  1.00  0.00            
TER
ENDMDL
MODEL        1
ATOM      1  H1  ACD     1      -3.860  40.370  29.860  1.00  0.00            
ATOM      2  O1  ACD     1      -3.180  39.990  30.420  1.00  0.00            
ATOM      3  C1  ACD     1      -2.340  41.100  30.800  1.00  0.00            
ATOM      4  H2  ACD     1      -1.760  40.810  31.690  1.00  0.00            
ATOM      5  H3  ACD     1      -3.030  41.930  31.030  1.00  0.00            
ATOM      6  C2  ACD     1      -1.430  41.500  29.670  1.00  0.00            
ATOM      7  H4  ACD     1      -0.800  40.670  29.330  1.00  0.00            
ATOM      8  O2  ACD     1      -2.260  42.060  28.620  1.00  0.00            
ATOM      9  C3  ACD     1      -1.600  42.420  27.430  1.00  0.00            
ATOM     10  H5  ACD     1      -2.340  42.700  26.670  1.00  0.00            
ATOM     11  O3  ACD     1      -0.730  41.370  27.000  1.00  0.00            
ATOM     12  C4  ACD     1      -1.100  40.840  25.760  1.00  0.00            
ATOM     13  H6  ACD     1      -1.810  41.470  25.200  1.00  0.00            
ATOM     14  C5  ACD     1       0.220  40.890  24.940  1.00  0.00            
ATOM     15  H7  ACD     1       0.980  40.350  25.510  1.00  0.00            
ATOM     16  O4  ACD     1       0.630  42.230  24.700  1.00  0.00            
ATOM     17  H8  ACD     1       1.200  42.220  23.930  1.00  0.00            
ATOM     18  C6  ACD     1      -0.000  40.150  23.620  1.00  0.00            
ATOM     19  H9  ACD     1      -0.710  40.680  22.980  1.00  0.00            
ATOM     20  O5  ACD     1       1.230  40.140  22.940  1.00  0.00            
ATOM     21  H10 ACD     1       1.360  40.970  22.470  1.00  0.00            
ATOM     22  C7  ACD     1      -0.560  38.700  23.900  1.00  0.00            
ATOM     23  H11 ACD     1      -0.760  38.180  22.960  1.00  0.00            
ATOM     24  O6  ACD     1      -1.800  38.840  24.630  1.00  0.00            
ATOM     25  C8  ACD     1      -1.710  39.470  25.920  1.00  0.00            
ATOM     26  H12 ACD     1      -0.970  38.910  26.500  1.00  0.00            
ATOM     27  C9  ACD     1      -3.100  39.480  26.540  1.00  0.00            
ATOM     28  H13 ACD     1      -3.140  40.070  27.470  1.00  0.00            
ATOM     29  H14 ACD     1      -3.830  39.970  25.890  1.00  0.00            
ATOM     30  O7  ACD     1      -3.490  38.160  26.880  1.00  0.00            
ATOM     31  H15 ACD     1      -3.790  37.700  26.090  1.00  0.00            
ATOM     32  O8  ACD     1       0.360  37.980  24.750  1.00  0.00            
ATOM     33  C10 ACD     1       0.630  36.610  24.400  1.00  0.00            
ATOM     34  H16 ACD     1      -0.130  36.290  23.680  1.00  0.00            
ATOM     35  C11 ACD     1       2.010  36.550  23.820  1.00  0.00            
ATOM     36  H17 ACD     1       2.690  37.050  24.520  1.00  0.00            
ATOM     37  O9  ACD     1       1.940  37.270  22.570  1.00  0.00            
ATOM     38  H18 ACD     1       1.780  38.200  22.740  1.00  0.00            
ATOM     39  C12 ACD     1       2.410  35.130  23.590  1.00  0.00            
ATOM     40  H19 ACD     1       1.780  34.630  22.860  1.00  0.00            
ATOM     41  O10 ACD     1       3.780  35.130  23.260  1.00  0.00            
ATOM     42  H20 ACD     1       3.840  35.570  22.400  1.00  0.00            
ATOM     43  C13 ACD     1       2.270  34.390  24.940  1.00  0.00            
ATOM     44  H21 ACD     1       2.500  33.320  24.950  1.00  0.00            
ATOM     45  O11 ACD     1       0.940  34.490  25.350  1.00  0.00            
ATOM     46  C14 ACD     1       0.500  35.750  25.650  1.00  0.00            
ATOM     47  H22 ACD     1       1.120  36.140  26.460  1.00  0.00            
ATOM     48  C15 ACD     1      -0.990  35.650  26.010  1.00  0.00            
ATOM     49  H23 ACD     1      -1.380  36.630  26.330  1.00  0.00            
ATOM     50  H24 ACD     1      -1.480  35.220  25.130  1.00  0.00            
ATOM     51  O12 ACD     1      -1.120  34.760  27.120  1.00  0.00            
ATOM     52  H25 ACD     1      -0.820  33.880  26.890  1.00  0.00            
ATOM     53  O13 ACD     1       3.190  34.970  25.890  1.00  0.00            
ATOM     54  C16 ACD     1       4.240  34.200  26.500  1.00  0.00            
ATOM     55  H26 ACD     1       4.470  33.320  25.870  1.00  0.00            
ATOM     56  C17 ACD     1       5.470  35.200  26.490  1.00  0.00            
ATOM     57  H27 ACD     1       5.080  36.230  26.580  1.00  0.00            
ATOM     58  O14 ACD     1       6.080  35.040  25.220  1.00  0.00            
ATOM     59  H28 ACD     1       5.450  35.100  24.490  1.00  0.00            
ATOM     60  C18 ACD     1       6.460  35.130  27.580  1.00  0.00            
ATOM     61  H29 ACD     1       7.070  34.270  27.260  1.00  0.00            
ATOM     62  O15 ACD     1       7.300  36.310  27.770  1.00  0.00            
ATOM     63  H30 ACD     1       7.980  36.300  27.090  1.00  0.00            
ATOM     64  C19 ACD     1       5.770  34.810  28.930  1.00  0.00            
ATOM     65  H31 ACD     1       6.600  34.700  29.630  1.00  0.00            
ATOM     66  O16 ACD     1       4.950  33.650  28.820  1.00  0.00            
ATOM     67  C20 ACD     1       3.820  33.790  27.930  1.00  0.00            
ATOM     68  H32 ACD     1       3.100  34.520  28.320  1.00  0.00            
ATOM     69  C21 ACD     1       2.990  32.480  27.720  1.00  0.00            
ATOM     70  H33 ACD     1       2.260  32.570  26.910  1.00  0.00            
ATOM     71  H34 ACD     1       3.680  31.700  27.360  1.00  0.00            
ATOM     72  O17 ACD     1       2.310  32.170  28.970  1.00  0.00            
ATOM     73  H35 ACD     1       1.630  32.770  29.310  1.00  0.00            
ATOM     74  O18 ACD     1       5.090  35.910  29.350  1.00  0.00            
ATOM     75  C22 ACD     1       5.330  36.300  30.740  1.00  0.00            
ATOM     76  H36 ACD     1       6.060  35.610  31.180  1.00  0.00            
ATOM     77  C23 ACD     1       5.900  37.710  30.720  1.00  0.00            
ATOM     78  H37 ACD     1       5.220  38.360  30.160  1.00  0.00            
ATOM     79  O19 ACD     1       7.180  37.730  30.090  1.00  0.00            
ATOM     80  H38 ACD     1       6.990  37.210  29.310  1.00  0.00            
ATOM     81  C24 ACD     1       5.830  38.330  32.110  1.00  0.00            
ATOM     82  H39 ACD     1       6.630  37.810  32.650  1.00  0.00            
ATOM     83  O20 ACD     1       6.210  39.710  32.040  1.00  0.00            
ATOM     84  H40 ACD     1       7.100  39.710  31.660  1.00  0.00            
ATOM     85  C25 ACD     1       4.400  38.250  32.650  1.00  0.00            
ATOM     86  H41 ACD     1       4.340  38.590  33.690  1.00  0.00            
ATOM     87  O21 ACD     1       3.920  36.890  32.630  1.00  0.00            
ATOM     88  C26 ACD     1       3.930  36.230  31.400  1.00  0.00            
ATOM     89  H42 ACD     1       3.280  36.760  30.690  1.00  0.00            
ATOM     90  C27 ACD     1       3.370  34.830  31.600  1.00  0.00            
ATOM     91  H43 ACD     1       2.360  34.890  32.010  1.00  0.00            
ATOM     92  H44 ACD     1       3.460  34.190  30.710  1.00  0.00            
ATOM     93  O22 ACD     1       4.170  34.100  32.590  1.00  0.00            
ATOM     94  H45 ACD     1       5.100  33.910  32.420  1.00  0.00            
ATOM     95  O23 ACD     1       3.500  39.050  31.960  1.00  0.00            
ATOM     96  C28 ACD     1       2.740  39.970  32.690  1.00  0.00            
ATOM     97  H46 ACD     1       2.890  39.850  33.770  1.00  0.00            
ATOM     98  C29 ACD     1       1.250  39.720  32.330  1.00  0.00            
ATOM     99  H47 ACD     1       1.070  39.720  31.250  1.00  0.00            
ATOM    100  O24 ACD     1       0.460  40.820  32.810  1.00  0.00            
ATOM    101  C30 ACD     1       0.640  38.380  32.780  1.00  0.00            
ATOM    102  H48 ACD     1      -0.400  38.400  32.410  1.00  0.00            
ATOM    103  H49 ACD     1       1.110  37.580  32.200  1.00  0.00            
ATOM    104  O25 ACD     1       0.700  38.210  34.160  1.00  0.00            
ATOM    105  H50 ACD     1       0.410  39.030  34.570  1.00  0.00            
ATOM    106  C31 ACD     1       3.200  41.410  32.280  1.00  0.00            
ATOM    107  H51 ACD     1       3.260  41.390  31.180  1.00  0.00            
ATOM    108  O26 ACD     1       4.520  41.670  32.710  1.00  0.00            
ATOM    109  H52 ACD     1       5.130  41.110  32.210  1.00  0.00            
ATOM    110  C32 ACD     1       2.190  42.570  32.640  1.00  0.00            
ATOM    111  H53 ACD     1       2.190  42.700  33.730  1.00  0.00            
ATOM    112  O27 ACD     1       2.440  43.750  31.910  1.00  0.00            
ATOM    113  H54 ACD     1       2.000  43.680  31.060  1.00  0.00            
ATOM    114  C33 ACD     1       0.770  42.130  32.240  1.00  0.00            
ATOM    115  H55 ACD     1       0.000  42.830  32.600  1.00  0.00            
ATOM    116  O28 ACD     1       0.790  42.070  30.810  1.00  0.00            
ATOM    117  C34 ACD     1      -0.370  42.620  30.120  1.00  0.00            
ATOM    118  H56 ACD     1      -0.850  43.400  30.720  1.00  0.00            
ATOM    119  C35 ACD     1       0.240  43.320  28.890  1.00  0.00            
ATOM    120  H57 ACD     1       0.980  42.670  28.410  1.00  0.00            
ATOM    121  O29 ACD     1       0.940  44.480  29.290  1.00  0.00            
ATOM    122  H58 ACD     1       1.520  44.790  28.580  1.00  0.00            
ATOM    123  C36 ACD     1      -0.760  43.620  27.780  1.00  0.00            
ATOM    124  H59 ACD     1      -1.440  44.420  28.100  1.00  0.00            
ATOM    125  O30 ACD     1      -0.090  44.080  26.570  1.00  0.00            
ATOM    126  H60 ACD     1       0.230  43.320  26.070  1.00  0.00            
ATOM    127  C1  EO8     2      -0.080  -4.490  29.460  1.00  0.00            
ATOM    128  O1  EO8     2       1.350  -4.360  29.210  1.00  0.00            
ATOM    129  C2  EO8     2       1.550  -3.300  28.230  1.00  0.00            
ATOM    130  C3  EO8     2       3.020  -2.820  28.470  1.00  0.00            
ATOM    131  O2  EO8     2       3.350  -1.660  27.670  1.00  0.00            
ATOM    132  C4  EO8     2       3.630  -1.830  26.330  1.00  0.00            
ATOM    133  O3  EO8     2       3.830  -2.860  25.730  1.00  0.00            
ATOM    134  C5  EO8     2       3.910  -0.490  25.650  1.00  0.00            
ATOM    135  C6  EO8     2       4.160  -0.420  24.330  1.00  0.00            
ATOM    136  C7  EO8     2       4.280  -1.380  23.270  1.00  0.00            
ATOM    137  N1  EO8     2       4.400   0.820  23.810  1.00  0.00            
ATOM    138  C8  EO8     2       3.990   1.940  24.340  1.00  0.00            
ATOM    139  C9  EO8     2       4.030   3.090  23.300  1.00  0.00            
ATOM    140  C10 EO8     2       3.700   1.970  25.660  1.00  0.00            
ATOM    141  C11 EO8     2       3.280   3.230  26.430  1.00  0.00            
ATOM    142  O4  EO8     2       3.100   3.220  27.640  1.00  0.00            
ATOM    143  O5  EO8     2       3.090   4.320  25.690  1.00  0.00            
ATOM    144  C12 EO8     2       2.600   5.500  26.330  1.00  0.00            
ATOM    145  C13 EO8     2       2.680   6.620  25.290  1.00  0.00            
ATOM    146  C14 EO8     2       1.100   5.260  26.500  1.00  0.00            
ATOM    147  C15 EO8     2       3.830   0.730  26.560  1.00  0.00            
ATOM    148  C16 EO8     2       5.020   0.690  27.560  1.00  0.00            
ATOM    149  C17 EO8     2       4.830   0.980  28.900  1.00  0.00            
ATOM    150  C18 EO8     2       5.900   0.880  29.820  1.00  0.00            
ATOM    151  C19 EO8     2       7.120   0.400  29.410  1.00  0.00            
ATOM    152  C20 EO8     2       7.360   0.040  28.060  1.00  0.00            
ATOM    153  N2  EO8     2       8.620  -0.520  27.630  1.00  0.00            
ATOM    154  O6  EO8     2       9.110  -0.130  26.590  1.00  0.00            
ATOM    155  O7  EO8     2       8.960  -1.550  28.180  1.00  0.00            
ATOM    156  C21 EO8     2       6.260   0.150  27.170  1.00  0.00            
ATOM    157  H1  EO8     2      -0.610  -4.830  28.560  1.00  0.00            
ATOM    158  H2  EO8     2      -0.240  -5.150  30.320  1.00  0.00            
ATOM    159  H3  EO8     2      -0.400  -3.480  29.760  1.00  0.00            
ATOM    160  H4  EO8     2       0.970  -2.420  28.520  1.00  0.00            
ATOM    161  H5  EO8     2       1.340  -3.610  27.200  1.00  0.00            
ATOM    162  H6  EO8     2       3.780  -3.510  28.080  1.00  0.00            
ATOM    163  H7  EO8     2       3.150  -2.580  29.530  1.00  0.00            
ATOM    164  H8  EO8     2       5.300  -1.790  23.200  1.00  0.00            
ATOM    165  H9  EO8     2       3.560  -2.180  23.480  1.00  0.00            
ATOM    166  H10 EO8     2       4.060  -1.020  22.260  1.00  0.00            
ATOM    167  H11 EO8     2       4.570   0.870  22.820  1.00  0.00            
ATOM    168  H12 EO8     2       4.770   3.860  23.560  1.00  0.00            
ATOM    169  H13 EO8     2       4.260   2.750  22.280  1.00  0.00            
ATOM    170  H14 EO8     2       3.120   3.680  23.230  1.00  0.00            
ATOM    171  H15 EO8     2       3.070   5.760  27.290  1.00  0.00            
ATOM    172  H16 EO8     2       3.740   6.900  25.250  1.00  0.00            
ATOM    173  H17 EO8     2       2.440   6.230  24.290  1.00  0.00            
ATOM    174  H18 EO8     2       2.090   7.520  25.490  1.00  0.00            
ATOM    175  H19 EO8     2       0.570   6.220  26.510  1.00  0.00            
ATOM    176  H20 EO8     2       0.720   4.700  25.640  1.00  0.00            
ATOM    177  H21 EO8     2       0.970   4.690  27.430  1.00  0.00            
ATOM    178  H22 EO8     2       2.880   0.530  27.070  1.00  0.00            
ATOM    179  H23 EO8     2       3.870   1.220  29.350  1.00  0.00            
ATOM    180  H24 EO8     2       5.720   1.130  30.860  1.00  0.00            
ATOM    181  H25 EO8     2       7.950   0.490  30.100  1.00  0.00            
ATOM    182  H26 EO8     2       6.340   0.010  26.100  1.00  0.00            
TER
ENDMDL
MODEL        1
ATOM      1  H1  ACD     1       6.140  38.080  18.890  1.00  0.00            
ATOM      2  O1  ACD     1       6.320  37.910  19.820  1.00  0.00            
ATOM      3  C1  ACD     1       6.790  36.580  19.870  1.00  0.00            
ATOM      4  H2  ACD     1       6.030  35.950  19.420  1.00  0.00            
ATOM      5  H3  ACD     1       6.930  36.250  20.910  1.00  0.00            
ATOM      6  C2  ACD     1       8.080  36.360  19.050  1.00  0.00            
ATOM      7  H4  ACD     1       8.500  35.380  19.280  1.00  0.00            
ATOM      8  O2  ACD     1       7.810  36.590  17.690  1.00  0.00            
ATOM      9  C3  ACD     1       8.900  36.280  16.850  1.00  0.00            
ATOM     10  H5  ACD     1       8.440  36.380  15.860  1.00  0.00            
ATOM     11  O3  ACD     1       9.380  34.970  17.040  1.00  0.00            
ATOM     12  C4  ACD     1       8.600  34.000  16.200  1.00  0.00            
ATOM     13  H6  ACD     1       7.850  34.540  15.610  1.00  0.00            
ATOM     14  C5  ACD     1       9.680  33.400  15.290  1.00  0.00            
ATOM     15  H7  ACD     1      10.570  33.300  15.920  1.00  0.00            
ATOM     16  O4  ACD     1       9.780  34.310  14.110  1.00  0.00            
ATOM     17  H8  ACD     1      10.580  34.070  13.630  1.00  0.00            
ATOM     18  C6  ACD     1       9.390  31.980  14.760  1.00  0.00            
ATOM     19  H9  ACD     1       8.540  32.020  14.070  1.00  0.00            
ATOM     20  O5  ACD     1      10.540  31.410  14.100  1.00  0.00            
ATOM     21  H10 ACD     1      10.480  30.450  14.020  1.00  0.00            
ATOM     22  C7  ACD     1       9.020  31.100  15.910  1.00  0.00            
ATOM     23  H11 ACD     1       8.900  30.120  15.440  1.00  0.00            
ATOM     24  O6  ACD     1       7.830  31.670  16.410  1.00  0.00            
ATOM     25  C8  ACD     1       7.960  32.940  17.050  1.00  0.00            
ATOM     26  H12 ACD     1       8.430  32.820  18.030  1.00  0.00            
ATOM     27  C9  ACD     1       6.580  33.390  17.380  1.00  0.00            
ATOM     28  H13 ACD     1       6.670  34.450  17.660  1.00  0.00            
ATOM     29  H14 ACD     1       5.920  33.370  16.500  1.00  0.00            
ATOM     30  O7  ACD     1       5.950  32.670  18.520  1.00  0.00            
ATOM     31  H15 ACD     1       6.470  32.920  19.290  1.00  0.00            
ATOM     32  O8  ACD     1      10.050  31.050  16.850  1.00  0.00            
ATOM     33  C10 ACD     1      10.560  29.710  17.150  1.00  0.00            
ATOM     34  H16 ACD     1      10.440  28.960  16.350  1.00  0.00            
ATOM     35  C11 ACD     1      12.070  29.860  17.060  1.00  0.00            
ATOM     36  H17 ACD     1      12.430  30.670  17.710  1.00  0.00            
ATOM     37  O9  ACD     1      12.480  30.060  15.700  1.00  0.00            
ATOM     38  H18 ACD     1      11.770  30.610  15.350  1.00  0.00            
ATOM     39  C12 ACD     1      12.660  28.550  17.640  1.00  0.00            
ATOM     40  H19 ACD     1      12.240  27.720  17.070  1.00  0.00            
ATOM     41  O10 ACD     1      14.120  28.610  17.550  1.00  0.00            
ATOM     42  H20 ACD     1      14.510  29.290  18.100  1.00  0.00            
ATOM     43  C13 ACD     1      12.230  28.350  19.120  1.00  0.00            
ATOM     44  H21 ACD     1      12.660  27.480  19.620  1.00  0.00            
ATOM     45  O11 ACD     1      10.770  28.180  19.020  1.00  0.00            
ATOM     46  C14 ACD     1      10.020  29.230  18.460  1.00  0.00            
ATOM     47  H22 ACD     1      10.030  30.080  19.150  1.00  0.00            
ATOM     48  C15 ACD     1       8.480  28.980  18.410  1.00  0.00            
ATOM     49  H23 ACD     1       8.190  28.590  19.400  1.00  0.00            
ATOM     50  H24 ACD     1       7.970  29.950  18.350  1.00  0.00            
ATOM     51  O12 ACD     1       8.100  28.120  17.340  1.00  0.00            
ATOM     52  H25 ACD     1       7.530  27.400  17.640  1.00  0.00            
ATOM     53  O13 ACD     1      12.470  29.470  19.920  1.00  0.00            
ATOM     54  C16 ACD     1      13.590  29.410  20.780  1.00  0.00            
ATOM     55  H26 ACD     1      14.180  28.490  20.720  1.00  0.00            
ATOM     56  C17 ACD     1      14.560  30.570  20.460  1.00  0.00            
ATOM     57  H27 ACD     1      13.910  31.450  20.350  1.00  0.00            
ATOM     58  O14 ACD     1      15.150  30.400  19.150  1.00  0.00            
ATOM     59  H28 ACD     1      15.750  31.150  19.180  1.00  0.00            
ATOM     60  C18 ACD     1      15.570  30.690  21.670  1.00  0.00            
ATOM     61  H29 ACD     1      16.050  29.710  21.760  1.00  0.00            
ATOM     62  O15 ACD     1      16.530  31.750  21.510  1.00  0.00            
ATOM     63  H30 ACD     1      16.150  32.420  22.090  1.00  0.00            
ATOM     64  C19 ACD     1      14.890  30.800  22.980  1.00  0.00            
ATOM     65  H31 ACD     1      15.600  30.780  23.820  1.00  0.00            
ATOM     66  O16 ACD     1      14.080  29.670  23.070  1.00  0.00            
ATOM     67  C20 ACD     1      13.030  29.570  22.200  1.00  0.00            
ATOM     68  H32 ACD     1      12.380  30.450  22.280  1.00  0.00            
ATOM     69  C21 ACD     1      12.270  28.270  22.550  1.00  0.00            
ATOM     70  H33 ACD     1      11.590  28.030  21.720  1.00  0.00            
ATOM     71  H34 ACD     1      13.020  27.480  22.580  1.00  0.00            
ATOM     72  O17 ACD     1      11.690  28.470  23.790  1.00  0.00            
ATOM     73  H35 ACD     1      12.350  28.250  24.450  1.00  0.00            
ATOM     74  O18 ACD     1      14.080  31.910  22.960  1.00  0.00            
ATOM     75  C22 ACD     1      14.020  32.710  24.160  1.00  0.00            
ATOM     76  H36 ACD     1      14.710  32.310  24.920  1.00  0.00            
ATOM     77  C23 ACD     1      14.560  34.070  23.770  1.00  0.00            
ATOM     78  H37 ACD     1      14.050  34.370  22.840  1.00  0.00            
ATOM     79  O19 ACD     1      15.960  33.950  23.470  1.00  0.00            
ATOM     80  H38 ACD     1      16.530  33.770  24.220  1.00  0.00            
ATOM     81  C24 ACD     1      14.270  35.060  24.880  1.00  0.00            
ATOM     82  H39 ACD     1      14.740  34.720  25.810  1.00  0.00            
ATOM     83  O20 ACD     1      14.650  36.400  24.670  1.00  0.00            
ATOM     84  H40 ACD     1      13.950  36.710  24.080  1.00  0.00            
ATOM     85  C25 ACD     1      12.790  35.130  25.040  1.00  0.00            
ATOM     86  H41 ACD     1      12.600  35.950  25.740  1.00  0.00            
ATOM     87  O21 ACD     1      12.440  33.860  25.590  1.00  0.00            
ATOM     88  C26 ACD     1      12.580  32.740  24.720  1.00  0.00            
ATOM     89  H42 ACD     1      11.880  32.840  23.880  1.00  0.00            
ATOM     90  C27 ACD     1      12.150  31.540  25.560  1.00  0.00            
ATOM     91  H43 ACD     1      11.120  31.730  25.890  1.00  0.00            
ATOM     92  H44 ACD     1      12.100  30.680  24.880  1.00  0.00            
ATOM     93  O22 ACD     1      13.030  31.160  26.670  1.00  0.00            
ATOM     94  H45 ACD     1      12.920  31.800  27.380  1.00  0.00            
ATOM     95  O23 ACD     1      12.190  35.390  23.890  1.00  0.00            
ATOM     96  C28 ACD     1      11.100  36.340  23.850  1.00  0.00            
ATOM     97  H46 ACD     1      10.840  36.710  24.840  1.00  0.00            
ATOM     98  C29 ACD     1       9.900  35.660  23.180  1.00  0.00            
ATOM     99  H47 ACD     1      10.190  35.110  22.270  1.00  0.00            
ATOM    100  O24 ACD     1       8.900  36.670  22.900  1.00  0.00            
ATOM    101  C30 ACD     1       9.290  34.630  24.110  1.00  0.00            
ATOM    102  H48 ACD     1      10.090  34.010  24.520  1.00  0.00            
ATOM    103  H49 ACD     1       8.930  35.110  25.030  1.00  0.00            
ATOM    104  O25 ACD     1       8.130  33.910  23.710  1.00  0.00            
ATOM    105  H50 ACD     1       7.840  33.500  24.540  1.00  0.00            
ATOM    106  C31 ACD     1      11.540  37.540  22.970  1.00  0.00            
ATOM    107  H51 ACD     1      11.940  37.010  22.100  1.00  0.00            
ATOM    108  O26 ACD     1      12.630  38.290  23.530  1.00  0.00            
ATOM    109  H52 ACD     1      12.990  38.790  22.790  1.00  0.00            
ATOM    110  C32 ACD     1      10.380  38.400  22.520  1.00  0.00            
ATOM    111  H53 ACD     1      10.050  38.890  23.440  1.00  0.00            
ATOM    112  O27 ACD     1      10.770  39.470  21.720  1.00  0.00            
ATOM    113  H54 ACD     1      11.050  39.030  20.920  1.00  0.00            
ATOM    114  C33 ACD     1       9.230  37.640  21.950  1.00  0.00            
ATOM    115  H55 ACD     1       8.370  38.290  21.740  1.00  0.00            
ATOM    116  O28 ACD     1       9.670  36.930  20.730  1.00  0.00            
ATOM    117  C34 ACD     1       9.160  37.380  19.490  1.00  0.00            
ATOM    118  H56 ACD     1       8.760  38.390  19.610  1.00  0.00            
ATOM    119  C35 ACD     1      10.340  37.410  18.520  1.00  0.00            
ATOM    120  H57 ACD     1      10.830  36.440  18.610  1.00  0.00            
ATOM    121  O29 ACD     1      11.320  38.420  18.820  1.00  0.00            
ATOM    122  H58 ACD     1      12.010  38.400  18.150  1.00  0.00            
ATOM    123  C36 ACD     1      10.040  37.240  17.000  1.00  0.00            
ATOM    124  H59 ACD     1       9.710  38.210  16.610  1.00  0.00            
ATOM    125  O30 ACD     1      11.190  36.730  16.330  1.00  0.00            
ATOM    126  H60 ACD     1      11.110  35.780  16.440  1.00  0.00            
ATOM    127  C1  EO8     2       9.420  31.300  22.050  1.00  0.00            
ATOM    128  O1  EO8     2       9.740  32.410  21.190  1.00  0.00            
ATOM    129  C2  EO8     2      11.120  32.540  20.660  1.00  0.00            
ATOM    130  C3  EO8     2      11.080  33.470  19.370  1.00  0.00            
ATOM    131  O2  EO8     2      12.420  33.840  18.860  1.00  0.00            
ATOM    132  C4  EO8     2      13.170  34.630  19.630  1.00  0.00            
ATOM    133  O3  EO8     2      12.800  35.120  20.660  1.00  0.00            
ATOM    134  C5  EO8     2      14.450  35.040  19.110  1.00  0.00            
ATOM    135  C6  EO8     2      15.080  36.150  19.470  1.00  0.00            
ATOM    136  C7  EO8     2      14.540  37.300  20.250  1.00  0.00            
ATOM    137  N1  EO8     2      16.400  36.380  19.090  1.00  0.00            
ATOM    138  C8  EO8     2      17.160  35.470  18.370  1.00  0.00            
ATOM    139  C9  EO8     2      18.560  35.980  18.140  1.00  0.00            
ATOM    140  C10 EO8     2      16.570  34.370  17.920  1.00  0.00            
ATOM    141  C11 EO8     2      17.450  33.400  17.160  1.00  0.00            
ATOM    142  O4  EO8     2      18.650  33.370  17.160  1.00  0.00            
ATOM    143  O5  EO8     2      16.680  32.430  16.530  1.00  0.00            
ATOM    144  C12 EO8     2      17.290  31.450  15.650  1.00  0.00            
ATOM    145  C13 EO8     2      17.860  30.320  16.470  1.00  0.00            
ATOM    146  C14 EO8     2      16.140  30.950  14.720  1.00  0.00            
ATOM    147  C15 EO8     2      15.050  34.190  18.060  1.00  0.00            
ATOM    148  C16 EO8     2      14.470  34.350  16.660  1.00  0.00            
ATOM    149  C17 EO8     2      13.810  33.280  16.020  1.00  0.00            
ATOM    150  C18 EO8     2      13.220  33.490  14.800  1.00  0.00            
ATOM    151  C19 EO8     2      13.340  34.720  14.120  1.00  0.00            
ATOM    152  C20 EO8     2      14.100  35.760  14.740  1.00  0.00            
ATOM    153  N2  EO8     2      14.250  37.130  14.020  1.00  0.00            
ATOM    154  O6  EO8     2      13.920  37.290  12.840  1.00  0.00            
ATOM    155  O7  EO8     2      14.840  38.040  14.650  1.00  0.00            
ATOM    156  C21 EO8     2      14.670  35.580  15.990  1.00  0.00            
ATOM    157  H1  EO8     2       8.510  31.490  22.640  1.00  0.00            
ATOM    158  H2  EO8     2       9.240  30.420  21.430  1.00  0.00            
ATOM    159  H3  EO8     2      10.230  31.030  22.740  1.00  0.00            
ATOM    160  H4  EO8     2      11.640  31.610  20.400  1.00  0.00            
ATOM    161  H5  EO8     2      11.660  33.100  21.440  1.00  0.00            
ATOM    162  H6  EO8     2      10.540  34.380  19.670  1.00  0.00            
ATOM    163  H7  EO8     2      10.540  33.070  18.510  1.00  0.00            
ATOM    164  H8  EO8     2      15.280  38.110  20.230  1.00  0.00            
ATOM    165  H9  EO8     2      13.580  37.630  19.830  1.00  0.00            
ATOM    166  H10 EO8     2      14.420  37.040  21.310  1.00  0.00            
ATOM    167  H11 EO8     2      16.920  37.060  19.630  1.00  0.00            
ATOM    168  H12 EO8     2      19.390  35.390  18.550  1.00  0.00            
ATOM    169  H13 EO8     2      18.690  36.000  17.050  1.00  0.00            
ATOM    170  H14 EO8     2      18.700  37.010  18.490  1.00  0.00            
ATOM    171  H15 EO8     2      18.050  31.880  14.990  1.00  0.00            
ATOM    172  H16 EO8     2      18.320  30.700  17.390  1.00  0.00            
ATOM    173  H17 EO8     2      17.060  29.650  16.800  1.00  0.00            
ATOM    174  H18 EO8     2      18.590  29.680  15.950  1.00  0.00            
ATOM    175  H19 EO8     2      16.000  31.480  13.770  1.00  0.00            
ATOM    176  H20 EO8     2      16.230  29.890  14.440  1.00  0.00            
ATOM    177  H21 EO8     2      15.220  31.120  15.280  1.00  0.00            
ATOM    178  H22 EO8     2      14.840  33.130  18.270  1.00  0.00            
ATOM    179  H23 EO8     2      13.530  32.430  16.640  1.00  0.00            
ATOM    180  H24 EO8     2      12.740  32.640  14.320  1.00  0.00            
ATOM    181  H25 EO8     2      12.900  34.810  13.130  1.00  0.00            
ATOM    182  H26 EO8     2      15.120  36.400  16.540  1.00  0.00            
TER
ENDMDL
MODEL        1
ATOM      1  H1  ACD     1      21.090  33.000  19.810  1.00  0.00            
ATOM      2  O1  ACD     1      20.500  32.650  19.130  1.00  0.00            
ATOM      3  C1  ACD     1      21.350  32.430  17.960  1.00  0.00            
ATOM      4  H2  ACD     1      22.080  31.660  18.250  1.00  0.00            
ATOM      5  H3  ACD     1      21.860  33.360  17.690  1.00  0.00            
ATOM      6  C2  ACD     1      20.720  31.730  16.800  1.00  0.00            
ATOM      7  H4  ACD     1      20.110  30.970  17.300  1.00  0.00            
ATOM      8  O2  ACD     1      19.950  32.670  16.110  1.00  0.00            
ATOM      9  C3  ACD     1      19.360  32.260  14.870  1.00  0.00            
ATOM     10  H5  ACD     1      18.740  33.100  14.530  1.00  0.00            
ATOM     11  O3  ACD     1      18.420  31.200  15.100  1.00  0.00            
ATOM     12  C4  ACD     1      17.110  31.570  15.130  1.00  0.00            
ATOM     13  H6  ACD     1      16.860  32.620  14.980  1.00  0.00            
ATOM     14  C5  ACD     1      16.490  30.770  14.060  1.00  0.00            
ATOM     15  H7  ACD     1      16.790  29.720  14.170  1.00  0.00            
ATOM     16  O4  ACD     1      16.780  31.240  12.770  1.00  0.00            
ATOM     17  H8  ACD     1      17.730  31.360  12.680  1.00  0.00            
ATOM     18  C6  ACD     1      14.960  30.770  14.240  1.00  0.00            
ATOM     19  H9  ACD     1      14.510  31.760  14.110  1.00  0.00            
ATOM     20  O5  ACD     1      14.450  29.930  13.300  1.00  0.00            
ATOM     21  H10 ACD     1      15.080  30.030  12.580  1.00  0.00            
ATOM     22  C7  ACD     1      14.490  30.190  15.600  1.00  0.00            
ATOM     23  H11 ACD     1      13.400  30.260  15.680  1.00  0.00            
ATOM     24  O6  ACD     1      15.140  31.090  16.590  1.00  0.00            
ATOM     25  C8  ACD     1      16.580  31.270  16.570  1.00  0.00            
ATOM     26  H12 ACD     1      16.940  30.280  16.870  1.00  0.00            
ATOM     27  C9  ACD     1      17.040  32.270  17.570  1.00  0.00            
ATOM     28  H13 ACD     1      16.670  32.070  18.580  1.00  0.00            
ATOM     29  H14 ACD     1      18.140  32.250  17.690  1.00  0.00            
ATOM     30  O7  ACD     1      16.720  33.600  17.310  1.00  0.00            
ATOM     31  H15 ACD     1      15.970  33.810  17.880  1.00  0.00            
ATOM     32  O8  ACD     1      14.880  28.850  15.810  1.00  0.00            
ATOM     33  C10 ACD     1      13.900  27.960  16.300  1.00  0.00            
ATOM     34  H16 ACD     1      12.900  28.270  15.960  1.00  0.00            
ATOM     35  C11 ACD     1      14.290  26.610  15.600  1.00  0.00            
ATOM     36  H17 ACD     1      15.340  26.410  15.840  1.00  0.00            
ATOM     37  O9  ACD     1      13.950  26.740  14.250  1.00  0.00            
ATOM     38  H18 ACD     1      14.370  27.490  13.800  1.00  0.00            
ATOM     39  C12 ACD     1      13.460  25.390  16.120  1.00  0.00            
ATOM     40  H19 ACD     1      12.380  25.480  15.900  1.00  0.00            
ATOM     41  O10 ACD     1      13.800  24.140  15.610  1.00  0.00            
ATOM     42  H20 ACD     1      13.630  24.170  14.660  1.00  0.00            
ATOM     43  C13 ACD     1      13.660  25.410  17.650  1.00  0.00            
ATOM     44  H21 ACD     1      13.180  24.480  17.970  1.00  0.00            
ATOM     45  O11 ACD     1      13.200  26.610  18.250  1.00  0.00            
ATOM     46  C14 ACD     1      13.970  27.760  17.840  1.00  0.00            
ATOM     47  H22 ACD     1      14.970  27.550  18.250  1.00  0.00            
ATOM     48  C15 ACD     1      13.540  28.930  18.600  1.00  0.00            
ATOM     49  H23 ACD     1      13.370  28.540  19.610  1.00  0.00            
ATOM     50  H24 ACD     1      14.330  29.690  18.570  1.00  0.00            
ATOM     51  O12 ACD     1      12.360  29.440  18.060  1.00  0.00            
ATOM     52  H25 ACD     1      12.180  30.290  18.460  1.00  0.00            
ATOM     53  O13 ACD     1      15.050  25.260  17.970  1.00  0.00            
ATOM     54  C16 ACD     1      15.370  24.270  18.950  1.00  0.00            
ATOM     55  H26 ACD     1      14.430  23.890  19.360  1.00  0.00            
ATOM     56  C17 ACD     1      16.050  23.180  18.190  1.00  0.00            
ATOM     57  H27 ACD     1      16.750  23.590  17.450  1.00  0.00            
ATOM     58  O14 ACD     1      15.060  22.260  17.640  1.00  0.00            
ATOM     59  H28 ACD     1      14.720  22.760  16.890  1.00  0.00            
ATOM     60  C18 ACD     1      16.890  22.380  19.230  1.00  0.00            
ATOM     61  H29 ACD     1      16.170  21.910  19.920  1.00  0.00            
ATOM     62  O15 ACD     1      17.660  21.340  18.700  1.00  0.00            
ATOM     63  H30 ACD     1      18.450  21.750  18.340  1.00  0.00            
ATOM     64  C19 ACD     1      17.840  23.250  20.000  1.00  0.00            
ATOM     65  H31 ACD     1      18.440  22.730  20.750  1.00  0.00            
ATOM     66  O16 ACD     1      17.170  24.320  20.750  1.00  0.00            
ATOM     67  C20 ACD     1      16.200  25.090  19.980  1.00  0.00            
ATOM     68  H32 ACD     1      16.690  25.830  19.320  1.00  0.00            
ATOM     69  C21 ACD     1      15.250  25.540  21.070  1.00  0.00            
ATOM     70  H33 ACD     1      14.450  25.990  20.490  1.00  0.00            
ATOM     71  H34 ACD     1      15.020  24.660  21.680  1.00  0.00            
ATOM     72  O17 ACD     1      15.860  26.430  21.980  1.00  0.00            
ATOM     73  H35 ACD     1      16.620  26.010  22.400  1.00  0.00            
ATOM     74  O18 ACD     1      18.720  23.860  19.070  1.00  0.00            
ATOM     75  C22 ACD     1      20.140  23.560  19.410  1.00  0.00            
ATOM     76  H36 ACD     1      20.230  22.730  20.130  1.00  0.00            
ATOM     77  C23 ACD     1      20.710  23.170  18.030  1.00  0.00            
ATOM     78  H37 ACD     1      20.350  23.920  17.310  1.00  0.00            
ATOM     79  O19 ACD     1      20.150  21.920  17.660  1.00  0.00            
ATOM     80  H38 ACD     1      20.250  21.770  16.720  1.00  0.00            
ATOM     81  C24 ACD     1      22.240  23.260  18.010  1.00  0.00            
ATOM     82  H39 ACD     1      22.680  22.510  18.670  1.00  0.00            
ATOM     83  O20 ACD     1      22.760  23.110  16.650  1.00  0.00            
ATOM     84  H40 ACD     1      22.430  23.880  16.180  1.00  0.00            
ATOM     85  C25 ACD     1      22.750  24.610  18.540  1.00  0.00            
ATOM     86  H41 ACD     1      23.840  24.610  18.570  1.00  0.00            
ATOM     87  O21 ACD     1      22.290  24.720  19.890  1.00  0.00            
ATOM     88  C26 ACD     1      20.830  24.770  20.050  1.00  0.00            
ATOM     89  H42 ACD     1      20.520  25.710  19.580  1.00  0.00            
ATOM     90  C27 ACD     1      20.610  24.860  21.520  1.00  0.00            
ATOM     91  H43 ACD     1      21.080  25.780  21.890  1.00  0.00            
ATOM     92  H44 ACD     1      19.540  25.000  21.720  1.00  0.00            
ATOM     93  O22 ACD     1      21.150  23.710  22.210  1.00  0.00            
ATOM     94  H45 ACD     1      21.270  24.140  23.060  1.00  0.00            
ATOM     95  O23 ACD     1      22.320  25.820  17.890  1.00  0.00            
ATOM     96  C28 ACD     1      23.190  26.930  18.160  1.00  0.00            
ATOM     97  H46 ACD     1      24.020  26.620  18.800  1.00  0.00            
ATOM     98  C29 ACD     1      22.470  28.090  18.810  1.00  0.00            
ATOM     99  H47 ACD     1      21.450  28.220  18.420  1.00  0.00            
ATOM    100  O24 ACD     1      23.040  29.390  18.630  1.00  0.00            
ATOM    101  C30 ACD     1      22.280  27.920  20.270  1.00  0.00            
ATOM    102  H48 ACD     1      21.870  28.860  20.660  1.00  0.00            
ATOM    103  H49 ACD     1      21.500  27.210  20.550  1.00  0.00            
ATOM    104  O25 ACD     1      23.590  27.710  20.920  1.00  0.00            
ATOM    105  H50 ACD     1      23.550  28.170  21.770  1.00  0.00            
ATOM    106  C31 ACD     1      23.610  27.250  16.740  1.00  0.00            
ATOM    107  H51 ACD     1      22.660  27.260  16.180  1.00  0.00            
ATOM    108  O26 ACD     1      24.530  26.330  16.250  1.00  0.00            
ATOM    109  H52 ACD     1      24.430  26.280  15.300  1.00  0.00            
ATOM    110  C32 ACD     1      24.240  28.670  16.700  1.00  0.00            
ATOM    111  H53 ACD     1      25.190  28.610  17.250  1.00  0.00            
ATOM    112  O27 ACD     1      24.470  29.130  15.360  1.00  0.00            
ATOM    113  H54 ACD     1      25.190  28.600  15.010  1.00  0.00            
ATOM    114  C33 ACD     1      23.330  29.720  17.300  1.00  0.00            
ATOM    115  H55 ACD     1      23.800  30.710  17.360  1.00  0.00            
ATOM    116  O28 ACD     1      22.150  29.860  16.480  1.00  0.00            
ATOM    117  C34 ACD     1      21.760  31.100  15.870  1.00  0.00            
ATOM    118  H56 ACD     1      22.550  31.850  15.800  1.00  0.00            
ATOM    119  C35 ACD     1      21.240  30.780  14.430  1.00  0.00            
ATOM    120  H57 ACD     1      20.670  29.850  14.500  1.00  0.00            
ATOM    121  O29 ACD     1      22.410  30.410  13.530  1.00  0.00            
ATOM    122  H58 ACD     1      22.850  29.640  13.890  1.00  0.00            
ATOM    123  C36 ACD     1      20.460  31.920  13.880  1.00  0.00            
ATOM    124  H59 ACD     1      21.160  32.750  13.720  1.00  0.00            
ATOM    125  O30 ACD     1      19.850  31.620  12.630  1.00  0.00            
ATOM    126  H60 ACD     1      19.950  32.410  12.090  1.00  0.00            
ATOM    127  C1  EO8     2      17.500  29.020  19.820  1.00  0.00            
ATOM    128  O1  EO8     2      18.120  28.930  18.520  1.00  0.00            
ATOM    129  C2  EO8     2      18.080  27.670  17.680  1.00  0.00            
ATOM    130  C3  EO8     2      19.070  27.920  16.490  1.00  0.00            
ATOM    131  O2  EO8     2      18.510  27.390  15.250  1.00  0.00            
ATOM    132  C4  EO8     2      18.340  26.070  15.080  1.00  0.00            
ATOM    133  O3  EO8     2      18.870  25.260  15.820  1.00  0.00            
ATOM    134  C5  EO8     2      17.660  25.700  13.860  1.00  0.00            
ATOM    135  C6  EO8     2      17.260  24.400  13.680  1.00  0.00            
ATOM    136  C7  EO8     2      17.530  23.250  14.600  1.00  0.00            
ATOM    137  N1  EO8     2      16.410  24.110  12.630  1.00  0.00            
ATOM    138  C8  EO8     2      15.780  24.950  11.790  1.00  0.00            
ATOM    139  C9  EO8     2      14.650  24.370  10.960  1.00  0.00            
ATOM    140  C10 EO8     2      16.160  26.290  11.860  1.00  0.00            
ATOM    141  C11 EO8     2      15.600  27.410  11.020  1.00  0.00            
ATOM    142  O4  EO8     2      15.880  28.600  11.220  1.00  0.00            
ATOM    143  O5  EO8     2      14.610  27.120  10.130  1.00  0.00            
ATOM    144  C12 EO8     2      14.120  28.170   9.270  1.00  0.00            
ATOM    145  C13 EO8     2      13.190  27.410   8.380  1.00  0.00            
ATOM    146  C14 EO8     2      13.290  29.230  10.130  1.00  0.00            
ATOM    147  C15 EO8     2      17.400  26.750  12.770  1.00  0.00            
ATOM    148  C16 EO8     2      18.670  27.220  12.010  1.00  0.00            
ATOM    149  C17 EO8     2      18.930  28.550  11.630  1.00  0.00            
ATOM    150  C18 EO8     2      20.140  28.910  10.980  1.00  0.00            
ATOM    151  C19 EO8     2      20.980  27.880  10.600  1.00  0.00            
ATOM    152  C20 EO8     2      20.780  26.530  10.880  1.00  0.00            
ATOM    153  N2  EO8     2      21.740  25.420  10.490  1.00  0.00            
ATOM    154  O6  EO8     2      22.650  25.660   9.660  1.00  0.00            
ATOM    155  O7  EO8     2      21.640  24.340  11.010  1.00  0.00            
ATOM    156  C21 EO8     2      19.630  26.230  11.670  1.00  0.00            
ATOM    157  H1  EO8     2      17.720  30.020  20.200  1.00  0.00            
ATOM    158  H2  EO8     2      16.410  28.910  19.790  1.00  0.00            
ATOM    159  H3  EO8     2      17.960  28.370  20.570  1.00  0.00            
ATOM    160  H4  EO8     2      17.070  27.450  17.320  1.00  0.00            
ATOM    161  H5  EO8     2      18.400  26.760  18.200  1.00  0.00            
ATOM    162  H6  EO8     2      20.060  27.540  16.790  1.00  0.00            
ATOM    163  H7  EO8     2      19.210  29.000  16.450  1.00  0.00            
ATOM    164  H8  EO8     2      17.140  22.350  14.110  1.00  0.00            
ATOM    165  H9  EO8     2      18.620  23.110  14.640  1.00  0.00            
ATOM    166  H10 EO8     2      17.000  23.520  15.520  1.00  0.00            
ATOM    167  H11 EO8     2      16.410  23.160  12.280  1.00  0.00            
ATOM    168  H12 EO8     2      13.730  24.540  11.520  1.00  0.00            
ATOM    169  H13 EO8     2      14.620  24.760   9.940  1.00  0.00            
ATOM    170  H14 EO8     2      14.870  23.290  10.930  1.00  0.00            
ATOM    171  H15 EO8     2      14.890  28.780   8.780  1.00  0.00            
ATOM    172  H16 EO8     2      12.360  27.020   8.990  1.00  0.00            
ATOM    173  H17 EO8     2      12.770  28.170   7.720  1.00  0.00            
ATOM    174  H18 EO8     2      13.580  26.570   7.790  1.00  0.00            
ATOM    175  H19 EO8     2      13.940  29.710  10.870  1.00  0.00            
ATOM    176  H20 EO8     2      12.950  30.050   9.490  1.00  0.00            
ATOM    177  H21 EO8     2      12.470  28.720  10.660  1.00  0.00            
ATOM    178  H22 EO8     2      17.000  27.580  13.380  1.00  0.00            
ATOM    179  H23 EO8     2      18.340  29.390  11.990  1.00  0.00            
ATOM    180  H24 EO8     2      20.440  29.950  10.890  1.00  0.00            
ATOM    181  H25 EO8     2      21.810  28.100   9.940  1.00  0.00            
ATOM    182  H26 EO8     2      19.480  25.230  12.080  1.00  0.00            
TER
ENDMDL
MODEL        1
ATOM      1  H1  ACD     1       6.610  23.050  30.210  1.00  0.00            
ATOM      2  O1  ACD     1       6.810  22.890  29.280  1.00  0.00            
ATOM      3  C1  ACD     1       8.230  23.020  29.130  1.00  0.00            
ATOM      4  H2  ACD     1       8.720  22.340  29.840  1.00  0.00            
ATOM      5  H3  ACD     1       8.550  24.020  29.460  1.00  0.00            
ATOM      6  C2  ACD     1       8.660  22.920  27.650  1.00  0.00            
ATOM      7  H4  ACD     1       9.750  22.780  27.630  1.00  0.00            
ATOM      8  O2  ACD     1       8.040  21.790  27.040  1.00  0.00            
ATOM      9  C3  ACD     1       8.470  21.590  25.710  1.00  0.00            
ATOM     10  H5  ACD     1       8.020  20.660  25.350  1.00  0.00            
ATOM     11  O3  ACD     1       9.860  21.540  25.550  1.00  0.00            
ATOM     12  C4  ACD     1      10.510  20.300  25.210  1.00  0.00            
ATOM     13  H6  ACD     1       9.730  19.540  25.100  1.00  0.00            
ATOM     14  C5  ACD     1      11.100  20.480  23.890  1.00  0.00            
ATOM     15  H7  ACD     1      11.670  21.420  23.830  1.00  0.00            
ATOM     16  O4  ACD     1      10.110  20.540  22.850  1.00  0.00            
ATOM     17  H8  ACD     1       9.620  19.720  22.810  1.00  0.00            
ATOM     18  C6  ACD     1      12.080  19.300  23.620  1.00  0.00            
ATOM     19  H9  ACD     1      11.550  18.350  23.800  1.00  0.00            
ATOM     20  O5  ACD     1      12.870  19.420  22.420  1.00  0.00            
ATOM     21  H10 ACD     1      13.060  20.360  22.380  1.00  0.00            
ATOM     22  C7  ACD     1      13.100  19.310  24.750  1.00  0.00            
ATOM     23  H11 ACD     1      13.840  18.530  24.530  1.00  0.00            
ATOM     24  O6  ACD     1      12.380  18.970  25.950  1.00  0.00            
ATOM     25  C8  ACD     1      11.470  19.910  26.420  1.00  0.00            
ATOM     26  H12 ACD     1      11.930  20.880  26.650  1.00  0.00            
ATOM     27  C9  ACD     1      10.740  19.400  27.620  1.00  0.00            
ATOM     28  H13 ACD     1      11.360  18.890  28.370  1.00  0.00            
ATOM     29  H14 ACD     1      10.250  20.210  28.180  1.00  0.00            
ATOM     30  O7  ACD     1       9.720  18.410  27.300  1.00  0.00            
ATOM     31  H15 ACD     1       9.130  18.280  28.050  1.00  0.00            
ATOM     32  O8  ACD     1      13.680  20.590  24.840  1.00  0.00            
ATOM     33  C10 ACD     1      14.910  20.810  24.230  1.00  0.00            
ATOM     34  H16 ACD     1      15.110  20.090  23.430  1.00  0.00            
ATOM     35  C11 ACD     1      14.750  22.210  23.600  1.00  0.00            
ATOM     36  H17 ACD     1      14.470  22.900  24.410  1.00  0.00            
ATOM     37  O9  ACD     1      13.630  22.310  22.590  1.00  0.00            
ATOM     38  H18 ACD     1      13.090  23.080  22.810  1.00  0.00            
ATOM     39  C12 ACD     1      16.080  22.570  22.920  1.00  0.00            
ATOM     40  H19 ACD     1      16.370  21.810  22.170  1.00  0.00            
ATOM     41  O10 ACD     1      15.840  23.850  22.300  1.00  0.00            
ATOM     42  H20 ACD     1      14.990  23.900  21.860  1.00  0.00            
ATOM     43  C13 ACD     1      17.160  22.700  23.960  1.00  0.00            
ATOM     44  H21 ACD     1      18.120  23.010  23.530  1.00  0.00            
ATOM     45  O11 ACD     1      17.260  21.450  24.640  1.00  0.00            
ATOM     46  C14 ACD     1      16.090  20.800  25.220  1.00  0.00            
ATOM     47  H22 ACD     1      15.770  21.470  26.030  1.00  0.00            
ATOM     48  C15 ACD     1      16.610  19.430  25.660  1.00  0.00            
ATOM     49  H23 ACD     1      15.710  18.820  25.750  1.00  0.00            
ATOM     50  H24 ACD     1      17.150  18.990  24.800  1.00  0.00            
ATOM     51  O12 ACD     1      17.370  19.650  26.840  1.00  0.00            
ATOM     52  H25 ACD     1      18.140  20.220  26.760  1.00  0.00            
ATOM     53  O13 ACD     1      16.690  23.610  24.920  1.00  0.00            
ATOM     54  C16 ACD     1      17.540  24.600  25.390  1.00  0.00            
ATOM     55  H26 ACD     1      18.610  24.380  25.240  1.00  0.00            
ATOM     56  C17 ACD     1      17.100  25.860  24.640  1.00  0.00            
ATOM     57  H27 ACD     1      16.020  26.000  24.730  1.00  0.00            
ATOM     58  O14 ACD     1      17.310  25.760  23.190  1.00  0.00            
ATOM     59  H28 ACD     1      16.740  25.100  22.810  1.00  0.00            
ATOM     60  C18 ACD     1      17.830  27.070  25.250  1.00  0.00            
ATOM     61  H29 ACD     1      18.920  26.970  25.100  1.00  0.00            
ATOM     62  O15 ACD     1      17.330  28.310  24.780  1.00  0.00            
ATOM     63  H30 ACD     1      17.560  28.480  23.860  1.00  0.00            
ATOM     64  C19 ACD     1      17.560  27.170  26.710  1.00  0.00            
ATOM     65  H31 ACD     1      18.100  28.060  27.050  1.00  0.00            
ATOM     66  O16 ACD     1      17.990  25.980  27.430  1.00  0.00            
ATOM     67  C20 ACD     1      17.390  24.700  26.940  1.00  0.00            
ATOM     68  H32 ACD     1      16.350  24.710  27.280  1.00  0.00            
ATOM     69  C21 ACD     1      18.070  23.480  27.640  1.00  0.00            
ATOM     70  H33 ACD     1      17.690  23.310  28.660  1.00  0.00            
ATOM     71  H34 ACD     1      17.740  22.640  27.020  1.00  0.00            
ATOM     72  O17 ACD     1      19.490  23.500  27.470  1.00  0.00            
ATOM     73  H35 ACD     1      19.790  24.240  28.000  1.00  0.00            
ATOM     74  O18 ACD     1      16.160  27.280  26.930  1.00  0.00            
ATOM     75  C22 ACD     1      15.650  28.170  27.910  1.00  0.00            
ATOM     76  H36 ACD     1      16.500  28.640  28.440  1.00  0.00            
ATOM     77  C23 ACD     1      14.800  29.100  27.150  1.00  0.00            
ATOM     78  H37 ACD     1      14.180  28.510  26.470  1.00  0.00            
ATOM     79  O19 ACD     1      15.660  29.950  26.430  1.00  0.00            
ATOM     80  H38 ACD     1      16.240  29.440  25.850  1.00  0.00            
ATOM     81  C24 ACD     1      13.860  29.940  28.040  1.00  0.00            
ATOM     82  H39 ACD     1      14.480  30.650  28.590  1.00  0.00            
ATOM     83  O20 ACD     1      12.960  30.630  27.230  1.00  0.00            
ATOM     84  H40 ACD     1      13.480  31.080  26.550  1.00  0.00            
ATOM     85  C25 ACD     1      13.090  29.030  29.000  1.00  0.00            
ATOM     86  H41 ACD     1      12.410  29.600  29.640  1.00  0.00            
ATOM     87  O21 ACD     1      14.050  28.260  29.720  1.00  0.00            
ATOM     88  C26 ACD     1      14.850  27.390  28.920  1.00  0.00            
ATOM     89  H42 ACD     1      14.170  26.750  28.350  1.00  0.00            
ATOM     90  C27 ACD     1      15.630  26.430  29.840  1.00  0.00            
ATOM     91  H43 ACD     1      15.240  26.250  30.850  1.00  0.00            
ATOM     92  H44 ACD     1      15.650  25.470  29.320  1.00  0.00            
ATOM     93  O22 ACD     1      16.930  26.860  30.110  1.00  0.00            
ATOM     94  H45 ACD     1      17.470  26.480  29.410  1.00  0.00            
ATOM     95  O23 ACD     1      12.350  28.130  28.300  1.00  0.00            
ATOM     96  C28 ACD     1      10.970  27.910  28.640  1.00  0.00            
ATOM     97  H46 ACD     1      10.660  28.690  29.350  1.00  0.00            
ATOM     98  C29 ACD     1      10.770  26.520  29.250  1.00  0.00            
ATOM     99  H47 ACD     1      11.230  25.820  28.540  1.00  0.00            
ATOM    100  O24 ACD     1       9.380  26.260  29.270  1.00  0.00            
ATOM    101  C30 ACD     1      11.440  26.280  30.640  1.00  0.00            
ATOM    102  H48 ACD     1      12.530  26.410  30.560  1.00  0.00            
ATOM    103  H49 ACD     1      10.990  26.920  31.400  1.00  0.00            
ATOM    104  O25 ACD     1      11.250  24.910  30.920  1.00  0.00            
ATOM    105  H50 ACD     1      12.030  24.640  31.410  1.00  0.00            
ATOM    106  C31 ACD     1      10.220  28.160  27.330  1.00  0.00            
ATOM    107  H51 ACD     1      10.770  27.500  26.640  1.00  0.00            
ATOM    108  O26 ACD     1      10.310  29.440  26.830  1.00  0.00            
ATOM    109  H52 ACD     1      11.180  29.820  26.990  1.00  0.00            
ATOM    110  C32 ACD     1       8.770  27.660  27.400  1.00  0.00            
ATOM    111  H53 ACD     1       8.270  28.360  28.080  1.00  0.00            
ATOM    112  O27 ACD     1       8.130  27.750  26.130  1.00  0.00            
ATOM    113  H54 ACD     1       8.300  28.650  25.850  1.00  0.00            
ATOM    114  C33 ACD     1       8.700  26.280  28.000  1.00  0.00            
ATOM    115  H55 ACD     1       7.630  26.090  28.160  1.00  0.00            
ATOM    116  O28 ACD     1       9.250  25.250  27.200  1.00  0.00            
ATOM    117  C34 ACD     1       8.320  24.150  26.890  1.00  0.00            
ATOM    118  H56 ACD     1       7.270  24.420  27.030  1.00  0.00            
ATOM    119  C35 ACD     1       8.460  24.090  25.390  1.00  0.00            
ATOM    120  H57 ACD     1       9.540  24.020  25.210  1.00  0.00            
ATOM    121  O29 ACD     1       7.930  25.370  24.750  1.00  0.00            
ATOM    122  H58 ACD     1       8.270  26.110  25.250  1.00  0.00            
ATOM    123  C36 ACD     1       7.930  22.760  24.810  1.00  0.00            
ATOM    124  H59 ACD     1       6.830  22.750  24.840  1.00  0.00            
ATOM    125  O30 ACD     1       8.230  22.640  23.370  1.00  0.00            
ATOM    126  H60 ACD     1       8.980  22.050  23.320  1.00  0.00            
ATOM    127  C1  EO8     2      14.100  22.940  27.910  1.00  0.00            
ATOM    128  O1  EO8     2      13.830  24.230  27.200  1.00  0.00            
ATOM    129  C2  EO8     2      12.590  24.320  26.490  1.00  0.00            
ATOM    130  C3  EO8     2      12.720  25.620  25.690  1.00  0.00            
ATOM    131  O2  EO8     2      11.670  25.890  24.710  1.00  0.00            
ATOM    132  C4  EO8     2      11.490  25.300  23.540  1.00  0.00            
ATOM    133  O3  EO8     2      12.360  24.610  23.080  1.00  0.00            
ATOM    134  C5  EO8     2      10.520  25.950  22.590  1.00  0.00            
ATOM    135  C6  EO8     2      10.180  25.360  21.470  1.00  0.00            
ATOM    136  C7  EO8     2      10.430  23.900  21.240  1.00  0.00            
ATOM    137  N1  EO8     2       9.420  26.010  20.540  1.00  0.00            
ATOM    138  C8  EO8     2       8.670  27.110  20.760  1.00  0.00            
ATOM    139  C9  EO8     2       7.790  27.460  19.670  1.00  0.00            
ATOM    140  C10 EO8     2       8.890  27.790  21.930  1.00  0.00            
ATOM    141  C11 EO8     2       7.990  28.920  22.380  1.00  0.00            
ATOM    142  O4  EO8     2       7.030  29.260  21.710  1.00  0.00            
ATOM    143  O5  EO8     2       8.510  29.620  23.360  1.00  0.00            
ATOM    144  C12 EO8     2       7.750  30.820  23.740  1.00  0.00            
ATOM    145  C13 EO8     2       6.480  30.400  24.460  1.00  0.00            
ATOM    146  C14 EO8     2       8.680  31.460  24.760  1.00  0.00            
ATOM    147  C15 EO8     2      10.030  27.360  22.830  1.00  0.00            
ATOM    148  C16 EO8     2      11.300  28.260  22.700  1.00  0.00            
ATOM    149  C17 EO8     2      11.860  28.900  23.790  1.00  0.00            
ATOM    150  C18 EO8     2      13.130  29.570  23.660  1.00  0.00            
ATOM    151  C19 EO8     2      13.860  29.340  22.500  1.00  0.00            
ATOM    152  C20 EO8     2      13.270  28.740  21.420  1.00  0.00            
ATOM    153  N2  EO8     2      14.030  28.600  20.100  1.00  0.00            
ATOM    154  O6  EO8     2      13.360  28.690  19.100  1.00  0.00            
ATOM    155  O7  EO8     2      15.230  28.480  20.090  1.00  0.00            
ATOM    156  C21 EO8     2      11.970  28.210  21.480  1.00  0.00            
ATOM    157  H1  EO8     2      15.130  22.890  28.270  1.00  0.00            
ATOM    158  H2  EO8     2      13.530  22.880  28.840  1.00  0.00            
ATOM    159  H3  EO8     2      13.950  22.050  27.280  1.00  0.00            
ATOM    160  H4  EO8     2      11.770  24.390  27.210  1.00  0.00            
ATOM    161  H5  EO8     2      12.420  23.430  25.870  1.00  0.00            
ATOM    162  H6  EO8     2      13.660  25.500  25.140  1.00  0.00            
ATOM    163  H7  EO8     2      12.870  26.410  26.430  1.00  0.00            
ATOM    164  H8  EO8     2      11.340  23.750  20.640  1.00  0.00            
ATOM    165  H9  EO8     2      10.450  23.450  22.240  1.00  0.00            
ATOM    166  H10 EO8     2       9.580  23.380  20.790  1.00  0.00            
ATOM    167  H11 EO8     2       9.390  25.520  19.650  1.00  0.00            
ATOM    168  H12 EO8     2       6.770  27.070  19.790  1.00  0.00            
ATOM    169  H13 EO8     2       7.880  28.530  19.450  1.00  0.00            
ATOM    170  H14 EO8     2       8.130  27.010  18.730  1.00  0.00            
ATOM    171  H15 EO8     2       7.430  31.430  22.890  1.00  0.00            
ATOM    172  H16 EO8     2       5.820  29.870  23.760  1.00  0.00            
ATOM    173  H17 EO8     2       6.670  29.620  25.210  1.00  0.00            
ATOM    174  H18 EO8     2       5.920  31.220  24.930  1.00  0.00            
ATOM    175  H19 EO8     2       8.640  30.840  25.670  1.00  0.00            
ATOM    176  H20 EO8     2       9.730  31.550  24.490  1.00  0.00            
ATOM    177  H21 EO8     2       8.300  32.460  25.000  1.00  0.00            
ATOM    178  H22 EO8     2       9.590  27.450  23.830  1.00  0.00            
ATOM    179  H23 EO8     2      11.280  29.030  24.700  1.00  0.00            
ATOM    180  H24 EO8     2      13.480  30.250  24.430  1.00  0.00            
ATOM    181  H25 EO8     2      14.870  29.730  22.430  1.00  0.00            
ATOM    182  H26 EO8     2      11.640  27.720  20.570  1.00  0.00            
TER
ENDMDL
MODEL        1
ATOM      1  H1  ACD     1      20.270  28.650  24.160  1.00  0.00            
ATOM      2  O1  ACD     1      19.980  28.980  23.300  1.00  0.00            
ATOM      3  C1  ACD     1      18.620  29.160  23.480  1.00  0.00            
ATOM      4  H2  ACD     1      18.220  28.610  24.330  1.00  0.00            
ATOM      5  H3  ACD     1      17.980  28.760  22.680  1.00  0.00            
ATOM      6  C2  ACD     1      18.270  30.640  23.700  1.00  0.00            
ATOM      7  H4  ACD     1      17.190  30.720  23.490  1.00  0.00            
ATOM      8  O2  ACD     1      18.440  31.000  25.000  1.00  0.00            
ATOM      9  C3  ACD     1      17.990  32.350  25.390  1.00  0.00            
ATOM     10  H5  ACD     1      18.130  32.320  26.470  1.00  0.00            
ATOM     11  O3  ACD     1      16.630  32.580  24.940  1.00  0.00            
ATOM     12  C4  ACD     1      15.630  32.800  26.010  1.00  0.00            
ATOM     13  H6  ACD     1      15.860  32.370  26.990  1.00  0.00            
ATOM     14  C5  ACD     1      15.500  34.270  26.190  1.00  0.00            
ATOM     15  H7  ACD     1      15.350  34.790  25.240  1.00  0.00            
ATOM     16  O4  ACD     1      16.610  34.830  26.880  1.00  0.00            
ATOM     17  H8  ACD     1      16.480  35.790  26.890  1.00  0.00            
ATOM     18  C6  ACD     1      14.350  34.560  27.060  1.00  0.00            
ATOM     19  H9  ACD     1      14.540  34.200  28.070  1.00  0.00            
ATOM     20  O5  ACD     1      14.130  35.960  27.200  1.00  0.00            
ATOM     21  H10 ACD     1      13.640  36.180  26.410  1.00  0.00            
ATOM     22  C7  ACD     1      13.100  33.870  26.450  1.00  0.00            
ATOM     23  H11 ACD     1      12.200  34.070  27.050  1.00  0.00            
ATOM     24  O6  ACD     1      13.260  32.480  26.340  1.00  0.00            
ATOM     25  C8  ACD     1      14.380  32.140  25.510  1.00  0.00            
ATOM     26  H12 ACD     1      14.150  32.480  24.500  1.00  0.00            
ATOM     27  C9  ACD     1      14.430  30.630  25.430  1.00  0.00            
ATOM     28  H13 ACD     1      13.410  30.250  25.280  1.00  0.00            
ATOM     29  H14 ACD     1      15.100  30.330  24.610  1.00  0.00            
ATOM     30  O7  ACD     1      14.960  30.140  26.640  1.00  0.00            
ATOM     31  H15 ACD     1      14.350  30.520  27.280  1.00  0.00            
ATOM     32  O8  ACD     1      12.940  34.470  25.190  1.00  0.00            
ATOM     33  C10 ACD     1      11.590  34.780  24.740  1.00  0.00            
ATOM     34  H16 ACD     1      10.790  34.490  25.420  1.00  0.00            
ATOM     35  C11 ACD     1      11.640  36.270  24.490  1.00  0.00            
ATOM     36  H17 ACD     1      12.530  36.410  23.870  1.00  0.00            
ATOM     37  O9  ACD     1      11.810  37.030  25.710  1.00  0.00            
ATOM     38  H18 ACD     1      11.960  37.950  25.480  1.00  0.00            
ATOM     39  C12 ACD     1      10.460  36.820  23.590  1.00  0.00            
ATOM     40  H19 ACD     1       9.580  36.790  24.240  1.00  0.00            
ATOM     41  O10 ACD     1      10.700  38.060  23.030  1.00  0.00            
ATOM     42  H20 ACD     1      11.330  37.810  22.340  1.00  0.00            
ATOM     43  C13 ACD     1      10.100  35.830  22.460  1.00  0.00            
ATOM     44  H21 ACD     1       9.150  36.120  22.020  1.00  0.00            
ATOM     45  O11 ACD     1      10.070  34.510  22.920  1.00  0.00            
ATOM     46  C14 ACD     1      11.320  34.020  23.390  1.00  0.00            
ATOM     47  H22 ACD     1      12.110  34.310  22.680  1.00  0.00            
ATOM     48  C15 ACD     1      11.240  32.580  23.610  1.00  0.00            
ATOM     49  H23 ACD     1      11.100  32.110  22.630  1.00  0.00            
ATOM     50  H24 ACD     1      12.190  32.220  24.030  1.00  0.00            
ATOM     51  O12 ACD     1      10.190  32.140  24.510  1.00  0.00            
ATOM     52  H25 ACD     1       9.410  32.610  24.200  1.00  0.00            
ATOM     53  O13 ACD     1      11.100  35.820  21.480  1.00  0.00            
ATOM     54  C16 ACD     1      10.920  36.310  20.210  1.00  0.00            
ATOM     55  H26 ACD     1      10.010  36.910  20.100  1.00  0.00            
ATOM     56  C17 ACD     1      12.240  37.170  19.950  1.00  0.00            
ATOM     57  H27 ACD     1      13.030  36.470  20.230  1.00  0.00            
ATOM     58  O14 ACD     1      12.270  38.380  20.740  1.00  0.00            
ATOM     59  H28 ACD     1      13.170  38.720  20.720  1.00  0.00            
ATOM     60  C18 ACD     1      12.370  37.570  18.460  1.00  0.00            
ATOM     61  H29 ACD     1      11.500  38.230  18.340  1.00  0.00            
ATOM     62  O15 ACD     1      13.650  38.180  18.210  1.00  0.00            
ATOM     63  H30 ACD     1      13.550  38.760  17.440  1.00  0.00            
ATOM     64  C19 ACD     1      12.310  36.220  17.600  1.00  0.00            
ATOM     65  H31 ACD     1      12.390  36.520  16.550  1.00  0.00            
ATOM     66  O16 ACD     1      11.150  35.510  17.930  1.00  0.00            
ATOM     67  C20 ACD     1      10.860  35.090  19.280  1.00  0.00            
ATOM     68  H32 ACD     1      11.660  34.450  19.700  1.00  0.00            
ATOM     69  C21 ACD     1       9.460  34.380  19.340  1.00  0.00            
ATOM     70  H33 ACD     1       9.410  33.460  18.730  1.00  0.00            
ATOM     71  H34 ACD     1       9.230  34.170  20.390  1.00  0.00            
ATOM     72  O17 ACD     1       8.460  35.300  18.860  1.00  0.00            
ATOM     73  H35 ACD     1       7.630  34.890  19.130  1.00  0.00            
ATOM     74  O18 ACD     1      13.320  35.250  17.900  1.00  0.00            
ATOM     75  C22 ACD     1      14.030  34.530  16.940  1.00  0.00            
ATOM     76  H36 ACD     1      13.730  34.720  15.900  1.00  0.00            
ATOM     77  C23 ACD     1      15.490  34.990  17.000  1.00  0.00            
ATOM     78  H37 ACD     1      15.800  34.900  18.050  1.00  0.00            
ATOM     79  O19 ACD     1      15.550  36.420  16.650  1.00  0.00            
ATOM     80  H38 ACD     1      14.990  36.910  17.260  1.00  0.00            
ATOM     81  C24 ACD     1      16.330  34.080  16.150  1.00  0.00            
ATOM     82  H39 ACD     1      15.990  34.160  15.110  1.00  0.00            
ATOM     83  O20 ACD     1      17.720  34.470  16.170  1.00  0.00            
ATOM     84  H40 ACD     1      17.730  35.350  15.780  1.00  0.00            
ATOM     85  C25 ACD     1      16.100  32.580  16.560  1.00  0.00            
ATOM     86  H41 ACD     1      16.750  31.970  15.910  1.00  0.00            
ATOM     87  O21 ACD     1      14.750  32.260  16.340  1.00  0.00            
ATOM     88  C26 ACD     1      13.840  33.050  17.110  1.00  0.00            
ATOM     89  H42 ACD     1      14.000  32.780  18.160  1.00  0.00            
ATOM     90  C27 ACD     1      12.470  32.560  16.860  1.00  0.00            
ATOM     91  H43 ACD     1      11.730  33.050  17.510  1.00  0.00            
ATOM     92  H44 ACD     1      12.200  32.760  15.820  1.00  0.00            
ATOM     93  O22 ACD     1      12.350  31.130  17.070  1.00  0.00            
ATOM     94  H45 ACD     1      13.080  30.730  16.590  1.00  0.00            
ATOM     95  O23 ACD     1      16.440  32.400  17.900  1.00  0.00            
ATOM     96  C28 ACD     1      17.440  31.410  18.250  1.00  0.00            
ATOM     97  H46 ACD     1      17.840  30.930  17.350  1.00  0.00            
ATOM     98  C29 ACD     1      16.920  30.450  19.280  1.00  0.00            
ATOM     99  H47 ACD     1      16.420  31.060  20.050  1.00  0.00            
ATOM    100  O24 ACD     1      17.950  29.700  19.910  1.00  0.00            
ATOM    101  C30 ACD     1      15.870  29.500  18.730  1.00  0.00            
ATOM    102  H48 ACD     1      15.650  28.830  19.570  1.00  0.00            
ATOM    103  H49 ACD     1      14.970  29.990  18.350  1.00  0.00            
ATOM    104  O25 ACD     1      16.360  28.680  17.620  1.00  0.00            
ATOM    105  H50 ACD     1      17.290  28.460  17.720  1.00  0.00            
ATOM    106  C31 ACD     1      18.670  32.180  18.690  1.00  0.00            
ATOM    107  H51 ACD     1      18.420  33.010  19.370  1.00  0.00            
ATOM    108  O26 ACD     1      19.380  32.750  17.490  1.00  0.00            
ATOM    109  H52 ACD     1      18.720  33.290  17.050  1.00  0.00            
ATOM    110  C32 ACD     1      19.630  31.250  19.430  1.00  0.00            
ATOM    111  H53 ACD     1      20.020  30.540  18.690  1.00  0.00            
ATOM    112  O27 ACD     1      20.690  31.970  20.070  1.00  0.00            
ATOM    113  H54 ACD     1      20.290  32.620  20.670  1.00  0.00            
ATOM    114  C33 ACD     1      18.980  30.460  20.530  1.00  0.00            
ATOM    115  H55 ACD     1      19.810  29.850  20.910  1.00  0.00            
ATOM    116  O28 ACD     1      18.390  31.340  21.430  1.00  0.00            
ATOM    117  C34 ACD     1      18.970  31.550  22.710  1.00  0.00            
ATOM    118  H56 ACD     1      20.040  31.280  22.650  1.00  0.00            
ATOM    119  C35 ACD     1      18.940  33.030  23.100  1.00  0.00            
ATOM    120  H57 ACD     1      17.950  33.340  22.750  1.00  0.00            
ATOM    121  O29 ACD     1      20.000  33.720  22.470  1.00  0.00            
ATOM    122  H58 ACD     1      20.080  34.540  22.960  1.00  0.00            
ATOM    123  C36 ACD     1      19.020  33.320  24.660  1.00  0.00            
ATOM    124  H59 ACD     1      20.060  33.080  24.930  1.00  0.00            
ATOM    125  O30 ACD     1      18.660  34.680  24.850  1.00  0.00            
ATOM    126  H60 ACD     1      17.860  34.800  25.370  1.00  0.00            
ATOM    127  C1  EO8     2      13.850  30.730  21.390  1.00  0.00            
ATOM    128  O1  EO8     2      14.150  31.960  20.810  1.00  0.00            
ATOM    129  C2  EO8     2      14.690  32.910  21.700  1.00  0.00            
ATOM    130  C3  EO8     2      15.460  33.930  20.870  1.00  0.00            
ATOM    131  O2  EO8     2      16.190  34.930  21.700  1.00  0.00            
ATOM    132  C4  EO8     2      15.610  36.030  22.190  1.00  0.00            
ATOM    133  O3  EO8     2      14.350  36.130  22.240  1.00  0.00            
ATOM    134  C5  EO8     2      16.590  37.040  22.750  1.00  0.00            
ATOM    135  C6  EO8     2      16.210  37.920  23.670  1.00  0.00            
ATOM    136  C7  EO8     2      14.790  38.100  24.240  1.00  0.00            
ATOM    137  N1  EO8     2      17.170  38.810  24.180  1.00  0.00            
ATOM    138  C8  EO8     2      18.500  38.850  23.950  1.00  0.00            
ATOM    139  C9  EO8     2      19.320  39.880  24.600  1.00  0.00            
ATOM    140  C10 EO8     2      18.970  37.920  23.040  1.00  0.00            
ATOM    141  C11 EO8     2      20.400  37.890  22.660  1.00  0.00            
ATOM    142  O4  EO8     2      21.080  38.900  22.800  1.00  0.00            
ATOM    143  O5  EO8     2      20.870  36.660  22.350  1.00  0.00            
ATOM    144  C12 EO8     2      22.260  36.610  21.900  1.00  0.00            
ATOM    145  C13 EO8     2      22.750  35.190  22.150  1.00  0.00            
ATOM    146  C14 EO8     2      22.320  36.950  20.430  1.00  0.00            
ATOM    147  C15 EO8     2      18.060  36.960  22.330  1.00  0.00            
ATOM    148  C16 EO8     2      18.150  37.140  20.810  1.00  0.00            
ATOM    149  C17 EO8     2      18.760  36.040  20.060  1.00  0.00            
ATOM    150  C18 EO8     2      18.810  36.170  18.610  1.00  0.00            
ATOM    151  C19 EO8     2      18.270  37.300  17.950  1.00  0.00            
ATOM    152  C20 EO8     2      17.610  38.320  18.700  1.00  0.00            
ATOM    153  N2  EO8     2      17.050  39.500  17.940  1.00  0.00            
ATOM    154  O6  EO8     2      16.640  40.490  18.580  1.00  0.00            
ATOM    155  O7  EO8     2      17.000  39.390  16.740  1.00  0.00            
ATOM    156  C21 EO8     2      17.690  38.290  20.090  1.00  0.00            
ATOM    157  H1  EO8     2      13.530  29.990  20.650  1.00  0.00            
ATOM    158  H2  EO8     2      14.680  30.300  21.960  1.00  0.00            
ATOM    159  H3  EO8     2      12.950  30.810  22.020  1.00  0.00            
ATOM    160  H4  EO8     2      15.360  32.470  22.450  1.00  0.00            
ATOM    161  H5  EO8     2      13.930  33.430  22.310  1.00  0.00            
ATOM    162  H6  EO8     2      14.780  34.270  20.080  1.00  0.00            
ATOM    163  H7  EO8     2      16.260  33.340  20.390  1.00  0.00            
ATOM    164  H8  EO8     2      13.960  38.180  23.520  1.00  0.00            
ATOM    165  H9  EO8     2      14.590  37.250  24.900  1.00  0.00            
ATOM    166  H10 EO8     2      14.770  39.080  24.730  1.00  0.00            
ATOM    167  H11 EO8     2      16.890  39.490  24.860  1.00  0.00            
ATOM    168  H12 EO8     2      20.200  39.420  25.090  1.00  0.00            
ATOM    169  H13 EO8     2      19.580  40.590  23.810  1.00  0.00            
ATOM    170  H14 EO8     2      18.820  40.390  25.430  1.00  0.00            
ATOM    171  H15 EO8     2      22.950  37.210  22.500  1.00  0.00            
ATOM    172  H16 EO8     2      23.810  34.950  21.990  1.00  0.00            
ATOM    173  H17 EO8     2      22.620  34.960  23.220  1.00  0.00            
ATOM    174  H18 EO8     2      22.220  34.460  21.540  1.00  0.00            
ATOM    175  H19 EO8     2      23.250  36.640  19.940  1.00  0.00            
ATOM    176  H20 EO8     2      21.540  36.360  19.940  1.00  0.00            
ATOM    177  H21 EO8     2      22.120  37.980  20.130  1.00  0.00            
ATOM    178  H22 EO8     2      18.370  35.930  22.530  1.00  0.00            
ATOM    179  H23 EO8     2      19.110  35.150  20.570  1.00  0.00            
ATOM    180  H24 EO8     2      19.310  35.380  18.070  1.00  0.00            
ATOM    181  H25 EO8     2      18.220  37.380  16.870  1.00  0.00            
ATOM    182  H26 EO8     2      17.340  39.120  20.690  1.00  0.00            
TER
ENDMDL
MODEL        1
ATOM      1  H1  ACD     1      14.080  24.050  26.660  1.00  0.00            
ATOM      2  O1  ACD     1      13.760  24.880  27.030  1.00  0.00            
ATOM      3  C1  ACD     1      13.450  25.680  25.850  1.00  0.00            
ATOM      4  H2  ACD     1      13.390  26.730  26.170  1.00  0.00            
ATOM      5  H3  ACD     1      12.470  25.470  25.410  1.00  0.00            
ATOM      6  C2  ACD     1      14.520  25.490  24.820  1.00  0.00            
ATOM      7  H4  ACD     1      15.470  25.790  25.280  1.00  0.00            
ATOM      8  O2  ACD     1      14.530  24.110  24.390  1.00  0.00            
ATOM      9  C3  ACD     1      15.370  23.780  23.320  1.00  0.00            
ATOM     10  H5  ACD     1      15.220  22.700  23.210  1.00  0.00            
ATOM     11  O3  ACD     1      16.690  24.020  23.710  1.00  0.00            
ATOM     12  C4  ACD     1      17.580  22.970  23.550  1.00  0.00            
ATOM     13  H6  ACD     1      17.240  22.190  22.850  1.00  0.00            
ATOM     14  C5  ACD     1      18.880  23.580  22.990  1.00  0.00            
ATOM     15  H7  ACD     1      19.010  24.450  23.640  1.00  0.00            
ATOM     16  O4  ACD     1      18.760  23.890  21.650  1.00  0.00            
ATOM     17  H8  ACD     1      17.870  24.250  21.600  1.00  0.00            
ATOM     18  C6  ACD     1      20.060  22.650  23.170  1.00  0.00            
ATOM     19  H9  ACD     1      19.930  21.720  22.600  1.00  0.00            
ATOM     20  O5  ACD     1      21.310  23.300  22.840  1.00  0.00            
ATOM     21  H10 ACD     1      21.460  23.860  23.610  1.00  0.00            
ATOM     22  C7  ACD     1      20.170  22.170  24.540  1.00  0.00            
ATOM     23  H11 ACD     1      20.930  21.410  24.760  1.00  0.00            
ATOM     24  O6  ACD     1      18.920  21.580  24.960  1.00  0.00            
ATOM     25  C8  ACD     1      17.780  22.410  24.990  1.00  0.00            
ATOM     26  H12 ACD     1      17.870  23.190  25.750  1.00  0.00            
ATOM     27  C9  ACD     1      16.590  21.490  25.320  1.00  0.00            
ATOM     28  H13 ACD     1      16.900  20.960  26.240  1.00  0.00            
ATOM     29  H14 ACD     1      15.700  22.010  25.690  1.00  0.00            
ATOM     30  O7  ACD     1      16.240  20.530  24.290  1.00  0.00            
ATOM     31  H15 ACD     1      15.280  20.580  24.240  1.00  0.00            
ATOM     32  O8  ACD     1      20.400  23.360  25.370  1.00  0.00            
ATOM     33  C10 ACD     1      21.330  23.100  26.440  1.00  0.00            
ATOM     34  H16 ACD     1      21.690  22.060  26.500  1.00  0.00            
ATOM     35  C11 ACD     1      22.520  24.100  26.280  1.00  0.00            
ATOM     36  H17 ACD     1      22.180  25.140  26.180  1.00  0.00            
ATOM     37  O9  ACD     1      23.380  23.760  25.160  1.00  0.00            
ATOM     38  H18 ACD     1      24.100  24.370  24.990  1.00  0.00            
ATOM     39  C12 ACD     1      23.330  24.100  27.550  1.00  0.00            
ATOM     40  H19 ACD     1      23.710  23.090  27.720  1.00  0.00            
ATOM     41  O10 ACD     1      24.400  25.090  27.410  1.00  0.00            
ATOM     42  H20 ACD     1      24.950  24.860  26.650  1.00  0.00            
ATOM     43  C13 ACD     1      22.430  24.500  28.720  1.00  0.00            
ATOM     44  H21 ACD     1      22.840  24.410  29.730  1.00  0.00            
ATOM     45  O11 ACD     1      21.480  23.480  28.770  1.00  0.00            
ATOM     46  C14 ACD     1      20.600  23.380  27.750  1.00  0.00            
ATOM     47  H22 ACD     1      20.040  24.320  27.640  1.00  0.00            
ATOM     48  C15 ACD     1      19.710  22.270  28.120  1.00  0.00            
ATOM     49  H23 ACD     1      19.120  22.000  27.230  1.00  0.00            
ATOM     50  H24 ACD     1      20.220  21.340  28.410  1.00  0.00            
ATOM     51  O12 ACD     1      18.790  22.530  29.170  1.00  0.00            
ATOM     52  H25 ACD     1      19.300  22.290  29.950  1.00  0.00            
ATOM     53  O13 ACD     1      21.780  25.710  28.470  1.00  0.00            
ATOM     54  C16 ACD     1      21.870  26.660  29.540  1.00  0.00            
ATOM     55  H26 ACD     1      22.500  26.320  30.360  1.00  0.00            
ATOM     56  C17 ACD     1      22.520  27.910  28.880  1.00  0.00            
ATOM     57  H27 ACD     1      21.930  27.910  27.950  1.00  0.00            
ATOM     58  O14 ACD     1      23.990  27.650  28.620  1.00  0.00            
ATOM     59  H28 ACD     1      24.150  26.720  28.430  1.00  0.00            
ATOM     60  C18 ACD     1      22.380  29.240  29.500  1.00  0.00            
ATOM     61  H29 ACD     1      22.950  29.330  30.430  1.00  0.00            
ATOM     62  O15 ACD     1      22.740  30.320  28.580  1.00  0.00            
ATOM     63  H30 ACD     1      21.950  30.460  28.050  1.00  0.00            
ATOM     64  C19 ACD     1      20.960  29.380  29.990  1.00  0.00            
ATOM     65  H31 ACD     1      20.770  30.340  30.480  1.00  0.00            
ATOM     66  O16 ACD     1      20.570  28.270  30.800  1.00  0.00            
ATOM     67  C20 ACD     1      20.480  27.020  30.080  1.00  0.00            
ATOM     68  H32 ACD     1      19.770  27.080  29.250  1.00  0.00            
ATOM     69  C21 ACD     1      19.940  25.940  31.030  1.00  0.00            
ATOM     70  H33 ACD     1      18.920  26.100  31.400  1.00  0.00            
ATOM     71  H34 ACD     1      19.970  24.960  30.520  1.00  0.00            
ATOM     72  O17 ACD     1      20.860  25.850  32.140  1.00  0.00            
ATOM     73  H35 ACD     1      21.270  25.010  31.940  1.00  0.00            
ATOM     74  O18 ACD     1      20.160  29.580  28.780  1.00  0.00            
ATOM     75  C22 ACD     1      19.260  30.660  28.650  1.00  0.00            
ATOM     76  H36 ACD     1      19.510  31.400  29.430  1.00  0.00            
ATOM     77  C23 ACD     1      19.520  31.250  27.250  1.00  0.00            
ATOM     78  H37 ACD     1      19.480  30.410  26.550  1.00  0.00            
ATOM     79  O19 ACD     1      20.840  31.900  27.170  1.00  0.00            
ATOM     80  H38 ACD     1      21.210  31.480  26.390  1.00  0.00            
ATOM     81  C24 ACD     1      18.420  32.160  26.850  1.00  0.00            
ATOM     82  H39 ACD     1      18.620  33.070  27.430  1.00  0.00            
ATOM     83  O20 ACD     1      18.480  32.430  25.510  1.00  0.00            
ATOM     84  H40 ACD     1      19.290  32.950  25.580  1.00  0.00            
ATOM     85  C25 ACD     1      16.970  31.630  27.220  1.00  0.00            
ATOM     86  H41 ACD     1      16.260  32.420  26.960  1.00  0.00            
ATOM     87  O21 ACD     1      16.980  31.180  28.600  1.00  0.00            
ATOM     88  C26 ACD     1      17.840  30.140  28.920  1.00  0.00            
ATOM     89  H42 ACD     1      17.570  29.330  28.220  1.00  0.00            
ATOM     90  C27 ACD     1      17.620  29.710  30.390  1.00  0.00            
ATOM     91  H43 ACD     1      16.610  29.280  30.460  1.00  0.00            
ATOM     92  H44 ACD     1      18.270  28.840  30.500  1.00  0.00            
ATOM     93  O22 ACD     1      17.920  30.580  31.520  1.00  0.00            
ATOM     94  H45 ACD     1      17.770  30.130  32.360  1.00  0.00            
ATOM     95  O23 ACD     1      16.700  30.490  26.440  1.00  0.00            
ATOM     96  C28 ACD     1      15.430  30.500  25.810  1.00  0.00            
ATOM     97  H46 ACD     1      14.800  31.380  26.000  1.00  0.00            
ATOM     98  C29 ACD     1      14.640  29.210  26.280  1.00  0.00            
ATOM     99  H47 ACD     1      15.230  28.290  26.350  1.00  0.00            
ATOM    100  O24 ACD     1      13.490  29.010  25.500  1.00  0.00            
ATOM    101  C30 ACD     1      14.200  29.270  27.710  1.00  0.00            
ATOM    102  H48 ACD     1      13.920  28.220  27.910  1.00  0.00            
ATOM    103  H49 ACD     1      15.070  29.450  28.350  1.00  0.00            
ATOM    104  O25 ACD     1      13.180  30.280  27.950  1.00  0.00            
ATOM    105  H50 ACD     1      12.930  30.240  28.880  1.00  0.00            
ATOM    106  C31 ACD     1      15.710  30.420  24.270  1.00  0.00            
ATOM    107  H51 ACD     1      16.290  29.520  24.070  1.00  0.00            
ATOM    108  O26 ACD     1      16.320  31.620  23.800  1.00  0.00            
ATOM    109  H52 ACD     1      17.130  31.790  24.290  1.00  0.00            
ATOM    110  C32 ACD     1      14.380  30.150  23.560  1.00  0.00            
ATOM    111  H53 ACD     1      13.770  31.010  23.850  1.00  0.00            
ATOM    112  O27 ACD     1      14.560  29.960  22.170  1.00  0.00            
ATOM    113  H54 ACD     1      13.750  30.260  21.750  1.00  0.00            
ATOM    114  C33 ACD     1      13.740  28.820  24.090  1.00  0.00            
ATOM    115  H55 ACD     1      12.770  28.470  23.720  1.00  0.00            
ATOM    116  O28 ACD     1      14.630  27.730  23.900  1.00  0.00            
ATOM    117  C34 ACD     1      14.170  26.420  23.640  1.00  0.00            
ATOM    118  H56 ACD     1      13.090  26.370  23.470  1.00  0.00            
ATOM    119  C35 ACD     1      14.870  26.020  22.380  1.00  0.00            
ATOM    120  H57 ACD     1      15.870  26.450  22.260  1.00  0.00            
ATOM    121  O29 ACD     1      14.150  26.700  21.270  1.00  0.00            
ATOM    122  H58 ACD     1      14.430  27.620  21.250  1.00  0.00            
ATOM    123  C36 ACD     1      15.000  24.580  22.070  1.00  0.00            
ATOM    124  H59 ACD     1      14.040  24.180  21.730  1.00  0.00            
ATOM    125  O30 ACD     1      15.920  24.280  20.980  1.00  0.00            
ATOM    126  H60 ACD     1      15.550  24.640  20.170  1.00  0.00            
ATOM    127  C1  EO8     2      17.280  26.020  28.280  1.00  0.00            
ATOM    128  O1  EO8     2      17.300  26.840  27.080  1.00  0.00            
ATOM    129  C2  EO8     2      18.310  26.330  26.230  1.00  0.00            
ATOM    130  C3  EO8     2      18.340  27.360  25.050  1.00  0.00            
ATOM    131  O2  EO8     2      19.360  26.980  24.070  1.00  0.00            
ATOM    132  C4  EO8     2      20.670  27.160  24.400  1.00  0.00            
ATOM    133  O3  EO8     2      20.970  27.380  25.540  1.00  0.00            
ATOM    134  C5  EO8     2      21.510  27.170  23.180  1.00  0.00            
ATOM    135  C6  EO8     2      22.860  27.360  23.320  1.00  0.00            
ATOM    136  C7  EO8     2      23.700  27.330  24.610  1.00  0.00            
ATOM    137  N1  EO8     2      23.570  27.530  22.190  1.00  0.00            
ATOM    138  C8  EO8     2      23.210  27.340  20.880  1.00  0.00            
ATOM    139  C9  EO8     2      24.340  27.420  19.880  1.00  0.00            
ATOM    140  C10 EO8     2      21.920  27.160  20.670  1.00  0.00            
ATOM    141  C11 EO8     2      21.360  27.170  19.290  1.00  0.00            
ATOM    142  O4  EO8     2      21.890  27.670  18.310  1.00  0.00            
ATOM    143  O5  EO8     2      20.070  26.720  19.220  1.00  0.00            
ATOM    144  C12 EO8     2      19.380  26.560  18.000  1.00  0.00            
ATOM    145  C13 EO8     2      18.250  25.580  18.180  1.00  0.00            
ATOM    146  C14 EO8     2      18.900  27.940  17.530  1.00  0.00            
ATOM    147  C15 EO8     2      20.850  27.250  21.770  1.00  0.00            
ATOM    148  C16 EO8     2      20.180  28.610  21.630  1.00  0.00            
ATOM    149  C17 EO8     2      18.840  28.760  21.190  1.00  0.00            
ATOM    150  C18 EO8     2      18.270  30.000  21.030  1.00  0.00            
ATOM    151  C19 EO8     2      19.020  31.140  21.450  1.00  0.00            
ATOM    152  C20 EO8     2      20.310  31.030  21.960  1.00  0.00            
ATOM    153  N2  EO8     2      21.020  32.230  22.390  1.00  0.00            
ATOM    154  O6  EO8     2      20.920  33.240  21.700  1.00  0.00            
ATOM    155  O7  EO8     2      21.660  32.130  23.480  1.00  0.00            
ATOM    156  C21 EO8     2      20.930  29.780  21.850  1.00  0.00            
ATOM    157  H1  EO8     2      18.130  26.080  28.970  1.00  0.00            
ATOM    158  H2  EO8     2      16.380  26.290  28.850  1.00  0.00            
ATOM    159  H3  EO8     2      17.070  24.980  28.030  1.00  0.00            
ATOM    160  H4  EO8     2      18.260  25.300  25.870  1.00  0.00            
ATOM    161  H5  EO8     2      19.160  26.480  26.900  1.00  0.00            
ATOM    162  H6  EO8     2      18.430  28.420  25.340  1.00  0.00            
ATOM    163  H7  EO8     2      17.380  27.430  24.520  1.00  0.00            
ATOM    164  H8  EO8     2      23.310  26.710  25.430  1.00  0.00            
ATOM    165  H9  EO8     2      24.640  26.770  24.510  1.00  0.00            
ATOM    166  H10 EO8     2      23.960  28.320  25.000  1.00  0.00            
ATOM    167  H11 EO8     2      24.500  27.890  22.390  1.00  0.00            
ATOM    168  H12 EO8     2      24.380  28.270  19.180  1.00  0.00            
ATOM    169  H13 EO8     2      25.280  27.500  20.430  1.00  0.00            
ATOM    170  H14 EO8     2      24.450  26.490  19.310  1.00  0.00            
ATOM    171  H15 EO8     2      20.050  26.110  17.260  1.00  0.00            
ATOM    172  H16 EO8     2      17.830  25.270  17.210  1.00  0.00            
ATOM    173  H17 EO8     2      18.510  24.650  18.690  1.00  0.00            
ATOM    174  H18 EO8     2      17.410  26.090  18.660  1.00  0.00            
ATOM    175  H19 EO8     2      19.770  28.550  17.240  1.00  0.00            
ATOM    176  H20 EO8     2      18.330  27.920  16.590  1.00  0.00            
ATOM    177  H21 EO8     2      18.530  28.550  18.360  1.00  0.00            
ATOM    178  H22 EO8     2      20.160  26.400  21.660  1.00  0.00            
ATOM    179  H23 EO8     2      18.280  27.890  20.880  1.00  0.00            
ATOM    180  H24 EO8     2      17.270  30.100  20.610  1.00  0.00            
ATOM    181  H25 EO8     2      18.570  32.130  21.400  1.00  0.00            
ATOM    182  H26 EO8     2      21.940  29.730  22.240  1.00  0.00            
TER
ENDMDL
MODEL        1
ATOM      1  H1  ACD     1      12.180  38.140  28.140  1.00  0.00            
ATOM      2  O1  ACD     1      12.010  37.410  27.530  1.00  0.00            
ATOM      3  C1  ACD     1      11.820  37.900  26.170  1.00  0.00            
ATOM      4  H2  ACD     1      12.810  38.090  25.740  1.00  0.00            
ATOM      5  H3  ACD     1      11.370  38.900  26.180  1.00  0.00            
ATOM      6  C2  ACD     1      11.050  36.870  25.310  1.00  0.00            
ATOM      7  H4  ACD     1      11.190  35.860  25.710  1.00  0.00            
ATOM      8  O2  ACD     1       9.700  37.320  25.340  1.00  0.00            
ATOM      9  C3  ACD     1       8.750  36.530  24.730  1.00  0.00            
ATOM     10  H5  ACD     1       7.780  36.980  24.940  1.00  0.00            
ATOM     11  O3  ACD     1       8.840  35.270  25.360  1.00  0.00            
ATOM     12  C4  ACD     1       7.760  34.980  26.290  1.00  0.00            
ATOM     13  H6  ACD     1       7.140  35.850  26.570  1.00  0.00            
ATOM     14  C5  ACD     1       6.880  33.960  25.490  1.00  0.00            
ATOM     15  H7  ACD     1       7.610  33.280  25.030  1.00  0.00            
ATOM     16  O4  ACD     1       6.090  34.570  24.410  1.00  0.00            
ATOM     17  H8  ACD     1       5.530  33.910  23.990  1.00  0.00            
ATOM     18  C6  ACD     1       5.890  33.230  26.470  1.00  0.00            
ATOM     19  H9  ACD     1       5.120  33.930  26.830  1.00  0.00            
ATOM     20  O5  ACD     1       5.300  32.210  25.790  1.00  0.00            
ATOM     21  H10 ACD     1       5.950  31.510  25.750  1.00  0.00            
ATOM     22  C7  ACD     1       6.640  32.690  27.670  1.00  0.00            
ATOM     23  H11 ACD     1       5.990  32.190  28.400  1.00  0.00            
ATOM     24  O6  ACD     1       7.290  33.710  28.400  1.00  0.00            
ATOM     25  C8  ACD     1       8.280  34.320  27.610  1.00  0.00            
ATOM     26  H12 ACD     1       9.040  33.570  27.340  1.00  0.00            
ATOM     27  C9  ACD     1       9.070  35.310  28.460  1.00  0.00            
ATOM     28  H13 ACD     1       9.310  34.820  29.420  1.00  0.00            
ATOM     29  H14 ACD     1      10.060  35.570  28.050  1.00  0.00            
ATOM     30  O7  ACD     1       8.360  36.540  28.780  1.00  0.00            
ATOM     31  H15 ACD     1       8.940  37.070  29.330  1.00  0.00            
ATOM     32  O8  ACD     1       7.700  31.750  27.240  1.00  0.00            
ATOM     33  C10 ACD     1       7.530  30.490  27.690  1.00  0.00            
ATOM     34  H16 ACD     1       6.540  30.210  28.080  1.00  0.00            
ATOM     35  C11 ACD     1       7.810  29.500  26.620  1.00  0.00            
ATOM     36  H17 ACD     1       8.770  29.860  26.210  1.00  0.00            
ATOM     37  O9  ACD     1       6.760  29.470  25.580  1.00  0.00            
ATOM     38  H18 ACD     1       7.040  28.900  24.860  1.00  0.00            
ATOM     39  C12 ACD     1       8.080  28.040  27.180  1.00  0.00            
ATOM     40  H19 ACD     1       7.180  27.780  27.740  1.00  0.00            
ATOM     41  O10 ACD     1       8.350  27.050  26.220  1.00  0.00            
ATOM     42  H20 ACD     1       8.020  26.210  26.560  1.00  0.00            
ATOM     43  C13 ACD     1       9.230  28.070  28.100  1.00  0.00            
ATOM     44  H21 ACD     1       9.320  27.000  28.350  1.00  0.00            
ATOM     45  O11 ACD     1       8.820  28.970  29.170  1.00  0.00            
ATOM     46  C14 ACD     1       8.520  30.340  28.880  1.00  0.00            
ATOM     47  H22 ACD     1       9.440  30.890  28.640  1.00  0.00            
ATOM     48  C15 ACD     1       7.960  30.820  30.180  1.00  0.00            
ATOM     49  H23 ACD     1       8.600  30.520  31.020  1.00  0.00            
ATOM     50  H24 ACD     1       8.090  31.910  30.230  1.00  0.00            
ATOM     51  O12 ACD     1       6.600  30.630  30.440  1.00  0.00            
ATOM     52  H25 ACD     1       6.490  30.390  31.360  1.00  0.00            
ATOM     53  O13 ACD     1      10.440  28.460  27.420  1.00  0.00            
ATOM     54  C16 ACD     1      11.570  27.540  27.430  1.00  0.00            
ATOM     55  H26 ACD     1      11.330  26.520  27.780  1.00  0.00            
ATOM     56  C17 ACD     1      11.910  27.480  25.930  1.00  0.00            
ATOM     57  H27 ACD     1      11.970  28.520  25.590  1.00  0.00            
ATOM     58  O14 ACD     1      10.990  26.700  25.150  1.00  0.00            
ATOM     59  H28 ACD     1      10.080  26.970  25.290  1.00  0.00            
ATOM     60  C18 ACD     1      13.290  26.880  25.840  1.00  0.00            
ATOM     61  H29 ACD     1      13.200  25.870  26.260  1.00  0.00            
ATOM     62  O15 ACD     1      13.890  26.800  24.520  1.00  0.00            
ATOM     63  H30 ACD     1      13.410  26.130  24.040  1.00  0.00            
ATOM     64  C19 ACD     1      14.290  27.760  26.660  1.00  0.00            
ATOM     65  H31 ACD     1      15.330  27.400  26.600  1.00  0.00            
ATOM     66  O16 ACD     1      13.930  27.750  28.000  1.00  0.00            
ATOM     67  C20 ACD     1      12.610  28.150  28.330  1.00  0.00            
ATOM     68  H32 ACD     1      12.660  29.240  28.490  1.00  0.00            
ATOM     69  C21 ACD     1      12.520  27.660  29.750  1.00  0.00            
ATOM     70  H33 ACD     1      11.460  27.810  30.040  1.00  0.00            
ATOM     71  H34 ACD     1      12.810  26.620  29.920  1.00  0.00            
ATOM     72  O17 ACD     1      13.340  28.450  30.710  1.00  0.00            
ATOM     73  H35 ACD     1      14.270  28.270  30.560  1.00  0.00            
ATOM     74  O18 ACD     1      14.240  29.080  26.160  1.00  0.00            
ATOM     75  C22 ACD     1      15.550  29.760  25.900  1.00  0.00            
ATOM     76  H36 ACD     1      16.410  29.130  26.170  1.00  0.00            
ATOM     77  C23 ACD     1      15.530  30.030  24.410  1.00  0.00            
ATOM     78  H37 ACD     1      14.550  30.480  24.220  1.00  0.00            
ATOM     79  O19 ACD     1      15.740  28.750  23.800  1.00  0.00            
ATOM     80  H38 ACD     1      15.110  28.060  24.040  1.00  0.00            
ATOM     81  C24 ACD     1      16.670  30.980  24.000  1.00  0.00            
ATOM     82  H39 ACD     1      17.610  30.450  24.230  1.00  0.00            
ATOM     83  O20 ACD     1      16.610  31.440  22.630  1.00  0.00            
ATOM     84  H40 ACD     1      16.390  30.700  22.050  1.00  0.00            
ATOM     85  C25 ACD     1      16.770  32.230  24.940  1.00  0.00            
ATOM     86  H41 ACD     1      17.700  32.790  24.800  1.00  0.00            
ATOM     87  O21 ACD     1      16.650  31.790  26.290  1.00  0.00            
ATOM     88  C26 ACD     1      15.550  31.010  26.700  1.00  0.00            
ATOM     89  H42 ACD     1      14.670  31.620  26.490  1.00  0.00            
ATOM     90  C27 ACD     1      15.700  30.830  28.250  1.00  0.00            
ATOM     91  H43 ACD     1      15.800  31.780  28.810  1.00  0.00            
ATOM     92  H44 ACD     1      14.770  30.340  28.590  1.00  0.00            
ATOM     93  O22 ACD     1      16.800  29.990  28.560  1.00  0.00            
ATOM     94  H45 ACD     1      17.610  30.470  28.390  1.00  0.00            
ATOM     95  O23 ACD     1      15.620  32.950  24.680  1.00  0.00            
ATOM     96  C28 ACD     1      15.560  34.400  24.750  1.00  0.00            
ATOM     97  H46 ACD     1      16.500  34.750  25.190  1.00  0.00            
ATOM     98  C29 ACD     1      14.460  34.880  25.580  1.00  0.00            
ATOM     99  H47 ACD     1      13.600  34.270  25.260  1.00  0.00            
ATOM    100  O24 ACD     1      14.270  36.310  25.440  1.00  0.00            
ATOM    101  C30 ACD     1      14.810  34.640  27.060  1.00  0.00            
ATOM    102  H48 ACD     1      15.150  33.600  27.160  1.00  0.00            
ATOM    103  H49 ACD     1      15.680  35.220  27.420  1.00  0.00            
ATOM    104  O25 ACD     1      13.650  34.880  27.860  1.00  0.00            
ATOM    105  H50 ACD     1      13.220  35.740  27.790  1.00  0.00            
ATOM    106  C31 ACD     1      15.420  34.760  23.300  1.00  0.00            
ATOM    107  H51 ACD     1      14.460  34.380  22.930  1.00  0.00            
ATOM    108  O26 ACD     1      16.510  34.290  22.520  1.00  0.00            
ATOM    109  H52 ACD     1      16.640  33.370  22.740  1.00  0.00            
ATOM    110  C32 ACD     1      15.190  36.220  23.190  1.00  0.00            
ATOM    111  H53 ACD     1      16.040  36.700  23.690  1.00  0.00            
ATOM    112  O27 ACD     1      14.880  36.680  21.820  1.00  0.00            
ATOM    113  H54 ACD     1      14.210  36.080  21.500  1.00  0.00            
ATOM    114  C33 ACD     1      13.980  36.660  24.060  1.00  0.00            
ATOM    115  H55 ACD     1      13.870  37.750  24.020  1.00  0.00            
ATOM    116  O28 ACD     1      12.800  35.990  23.660  1.00  0.00            
ATOM    117  C34 ACD     1      11.530  36.660  23.890  1.00  0.00            
ATOM    118  H56 ACD     1      11.380  37.680  23.500  1.00  0.00            
ATOM    119  C35 ACD     1      10.480  35.790  23.140  1.00  0.00            
ATOM    120  H57 ACD     1      10.370  34.800  23.600  1.00  0.00            
ATOM    121  O29 ACD     1      10.910  35.590  21.820  1.00  0.00            
ATOM    122  H58 ACD     1      11.860  35.450  21.810  1.00  0.00            
ATOM    123  C36 ACD     1       9.080  36.450  23.230  1.00  0.00            
ATOM    124  H59 ACD     1       9.110  37.470  22.810  1.00  0.00            
ATOM    125  O30 ACD     1       8.000  35.660  22.630  1.00  0.00            
ATOM    126  H60 ACD     1       7.480  35.210  23.310  1.00  0.00            
ATOM    127  C1  EO8     2      11.900  32.230  27.410  1.00  0.00            
ATOM    128  O1  EO8     2      12.020  31.880  26.030  1.00  0.00            
ATOM    129  C2  EO8     2      10.930  32.260  25.130  1.00  0.00            
ATOM    130  C3  EO8     2      11.450  31.960  23.700  1.00  0.00            
ATOM    131  O2  EO8     2      11.230  30.590  23.540  1.00  0.00            
ATOM    132  C4  EO8     2      12.040  29.800  22.680  1.00  0.00            
ATOM    133  O3  EO8     2      13.030  30.250  22.140  1.00  0.00            
ATOM    134  C5  EO8     2      11.230  28.640  22.170  1.00  0.00            
ATOM    135  C6  EO8     2      11.720  27.670  21.360  1.00  0.00            
ATOM    136  C7  EO8     2      13.200  27.490  20.910  1.00  0.00            
ATOM    137  N1  EO8     2      10.850  26.700  20.900  1.00  0.00            
ATOM    138  C8  EO8     2       9.600  26.390  21.490  1.00  0.00            
ATOM    139  C9  EO8     2       9.200  25.000  21.190  1.00  0.00            
ATOM    140  C10 EO8     2       8.990  27.350  22.280  1.00  0.00            
ATOM    141  C11 EO8     2       7.630  27.180  22.870  1.00  0.00            
ATOM    142  O4  EO8     2       7.090  28.080  23.460  1.00  0.00            
ATOM    143  O5  EO8     2       7.080  26.060  22.550  1.00  0.00            
ATOM    144  C12 EO8     2       5.740  25.850  23.050  1.00  0.00            
ATOM    145  C13 EO8     2       5.190  24.640  22.310  1.00  0.00            
ATOM    146  C14 EO8     2       5.880  25.490  24.500  1.00  0.00            
ATOM    147  C15 EO8     2       9.700  28.620  22.600  1.00  0.00            
ATOM    148  C16 EO8     2       8.960  29.700  21.900  1.00  0.00            
ATOM    149  C17 EO8     2       8.540  30.730  22.690  1.00  0.00            
ATOM    150  C18 EO8     2       7.930  31.880  22.190  1.00  0.00            
ATOM    151  C19 EO8     2       7.840  31.990  20.770  1.00  0.00            
ATOM    152  C20 EO8     2       8.430  31.060  19.930  1.00  0.00            
ATOM    153  N2  EO8     2       8.260  31.170  18.440  1.00  0.00            
ATOM    154  O6  EO8     2       9.030  30.580  17.700  1.00  0.00            
ATOM    155  O7  EO8     2       7.400  31.950  18.040  1.00  0.00            
ATOM    156  C21 EO8     2       8.980  29.880  20.520  1.00  0.00            
ATOM    157  H1  EO8     2      10.950  31.900  27.860  1.00  0.00            
ATOM    158  H2  EO8     2      12.720  31.750  27.960  1.00  0.00            
ATOM    159  H3  EO8     2      11.900  33.320  27.550  1.00  0.00            
ATOM    160  H4  EO8     2      10.710  33.320  25.290  1.00  0.00            
ATOM    161  H5  EO8     2      10.070  31.630  25.370  1.00  0.00            
ATOM    162  H6  EO8     2      12.510  32.240  23.580  1.00  0.00            
ATOM    163  H7  EO8     2      11.010  32.490  22.850  1.00  0.00            
ATOM    164  H8  EO8     2      13.410  28.200  20.100  1.00  0.00            
ATOM    165  H9  EO8     2      13.920  27.560  21.730  1.00  0.00            
ATOM    166  H10 EO8     2      13.300  26.490  20.490  1.00  0.00            
ATOM    167  H11 EO8     2      11.210  25.910  20.370  1.00  0.00            
ATOM    168  H12 EO8     2      10.030  24.450  20.720  1.00  0.00            
ATOM    169  H13 EO8     2       8.920  24.490  22.120  1.00  0.00            
ATOM    170  H14 EO8     2       8.280  24.930  20.600  1.00  0.00            
ATOM    171  H15 EO8     2       5.150  26.770  22.950  1.00  0.00            
ATOM    172  H16 EO8     2       5.280  24.770  21.220  1.00  0.00            
ATOM    173  H17 EO8     2       5.610  23.660  22.570  1.00  0.00            
ATOM    174  H18 EO8     2       4.100  24.590  22.380  1.00  0.00            
ATOM    175  H19 EO8     2       6.540  24.630  24.630  1.00  0.00            
ATOM    176  H20 EO8     2       6.240  26.350  25.090  1.00  0.00            
ATOM    177  H21 EO8     2       4.900  25.220  24.900  1.00  0.00            
ATOM    178  H22 EO8     2       9.790  28.780  23.680  1.00  0.00            
ATOM    179  H23 EO8     2       8.490  30.560  23.760  1.00  0.00            
ATOM    180  H24 EO8     2       7.480  32.670  22.780  1.00  0.00            
ATOM    181  H25 EO8     2       7.390  32.870  20.320  1.00  0.00            
ATOM    182  H26 EO8     2       9.430  29.090  19.930  1.00  0.00            
TER
ENDMDL
MODEL        1
ATOM      1  H1  ACD     1      11.600  19.700  20.090  1.00  0.00            
ATOM      2  O1  ACD     1      10.950  20.040  19.480  1.00  0.00            
ATOM      3  C1  ACD     1      11.260  19.800  18.130  1.00  0.00            
ATOM      4  H2  ACD     1      10.790  20.600  17.540  1.00  0.00            
ATOM      5  H3  ACD     1      10.730  18.870  17.880  1.00  0.00            
ATOM      6  C2  ACD     1      12.730  19.850  17.850  1.00  0.00            
ATOM      7  H4  ACD     1      13.140  20.810  18.160  1.00  0.00            
ATOM      8  O2  ACD     1      13.490  18.880  18.500  1.00  0.00            
ATOM      9  C3  ACD     1      14.880  18.860  18.400  1.00  0.00            
ATOM     10  H5  ACD     1      15.250  18.040  19.020  1.00  0.00            
ATOM     11  O3  ACD     1      15.470  20.070  18.820  1.00  0.00            
ATOM     12  C4  ACD     1      16.420  20.010  19.870  1.00  0.00            
ATOM     13  H6  ACD     1      16.930  19.070  20.090  1.00  0.00            
ATOM     14  C5  ACD     1      17.540  20.990  19.450  1.00  0.00            
ATOM     15  H7  ACD     1      17.170  21.990  19.190  1.00  0.00            
ATOM     16  O4  ACD     1      18.160  20.340  18.250  1.00  0.00            
ATOM     17  H8  ACD     1      18.800  21.000  17.950  1.00  0.00            
ATOM     18  C6  ACD     1      18.530  21.230  20.620  1.00  0.00            
ATOM     19  H9  ACD     1      18.960  20.260  20.900  1.00  0.00            
ATOM     20  O5  ACD     1      19.460  22.270  20.290  1.00  0.00            
ATOM     21  H10 ACD     1      19.600  22.100  19.350  1.00  0.00            
ATOM     22  C7  ACD     1      17.710  21.660  21.870  1.00  0.00            
ATOM     23  H11 ACD     1      18.410  21.690  22.700  1.00  0.00            
ATOM     24  O6  ACD     1      16.790  20.630  22.230  1.00  0.00            
ATOM     25  C8  ACD     1      15.720  20.460  21.210  1.00  0.00            
ATOM     26  H12 ACD     1      15.170  21.370  20.920  1.00  0.00            
ATOM     27  C9  ACD     1      14.670  19.370  21.730  1.00  0.00            
ATOM     28  H13 ACD     1      14.130  19.050  20.830  1.00  0.00            
ATOM     29  H14 ACD     1      15.240  18.550  22.180  1.00  0.00            
ATOM     30  O7  ACD     1      13.890  19.970  22.720  1.00  0.00            
ATOM     31  H15 ACD     1      14.470  20.220  23.440  1.00  0.00            
ATOM     32  O8  ACD     1      16.910  22.870  21.570  1.00  0.00            
ATOM     33  C10 ACD     1      17.000  24.070  22.390  1.00  0.00            
ATOM     34  H16 ACD     1      17.760  23.910  23.160  1.00  0.00            
ATOM     35  C11 ACD     1      17.480  25.200  21.440  1.00  0.00            
ATOM     36  H17 ACD     1      16.720  25.250  20.660  1.00  0.00            
ATOM     37  O9  ACD     1      18.790  24.940  20.960  1.00  0.00            
ATOM     38  H18 ACD     1      18.810  24.020  20.680  1.00  0.00            
ATOM     39  C12 ACD     1      17.410  26.530  22.210  1.00  0.00            
ATOM     40  H19 ACD     1      18.070  26.410  23.070  1.00  0.00            
ATOM     41  O10 ACD     1      17.600  27.580  21.290  1.00  0.00            
ATOM     42  H20 ACD     1      16.690  27.710  20.990  1.00  0.00            
ATOM     43  C13 ACD     1      16.030  26.760  22.830  1.00  0.00            
ATOM     44  H21 ACD     1      15.940  27.740  23.320  1.00  0.00            
ATOM     45  O11 ACD     1      15.740  25.690  23.710  1.00  0.00            
ATOM     46  C14 ACD     1      15.630  24.330  23.070  1.00  0.00            
ATOM     47  H22 ACD     1      14.840  24.290  22.310  1.00  0.00            
ATOM     48  C15 ACD     1      15.430  23.280  24.130  1.00  0.00            
ATOM     49  H23 ACD     1      14.620  23.590  24.800  1.00  0.00            
ATOM     50  H24 ACD     1      15.080  22.360  23.660  1.00  0.00            
ATOM     51  O12 ACD     1      16.480  22.990  25.000  1.00  0.00            
ATOM     52  H25 ACD     1      16.070  22.930  25.870  1.00  0.00            
ATOM     53  O13 ACD     1      15.110  26.790  21.810  1.00  0.00            
ATOM     54  C16 ACD     1      13.990  27.630  21.820  1.00  0.00            
ATOM     55  H26 ACD     1      13.860  28.190  22.760  1.00  0.00            
ATOM     56  C17 ACD     1      14.300  28.690  20.730  1.00  0.00            
ATOM     57  H27 ACD     1      14.710  28.210  19.840  1.00  0.00            
ATOM     58  O14 ACD     1      15.260  29.550  21.210  1.00  0.00            
ATOM     59  H28 ACD     1      15.480  30.200  20.550  1.00  0.00            
ATOM     60  C18 ACD     1      13.030  29.350  20.220  1.00  0.00            
ATOM     61  H29 ACD     1      12.710  30.060  21.000  1.00  0.00            
ATOM     62  O15 ACD     1      13.180  30.060  19.070  1.00  0.00            
ATOM     63  H30 ACD     1      14.070  30.370  18.900  1.00  0.00            
ATOM     64  C19 ACD     1      11.930  28.370  20.020  1.00  0.00            
ATOM     65  H31 ACD     1      11.020  28.930  19.790  1.00  0.00            
ATOM     66  O16 ACD     1      11.620  27.740  21.190  1.00  0.00            
ATOM     67  C20 ACD     1      12.660  26.840  21.610  1.00  0.00            
ATOM     68  H32 ACD     1      12.730  26.020  20.880  1.00  0.00            
ATOM     69  C21 ACD     1      12.190  26.130  22.960  1.00  0.00            
ATOM     70  H33 ACD     1      11.310  25.490  22.840  1.00  0.00            
ATOM     71  H34 ACD     1      13.050  25.530  23.280  1.00  0.00            
ATOM     72  O17 ACD     1      12.060  27.120  23.960  1.00  0.00            
ATOM     73  H35 ACD     1      11.310  27.670  23.710  1.00  0.00            
ATOM     74  O18 ACD     1      12.140  27.410  18.990  1.00  0.00            
ATOM     75  C22 ACD     1      11.080  27.270  18.050  1.00  0.00            
ATOM     76  H36 ACD     1      10.320  28.070  18.060  1.00  0.00            
ATOM     77  C23 ACD     1      11.770  27.320  16.740  1.00  0.00            
ATOM     78  H37 ACD     1      12.440  26.460  16.630  1.00  0.00            
ATOM     79  O19 ACD     1      12.370  28.570  16.640  1.00  0.00            
ATOM     80  H38 ACD     1      12.590  28.890  17.510  1.00  0.00            
ATOM     81  C24 ACD     1      10.760  27.060  15.670  1.00  0.00            
ATOM     82  H39 ACD     1      10.000  27.850  15.770  1.00  0.00            
ATOM     83  O20 ACD     1      11.320  27.040  14.380  1.00  0.00            
ATOM     84  H40 ACD     1      11.880  27.810  14.220  1.00  0.00            
ATOM     85  C25 ACD     1      10.100  25.730  15.860  1.00  0.00            
ATOM     86  H41 ACD     1       9.360  25.700  15.060  1.00  0.00            
ATOM     87  O21 ACD     1       9.440  25.760  17.070  1.00  0.00            
ATOM     88  C26 ACD     1      10.290  25.950  18.270  1.00  0.00            
ATOM     89  H42 ACD     1      10.970  25.090  18.330  1.00  0.00            
ATOM     90  C27 ACD     1       9.360  25.960  19.470  1.00  0.00            
ATOM     91  H43 ACD     1       8.640  25.130  19.430  1.00  0.00            
ATOM     92  H44 ACD     1       9.920  25.810  20.400  1.00  0.00            
ATOM     93  O22 ACD     1       8.590  27.200  19.550  1.00  0.00            
ATOM     94  H45 ACD     1       8.610  27.600  20.420  1.00  0.00            
ATOM     95  O23 ACD     1      11.020  24.620  15.900  1.00  0.00            
ATOM     96  C28 ACD     1      10.960  23.780  14.760  1.00  0.00            
ATOM     97  H46 ACD     1      10.580  24.240  13.840  1.00  0.00            
ATOM     98  C29 ACD     1      10.240  22.550  15.180  1.00  0.00            
ATOM     99  H47 ACD     1      10.560  22.260  16.190  1.00  0.00            
ATOM    100  O24 ACD     1      10.550  21.350  14.460  1.00  0.00            
ATOM    101  C30 ACD     1       8.660  22.760  15.260  1.00  0.00            
ATOM    102  H48 ACD     1       8.220  21.820  15.620  1.00  0.00            
ATOM    103  H49 ACD     1       8.340  23.600  15.890  1.00  0.00            
ATOM    104  O25 ACD     1       8.130  23.110  14.000  1.00  0.00            
ATOM    105  H50 ACD     1       8.160  22.320  13.460  1.00  0.00            
ATOM    106  C31 ACD     1      12.400  23.560  14.350  1.00  0.00            
ATOM    107  H51 ACD     1      13.000  23.380  15.250  1.00  0.00            
ATOM    108  O26 ACD     1      12.960  24.730  13.650  1.00  0.00            
ATOM    109  H52 ACD     1      12.270  25.360  13.450  1.00  0.00            
ATOM    110  C32 ACD     1      12.630  22.240  13.560  1.00  0.00            
ATOM    111  H53 ACD     1      12.080  22.150  12.610  1.00  0.00            
ATOM    112  O27 ACD     1      13.960  21.830  13.230  1.00  0.00            
ATOM    113  H54 ACD     1      14.270  22.440  12.560  1.00  0.00            
ATOM    114  C33 ACD     1      11.970  21.080  14.410  1.00  0.00            
ATOM    115  H55 ACD     1      12.290  20.130  13.970  1.00  0.00            
ATOM    116  O28 ACD     1      12.510  21.130  15.770  1.00  0.00            
ATOM    117  C34 ACD     1      13.070  19.830  16.300  1.00  0.00            
ATOM    118  H56 ACD     1      12.560  18.940  15.890  1.00  0.00            
ATOM    119  C35 ACD     1      14.590  19.880  16.100  1.00  0.00            
ATOM    120  H57 ACD     1      14.970  20.860  16.430  1.00  0.00            
ATOM    121  O29 ACD     1      14.810  19.730  14.670  1.00  0.00            
ATOM    122  H58 ACD     1      14.630  20.580  14.260  1.00  0.00            
ATOM    123  C36 ACD     1      15.250  18.700  16.940  1.00  0.00            
ATOM    124  H59 ACD     1      14.890  17.730  16.580  1.00  0.00            
ATOM    125  O30 ACD     1      16.660  18.730  16.820  1.00  0.00            
ATOM    126  H60 ACD     1      16.960  19.440  17.380  1.00  0.00            
ATOM    127  C1  EO8     2      12.910  22.900  20.400  1.00  0.00            
ATOM    128  O1  EO8     2      13.730  23.790  19.640  1.00  0.00            
ATOM    129  C2  EO8     2      13.520  23.670  18.250  1.00  0.00            
ATOM    130  C3  EO8     2      14.210  24.780  17.480  1.00  0.00            
ATOM    131  O2  EO8     2      15.640  24.850  17.720  1.00  0.00            
ATOM    132  C4  EO8     2      16.280  26.030  17.700  1.00  0.00            
ATOM    133  O3  EO8     2      15.730  27.080  17.450  1.00  0.00            
ATOM    134  C5  EO8     2      17.810  25.960  17.890  1.00  0.00            
ATOM    135  C6  EO8     2      18.570  27.040  17.920  1.00  0.00            
ATOM    136  C7  EO8     2      18.010  28.440  18.030  1.00  0.00            
ATOM    137  N1  EO8     2      19.940  26.950  17.790  1.00  0.00            
ATOM    138  C8  EO8     2      20.670  25.800  17.840  1.00  0.00            
ATOM    139  C9  EO8     2      22.150  26.030  17.580  1.00  0.00            
ATOM    140  C10 EO8     2      19.970  24.640  17.700  1.00  0.00            
ATOM    141  C11 EO8     2      20.610  23.260  17.600  1.00  0.00            
ATOM    142  O4  EO8     2      19.980  22.260  17.340  1.00  0.00            
ATOM    143  O5  EO8     2      21.700  23.170  18.380  1.00  0.00            
ATOM    144  C12 EO8     2      22.500  21.960  18.280  1.00  0.00            
ATOM    145  C13 EO8     2      23.450  22.210  17.120  1.00  0.00            
ATOM    146  C14 EO8     2      23.330  21.800  19.620  1.00  0.00            
ATOM    147  C15 EO8     2      18.410  24.570  17.550  1.00  0.00            
ATOM    148  C16 EO8     2      18.040  24.150  16.070  1.00  0.00            
ATOM    149  C17 EO8     2      17.320  22.970  15.860  1.00  0.00            
ATOM    150  C18 EO8     2      17.040  22.500  14.550  1.00  0.00            
ATOM    151  C19 EO8     2      17.610  23.150  13.480  1.00  0.00            
ATOM    152  C20 EO8     2      18.340  24.360  13.680  1.00  0.00            
ATOM    153  N2  EO8     2      18.850  25.010  12.440  1.00  0.00            
ATOM    154  O6  EO8     2      19.780  25.880  12.550  1.00  0.00            
ATOM    155  O7  EO8     2      18.500  24.550  11.340  1.00  0.00            
ATOM    156  C21 EO8     2      18.610  24.820  15.000  1.00  0.00            
ATOM    157  H1  EO8     2      11.860  23.200  20.270  1.00  0.00            
ATOM    158  H2  EO8     2      13.080  21.870  20.090  1.00  0.00            
ATOM    159  H3  EO8     2      13.010  23.030  21.480  1.00  0.00            
ATOM    160  H4  EO8     2      12.450  23.590  18.040  1.00  0.00            
ATOM    161  H5  EO8     2      13.840  22.720  17.810  1.00  0.00            
ATOM    162  H6  EO8     2      13.780  25.750  17.790  1.00  0.00            
ATOM    163  H7  EO8     2      14.050  24.600  16.420  1.00  0.00            
ATOM    164  H8  EO8     2      17.140  28.610  18.690  1.00  0.00            
ATOM    165  H9  EO8     2      18.680  29.250  18.350  1.00  0.00            
ATOM    166  H10 EO8     2      17.530  28.680  17.080  1.00  0.00            
ATOM    167  H11 EO8     2      20.490  27.790  17.970  1.00  0.00            
ATOM    168  H12 EO8     2      22.320  26.950  17.010  1.00  0.00            
ATOM    169  H13 EO8     2      22.680  26.060  18.540  1.00  0.00            
ATOM    170  H14 EO8     2      22.640  25.220  17.020  1.00  0.00            
ATOM    171  H15 EO8     2      21.880  21.060  18.170  1.00  0.00            
ATOM    172  H16 EO8     2      22.850  22.280  16.200  1.00  0.00            
ATOM    173  H17 EO8     2      23.990  23.150  17.270  1.00  0.00            
ATOM    174  H18 EO8     2      24.090  21.320  17.030  1.00  0.00            
ATOM    175  H19 EO8     2      23.950  22.660  19.920  1.00  0.00            
ATOM    176  H20 EO8     2      22.770  21.510  20.520  1.00  0.00            
ATOM    177  H21 EO8     2      24.050  20.980  19.520  1.00  0.00            
ATOM    178  H22 EO8     2      17.930  23.860  18.240  1.00  0.00            
ATOM    179  H23 EO8     2      16.880  22.360  16.650  1.00  0.00            
ATOM    180  H24 EO8     2      16.530  21.580  14.300  1.00  0.00            
ATOM    181  H25 EO8     2      17.430  22.780  12.470  1.00  0.00            
ATOM    182  H26 EO8     2      19.320  25.600  15.260  1.00  0.00            
TER
ENDMDL
MODEL        1
ATOM      1  H1  ACD     1       5.570  27.280  22.390  1.00  0.00            
ATOM      2  O1  ACD     1       5.970  27.330  21.520  1.00  0.00            
ATOM      3  C1  ACD     1       6.930  26.360  21.360  1.00  0.00            
ATOM      4  H2  ACD     1       6.720  25.550  22.070  1.00  0.00            
ATOM      5  H3  ACD     1       7.870  26.750  21.780  1.00  0.00            
ATOM      6  C2  ACD     1       6.910  25.870  19.870  1.00  0.00            
ATOM      7  H4  ACD     1       5.880  25.590  19.590  1.00  0.00            
ATOM      8  O2  ACD     1       7.250  27.010  19.100  1.00  0.00            
ATOM      9  C3  ACD     1       7.330  26.750  17.700  1.00  0.00            
ATOM     10  H5  ACD     1       7.450  27.680  17.140  1.00  0.00            
ATOM     11  O3  ACD     1       6.150  26.120  17.220  1.00  0.00            
ATOM     12  C4  ACD     1       5.420  26.830  16.300  1.00  0.00            
ATOM     13  H6  ACD     1       6.000  27.610  15.780  1.00  0.00            
ATOM     14  C5  ACD     1       5.120  25.910  15.180  1.00  0.00            
ATOM     15  H7  ACD     1       4.580  25.090  15.670  1.00  0.00            
ATOM     16  O4  ACD     1       6.260  25.510  14.470  1.00  0.00            
ATOM     17  H8  ACD     1       5.930  24.980  13.740  1.00  0.00            
ATOM     18  C6  ACD     1       4.070  26.540  14.240  1.00  0.00            
ATOM     19  H9  ACD     1       4.510  27.430  13.770  1.00  0.00            
ATOM     20  O5  ACD     1       3.570  25.600  13.210  1.00  0.00            
ATOM     21  H10 ACD     1       3.100  24.910  13.680  1.00  0.00            
ATOM     22  C7  ACD     1       2.830  27.010  14.980  1.00  0.00            
ATOM     23  H11 ACD     1       2.150  27.510  14.270  1.00  0.00            
ATOM     24  O6  ACD     1       3.210  27.960  15.900  1.00  0.00            
ATOM     25  C8  ACD     1       4.110  27.410  16.910  1.00  0.00            
ATOM     26  H12 ACD     1       3.690  26.620  17.550  1.00  0.00            
ATOM     27  C9  ACD     1       4.360  28.480  17.920  1.00  0.00            
ATOM     28  H13 ACD     1       3.370  28.890  18.130  1.00  0.00            
ATOM     29  H14 ACD     1       4.810  27.940  18.760  1.00  0.00            
ATOM     30  O7  ACD     1       5.370  29.390  17.490  1.00  0.00            
ATOM     31  H15 ACD     1       5.890  29.710  18.240  1.00  0.00            
ATOM     32  O8  ACD     1       2.170  25.950  15.690  1.00  0.00            
ATOM     33  C10 ACD     1       0.880  25.620  15.210  1.00  0.00            
ATOM     34  H16 ACD     1       0.690  26.110  14.240  1.00  0.00            
ATOM     35  C11 ACD     1       0.930  24.130  15.040  1.00  0.00            
ATOM     36  H17 ACD     1       1.400  23.680  15.920  1.00  0.00            
ATOM     37  O9  ACD     1       1.680  23.730  13.870  1.00  0.00            
ATOM     38  H18 ACD     1       1.650  22.790  13.660  1.00  0.00            
ATOM     39  C12 ACD     1      -0.530  23.560  15.030  1.00  0.00            
ATOM     40  H19 ACD     1      -1.050  23.690  14.070  1.00  0.00            
ATOM     41  O10 ACD     1      -0.460  22.140  15.110  1.00  0.00            
ATOM     42  H20 ACD     1      -0.260  21.890  14.200  1.00  0.00            
ATOM     43  C13 ACD     1      -1.270  23.960  16.280  1.00  0.00            
ATOM     44  H21 ACD     1      -2.290  23.580  16.380  1.00  0.00            
ATOM     45  O11 ACD     1      -1.350  25.340  16.260  1.00  0.00            
ATOM     46  C14 ACD     1      -0.140  26.080  16.260  1.00  0.00            
ATOM     47  H22 ACD     1       0.260  25.870  17.260  1.00  0.00            
ATOM     48  C15 ACD     1      -0.400  27.550  16.200  1.00  0.00            
ATOM     49  H23 ACD     1      -1.080  27.810  17.020  1.00  0.00            
ATOM     50  H24 ACD     1       0.550  28.100  16.310  1.00  0.00            
ATOM     51  O12 ACD     1      -1.040  28.050  15.020  1.00  0.00            
ATOM     52  H25 ACD     1      -0.920  29.010  15.060  1.00  0.00            
ATOM     53  O13 ACD     1      -0.460  23.540  17.400  1.00  0.00            
ATOM     54  C16 ACD     1      -1.160  22.970  18.510  1.00  0.00            
ATOM     55  H26 ACD     1      -2.240  22.870  18.360  1.00  0.00            
ATOM     56  C17 ACD     1      -0.830  21.540  18.480  1.00  0.00            
ATOM     57  H27 ACD     1       0.260  21.570  18.330  1.00  0.00            
ATOM     58  O14 ACD     1      -1.380  20.850  17.340  1.00  0.00            
ATOM     59  H28 ACD     1      -1.090  21.340  16.570  1.00  0.00            
ATOM     60  C18 ACD     1      -1.180  20.780  19.780  1.00  0.00            
ATOM     61  H29 ACD     1      -2.270  20.710  19.890  1.00  0.00            
ATOM     62  O15 ACD     1      -0.750  19.430  19.840  1.00  0.00            
ATOM     63  H30 ACD     1       0.200  19.370  19.780  1.00  0.00            
ATOM     64  C19 ACD     1      -0.600  21.570  20.970  1.00  0.00            
ATOM     65  H31 ACD     1      -0.900  21.070  21.900  1.00  0.00            
ATOM     66  O16 ACD     1      -1.260  22.870  20.970  1.00  0.00            
ATOM     67  C20 ACD     1      -0.940  23.660  19.840  1.00  0.00            
ATOM     68  H32 ACD     1       0.130  23.900  19.870  1.00  0.00            
ATOM     69  C21 ACD     1      -1.760  24.960  20.000  1.00  0.00            
ATOM     70  H33 ACD     1      -1.340  25.490  20.870  1.00  0.00            
ATOM     71  H34 ACD     1      -1.490  25.580  19.130  1.00  0.00            
ATOM     72  O17 ACD     1      -3.160  24.620  20.180  1.00  0.00            
ATOM     73  H35 ACD     1      -3.290  24.110  20.980  1.00  0.00            
ATOM     74  O18 ACD     1       0.870  21.540  20.920  1.00  0.00            
ATOM     75  C22 ACD     1       1.590  20.670  21.810  1.00  0.00            
ATOM     76  H36 ACD     1       0.940  20.010  22.410  1.00  0.00            
ATOM     77  C23 ACD     1       2.500  19.720  20.940  1.00  0.00            
ATOM     78  H37 ACD     1       3.030  20.400  20.260  1.00  0.00            
ATOM     79  O19 ACD     1       1.770  18.780  20.130  1.00  0.00            
ATOM     80  H38 ACD     1       2.290  18.070  19.750  1.00  0.00            
ATOM     81  C24 ACD     1       3.510  19.070  21.910  1.00  0.00            
ATOM     82  H39 ACD     1       2.940  18.470  22.630  1.00  0.00            
ATOM     83  O20 ACD     1       4.490  18.220  21.220  1.00  0.00            
ATOM     84  H40 ACD     1       4.370  17.340  21.590  1.00  0.00            
ATOM     85  C25 ACD     1       4.240  20.110  22.690  1.00  0.00            
ATOM     86  H41 ACD     1       4.920  19.620  23.400  1.00  0.00            
ATOM     87  O21 ACD     1       3.280  20.820  23.490  1.00  0.00            
ATOM     88  C26 ACD     1       2.410  21.600  22.740  1.00  0.00            
ATOM     89  H42 ACD     1       3.000  22.360  22.200  1.00  0.00            
ATOM     90  C27 ACD     1       1.510  22.340  23.730  1.00  0.00            
ATOM     91  H43 ACD     1       0.810  22.900  23.100  1.00  0.00            
ATOM     92  H44 ACD     1       0.940  21.730  24.440  1.00  0.00            
ATOM     93  O22 ACD     1       2.250  23.340  24.390  1.00  0.00            
ATOM     94  H45 ACD     1       2.960  22.930  24.900  1.00  0.00            
ATOM     95  O23 ACD     1       4.980  21.010  21.820  1.00  0.00            
ATOM     96  C28 ACD     1       6.240  21.270  22.310  1.00  0.00            
ATOM     97  H46 ACD     1       6.540  20.630  23.150  1.00  0.00            
ATOM     98  C29 ACD     1       6.400  22.750  22.730  1.00  0.00            
ATOM     99  H47 ACD     1       5.760  23.300  22.030  1.00  0.00            
ATOM    100  O24 ACD     1       7.720  23.260  22.610  1.00  0.00            
ATOM    101  C30 ACD     1       5.930  22.900  24.140  1.00  0.00            
ATOM    102  H48 ACD     1       5.580  23.930  24.230  1.00  0.00            
ATOM    103  H49 ACD     1       5.110  22.240  24.440  1.00  0.00            
ATOM    104  O25 ACD     1       6.850  22.740  25.180  1.00  0.00            
ATOM    105  H50 ACD     1       7.680  23.170  24.950  1.00  0.00            
ATOM    106  C31 ACD     1       7.140  20.900  21.190  1.00  0.00            
ATOM    107  H51 ACD     1       6.640  21.380  20.340  1.00  0.00            
ATOM    108  O26 ACD     1       7.170  19.460  21.080  1.00  0.00            
ATOM    109  H52 ACD     1       6.250  19.200  21.020  1.00  0.00            
ATOM    110  C32 ACD     1       8.510  21.600  21.140  1.00  0.00            
ATOM    111  H53 ACD     1       9.170  21.270  21.950  1.00  0.00            
ATOM    112  O27 ACD     1       9.090  21.420  19.900  1.00  0.00            
ATOM    113  H54 ACD     1       8.560  20.820  19.360  1.00  0.00            
ATOM    114  C33 ACD     1       8.320  23.060  21.370  1.00  0.00            
ATOM    115  H55 ACD     1       9.320  23.510  21.360  1.00  0.00            
ATOM    116  O28 ACD     1       7.580  23.640  20.250  1.00  0.00            
ATOM    117  C34 ACD     1       8.000  24.840  19.720  1.00  0.00            
ATOM    118  H56 ACD     1       8.920  25.240  20.170  1.00  0.00            
ATOM    119  C35 ACD     1       8.230  24.570  18.210  1.00  0.00            
ATOM    120  H57 ACD     1       7.300  24.110  17.850  1.00  0.00            
ATOM    121  O29 ACD     1       9.420  23.730  18.070  1.00  0.00            
ATOM    122  H58 ACD     1       9.200  23.080  18.740  1.00  0.00            
ATOM    123  C36 ACD     1       8.480  25.810  17.400  1.00  0.00            
ATOM    124  H59 ACD     1       9.380  26.290  17.810  1.00  0.00            
ATOM    125  O30 ACD     1       8.530  25.650  15.980  1.00  0.00            
ATOM    126  H60 ACD     1       7.660  25.630  15.580  1.00  0.00            
ATOM    127  C1  EO8     2       3.410  24.990  21.140  1.00  0.00            
ATOM    128  O1  EO8     2       3.010  24.950  19.800  1.00  0.00            
ATOM    129  C2  EO8     2       2.970  23.750  19.010  1.00  0.00            
ATOM    130  C3  EO8     2       4.430  23.350  18.550  1.00  0.00            
ATOM    131  O2  EO8     2       4.340  22.930  17.150  1.00  0.00            
ATOM    132  C4  EO8     2       3.800  21.650  16.970  1.00  0.00            
ATOM    133  O3  EO8     2       3.170  21.050  17.820  1.00  0.00            
ATOM    134  C5  EO8     2       3.780  21.250  15.540  1.00  0.00            
ATOM    135  C6  EO8     2       3.050  20.200  15.070  1.00  0.00            
ATOM    136  C7  EO8     2       2.100  19.300  15.800  1.00  0.00            
ATOM    137  N1  EO8     2       3.250  19.870  13.770  1.00  0.00            
ATOM    138  C8  EO8     2       3.670  20.710  12.760  1.00  0.00            
ATOM    139  C9  EO8     2       3.070  20.360  11.400  1.00  0.00            
ATOM    140  C10 EO8     2       4.400  21.760  13.170  1.00  0.00            
ATOM    141  C11 EO8     2       4.740  22.890  12.320  1.00  0.00            
ATOM    142  O4  EO8     2       5.650  23.620  12.540  1.00  0.00            
ATOM    143  O5  EO8     2       3.990  23.020  11.220  1.00  0.00            
ATOM    144  C12 EO8     2       4.570  23.760  10.070  1.00  0.00            
ATOM    145  C13 EO8     2       5.800  23.010   9.460  1.00  0.00            
ATOM    146  C14 EO8     2       3.480  24.000   9.000  1.00  0.00            
ATOM    147  C15 EO8     2       4.780  21.970  14.620  1.00  0.00            
ATOM    148  C16 EO8     2       6.200  21.490  14.810  1.00  0.00            
ATOM    149  C17 EO8     2       7.100  22.370  15.370  1.00  0.00            
ATOM    150  C18 EO8     2       8.450  22.000  15.480  1.00  0.00            
ATOM    151  C19 EO8     2       8.890  20.800  14.990  1.00  0.00            
ATOM    152  C20 EO8     2       7.940  19.880  14.410  1.00  0.00            
ATOM    153  N2  EO8     2       8.420  18.640  13.720  1.00  0.00            
ATOM    154  O6  EO8     2       9.460  18.190  14.180  1.00  0.00            
ATOM    155  O7  EO8     2       7.710  18.060  12.930  1.00  0.00            
ATOM    156  C21 EO8     2       6.610  20.170  14.420  1.00  0.00            
ATOM    157  H1  EO8     2       4.490  24.820  21.210  1.00  0.00            
ATOM    158  H2  EO8     2       3.270  25.970  21.620  1.00  0.00            
ATOM    159  H3  EO8     2       2.880  24.210  21.690  1.00  0.00            
ATOM    160  H4  EO8     2       2.330  24.020  18.160  1.00  0.00            
ATOM    161  H5  EO8     2       2.590  22.890  19.570  1.00  0.00            
ATOM    162  H6  EO8     2       4.860  22.580  19.190  1.00  0.00            
ATOM    163  H7  EO8     2       5.140  24.190  18.610  1.00  0.00            
ATOM    164  H8  EO8     2       1.610  18.510  15.220  1.00  0.00            
ATOM    165  H9  EO8     2       2.610  18.800  16.630  1.00  0.00            
ATOM    166  H10 EO8     2       1.240  19.870  16.170  1.00  0.00            
ATOM    167  H11 EO8     2       2.820  19.010  13.460  1.00  0.00            
ATOM    168  H12 EO8     2       4.000  20.330  10.820  1.00  0.00            
ATOM    169  H13 EO8     2       2.850  19.280  11.430  1.00  0.00            
ATOM    170  H14 EO8     2       2.350  21.020  10.910  1.00  0.00            
ATOM    171  H15 EO8     2       4.960  24.730  10.410  1.00  0.00            
ATOM    172  H16 EO8     2       6.590  22.810  10.190  1.00  0.00            
ATOM    173  H17 EO8     2       5.500  22.080   8.960  1.00  0.00            
ATOM    174  H18 EO8     2       6.230  23.590   8.640  1.00  0.00            
ATOM    175  H19 EO8     2       2.590  24.550   9.340  1.00  0.00            
ATOM    176  H20 EO8     2       3.940  24.500   8.140  1.00  0.00            
ATOM    177  H21 EO8     2       3.200  23.040   8.530  1.00  0.00            
ATOM    178  H22 EO8     2       4.680  23.060  14.730  1.00  0.00            
ATOM    179  H23 EO8     2       6.860  23.350  15.770  1.00  0.00            
ATOM    180  H24 EO8     2       9.160  22.780  15.720  1.00  0.00            
ATOM    181  H25 EO8     2       9.970  20.660  14.910  1.00  0.00            
ATOM    182  H26 EO8     2       5.940  19.520  13.860  1.00  0.00            
TER
ENDMDL
MODEL        1
ATOM      1  H1  ACD     1       6.260  24.990  22.230  1.00  0.00            
ATOM      2  O1  ACD     1       6.150  24.050  22.420  1.00  0.00            
ATOM      3  C1  ACD     1       7.080  23.270  21.740  1.00  0.00            
ATOM      4  H2  ACD     1       7.090  22.250  22.150  1.00  0.00            
ATOM      5  H3  ACD     1       8.070  23.720  21.660  1.00  0.00            
ATOM      6  C2  ACD     1       6.650  23.150  20.260  1.00  0.00            
ATOM      7  H4  ACD     1       5.680  22.670  20.140  1.00  0.00            
ATOM      8  O2  ACD     1       6.460  24.490  19.770  1.00  0.00            
ATOM      9  C3  ACD     1       6.250  24.630  18.390  1.00  0.00            
ATOM     10  H5  ACD     1       6.290  25.690  18.100  1.00  0.00            
ATOM     11  O3  ACD     1       5.040  24.040  17.960  1.00  0.00            
ATOM     12  C4  ACD     1       3.970  24.960  17.900  1.00  0.00            
ATOM     13  H6  ACD     1       4.260  26.010  18.050  1.00  0.00            
ATOM     14  C5  ACD     1       3.470  24.920  16.420  1.00  0.00            
ATOM     15  H7  ACD     1       3.460  23.860  16.130  1.00  0.00            
ATOM     16  O4  ACD     1       4.470  25.440  15.560  1.00  0.00            
ATOM     17  H8  ACD     1       4.470  25.020  14.690  1.00  0.00            
ATOM     18  C6  ACD     1       2.020  25.410  16.200  1.00  0.00            
ATOM     19  H9  ACD     1       2.070  26.510  16.260  1.00  0.00            
ATOM     20  O5  ACD     1       1.460  25.030  14.960  1.00  0.00            
ATOM     21  H10 ACD     1       1.270  24.090  15.000  1.00  0.00            
ATOM     22  C7  ACD     1       1.110  24.940  17.350  1.00  0.00            
ATOM     23  H11 ACD     1       0.200  25.540  17.200  1.00  0.00            
ATOM     24  O6  ACD     1       1.710  25.150  18.600  1.00  0.00            
ATOM     25  C8  ACD     1       2.870  24.450  18.870  1.00  0.00            
ATOM     26  H12 ACD     1       2.690  23.380  18.700  1.00  0.00            
ATOM     27  C9  ACD     1       3.220  24.500  20.380  1.00  0.00            
ATOM     28  H13 ACD     1       2.350  24.320  21.020  1.00  0.00            
ATOM     29  H14 ACD     1       3.980  23.710  20.500  1.00  0.00            
ATOM     30  O7  ACD     1       3.810  25.700  20.810  1.00  0.00            
ATOM     31  H15 ACD     1       4.750  25.650  20.610  1.00  0.00            
ATOM     32  O8  ACD     1       0.900  23.550  17.200  1.00  0.00            
ATOM     33  C10 ACD     1      -0.430  23.200  16.860  1.00  0.00            
ATOM     34  H16 ACD     1      -0.790  24.060  16.280  1.00  0.00            
ATOM     35  C11 ACD     1      -0.230  22.040  15.910  1.00  0.00            
ATOM     36  H17 ACD     1       0.580  21.450  16.360  1.00  0.00            
ATOM     37  O9  ACD     1       0.370  22.460  14.620  1.00  0.00            
ATOM     38  H18 ACD     1      -0.260  23.110  14.310  1.00  0.00            
ATOM     39  C12 ACD     1      -1.500  21.230  15.660  1.00  0.00            
ATOM     40  H19 ACD     1      -2.380  21.780  15.320  1.00  0.00            
ATOM     41  O10 ACD     1      -1.160  20.090  14.910  1.00  0.00            
ATOM     42  H20 ACD     1      -0.900  20.430  14.050  1.00  0.00            
ATOM     43  C13 ACD     1      -1.950  20.790  17.080  1.00  0.00            
ATOM     44  H21 ACD     1      -2.850  20.210  16.850  1.00  0.00            
ATOM     45  O11 ACD     1      -2.310  21.920  17.850  1.00  0.00            
ATOM     46  C14 ACD     1      -1.150  22.780  18.120  1.00  0.00            
ATOM     47  H22 ACD     1      -0.520  22.140  18.750  1.00  0.00            
ATOM     48  C15 ACD     1      -1.490  23.890  19.030  1.00  0.00            
ATOM     49  H23 ACD     1      -1.780  23.390  19.960  1.00  0.00            
ATOM     50  H24 ACD     1      -0.600  24.490  19.270  1.00  0.00            
ATOM     51  O12 ACD     1      -2.550  24.690  18.460  1.00  0.00            
ATOM     52  H25 ACD     1      -2.690  25.430  19.060  1.00  0.00            
ATOM     53  O13 ACD     1      -0.940  20.020  17.730  1.00  0.00            
ATOM     54  C16 ACD     1      -1.300  18.730  18.140  1.00  0.00            
ATOM     55  H26 ACD     1      -2.370  18.530  18.020  1.00  0.00            
ATOM     56  C17 ACD     1      -0.560  17.630  17.260  1.00  0.00            
ATOM     57  H27 ACD     1       0.490  17.880  17.080  1.00  0.00            
ATOM     58  O14 ACD     1      -1.280  17.610  16.040  1.00  0.00            
ATOM     59  H28 ACD     1      -1.360  18.540  15.810  1.00  0.00            
ATOM     60  C18 ACD     1      -0.590  16.310  17.910  1.00  0.00            
ATOM     61  H29 ACD     1      -1.640  16.000  17.850  1.00  0.00            
ATOM     62  O15 ACD     1       0.210  15.370  17.200  1.00  0.00            
ATOM     63  H30 ACD     1       1.110  15.370  17.540  1.00  0.00            
ATOM     64  C19 ACD     1      -0.140  16.330  19.380  1.00  0.00            
ATOM     65  H31 ACD     1      -0.230  15.270  19.660  1.00  0.00            
ATOM     66  O16 ACD     1      -0.970  17.100  20.070  1.00  0.00            
ATOM     67  C20 ACD     1      -0.980  18.510  19.680  1.00  0.00            
ATOM     68  H32 ACD     1       0.020  18.960  19.790  1.00  0.00            
ATOM     69  C21 ACD     1      -1.970  19.260  20.600  1.00  0.00            
ATOM     70  H33 ACD     1      -1.650  19.060  21.630  1.00  0.00            
ATOM     71  H34 ACD     1      -1.920  20.310  20.280  1.00  0.00            
ATOM     72  O17 ACD     1      -3.260  18.720  20.340  1.00  0.00            
ATOM     73  H35 ACD     1      -3.760  19.390  20.820  1.00  0.00            
ATOM     74  O18 ACD     1       1.200  16.750  19.360  1.00  0.00            
ATOM     75  C22 ACD     1       2.200  16.090  20.060  1.00  0.00            
ATOM     76  H36 ACD     1       1.830  15.140  20.440  1.00  0.00            
ATOM     77  C23 ACD     1       3.260  15.830  19.040  1.00  0.00            
ATOM     78  H37 ACD     1       3.600  16.790  18.630  1.00  0.00            
ATOM     79  O19 ACD     1       2.770  14.960  18.030  1.00  0.00            
ATOM     80  H38 ACD     1       3.530  14.500  17.640  1.00  0.00            
ATOM     81  C24 ACD     1       4.520  15.180  19.780  1.00  0.00            
ATOM     82  H39 ACD     1       4.110  14.220  20.090  1.00  0.00            
ATOM     83  O20 ACD     1       5.590  14.930  18.870  1.00  0.00            
ATOM     84  H40 ACD     1       5.740  13.980  18.860  1.00  0.00            
ATOM     85  C25 ACD     1       4.900  16.090  20.930  1.00  0.00            
ATOM     86  H41 ACD     1       5.790  15.700  21.440  1.00  0.00            
ATOM     87  O21 ACD     1       3.830  16.300  21.780  1.00  0.00            
ATOM     88  C26 ACD     1       2.690  16.990  21.270  1.00  0.00            
ATOM     89  H42 ACD     1       2.840  17.990  20.840  1.00  0.00            
ATOM     90  C27 ACD     1       1.550  16.970  22.320  1.00  0.00            
ATOM     91  H43 ACD     1       0.550  17.180  21.920  1.00  0.00            
ATOM     92  H44 ACD     1       1.410  15.990  22.770  1.00  0.00            
ATOM     93  O22 ACD     1       1.910  17.820  23.460  1.00  0.00            
ATOM     94  H45 ACD     1       1.030  17.980  23.820  1.00  0.00            
ATOM     95  O23 ACD     1       5.330  17.340  20.360  1.00  0.00            
ATOM     96  C28 ACD     1       6.680  17.780  20.460  1.00  0.00            
ATOM     97  H46 ACD     1       7.270  17.030  20.990  1.00  0.00            
ATOM     98  C29 ACD     1       6.780  19.000  21.430  1.00  0.00            
ATOM     99  H47 ACD     1       6.040  19.750  21.150  1.00  0.00            
ATOM    100  O24 ACD     1       8.020  19.680  21.370  1.00  0.00            
ATOM    101  C30 ACD     1       6.440  18.660  22.860  1.00  0.00            
ATOM    102  H48 ACD     1       6.620  19.600  23.400  1.00  0.00            
ATOM    103  H49 ACD     1       5.430  18.250  23.000  1.00  0.00            
ATOM    104  O25 ACD     1       7.430  17.730  23.350  1.00  0.00            
ATOM    105  H50 ACD     1       6.940  16.940  23.610  1.00  0.00            
ATOM    106  C31 ACD     1       7.230  18.050  19.100  1.00  0.00            
ATOM    107  H51 ACD     1       6.440  18.630  18.600  1.00  0.00            
ATOM    108  O26 ACD     1       7.480  16.860  18.390  1.00  0.00            
ATOM    109  H52 ACD     1       6.660  16.370  18.520  1.00  0.00            
ATOM    110  C32 ACD     1       8.500  18.830  19.240  1.00  0.00            
ATOM    111  H53 ACD     1       9.160  18.130  19.770  1.00  0.00            
ATOM    112  O27 ACD     1       9.070  19.130  17.940  1.00  0.00            
ATOM    113  H54 ACD     1       9.140  18.340  17.400  1.00  0.00            
ATOM    114  C33 ACD     1       8.340  20.060  20.110  1.00  0.00            
ATOM    115  H55 ACD     1       9.310  20.570  20.170  1.00  0.00            
ATOM    116  O28 ACD     1       7.390  21.010  19.570  1.00  0.00            
ATOM    117  C34 ACD     1       7.680  22.350  19.470  1.00  0.00            
ATOM    118  H56 ACD     1       8.650  22.610  19.900  1.00  0.00            
ATOM    119  C35 ACD     1       7.620  22.520  17.940  1.00  0.00            
ATOM    120  H57 ACD     1       6.700  22.110  17.520  1.00  0.00            
ATOM    121  O29 ACD     1       8.820  21.850  17.360  1.00  0.00            
ATOM    122  H58 ACD     1       8.580  20.930  17.510  1.00  0.00            
ATOM    123  C36 ACD     1       7.430  24.000  17.580  1.00  0.00            
ATOM    124  H59 ACD     1       8.310  24.600  17.850  1.00  0.00            
ATOM    125  O30 ACD     1       7.180  24.320  16.200  1.00  0.00            
ATOM    126  H60 ACD     1       6.250  24.550  16.200  1.00  0.00            
ATOM    127  C1  EO8     2       2.220  20.820  20.850  1.00  0.00            
ATOM    128  O1  EO8     2       3.080  20.260  19.910  1.00  0.00            
ATOM    129  C2  EO8     2       2.550  19.960  18.570  1.00  0.00            
ATOM    130  C3  EO8     2       3.870  19.700  17.740  1.00  0.00            
ATOM    131  O2  EO8     2       3.550  20.030  16.380  1.00  0.00            
ATOM    132  C4  EO8     2       2.910  19.220  15.580  1.00  0.00            
ATOM    133  O3  EO8     2       2.710  18.070  15.900  1.00  0.00            
ATOM    134  C5  EO8     2       2.490  19.940  14.300  1.00  0.00            
ATOM    135  C6  EO8     2       1.780  19.390  13.300  1.00  0.00            
ATOM    136  C7  EO8     2       1.220  18.010  13.390  1.00  0.00            
ATOM    137  N1  EO8     2       1.650  20.010  12.060  1.00  0.00            
ATOM    138  C8  EO8     2       1.940  21.280  11.760  1.00  0.00            
ATOM    139  C9  EO8     2       1.350  21.780  10.480  1.00  0.00            
ATOM    140  C10 EO8     2       2.700  21.960  12.710  1.00  0.00            
ATOM    141  C11 EO8     2       3.250  23.350  12.530  1.00  0.00            
ATOM    142  O4  EO8     2       4.080  23.770  13.310  1.00  0.00            
ATOM    143  O5  EO8     2       2.930  23.920  11.350  1.00  0.00            
ATOM    144  C12 EO8     2       3.400  25.240  11.170  1.00  0.00            
ATOM    145  C13 EO8     2       3.410  25.410   9.620  1.00  0.00            
ATOM    146  C14 EO8     2       2.390  26.200  11.800  1.00  0.00            
ATOM    147  C15 EO8     2       3.220  21.220  13.980  1.00  0.00            
ATOM    148  C16 EO8     2       4.740  20.850  13.860  1.00  0.00            
ATOM    149  C17 EO8     2       5.690  21.440  14.690  1.00  0.00            
ATOM    150  C18 EO8     2       7.070  21.380  14.370  1.00  0.00            
ATOM    151  C19 EO8     2       7.550  20.600  13.290  1.00  0.00            
ATOM    152  C20 EO8     2       6.560  19.910  12.510  1.00  0.00            
ATOM    153  N2  EO8     2       6.970  19.210  11.310  1.00  0.00            
ATOM    154  O6  EO8     2       8.140  18.870  11.250  1.00  0.00            
ATOM    155  O7  EO8     2       6.200  19.030  10.330  1.00  0.00            
ATOM    156  C21 EO8     2       5.170  20.080  12.770  1.00  0.00            
ATOM    157  H1  EO8     2       1.730  21.750  20.550  1.00  0.00            
ATOM    158  H2  EO8     2       1.480  20.060  21.130  1.00  0.00            
ATOM    159  H3  EO8     2       2.800  21.030  21.760  1.00  0.00            
ATOM    160  H4  EO8     2       2.050  20.780  18.050  1.00  0.00            
ATOM    161  H5  EO8     2       1.930  19.050  18.610  1.00  0.00            
ATOM    162  H6  EO8     2       4.170  18.670  17.950  1.00  0.00            
ATOM    163  H7  EO8     2       4.700  20.360  18.030  1.00  0.00            
ATOM    164  H8  EO8     2       1.980  17.230  13.460  1.00  0.00            
ATOM    165  H9  EO8     2       0.520  17.860  14.220  1.00  0.00            
ATOM    166  H10 EO8     2       0.760  17.710  12.440  1.00  0.00            
ATOM    167  H11 EO8     2       1.160  19.530  11.320  1.00  0.00            
ATOM    168  H12 EO8     2       0.580  21.070  10.140  1.00  0.00            
ATOM    169  H13 EO8     2       0.950  22.790  10.630  1.00  0.00            
ATOM    170  H14 EO8     2       2.110  21.780   9.690  1.00  0.00            
ATOM    171  H15 EO8     2       4.440  25.320  11.500  1.00  0.00            
ATOM    172  H16 EO8     2       4.240  24.810   9.230  1.00  0.00            
ATOM    173  H17 EO8     2       2.480  25.050   9.170  1.00  0.00            
ATOM    174  H18 EO8     2       3.650  26.460   9.400  1.00  0.00            
ATOM    175  H19 EO8     2       2.750  26.400  12.820  1.00  0.00            
ATOM    176  H20 EO8     2       2.200  27.130  11.260  1.00  0.00            
ATOM    177  H21 EO8     2       1.390  25.740  11.870  1.00  0.00            
ATOM    178  H22 EO8     2       3.060  21.850  14.850  1.00  0.00            
ATOM    179  H23 EO8     2       5.420  22.190  15.430  1.00  0.00            
ATOM    180  H24 EO8     2       7.690  22.010  15.000  1.00  0.00            
ATOM    181  H25 EO8     2       8.620  20.550  13.140  1.00  0.00            
ATOM    182  H26 EO8     2       4.510  19.580  12.070  1.00  0.00            
TER
ENDMDL
MODEL        1
ATOM      1  H1  ACD     1      13.640  15.940  24.070  1.00  0.00            
ATOM      2  O1  ACD     1      12.830  16.460  24.150  1.00  0.00            
ATOM      3  C1  ACD     1      12.380  16.550  22.820  1.00  0.00            
ATOM      4  H2  ACD     1      11.490  17.190  22.920  1.00  0.00            
ATOM      5  H3  ACD     1      12.100  15.580  22.400  1.00  0.00            
ATOM      6  C2  ACD     1      13.510  17.140  21.850  1.00  0.00            
ATOM      7  H4  ACD     1      13.870  18.020  22.380  1.00  0.00            
ATOM      8  O2  ACD     1      14.550  16.180  21.750  1.00  0.00            
ATOM      9  C3  ACD     1      15.580  16.540  20.870  1.00  0.00            
ATOM     10  H5  ACD     1      16.370  15.780  20.860  1.00  0.00            
ATOM     11  O3  ACD     1      16.100  17.800  21.270  1.00  0.00            
ATOM     12  C4  ACD     1      17.320  17.720  22.010  1.00  0.00            
ATOM     13  H6  ACD     1      17.760  16.710  22.000  1.00  0.00            
ATOM     14  C5  ACD     1      18.190  18.600  21.120  1.00  0.00            
ATOM     15  H7  ACD     1      17.750  19.610  21.070  1.00  0.00            
ATOM     16  O4  ACD     1      18.310  17.990  19.770  1.00  0.00            
ATOM     17  H8  ACD     1      18.740  18.650  19.220  1.00  0.00            
ATOM     18  C6  ACD     1      19.580  18.810  21.690  1.00  0.00            
ATOM     19  H9  ACD     1      20.080  17.830  21.550  1.00  0.00            
ATOM     20  O5  ACD     1      20.240  19.850  21.020  1.00  0.00            
ATOM     21  H10 ACD     1      21.120  19.970  21.380  1.00  0.00            
ATOM     22  C7  ACD     1      19.450  19.290  23.200  1.00  0.00            
ATOM     23  H11 ACD     1      20.480  19.330  23.550  1.00  0.00            
ATOM     24  O6  ACD     1      18.670  18.350  23.940  1.00  0.00            
ATOM     25  C8  ACD     1      17.340  18.180  23.490  1.00  0.00            
ATOM     26  H12 ACD     1      16.780  19.120  23.560  1.00  0.00            
ATOM     27  C9  ACD     1      16.700  17.140  24.370  1.00  0.00            
ATOM     28  H13 ACD     1      15.730  16.940  23.910  1.00  0.00            
ATOM     29  H14 ACD     1      17.310  16.230  24.250  1.00  0.00            
ATOM     30  O7  ACD     1      16.490  17.560  25.700  1.00  0.00            
ATOM     31  H15 ACD     1      15.760  17.050  26.080  1.00  0.00            
ATOM     32  O8  ACD     1      18.750  20.550  23.260  1.00  0.00            
ATOM     33  C10 ACD     1      19.360  21.530  24.110  1.00  0.00            
ATOM     34  H16 ACD     1      20.410  21.260  24.290  1.00  0.00            
ATOM     35  C11 ACD     1      19.440  22.790  23.170  1.00  0.00            
ATOM     36  H17 ACD     1      18.440  22.870  22.720  1.00  0.00            
ATOM     37  O9  ACD     1      20.480  22.560  22.260  1.00  0.00            
ATOM     38  H18 ACD     1      20.310  21.790  21.720  1.00  0.00            
ATOM     39  C12 ACD     1      19.720  24.010  24.040  1.00  0.00            
ATOM     40  H19 ACD     1      20.770  23.950  24.360  1.00  0.00            
ATOM     41  O10 ACD     1      19.570  25.230  23.240  1.00  0.00            
ATOM     42  H20 ACD     1      20.060  25.190  22.410  1.00  0.00            
ATOM     43  C13 ACD     1      18.770  24.070  25.250  1.00  0.00            
ATOM     44  H21 ACD     1      19.110  24.870  25.920  1.00  0.00            
ATOM     45  O11 ACD     1      18.940  22.840  25.990  1.00  0.00            
ATOM     46  C14 ACD     1      18.480  21.740  25.280  1.00  0.00            
ATOM     47  H22 ACD     1      17.480  21.890  24.850  1.00  0.00            
ATOM     48  C15 ACD     1      18.330  20.520  26.230  1.00  0.00            
ATOM     49  H23 ACD     1      17.770  20.860  27.100  1.00  0.00            
ATOM     50  H24 ACD     1      17.790  19.730  25.700  1.00  0.00            
ATOM     51  O12 ACD     1      19.650  20.040  26.700  1.00  0.00            
ATOM     52  H25 ACD     1      20.070  19.360  26.160  1.00  0.00            
ATOM     53  O13 ACD     1      17.470  24.270  24.850  1.00  0.00            
ATOM     54  C16 ACD     1      16.740  25.340  25.430  1.00  0.00            
ATOM     55  H26 ACD     1      17.280  25.860  26.230  1.00  0.00            
ATOM     56  C17 ACD     1      16.590  26.380  24.320  1.00  0.00            
ATOM     57  H27 ACD     1      16.280  25.880  23.400  1.00  0.00            
ATOM     58  O14 ACD     1      17.860  27.010  24.100  1.00  0.00            
ATOM     59  H28 ACD     1      18.490  26.360  23.790  1.00  0.00            
ATOM     60  C18 ACD     1      15.490  27.380  24.680  1.00  0.00            
ATOM     61  H29 ACD     1      15.790  27.940  25.580  1.00  0.00            
ATOM     62  O15 ACD     1      15.070  28.240  23.610  1.00  0.00            
ATOM     63  H30 ACD     1      14.240  27.890  23.290  1.00  0.00            
ATOM     64  C19 ACD     1      14.240  26.530  25.000  1.00  0.00            
ATOM     65  H31 ACD     1      13.360  27.140  25.220  1.00  0.00            
ATOM     66  O16 ACD     1      14.470  25.800  26.190  1.00  0.00            
ATOM     67  C20 ACD     1      15.470  24.780  26.080  1.00  0.00            
ATOM     68  H32 ACD     1      15.130  24.080  25.310  1.00  0.00            
ATOM     69  C21 ACD     1      15.760  23.930  27.290  1.00  0.00            
ATOM     70  H33 ACD     1      14.840  23.390  27.570  1.00  0.00            
ATOM     71  H34 ACD     1      16.540  23.170  27.120  1.00  0.00            
ATOM     72  O17 ACD     1      16.130  24.740  28.360  1.00  0.00            
ATOM     73  H35 ACD     1      16.090  24.230  29.180  1.00  0.00            
ATOM     74  O18 ACD     1      13.840  25.640  23.980  1.00  0.00            
ATOM     75  C22 ACD     1      12.400  25.510  23.800  1.00  0.00            
ATOM     76  H36 ACD     1      11.820  26.220  24.410  1.00  0.00            
ATOM     77  C23 ACD     1      12.160  25.920  22.350  1.00  0.00            
ATOM     78  H37 ACD     1      12.780  25.350  21.650  1.00  0.00            
ATOM     79  O19 ACD     1      12.400  27.290  22.100  1.00  0.00            
ATOM     80  H38 ACD     1      12.630  27.450  21.180  1.00  0.00            
ATOM     81  C24 ACD     1      10.690  25.510  22.020  1.00  0.00            
ATOM     82  H39 ACD     1      10.060  26.130  22.680  1.00  0.00            
ATOM     83  O20 ACD     1      10.340  25.760  20.620  1.00  0.00            
ATOM     84  H40 ACD     1      11.030  25.190  20.270  1.00  0.00            
ATOM     85  C25 ACD     1      10.350  24.110  22.350  1.00  0.00            
ATOM     86  H41 ACD     1       9.280  23.970  22.150  1.00  0.00            
ATOM     87  O21 ACD     1      10.600  23.970  23.720  1.00  0.00            
ATOM     88  C26 ACD     1      11.980  24.060  24.000  1.00  0.00            
ATOM     89  H42 ACD     1      12.550  23.400  23.330  1.00  0.00            
ATOM     90  C27 ACD     1      12.010  23.630  25.450  1.00  0.00            
ATOM     91  H43 ACD     1      11.570  22.620  25.470  1.00  0.00            
ATOM     92  H44 ACD     1      13.080  23.540  25.690  1.00  0.00            
ATOM     93  O22 ACD     1      11.410  24.490  26.340  1.00  0.00            
ATOM     94  H45 ACD     1      10.490  24.550  26.050  1.00  0.00            
ATOM     95  O23 ACD     1      11.010  23.240  21.440  1.00  0.00            
ATOM     96  C28 ACD     1      10.490  21.960  21.100  1.00  0.00            
ATOM     97  H46 ACD     1       9.410  22.040  20.910  1.00  0.00            
ATOM     98  C29 ACD     1      10.670  20.890  22.120  1.00  0.00            
ATOM     99  H47 ACD     1      11.720  20.820  22.440  1.00  0.00            
ATOM    100  O24 ACD     1      10.340  19.590  21.670  1.00  0.00            
ATOM    101  C30 ACD     1       9.780  20.990  23.380  1.00  0.00            
ATOM    102  H48 ACD     1       9.960  20.110  24.020  1.00  0.00            
ATOM    103  H49 ACD     1      10.250  21.840  23.900  1.00  0.00            
ATOM    104  O25 ACD     1       8.380  21.320  23.230  1.00  0.00            
ATOM    105  H50 ACD     1       8.130  20.790  22.470  1.00  0.00            
ATOM    106  C31 ACD     1      11.110  21.540  19.720  1.00  0.00            
ATOM    107  H51 ACD     1      12.170  21.690  19.960  1.00  0.00            
ATOM    108  O26 ACD     1      10.670  22.420  18.650  1.00  0.00            
ATOM    109  H52 ACD     1       9.710  22.380  18.650  1.00  0.00            
ATOM    110  C32 ACD     1      10.690  20.090  19.370  1.00  0.00            
ATOM    111  H53 ACD     1       9.600  20.060  19.260  1.00  0.00            
ATOM    112  O27 ACD     1      11.280  19.630  18.160  1.00  0.00            
ATOM    113  H54 ACD     1      11.080  20.230  17.430  1.00  0.00            
ATOM    114  C33 ACD     1      11.010  19.140  20.520  1.00  0.00            
ATOM    115  H55 ACD     1      10.570  18.170  20.260  1.00  0.00            
ATOM    116  O28 ACD     1      12.460  18.970  20.780  1.00  0.00            
ATOM    117  C34 ACD     1      12.980  17.620  20.520  1.00  0.00            
ATOM    118  H56 ACD     1      12.190  16.980  20.120  1.00  0.00            
ATOM    119  C35 ACD     1      13.980  17.740  19.410  1.00  0.00            
ATOM    120  H57 ACD     1      14.460  18.710  19.540  1.00  0.00            
ATOM    121  O29 ACD     1      13.280  17.740  18.190  1.00  0.00            
ATOM    122  H58 ACD     1      12.490  18.290  18.220  1.00  0.00            
ATOM    123  C36 ACD     1      14.970  16.630  19.520  1.00  0.00            
ATOM    124  H59 ACD     1      14.460  15.660  19.380  1.00  0.00            
ATOM    125  O30 ACD     1      16.000  16.870  18.600  1.00  0.00            
ATOM    126  H60 ACD     1      16.590  17.480  19.060  1.00  0.00            
ATOM    127  C1  EO8     2      14.020  20.130  24.560  1.00  0.00            
ATOM    128  O1  EO8     2      14.030  21.350  23.830  1.00  0.00            
ATOM    129  C2  EO8     2      14.720  21.350  22.550  1.00  0.00            
ATOM    130  C3  EO8     2      14.670  22.770  22.020  1.00  0.00            
ATOM    131  O2  EO8     2      15.800  22.950  21.240  1.00  0.00            
ATOM    132  C4  EO8     2      16.170  24.200  20.740  1.00  0.00            
ATOM    133  O3  EO8     2      15.680  25.190  21.170  1.00  0.00            
ATOM    134  C5  EO8     2      17.310  24.030  19.780  1.00  0.00            
ATOM    135  C6  EO8     2      18.020  25.110  19.370  1.00  0.00            
ATOM    136  C7  EO8     2      17.790  26.540  19.710  1.00  0.00            
ATOM    137  N1  EO8     2      18.990  24.890  18.490  1.00  0.00            
ATOM    138  C8  EO8     2      19.350  23.700  17.930  1.00  0.00            
ATOM    139  C9  EO8     2      20.650  23.770  17.110  1.00  0.00            
ATOM    140  C10 EO8     2      18.660  22.570  18.230  1.00  0.00            
ATOM    141  C11 EO8     2      19.020  21.180  17.810  1.00  0.00            
ATOM    142  O4  EO8     2      18.310  20.270  18.060  1.00  0.00            
ATOM    143  O5  EO8     2      20.360  21.040  17.660  1.00  0.00            
ATOM    144  C12 EO8     2      20.980  19.810  17.610  1.00  0.00            
ATOM    145  C13 EO8     2      20.300  19.010  16.470  1.00  0.00            
ATOM    146  C14 EO8     2      22.440  20.060  17.490  1.00  0.00            
ATOM    147  C15 EO8     2      17.430  22.670  19.070  1.00  0.00            
ATOM    148  C16 EO8     2      16.220  22.380  18.230  1.00  0.00            
ATOM    149  C17 EO8     2      15.480  21.210  18.420  1.00  0.00            
ATOM    150  C18 EO8     2      14.340  20.930  17.610  1.00  0.00            
ATOM    151  C19 EO8     2      13.900  21.840  16.670  1.00  0.00            
ATOM    152  C20 EO8     2      14.680  23.030  16.430  1.00  0.00            
ATOM    153  N2  EO8     2      14.160  24.080  15.500  1.00  0.00            
ATOM    154  O6  EO8     2      12.940  24.250  15.430  1.00  0.00            
ATOM    155  O7  EO8     2      15.030  24.740  14.960  1.00  0.00            
ATOM    156  C21 EO8     2      15.820  23.260  17.230  1.00  0.00            
ATOM    157  H1  EO8     2      13.670  20.380  25.570  1.00  0.00            
ATOM    158  H2  EO8     2      13.310  19.380  24.180  1.00  0.00            
ATOM    159  H3  EO8     2      15.070  19.810  24.540  1.00  0.00            
ATOM    160  H4  EO8     2      14.300  20.770  21.720  1.00  0.00            
ATOM    161  H5  EO8     2      15.780  21.190  22.800  1.00  0.00            
ATOM    162  H6  EO8     2      14.680  23.450  22.880  1.00  0.00            
ATOM    163  H7  EO8     2      13.820  23.050  21.390  1.00  0.00            
ATOM    164  H8  EO8     2      16.830  26.780  19.230  1.00  0.00            
ATOM    165  H9  EO8     2      17.820  26.780  20.780  1.00  0.00            
ATOM    166  H10 EO8     2      18.610  27.160  19.320  1.00  0.00            
ATOM    167  H11 EO8     2      19.580  25.710  18.400  1.00  0.00            
ATOM    168  H12 EO8     2      20.860  24.780  16.730  1.00  0.00            
ATOM    169  H13 EO8     2      21.510  23.350  17.640  1.00  0.00            
ATOM    170  H14 EO8     2      20.620  23.240  16.150  1.00  0.00            
ATOM    171  H15 EO8     2      20.850  19.210  18.520  1.00  0.00            
ATOM    172  H16 EO8     2      20.770  18.040  16.660  1.00  0.00            
ATOM    173  H17 EO8     2      19.210  18.900  16.460  1.00  0.00            
ATOM    174  H18 EO8     2      20.630  19.360  15.480  1.00  0.00            
ATOM    175  H19 EO8     2      22.920  20.220  18.470  1.00  0.00            
ATOM    176  H20 EO8     2      22.940  19.190  17.060  1.00  0.00            
ATOM    177  H21 EO8     2      22.640  20.990  16.950  1.00  0.00            
ATOM    178  H22 EO8     2      17.670  22.020  19.920  1.00  0.00            
ATOM    179  H23 EO8     2      15.710  20.560  19.260  1.00  0.00            
ATOM    180  H24 EO8     2      13.640  20.140  17.870  1.00  0.00            
ATOM    181  H25 EO8     2      12.970  21.620  16.160  1.00  0.00            
ATOM    182  H26 EO8     2      16.470  24.110  17.020  1.00  0.00            
TER
ENDMDL
MODEL        1
ATOM      1  H1  ACD     1      15.900  36.540  19.250  1.00  0.00            
ATOM      2  O1  ACD     1      15.610  37.100  19.980  1.00  0.00            
ATOM      3  C1  ACD     1      14.860  36.380  20.930  1.00  0.00            
ATOM      4  H2  ACD     1      14.950  36.800  21.930  1.00  0.00            
ATOM      5  H3  ACD     1      15.230  35.350  21.060  1.00  0.00            
ATOM      6  C2  ACD     1      13.370  36.210  20.600  1.00  0.00            
ATOM      7  H4  ACD     1      12.900  35.790  21.500  1.00  0.00            
ATOM      8  O2  ACD     1      12.740  37.480  20.430  1.00  0.00            
ATOM      9  C3  ACD     1      11.360  37.520  20.190  1.00  0.00            
ATOM     10  H5  ACD     1      11.050  38.560  20.360  1.00  0.00            
ATOM     11  O3  ACD     1      10.620  36.720  21.110  1.00  0.00            
ATOM     12  C4  ACD     1       9.750  37.330  22.040  1.00  0.00            
ATOM     13  H6  ACD     1       9.770  38.410  21.830  1.00  0.00            
ATOM     14  C5  ACD     1       8.380  36.870  21.650  1.00  0.00            
ATOM     15  H7  ACD     1       8.530  35.790  21.610  1.00  0.00            
ATOM     16  O4  ACD     1       8.000  37.350  20.360  1.00  0.00            
ATOM     17  H8  ACD     1       8.650  37.070  19.720  1.00  0.00            
ATOM     18  C6  ACD     1       7.310  37.100  22.780  1.00  0.00            
ATOM     19  H9  ACD     1       7.170  38.180  22.820  1.00  0.00            
ATOM     20  O5  ACD     1       6.040  36.530  22.450  1.00  0.00            
ATOM     21  H10 ACD     1       5.940  36.820  21.540  1.00  0.00            
ATOM     22  C7  ACD     1       7.830  36.640  24.140  1.00  0.00            
ATOM     23  H11 ACD     1       7.200  37.010  24.960  1.00  0.00            
ATOM     24  O6  ACD     1       9.100  37.260  24.410  1.00  0.00            
ATOM     25  C8  ACD     1      10.140  36.970  23.500  1.00  0.00            
ATOM     26  H12 ACD     1      10.260  35.880  23.440  1.00  0.00            
ATOM     27  C9  ACD     1      11.400  37.740  23.890  1.00  0.00            
ATOM     28  H13 ACD     1      11.720  37.410  24.890  1.00  0.00            
ATOM     29  H14 ACD     1      12.210  37.470  23.200  1.00  0.00            
ATOM     30  O7  ACD     1      11.330  39.190  23.830  1.00  0.00            
ATOM     31  H15 ACD     1      10.660  39.380  24.500  1.00  0.00            
ATOM     32  O8  ACD     1       8.070  35.270  24.220  1.00  0.00            
ATOM     33  C10 ACD     1       7.640  34.540  25.330  1.00  0.00            
ATOM     34  H16 ACD     1       7.420  35.250  26.130  1.00  0.00            
ATOM     35  C11 ACD     1       6.370  33.800  24.780  1.00  0.00            
ATOM     36  H17 ACD     1       6.730  33.390  23.830  1.00  0.00            
ATOM     37  O9  ACD     1       5.390  34.760  24.540  1.00  0.00            
ATOM     38  H18 ACD     1       5.820  35.250  23.830  1.00  0.00            
ATOM     39  C12 ACD     1       6.050  32.560  25.500  1.00  0.00            
ATOM     40  H19 ACD     1       5.550  32.840  26.430  1.00  0.00            
ATOM     41  O10 ACD     1       5.120  31.860  24.670  1.00  0.00            
ATOM     42  H20 ACD     1       4.290  32.340  24.660  1.00  0.00            
ATOM     43  C13 ACD     1       7.230  31.740  25.820  1.00  0.00            
ATOM     44  H21 ACD     1       6.970  30.880  26.460  1.00  0.00            
ATOM     45  O11 ACD     1       8.320  32.480  26.420  1.00  0.00            
ATOM     46  C14 ACD     1       8.820  33.600  25.700  1.00  0.00            
ATOM     47  H22 ACD     1       9.350  33.430  24.750  1.00  0.00            
ATOM     48  C15 ACD     1       9.770  34.380  26.500  1.00  0.00            
ATOM     49  H23 ACD     1       9.830  35.390  26.070  1.00  0.00            
ATOM     50  H24 ACD     1       9.380  34.450  27.530  1.00  0.00            
ATOM     51  O12 ACD     1      11.040  33.730  26.550  1.00  0.00            
ATOM     52  H25 ACD     1      11.420  33.720  25.660  1.00  0.00            
ATOM     53  O13 ACD     1       7.790  31.210  24.660  1.00  0.00            
ATOM     54  C16 ACD     1       7.890  29.810  24.550  1.00  0.00            
ATOM     55  H26 ACD     1       7.300  29.260  25.290  1.00  0.00            
ATOM     56  C17 ACD     1       7.350  29.530  23.150  1.00  0.00            
ATOM     57  H27 ACD     1       7.930  30.050  22.390  1.00  0.00            
ATOM     58  O14 ACD     1       5.950  29.780  23.210  1.00  0.00            
ATOM     59  H28 ACD     1       5.760  30.600  23.680  1.00  0.00            
ATOM     60  C18 ACD     1       7.480  28.070  22.790  1.00  0.00            
ATOM     61  H29 ACD     1       7.040  27.510  23.630  1.00  0.00            
ATOM     62  O15 ACD     1       7.020  27.770  21.470  1.00  0.00            
ATOM     63  H30 ACD     1       6.100  28.020  21.540  1.00  0.00            
ATOM     64  C19 ACD     1       8.990  27.730  22.780  1.00  0.00            
ATOM     65  H31 ACD     1       9.280  26.700  22.540  1.00  0.00            
ATOM     66  O16 ACD     1       9.480  27.960  24.160  1.00  0.00            
ATOM     67  C20 ACD     1       9.350  29.320  24.690  1.00  0.00            
ATOM     68  H32 ACD     1       9.970  29.910  24.000  1.00  0.00            
ATOM     69  C21 ACD     1       9.950  29.320  26.040  1.00  0.00            
ATOM     70  H33 ACD     1      10.790  28.620  26.070  1.00  0.00            
ATOM     71  H34 ACD     1      10.280  30.350  26.250  1.00  0.00            
ATOM     72  O17 ACD     1       9.060  28.740  27.010  1.00  0.00            
ATOM     73  H35 ACD     1       8.710  27.930  26.620  1.00  0.00            
ATOM     74  O18 ACD     1       9.650  28.560  21.800  1.00  0.00            
ATOM     75  C22 ACD     1      10.560  28.010  20.860  1.00  0.00            
ATOM     76  H36 ACD     1      10.340  26.940  20.840  1.00  0.00            
ATOM     77  C23 ACD     1      10.250  28.630  19.530  1.00  0.00            
ATOM     78  H37 ACD     1      10.380  29.720  19.660  1.00  0.00            
ATOM     79  O19 ACD     1       8.830  28.270  19.180  1.00  0.00            
ATOM     80  H38 ACD     1       8.290  28.270  19.970  1.00  0.00            
ATOM     81  C24 ACD     1      11.320  28.280  18.500  1.00  0.00            
ATOM     82  H39 ACD     1      11.330  27.190  18.400  1.00  0.00            
ATOM     83  O20 ACD     1      11.270  28.950  17.240  1.00  0.00            
ATOM     84  H40 ACD     1      10.380  28.850  16.900  1.00  0.00            
ATOM     85  C25 ACD     1      12.710  28.620  19.070  1.00  0.00            
ATOM     86  H41 ACD     1      13.460  28.410  18.300  1.00  0.00            
ATOM     87  O21 ACD     1      12.940  27.900  20.240  1.00  0.00            
ATOM     88  C26 ACD     1      12.000  28.140  21.290  1.00  0.00            
ATOM     89  H42 ACD     1      12.140  29.170  21.630  1.00  0.00            
ATOM     90  C27 ACD     1      12.350  27.350  22.530  1.00  0.00            
ATOM     91  H43 ACD     1      13.410  27.520  22.730  1.00  0.00            
ATOM     92  H44 ACD     1      11.860  27.800  23.400  1.00  0.00            
ATOM     93  O22 ACD     1      12.020  25.980  22.520  1.00  0.00            
ATOM     94  H45 ACD     1      12.390  25.550  23.300  1.00  0.00            
ATOM     95  O23 ACD     1      12.820  30.010  19.360  1.00  0.00            
ATOM     96  C28 ACD     1      13.970  30.690  18.910  1.00  0.00            
ATOM     97  H46 ACD     1      14.740  30.010  18.520  1.00  0.00            
ATOM     98  C29 ACD     1      14.550  31.380  20.120  1.00  0.00            
ATOM     99  H47 ACD     1      13.810  31.710  20.850  1.00  0.00            
ATOM    100  O24 ACD     1      15.360  32.510  19.700  1.00  0.00            
ATOM    101  C30 ACD     1      15.540  30.500  20.870  1.00  0.00            
ATOM    102  H48 ACD     1      15.200  29.460  21.010  1.00  0.00            
ATOM    103  H49 ACD     1      16.440  30.450  20.240  1.00  0.00            
ATOM    104  O25 ACD     1      15.860  31.080  22.110  1.00  0.00            
ATOM    105  H50 ACD     1      16.060  31.990  21.900  1.00  0.00            
ATOM    106  C31 ACD     1      13.400  31.670  17.860  1.00  0.00            
ATOM    107  H51 ACD     1      12.540  32.120  18.380  1.00  0.00            
ATOM    108  O26 ACD     1      13.070  30.950  16.610  1.00  0.00            
ATOM    109  H52 ACD     1      12.480  30.210  16.800  1.00  0.00            
ATOM    110  C32 ACD     1      14.370  32.850  17.650  1.00  0.00            
ATOM    111  H53 ACD     1      15.250  32.330  17.260  1.00  0.00            
ATOM    112  O27 ACD     1      13.920  33.920  16.750  1.00  0.00            
ATOM    113  H54 ACD     1      13.080  34.270  17.050  1.00  0.00            
ATOM    114  C33 ACD     1      14.690  33.500  18.970  1.00  0.00            
ATOM    115  H55 ACD     1      15.490  34.250  18.960  1.00  0.00            
ATOM    116  O28 ACD     1      13.530  33.970  19.660  1.00  0.00            
ATOM    117  C34 ACD     1      13.180  35.330  19.360  1.00  0.00            
ATOM    118  H56 ACD     1      13.750  35.830  18.570  1.00  0.00            
ATOM    119  C35 ACD     1      11.740  35.400  19.030  1.00  0.00            
ATOM    120  H57 ACD     1      11.160  34.920  19.840  1.00  0.00            
ATOM    121  O29 ACD     1      11.530  34.840  17.750  1.00  0.00            
ATOM    122  H58 ACD     1      10.920  34.120  17.900  1.00  0.00            
ATOM    123  C36 ACD     1      11.200  36.830  18.850  1.00  0.00            
ATOM    124  H59 ACD     1      11.810  37.380  18.120  1.00  0.00            
ATOM    125  O30 ACD     1       9.800  36.840  18.490  1.00  0.00            
ATOM    126  H60 ACD     1       9.640  36.750  17.540  1.00  0.00            
ATOM    127  C1  EO8     2      12.140  31.920  23.410  1.00  0.00            
ATOM    128  O1  EO8     2      10.770  32.070  22.930  1.00  0.00            
ATOM    129  C2  EO8     2      10.590  33.040  21.940  1.00  0.00            
ATOM    130  C3  EO8     2       9.090  33.100  21.460  1.00  0.00            
ATOM    131  O2  EO8     2       8.640  32.140  20.470  1.00  0.00            
ATOM    132  C4  EO8     2       9.170  32.220  19.230  1.00  0.00            
ATOM    133  O3  EO8     2      10.160  32.810  18.940  1.00  0.00            
ATOM    134  C5  EO8     2       8.250  31.530  18.260  1.00  0.00            
ATOM    135  C6  EO8     2       8.410  31.580  16.910  1.00  0.00            
ATOM    136  C7  EO8     2       9.550  32.070  16.060  1.00  0.00            
ATOM    137  N1  EO8     2       7.450  31.080  16.050  1.00  0.00            
ATOM    138  C8  EO8     2       6.620  30.040  16.410  1.00  0.00            
ATOM    139  C9  EO8     2       6.240  29.170  15.240  1.00  0.00            
ATOM    140  C10 EO8     2       6.220  30.030  17.690  1.00  0.00            
ATOM    141  C11 EO8     2       5.330  29.000  18.310  1.00  0.00            
ATOM    142  O4  EO8     2       4.990  28.990  19.460  1.00  0.00            
ATOM    143  O5  EO8     2       4.910  28.100  17.390  1.00  0.00            
ATOM    144  C12 EO8     2       3.900  27.050  17.790  1.00  0.00            
ATOM    145  C13 EO8     2       3.230  26.420  16.550  1.00  0.00            
ATOM    146  C14 EO8     2       4.520  25.940  18.660  1.00  0.00            
ATOM    147  C15 EO8     2       6.930  30.990  18.750  1.00  0.00            
ATOM    148  C16 EO8     2       5.970  32.160  19.290  1.00  0.00            
ATOM    149  C17 EO8     2       5.160  31.980  20.440  1.00  0.00            
ATOM    150  C18 EO8     2       4.430  32.990  21.110  1.00  0.00            
ATOM    151  C19 EO8     2       4.420  34.250  20.430  1.00  0.00            
ATOM    152  C20 EO8     2       5.340  34.530  19.330  1.00  0.00            
ATOM    153  N2  EO8     2       5.380  35.890  18.710  1.00  0.00            
ATOM    154  O6  EO8     2       6.200  36.190  17.870  1.00  0.00            
ATOM    155  O7  EO8     2       4.790  36.720  19.280  1.00  0.00            
ATOM    156  C21 EO8     2       5.990  33.460  18.750  1.00  0.00            
ATOM    157  H1  EO8     2      12.890  31.900  22.600  1.00  0.00            
ATOM    158  H2  EO8     2      12.450  32.650  24.170  1.00  0.00            
ATOM    159  H3  EO8     2      12.190  30.970  23.950  1.00  0.00            
ATOM    160  H4  EO8     2      11.180  32.740  21.060  1.00  0.00            
ATOM    161  H5  EO8     2      11.060  33.960  22.310  1.00  0.00            
ATOM    162  H6  EO8     2       9.070  34.090  20.980  1.00  0.00            
ATOM    163  H7  EO8     2       8.370  33.090  22.280  1.00  0.00            
ATOM    164  H8  EO8     2       9.820  31.410  15.230  1.00  0.00            
ATOM    165  H9  EO8     2       9.320  33.040  15.610  1.00  0.00            
ATOM    166  H10 EO8     2      10.460  32.230  16.650  1.00  0.00            
ATOM    167  H11 EO8     2       7.530  31.340  15.080  1.00  0.00            
ATOM    168  H12 EO8     2       6.510  28.120  15.380  1.00  0.00            
ATOM    169  H13 EO8     2       5.150  29.120  15.130  1.00  0.00            
ATOM    170  H14 EO8     2       6.730  29.560  14.340  1.00  0.00            
ATOM    171  H15 EO8     2       3.170  27.520  18.460  1.00  0.00            
ATOM    172  H16 EO8     2       2.490  27.140  16.180  1.00  0.00            
ATOM    173  H17 EO8     2       4.010  26.270  15.800  1.00  0.00            
ATOM    174  H18 EO8     2       2.830  25.440  16.850  1.00  0.00            
ATOM    175  H19 EO8     2       5.040  26.350  19.530  1.00  0.00            
ATOM    176  H20 EO8     2       3.760  25.220  18.990  1.00  0.00            
ATOM    177  H21 EO8     2       5.260  25.440  18.030  1.00  0.00            
ATOM    178  H22 EO8     2       7.190  30.450  19.670  1.00  0.00            
ATOM    179  H23 EO8     2       5.110  30.990  20.880  1.00  0.00            
ATOM    180  H24 EO8     2       3.820  32.840  22.000  1.00  0.00            
ATOM    181  H25 EO8     2       3.820  35.010  20.930  1.00  0.00            
ATOM    182  H26 EO8     2       6.680  33.590  17.930  1.00  0.00            
TER
ENDMDL
MODEL        1
ATOM      1  H1  ACD     1      16.010  35.940  24.550  1.00  0.00            
ATOM      2  O1  ACD     1      16.290  35.720  25.440  1.00  0.00            
ATOM      3  C1  ACD     1      17.620  35.230  25.460  1.00  0.00            
ATOM      4  H2  ACD     1      17.950  35.130  26.500  1.00  0.00            
ATOM      5  H3  ACD     1      18.300  35.870  24.880  1.00  0.00            
ATOM      6  C2  ACD     1      17.590  33.840  24.930  1.00  0.00            
ATOM      7  H4  ACD     1      17.100  33.190  25.670  1.00  0.00            
ATOM      8  O2  ACD     1      16.880  33.960  23.770  1.00  0.00            
ATOM      9  C3  ACD     1      16.870  32.750  23.020  1.00  0.00            
ATOM     10  H5  ACD     1      16.210  32.950  22.170  1.00  0.00            
ATOM     11  O3  ACD     1      16.310  31.660  23.800  1.00  0.00            
ATOM     12  C4  ACD     1      15.050  31.070  23.580  1.00  0.00            
ATOM     13  H6  ACD     1      14.530  31.620  22.790  1.00  0.00            
ATOM     14  C5  ACD     1      15.230  29.590  23.150  1.00  0.00            
ATOM     15  H7  ACD     1      15.810  29.060  23.910  1.00  0.00            
ATOM     16  O4  ACD     1      15.930  29.470  21.880  1.00  0.00            
ATOM     17  H8  ACD     1      16.000  28.550  21.600  1.00  0.00            
ATOM     18  C6  ACD     1      13.910  28.850  23.160  1.00  0.00            
ATOM     19  H9  ACD     1      13.240  29.290  22.410  1.00  0.00            
ATOM     20  O5  ACD     1      14.210  27.470  22.990  1.00  0.00            
ATOM     21  H10 ACD     1      14.700  27.330  22.180  1.00  0.00            
ATOM     22  C7  ACD     1      13.260  28.980  24.560  1.00  0.00            
ATOM     23  H11 ACD     1      12.320  28.430  24.550  1.00  0.00            
ATOM     24  O6  ACD     1      13.050  30.380  24.870  1.00  0.00            
ATOM     25  C8  ACD     1      14.210  31.190  24.920  1.00  0.00            
ATOM     26  H12 ACD     1      14.880  30.940  25.750  1.00  0.00            
ATOM     27  C9  ACD     1      13.720  32.600  25.200  1.00  0.00            
ATOM     28  H13 ACD     1      14.420  33.350  24.800  1.00  0.00            
ATOM     29  H14 ACD     1      12.860  32.740  24.540  1.00  0.00            
ATOM     30  O7  ACD     1      13.390  32.940  26.550  1.00  0.00            
ATOM     31  H15 ACD     1      12.450  32.780  26.700  1.00  0.00            
ATOM     32  O8  ACD     1      14.170  28.540  25.560  1.00  0.00            
ATOM     33  C10 ACD     1      13.540  27.680  26.550  1.00  0.00            
ATOM     34  H16 ACD     1      12.490  27.480  26.290  1.00  0.00            
ATOM     35  C11 ACD     1      14.210  26.330  26.530  1.00  0.00            
ATOM     36  H17 ACD     1      15.280  26.560  26.550  1.00  0.00            
ATOM     37  O9  ACD     1      13.950  25.630  25.320  1.00  0.00            
ATOM     38  H18 ACD     1      13.940  26.250  24.590  1.00  0.00            
ATOM     39  C12 ACD     1      13.800  25.520  27.850  1.00  0.00            
ATOM     40  H19 ACD     1      12.730  25.290  27.730  1.00  0.00            
ATOM     41  O10 ACD     1      14.450  24.250  27.970  1.00  0.00            
ATOM     42  H20 ACD     1      15.390  24.440  28.080  1.00  0.00            
ATOM     43  C13 ACD     1      14.020  26.370  29.050  1.00  0.00            
ATOM     44  H21 ACD     1      13.770  25.760  29.920  1.00  0.00            
ATOM     45  O11 ACD     1      13.180  27.500  29.000  1.00  0.00            
ATOM     46  C14 ACD     1      13.480  28.450  27.920  1.00  0.00            
ATOM     47  H22 ACD     1      14.470  28.850  28.170  1.00  0.00            
ATOM     48  C15 ACD     1      12.480  29.680  27.980  1.00  0.00            
ATOM     49  H23 ACD     1      12.350  30.190  28.940  1.00  0.00            
ATOM     50  H24 ACD     1      12.750  30.520  27.320  1.00  0.00            
ATOM     51  O12 ACD     1      11.100  29.320  27.660  1.00  0.00            
ATOM     52  H25 ACD     1      10.430  29.830  28.120  1.00  0.00            
ATOM     53  O13 ACD     1      15.360  26.650  29.010  1.00  0.00            
ATOM     54  C16 ACD     1      16.230  26.170  30.050  1.00  0.00            
ATOM     55  H26 ACD     1      15.940  25.240  30.560  1.00  0.00            
ATOM     56  C17 ACD     1      17.510  25.800  29.350  1.00  0.00            
ATOM     57  H27 ACD     1      17.770  26.710  28.800  1.00  0.00            
ATOM     58  O14 ACD     1      17.330  24.750  28.400  1.00  0.00            
ATOM     59  H28 ACD     1      18.240  24.560  28.160  1.00  0.00            
ATOM     60  C18 ACD     1      18.620  25.520  30.350  1.00  0.00            
ATOM     61  H29 ACD     1      18.440  24.560  30.860  1.00  0.00            
ATOM     62  O15 ACD     1      19.860  25.420  29.750  1.00  0.00            
ATOM     63  H30 ACD     1      20.360  24.920  30.400  1.00  0.00            
ATOM     64  C19 ACD     1      18.810  26.580  31.370  1.00  0.00            
ATOM     65  H31 ACD     1      19.510  26.410  32.200  1.00  0.00            
ATOM     66  O16 ACD     1      17.570  26.710  32.000  1.00  0.00            
ATOM     67  C20 ACD     1      16.470  27.120  31.190  1.00  0.00            
ATOM     68  H32 ACD     1      16.540  28.130  30.750  1.00  0.00            
ATOM     69  C21 ACD     1      15.270  27.130  32.150  1.00  0.00            
ATOM     70  H33 ACD     1      14.410  27.460  31.540  1.00  0.00            
ATOM     71  H34 ACD     1      15.150  26.080  32.430  1.00  0.00            
ATOM     72  O17 ACD     1      15.480  27.950  33.330  1.00  0.00            
ATOM     73  H35 ACD     1      16.260  27.620  33.770  1.00  0.00            
ATOM     74  O18 ACD     1      19.120  27.830  30.820  1.00  0.00            
ATOM     75  C22 ACD     1      20.330  28.500  31.310  1.00  0.00            
ATOM     76  H36 ACD     1      20.750  28.020  32.200  1.00  0.00            
ATOM     77  C23 ACD     1      21.300  28.500  30.110  1.00  0.00            
ATOM     78  H37 ACD     1      20.830  28.860  29.180  1.00  0.00            
ATOM     79  O19 ACD     1      21.860  27.220  29.880  1.00  0.00            
ATOM     80  H38 ACD     1      21.120  26.620  29.790  1.00  0.00            
ATOM     81  C24 ACD     1      22.350  29.480  30.410  1.00  0.00            
ATOM     82  H39 ACD     1      22.810  29.210  31.370  1.00  0.00            
ATOM     83  O20 ACD     1      23.360  29.650  29.420  1.00  0.00            
ATOM     84  H40 ACD     1      23.500  28.720  29.230  1.00  0.00            
ATOM     85  C25 ACD     1      21.730  30.860  30.620  1.00  0.00            
ATOM     86  H41 ACD     1      22.500  31.600  30.860  1.00  0.00            
ATOM     87  O21 ACD     1      20.860  30.900  31.660  1.00  0.00            
ATOM     88  C26 ACD     1      19.810  29.920  31.600  1.00  0.00            
ATOM     89  H42 ACD     1      19.070  30.220  30.840  1.00  0.00            
ATOM     90  C27 ACD     1      19.150  29.990  32.970  1.00  0.00            
ATOM     91  H43 ACD     1      18.360  29.240  32.830  1.00  0.00            
ATOM     92  H44 ACD     1      19.820  29.610  33.750  1.00  0.00            
ATOM     93  O22 ACD     1      18.660  31.300  33.230  1.00  0.00            
ATOM     94  H45 ACD     1      19.450  31.850  33.230  1.00  0.00            
ATOM     95  O23 ACD     1      20.960  31.210  29.470  1.00  0.00            
ATOM     96  C28 ACD     1      21.240  32.500  28.850  1.00  0.00            
ATOM     97  H46 ACD     1      21.980  33.100  29.400  1.00  0.00            
ATOM     98  C29 ACD     1      19.960  33.260  28.720  1.00  0.00            
ATOM     99  H47 ACD     1      19.130  32.730  28.240  1.00  0.00            
ATOM    100  O24 ACD     1      20.210  34.340  27.810  1.00  0.00            
ATOM    101  C30 ACD     1      19.420  33.830  30.000  1.00  0.00            
ATOM    102  H48 ACD     1      19.500  33.060  30.780  1.00  0.00            
ATOM    103  H49 ACD     1      20.100  34.650  30.290  1.00  0.00            
ATOM    104  O25 ACD     1      18.040  34.180  29.970  1.00  0.00            
ATOM    105  H50 ACD     1      17.730  34.560  30.800  1.00  0.00            
ATOM    106  C31 ACD     1      21.910  32.150  27.570  1.00  0.00            
ATOM    107  H51 ACD     1      21.390  31.360  27.010  1.00  0.00            
ATOM    108  O26 ACD     1      23.200  31.600  27.700  1.00  0.00            
ATOM    109  H52 ACD     1      23.090  30.840  28.280  1.00  0.00            
ATOM    110  C32 ACD     1      21.980  33.390  26.630  1.00  0.00            
ATOM    111  H53 ACD     1      22.720  34.060  27.100  1.00  0.00            
ATOM    112  O27 ACD     1      22.490  32.970  25.310  1.00  0.00            
ATOM    113  H54 ACD     1      22.420  32.010  25.310  1.00  0.00            
ATOM    114  C33 ACD     1      20.520  34.030  26.520  1.00  0.00            
ATOM    115  H55 ACD     1      20.630  34.930  25.920  1.00  0.00            
ATOM    116  O28 ACD     1      19.630  33.080  25.950  1.00  0.00            
ATOM    117  C34 ACD     1      19.070  33.400  24.650  1.00  0.00            
ATOM    118  H56 ACD     1      19.720  34.070  24.070  1.00  0.00            
ATOM    119  C35 ACD     1      19.110  32.150  23.750  1.00  0.00            
ATOM    120  H57 ACD     1      18.620  31.320  24.280  1.00  0.00            
ATOM    121  O29 ACD     1      20.470  31.700  23.380  1.00  0.00            
ATOM    122  H58 ACD     1      20.740  31.140  24.120  1.00  0.00            
ATOM    123  C36 ACD     1      18.280  32.390  22.530  1.00  0.00            
ATOM    124  H59 ACD     1      18.710  33.240  21.970  1.00  0.00            
ATOM    125  O30 ACD     1      18.260  31.360  21.530  1.00  0.00            
ATOM    126  H60 ACD     1      17.570  30.750  21.810  1.00  0.00            
ATOM    127  C1  EO8     2      16.440  31.640  28.430  1.00  0.00            
ATOM    128  O1  EO8     2      16.620  30.510  27.640  1.00  0.00            
ATOM    129  C2  EO8     2      17.800  30.280  26.970  1.00  0.00            
ATOM    130  C3  EO8     2      17.610  29.190  25.910  1.00  0.00            
ATOM    131  O2  EO8     2      18.610  28.120  25.920  1.00  0.00            
ATOM    132  C4  EO8     2      19.910  28.370  25.560  1.00  0.00            
ATOM    133  O3  EO8     2      20.200  29.470  25.170  1.00  0.00            
ATOM    134  C5  EO8     2      20.860  27.250  25.780  1.00  0.00            
ATOM    135  C6  EO8     2      22.230  27.430  25.750  1.00  0.00            
ATOM    136  C7  EO8     2      22.980  28.710  25.560  1.00  0.00            
ATOM    137  N1  EO8     2      23.030  26.330  25.930  1.00  0.00            
ATOM    138  C8  EO8     2      22.570  25.070  26.310  1.00  0.00            
ATOM    139  C9  EO8     2      23.760  24.160  26.620  1.00  0.00            
ATOM    140  C10 EO8     2      21.300  24.760  26.340  1.00  0.00            
ATOM    141  C11 EO8     2      20.710  23.490  26.780  1.00  0.00            
ATOM    142  O4  EO8     2      19.640  23.380  27.300  1.00  0.00            
ATOM    143  O5  EO8     2      21.580  22.440  26.580  1.00  0.00            
ATOM    144  C12 EO8     2      21.100  21.130  26.860  1.00  0.00            
ATOM    145  C13 EO8     2      22.040  20.340  25.930  1.00  0.00            
ATOM    146  C14 EO8     2      21.290  20.940  28.380  1.00  0.00            
ATOM    147  C15 EO8     2      20.280  25.840  25.930  1.00  0.00            
ATOM    148  C16 EO8     2      19.440  25.390  24.720  1.00  0.00            
ATOM    149  C17 EO8     2      18.060  25.180  24.700  1.00  0.00            
ATOM    150  C18 EO8     2      17.390  24.910  23.470  1.00  0.00            
ATOM    151  C19 EO8     2      18.090  24.660  22.330  1.00  0.00            
ATOM    152  C20 EO8     2      19.530  24.700  22.350  1.00  0.00            
ATOM    153  N2  EO8     2      20.280  24.220  21.090  1.00  0.00            
ATOM    154  O6  EO8     2      19.590  23.880  20.150  1.00  0.00            
ATOM    155  O7  EO8     2      21.450  23.940  21.180  1.00  0.00            
ATOM    156  C21 EO8     2      20.170  25.100  23.570  1.00  0.00            
ATOM    157  H1  EO8     2      16.820  31.630  29.460  1.00  0.00            
ATOM    158  H2  EO8     2      16.830  32.540  27.950  1.00  0.00            
ATOM    159  H3  EO8     2      15.350  31.720  28.460  1.00  0.00            
ATOM    160  H4  EO8     2      18.650  29.950  27.590  1.00  0.00            
ATOM    161  H5  EO8     2      18.010  31.220  26.430  1.00  0.00            
ATOM    162  H6  EO8     2      17.510  29.650  24.920  1.00  0.00            
ATOM    163  H7  EO8     2      16.620  28.710  25.980  1.00  0.00            
ATOM    164  H8  EO8     2      22.860  29.040  24.530  1.00  0.00            
ATOM    165  H9  EO8     2      22.660  29.600  26.130  1.00  0.00            
ATOM    166  H10 EO8     2      24.060  28.570  25.700  1.00  0.00            
ATOM    167  H11 EO8     2      23.950  26.360  25.500  1.00  0.00            
ATOM    168  H12 EO8     2      23.500  23.550  27.500  1.00  0.00            
ATOM    169  H13 EO8     2      23.870  23.390  25.850  1.00  0.00            
ATOM    170  H14 EO8     2      24.680  24.670  26.910  1.00  0.00            
ATOM    171  H15 EO8     2      20.050  20.960  26.600  1.00  0.00            
ATOM    172  H16 EO8     2      21.690  20.480  24.900  1.00  0.00            
ATOM    173  H17 EO8     2      23.060  20.730  25.970  1.00  0.00            
ATOM    174  H18 EO8     2      22.180  19.280  26.170  1.00  0.00            
ATOM    175  H19 EO8     2      20.650  21.530  29.040  1.00  0.00            
ATOM    176  H20 EO8     2      20.980  19.900  28.570  1.00  0.00            
ATOM    177  H21 EO8     2      22.340  21.150  28.630  1.00  0.00            
ATOM    178  H22 EO8     2      19.530  25.940  26.720  1.00  0.00            
ATOM    179  H23 EO8     2      17.500  25.370  25.610  1.00  0.00            
ATOM    180  H24 EO8     2      16.300  24.850  23.500  1.00  0.00            
ATOM    181  H25 EO8     2      17.540  24.170  21.540  1.00  0.00            
ATOM    182  H26 EO8     2      21.250  25.210  23.520  1.00  0.00            
TER
ENDMDL
MODEL        1
ATOM      1  H1  ACD     1      18.770  22.510  22.500  1.00  0.00            
ATOM      2  O1  ACD     1      19.080  23.170  21.870  1.00  0.00            
ATOM      3  C1  ACD     1      19.680  24.250  22.660  1.00  0.00            
ATOM      4  H2  ACD     1      19.790  25.160  22.070  1.00  0.00            
ATOM      5  H3  ACD     1      20.680  23.880  22.940  1.00  0.00            
ATOM      6  C2  ACD     1      18.970  24.650  23.960  1.00  0.00            
ATOM      7  H4  ACD     1      17.900  24.740  23.730  1.00  0.00            
ATOM      8  O2  ACD     1      19.090  23.640  25.020  1.00  0.00            
ATOM      9  C3  ACD     1      18.310  23.940  26.200  1.00  0.00            
ATOM     10  H5  ACD     1      18.400  23.140  26.940  1.00  0.00            
ATOM     11  O3  ACD     1      16.910  24.010  25.800  1.00  0.00            
ATOM     12  C4  ACD     1      15.850  23.890  26.780  1.00  0.00            
ATOM     13  H6  ACD     1      16.320  23.980  27.770  1.00  0.00            
ATOM     14  C5  ACD     1      15.020  25.200  26.670  1.00  0.00            
ATOM     15  H7  ACD     1      14.850  25.300  25.590  1.00  0.00            
ATOM     16  O4  ACD     1      15.660  26.330  27.270  1.00  0.00            
ATOM     17  H8  ACD     1      15.240  27.080  26.840  1.00  0.00            
ATOM     18  C6  ACD     1      13.670  25.030  27.310  1.00  0.00            
ATOM     19  H9  ACD     1      13.850  24.920  28.390  1.00  0.00            
ATOM     20  O5  ACD     1      12.740  26.090  27.110  1.00  0.00            
ATOM     21  H10 ACD     1      12.050  25.760  26.510  1.00  0.00            
ATOM     22  C7  ACD     1      13.030  23.660  26.740  1.00  0.00            
ATOM     23  H11 ACD     1      12.090  23.560  27.290  1.00  0.00            
ATOM     24  O6  ACD     1      13.830  22.560  27.080  1.00  0.00            
ATOM     25  C8  ACD     1      15.150  22.580  26.510  1.00  0.00            
ATOM     26  H12 ACD     1      15.100  22.390  25.430  1.00  0.00            
ATOM     27  C9  ACD     1      15.830  21.370  27.120  1.00  0.00            
ATOM     28  H13 ACD     1      15.230  20.440  27.060  1.00  0.00            
ATOM     29  H14 ACD     1      16.790  21.220  26.610  1.00  0.00            
ATOM     30  O7  ACD     1      16.140  21.620  28.490  1.00  0.00            
ATOM     31  H15 ACD     1      15.320  21.600  28.990  1.00  0.00            
ATOM     32  O8  ACD     1      12.800  23.720  25.390  1.00  0.00            
ATOM     33  C10 ACD     1      11.470  23.340  24.950  1.00  0.00            
ATOM     34  H16 ACD     1      11.050  22.680  25.720  1.00  0.00            
ATOM     35  C11 ACD     1      10.610  24.580  24.720  1.00  0.00            
ATOM     36  H17 ACD     1      11.220  25.330  24.190  1.00  0.00            
ATOM     37  O9  ACD     1      10.420  25.170  25.980  1.00  0.00            
ATOM     38  H18 ACD     1       9.520  25.510  25.960  1.00  0.00            
ATOM     39  C12 ACD     1       9.310  24.260  23.830  1.00  0.00            
ATOM     40  H19 ACD     1       8.660  23.520  24.320  1.00  0.00            
ATOM     41  O10 ACD     1       8.620  25.490  23.420  1.00  0.00            
ATOM     42  H20 ACD     1       8.310  25.790  24.280  1.00  0.00            
ATOM     43  C13 ACD     1       9.840  23.510  22.600  1.00  0.00            
ATOM     44  H21 ACD     1       9.020  23.260  21.920  1.00  0.00            
ATOM     45  O11 ACD     1      10.430  22.300  22.970  1.00  0.00            
ATOM     46  C14 ACD     1      11.670  22.530  23.700  1.00  0.00            
ATOM     47  H22 ACD     1      12.410  23.040  23.070  1.00  0.00            
ATOM     48  C15 ACD     1      12.360  21.160  23.990  1.00  0.00            
ATOM     49  H23 ACD     1      13.270  21.200  24.600  1.00  0.00            
ATOM     50  H24 ACD     1      11.690  20.420  24.440  1.00  0.00            
ATOM     51  O12 ACD     1      12.710  20.620  22.730  1.00  0.00            
ATOM     52  H25 ACD     1      11.860  20.420  22.320  1.00  0.00            
ATOM     53  O13 ACD     1      10.760  24.350  21.900  1.00  0.00            
ATOM     54  C16 ACD     1      10.680  24.580  20.460  1.00  0.00            
ATOM     55  H26 ACD     1      10.000  23.990  19.840  1.00  0.00            
ATOM     56  C17 ACD     1      10.260  26.040  20.380  1.00  0.00            
ATOM     57  H27 ACD     1      10.920  26.640  21.020  1.00  0.00            
ATOM     58  O14 ACD     1       8.920  26.220  20.910  1.00  0.00            
ATOM     59  H28 ACD     1       8.970  25.830  21.790  1.00  0.00            
ATOM     60  C18 ACD     1      10.420  26.650  18.980  1.00  0.00            
ATOM     61  H29 ACD     1       9.760  26.170  18.260  1.00  0.00            
ATOM     62  O15 ACD     1      10.280  28.090  18.890  1.00  0.00            
ATOM     63  H30 ACD     1      10.920  28.430  19.510  1.00  0.00            
ATOM     64  C19 ACD     1      11.880  26.350  18.480  1.00  0.00            
ATOM     65  H31 ACD     1      11.910  26.610  17.420  1.00  0.00            
ATOM     66  O16 ACD     1      12.270  24.950  18.590  1.00  0.00            
ATOM     67  C20 ACD     1      12.090  24.320  19.870  1.00  0.00            
ATOM     68  H32 ACD     1      12.840  24.760  20.540  1.00  0.00            
ATOM     69  C21 ACD     1      12.190  22.810  19.710  1.00  0.00            
ATOM     70  H33 ACD     1      12.010  22.320  20.670  1.00  0.00            
ATOM     71  H34 ACD     1      11.460  22.390  19.010  1.00  0.00            
ATOM     72  O17 ACD     1      13.540  22.410  19.310  1.00  0.00            
ATOM     73  H35 ACD     1      13.560  22.710  18.400  1.00  0.00            
ATOM     74  O18 ACD     1      12.690  27.180  19.250  1.00  0.00            
ATOM     75  C22 ACD     1      13.730  27.920  18.660  1.00  0.00            
ATOM     76  H36 ACD     1      13.480  28.050  17.600  1.00  0.00            
ATOM     77  C23 ACD     1      13.850  29.220  19.520  1.00  0.00            
ATOM     78  H37 ACD     1      14.100  28.950  20.560  1.00  0.00            
ATOM     79  O19 ACD     1      12.640  30.030  19.430  1.00  0.00            
ATOM     80  H38 ACD     1      12.920  30.940  19.330  1.00  0.00            
ATOM     81  C24 ACD     1      15.080  30.030  18.980  1.00  0.00            
ATOM     82  H39 ACD     1      14.850  30.170  17.910  1.00  0.00            
ATOM     83  O20 ACD     1      15.320  31.260  19.690  1.00  0.00            
ATOM     84  H40 ACD     1      15.630  30.960  20.550  1.00  0.00            
ATOM     85  C25 ACD     1      16.360  29.230  19.000  1.00  0.00            
ATOM     86  H41 ACD     1      17.150  29.830  18.550  1.00  0.00            
ATOM     87  O21 ACD     1      16.090  28.050  18.230  1.00  0.00            
ATOM     88  C26 ACD     1      15.060  27.130  18.670  1.00  0.00            
ATOM     89  H42 ACD     1      15.230  26.970  19.750  1.00  0.00            
ATOM     90  C27 ACD     1      15.200  25.860  17.850  1.00  0.00            
ATOM     91  H43 ACD     1      16.280  25.650  17.840  1.00  0.00            
ATOM     92  H44 ACD     1      14.650  25.030  18.330  1.00  0.00            
ATOM     93  O22 ACD     1      14.800  25.980  16.450  1.00  0.00            
ATOM     94  H45 ACD     1      13.850  26.070  16.380  1.00  0.00            
ATOM     95  O23 ACD     1      16.720  28.970  20.330  1.00  0.00            
ATOM     96  C28 ACD     1      18.110  28.990  20.740  1.00  0.00            
ATOM     97  H46 ACD     1      18.720  29.660  20.110  1.00  0.00            
ATOM     98  C29 ACD     1      18.680  27.560  20.690  1.00  0.00            
ATOM     99  H47 ACD     1      17.940  26.870  21.110  1.00  0.00            
ATOM    100  O24 ACD     1      19.850  27.450  21.560  1.00  0.00            
ATOM    101  C30 ACD     1      18.960  27.030  19.260  1.00  0.00            
ATOM    102  H48 ACD     1      19.550  26.130  19.490  1.00  0.00            
ATOM    103  H49 ACD     1      18.040  26.680  18.780  1.00  0.00            
ATOM    104  O25 ACD     1      19.710  27.850  18.390  1.00  0.00            
ATOM    105  H50 ACD     1      20.280  28.440  18.900  1.00  0.00            
ATOM    106  C31 ACD     1      18.060  29.580  22.190  1.00  0.00            
ATOM    107  H51 ACD     1      17.270  29.000  22.700  1.00  0.00            
ATOM    108  O26 ACD     1      17.540  30.970  22.090  1.00  0.00            
ATOM    109  H52 ACD     1      18.140  31.550  21.610  1.00  0.00            
ATOM    110  C32 ACD     1      19.400  29.310  22.930  1.00  0.00            
ATOM    111  H53 ACD     1      20.090  29.920  22.330  1.00  0.00            
ATOM    112  O27 ACD     1      19.370  29.730  24.340  1.00  0.00            
ATOM    113  H54 ACD     1      18.870  29.040  24.780  1.00  0.00            
ATOM    114  C33 ACD     1      19.780  27.850  22.920  1.00  0.00            
ATOM    115  H55 ACD     1      20.780  27.760  23.350  1.00  0.00            
ATOM    116  O28 ACD     1      18.870  27.010  23.510  1.00  0.00            
ATOM    117  C34 ACD     1      19.430  26.030  24.370  1.00  0.00            
ATOM    118  H56 ACD     1      20.510  26.210  24.500  1.00  0.00            
ATOM    119  C35 ACD     1      18.790  26.370  25.700  1.00  0.00            
ATOM    120  H57 ACD     1      17.710  26.540  25.540  1.00  0.00            
ATOM    121  O29 ACD     1      19.320  27.640  26.190  1.00  0.00            
ATOM    122  H58 ACD     1      19.060  27.790  27.100  1.00  0.00            
ATOM    123  C36 ACD     1      18.940  25.260  26.780  1.00  0.00            
ATOM    124  H59 ACD     1      20.010  25.170  26.980  1.00  0.00            
ATOM    125  O30 ACD     1      18.330  25.560  27.980  1.00  0.00            
ATOM    126  H60 ACD     1      17.470  25.930  27.780  1.00  0.00            
ATOM    127  C1  EO8     2      16.200  24.320  21.290  1.00  0.00            
ATOM    128  O1  EO8     2      15.140  25.150  21.710  1.00  0.00            
ATOM    129  C2  EO8     2      15.410  26.160  22.640  1.00  0.00            
ATOM    130  C3  EO8     2      14.050  26.760  22.820  1.00  0.00            
ATOM    131  O2  EO8     2      14.090  28.160  23.090  1.00  0.00            
ATOM    132  C4  EO8     2      14.710  28.600  24.210  1.00  0.00            
ATOM    133  O3  EO8     2      15.240  27.780  24.990  1.00  0.00            
ATOM    134  C5  EO8     2      14.550  30.070  24.450  1.00  0.00            
ATOM    135  C6  EO8     2      15.270  30.740  25.370  1.00  0.00            
ATOM    136  C7  EO8     2      16.520  30.210  26.120  1.00  0.00            
ATOM    137  N1  EO8     2      15.070  32.050  25.680  1.00  0.00            
ATOM    138  C8  EO8     2      13.990  32.820  25.210  1.00  0.00            
ATOM    139  C9  EO8     2      13.970  34.190  25.870  1.00  0.00            
ATOM    140  C10 EO8     2      13.220  32.350  24.220  1.00  0.00            
ATOM    141  C11 EO8     2      12.080  33.130  23.670  1.00  0.00            
ATOM    142  O4  EO8     2      11.960  34.330  23.780  1.00  0.00            
ATOM    143  O5  EO8     2      11.230  32.440  22.870  1.00  0.00            
ATOM    144  C12 EO8     2       9.860  32.930  22.720  1.00  0.00            
ATOM    145  C13 EO8     2       9.510  32.840  21.220  1.00  0.00            
ATOM    146  C14 EO8     2       9.000  32.010  23.630  1.00  0.00            
ATOM    147  C15 EO8     2      13.390  30.850  23.780  1.00  0.00            
ATOM    148  C16 EO8     2      12.160  30.040  24.180  1.00  0.00            
ATOM    149  C17 EO8     2      11.360  29.470  23.140  1.00  0.00            
ATOM    150  C18 EO8     2      10.350  28.550  23.410  1.00  0.00            
ATOM    151  C19 EO8     2      10.110  28.290  24.750  1.00  0.00            
ATOM    152  C20 EO8     2      10.800  28.880  25.790  1.00  0.00            
ATOM    153  N2  EO8     2      10.500  28.560  27.220  1.00  0.00            
ATOM    154  O6  EO8     2       9.710  27.670  27.430  1.00  0.00            
ATOM    155  O7  EO8     2      10.880  29.350  28.080  1.00  0.00            
ATOM    156  C21 EO8     2      11.860  29.770  25.500  1.00  0.00            
ATOM    157  H1  EO8     2      17.080  24.840  20.890  1.00  0.00            
ATOM    158  H2  EO8     2      16.600  23.670  22.080  1.00  0.00            
ATOM    159  H3  EO8     2      15.880  23.690  20.450  1.00  0.00            
ATOM    160  H4  EO8     2      16.120  26.840  22.160  1.00  0.00            
ATOM    161  H5  EO8     2      15.830  25.750  23.570  1.00  0.00            
ATOM    162  H6  EO8     2      13.600  26.290  23.690  1.00  0.00            
ATOM    163  H7  EO8     2      13.320  26.470  22.050  1.00  0.00            
ATOM    164  H8  EO8     2      16.160  29.430  26.810  1.00  0.00            
ATOM    165  H9  EO8     2      17.220  29.690  25.460  1.00  0.00            
ATOM    166  H10 EO8     2      17.000  31.040  26.660  1.00  0.00            
ATOM    167  H11 EO8     2      15.630  32.470  26.410  1.00  0.00            
ATOM    168  H12 EO8     2      14.330  35.050  25.290  1.00  0.00            
ATOM    169  H13 EO8     2      12.980  34.500  26.240  1.00  0.00            
ATOM    170  H14 EO8     2      14.580  34.260  26.780  1.00  0.00            
ATOM    171  H15 EO8     2       9.760  33.970  23.050  1.00  0.00            
ATOM    172  H16 EO8     2       8.510  32.460  20.970  1.00  0.00            
ATOM    173  H17 EO8     2       9.640  33.860  20.820  1.00  0.00            
ATOM    174  H18 EO8     2      10.190  32.150  20.700  1.00  0.00            
ATOM    175  H19 EO8     2       8.300  31.330  23.130  1.00  0.00            
ATOM    176  H20 EO8     2       9.640  31.310  24.180  1.00  0.00            
ATOM    177  H21 EO8     2       8.500  32.760  24.270  1.00  0.00            
ATOM    178  H22 EO8     2      13.450  30.840  22.690  1.00  0.00            
ATOM    179  H23 EO8     2      11.520  29.570  22.070  1.00  0.00            
ATOM    180  H24 EO8     2       9.790  27.970  22.670  1.00  0.00            
ATOM    181  H25 EO8     2       9.290  27.580  24.900  1.00  0.00            
ATOM    182  H26 EO8     2      12.510  30.210  26.250  1.00  0.00            
TER
ENDMDL
MODEL        1
ATOM      1  H1  ACD     1      25.050  33.360   6.680  1.00  0.00            
ATOM      2  O1  ACD     1      24.770  32.710   7.330  1.00  0.00            
ATOM      3  C1  ACD     1      25.700  32.920   8.410  1.00  0.00            
ATOM      4  H2  ACD     1      25.360  32.460   9.350  1.00  0.00            
ATOM      5  H3  ACD     1      25.880  33.970   8.670  1.00  0.00            
ATOM      6  C2  ACD     1      27.020  32.320   8.040  1.00  0.00            
ATOM      7  H4  ACD     1      26.800  31.330   7.620  1.00  0.00            
ATOM      8  O2  ACD     1      27.540  33.070   7.020  1.00  0.00            
ATOM      9  C3  ACD     1      28.760  32.470   6.520  1.00  0.00            
ATOM     10  H5  ACD     1      29.070  33.140   5.710  1.00  0.00            
ATOM     11  O3  ACD     1      28.580  31.120   6.080  1.00  0.00            
ATOM     12  C4  ACD     1      28.770  30.830   4.610  1.00  0.00            
ATOM     13  H6  ACD     1      29.380  31.630   4.170  1.00  0.00            
ATOM     14  C5  ACD     1      29.520  29.480   4.680  1.00  0.00            
ATOM     15  H7  ACD     1      28.810  28.810   5.180  1.00  0.00            
ATOM     16  O4  ACD     1      30.710  29.550   5.510  1.00  0.00            
ATOM     17  H8  ACD     1      30.980  28.630   5.520  1.00  0.00            
ATOM     18  C6  ACD     1      29.740  29.020   3.230  1.00  0.00            
ATOM     19  H9  ACD     1      30.330  29.730   2.640  1.00  0.00            
ATOM     20  O5  ACD     1      30.330  27.710   3.130  1.00  0.00            
ATOM     21  H10 ACD     1      29.630  27.070   3.290  1.00  0.00            
ATOM     22  C7  ACD     1      28.390  29.010   2.560  1.00  0.00            
ATOM     23  H11 ACD     1      28.530  28.680   1.520  1.00  0.00            
ATOM     24  O6  ACD     1      27.850  30.320   2.520  1.00  0.00            
ATOM     25  C8  ACD     1      27.450  30.800   3.800  1.00  0.00            
ATOM     26  H12 ACD     1      26.780  30.060   4.250  1.00  0.00            
ATOM     27  C9  ACD     1      26.920  32.280   3.670  1.00  0.00            
ATOM     28  H13 ACD     1      26.800  32.550   4.730  1.00  0.00            
ATOM     29  H14 ACD     1      27.670  32.910   3.180  1.00  0.00            
ATOM     30  O7  ACD     1      25.720  32.410   2.910  1.00  0.00            
ATOM     31  H15 ACD     1      26.130  32.280   2.050  1.00  0.00            
ATOM     32  O8  ACD     1      27.590  28.030   3.350  1.00  0.00            
ATOM     33  C10 ACD     1      26.810  27.060   2.720  1.00  0.00            
ATOM     34  H16 ACD     1      27.160  26.880   1.700  1.00  0.00            
ATOM     35  C11 ACD     1      27.080  25.790   3.480  1.00  0.00            
ATOM     36  H17 ACD     1      26.890  26.060   4.520  1.00  0.00            
ATOM     37  O9  ACD     1      28.330  25.290   3.250  1.00  0.00            
ATOM     38  H18 ACD     1      28.460  25.080   2.330  1.00  0.00            
ATOM     39  C12 ACD     1      26.020  24.720   3.270  1.00  0.00            
ATOM     40  H19 ACD     1      26.120  24.290   2.260  1.00  0.00            
ATOM     41  O10 ACD     1      26.230  23.660   4.210  1.00  0.00            
ATOM     42  H20 ACD     1      27.170  23.480   4.160  1.00  0.00            
ATOM     43  C13 ACD     1      24.620  25.250   3.510  1.00  0.00            
ATOM     44  H21 ACD     1      23.800  24.540   3.340  1.00  0.00            
ATOM     45  O11 ACD     1      24.340  26.360   2.700  1.00  0.00            
ATOM     46  C14 ACD     1      25.290  27.490   2.850  1.00  0.00            
ATOM     47  H22 ACD     1      25.090  27.990   3.810  1.00  0.00            
ATOM     48  C15 ACD     1      25.000  28.570   1.820  1.00  0.00            
ATOM     49  H23 ACD     1      23.910  28.710   1.870  1.00  0.00            
ATOM     50  H24 ACD     1      25.460  29.550   2.020  1.00  0.00            
ATOM     51  O12 ACD     1      25.350  28.090   0.470  1.00  0.00            
ATOM     52  H25 ACD     1      25.170  28.820  -0.130  1.00  0.00            
ATOM     53  O13 ACD     1      24.420  25.710   4.800  1.00  0.00            
ATOM     54  C16 ACD     1      23.320  25.350   5.570  1.00  0.00            
ATOM     55  H26 ACD     1      22.500  24.990   4.940  1.00  0.00            
ATOM     56  C17 ACD     1      23.900  24.360   6.600  1.00  0.00            
ATOM     57  H27 ACD     1      24.840  24.760   7.000  1.00  0.00            
ATOM     58  O14 ACD     1      24.230  23.130   6.000  1.00  0.00            
ATOM     59  H28 ACD     1      24.990  23.340   5.450  1.00  0.00            
ATOM     60  C18 ACD     1      22.770  24.070   7.650  1.00  0.00            
ATOM     61  H29 ACD     1      22.020  23.540   7.060  1.00  0.00            
ATOM     62  O15 ACD     1      23.280  23.240   8.760  1.00  0.00            
ATOM     63  H30 ACD     1      23.790  23.840   9.300  1.00  0.00            
ATOM     64  C19 ACD     1      22.180  25.380   8.230  1.00  0.00            
ATOM     65  H31 ACD     1      21.260  25.180   8.780  1.00  0.00            
ATOM     66  O16 ACD     1      21.680  26.180   7.140  1.00  0.00            
ATOM     67  C20 ACD     1      22.740  26.600   6.230  1.00  0.00            
ATOM     68  H32 ACD     1      23.550  27.140   6.730  1.00  0.00            
ATOM     69  C21 ACD     1      22.130  27.540   5.220  1.00  0.00            
ATOM     70  H33 ACD     1      22.870  27.800   4.450  1.00  0.00            
ATOM     71  H34 ACD     1      21.260  27.120   4.700  1.00  0.00            
ATOM     72  O17 ACD     1      21.770  28.800   5.800  1.00  0.00            
ATOM     73  H35 ACD     1      21.590  29.430   5.090  1.00  0.00            
ATOM     74  O18 ACD     1      23.110  26.060   9.020  1.00  0.00            
ATOM     75  C22 ACD     1      22.870  26.040  10.410  1.00  0.00            
ATOM     76  H36 ACD     1      22.070  25.410  10.820  1.00  0.00            
ATOM     77  C23 ACD     1      24.260  25.670  11.020  1.00  0.00            
ATOM     78  H37 ACD     1      25.050  26.240  10.530  1.00  0.00            
ATOM     79  O19 ACD     1      24.570  24.230  10.920  1.00  0.00            
ATOM     80  H38 ACD     1      25.460  24.100  11.240  1.00  0.00            
ATOM     81  C24 ACD     1      24.300  26.190  12.440  1.00  0.00            
ATOM     82  H39 ACD     1      23.600  25.540  12.970  1.00  0.00            
ATOM     83  O20 ACD     1      25.620  25.920  12.990  1.00  0.00            
ATOM     84  H40 ACD     1      25.560  26.210  13.910  1.00  0.00            
ATOM     85  C25 ACD     1      23.980  27.650  12.620  1.00  0.00            
ATOM     86  H41 ACD     1      24.020  27.990  13.660  1.00  0.00            
ATOM     87  O21 ACD     1      22.690  27.870  12.120  1.00  0.00            
ATOM     88  C26 ACD     1      22.450  27.450  10.780  1.00  0.00            
ATOM     89  H42 ACD     1      23.010  28.060  10.060  1.00  0.00            
ATOM     90  C27 ACD     1      20.980  27.680  10.550  1.00  0.00            
ATOM     91  H43 ACD     1      20.690  27.060   9.690  1.00  0.00            
ATOM     92  H44 ACD     1      20.380  27.250  11.360  1.00  0.00            
ATOM     93  O22 ACD     1      20.690  29.060  10.450  1.00  0.00            
ATOM     94  H45 ACD     1      21.050  29.330   9.600  1.00  0.00            
ATOM     95  O23 ACD     1      24.890  28.300  11.800  1.00  0.00            
ATOM     96  C28 ACD     1      25.550  29.440  12.340  1.00  0.00            
ATOM     97  H46 ACD     1      25.360  29.610  13.400  1.00  0.00            
ATOM     98  C29 ACD     1      25.200  30.760  11.540  1.00  0.00            
ATOM     99  H47 ACD     1      25.310  30.520  10.470  1.00  0.00            
ATOM    100  O24 ACD     1      26.100  31.740  11.890  1.00  0.00            
ATOM    101  C30 ACD     1      23.740  31.230  11.680  1.00  0.00            
ATOM    102  H48 ACD     1      23.550  32.060  10.990  1.00  0.00            
ATOM    103  H49 ACD     1      23.170  30.330  11.420  1.00  0.00            
ATOM    104  O25 ACD     1      23.350  31.570  13.030  1.00  0.00            
ATOM    105  H50 ACD     1      23.700  32.450  13.190  1.00  0.00            
ATOM    106  C31 ACD     1      27.030  29.130  12.130  1.00  0.00            
ATOM    107  H51 ACD     1      27.160  28.760  11.100  1.00  0.00            
ATOM    108  O26 ACD     1      27.560  28.130  13.020  1.00  0.00            
ATOM    109  H52 ACD     1      26.990  27.360  12.920  1.00  0.00            
ATOM    110  C32 ACD     1      27.980  30.340  12.250  1.00  0.00            
ATOM    111  H53 ACD     1      28.080  30.720  13.270  1.00  0.00            
ATOM    112  O27 ACD     1      29.270  30.070  11.780  1.00  0.00            
ATOM    113  H54 ACD     1      29.540  29.300  12.290  1.00  0.00            
ATOM    114  C33 ACD     1      27.440  31.480  11.470  1.00  0.00            
ATOM    115  H55 ACD     1      28.100  32.300  11.790  1.00  0.00            
ATOM    116  O28 ACD     1      27.490  31.210  10.090  1.00  0.00            
ATOM    117  C34 ACD     1      27.960  32.220   9.230  1.00  0.00            
ATOM    118  H56 ACD     1      27.950  33.130   9.840  1.00  0.00            
ATOM    119  C35 ACD     1      29.380  31.800   8.800  1.00  0.00            
ATOM    120  H57 ACD     1      29.240  30.750   8.500  1.00  0.00            
ATOM    121  O29 ACD     1      30.370  31.820   9.910  1.00  0.00            
ATOM    122  H58 ACD     1      29.990  31.310  10.640  1.00  0.00            
ATOM    123  C36 ACD     1      29.850  32.530   7.530  1.00  0.00            
ATOM    124  H59 ACD     1      30.030  33.600   7.720  1.00  0.00            
ATOM    125  O30 ACD     1      31.000  31.960   6.780  1.00  0.00            
ATOM    126  H60 ACD     1      30.730  31.070   6.560  1.00  0.00            
ATOM    127  C1  EO8     2      24.690  29.680   6.020  1.00  0.00            
ATOM    128  O1  EO8     2      25.590  28.620   6.240  1.00  0.00            
ATOM    129  C2  EO8     2      26.450  28.710   7.420  1.00  0.00            
ATOM    130  C3  EO8     2      26.520  27.340   8.040  1.00  0.00            
ATOM    131  O2  EO8     2      27.410  26.570   7.230  1.00  0.00            
ATOM    132  C4  EO8     2      27.650  25.280   7.670  1.00  0.00            
ATOM    133  O3  EO8     2      27.000  24.690   8.530  1.00  0.00            
ATOM    134  C5  EO8     2      28.920  24.710   7.060  1.00  0.00            
ATOM    135  C6  EO8     2      29.100  23.400   6.940  1.00  0.00            
ATOM    136  C7  EO8     2      27.990  22.420   7.070  1.00  0.00            
ATOM    137  N1  EO8     2      30.250  22.910   6.420  1.00  0.00            
ATOM    138  C8  EO8     2      31.170  23.730   5.740  1.00  0.00            
ATOM    139  C9  EO8     2      32.180  22.950   5.040  1.00  0.00            
ATOM    140  C10 EO8     2      31.140  25.070   5.980  1.00  0.00            
ATOM    141  C11 EO8     2      32.160  26.070   5.500  1.00  0.00            
ATOM    142  O4  EO8     2      32.020  27.240   5.650  1.00  0.00            
ATOM    143  O5  EO8     2      33.300  25.480   5.010  1.00  0.00            
ATOM    144  C12 EO8     2      34.270  26.310   4.370  1.00  0.00            
ATOM    145  C13 EO8     2      35.400  25.300   3.970  1.00  0.00            
ATOM    146  C14 EO8     2      33.680  26.890   3.100  1.00  0.00            
ATOM    147  C15 EO8     2      30.030  25.730   6.760  1.00  0.00            
ATOM    148  C16 EO8     2      30.610  26.200   8.130  1.00  0.00            
ATOM    149  C17 EO8     2      30.690  27.590   8.430  1.00  0.00            
ATOM    150  C18 EO8     2      31.040  27.990   9.780  1.00  0.00            
ATOM    151  C19 EO8     2      31.370  27.020  10.750  1.00  0.00            
ATOM    152  C20 EO8     2      31.500  25.620  10.420  1.00  0.00            
ATOM    153  N2  EO8     2      32.080  24.590  11.300  1.00  0.00            
ATOM    154  O6  EO8     2      32.870  25.010  12.130  1.00  0.00            
ATOM    155  O7  EO8     2      31.830  23.410  11.000  1.00  0.00            
ATOM    156  C21 EO8     2      31.030  25.250   9.140  1.00  0.00            
ATOM    157  H1  EO8     2      25.210  30.580   5.650  1.00  0.00            
ATOM    158  H2  EO8     2      24.160  29.330   5.130  1.00  0.00            
ATOM    159  H3  EO8     2      24.020  29.750   6.880  1.00  0.00            
ATOM    160  H4  EO8     2      25.970  29.350   8.170  1.00  0.00            
ATOM    161  H5  EO8     2      27.460  29.040   7.140  1.00  0.00            
ATOM    162  H6  EO8     2      25.530  26.860   7.960  1.00  0.00            
ATOM    163  H7  EO8     2      26.800  27.370   9.100  1.00  0.00            
ATOM    164  H8  EO8     2      27.040  22.810   6.680  1.00  0.00            
ATOM    165  H9  EO8     2      28.120  21.460   6.540  1.00  0.00            
ATOM    166  H10 EO8     2      27.780  22.270   8.140  1.00  0.00            
ATOM    167  H11 EO8     2      30.250  21.940   6.130  1.00  0.00            
ATOM    168  H12 EO8     2      32.600  23.500   4.190  1.00  0.00            
ATOM    169  H13 EO8     2      33.040  22.700   5.680  1.00  0.00            
ATOM    170  H14 EO8     2      31.920  21.990   4.590  1.00  0.00            
ATOM    171  H15 EO8     2      34.650  27.070   5.060  1.00  0.00            
ATOM    172  H16 EO8     2      35.820  24.900   4.900  1.00  0.00            
ATOM    173  H17 EO8     2      35.060  24.410   3.440  1.00  0.00            
ATOM    174  H18 EO8     2      36.170  25.810   3.370  1.00  0.00            
ATOM    175  H19 EO8     2      33.000  26.240   2.530  1.00  0.00            
ATOM    176  H20 EO8     2      33.010  27.690   3.430  1.00  0.00            
ATOM    177  H21 EO8     2      34.390  27.310   2.380  1.00  0.00            
ATOM    178  H22 EO8     2      29.640  26.600   6.220  1.00  0.00            
ATOM    179  H23 EO8     2      30.310  28.390   7.790  1.00  0.00            
ATOM    180  H24 EO8     2      30.950  29.020  10.100  1.00  0.00            
ATOM    181  H25 EO8     2      31.620  27.290  11.770  1.00  0.00            
ATOM    182  H26 EO8     2      30.980  24.210   8.810  1.00  0.00            
TER
ENDMDL
MODEL        1
ATOM      1  H1  ACD     1      22.380  34.710   7.900  1.00  0.00            
ATOM      2  O1  ACD     1      21.950  34.310   8.660  1.00  0.00            
ATOM      3  C1  ACD     1      23.060  34.260   9.580  1.00  0.00            
ATOM      4  H2  ACD     1      22.750  33.580  10.380  1.00  0.00            
ATOM      5  H3  ACD     1      23.240  35.240  10.030  1.00  0.00            
ATOM      6  C2  ACD     1      24.240  33.550   8.970  1.00  0.00            
ATOM      7  H4  ACD     1      23.890  32.530   8.800  1.00  0.00            
ATOM      8  O2  ACD     1      24.650  34.110   7.760  1.00  0.00            
ATOM      9  C3  ACD     1      25.790  33.570   7.110  1.00  0.00            
ATOM     10  H5  ACD     1      25.890  34.160   6.190  1.00  0.00            
ATOM     11  O3  ACD     1      25.620  32.150   6.900  1.00  0.00            
ATOM     12  C4  ACD     1      25.610  31.730   5.540  1.00  0.00            
ATOM     13  H6  ACD     1      26.130  32.460   4.900  1.00  0.00            
ATOM     14  C5  ACD     1      26.420  30.400   5.490  1.00  0.00            
ATOM     15  H7  ACD     1      25.990  29.710   6.230  1.00  0.00            
ATOM     16  O4  ACD     1      27.770  30.760   5.810  1.00  0.00            
ATOM     17  H8  ACD     1      28.340  29.990   5.910  1.00  0.00            
ATOM     18  C6  ACD     1      26.270  29.610   4.150  1.00  0.00            
ATOM     19  H9  ACD     1      26.660  30.210   3.320  1.00  0.00            
ATOM     20  O5  ACD     1      26.810  28.330   4.200  1.00  0.00            
ATOM     21  H10 ACD     1      26.060  27.810   4.500  1.00  0.00            
ATOM     22  C7  ACD     1      24.750  29.510   3.770  1.00  0.00            
ATOM     23  H11 ACD     1      24.740  29.050   2.780  1.00  0.00            
ATOM     24  O6  ACD     1      24.280  30.840   3.690  1.00  0.00            
ATOM     25  C8  ACD     1      24.210  31.490   4.980  1.00  0.00            
ATOM     26  H12 ACD     1      23.530  30.940   5.650  1.00  0.00            
ATOM     27  C9  ACD     1      23.490  32.810   4.740  1.00  0.00            
ATOM     28  H13 ACD     1      23.370  33.300   5.710  1.00  0.00            
ATOM     29  H14 ACD     1      24.060  33.480   4.080  1.00  0.00            
ATOM     30  O7  ACD     1      22.220  32.660   4.030  1.00  0.00            
ATOM     31  H15 ACD     1      22.420  32.200   3.210  1.00  0.00            
ATOM     32  O8  ACD     1      24.170  28.760   4.830  1.00  0.00            
ATOM     33  C10 ACD     1      23.300  27.650   4.400  1.00  0.00            
ATOM     34  H16 ACD     1      23.320  27.590   3.310  1.00  0.00            
ATOM     35  C11 ACD     1      23.970  26.380   4.910  1.00  0.00            
ATOM     36  H17 ACD     1      24.130  26.570   5.980  1.00  0.00            
ATOM     37  O9  ACD     1      25.130  26.100   4.090  1.00  0.00            
ATOM     38  H18 ACD     1      24.750  25.930   3.220  1.00  0.00            
ATOM     39  C12 ACD     1      23.070  25.160   4.920  1.00  0.00            
ATOM     40  H19 ACD     1      22.870  24.930   3.870  1.00  0.00            
ATOM     41  O10 ACD     1      23.640  24.030   5.690  1.00  0.00            
ATOM     42  H20 ACD     1      24.490  23.900   5.250  1.00  0.00            
ATOM     43  C13 ACD     1      21.700  25.480   5.450  1.00  0.00            
ATOM     44  H21 ACD     1      21.130  24.570   5.250  1.00  0.00            
ATOM     45  O11 ACD     1      21.170  26.610   4.750  1.00  0.00            
ATOM     46  C14 ACD     1      21.880  27.840   4.800  1.00  0.00            
ATOM     47  H22 ACD     1      21.940  28.160   5.840  1.00  0.00            
ATOM     48  C15 ACD     1      21.190  28.910   3.970  1.00  0.00            
ATOM     49  H23 ACD     1      20.140  29.030   4.280  1.00  0.00            
ATOM     50  H24 ACD     1      21.590  29.930   4.090  1.00  0.00            
ATOM     51  O12 ACD     1      21.090  28.620   2.540  1.00  0.00            
ATOM     52  H25 ACD     1      20.210  28.230   2.490  1.00  0.00            
ATOM     53  O13 ACD     1      21.640  25.790   6.850  1.00  0.00            
ATOM     54  C16 ACD     1      20.480  25.440   7.600  1.00  0.00            
ATOM     55  H26 ACD     1      19.780  24.820   7.020  1.00  0.00            
ATOM     56  C17 ACD     1      21.100  24.590   8.720  1.00  0.00            
ATOM     57  H27 ACD     1      21.830  25.210   9.250  1.00  0.00            
ATOM     58  O14 ACD     1      21.640  23.380   8.160  1.00  0.00            
ATOM     59  H28 ACD     1      22.230  23.560   7.420  1.00  0.00            
ATOM     60  C18 ACD     1      20.020  24.270   9.770  1.00  0.00            
ATOM     61  H29 ACD     1      19.210  23.670   9.330  1.00  0.00            
ATOM     62  O15 ACD     1      20.570  23.600  10.910  1.00  0.00            
ATOM     63  H30 ACD     1      21.090  24.190  11.470  1.00  0.00            
ATOM     64  C19 ACD     1      19.380  25.600  10.280  1.00  0.00            
ATOM     65  H31 ACD     1      18.810  25.400  11.200  1.00  0.00            
ATOM     66  O16 ACD     1      18.660  26.230   9.260  1.00  0.00            
ATOM     67  C20 ACD     1      19.550  26.580   8.100  1.00  0.00            
ATOM     68  H32 ACD     1      20.160  27.440   8.400  1.00  0.00            
ATOM     69  C21 ACD     1      18.630  27.130   6.960  1.00  0.00            
ATOM     70  H33 ACD     1      19.170  27.550   6.100  1.00  0.00            
ATOM     71  H34 ACD     1      17.930  26.400   6.530  1.00  0.00            
ATOM     72  O17 ACD     1      17.940  28.340   7.400  1.00  0.00            
ATOM     73  H35 ACD     1      17.400  28.080   8.150  1.00  0.00            
ATOM     74  O18 ACD     1      20.370  26.550  10.650  1.00  0.00            
ATOM     75  C22 ACD     1      20.440  27.120  11.950  1.00  0.00            
ATOM     76  H36 ACD     1      19.600  26.710  12.520  1.00  0.00            
ATOM     77  C23 ACD     1      21.760  26.860  12.610  1.00  0.00            
ATOM     78  H37 ACD     1      22.590  27.150  11.950  1.00  0.00            
ATOM     79  O19 ACD     1      21.770  25.410  12.820  1.00  0.00            
ATOM     80  H38 ACD     1      22.540  25.220  13.360  1.00  0.00            
ATOM     81  C24 ACD     1      21.970  27.620  13.930  1.00  0.00            
ATOM     82  H39 ACD     1      21.260  27.140  14.610  1.00  0.00            
ATOM     83  O20 ACD     1      23.280  27.550  14.480  1.00  0.00            
ATOM     84  H40 ACD     1      23.860  28.220  14.090  1.00  0.00            
ATOM     85  C25 ACD     1      21.630  29.060  13.730  1.00  0.00            
ATOM     86  H41 ACD     1      21.570  29.500  14.730  1.00  0.00            
ATOM     87  O21 ACD     1      20.430  29.320  13.120  1.00  0.00            
ATOM     88  C26 ACD     1      20.190  28.620  11.860  1.00  0.00            
ATOM     89  H42 ACD     1      20.890  29.030  11.120  1.00  0.00            
ATOM     90  C27 ACD     1      18.730  28.930  11.540  1.00  0.00            
ATOM     91  H43 ACD     1      18.370  28.390  10.650  1.00  0.00            
ATOM     92  H44 ACD     1      18.070  28.550  12.330  1.00  0.00            
ATOM     93  O22 ACD     1      18.570  30.310  11.440  1.00  0.00            
ATOM     94  H45 ACD     1      18.980  30.600  12.260  1.00  0.00            
ATOM     95  O23 ACD     1      22.650  29.630  13.000  1.00  0.00            
ATOM     96  C28 ACD     1      23.250  30.870  13.350  1.00  0.00            
ATOM     97  H46 ACD     1      23.020  31.190  14.370  1.00  0.00            
ATOM     98  C29 ACD     1      22.720  31.920  12.310  1.00  0.00            
ATOM     99  H47 ACD     1      22.800  31.630  11.260  1.00  0.00            
ATOM    100  O24 ACD     1      23.520  33.140  12.470  1.00  0.00            
ATOM    101  C30 ACD     1      21.310  32.270  12.650  1.00  0.00            
ATOM    102  H48 ACD     1      21.050  33.030  11.900  1.00  0.00            
ATOM    103  H49 ACD     1      20.700  31.410  12.340  1.00  0.00            
ATOM    104  O25 ACD     1      20.970  32.630  13.940  1.00  0.00            
ATOM    105  H50 ACD     1      20.060  32.940  13.810  1.00  0.00            
ATOM    106  C31 ACD     1      24.750  30.710  13.290  1.00  0.00            
ATOM    107  H51 ACD     1      25.130  30.240  12.370  1.00  0.00            
ATOM    108  O26 ACD     1      25.170  29.960  14.490  1.00  0.00            
ATOM    109  H52 ACD     1      26.050  29.560  14.500  1.00  0.00            
ATOM    110  C32 ACD     1      25.400  32.150  13.300  1.00  0.00            
ATOM    111  H53 ACD     1      25.470  32.520  14.340  1.00  0.00            
ATOM    112  O27 ACD     1      26.850  32.020  13.030  1.00  0.00            
ATOM    113  H54 ACD     1      27.090  31.350  13.680  1.00  0.00            
ATOM    114  C33 ACD     1      24.890  33.110  12.250  1.00  0.00            
ATOM    115  H55 ACD     1      25.310  34.100  12.440  1.00  0.00            
ATOM    116  O28 ACD     1      25.120  32.570  10.970  1.00  0.00            
ATOM    117  C34 ACD     1      25.430  33.570   9.980  1.00  0.00            
ATOM    118  H56 ACD     1      25.460  34.560  10.460  1.00  0.00            
ATOM    119  C35 ACD     1      26.750  33.130   9.370  1.00  0.00            
ATOM    120  H57 ACD     1      26.730  32.080   9.070  1.00  0.00            
ATOM    121  O29 ACD     1      27.820  33.110  10.390  1.00  0.00            
ATOM    122  H58 ACD     1      27.480  32.750  11.210  1.00  0.00            
ATOM    123  C36 ACD     1      27.000  33.860   8.040  1.00  0.00            
ATOM    124  H59 ACD     1      27.180  34.930   8.220  1.00  0.00            
ATOM    125  O30 ACD     1      28.210  33.420   7.370  1.00  0.00            
ATOM    126  H60 ACD     1      27.830  32.920   6.640  1.00  0.00            
ATOM    127  C1  EO8     2      21.310  30.540   7.880  1.00  0.00            
ATOM    128  O1  EO8     2      22.110  29.420   8.200  1.00  0.00            
ATOM    129  C2  EO8     2      23.200  29.480   9.150  1.00  0.00            
ATOM    130  C3  EO8     2      23.590  28.150   9.610  1.00  0.00            
ATOM    131  O2  EO8     2      24.720  27.680   8.830  1.00  0.00            
ATOM    132  C4  EO8     2      25.040  26.320   8.930  1.00  0.00            
ATOM    133  O3  EO8     2      24.410  25.600   9.690  1.00  0.00            
ATOM    134  C5  EO8     2      26.240  25.870   8.120  1.00  0.00            
ATOM    135  C6  EO8     2      26.330  24.570   7.740  1.00  0.00            
ATOM    136  C7  EO8     2      25.320  23.490   8.060  1.00  0.00            
ATOM    137  N1  EO8     2      27.270  24.200   6.840  1.00  0.00            
ATOM    138  C8  EO8     2      28.110  25.020   6.220  1.00  0.00            
ATOM    139  C9  EO8     2      29.020  24.340   5.200  1.00  0.00            
ATOM    140  C10 EO8     2      28.230  26.320   6.600  1.00  0.00            
ATOM    141  C11 EO8     2      29.180  27.310   6.160  1.00  0.00            
ATOM    142  O4  EO8     2      29.070  28.500   6.390  1.00  0.00            
ATOM    143  O5  EO8     2      30.370  26.670   5.820  1.00  0.00            
ATOM    144  C12 EO8     2      31.600  27.370   5.820  1.00  0.00            
ATOM    145  C13 EO8     2      32.550  26.210   6.090  1.00  0.00            
ATOM    146  C14 EO8     2      31.820  27.860   4.310  1.00  0.00            
ATOM    147  C15 EO8     2      27.220  26.960   7.650  1.00  0.00            
ATOM    148  C16 EO8     2      27.990  27.540   8.880  1.00  0.00            
ATOM    149  C17 EO8     2      27.630  28.780   9.450  1.00  0.00            
ATOM    150  C18 EO8     2      28.350  29.290  10.490  1.00  0.00            
ATOM    151  C19 EO8     2      29.410  28.600  11.030  1.00  0.00            
ATOM    152  C20 EO8     2      29.730  27.310  10.560  1.00  0.00            
ATOM    153  N2  EO8     2      30.770  26.570  11.200  1.00  0.00            
ATOM    154  O6  EO8     2      31.700  26.110  10.510  1.00  0.00            
ATOM    155  O7  EO8     2      30.750  26.520  12.460  1.00  0.00            
ATOM    156  C21 EO8     2      29.040  26.800   9.450  1.00  0.00            
ATOM    157  H1  EO8     2      20.560  30.690   8.680  1.00  0.00            
ATOM    158  H2  EO8     2      21.900  31.470   7.840  1.00  0.00            
ATOM    159  H3  EO8     2      20.890  30.170   6.940  1.00  0.00            
ATOM    160  H4  EO8     2      22.810  30.030  10.020  1.00  0.00            
ATOM    161  H5  EO8     2      24.070  30.070   8.810  1.00  0.00            
ATOM    162  H6  EO8     2      22.780  27.410   9.690  1.00  0.00            
ATOM    163  H7  EO8     2      23.960  28.340  10.620  1.00  0.00            
ATOM    164  H8  EO8     2      25.500  22.660   7.370  1.00  0.00            
ATOM    165  H9  EO8     2      25.460  23.110   9.070  1.00  0.00            
ATOM    166  H10 EO8     2      24.270  23.810   8.040  1.00  0.00            
ATOM    167  H11 EO8     2      27.060  23.360   6.320  1.00  0.00            
ATOM    168  H12 EO8     2      29.060  25.020   4.340  1.00  0.00            
ATOM    169  H13 EO8     2      30.050  24.140   5.500  1.00  0.00            
ATOM    170  H14 EO8     2      28.600  23.360   4.930  1.00  0.00            
ATOM    171  H15 EO8     2      31.810  28.130   6.580  1.00  0.00            
ATOM    172  H16 EO8     2      33.590  26.550   6.040  1.00  0.00            
ATOM    173  H17 EO8     2      32.480  25.800   7.100  1.00  0.00            
ATOM    174  H18 EO8     2      32.470  25.440   5.310  1.00  0.00            
ATOM    175  H19 EO8     2      32.910  27.880   4.210  1.00  0.00            
ATOM    176  H20 EO8     2      31.310  27.170   3.630  1.00  0.00            
ATOM    177  H21 EO8     2      31.490  28.910   4.220  1.00  0.00            
ATOM    178  H22 EO8     2      26.770  27.790   7.110  1.00  0.00            
ATOM    179  H23 EO8     2      26.960  29.460   8.920  1.00  0.00            
ATOM    180  H24 EO8     2      28.050  30.260  10.890  1.00  0.00            
ATOM    181  H25 EO8     2      30.000  29.090  11.810  1.00  0.00            
ATOM    182  H26 EO8     2      29.260  25.790   9.150  1.00  0.00            
TER
ENDMDL
MODEL        1
ATOM      1  H1  ACD     1      13.300  32.340  15.390  1.00  0.00            
ATOM      2  O1  ACD     1      14.060  31.860  15.720  1.00  0.00            
ATOM      3  C1  ACD     1      13.950  32.050  17.100  1.00  0.00            
ATOM      4  H2  ACD     1      12.940  31.850  17.480  1.00  0.00            
ATOM      5  H3  ACD     1      14.080  33.130  17.250  1.00  0.00            
ATOM      6  C2  ACD     1      14.870  31.190  17.960  1.00  0.00            
ATOM      7  H4  ACD     1      14.860  31.580  18.990  1.00  0.00            
ATOM      8  O2  ACD     1      14.320  29.860  17.960  1.00  0.00            
ATOM      9  C3  ACD     1      15.060  28.860  18.590  1.00  0.00            
ATOM     10  H5  ACD     1      14.430  27.970  18.490  1.00  0.00            
ATOM     11  O3  ACD     1      15.210  29.160  20.030  1.00  0.00            
ATOM     12  C4  ACD     1      14.320  28.520  20.970  1.00  0.00            
ATOM     13  H6  ACD     1      13.560  27.940  20.430  1.00  0.00            
ATOM     14  C5  ACD     1      15.200  27.610  21.860  1.00  0.00            
ATOM     15  H7  ACD     1      16.030  28.270  22.130  1.00  0.00            
ATOM     16  O4  ACD     1      15.770  26.490  21.080  1.00  0.00            
ATOM     17  H8  ACD     1      16.070  25.830  21.710  1.00  0.00            
ATOM     18  C6  ACD     1      14.460  27.170  23.110  1.00  0.00            
ATOM     19  H9  ACD     1      13.660  26.460  22.860  1.00  0.00            
ATOM     20  O5  ACD     1      15.280  26.570  24.130  1.00  0.00            
ATOM     21  H10 ACD     1      15.620  25.780  23.710  1.00  0.00            
ATOM     22  C7  ACD     1      13.730  28.350  23.720  1.00  0.00            
ATOM     23  H11 ACD     1      13.160  28.030  24.600  1.00  0.00            
ATOM     24  O6  ACD     1      12.880  28.990  22.760  1.00  0.00            
ATOM     25  C8  ACD     1      13.540  29.620  21.690  1.00  0.00            
ATOM     26  H12 ACD     1      14.240  30.390  22.020  1.00  0.00            
ATOM     27  C9  ACD     1      12.510  30.290  20.740  1.00  0.00            
ATOM     28  H13 ACD     1      12.010  31.040  21.370  1.00  0.00            
ATOM     29  H14 ACD     1      13.010  30.970  20.030  1.00  0.00            
ATOM     30  O7  ACD     1      11.580  29.510  20.040  1.00  0.00            
ATOM     31  H15 ACD     1      10.840  30.060  19.790  1.00  0.00            
ATOM     32  O8  ACD     1      14.720  29.280  24.140  1.00  0.00            
ATOM     33  C10 ACD     1      14.670  29.800  25.510  1.00  0.00            
ATOM     34  H16 ACD     1      13.920  29.350  26.180  1.00  0.00            
ATOM     35  C11 ACD     1      16.050  29.500  26.050  1.00  0.00            
ATOM     36  H17 ACD     1      16.730  29.910  25.280  1.00  0.00            
ATOM     37  O9  ACD     1      16.210  28.060  26.310  1.00  0.00            
ATOM     38  H18 ACD     1      16.020  27.600  25.490  1.00  0.00            
ATOM     39  C12 ACD     1      16.380  30.300  27.240  1.00  0.00            
ATOM     40  H19 ACD     1      15.700  30.000  28.050  1.00  0.00            
ATOM     41  O10 ACD     1      17.690  29.970  27.600  1.00  0.00            
ATOM     42  H20 ACD     1      17.750  29.020  27.700  1.00  0.00            
ATOM     43  C13 ACD     1      16.180  31.810  27.060  1.00  0.00            
ATOM     44  H21 ACD     1      16.440  32.330  28.000  1.00  0.00            
ATOM     45  O11 ACD     1      14.800  31.970  26.700  1.00  0.00            
ATOM     46  C14 ACD     1      14.380  31.300  25.400  1.00  0.00            
ATOM     47  H22 ACD     1      14.960  31.790  24.610  1.00  0.00            
ATOM     48  C15 ACD     1      12.870  31.540  25.140  1.00  0.00            
ATOM     49  H23 ACD     1      12.540  30.910  24.300  1.00  0.00            
ATOM     50  H24 ACD     1      12.240  31.170  25.970  1.00  0.00            
ATOM     51  O12 ACD     1      12.540  32.860  24.780  1.00  0.00            
ATOM     52  H25 ACD     1      11.600  32.900  24.570  1.00  0.00            
ATOM     53  O13 ACD     1      16.930  32.370  26.030  1.00  0.00            
ATOM     54  C16 ACD     1      17.750  33.480  26.370  1.00  0.00            
ATOM     55  H26 ACD     1      17.740  33.830  27.410  1.00  0.00            
ATOM     56  C17 ACD     1      19.140  32.970  25.990  1.00  0.00            
ATOM     57  H27 ACD     1      19.180  32.430  25.040  1.00  0.00            
ATOM     58  O14 ACD     1      19.440  32.050  27.100  1.00  0.00            
ATOM     59  H28 ACD     1      18.750  31.390  27.180  1.00  0.00            
ATOM     60  C18 ACD     1      20.090  34.210  26.010  1.00  0.00            
ATOM     61  H29 ACD     1      20.130  34.730  26.970  1.00  0.00            
ATOM     62  O15 ACD     1      21.400  34.030  25.570  1.00  0.00            
ATOM     63  H30 ACD     1      21.420  34.060  24.610  1.00  0.00            
ATOM     64  C19 ACD     1      19.500  35.250  25.070  1.00  0.00            
ATOM     65  H31 ACD     1      19.940  36.240  25.200  1.00  0.00            
ATOM     66  O16 ACD     1      18.200  35.680  25.410  1.00  0.00            
ATOM     67  C20 ACD     1      17.350  34.600  25.370  1.00  0.00            
ATOM     68  H32 ACD     1      17.320  34.140  24.380  1.00  0.00            
ATOM     69  C21 ACD     1      15.930  35.160  25.620  1.00  0.00            
ATOM     70  H33 ACD     1      15.100  34.440  25.560  1.00  0.00            
ATOM     71  H34 ACD     1      15.920  35.410  26.690  1.00  0.00            
ATOM     72  O17 ACD     1      15.630  36.300  24.870  1.00  0.00            
ATOM     73  H35 ACD     1      16.490  36.690  24.700  1.00  0.00            
ATOM     74  O18 ACD     1      19.590  34.810  23.700  1.00  0.00            
ATOM     75  C22 ACD     1      20.320  35.620  22.770  1.00  0.00            
ATOM     76  H36 ACD     1      21.060  36.310  23.200  1.00  0.00            
ATOM     77  C23 ACD     1      21.100  34.530  21.910  1.00  0.00            
ATOM     78  H37 ACD     1      20.450  33.710  21.580  1.00  0.00            
ATOM     79  O19 ACD     1      22.190  33.980  22.650  1.00  0.00            
ATOM     80  H38 ACD     1      23.100  34.190  22.400  1.00  0.00            
ATOM     81  C24 ACD     1      21.610  35.270  20.640  1.00  0.00            
ATOM     82  H39 ACD     1      22.290  36.070  20.960  1.00  0.00            
ATOM     83  O20 ACD     1      22.290  34.380  19.770  1.00  0.00            
ATOM     84  H40 ACD     1      21.670  34.060  19.100  1.00  0.00            
ATOM     85  C25 ACD     1      20.440  35.840  19.930  1.00  0.00            
ATOM     86  H41 ACD     1      20.930  36.310  19.070  1.00  0.00            
ATOM     87  O21 ACD     1      19.790  36.840  20.680  1.00  0.00            
ATOM     88  C26 ACD     1      19.300  36.360  21.920  1.00  0.00            
ATOM     89  H42 ACD     1      18.480  35.660  21.710  1.00  0.00            
ATOM     90  C27 ACD     1      18.770  37.510  22.650  1.00  0.00            
ATOM     91  H43 ACD     1      18.730  37.310  23.730  1.00  0.00            
ATOM     92  H44 ACD     1      19.370  38.420  22.480  1.00  0.00            
ATOM     93  O22 ACD     1      17.480  37.780  22.240  1.00  0.00            
ATOM     94  H45 ACD     1      17.200  38.550  22.740  1.00  0.00            
ATOM     95  O23 ACD     1      19.460  34.850  19.700  1.00  0.00            
ATOM     96  C28 ACD     1      18.890  34.920  18.390  1.00  0.00            
ATOM     97  H46 ACD     1      19.160  35.840  17.860  1.00  0.00            
ATOM     98  C29 ACD     1      17.360  34.920  18.640  1.00  0.00            
ATOM     99  H47 ACD     1      17.240  34.170  19.440  1.00  0.00            
ATOM    100  O24 ACD     1      16.680  34.510  17.450  1.00  0.00            
ATOM    101  C30 ACD     1      16.880  36.330  19.020  1.00  0.00            
ATOM    102  H48 ACD     1      17.590  36.770  19.730  1.00  0.00            
ATOM    103  H49 ACD     1      16.870  37.030  18.180  1.00  0.00            
ATOM    104  O25 ACD     1      15.590  36.160  19.700  1.00  0.00            
ATOM    105  H50 ACD     1      15.070  35.720  19.030  1.00  0.00            
ATOM    106  C31 ACD     1      19.410  33.630  17.720  1.00  0.00            
ATOM    107  H51 ACD     1      19.250  32.750  18.350  1.00  0.00            
ATOM    108  O26 ACD     1      20.900  33.680  17.470  1.00  0.00            
ATOM    109  H52 ACD     1      21.050  33.040  16.780  1.00  0.00            
ATOM    110  C32 ACD     1      18.530  33.320  16.490  1.00  0.00            
ATOM    111  H53 ACD     1      18.610  34.170  15.800  1.00  0.00            
ATOM    112  O27 ACD     1      18.980  32.130  15.790  1.00  0.00            
ATOM    113  H54 ACD     1      18.910  31.310  16.300  1.00  0.00            
ATOM    114  C33 ACD     1      17.090  33.280  16.890  1.00  0.00            
ATOM    115  H55 ACD     1      16.420  33.140  16.030  1.00  0.00            
ATOM    116  O28 ACD     1      16.860  32.280  17.820  1.00  0.00            
ATOM    117  C34 ACD     1      16.290  31.060  17.390  1.00  0.00            
ATOM    118  H56 ACD     1      16.240  30.960  16.290  1.00  0.00            
ATOM    119  C35 ACD     1      17.190  29.920  17.910  1.00  0.00            
ATOM    120  H57 ACD     1      17.330  30.030  18.990  1.00  0.00            
ATOM    121  O29 ACD     1      18.470  29.920  17.250  1.00  0.00            
ATOM    122  H58 ACD     1      18.990  29.150  17.490  1.00  0.00            
ATOM    123  C36 ACD     1      16.360  28.610  17.790  1.00  0.00            
ATOM    124  H59 ACD     1      16.270  28.450  16.710  1.00  0.00            
ATOM    125  O30 ACD     1      16.900  27.450  18.500  1.00  0.00            
ATOM    126  H60 ACD     1      16.470  27.540  19.360  1.00  0.00            
ATOM    127  C1  EO8     2      14.560  33.040  21.640  1.00  0.00            
ATOM    128  O1  EO8     2      15.750  32.280  21.220  1.00  0.00            
ATOM    129  C2  EO8     2      16.700  31.940  22.290  1.00  0.00            
ATOM    130  C3  EO8     2      18.160  32.010  21.800  1.00  0.00            
ATOM    131  O2  EO8     2      18.690  30.730  21.440  1.00  0.00            
ATOM    132  C4  EO8     2      18.810  29.780  22.480  1.00  0.00            
ATOM    133  O3  EO8     2      18.710  30.080  23.690  1.00  0.00            
ATOM    134  C5  EO8     2      19.160  28.410  21.900  1.00  0.00            
ATOM    135  C6  EO8     2      19.230  27.280  22.620  1.00  0.00            
ATOM    136  C7  EO8     2      18.920  27.210  24.050  1.00  0.00            
ATOM    137  N1  EO8     2      19.650  26.130  22.060  1.00  0.00            
ATOM    138  C8  EO8     2      19.890  25.860  20.730  1.00  0.00            
ATOM    139  C9  EO8     2      20.030  24.380  20.560  1.00  0.00            
ATOM    140  C10 EO8     2      19.870  26.950  19.880  1.00  0.00            
ATOM    141  C11 EO8     2      20.090  26.810  18.450  1.00  0.00            
ATOM    142  O4  EO8     2      20.200  27.790  17.790  1.00  0.00            
ATOM    143  O5  EO8     2      20.000  25.550  17.920  1.00  0.00            
ATOM    144  C12 EO8     2      20.110  25.300  16.490  1.00  0.00            
ATOM    145  C13 EO8     2      21.170  24.180  16.320  1.00  0.00            
ATOM    146  C14 EO8     2      18.700  24.900  16.090  1.00  0.00            
ATOM    147  C15 EO8     2      19.750  28.380  20.440  1.00  0.00            
ATOM    148  C16 EO8     2      21.100  29.150  20.330  1.00  0.00            
ATOM    149  C17 EO8     2      21.160  30.400  19.670  1.00  0.00            
ATOM    150  C18 EO8     2      22.390  31.100  19.700  1.00  0.00            
ATOM    151  C19 EO8     2      23.480  30.620  20.380  1.00  0.00            
ATOM    152  C20 EO8     2      23.430  29.430  21.140  1.00  0.00            
ATOM    153  N2  EO8     2      24.570  28.890  21.930  1.00  0.00            
ATOM    154  O6  EO8     2      24.620  27.650  22.090  1.00  0.00            
ATOM    155  O7  EO8     2      25.450  29.670  22.300  1.00  0.00            
ATOM    156  C21 EO8     2      22.210  28.680  21.080  1.00  0.00            
ATOM    157  H1  EO8     2      13.830  33.010  20.830  1.00  0.00            
ATOM    158  H2  EO8     2      14.120  32.600  22.540  1.00  0.00            
ATOM    159  H3  EO8     2      14.680  34.110  21.840  1.00  0.00            
ATOM    160  H4  EO8     2      16.480  30.940  22.700  1.00  0.00            
ATOM    161  H5  EO8     2      16.420  32.710  23.020  1.00  0.00            
ATOM    162  H6  EO8     2      18.780  32.380  22.620  1.00  0.00            
ATOM    163  H7  EO8     2      18.270  32.750  21.000  1.00  0.00            
ATOM    164  H8  EO8     2      18.440  26.260  24.340  1.00  0.00            
ATOM    165  H9  EO8     2      19.810  27.520  24.600  1.00  0.00            
ATOM    166  H10 EO8     2      18.130  27.920  24.320  1.00  0.00            
ATOM    167  H11 EO8     2      19.930  25.420  22.730  1.00  0.00            
ATOM    168  H12 EO8     2      20.960  23.950  20.170  1.00  0.00            
ATOM    169  H13 EO8     2      19.830  23.840  21.490  1.00  0.00            
ATOM    170  H14 EO8     2      19.180  24.090  19.930  1.00  0.00            
ATOM    171  H15 EO8     2      20.510  26.130  15.900  1.00  0.00            
ATOM    172  H16 EO8     2      20.860  23.280  16.870  1.00  0.00            
ATOM    173  H17 EO8     2      21.290  24.010  15.250  1.00  0.00            
ATOM    174  H18 EO8     2      22.100  24.530  16.790  1.00  0.00            
ATOM    175  H19 EO8     2      18.680  24.520  15.060  1.00  0.00            
ATOM    176  H20 EO8     2      18.160  24.260  16.800  1.00  0.00            
ATOM    177  H21 EO8     2      18.160  25.850  16.050  1.00  0.00            
ATOM    178  H22 EO8     2      18.990  28.820  19.780  1.00  0.00            
ATOM    179  H23 EO8     2      20.270  30.820  19.220  1.00  0.00            
ATOM    180  H24 EO8     2      22.460  32.050  19.180  1.00  0.00            
ATOM    181  H25 EO8     2      24.400  31.200  20.390  1.00  0.00            
ATOM    182  H26 EO8     2      22.200  27.700  21.540  1.00  0.00            
TER
ENDMDL
MODEL        1
ATOM      1  H1  ACD     1      19.810  24.310  19.850  1.00  0.00            
ATOM      2  O1  ACD     1      19.230  23.700  20.320  1.00  0.00            
ATOM      3  C1  ACD     1      18.180  23.490  19.340  1.00  0.00            
ATOM      4  H2  ACD     1      17.630  22.570  19.570  1.00  0.00            
ATOM      5  H3  ACD     1      18.650  23.390  18.350  1.00  0.00            
ATOM      6  C2  ACD     1      17.270  24.700  19.200  1.00  0.00            
ATOM      7  H4  ACD     1      16.870  24.810  20.220  1.00  0.00            
ATOM      8  O2  ACD     1      18.070  25.870  18.790  1.00  0.00            
ATOM      9  C3  ACD     1      17.280  27.060  18.720  1.00  0.00            
ATOM     10  H5  ACD     1      17.960  27.910  18.590  1.00  0.00            
ATOM     11  O3  ACD     1      16.570  27.290  19.970  1.00  0.00            
ATOM     12  C4  ACD     1      17.110  28.160  20.960  1.00  0.00            
ATOM     13  H6  ACD     1      17.530  29.050  20.470  1.00  0.00            
ATOM     14  C5  ACD     1      15.920  28.640  21.790  1.00  0.00            
ATOM     15  H7  ACD     1      15.240  27.810  21.990  1.00  0.00            
ATOM     16  O4  ACD     1      15.230  29.680  21.030  1.00  0.00            
ATOM     17  H8  ACD     1      14.660  29.290  20.360  1.00  0.00            
ATOM     18  C6  ACD     1      16.360  29.180  23.190  1.00  0.00            
ATOM     19  H9  ACD     1      17.030  30.040  23.070  1.00  0.00            
ATOM     20  O5  ACD     1      15.240  29.460  23.990  1.00  0.00            
ATOM     21  H10 ACD     1      14.840  30.280  23.700  1.00  0.00            
ATOM     22  C7  ACD     1      17.230  28.110  23.870  1.00  0.00            
ATOM     23  H11 ACD     1      17.440  28.520  24.860  1.00  0.00            
ATOM     24  O6  ACD     1      18.410  27.930  23.090  1.00  0.00            
ATOM     25  C8  ACD     1      18.310  27.480  21.710  1.00  0.00            
ATOM     26  H12 ACD     1      18.020  26.430  21.760  1.00  0.00            
ATOM     27  C9  ACD     1      19.700  27.540  21.110  1.00  0.00            
ATOM     28  H13 ACD     1      20.420  27.080  21.800  1.00  0.00            
ATOM     29  H14 ACD     1      19.740  27.000  20.160  1.00  0.00            
ATOM     30  O7  ACD     1      20.060  28.900  20.910  1.00  0.00            
ATOM     31  H15 ACD     1      19.820  29.290  21.760  1.00  0.00            
ATOM     32  O8  ACD     1      16.530  26.830  24.100  1.00  0.00            
ATOM     33  C10 ACD     1      16.720  26.200  25.400  1.00  0.00            
ATOM     34  H16 ACD     1      17.500  26.630  26.030  1.00  0.00            
ATOM     35  C11 ACD     1      15.360  26.370  26.110  1.00  0.00            
ATOM     36  H17 ACD     1      14.600  25.990  25.410  1.00  0.00            
ATOM     37  O9  ACD     1      15.220  27.840  26.360  1.00  0.00            
ATOM     38  H18 ACD     1      15.190  28.300  25.520  1.00  0.00            
ATOM     39  C12 ACD     1      15.340  25.550  27.360  1.00  0.00            
ATOM     40  H19 ACD     1      15.980  26.000  28.130  1.00  0.00            
ATOM     41  O10 ACD     1      14.020  25.600  27.970  1.00  0.00            
ATOM     42  H20 ACD     1      13.370  24.950  27.660  1.00  0.00            
ATOM     43  C13 ACD     1      15.790  24.100  27.120  1.00  0.00            
ATOM     44  H21 ACD     1      15.700  23.670  28.120  1.00  0.00            
ATOM     45  O11 ACD     1      17.100  24.060  26.550  1.00  0.00            
ATOM     46  C14 ACD     1      17.190  24.730  25.280  1.00  0.00            
ATOM     47  H22 ACD     1      16.590  24.190  24.540  1.00  0.00            
ATOM     48  C15 ACD     1      18.610  24.620  24.680  1.00  0.00            
ATOM     49  H23 ACD     1      18.830  23.590  24.380  1.00  0.00            
ATOM     50  H24 ACD     1      18.610  25.290  23.810  1.00  0.00            
ATOM     51  O12 ACD     1      19.650  24.920  25.660  1.00  0.00            
ATOM     52  H25 ACD     1      19.980  24.120  26.080  1.00  0.00            
ATOM     53  O13 ACD     1      14.910  23.440  26.240  1.00  0.00            
ATOM     54  C16 ACD     1      14.530  22.130  26.650  1.00  0.00            
ATOM     55  H26 ACD     1      15.080  21.760  27.520  1.00  0.00            
ATOM     56  C17 ACD     1      13.030  22.060  26.990  1.00  0.00            
ATOM     57  H27 ACD     1      12.510  22.430  26.100  1.00  0.00            
ATOM     58  O14 ACD     1      12.800  22.830  28.170  1.00  0.00            
ATOM     59  H28 ACD     1      13.340  22.540  28.900  1.00  0.00            
ATOM     60  C18 ACD     1      12.650  20.630  27.130  1.00  0.00            
ATOM     61  H29 ACD     1      13.150  20.210  28.010  1.00  0.00            
ATOM     62  O15 ACD     1      11.250  20.580  27.380  1.00  0.00            
ATOM     63  H30 ACD     1      10.980  21.120  28.120  1.00  0.00            
ATOM     64  C19 ACD     1      12.870  19.840  25.890  1.00  0.00            
ATOM     65  H31 ACD     1      12.620  18.820  26.190  1.00  0.00            
ATOM     66  O16 ACD     1      14.280  19.890  25.550  1.00  0.00            
ATOM     67  C20 ACD     1      14.850  21.220  25.440  1.00  0.00            
ATOM     68  H32 ACD     1      14.380  21.610  24.530  1.00  0.00            
ATOM     69  C21 ACD     1      16.370  21.090  25.150  1.00  0.00            
ATOM     70  H33 ACD     1      16.480  20.270  24.440  1.00  0.00            
ATOM     71  H34 ACD     1      16.770  22.020  24.730  1.00  0.00            
ATOM     72  O17 ACD     1      17.160  20.640  26.250  1.00  0.00            
ATOM     73  H35 ACD     1      16.770  19.800  26.500  1.00  0.00            
ATOM     74  O18 ACD     1      12.070  20.200  24.730  1.00  0.00            
ATOM     75  C22 ACD     1      11.740  19.160  23.830  1.00  0.00            
ATOM     76  H36 ACD     1      11.320  18.290  24.350  1.00  0.00            
ATOM     77  C23 ACD     1      10.770  19.870  22.930  1.00  0.00            
ATOM     78  H37 ACD     1      11.100  20.910  22.820  1.00  0.00            
ATOM     79  O19 ACD     1       9.510  19.820  23.540  1.00  0.00            
ATOM     80  H38 ACD     1       9.650  20.230  24.400  1.00  0.00            
ATOM     81  C24 ACD     1      10.710  19.400  21.440  1.00  0.00            
ATOM     82  H39 ACD     1      10.150  18.480  21.210  1.00  0.00            
ATOM     83  O20 ACD     1       9.990  20.420  20.690  1.00  0.00            
ATOM     84  H40 ACD     1      10.620  21.150  20.650  1.00  0.00            
ATOM     85  C25 ACD     1      12.080  19.310  20.850  1.00  0.00            
ATOM     86  H41 ACD     1      11.980  18.770  19.900  1.00  0.00            
ATOM     87  O21 ACD     1      12.740  18.340  21.680  1.00  0.00            
ATOM     88  C26 ACD     1      13.020  18.720  23.080  1.00  0.00            
ATOM     89  H42 ACD     1      13.800  19.490  23.070  1.00  0.00            
ATOM     90  C27 ACD     1      13.620  17.490  23.730  1.00  0.00            
ATOM     91  H43 ACD     1      14.460  17.180  23.100  1.00  0.00            
ATOM     92  H44 ACD     1      14.070  17.730  24.700  1.00  0.00            
ATOM     93  O22 ACD     1      12.640  16.450  24.010  1.00  0.00            
ATOM     94  H45 ACD     1      12.740  15.840  23.280  1.00  0.00            
ATOM     95  O23 ACD     1      12.900  20.460  20.690  1.00  0.00            
ATOM     96  C28 ACD     1      13.610  20.520  19.450  1.00  0.00            
ATOM     97  H46 ACD     1      13.620  19.570  18.890  1.00  0.00            
ATOM     98  C29 ACD     1      15.050  20.840  19.860  1.00  0.00            
ATOM     99  H47 ACD     1      14.990  21.650  20.600  1.00  0.00            
ATOM    100  O24 ACD     1      15.720  21.260  18.660  1.00  0.00            
ATOM    101  C30 ACD     1      15.760  19.580  20.400  1.00  0.00            
ATOM    102  H48 ACD     1      15.370  19.300  21.380  1.00  0.00            
ATOM    103  H49 ACD     1      15.520  18.800  19.660  1.00  0.00            
ATOM    104  O25 ACD     1      17.170  19.790  20.700  1.00  0.00            
ATOM    105  H50 ACD     1      17.550  18.920  20.850  1.00  0.00            
ATOM    106  C31 ACD     1      12.950  21.570  18.580  1.00  0.00            
ATOM    107  H51 ACD     1      12.710  22.440  19.190  1.00  0.00            
ATOM    108  O26 ACD     1      11.650  21.060  18.110  1.00  0.00            
ATOM    109  H52 ACD     1      11.130  21.790  17.750  1.00  0.00            
ATOM    110  C32 ACD     1      13.770  21.970  17.370  1.00  0.00            
ATOM    111  H53 ACD     1      13.820  21.150  16.640  1.00  0.00            
ATOM    112  O27 ACD     1      13.100  23.030  16.660  1.00  0.00            
ATOM    113  H54 ACD     1      12.220  22.730  16.410  1.00  0.00            
ATOM    114  C33 ACD     1      15.190  22.300  17.820  1.00  0.00            
ATOM    115  H55 ACD     1      15.840  22.470  16.950  1.00  0.00            
ATOM    116  O28 ACD     1      15.120  23.480  18.540  1.00  0.00            
ATOM    117  C34 ACD     1      16.100  24.500  18.190  1.00  0.00            
ATOM    118  H56 ACD     1      16.590  24.300  17.230  1.00  0.00            
ATOM    119  C35 ACD     1      15.270  25.740  17.880  1.00  0.00            
ATOM    120  H57 ACD     1      14.590  25.980  18.700  1.00  0.00            
ATOM    121  O29 ACD     1      14.370  25.500  16.720  1.00  0.00            
ATOM    122  H58 ACD     1      14.240  24.550  16.690  1.00  0.00            
ATOM    123  C36 ACD     1      16.250  26.940  17.570  1.00  0.00            
ATOM    124  H59 ACD     1      16.810  26.730  16.640  1.00  0.00            
ATOM    125  O30 ACD     1      15.570  28.190  17.530  1.00  0.00            
ATOM    126  H60 ACD     1      16.240  28.860  17.380  1.00  0.00            
ATOM    127  C1  EO8     2      12.170  30.390  25.410  1.00  0.00            
ATOM    128  O1  EO8     2      11.070  29.980  24.540  1.00  0.00            
ATOM    129  C2  EO8     2      10.760  30.690  23.320  1.00  0.00            
ATOM    130  C3  EO8     2       9.210  30.390  23.020  1.00  0.00            
ATOM    131  O2  EO8     2       9.190  28.880  22.910  1.00  0.00            
ATOM    132  C4  EO8     2       7.910  28.280  22.790  1.00  0.00            
ATOM    133  O3  EO8     2       6.870  28.930  22.720  1.00  0.00            
ATOM    134  C5  EO8     2       7.910  26.820  22.660  1.00  0.00            
ATOM    135  C6  EO8     2       6.760  26.180  22.530  1.00  0.00            
ATOM    136  C7  EO8     2       5.430  26.690  22.860  1.00  0.00            
ATOM    137  N1  EO8     2       6.850  24.800  22.420  1.00  0.00            
ATOM    138  C8  EO8     2       7.970  24.140  22.020  1.00  0.00            
ATOM    139  C9  EO8     2       7.730  22.700  21.690  1.00  0.00            
ATOM    140  C10 EO8     2       9.190  24.730  22.050  1.00  0.00            
ATOM    141  C11 EO8     2      10.470  24.100  21.590  1.00  0.00            
ATOM    142  O4  EO8     2      10.620  23.180  20.840  1.00  0.00            
ATOM    143  O5  EO8     2      11.520  24.810  22.080  1.00  0.00            
ATOM    144  C12 EO8     2      12.890  24.390  21.900  1.00  0.00            
ATOM    145  C13 EO8     2      13.780  25.630  21.990  1.00  0.00            
ATOM    146  C14 EO8     2      13.230  23.290  22.910  1.00  0.00            
ATOM    147  C15 EO8     2       9.260  26.170  22.610  1.00  0.00            
ATOM    148  C16 EO8     2       9.870  26.180  24.000  1.00  0.00            
ATOM    149  C17 EO8     2      11.120  26.770  24.280  1.00  0.00            
ATOM    150  C18 EO8     2      11.790  26.620  25.570  1.00  0.00            
ATOM    151  C19 EO8     2      11.170  25.860  26.560  1.00  0.00            
ATOM    152  C20 EO8     2       9.910  25.280  26.280  1.00  0.00            
ATOM    153  N2  EO8     2       9.230  24.500  27.360  1.00  0.00            
ATOM    154  O6  EO8     2       8.040  24.320  27.250  1.00  0.00            
ATOM    155  O7  EO8     2       9.840  24.120  28.360  1.00  0.00            
ATOM    156  C21 EO8     2       9.280  25.420  25.020  1.00  0.00            
ATOM    157  H1  EO8     2      11.960  31.410  25.770  1.00  0.00            
ATOM    158  H2  EO8     2      12.180  29.780  26.320  1.00  0.00            
ATOM    159  H3  EO8     2      13.100  30.340  24.830  1.00  0.00            
ATOM    160  H4  EO8     2      11.380  30.360  22.480  1.00  0.00            
ATOM    161  H5  EO8     2      11.050  31.750  23.440  1.00  0.00            
ATOM    162  H6  EO8     2       8.990  30.810  22.030  1.00  0.00            
ATOM    163  H7  EO8     2       8.560  30.690  23.850  1.00  0.00            
ATOM    164  H8  EO8     2       4.710  25.870  22.800  1.00  0.00            
ATOM    165  H9  EO8     2       5.410  27.190  23.840  1.00  0.00            
ATOM    166  H10 EO8     2       5.110  27.370  22.060  1.00  0.00            
ATOM    167  H11 EO8     2       6.010  24.340  22.100  1.00  0.00            
ATOM    168  H12 EO8     2       6.670  22.460  21.780  1.00  0.00            
ATOM    169  H13 EO8     2       8.140  22.560  20.680  1.00  0.00            
ATOM    170  H14 EO8     2       8.200  21.910  22.290  1.00  0.00            
ATOM    171  H15 EO8     2      12.970  23.870  20.940  1.00  0.00            
ATOM    172  H16 EO8     2      13.390  26.450  21.380  1.00  0.00            
ATOM    173  H17 EO8     2      13.740  26.090  22.990  1.00  0.00            
ATOM    174  H18 EO8     2      14.770  25.420  21.580  1.00  0.00            
ATOM    175  H19 EO8     2      13.000  23.740  23.880  1.00  0.00            
ATOM    176  H20 EO8     2      12.580  22.440  22.660  1.00  0.00            
ATOM    177  H21 EO8     2      14.250  22.900  22.810  1.00  0.00            
ATOM    178  H22 EO8     2       9.870  26.760  21.920  1.00  0.00            
ATOM    179  H23 EO8     2      11.560  27.340  23.470  1.00  0.00            
ATOM    180  H24 EO8     2      12.720  27.120  25.810  1.00  0.00            
ATOM    181  H25 EO8     2      11.680  25.740  27.500  1.00  0.00            
ATOM    182  H26 EO8     2       8.350  24.940  24.760  1.00  0.00            
TER
ENDMDL
MODEL        1
ATOM      1  H1  ACD     1      18.240  23.650  23.400  1.00  0.00            
ATOM      2  O1  ACD     1      17.830  24.290  22.820  1.00  0.00            
ATOM      3  C1  ACD     1      17.800  23.530  21.660  1.00  0.00            
ATOM      4  H2  ACD     1      17.320  22.560  21.830  1.00  0.00            
ATOM      5  H3  ACD     1      18.850  23.300  21.450  1.00  0.00            
ATOM      6  C2  ACD     1      17.210  24.270  20.510  1.00  0.00            
ATOM      7  H4  ACD     1      16.240  24.660  20.840  1.00  0.00            
ATOM      8  O2  ACD     1      17.950  25.380  20.060  1.00  0.00            
ATOM      9  C3  ACD     1      17.220  26.190  19.090  1.00  0.00            
ATOM     10  H5  ACD     1      17.850  27.030  18.760  1.00  0.00            
ATOM     11  O3  ACD     1      16.010  26.670  19.660  1.00  0.00            
ATOM     12  C4  ACD     1      15.820  27.940  20.380  1.00  0.00            
ATOM     13  H6  ACD     1      16.100  28.720  19.670  1.00  0.00            
ATOM     14  C5  ACD     1      14.340  28.080  20.740  1.00  0.00            
ATOM     15  H7  ACD     1      14.040  27.070  21.050  1.00  0.00            
ATOM     16  O4  ACD     1      13.620  28.420  19.540  1.00  0.00            
ATOM     17  H8  ACD     1      12.730  28.770  19.640  1.00  0.00            
ATOM     18  C6  ACD     1      14.090  29.040  21.890  1.00  0.00            
ATOM     19  H9  ACD     1      14.240  30.060  21.540  1.00  0.00            
ATOM     20  O5  ACD     1      12.770  28.980  22.310  1.00  0.00            
ATOM     21  H10 ACD     1      12.170  29.500  21.770  1.00  0.00            
ATOM     22  C7  ACD     1      15.050  28.820  23.140  1.00  0.00            
ATOM     23  H11 ACD     1      14.900  29.470  24.010  1.00  0.00            
ATOM     24  O6  ACD     1      16.370  28.940  22.620  1.00  0.00            
ATOM     25  C8  ACD     1      16.790  28.030  21.550  1.00  0.00            
ATOM     26  H12 ACD     1      16.840  27.040  22.030  1.00  0.00            
ATOM     27  C9  ACD     1      18.170  28.500  21.180  1.00  0.00            
ATOM     28  H13 ACD     1      18.750  28.650  22.100  1.00  0.00            
ATOM     29  H14 ACD     1      18.670  27.840  20.470  1.00  0.00            
ATOM     30  O7  ACD     1      18.150  29.810  20.540  1.00  0.00            
ATOM     31  H15 ACD     1      17.600  30.490  20.950  1.00  0.00            
ATOM     32  O8  ACD     1      14.870  27.520  23.640  1.00  0.00            
ATOM     33  C10 ACD     1      14.930  27.310  25.060  1.00  0.00            
ATOM     34  H16 ACD     1      15.280  28.170  25.650  1.00  0.00            
ATOM     35  C11 ACD     1      13.410  27.170  25.430  1.00  0.00            
ATOM     36  H17 ACD     1      13.020  26.430  24.730  1.00  0.00            
ATOM     37  O9  ACD     1      12.680  28.460  25.210  1.00  0.00            
ATOM     38  H18 ACD     1      12.730  28.760  24.300  1.00  0.00            
ATOM     39  C12 ACD     1      13.350  26.650  26.870  1.00  0.00            
ATOM     40  H19 ACD     1      13.780  27.440  27.500  1.00  0.00            
ATOM     41  O10 ACD     1      12.000  26.470  27.190  1.00  0.00            
ATOM     42  H20 ACD     1      11.760  25.540  27.110  1.00  0.00            
ATOM     43  C13 ACD     1      14.130  25.350  27.060  1.00  0.00            
ATOM     44  H21 ACD     1      13.980  25.040  28.100  1.00  0.00            
ATOM     45  O11 ACD     1      15.490  25.500  26.770  1.00  0.00            
ATOM     46  C14 ACD     1      15.770  25.990  25.430  1.00  0.00            
ATOM     47  H22 ACD     1      15.430  25.200  24.750  1.00  0.00            
ATOM     48  C15 ACD     1      17.300  26.270  25.350  1.00  0.00            
ATOM     49  H23 ACD     1      17.780  25.300  25.540  1.00  0.00            
ATOM     50  H24 ACD     1      17.540  26.680  24.360  1.00  0.00            
ATOM     51  O12 ACD     1      17.800  27.180  26.280  1.00  0.00            
ATOM     52  H25 ACD     1      17.290  27.960  26.040  1.00  0.00            
ATOM     53  O13 ACD     1      13.600  24.280  26.250  1.00  0.00            
ATOM     54  C16 ACD     1      13.250  23.090  26.910  1.00  0.00            
ATOM     55  H26 ACD     1      13.690  23.150  27.910  1.00  0.00            
ATOM     56  C17 ACD     1      11.760  22.930  27.110  1.00  0.00            
ATOM     57  H27 ACD     1      11.240  23.000  26.150  1.00  0.00            
ATOM     58  O14 ACD     1      11.260  23.970  27.970  1.00  0.00            
ATOM     59  H28 ACD     1      10.400  23.580  28.160  1.00  0.00            
ATOM     60  C18 ACD     1      11.560  21.490  27.690  1.00  0.00            
ATOM     61  H29 ACD     1      12.070  21.510  28.660  1.00  0.00            
ATOM     62  O15 ACD     1      10.150  21.280  27.860  1.00  0.00            
ATOM     63  H30 ACD     1       9.870  20.780  28.630  1.00  0.00            
ATOM     64  C19 ACD     1      12.250  20.440  26.790  1.00  0.00            
ATOM     65  H31 ACD     1      12.190  19.500  27.340  1.00  0.00            
ATOM     66  O16 ACD     1      13.600  20.670  26.780  1.00  0.00            
ATOM     67  C20 ACD     1      13.950  21.990  26.200  1.00  0.00            
ATOM     68  H32 ACD     1      13.630  21.860  25.160  1.00  0.00            
ATOM     69  C21 ACD     1      15.450  22.130  26.100  1.00  0.00            
ATOM     70  H33 ACD     1      15.810  21.250  25.550  1.00  0.00            
ATOM     71  H34 ACD     1      15.730  22.970  25.450  1.00  0.00            
ATOM     72  O17 ACD     1      16.120  22.360  27.320  1.00  0.00            
ATOM     73  H35 ACD     1      16.900  22.880  27.130  1.00  0.00            
ATOM     74  O18 ACD     1      11.780  20.350  25.460  1.00  0.00            
ATOM     75  C22 ACD     1      11.550  19.070  24.890  1.00  0.00            
ATOM     76  H36 ACD     1      10.840  18.420  25.420  1.00  0.00            
ATOM     77  C23 ACD     1      10.840  19.410  23.550  1.00  0.00            
ATOM     78  H37 ACD     1      11.360  20.300  23.170  1.00  0.00            
ATOM     79  O19 ACD     1       9.470  19.780  23.710  1.00  0.00            
ATOM     80  H38 ACD     1       9.300  20.280  24.510  1.00  0.00            
ATOM     81  C24 ACD     1      11.120  18.430  22.410  1.00  0.00            
ATOM     82  H39 ACD     1      10.590  17.500  22.600  1.00  0.00            
ATOM     83  O20 ACD     1      10.670  18.870  21.110  1.00  0.00            
ATOM     84  H40 ACD     1      10.470  19.800  21.180  1.00  0.00            
ATOM     85  C25 ACD     1      12.630  18.130  22.300  1.00  0.00            
ATOM     86  H41 ACD     1      12.810  17.350  21.550  1.00  0.00            
ATOM     87  O21 ACD     1      13.020  17.530  23.560  1.00  0.00            
ATOM     88  C26 ACD     1      12.970  18.370  24.760  1.00  0.00            
ATOM     89  H42 ACD     1      13.700  19.180  24.620  1.00  0.00            
ATOM     90  C27 ACD     1      13.440  17.400  25.920  1.00  0.00            
ATOM     91  H43 ACD     1      14.370  16.860  25.690  1.00  0.00            
ATOM     92  H44 ACD     1      13.570  17.950  26.860  1.00  0.00            
ATOM     93  O22 ACD     1      12.500  16.390  26.380  1.00  0.00            
ATOM     94  H45 ACD     1      12.080  16.000  25.610  1.00  0.00            
ATOM     95  O23 ACD     1      13.420  19.240  22.080  1.00  0.00            
ATOM     96  C28 ACD     1      14.470  19.250  21.100  1.00  0.00            
ATOM     97  H46 ACD     1      14.780  18.260  20.720  1.00  0.00            
ATOM     98  C29 ACD     1      15.700  19.930  21.660  1.00  0.00            
ATOM     99  H47 ACD     1      15.310  20.850  22.110  1.00  0.00            
ATOM    100  O24 ACD     1      16.650  20.150  20.530  1.00  0.00            
ATOM    101  C30 ACD     1      16.390  19.000  22.690  1.00  0.00            
ATOM    102  H48 ACD     1      15.700  18.720  23.500  1.00  0.00            
ATOM    103  H49 ACD     1      16.840  18.120  22.210  1.00  0.00            
ATOM    104  O25 ACD     1      17.550  19.560  23.350  1.00  0.00            
ATOM    105  H50 ACD     1      17.870  18.870  23.940  1.00  0.00            
ATOM    106  C31 ACD     1      13.920  19.990  19.880  1.00  0.00            
ATOM    107  H51 ACD     1      13.530  20.970  20.180  1.00  0.00            
ATOM    108  O26 ACD     1      12.780  19.280  19.350  1.00  0.00            
ATOM    109  H52 ACD     1      12.160  18.940  20.010  1.00  0.00            
ATOM    110  C32 ACD     1      14.980  20.350  18.850  1.00  0.00            
ATOM    111  H53 ACD     1      15.310  19.390  18.430  1.00  0.00            
ATOM    112  O27 ACD     1      14.430  21.180  17.780  1.00  0.00            
ATOM    113  H54 ACD     1      13.530  20.850  17.660  1.00  0.00            
ATOM    114  C33 ACD     1      16.230  20.930  19.420  1.00  0.00            
ATOM    115  H55 ACD     1      17.030  20.920  18.680  1.00  0.00            
ATOM    116  O28 ACD     1      16.090  22.220  19.870  1.00  0.00            
ATOM    117  C34 ACD     1      16.940  23.300  19.340  1.00  0.00            
ATOM    118  H56 ACD     1      17.840  22.850  18.900  1.00  0.00            
ATOM    119  C35 ACD     1      16.190  23.990  18.280  1.00  0.00            
ATOM    120  H57 ACD     1      15.200  24.290  18.640  1.00  0.00            
ATOM    121  O29 ACD     1      16.070  23.180  17.140  1.00  0.00            
ATOM    122  H58 ACD     1      15.670  22.350  17.420  1.00  0.00            
ATOM    123  C36 ACD     1      16.960  25.350  17.880  1.00  0.00            
ATOM    124  H59 ACD     1      17.950  25.060  17.500  1.00  0.00            
ATOM    125  O30 ACD     1      16.360  26.070  16.780  1.00  0.00            
ATOM    126  H60 ACD     1      15.530  26.400  17.120  1.00  0.00            
ATOM    127  C1  EO8     2       9.560  29.520  24.260  1.00  0.00            
ATOM    128  O1  EO8     2       8.270  29.190  23.680  1.00  0.00            
ATOM    129  C2  EO8     2       8.270  29.090  22.270  1.00  0.00            
ATOM    130  C3  EO8     2       6.940  28.440  21.720  1.00  0.00            
ATOM    131  O2  EO8     2       7.090  27.020  21.770  1.00  0.00            
ATOM    132  C4  EO8     2       6.040  26.210  21.520  1.00  0.00            
ATOM    133  O3  EO8     2       4.900  26.630  21.440  1.00  0.00            
ATOM    134  C5  EO8     2       6.370  24.750  21.720  1.00  0.00            
ATOM    135  C6  EO8     2       5.490  23.780  21.590  1.00  0.00            
ATOM    136  C7  EO8     2       4.040  23.910  21.510  1.00  0.00            
ATOM    137  N1  EO8     2       5.910  22.540  21.460  1.00  0.00            
ATOM    138  C8  EO8     2       7.190  22.110  21.320  1.00  0.00            
ATOM    139  C9  EO8     2       7.280  20.630  20.990  1.00  0.00            
ATOM    140  C10 EO8     2       8.210  22.970  21.550  1.00  0.00            
ATOM    141  C11 EO8     2       9.680  22.580  21.380  1.00  0.00            
ATOM    142  O4  EO8     2      10.090  21.450  21.130  1.00  0.00            
ATOM    143  O5  EO8     2      10.440  23.700  21.540  1.00  0.00            
ATOM    144  C12 EO8     2      11.880  23.570  21.340  1.00  0.00            
ATOM    145  C13 EO8     2      12.270  24.980  20.940  1.00  0.00            
ATOM    146  C14 EO8     2      12.590  22.950  22.610  1.00  0.00            
ATOM    147  C15 EO8     2       7.890  24.410  21.870  1.00  0.00            
ATOM    148  C16 EO8     2       8.420  24.850  23.300  1.00  0.00            
ATOM    149  C17 EO8     2       9.450  25.750  23.420  1.00  0.00            
ATOM    150  C18 EO8     2       9.810  26.150  24.680  1.00  0.00            
ATOM    151  C19 EO8     2       9.210  25.740  25.810  1.00  0.00            
ATOM    152  C20 EO8     2       8.150  24.740  25.710  1.00  0.00            
ATOM    153  N2  EO8     2       7.400  24.300  26.920  1.00  0.00            
ATOM    154  O6  EO8     2       6.230  23.930  26.870  1.00  0.00            
ATOM    155  O7  EO8     2       7.960  24.180  27.990  1.00  0.00            
ATOM    156  C21 EO8     2       7.780  24.340  24.390  1.00  0.00            
ATOM    157  H1  EO8     2      10.310  28.780  23.960  1.00  0.00            
ATOM    158  H2  EO8     2      10.060  30.400  23.860  1.00  0.00            
ATOM    159  H3  EO8     2       9.580  29.520  25.360  1.00  0.00            
ATOM    160  H4  EO8     2       9.160  28.540  21.950  1.00  0.00            
ATOM    161  H5  EO8     2       8.410  30.060  21.780  1.00  0.00            
ATOM    162  H6  EO8     2       6.830  28.740  20.670  1.00  0.00            
ATOM    163  H7  EO8     2       6.090  28.920  22.210  1.00  0.00            
ATOM    164  H8  EO8     2       3.490  22.960  21.540  1.00  0.00            
ATOM    165  H9  EO8     2       3.700  24.500  22.370  1.00  0.00            
ATOM    166  H10 EO8     2       3.640  24.430  20.630  1.00  0.00            
ATOM    167  H11 EO8     2       5.310  21.860  21.910  1.00  0.00            
ATOM    168  H12 EO8     2       7.830  20.170  21.820  1.00  0.00            
ATOM    169  H13 EO8     2       6.300  20.140  20.970  1.00  0.00            
ATOM    170  H14 EO8     2       7.770  20.350  20.050  1.00  0.00            
ATOM    171  H15 EO8     2      12.070  22.910  20.490  1.00  0.00            
ATOM    172  H16 EO8     2      11.580  25.380  20.190  1.00  0.00            
ATOM    173  H17 EO8     2      12.290  25.680  21.790  1.00  0.00            
ATOM    174  H18 EO8     2      13.290  24.930  20.550  1.00  0.00            
ATOM    175  H19 EO8     2      12.810  23.740  23.350  1.00  0.00            
ATOM    176  H20 EO8     2      11.960  22.160  23.040  1.00  0.00            
ATOM    177  H21 EO8     2      13.500  22.440  22.290  1.00  0.00            
ATOM    178  H22 EO8     2       8.400  25.050  21.140  1.00  0.00            
ATOM    179  H23 EO8     2       9.910  26.240  22.570  1.00  0.00            
ATOM    180  H24 EO8     2      10.600  26.900  24.790  1.00  0.00            
ATOM    181  H25 EO8     2       9.470  26.080  26.810  1.00  0.00            
ATOM    182  H26 EO8     2       7.130  23.480  24.260  1.00  0.00            
TER
ENDMDL
MODEL        1
ATOM      1  H1  ACD     1      11.370  27.960   2.410  1.00  0.00            
ATOM      2  O1  ACD     1      12.310  28.040   2.590  1.00  0.00            
ATOM      3  C1  ACD     1      12.400  28.490   3.920  1.00  0.00            
ATOM      4  H2  ACD     1      11.800  29.390   4.100  1.00  0.00            
ATOM      5  H3  ACD     1      13.460  28.710   4.100  1.00  0.00            
ATOM      6  C2  ACD     1      11.960  27.380   4.980  1.00  0.00            
ATOM      7  H4  ACD     1      12.230  27.820   5.960  1.00  0.00            
ATOM      8  O2  ACD     1      10.500  27.310   4.950  1.00  0.00            
ATOM      9  C3  ACD     1       9.980  26.520   6.050  1.00  0.00            
ATOM     10  H5  ACD     1       8.890  26.510   5.960  1.00  0.00            
ATOM     11  O3  ACD     1      10.560  26.930   7.280  1.00  0.00            
ATOM     12  C4  ACD     1       9.740  27.280   8.370  1.00  0.00            
ATOM     13  H6  ACD     1       8.790  26.740   8.260  1.00  0.00            
ATOM     14  C5  ACD     1      10.420  26.620   9.570  1.00  0.00            
ATOM     15  H7  ACD     1      11.480  26.870   9.500  1.00  0.00            
ATOM     16  O4  ACD     1      10.230  25.100   9.580  1.00  0.00            
ATOM     17  H8  ACD     1      10.350  24.720  10.450  1.00  0.00            
ATOM     18  C6  ACD     1       9.770  27.190  10.810  1.00  0.00            
ATOM     19  H9  ACD     1       8.760  26.770  10.810  1.00  0.00            
ATOM     20  O5  ACD     1      10.440  26.670  11.910  1.00  0.00            
ATOM     21  H10 ACD     1      10.920  27.410  12.260  1.00  0.00            
ATOM     22  C7  ACD     1       9.730  28.680  10.870  1.00  0.00            
ATOM     23  H11 ACD     1       9.230  29.020  11.780  1.00  0.00            
ATOM     24  O6  ACD     1       8.950  29.060   9.740  1.00  0.00            
ATOM     25  C8  ACD     1       9.500  28.770   8.450  1.00  0.00            
ATOM     26  H12 ACD     1      10.460  29.280   8.320  1.00  0.00            
ATOM     27  C9  ACD     1       8.600  29.300   7.310  1.00  0.00            
ATOM     28  H13 ACD     1       8.920  28.920   6.340  1.00  0.00            
ATOM     29  H14 ACD     1       7.560  28.980   7.480  1.00  0.00            
ATOM     30  O7  ACD     1       8.730  30.680   7.150  1.00  0.00            
ATOM     31  H15 ACD     1       7.850  31.050   7.260  1.00  0.00            
ATOM     32  O8  ACD     1      11.030  29.220  10.820  1.00  0.00            
ATOM     33  C10 ACD     1      11.240  30.390  11.630  1.00  0.00            
ATOM     34  H16 ACD     1      10.320  30.860  12.010  1.00  0.00            
ATOM     35  C11 ACD     1      12.070  29.910  12.880  1.00  0.00            
ATOM     36  H17 ACD     1      12.880  29.320  12.420  1.00  0.00            
ATOM     37  O9  ACD     1      11.280  29.100  13.760  1.00  0.00            
ATOM     38  H18 ACD     1      11.770  28.820  14.540  1.00  0.00            
ATOM     39  C12 ACD     1      12.680  31.120  13.660  1.00  0.00            
ATOM     40  H19 ACD     1      11.920  31.610  14.270  1.00  0.00            
ATOM     41  O10 ACD     1      13.720  30.730  14.560  1.00  0.00            
ATOM     42  H20 ACD     1      14.480  30.570  13.990  1.00  0.00            
ATOM     43  C13 ACD     1      13.280  32.090  12.630  1.00  0.00            
ATOM     44  H21 ACD     1      13.680  33.020  13.070  1.00  0.00            
ATOM     45  O11 ACD     1      12.290  32.490  11.720  1.00  0.00            
ATOM     46  C14 ACD     1      11.910  31.510  10.830  1.00  0.00            
ATOM     47  H22 ACD     1      12.760  31.130  10.240  1.00  0.00            
ATOM     48  C15 ACD     1      10.920  31.970   9.780  1.00  0.00            
ATOM     49  H23 ACD     1      10.830  31.250   8.960  1.00  0.00            
ATOM     50  H24 ACD     1       9.960  32.080  10.300  1.00  0.00            
ATOM     51  O12 ACD     1      11.240  33.270   9.260  1.00  0.00            
ATOM     52  H25 ACD     1      11.040  33.900   9.950  1.00  0.00            
ATOM     53  O13 ACD     1      14.380  31.430  12.020  1.00  0.00            
ATOM     54  C16 ACD     1      15.600  32.150  11.920  1.00  0.00            
ATOM     55  H26 ACD     1      15.590  33.040  12.560  1.00  0.00            
ATOM     56  C17 ACD     1      16.770  31.230  12.310  1.00  0.00            
ATOM     57  H27 ACD     1      16.510  30.260  11.870  1.00  0.00            
ATOM     58  O14 ACD     1      16.740  31.100  13.720  1.00  0.00            
ATOM     59  H28 ACD     1      16.860  31.900  14.240  1.00  0.00            
ATOM     60  C18 ACD     1      18.160  31.550  11.730  1.00  0.00            
ATOM     61  H29 ACD     1      18.540  32.460  12.210  1.00  0.00            
ATOM     62  O15 ACD     1      19.060  30.480  11.970  1.00  0.00            
ATOM     63  H30 ACD     1      18.760  29.680  11.530  1.00  0.00            
ATOM     64  C19 ACD     1      18.010  31.850  10.270  1.00  0.00            
ATOM     65  H31 ACD     1      18.950  32.100   9.780  1.00  0.00            
ATOM     66  O16 ACD     1      17.060  32.930  10.070  1.00  0.00            
ATOM     67  C20 ACD     1      15.680  32.640  10.410  1.00  0.00            
ATOM     68  H32 ACD     1      15.440  31.790   9.760  1.00  0.00            
ATOM     69  C21 ACD     1      14.860  33.850  10.010  1.00  0.00            
ATOM     70  H33 ACD     1      13.780  33.620  10.070  1.00  0.00            
ATOM     71  H34 ACD     1      14.970  34.550  10.860  1.00  0.00            
ATOM     72  O17 ACD     1      15.170  34.560   8.810  1.00  0.00            
ATOM     73  H35 ACD     1      16.110  34.550   8.650  1.00  0.00            
ATOM     74  O18 ACD     1      17.520  30.740   9.570  1.00  0.00            
ATOM     75  C22 ACD     1      18.490  29.920   8.970  1.00  0.00            
ATOM     76  H36 ACD     1      19.480  30.220   9.330  1.00  0.00            
ATOM     77  C23 ACD     1      18.200  28.440   9.280  1.00  0.00            
ATOM     78  H37 ACD     1      17.120  28.380   9.070  1.00  0.00            
ATOM     79  O19 ACD     1      18.360  28.170  10.670  1.00  0.00            
ATOM     80  H38 ACD     1      17.490  28.110  11.080  1.00  0.00            
ATOM     81  C24 ACD     1      19.010  27.530   8.400  1.00  0.00            
ATOM     82  H39 ACD     1      20.080  27.730   8.540  1.00  0.00            
ATOM     83  O20 ACD     1      18.740  26.120   8.690  1.00  0.00            
ATOM     84  H40 ACD     1      19.050  25.880   9.570  1.00  0.00            
ATOM     85  C25 ACD     1      18.700  27.780   6.950  1.00  0.00            
ATOM     86  H41 ACD     1      19.330  27.140   6.320  1.00  0.00            
ATOM     87  O21 ACD     1      19.000  29.140   6.620  1.00  0.00            
ATOM     88  C26 ACD     1      18.340  30.120   7.440  1.00  0.00            
ATOM     89  H42 ACD     1      17.300  30.000   7.120  1.00  0.00            
ATOM     90  C27 ACD     1      18.810  31.470   6.900  1.00  0.00            
ATOM     91  H43 ACD     1      18.400  32.360   7.410  1.00  0.00            
ATOM     92  H44 ACD     1      19.830  31.540   7.290  1.00  0.00            
ATOM     93  O22 ACD     1      18.860  31.410   5.510  1.00  0.00            
ATOM     94  H45 ACD     1      19.000  30.470   5.340  1.00  0.00            
ATOM     95  O23 ACD     1      17.350  27.520   6.650  1.00  0.00            
ATOM     96  C28 ACD     1      17.140  26.850   5.470  1.00  0.00            
ATOM     97  H46 ACD     1      18.070  26.790   4.880  1.00  0.00            
ATOM     98  C29 ACD     1      16.070  27.730   4.700  1.00  0.00            
ATOM     99  H47 ACD     1      15.340  28.120   5.420  1.00  0.00            
ATOM    100  O24 ACD     1      15.370  27.030   3.720  1.00  0.00            
ATOM    101  C30 ACD     1      16.750  28.930   4.070  1.00  0.00            
ATOM    102  H48 ACD     1      16.020  29.400   3.410  1.00  0.00            
ATOM    103  H49 ACD     1      16.950  29.630   4.890  1.00  0.00            
ATOM    104  O25 ACD     1      17.920  28.730   3.250  1.00  0.00            
ATOM    105  H50 ACD     1      17.670  28.790   2.320  1.00  0.00            
ATOM    106  C31 ACD     1      16.600  25.480   5.910  1.00  0.00            
ATOM    107  H51 ACD     1      15.890  25.740   6.710  1.00  0.00            
ATOM    108  O26 ACD     1      17.680  24.630   6.440  1.00  0.00            
ATOM    109  H52 ACD     1      18.020  25.000   7.260  1.00  0.00            
ATOM    110  C32 ACD     1      15.890  24.790   4.770  1.00  0.00            
ATOM    111  H53 ACD     1      16.620  24.490   4.010  1.00  0.00            
ATOM    112  O27 ACD     1      15.300  23.590   5.160  1.00  0.00            
ATOM    113  H54 ACD     1      15.930  23.160   5.750  1.00  0.00            
ATOM    114  C33 ACD     1      14.860  25.750   4.120  1.00  0.00            
ATOM    115  H55 ACD     1      14.410  25.170   3.320  1.00  0.00            
ATOM    116  O28 ACD     1      13.890  26.090   5.090  1.00  0.00            
ATOM    117  C34 ACD     1      12.500  26.010   4.770  1.00  0.00            
ATOM    118  H56 ACD     1      12.470  25.720   3.710  1.00  0.00            
ATOM    119  C35 ACD     1      11.890  24.980   5.710  1.00  0.00            
ATOM    120  H57 ACD     1      12.280  25.230   6.700  1.00  0.00            
ATOM    121  O29 ACD     1      12.210  23.610   5.460  1.00  0.00            
ATOM    122  H58 ACD     1      13.170  23.520   5.420  1.00  0.00            
ATOM    123  C36 ACD     1      10.380  25.100   5.710  1.00  0.00            
ATOM    124  H59 ACD     1      10.080  24.930   4.670  1.00  0.00            
ATOM    125  O30 ACD     1       9.740  24.330   6.730  1.00  0.00            
ATOM    126  H60 ACD     1       9.910  24.920   7.470  1.00  0.00            
ATOM    127  C1  EO8     2      13.380  30.540   7.080  1.00  0.00            
ATOM    128  O1  EO8     2      14.190  29.390   7.360  1.00  0.00            
ATOM    129  C2  EO8     2      14.210  28.950   8.740  1.00  0.00            
ATOM    130  C3  EO8     2      14.390  27.400   8.630  1.00  0.00            
ATOM    131  O2  EO8     2      14.050  26.660   9.830  1.00  0.00            
ATOM    132  C4  EO8     2      14.640  27.000  11.060  1.00  0.00            
ATOM    133  O3  EO8     2      15.620  27.760  11.120  1.00  0.00            
ATOM    134  C5  EO8     2      14.130  26.200  12.200  1.00  0.00            
ATOM    135  C6  EO8     2      14.410  26.590  13.470  1.00  0.00            
ATOM    136  C7  EO8     2      15.110  27.820  13.910  1.00  0.00            
ATOM    137  N1  EO8     2      13.920  25.760  14.470  1.00  0.00            
ATOM    138  C8  EO8     2      13.130  24.620  14.280  1.00  0.00            
ATOM    139  C9  EO8     2      12.860  23.970  15.590  1.00  0.00            
ATOM    140  C10 EO8     2      12.850  24.170  13.050  1.00  0.00            
ATOM    141  C11 EO8     2      12.000  23.010  12.830  1.00  0.00            
ATOM    142  O4  EO8     2      11.550  22.270  13.720  1.00  0.00            
ATOM    143  O5  EO8     2      11.680  22.920  11.520  1.00  0.00            
ATOM    144  C12 EO8     2      10.850  21.860  11.070  1.00  0.00            
ATOM    145  C13 EO8     2       9.320  22.060  11.450  1.00  0.00            
ATOM    146  C14 EO8     2      11.010  21.740   9.560  1.00  0.00            
ATOM    147  C15 EO8     2      13.330  24.920  11.810  1.00  0.00            
ATOM    148  C16 EO8     2      14.200  23.930  11.040  1.00  0.00            
ATOM    149  C17 EO8     2      13.920  23.560   9.690  1.00  0.00            
ATOM    150  C18 EO8     2      14.860  22.820   8.950  1.00  0.00            
ATOM    151  C19 EO8     2      16.060  22.410   9.460  1.00  0.00            
ATOM    152  C20 EO8     2      16.330  22.810  10.830  1.00  0.00            
ATOM    153  N2  EO8     2      17.570  22.330  11.480  1.00  0.00            
ATOM    154  O6  EO8     2      17.580  22.300  12.700  1.00  0.00            
ATOM    155  O7  EO8     2      18.410  21.670  10.850  1.00  0.00            
ATOM    156  C21 EO8     2      15.400  23.520  11.620  1.00  0.00            
ATOM    157  H1  EO8     2      13.620  30.740   6.030  1.00  0.00            
ATOM    158  H2  EO8     2      12.330  30.320   7.300  1.00  0.00            
ATOM    159  H3  EO8     2      13.650  31.480   7.580  1.00  0.00            
ATOM    160  H4  EO8     2      13.210  29.040   9.180  1.00  0.00            
ATOM    161  H5  EO8     2      14.930  29.450   9.400  1.00  0.00            
ATOM    162  H6  EO8     2      15.440  27.240   8.360  1.00  0.00            
ATOM    163  H7  EO8     2      13.780  27.050   7.790  1.00  0.00            
ATOM    164  H8  EO8     2      15.270  27.880  14.990  1.00  0.00            
ATOM    165  H9  EO8     2      16.080  27.720  13.400  1.00  0.00            
ATOM    166  H10 EO8     2      14.490  28.670  13.620  1.00  0.00            
ATOM    167  H11 EO8     2      14.130  26.050  15.420  1.00  0.00            
ATOM    168  H12 EO8     2      13.620  24.220  16.340  1.00  0.00            
ATOM    169  H13 EO8     2      11.860  24.260  15.950  1.00  0.00            
ATOM    170  H14 EO8     2      12.900  22.890  15.400  1.00  0.00            
ATOM    171  H15 EO8     2      11.210  20.920  11.500  1.00  0.00            
ATOM    172  H16 EO8     2       9.100  21.650  12.440  1.00  0.00            
ATOM    173  H17 EO8     2       9.150  23.140  11.550  1.00  0.00            
ATOM    174  H18 EO8     2       8.580  21.600  10.780  1.00  0.00            
ATOM    175  H19 EO8     2      10.770  22.660   9.020  1.00  0.00            
ATOM    176  H20 EO8     2      12.000  21.390   9.260  1.00  0.00            
ATOM    177  H21 EO8     2      10.300  20.990   9.190  1.00  0.00            
ATOM    178  H22 EO8     2      12.400  25.240  11.320  1.00  0.00            
ATOM    179  H23 EO8     2      12.950  23.850   9.300  1.00  0.00            
ATOM    180  H24 EO8     2      14.630  22.520   7.930  1.00  0.00            
ATOM    181  H25 EO8     2      16.770  21.800   8.920  1.00  0.00            
ATOM    182  H26 EO8     2      15.560  23.870  12.640  1.00  0.00            
TER
ENDMDL
MODEL        1
ATOM      1  H1  ACD     1      16.770  30.120  35.930  1.00  0.00            
ATOM      2  O1  ACD     1      17.340  29.840  36.650  1.00  0.00            
ATOM      3  C1  ACD     1      18.690  29.830  36.150  1.00  0.00            
ATOM      4  H2  ACD     1      18.810  30.840  35.730  1.00  0.00            
ATOM      5  H3  ACD     1      18.580  29.060  35.370  1.00  0.00            
ATOM      6  C2  ACD     1      19.730  29.480  37.140  1.00  0.00            
ATOM      7  H4  ACD     1      19.580  30.180  37.970  1.00  0.00            
ATOM      8  O2  ACD     1      19.420  28.180  37.650  1.00  0.00            
ATOM      9  C3  ACD     1      20.220  27.830  38.710  1.00  0.00            
ATOM     10  H5  ACD     1      19.830  26.840  38.970  1.00  0.00            
ATOM     11  O3  ACD     1      20.290  28.800  39.810  1.00  0.00            
ATOM     12  C4  ACD     1      19.630  28.420  41.030  1.00  0.00            
ATOM     13  H6  ACD     1      19.010  27.540  40.830  1.00  0.00            
ATOM     14  C5  ACD     1      20.680  28.130  42.010  1.00  0.00            
ATOM     15  H7  ACD     1      21.320  29.010  42.190  1.00  0.00            
ATOM     16  O4  ACD     1      21.460  26.960  41.630  1.00  0.00            
ATOM     17  H8  ACD     1      21.970  27.080  40.820  1.00  0.00            
ATOM     18  C6  ACD     1      20.040  27.890  43.340  1.00  0.00            
ATOM     19  H9  ACD     1      19.540  26.910  43.320  1.00  0.00            
ATOM     20  O5  ACD     1      21.040  27.860  44.280  1.00  0.00            
ATOM     21  H10 ACD     1      21.780  27.520  43.770  1.00  0.00            
ATOM     22  C7  ACD     1      19.120  29.030  43.730  1.00  0.00            
ATOM     23  H11 ACD     1      18.660  28.820  44.710  1.00  0.00            
ATOM     24  O6  ACD     1      18.080  29.010  42.680  1.00  0.00            
ATOM     25  C8  ACD     1      18.560  29.470  41.420  1.00  0.00            
ATOM     26  H12 ACD     1      19.010  30.460  41.570  1.00  0.00            
ATOM     27  C9  ACD     1      17.430  29.610  40.410  1.00  0.00            
ATOM     28  H13 ACD     1      17.770  29.840  39.390  1.00  0.00            
ATOM     29  H14 ACD     1      16.970  28.620  40.330  1.00  0.00            
ATOM     30  O7  ACD     1      16.500  30.470  40.960  1.00  0.00            
ATOM     31  H15 ACD     1      16.420  30.220  41.880  1.00  0.00            
ATOM     32  O8  ACD     1      19.860  30.230  43.870  1.00  0.00            
ATOM     33  C10 ACD     1      19.770  31.160  44.930  1.00  0.00            
ATOM     34  H16 ACD     1      19.510  30.540  45.800  1.00  0.00            
ATOM     35  C11 ACD     1      21.240  31.640  45.060  1.00  0.00            
ATOM     36  H17 ACD     1      21.550  31.740  44.010  1.00  0.00            
ATOM     37  O9  ACD     1      21.970  30.550  45.710  1.00  0.00            
ATOM     38  H18 ACD     1      21.850  29.690  45.300  1.00  0.00            
ATOM     39  C12 ACD     1      21.430  33.010  45.750  1.00  0.00            
ATOM     40  H19 ACD     1      21.250  32.880  46.820  1.00  0.00            
ATOM     41  O10 ACD     1      22.760  33.520  45.550  1.00  0.00            
ATOM     42  H20 ACD     1      22.680  34.040  44.740  1.00  0.00            
ATOM     43  C13 ACD     1      20.440  34.010  45.130  1.00  0.00            
ATOM     44  H21 ACD     1      20.560  34.900  45.750  1.00  0.00            
ATOM     45  O11 ACD     1      19.100  33.550  45.200  1.00  0.00            
ATOM     46  C14 ACD     1      18.780  32.250  44.530  1.00  0.00            
ATOM     47  H22 ACD     1      18.820  32.240  43.430  1.00  0.00            
ATOM     48  C15 ACD     1      17.310  31.930  44.940  1.00  0.00            
ATOM     49  H23 ACD     1      17.140  30.850  45.010  1.00  0.00            
ATOM     50  H24 ACD     1      17.130  32.300  45.950  1.00  0.00            
ATOM     51  O12 ACD     1      16.210  32.580  44.140  1.00  0.00            
ATOM     52  H25 ACD     1      15.420  32.070  43.940  1.00  0.00            
ATOM     53  O13 ACD     1      20.750  34.250  43.690  1.00  0.00            
ATOM     54  C16 ACD     1      20.630  35.660  43.250  1.00  0.00            
ATOM     55  H26 ACD     1      20.540  36.370  44.080  1.00  0.00            
ATOM     56  C17 ACD     1      21.980  35.910  42.710  1.00  0.00            
ATOM     57  H27 ACD     1      22.310  35.260  41.890  1.00  0.00            
ATOM     58  O14 ACD     1      23.060  35.710  43.680  1.00  0.00            
ATOM     59  H28 ACD     1      23.830  36.230  43.430  1.00  0.00            
ATOM     60  C18 ACD     1      21.970  37.340  42.270  1.00  0.00            
ATOM     61  H29 ACD     1      21.740  37.950  43.140  1.00  0.00            
ATOM     62  O15 ACD     1      23.260  37.660  41.760  1.00  0.00            
ATOM     63  H30 ACD     1      23.230  37.520  40.810  1.00  0.00            
ATOM     64  C19 ACD     1      20.940  37.470  41.130  1.00  0.00            
ATOM     65  H31 ACD     1      20.960  38.520  40.830  1.00  0.00            
ATOM     66  O16 ACD     1      19.670  37.170  41.680  1.00  0.00            
ATOM     67  C20 ACD     1      19.450  35.890  42.290  1.00  0.00            
ATOM     68  H32 ACD     1      19.530  35.110  41.520  1.00  0.00            
ATOM     69  C21 ACD     1      18.060  35.750  42.910  1.00  0.00            
ATOM     70  H33 ACD     1      17.470  35.780  41.990  1.00  0.00            
ATOM     71  H34 ACD     1      17.960  34.700  43.240  1.00  0.00            
ATOM     72  O17 ACD     1      17.710  36.700  43.920  1.00  0.00            
ATOM     73  H35 ACD     1      16.760  36.550  43.980  1.00  0.00            
ATOM     74  O18 ACD     1      21.350  36.600  40.010  1.00  0.00            
ATOM     75  C22 ACD     1      21.450  37.180  38.680  1.00  0.00            
ATOM     76  H36 ACD     1      21.370  38.280  38.700  1.00  0.00            
ATOM     77  C23 ACD     1      22.840  36.820  38.210  1.00  0.00            
ATOM     78  H37 ACD     1      23.020  35.760  38.390  1.00  0.00            
ATOM     79  O19 ACD     1      23.830  37.550  38.980  1.00  0.00            
ATOM     80  H38 ACD     1      24.510  37.860  38.370  1.00  0.00            
ATOM     81  C24 ACD     1      22.990  37.100  36.640  1.00  0.00            
ATOM     82  H39 ACD     1      22.840  38.180  36.550  1.00  0.00            
ATOM     83  O20 ACD     1      24.240  36.730  35.980  1.00  0.00            
ATOM     84  H40 ACD     1      24.220  35.800  35.770  1.00  0.00            
ATOM     85  C25 ACD     1      21.800  36.410  35.900  1.00  0.00            
ATOM     86  H41 ACD     1      21.860  36.500  34.820  1.00  0.00            
ATOM     87  O21 ACD     1      20.620  36.970  36.420  1.00  0.00            
ATOM     88  C26 ACD     1      20.330  36.730  37.770  1.00  0.00            
ATOM     89  H42 ACD     1      20.150  35.660  37.930  1.00  0.00            
ATOM     90  C27 ACD     1      18.970  37.370  38.160  1.00  0.00            
ATOM     91  H43 ACD     1      18.180  36.930  37.540  1.00  0.00            
ATOM     92  H44 ACD     1      18.660  37.200  39.190  1.00  0.00            
ATOM     93  O22 ACD     1      18.910  38.790  37.900  1.00  0.00            
ATOM     94  H45 ACD     1      17.950  38.850  37.950  1.00  0.00            
ATOM     95  O23 ACD     1      21.860  35.020  36.260  1.00  0.00            
ATOM     96  C28 ACD     1      21.870  34.130  35.190  1.00  0.00            
ATOM     97  H46 ACD     1      22.000  34.640  34.220  1.00  0.00            
ATOM     98  C29 ACD     1      20.560  33.330  35.190  1.00  0.00            
ATOM     99  H47 ACD     1      20.430  32.950  36.210  1.00  0.00            
ATOM    100  O24 ACD     1      20.740  32.170  34.490  1.00  0.00            
ATOM    101  C30 ACD     1      19.280  34.070  34.780  1.00  0.00            
ATOM    102  H48 ACD     1      18.400  33.510  35.110  1.00  0.00            
ATOM    103  H49 ACD     1      19.290  34.900  35.510  1.00  0.00            
ATOM    104  O25 ACD     1      19.250  34.420  33.370  1.00  0.00            
ATOM    105  H50 ACD     1      19.220  33.620  32.840  1.00  0.00            
ATOM    106  C31 ACD     1      23.080  33.250  35.450  1.00  0.00            
ATOM    107  H51 ACD     1      23.010  33.060  36.530  1.00  0.00            
ATOM    108  O26 ACD     1      24.270  34.020  35.200  1.00  0.00            
ATOM    109  H52 ACD     1      25.110  33.540  35.270  1.00  0.00            
ATOM    110  C32 ACD     1      23.060  31.910  34.640  1.00  0.00            
ATOM    111  H53 ACD     1      23.090  32.210  33.580  1.00  0.00            
ATOM    112  O27 ACD     1      24.130  30.980  35.040  1.00  0.00            
ATOM    113  H54 ACD     1      23.820  30.320  35.670  1.00  0.00            
ATOM    114  C33 ACD     1      21.720  31.240  34.860  1.00  0.00            
ATOM    115  H55 ACD     1      21.560  30.410  34.170  1.00  0.00            
ATOM    116  O28 ACD     1      21.580  30.850  36.270  1.00  0.00            
ATOM    117  C34 ACD     1      21.210  29.500  36.560  1.00  0.00            
ATOM    118  H56 ACD     1      21.200  28.910  35.640  1.00  0.00            
ATOM    119  C35 ACD     1      22.240  28.890  37.470  1.00  0.00            
ATOM    120  H57 ACD     1      22.480  29.630  38.250  1.00  0.00            
ATOM    121  O29 ACD     1      23.480  28.620  36.710  1.00  0.00            
ATOM    122  H58 ACD     1      23.920  27.890  37.160  1.00  0.00            
ATOM    123  C36 ACD     1      21.640  27.560  38.120  1.00  0.00            
ATOM    124  H59 ACD     1      21.530  26.850  37.290  1.00  0.00            
ATOM    125  O30 ACD     1      22.540  26.960  39.110  1.00  0.00            
ATOM    126  H60 ACD     1      23.280  26.590  38.610  1.00  0.00            
ATOM    127  C1  EO8     2      19.000  33.030  39.270  1.00  0.00            
ATOM    128  O1  EO8     2      20.370  33.560  39.410  1.00  0.00            
ATOM    129  C2  EO8     2      21.210  32.660  40.120  1.00  0.00            
ATOM    130  C3  EO8     2      22.590  33.230  39.970  1.00  0.00            
ATOM    131  O2  EO8     2      23.560  32.380  39.300  1.00  0.00            
ATOM    132  C4  EO8     2      24.110  31.270  39.780  1.00  0.00            
ATOM    133  O3  EO8     2      23.950  30.930  40.960  1.00  0.00            
ATOM    134  C5  EO8     2      25.120  30.710  38.880  1.00  0.00            
ATOM    135  C6  EO8     2      25.670  29.500  39.130  1.00  0.00            
ATOM    136  C7  EO8     2      25.410  28.600  40.340  1.00  0.00            
ATOM    137  N1  EO8     2      26.740  29.030  38.380  1.00  0.00            
ATOM    138  C8  EO8     2      27.170  29.690  37.250  1.00  0.00            
ATOM    139  C9  EO8     2      28.100  28.800  36.410  1.00  0.00            
ATOM    140  C10 EO8     2      26.760  30.930  37.010  1.00  0.00
[truncated: 1,760,618 more chars]
