# Supplementary material for: Achieving Chemical Accuracy in Cyclodextrin Host–Guest Binding via Integrative Atomistic Modelling
Source: Adv Sci (Weinh). 2025 Dec 14;13(10):e19782. doi: 10.1002/advs.202519782 (PMC12915143; doi:10.1002/advs.202519782)
Supplement: Supplementary file 1 — Supporting Information [file ADVS-13-e19782-s003.zip › all_poses/ACD.ER3.pdb]

MODEL        1
ATOM      1  H1  ACD     1      24.390  16.730  10.810  1.00  0.00            
ATOM      2  O1  ACD     1      25.340  16.600  10.740  1.00  0.00            
ATOM      3  C1  ACD     1      26.040  17.450  11.650  1.00  0.00            
ATOM      4  H2  ACD     1      27.000  16.960  11.880  1.00  0.00            
ATOM      5  H3  ACD     1      25.520  17.500  12.610  1.00  0.00            
ATOM      6  C2  ACD     1      26.210  18.940  11.120  1.00  0.00            
ATOM      7  H4  ACD     1      26.920  19.520  11.720  1.00  0.00            
ATOM      8  O2  ACD     1      26.780  18.760   9.870  1.00  0.00            
ATOM      9  C3  ACD     1      27.260  20.020   9.370  1.00  0.00            
ATOM     10  H5  ACD     1      27.800  19.800   8.450  1.00  0.00            
ATOM     11  O3  ACD     1      28.220  20.660  10.280  1.00  0.00            
ATOM     12  C4  ACD     1      29.580  20.570   9.920  1.00  0.00            
ATOM     13  H6  ACD     1      29.740  20.410   8.850  1.00  0.00            
ATOM     14  C5  ACD     1      30.090  21.950  10.320  1.00  0.00            
ATOM     15  H7  ACD     1      29.660  22.160  11.310  1.00  0.00            
ATOM     16  O4  ACD     1      29.590  23.030   9.470  1.00  0.00            
ATOM     17  H8  ACD     1      29.900  23.930   9.590  1.00  0.00            
ATOM     18  C6  ACD     1      31.640  21.940  10.510  1.00  0.00            
ATOM     19  H9  ACD     1      32.130  21.890   9.530  1.00  0.00            
ATOM     20  O5  ACD     1      32.020  23.180  11.220  1.00  0.00            
ATOM     21  H10 ACD     1      31.630  23.930  10.760  1.00  0.00            
ATOM     22  C7  ACD     1      31.930  20.790  11.470  1.00  0.00            
ATOM     23  H11 ACD     1      33.020  20.780  11.480  1.00  0.00            
ATOM     24  O6  ACD     1      31.540  19.530  10.910  1.00  0.00            
ATOM     25  C8  ACD     1      30.210  19.410  10.700  1.00  0.00            
ATOM     26  H12 ACD     1      29.750  19.370  11.700  1.00  0.00            
ATOM     27  C9  ACD     1      30.070  18.100   9.960  1.00  0.00            
ATOM     28  H13 ACD     1      30.420  17.350  10.680  1.00  0.00            
ATOM     29  H14 ACD     1      29.030  17.800   9.780  1.00  0.00            
ATOM     30  O7  ACD     1      30.930  18.190   8.850  1.00  0.00            
ATOM     31  H15 ACD     1      31.720  18.570   9.240  1.00  0.00            
ATOM     32  O8  ACD     1      31.210  21.030  12.720  1.00  0.00            
ATOM     33  C10 ACD     1      31.920  20.820  13.890  1.00  0.00            
ATOM     34  H16 ACD     1      32.950  20.500  13.650  1.00  0.00            
ATOM     35  C11 ACD     1      32.000  22.140  14.570  1.00  0.00            
ATOM     36  H17 ACD     1      31.040  22.650  14.750  1.00  0.00            
ATOM     37  O9  ACD     1      32.790  23.120  13.770  1.00  0.00            
ATOM     38  H18 ACD     1      32.380  23.210  12.910  1.00  0.00            
ATOM     39  C12 ACD     1      32.620  21.980  15.980  1.00  0.00            
ATOM     40  H19 ACD     1      33.670  21.690  15.860  1.00  0.00            
ATOM     41  O10 ACD     1      32.510  23.210  16.720  1.00  0.00            
ATOM     42  H20 ACD     1      31.590  23.360  16.960  1.00  0.00            
ATOM     43  C13 ACD     1      31.900  20.940  16.770  1.00  0.00            
ATOM     44  H21 ACD     1      32.510  20.780  17.670  1.00  0.00            
ATOM     45  O11 ACD     1      31.880  19.760  16.050  1.00  0.00            
ATOM     46  C14 ACD     1      31.320  19.800  14.770  1.00  0.00            
ATOM     47  H22 ACD     1      30.260  20.070  14.780  1.00  0.00            
ATOM     48  C15 ACD     1      31.420  18.400  14.250  1.00  0.00            
ATOM     49  H23 ACD     1      30.940  17.730  14.970  1.00  0.00            
ATOM     50  H24 ACD     1      30.900  18.310  13.290  1.00  0.00            
ATOM     51  O12 ACD     1      32.730  17.970  14.090  1.00  0.00            
ATOM     52  H25 ACD     1      33.070  17.920  14.990  1.00  0.00            
ATOM     53  O13 ACD     1      30.600  21.390  17.020  1.00  0.00            
ATOM     54  C16 ACD     1      30.300  21.610  18.410  1.00  0.00            
ATOM     55  H26 ACD     1      31.150  21.900  19.040  1.00  0.00            
ATOM     56  C17 ACD     1      29.290  22.770  18.440  1.00  0.00            
ATOM     57  H27 ACD     1      28.580  22.650  17.620  1.00  0.00            
ATOM     58  O14 ACD     1      30.090  23.980  18.160  1.00  0.00            
ATOM     59  H28 ACD     1      29.710  24.800  18.490  1.00  0.00            
ATOM     60  C18 ACD     1      28.450  22.750  19.780  1.00  0.00            
ATOM     61  H29 ACD     1      29.040  23.110  20.630  1.00  0.00            
ATOM     62  O15 ACD     1      27.280  23.550  19.770  1.00  0.00            
ATOM     63  H30 ACD     1      26.530  23.140  19.340  1.00  0.00            
ATOM     64  C19 ACD     1      27.890  21.370  20.170  1.00  0.00            
ATOM     65  H31 ACD     1      27.450  21.450  21.170  1.00  0.00            
ATOM     66  O16 ACD     1      28.960  20.510  20.240  1.00  0.00            
ATOM     67  C20 ACD     1      29.780  20.310  19.080  1.00  0.00            
ATOM     68  H32 ACD     1      29.190  19.810  18.300  1.00  0.00            
ATOM     69  C21 ACD     1      30.840  19.330  19.560  1.00  0.00            
ATOM     70  H33 ACD     1      30.390  18.430  20.010  1.00  0.00            
ATOM     71  H34 ACD     1      31.470  19.100  18.680  1.00  0.00            
ATOM     72  O17 ACD     1      31.630  19.970  20.550  1.00  0.00            
ATOM     73  H35 ACD     1      30.930  20.270  21.130  1.00  0.00            
ATOM     74  O18 ACD     1      26.970  20.920  19.160  1.00  0.00            
ATOM     75  C22 ACD     1      25.800  20.240  19.510  1.00  0.00            
ATOM     76  H36 ACD     1      25.680  20.060  20.590  1.00  0.00            
ATOM     77  C23 ACD     1      24.700  21.250  19.080  1.00  0.00            
ATOM     78  H37 ACD     1      24.960  21.660  18.100  1.00  0.00            
ATOM     79  O19 ACD     1      24.630  22.450  19.930  1.00  0.00            
ATOM     80  H38 ACD     1      24.330  23.170  19.370  1.00  0.00            
ATOM     81  C24 ACD     1      23.380  20.490  18.810  1.00  0.00            
ATOM     82  H39 ACD     1      23.150  20.090  19.810  1.00  0.00            
ATOM     83  O20 ACD     1      22.370  21.360  18.360  1.00  0.00            
ATOM     84  H40 ACD     1      22.510  21.480  17.410  1.00  0.00            
ATOM     85  C25 ACD     1      23.580  19.320  17.820  1.00  0.00            
ATOM     86  H41 ACD     1      22.600  18.830  17.790  1.00  0.00            
ATOM     87  O21 ACD     1      24.510  18.490  18.490  1.00  0.00            
ATOM     88  C26 ACD     1      25.840  18.970  18.710  1.00  0.00            
ATOM     89  H42 ACD     1      26.190  19.130  17.680  1.00  0.00            
ATOM     90  C27 ACD     1      26.670  17.850  19.360  1.00  0.00            
ATOM     91  H43 ACD     1      26.840  17.080  18.600  1.00  0.00            
ATOM     92  H44 ACD     1      27.700  18.240  19.420  1.00  0.00            
ATOM     93  O22 ACD     1      26.200  17.410  20.620  1.00  0.00            
ATOM     94  H45 ACD     1      25.700  16.610  20.430  1.00  0.00            
ATOM     95  O23 ACD     1      24.060  19.750  16.540  1.00  0.00            
ATOM     96  C28 ACD     1      23.210  19.610  15.430  1.00  0.00            
ATOM     97  H46 ACD     1      22.200  19.450  15.830  1.00  0.00            
ATOM     98  C29 ACD     1      23.710  18.520  14.570  1.00  0.00            
ATOM     99  H47 ACD     1      24.770  18.770  14.400  1.00  0.00            
ATOM    100  O24 ACD     1      23.010  18.450  13.360  1.00  0.00            
ATOM    101  C30 ACD     1      23.870  17.070  15.170  1.00  0.00            
ATOM    102  H48 ACD     1      24.050  16.350  14.370  1.00  0.00            
ATOM    103  H49 ACD     1      24.700  17.060  15.880  1.00  0.00            
ATOM    104  O25 ACD     1      22.660  16.640  15.780  1.00  0.00            
ATOM    105  H50 ACD     1      21.940  17.160  15.410  1.00  0.00            
ATOM    106  C31 ACD     1      23.060  20.980  14.780  1.00  0.00            
ATOM    107  H51 ACD     1      24.060  21.400  14.600  1.00  0.00            
ATOM    108  O26 ACD     1      22.210  21.860  15.580  1.00  0.00            
ATOM    109  H52 ACD     1      22.690  22.690  15.630  1.00  0.00            
ATOM    110  C32 ACD     1      22.450  20.740  13.390  1.00  0.00            
ATOM    111  H53 ACD     1      21.430  20.340  13.490  1.00  0.00            
ATOM    112  O27 ACD     1      22.420  21.970  12.600  1.00  0.00            
ATOM    113  H54 ACD     1      21.700  22.530  12.910  1.00  0.00            
ATOM    114  C33 ACD     1      23.120  19.610  12.590  1.00  0.00            
ATOM    115  H55 ACD     1      22.670  19.440  11.610  1.00  0.00            
ATOM    116  O28 ACD     1      24.460  19.900  12.340  1.00  0.00            
ATOM    117  C34 ACD     1      24.960  19.720  11.050  1.00  0.00            
ATOM    118  H56 ACD     1      24.260  19.180  10.400  1.00  0.00            
ATOM    119  C35 ACD     1      25.190  21.130  10.440  1.00  0.00            
ATOM    120  H57 ACD     1      25.790  21.660  11.190  1.00  0.00            
ATOM    121  O29 ACD     1      23.890  21.730  10.180  1.00  0.00            
ATOM    122  H58 ACD     1      23.270  21.730  10.910  1.00  0.00            
ATOM    123  C36 ACD     1      26.080  21.010   9.200  1.00  0.00            
ATOM    124  H59 ACD     1      25.510  20.680   8.320  1.00  0.00            
ATOM    125  O30 ACD     1      26.690  22.250   8.920  1.00  0.00            
ATOM    126  H60 ACD     1      27.580  22.120   9.250  1.00  0.00            
ATOM    127  C1  ER3     2      27.200  16.850  15.380  1.00  0.00            
ATOM    128  O1  ER3     2      26.800  18.210  15.490  1.00  0.00            
ATOM    129  C2  ER3     2      27.330  19.290  14.800  1.00  0.00            
ATOM    130  O2  ER3     2      28.150  19.110  13.870  1.00  0.00            
ATOM    131  N1  ER3     2      26.700  20.370  15.250  1.00  0.00            
ATOM    132  C3  ER3     2      27.070  21.620  14.980  1.00  0.00            
ATOM    133  N2  ER3     2      26.380  22.560  15.630  1.00  0.00            
ATOM    134  C4  ER3     2      27.020  23.660  15.140  1.00  0.00            
ATOM    135  C5  ER3     2      26.830  24.980  15.540  1.00  0.00            
ATOM    136  C6  ER3     2      27.620  25.990  14.930  1.00  0.00            
ATOM    137  C7  ER3     2      28.710  25.700  14.040  1.00  0.00            
ATOM    138  C8  ER3     2      29.570  26.790  13.480  1.00  0.00            
ATOM    139  O3  ER3     2      30.050  26.640  12.330  1.00  0.00            
ATOM    140  C9  ER3     2      29.910  28.010  14.240  1.00  0.00            
ATOM    141  C10 ER3     2      30.120  27.890  15.640  1.00  0.00            
ATOM    142  C11 ER3     2      30.370  29.000  16.380  1.00  0.00            
ATOM    143  C12 ER3     2      30.580  30.310  15.790  1.00  0.00            
ATOM    144  C13 ER3     2      30.420  30.370  14.380  1.00  0.00            
ATOM    145  C14 ER3     2      30.060  29.250  13.600  1.00  0.00            
ATOM    146  C15 ER3     2      28.910  24.330  13.730  1.00  0.00            
ATOM    147  C16 ER3     2      28.060  23.380  14.240  1.00  0.00            
ATOM    148  N3  ER3     2      28.070  22.020  14.150  1.00  0.00            
ATOM    149  H1  ER3     2      26.540  16.230  15.990  1.00  0.00            
ATOM    150  H2  ER3     2      27.190  16.550  14.320  1.00  0.00            
ATOM    151  H3  ER3     2      28.210  16.700  15.800  1.00  0.00            
ATOM    152  H4  ER3     2      26.020  20.150  15.960  1.00  0.00            
ATOM    153  H5  ER3     2      26.100  25.190  16.320  1.00  0.00            
ATOM    154  H6  ER3     2      27.480  27.020  15.230  1.00  0.00            
ATOM    155  H7  ER3     2      29.980  26.930  16.120  1.00  0.00            
ATOM    156  H8  ER3     2      30.450  28.930  17.460  1.00  0.00            
ATOM    157  H9  ER3     2      30.830  31.190  16.360  1.00  0.00            
ATOM    158  H10 ER3     2      30.560  31.340  13.910  1.00  0.00            
ATOM    159  H11 ER3     2      29.900  29.320  12.530  1.00  0.00            
ATOM    160  H12 ER3     2      29.660  23.920  13.050  1.00  0.00            
ATOM    161  H13 ER3     2      28.480  21.420  13.450  1.00  0.00            
TER
ENDMDL
MODEL        1
ATOM      1  H1  ACD     1      16.620  19.590  19.250  1.00  0.00            
ATOM      2  O1  ACD     1      16.860  20.360  18.720  1.00  0.00            
ATOM      3  C1  ACD     1      18.300  20.400  18.560  1.00  0.00            
ATOM      4  H2  ACD     1      18.680  19.400  18.310  1.00  0.00            
ATOM      5  H3  ACD     1      18.800  20.790  19.450  1.00  0.00            
ATOM      6  C2  ACD     1      18.640  21.330  17.370  1.00  0.00            
ATOM      7  H4  ACD     1      19.700  21.630  17.410  1.00  0.00            
ATOM      8  O2  ACD     1      18.390  20.650  16.090  1.00  0.00            
ATOM      9  C3  ACD     1      18.610  21.400  14.950  1.00  0.00            
ATOM     10  H5  ACD     1      18.390  20.790  14.070  1.00  0.00            
ATOM     11  O3  ACD     1      20.020  21.670  15.020  1.00  0.00            
ATOM     12  C4  ACD     1      20.910  21.170  14.000  1.00  0.00            
ATOM     13  H6  ACD     1      20.370  20.720  13.150  1.00  0.00            
ATOM     14  C5  ACD     1      21.590  22.420  13.490  1.00  0.00            
ATOM     15  H7  ACD     1      22.000  23.020  14.310  1.00  0.00            
ATOM     16  O4  ACD     1      20.590  23.190  12.810  1.00  0.00            
ATOM     17  H8  ACD     1      19.780  23.110  13.320  1.00  0.00            
ATOM     18  C6  ACD     1      22.740  21.990  12.580  1.00  0.00            
ATOM     19  H9  ACD     1      22.260  21.460  11.750  1.00  0.00            
ATOM     20  O5  ACD     1      23.480  23.110  12.110  1.00  0.00            
ATOM     21  H10 ACD     1      23.860  22.890  11.250  1.00  0.00            
ATOM     22  C7  ACD     1      23.690  21.110  13.380  1.00  0.00            
ATOM     23  H11 ACD     1      24.560  20.870  12.760  1.00  0.00            
ATOM     24  O6  ACD     1      22.980  19.970  13.690  1.00  0.00            
ATOM     25  C8  ACD     1      21.920  20.210  14.640  1.00  0.00            
ATOM     26  H12 ACD     1      22.220  20.810  15.510  1.00  0.00            
ATOM     27  C9  ACD     1      21.330  18.920  15.100  1.00  0.00            
ATOM     28  H13 ACD     1      22.020  18.470  15.830  1.00  0.00            
ATOM     29  H14 ACD     1      20.490  19.260  15.710  1.00  0.00            
ATOM     30  O7  ACD     1      20.830  18.090  14.070  1.00  0.00            
ATOM     31  H15 ACD     1      21.400  17.330  13.980  1.00  0.00            
ATOM     32  O8  ACD     1      24.080  21.870  14.550  1.00  0.00            
ATOM     33  C10 ACD     1      25.530  22.090  14.680  1.00  0.00            
ATOM     34  H16 ACD     1      26.100  21.820  13.780  1.00  0.00            
ATOM     35  C11 ACD     1      25.770  23.580  15.010  1.00  0.00            
ATOM     36  H17 ACD     1      25.030  23.860  15.760  1.00  0.00            
ATOM     37  O9  ACD     1      25.560  24.450  13.820  1.00  0.00            
ATOM     38  H18 ACD     1      24.690  24.280  13.440  1.00  0.00            
ATOM     39  C12 ACD     1      27.200  23.870  15.490  1.00  0.00            
ATOM     40  H19 ACD     1      28.000  23.650  14.770  1.00  0.00            
ATOM     41  O10 ACD     1      27.370  25.210  15.970  1.00  0.00            
ATOM     42  H20 ACD     1      26.950  25.690  15.250  1.00  0.00            
ATOM     43  C13 ACD     1      27.540  22.950  16.620  1.00  0.00            
ATOM     44  H21 ACD     1      28.560  23.160  16.960  1.00  0.00            
ATOM     45  O11 ACD     1      27.430  21.650  16.140  1.00  0.00            
ATOM     46  C14 ACD     1      26.140  21.180  15.750  1.00  0.00            
ATOM     47  H22 ACD     1      25.450  21.200  16.610  1.00  0.00            
ATOM     48  C15 ACD     1      26.370  19.730  15.320  1.00  0.00            
ATOM     49  H23 ACD     1      27.230  19.320  15.880  1.00  0.00            
ATOM     50  H24 ACD     1      25.490  19.110  15.540  1.00  0.00            
ATOM     51  O12 ACD     1      26.830  19.700  14.010  1.00  0.00            
ATOM     52  H25 ACD     1      27.780  19.780  13.990  1.00  0.00            
ATOM     53  O13 ACD     1      26.590  23.090  17.770  1.00  0.00            
ATOM     54  C16 ACD     1      27.200  23.280  19.010  1.00  0.00            
ATOM     55  H26 ACD     1      28.250  22.970  19.040  1.00  0.00            
ATOM     56  C17 ACD     1      27.040  24.750  19.430  1.00  0.00            
ATOM     57  H27 ACD     1      25.980  24.960  19.270  1.00  0.00            
ATOM     58  O14 ACD     1      27.900  25.550  18.590  1.00  0.00            
ATOM     59  H28 ACD     1      27.470  25.560  17.730  1.00  0.00            
ATOM     60  C18 ACD     1      27.260  24.780  20.920  1.00  0.00            
ATOM     61  H29 ACD     1      28.280  24.430  21.120  1.00  0.00            
ATOM     62  O15 ACD     1      27.040  26.090  21.490  1.00  0.00            
ATOM     63  H30 ACD     1      27.650  26.700  21.070  1.00  0.00            
ATOM     64  C19 ACD     1      26.360  23.840  21.750  1.00  0.00            
ATOM     65  H31 ACD     1      26.660  23.960  22.800  1.00  0.00            
ATOM     66  O16 ACD     1      26.760  22.490  21.290  1.00  0.00            
ATOM     67  C20 ACD     1      26.440  22.270  19.900  1.00  0.00            
ATOM     68  H32 ACD     1      25.390  22.460  19.650  1.00  0.00            
ATOM     69  C21 ACD     1      26.660  20.810  19.470  1.00  0.00            
ATOM     70  H33 ACD     1      26.120  20.080  20.090  1.00  0.00            
ATOM     71  H34 ACD     1      26.200  20.710  18.480  1.00  0.00            
ATOM     72  O17 ACD     1      28.100  20.540  19.310  1.00  0.00            
ATOM     73  H35 ACD     1      28.400  20.240  20.170  1.00  0.00            
ATOM     74  O18 ACD     1      24.980  23.980  21.530  1.00  0.00            
ATOM     75  C22 ACD     1      24.220  23.960  22.770  1.00  0.00            
ATOM     76  H36 ACD     1      24.900  23.800  23.620  1.00  0.00            
ATOM     77  C23 ACD     1      23.560  25.320  22.710  1.00  0.00            
ATOM     78  H37 ACD     1      23.120  25.480  21.710  1.00  0.00            
ATOM     79  O19 ACD     1      24.400  26.420  22.950  1.00  0.00            
ATOM     80  H38 ACD     1      25.230  26.390  22.460  1.00  0.00            
ATOM     81  C24 ACD     1      22.340  25.290  23.640  1.00  0.00            
ATOM     82  H39 ACD     1      22.700  25.330  24.680  1.00  0.00            
ATOM     83  O20 ACD     1      21.460  26.430  23.410  1.00  0.00            
ATOM     84  H40 ACD     1      21.120  26.370  22.520  1.00  0.00            
ATOM     85  C25 ACD     1      21.430  24.060  23.360  1.00  0.00            
ATOM     86  H41 ACD     1      20.540  24.000  24.000  1.00  0.00            
ATOM     87  O21 ACD     1      22.150  22.880  23.580  1.00  0.00            
ATOM     88  C26 ACD     1      23.270  22.720  22.760  1.00  0.00            
ATOM     89  H42 ACD     1      22.940  22.560  21.720  1.00  0.00            
ATOM     90  C27 ACD     1      23.990  21.460  23.250  1.00  0.00            
ATOM     91  H43 ACD     1      23.290  20.620  23.270  1.00  0.00            
ATOM     92  H44 ACD     1      24.790  21.140  22.570  1.00  0.00            
ATOM     93  O22 ACD     1      24.440  21.420  24.640  1.00  0.00            
ATOM     94  H45 ACD     1      23.690  21.080  25.150  1.00  0.00            
ATOM     95  O23 ACD     1      21.140  24.140  22.010  1.00  0.00            
ATOM     96  C28 ACD     1      19.720  24.380  21.730  1.00  0.00            
ATOM     97  H46 ACD     1      19.150  24.920  22.500  1.00  0.00            
ATOM     98  C29 ACD     1      19.170  23.020  21.330  1.00  0.00            
ATOM     99  H47 ACD     1      19.810  22.510  20.600  1.00  0.00            
ATOM    100  O24 ACD     1      17.820  23.140  20.750  1.00  0.00            
ATOM    101  C30 ACD     1      19.050  22.080  22.510  1.00  0.00            
ATOM    102  H48 ACD     1      18.540  21.160  22.200  1.00  0.00            
ATOM    103  H49 ACD     1      20.060  21.740  22.800  1.00  0.00            
ATOM    104  O25 ACD     1      18.410  22.650  23.650  1.00  0.00            
ATOM    105  H50 ACD     1      17.840  23.260  23.170  1.00  0.00            
ATOM    106  C31 ACD     1      19.720  25.220  20.500  1.00  0.00            
ATOM    107  H51 ACD     1      20.400  24.950  19.690  1.00  0.00            
ATOM    108  O26 ACD     1      20.290  26.500  20.900  1.00  0.00            
ATOM    109  H52 ACD     1      20.390  27.090  20.150  1.00  0.00            
ATOM    110  C32 ACD     1      18.330  25.370  19.910  1.00  0.00            
ATOM    111  H53 ACD     1      17.650  25.950  20.550  1.00  0.00            
ATOM    112  O27 ACD     1      18.270  26.150  18.710  1.00  0.00            
ATOM    113  H54 ACD     1      18.510  25.560  17.980  1.00  0.00            
ATOM    114  C33 ACD     1      17.760  23.950  19.570  1.00  0.00            
ATOM    115  H55 ACD     1      16.730  23.930  19.210  1.00  0.00            
ATOM    116  O28 ACD     1      18.630  23.410  18.510  1.00  0.00            
ATOM    117  C34 ACD     1      17.970  22.730  17.410  1.00  0.00            
ATOM    118  H56 ACD     1      16.880  22.640  17.550  1.00  0.00            
ATOM    119  C35 ACD     1      18.290  23.600  16.200  1.00  0.00            
ATOM    120  H57 ACD     1      19.360  23.820  16.120  1.00  0.00            
ATOM    121  O29 ACD     1      17.510  24.840  16.260  1.00  0.00            
ATOM    122  H58 ACD     1      16.590  24.730  16.030  1.00  0.00            
ATOM    123  C36 ACD     1      17.900  22.730  14.950  1.00  0.00            
ATOM    124  H59 ACD     1      16.850  22.540  15.170  1.00  0.00            
ATOM    125  O30 ACD     1      18.030  23.390  13.670  1.00  0.00            
ATOM    126  H60 ACD     1      17.880  24.330  13.820  1.00  0.00            
ATOM    127  C1  ER3     2      22.380  19.280  18.390  1.00  0.00            
ATOM    128  O1  ER3     2      21.940  20.570  17.780  1.00  0.00            
ATOM    129  C2  ER3     2      22.440  21.710  18.280  1.00  0.00            
ATOM    130  O2  ER3     2      23.140  21.760  19.300  1.00  0.00            
ATOM    131  N1  ER3     2      22.230  22.600  17.340  1.00  0.00            
ATOM    132  C3  ER3     2      22.660  23.850  17.520  1.00  0.00            
ATOM    133  N2  ER3     2      22.550  24.750  16.570  1.00  0.00            
ATOM    134  C4  ER3     2      23.040  25.870  17.110  1.00  0.00            
ATOM    135  C5  ER3     2      23.060  27.110  16.550  1.00  0.00            
ATOM    136  C6  ER3     2      23.690  28.140  17.210  1.00  0.00            
ATOM    137  C7  ER3     2      24.150  27.910  18.550  1.00  0.00            
ATOM    138  C8  ER3     2      24.720  29.080  19.300  1.00  0.00            
ATOM    139  O3  ER3     2      24.200  29.260  20.440  1.00  0.00            
ATOM    140  C9  ER3     2      25.890  29.820  18.740  1.00  0.00            
ATOM    141  C10 ER3     2      26.410  30.990  19.370  1.00  0.00            
ATOM    142  C11 ER3     2      27.660  31.580  19.010  1.00  0.00            
ATOM    143  C12 ER3     2      28.300  31.100  17.890  1.00  0.00            
ATOM    144  C13 ER3     2      27.770  29.970  17.160  1.00  0.00            
ATOM    145  C14 ER3     2      26.550  29.330  17.550  1.00  0.00            
ATOM    146  C15 ER3     2      24.020  26.650  19.140  1.00  0.00            
ATOM    147  C16 ER3     2      23.480  25.620  18.380  1.00  0.00            
ATOM    148  N3  ER3     2      23.300  24.310  18.630  1.00  0.00            
ATOM    149  H1  ER3     2      21.790  18.410  18.060  1.00  0.00            
ATOM    150  H2  ER3     2      23.410  19.010  18.140  1.00  0.00            
ATOM    151  H3  ER3     2      22.270  19.220  19.490  1.00  0.00            
ATOM    152  H4  ER3     2      21.670  22.380  16.520  1.00  0.00            
ATOM    153  H5  ER3     2      22.690  27.250  15.540  1.00  0.00            
ATOM    154  H6  ER3     2      23.790  29.150  16.810  1.00  0.00            
ATOM    155  H7  ER3     2      25.870  31.350  20.240  1.00  0.00            
ATOM    156  H8  ER3     2      28.120  32.370  19.590  1.00  0.00            
ATOM    157  H9  ER3     2      29.270  31.520  17.620  1.00  0.00            
ATOM    158  H10 ER3     2      28.240  29.620  16.250  1.00  0.00            
ATOM    159  H11 ER3     2      26.260  28.430  17.010  1.00  0.00            
ATOM    160  H12 ER3     2      24.570  26.410  20.040  1.00  0.00            
ATOM    161  H13 ER3     2      23.490  23.780  19.470  1.00  0.00            
TER
ENDMDL
MODEL        1
ATOM      1  H1  ACD     1      17.910  24.330  11.550  1.00  0.00            
ATOM      2  O1  ACD     1      17.860  24.470  12.500  1.00  0.00            
ATOM      3  C1  ACD     1      19.110  24.040  13.000  1.00  0.00            
ATOM      4  H2  ACD     1      19.170  22.940  13.050  1.00  0.00            
ATOM      5  H3  ACD     1      19.050  24.240  14.070  1.00  0.00            
ATOM      6  C2  ACD     1      20.280  24.670  12.340  1.00  0.00            
ATOM      7  H4  ACD     1      21.100  24.060  12.730  1.00  0.00            
ATOM      8  O2  ACD     1      20.150  24.320  10.980  1.00  0.00            
ATOM      9  C3  ACD     1      21.160  24.830  10.210  1.00  0.00            
ATOM     10  H5  ACD     1      21.020  24.460   9.190  1.00  0.00            
ATOM     11  O3  ACD     1      22.400  24.290  10.650  1.00  0.00            
ATOM     12  C4  ACD     1      23.110  23.370   9.800  1.00  0.00            
ATOM     13  H6  ACD     1      22.630  23.370   8.810  1.00  0.00            
ATOM     14  C5  ACD     1      24.510  23.920   9.610  1.00  0.00            
ATOM     15  H7  ACD     1      24.910  24.230  10.590  1.00  0.00            
ATOM     16  O4  ACD     1      24.440  25.030   8.770  1.00  0.00            
ATOM     17  H8  ACD     1      23.760  25.610   9.140  1.00  0.00            
ATOM     18  C6  ACD     1      25.450  22.830   9.140  1.00  0.00            
ATOM     19  H9  ACD     1      24.920  22.660   8.190  1.00  0.00            
ATOM     20  O5  ACD     1      26.920  23.150   9.110  1.00  0.00            
ATOM     21  H10 ACD     1      26.990  23.940   8.560  1.00  0.00            
ATOM     22  C7  ACD     1      25.310  21.580   9.840  1.00  0.00            
ATOM     23  H11 ACD     1      26.010  20.800   9.510  1.00  0.00            
ATOM     24  O6  ACD     1      23.970  21.170   9.780  1.00  0.00            
ATOM     25  C8  ACD     1      23.040  21.990  10.520  1.00  0.00            
ATOM     26  H12 ACD     1      23.200  21.960  11.600  1.00  0.00            
ATOM     27  C9  ACD     1      21.660  21.310  10.440  1.00  0.00            
ATOM     28  H13 ACD     1      21.530  20.450  11.110  1.00  0.00            
ATOM     29  H14 ACD     1      20.960  22.110  10.720  1.00  0.00            
ATOM     30  O7  ACD     1      21.210  20.910   9.130  1.00  0.00            
ATOM     31  H15 ACD     1      20.610  20.210   9.410  1.00  0.00            
ATOM     32  O8  ACD     1      25.640  21.790  11.240  1.00  0.00            
ATOM     33  C10 ACD     1      26.590  20.860  11.880  1.00  0.00            
ATOM     34  H16 ACD     1      26.910  20.080  11.180  1.00  0.00            
ATOM     35  C11 ACD     1      27.750  21.630  12.310  1.00  0.00            
ATOM     36  H17 ACD     1      27.260  22.460  12.840  1.00  0.00            
ATOM     37  O9  ACD     1      28.590  22.020  11.260  1.00  0.00            
ATOM     38  H18 ACD     1      28.140  22.260  10.450  1.00  0.00            
ATOM     39  C12 ACD     1      28.560  20.990  13.490  1.00  0.00            
ATOM     40  H19 ACD     1      29.080  20.120  13.060  1.00  0.00            
ATOM     41  O10 ACD     1      29.530  21.920  14.060  1.00  0.00            
ATOM     42  H20 ACD     1      29.920  22.200  13.230  1.00  0.00            
ATOM     43  C13 ACD     1      27.640  20.350  14.550  1.00  0.00            
ATOM     44  H21 ACD     1      28.190  19.810  15.330  1.00  0.00            
ATOM     45  O11 ACD     1      26.740  19.490  13.880  1.00  0.00            
ATOM     46  C14 ACD     1      25.830  20.190  13.040  1.00  0.00            
ATOM     47  H22 ACD     1      25.290  20.960  13.610  1.00  0.00            
ATOM     48  C15 ACD     1      24.850  19.080  12.500  1.00  0.00            
ATOM     49  H23 ACD     1      24.320  18.580  13.320  1.00  0.00            
ATOM     50  H24 ACD     1      24.060  19.580  11.910  1.00  0.00            
ATOM     51  O12 ACD     1      25.500  18.180  11.710  1.00  0.00            
ATOM     52  H25 ACD     1      24.770  17.650  11.370  1.00  0.00            
ATOM     53  O13 ACD     1      26.930  21.410  15.210  1.00  0.00            
ATOM     54  C16 ACD     1      27.290  21.670  16.540  1.00  0.00            
ATOM     55  H26 ACD     1      28.180  21.060  16.760  1.00  0.00            
ATOM     56  C17 ACD     1      27.450  23.200  16.700  1.00  0.00            
ATOM     57  H27 ACD     1      26.630  23.700  16.170  1.00  0.00            
ATOM     58  O14 ACD     1      28.650  23.600  16.040  1.00  0.00            
ATOM     59  H28 ACD     1      28.680  23.180  15.180  1.00  0.00            
ATOM     60  C18 ACD     1      27.560  23.600  18.180  1.00  0.00            
ATOM     61  H29 ACD     1      28.500  23.160  18.540  1.00  0.00            
ATOM     62  O15 ACD     1      27.780  25.050  18.330  1.00  0.00            
ATOM     63  H30 ACD     1      28.260  25.360  17.560  1.00  0.00            
ATOM     64  C19 ACD     1      26.400  23.030  18.990  1.00  0.00            
ATOM     65  H31 ACD     1      26.440  23.310  20.050  1.00  0.00            
ATOM     66  O16 ACD     1      26.360  21.590  18.830  1.00  0.00            
ATOM     67  C20 ACD     1      26.220  21.140  17.440  1.00  0.00            
ATOM     68  H32 ACD     1      25.260  21.490  17.020  1.00  0.00            
ATOM     69  C21 ACD     1      26.120  19.610  17.460  1.00  0.00            
ATOM     70  H33 ACD     1      25.450  19.290  18.270  1.00  0.00            
ATOM     71  H34 ACD     1      25.770  19.270  16.480  1.00  0.00            
ATOM     72  O17 ACD     1      27.380  19.020  17.740  1.00  0.00            
ATOM     73  H35 ACD     1      27.160  18.130  17.430  1.00  0.00            
ATOM     74  O18 ACD     1      25.270  23.600  18.400  1.00  0.00            
ATOM     75  C22 ACD     1      24.380  24.060  19.370  1.00  0.00            
ATOM     76  H36 ACD     1      24.610  23.670  20.370  1.00  0.00            
ATOM     77  C23 ACD     1      24.460  25.570  19.300  1.00  0.00            
ATOM     78  H37 ACD     1      24.620  25.950  18.280  1.00  0.00            
ATOM     79  O19 ACD     1      25.590  26.030  20.110  1.00  0.00            
ATOM     80  H38 ACD     1      26.400  26.040  19.600  1.00  0.00            
ATOM     81  C24 ACD     1      23.210  26.260  19.750  1.00  0.00            
ATOM     82  H39 ACD     1      23.210  26.100  20.840  1.00  0.00            
ATOM     83  O20 ACD     1      23.250  27.640  19.440  1.00  0.00            
ATOM     84  H40 ACD     1      23.880  28.050  20.040  1.00  0.00            
ATOM     85  C25 ACD     1      21.930  25.680  19.170  1.00  0.00            
ATOM     86  H41 ACD     1      21.030  26.200  19.530  1.00  0.00            
ATOM     87  O21 ACD     1      21.830  24.290  19.480  1.00  0.00            
ATOM     88  C26 ACD     1      22.950  23.490  19.020  1.00  0.00            
ATOM     89  H42 ACD     1      22.790  23.380  17.940  1.00  0.00            
ATOM     90  C27 ACD     1      22.710  22.060  19.470  1.00  0.00            
ATOM     91  H43 ACD     1      21.690  21.800  19.160  1.00  0.00            
ATOM     92  H44 ACD     1      23.440  21.490  18.880  1.00  0.00            
ATOM     93  O22 ACD     1      22.920  21.870  20.840  1.00  0.00            
ATOM     94  H45 ACD     1      22.420  22.570  21.280  1.00  0.00            
ATOM     95  O23 ACD     1      21.990  25.900  17.800  1.00  0.00            
ATOM     96  C28 ACD     1      21.100  26.790  17.130  1.00  0.00            
ATOM     97  H46 ACD     1      20.570  27.260  17.970  1.00  0.00            
ATOM     98  C29 ACD     1      20.070  25.940  16.430  1.00  0.00            
ATOM     99  H47 ACD     1      20.580  25.140  15.870  1.00  0.00            
ATOM    100  O24 ACD     1      19.300  26.760  15.560  1.00  0.00            
ATOM    101  C30 ACD     1      19.130  25.210  17.440  1.00  0.00            
ATOM    102  H48 ACD     1      19.690  24.580  18.140  1.00  0.00            
ATOM    103  H49 ACD     1      18.590  26.010  17.970  1.00  0.00            
ATOM    104  O25 ACD     1      18.270  24.290  16.850  1.00  0.00            
ATOM    105  H50 ACD     1      18.480  23.380  17.090  1.00  0.00            
ATOM    106  C31 ACD     1      21.720  27.830  16.200  1.00  0.00            
ATOM    107  H51 ACD     1      22.460  27.240  15.640  1.00  0.00            
ATOM    108  O26 ACD     1      22.430  28.810  16.940  1.00  0.00            
ATOM    109  H52 ACD     1      22.980  28.300  17.550  1.00  0.00            
ATOM    110  C32 ACD     1      20.780  28.450  15.260  1.00  0.00            
ATOM    111  H53 ACD     1      20.130  29.020  15.930  1.00  0.00            
ATOM    112  O27 ACD     1      21.510  29.250  14.280  1.00  0.00            
ATOM    113  H54 ACD     1      21.830  29.980  14.800  1.00  0.00            
ATOM    114  C33 ACD     1      20.010  27.410  14.570  1.00  0.00            
ATOM    115  H55 ACD     1      19.270  27.880  13.920  1.00  0.00            
ATOM    116  O28 ACD     1      20.760  26.490  13.820  1.00  0.00            
ATOM    117  C34 ACD     1      20.300  26.190  12.480  1.00  0.00            
ATOM    118  H56 ACD     1      19.300  26.600  12.260  1.00  0.00            
ATOM    119  C35 ACD     1      21.350  26.870  11.590  1.00  0.00            
ATOM    120  H57 ACD     1      22.400  26.610  11.800  1.00  0.00            
ATOM    121  O29 ACD     1      21.190  28.300  11.660  1.00  0.00            
ATOM    122  H58 ACD     1      21.080  28.540  12.580  1.00  0.00            
ATOM    123  C36 ACD     1      21.120  26.300  10.180  1.00  0.00            
ATOM    124  H59 ACD     1      20.160  26.670   9.790  1.00  0.00            
ATOM    125  O30 ACD     1      22.150  26.690   9.330  1.00  0.00            
ATOM    126  H60 ACD     1      22.150  27.640   9.490  1.00  0.00            
ATOM    127  C1  ER3     2      20.740  21.440  15.900  1.00  0.00            
ATOM    128  O1  ER3     2      21.320  22.780  15.880  1.00  0.00            
ATOM    129  C2  ER3     2      22.290  23.000  14.920  1.00  0.00            
ATOM    130  O2  ER3     2      22.540  22.370  13.910  1.00  0.00            
ATOM    131  N1  ER3     2      23.040  24.040  15.400  1.00  0.00            
ATOM    132  C3  ER3     2      24.120  24.580  14.920  1.00  0.00            
ATOM    133  N2  ER3     2      24.750  25.560  15.480  1.00  0.00            
ATOM    134  C4  ER3     2      25.680  25.810  14.580  1.00  0.00            
ATOM    135  C5  ER3     2      26.660  26.790  14.700  1.00  0.00            
ATOM    136  C6  ER3     2      27.620  26.870  13.670  1.00  0.00            
ATOM    137  C7  ER3     2      27.540  26.030  12.520  1.00  0.00            
ATOM    138  C8  ER3     2      28.510  26.200  11.410  1.00  0.00            
ATOM    139  O3  ER3     2      28.050  26.640  10.400  1.00  0.00            
ATOM    140  C9  ER3     2      29.960  25.830  11.670  1.00  0.00            
ATOM    141  C10 ER3     2      30.280  25.430  12.980  1.00  0.00            
ATOM    142  C11 ER3     2      31.570  25.140  13.290  1.00  0.00            
ATOM    143  C12 ER3     2      32.570  25.220  12.310  1.00  0.00            
ATOM    144  C13 ER3     2      32.320  25.640  10.990  1.00  0.00            
ATOM    145  C14 ER3     2      31.000  26.030  10.730  1.00  0.00            
ATOM    146  C15 ER3     2      26.570  24.960  12.470  1.00  0.00            
ATOM    147  C16 ER3     2      25.670  24.950  13.540  1.00  0.00            
ATOM    148  N3  ER3     2      24.630  24.120  13.780  1.00  0.00            
ATOM    149  H1  ER3     2      20.300  21.270  16.890  1.00  0.00            
ATOM    150  H2  ER3     2      19.900  21.330  15.210  1.00  0.00            
ATOM    151  H3  ER3     2      21.460  20.630  15.740  1.00  0.00            
ATOM    152  H4  ER3     2      22.670  24.330  16.300  1.00  0.00            
ATOM    153  H5  ER3     2      26.620  27.550  15.480  1.00  0.00            
ATOM    154  H6  ER3     2      28.320  27.690  13.780  1.00  0.00            
ATOM    155  H7  ER3     2      29.570  25.260  13.780  1.00  0.00            
ATOM    156  H8  ER3     2      31.880  24.800  14.270  1.00  0.00            
ATOM    157  H9  ER3     2      33.560  24.860  12.570  1.00  0.00            
ATOM    158  H10 ER3     2      33.100  25.730  10.240  1.00  0.00            
ATOM    159  H11 ER3     2      30.620  26.390   9.780  1.00  0.00            
ATOM    160  H12 ER3     2      26.420  24.260  11.650  1.00  0.00            
ATOM    161  H13 ER3     2      24.310  23.300  13.290  1.00  0.00            
TER
ENDMDL
MODEL        1
ATOM      1  H1  ACD     1      20.990  20.130  13.500  1.00  0.00            
ATOM      2  O1  ACD     1      21.770  20.220  12.950  1.00  0.00            
ATOM      3  C1  ACD     1      21.800  21.500  12.230  1.00  0.00            
ATOM      4  H2  ACD     1      20.800  21.890  12.030  1.00  0.00            
ATOM      5  H3  ACD     1      22.290  21.360  11.250  1.00  0.00            
ATOM      6  C2  ACD     1      22.680  22.590  12.940  1.00  0.00            
ATOM      7  H4  ACD     1      22.850  22.280  13.980  1.00  0.00            
ATOM      8  O2  ACD     1      23.920  22.660  12.200  1.00  0.00            
ATOM      9  C3  ACD     1      24.870  23.530  12.710  1.00  0.00            
ATOM     10  H5  ACD     1      25.720  23.470  12.020  1.00  0.00            
ATOM     11  O3  ACD     1      25.180  23.140  14.050  1.00  0.00            
ATOM     12  C4  ACD     1      26.490  22.580  14.260  1.00  0.00            
ATOM     13  H6  ACD     1      27.010  22.560  13.300  1.00  0.00            
ATOM     14  C5  ACD     1      27.200  23.480  15.250  1.00  0.00            
ATOM     15  H7  ACD     1      26.490  23.590  16.080  1.00  0.00            
ATOM     16  O4  ACD     1      27.450  24.800  14.640  1.00  0.00            
ATOM     17  H8  ACD     1      26.670  25.110  14.160  1.00  0.00            
ATOM     18  C6  ACD     1      28.610  22.880  15.590  1.00  0.00            
ATOM     19  H9  ACD     1      29.250  23.000  14.710  1.00  0.00            
ATOM     20  O5  ACD     1      29.260  23.630  16.580  1.00  0.00            
ATOM     21  H10 ACD     1      29.290  24.500  16.180  1.00  0.00            
ATOM     22  C7  ACD     1      28.540  21.440  16.110  1.00  0.00            
ATOM     23  H11 ACD     1      29.560  21.030  16.060  1.00  0.00            
ATOM     24  O6  ACD     1      27.780  20.720  15.130  1.00  0.00            
ATOM     25  C8  ACD     1      26.460  21.140  14.800  1.00  0.00            
ATOM     26  H12 ACD     1      25.850  21.150  15.720  1.00  0.00            
ATOM     27  C9  ACD     1      25.790  20.130  13.860  1.00  0.00            
ATOM     28  H13 ACD     1      25.940  19.120  14.260  1.00  0.00            
ATOM     29  H14 ACD     1      24.740  20.390  13.640  1.00  0.00            
ATOM     30  O7  ACD     1      26.410  20.130  12.540  1.00  0.00            
ATOM     31  H15 ACD     1      27.290  20.510  12.660  1.00  0.00            
ATOM     32  O8  ACD     1      27.850  21.360  17.310  1.00  0.00            
ATOM     33  C10 ACD     1      28.510  20.890  18.450  1.00  0.00            
ATOM     34  H16 ACD     1      29.590  20.810  18.270  1.00  0.00            
ATOM     35  C11 ACD     1      28.370  22.010  19.440  1.00  0.00            
ATOM     36  H17 ACD     1      27.360  22.450  19.370  1.00  0.00            
ATOM     37  O9  ACD     1      29.430  23.060  19.210  1.00  0.00            
ATOM     38  H18 ACD     1      29.330  23.280  18.270  1.00  0.00            
ATOM     39  C12 ACD     1      28.480  21.530  20.910  1.00  0.00            
ATOM     40  H19 ACD     1      29.470  21.140  21.200  1.00  0.00            
ATOM     41  O10 ACD     1      28.080  22.580  21.790  1.00  0.00            
ATOM     42  H20 ACD     1      27.990  23.370  21.250  1.00  0.00            
ATOM     43  C13 ACD     1      27.560  20.380  21.150  1.00  0.00            
ATOM     44  H21 ACD     1      27.560  19.960  22.160  1.00  0.00            
ATOM     45  O11 ACD     1      27.960  19.330  20.270  1.00  0.00            
ATOM     46  C14 ACD     1      27.850  19.570  18.870  1.00  0.00            
ATOM     47  H22 ACD     1      26.780  19.800  18.750  1.00  0.00            
ATOM     48  C15 ACD     1      28.300  18.400  18.030  1.00  0.00            
ATOM     49  H23 ACD     1      27.830  17.490  18.420  1.00  0.00            
ATOM     50  H24 ACD     1      27.880  18.570  17.030  1.00  0.00            
ATOM     51  O12 ACD     1      29.680  18.290  17.910  1.00  0.00            
ATOM     52  H25 ACD     1      29.940  17.940  18.760  1.00  0.00            
ATOM     53  O13 ACD     1      26.220  20.780  20.860  1.00  0.00            
ATOM     54  C16 ACD     1      25.110  20.440  21.680  1.00  0.00            
ATOM     55  H26 ACD     1      25.570  19.870  22.500  1.00  0.00            
ATOM     56  C17 ACD     1      24.410  21.790  22.150  1.00  0.00            
ATOM     57  H27 ACD     1      24.170  22.360  21.240  1.00  0.00            
ATOM     58  O14 ACD     1      25.330  22.660  22.880  1.00  0.00            
ATOM     59  H28 ACD     1      26.240  22.590  22.560  1.00  0.00            
ATOM     60  C18 ACD     1      23.120  21.460  22.850  1.00  0.00            
ATOM     61  H29 ACD     1      23.240  20.800  23.730  1.00  0.00            
ATOM     62  O15 ACD     1      22.360  22.540  23.280  1.00  0.00            
ATOM     63  H30 ACD     1      22.120  22.950  22.450  1.00  0.00            
ATOM     64  C19 ACD     1      22.290  20.670  21.920  1.00  0.00            
ATOM     65  H31 ACD     1      21.350  20.400  22.410  1.00  0.00            
ATOM     66  O16 ACD     1      22.910  19.480  21.550  1.00  0.00            
ATOM     67  C20 ACD     1      24.120  19.630  20.850  1.00  0.00            
ATOM     68  H32 ACD     1      23.930  20.160  19.900  1.00  0.00            
ATOM     69  C21 ACD     1      24.720  18.310  20.490  1.00  0.00            
ATOM     70  H33 ACD     1      24.050  17.800  19.780  1.00  0.00            
ATOM     71  H34 ACD     1      25.640  18.380  19.910  1.00  0.00            
ATOM     72  O17 ACD     1      24.800  17.510  21.660  1.00  0.00            
ATOM     73  H35 ACD     1      24.240  17.940  22.310  1.00  0.00            
ATOM     74  O18 ACD     1      21.990  21.450  20.790  1.00  0.00            
ATOM     75  C22 ACD     1      20.660  21.840  20.660  1.00  0.00            
ATOM     76  H36 ACD     1      20.020  21.850  21.550  1.00  0.00            
ATOM     77  C23 ACD     1      20.710  23.280  20.180  1.00  0.00            
ATOM     78  H37 ACD     1      21.390  23.220  19.320  1.00  0.00            
ATOM     79  O19 ACD     1      21.340  23.990  21.210  1.00  0.00            
ATOM     80  H38 ACD     1      21.260  24.910  20.920  1.00  0.00            
ATOM     81  C24 ACD     1      19.340  23.730  19.710  1.00  0.00            
ATOM     82  H39 ACD     1      18.680  23.680  20.580  1.00  0.00            
ATOM     83  O20 ACD     1      19.330  25.030  19.160  1.00  0.00            
ATOM     84  H40 ACD     1      19.490  25.000  18.210  1.00  0.00            
ATOM     85  C25 ACD     1      18.820  22.720  18.690  1.00  0.00            
ATOM     86  H41 ACD     1      17.780  23.050  18.600  1.00  0.00            
ATOM     87  O21 ACD     1      18.680  21.450  19.220  1.00  0.00            
ATOM     88  C26 ACD     1      19.970  20.930  19.630  1.00  0.00            
ATOM     89  H42 ACD     1      20.580  20.750  18.730  1.00  0.00            
ATOM     90  C27 ACD     1      19.760  19.530  20.120  1.00  0.00            
ATOM     91  H43 ACD     1      19.090  19.080  19.380  1.00  0.00            
ATOM     92  H44 ACD     1      20.750  19.070  20.140  1.00  0.00            
ATOM     93  O22 ACD     1      19.040  19.460  21.370  1.00  0.00            
ATOM     94  H45 ACD     1      19.090  18.530  21.630  1.00  0.00            
ATOM     95  O23 ACD     1      19.550  22.720  17.460  1.00  0.00            
ATOM     96  C28 ACD     1      18.940  23.010  16.180  1.00  0.00            
ATOM     97  H46 ACD     1      17.870  22.780  16.270  1.00  0.00            
ATOM     98  C29 ACD     1      19.410  22.060  15.070  1.00  0.00            
ATOM     99  H47 ACD     1      20.500  21.940  15.160  1.00  0.00            
ATOM    100  O24 ACD     1      19.110  22.650  13.750  1.00  0.00            
ATOM    101  C30 ACD     1      18.780  20.660  15.060  1.00  0.00            
ATOM    102  H48 ACD     1      18.700  20.320  16.110  1.00  0.00            
ATOM    103  H49 ACD     1      17.760  20.760  14.670  1.00  0.00            
ATOM    104  O25 ACD     1      19.550  19.630  14.480  1.00  0.00            
ATOM    105  H50 ACD     1      19.260  18.790  14.840  1.00  0.00            
ATOM    106  C31 ACD     1      19.080  24.590  16.010  1.00  0.00            
ATOM    107  H51 ACD     1      20.060  24.900  16.380  1.00  0.00            
ATOM    108  O26 ACD     1      18.140  25.340  16.820  1.00  0.00            
ATOM    109  H52 ACD     1      18.370  26.270  16.870  1.00  0.00            
ATOM    110  C32 ACD     1      18.820  24.990  14.540  1.00  0.00            
ATOM    111  H53 ACD     1      17.740  25.000  14.330  1.00  0.00            
ATOM    112  O27 ACD     1      19.350  26.280  14.360  1.00  0.00            
ATOM    113  H54 ACD     1      20.260  26.140  14.630  1.00  0.00            
ATOM    114  C33 ACD     1      19.570  24.000  13.610  1.00  0.00            
ATOM    115  H55 ACD     1      19.280  24.330  12.610  1.00  0.00            
ATOM    116  O28 ACD     1      20.920  24.110  13.930  1.00  0.00            
ATOM    117  C34 ACD     1      22.000  23.990  12.970  1.00  0.00            
ATOM    118  H56 ACD     1      21.590  24.250  11.990  1.00  0.00            
ATOM    119  C35 ACD     1      22.970  25.030  13.440  1.00  0.00            
ATOM    120  H57 ACD     1      23.200  24.810  14.490  1.00  0.00            
ATOM    121  O29 ACD     1      22.390  26.360  13.250  1.00  0.00            
ATOM    122  H58 ACD     1      23.160  26.930  13.170  1.00  0.00            
ATOM    123  C36 ACD     1      24.280  24.950  12.640  1.00  0.00            
ATOM    124  H59 ACD     1      24.040  25.250  11.610  1.00  0.00            
ATOM    125  O30 ACD     1      25.350  25.720  13.150  1.00  0.00            
ATOM    126  H60 ACD     1      25.070  26.640  13.260  1.00  0.00            
ATOM    127  C1  ER3     2      22.100  18.240  16.590  1.00  0.00            
ATOM    128  O1  ER3     2      21.830  19.640  16.850  1.00  0.00            
ATOM    129  C2  ER3     2      22.850  20.410  17.310  1.00  0.00            
ATOM    130  O2  ER3     2      24.040  20.060  17.370  1.00  0.00            
ATOM    131  N1  ER3     2      22.400  21.660  17.200  1.00  0.00            
ATOM    132  C3  ER3     2      22.980  22.760  17.520  1.00  0.00            
ATOM    133  N2  ER3     2      22.450  23.980  17.330  1.00  0.00            
ATOM    134  C4  ER3     2      23.490  24.780  17.460  1.00  0.00            
ATOM    135  C5  ER3     2      23.440  26.150  17.370  1.00  0.00            
ATOM    136  C6  ER3     2      24.620  26.950  17.530  1.00  0.00            
ATOM    137  C7  ER3     2      25.790  26.290  18.080  1.00  0.00            
ATOM    138  C8  ER3     2      27.010  27.130  18.330  1.00  0.00            
ATOM    139  O3  ER3     2      27.600  27.020  19.400  1.00  0.00            
ATOM    140  C9  ER3     2      27.450  28.150  17.340  1.00  0.00            
ATOM    141  C10 ER3     2      28.110  29.350  17.900  1.00  0.00            
ATOM    142  C11 ER3     2      28.490  30.380  17.060  1.00  0.00            
ATOM    143  C12 ER3     2      28.370  30.250  15.690  1.00  0.00            
ATOM    144  C13 ER3     2      27.900  29.000  15.160  1.00  0.00            
ATOM    145  C14 ER3     2      27.430  27.990  15.970  1.00  0.00            
ATOM    146  C15 ER3     2      25.810  24.880  18.270  1.00  0.00            
ATOM    147  C16 ER3     2      24.630  24.160  17.880  1.00  0.00            
ATOM    148  N3  ER3     2      24.320  22.830  18.000  1.00  0.00            
ATOM    149  H1  ER3     2      22.650  18.090  15.650  1.00  0.00            
ATOM    150  H2  ER3     2      22.610  17.740  17.420  1.00  0.00            
ATOM    151  H3  ER3     2      21.150  17.710  16.490  1.00  0.00            
ATOM    152  H4  ER3     2      21.430  21.710  16.930  1.00  0.00            
ATOM    153  H5  ER3     2      22.570  26.650  16.970  1.00  0.00            
ATOM    154  H6  ER3     2      24.530  28.010  17.320  1.00  0.00            
ATOM    155  H7  ER3     2      28.050  29.490  18.980  1.00  0.00            
ATOM    156  H8  ER3     2      28.870  31.320  17.450  1.00  0.00            
ATOM    157  H9  ER3     2      28.740  31.050  15.060  1.00  0.00            
ATOM    158  H10 ER3     2      27.890  28.800  14.090  1.00  0.00            
ATOM    159  H11 ER3     2      27.140  27.010  15.620  1.00  0.00            
ATOM    160  H12 ER3     2      26.630  24.320  18.690  1.00  0.00            
ATOM    161  H13 ER3     2      24.900  22.010  17.880  1.00  0.00            
TER
ENDMDL
MODEL        1
ATOM      1  H1  ACD     1      21.230  14.550  12.750  1.00  0.00            
ATOM      2  O1  ACD     1      21.500  15.470  12.710  1.00  0.00            
ATOM      3  C1  ACD     1      20.250  16.150  12.780  1.00  0.00            
ATOM      4  H2  ACD     1      19.980  16.010  13.840  1.00  0.00            
ATOM      5  H3  ACD     1      19.510  15.590  12.190  1.00  0.00            
ATOM      6  C2  ACD     1      20.380  17.650  12.550  1.00  0.00            
ATOM      7  H4  ACD     1      21.250  18.040  13.080  1.00  0.00            
ATOM      8  O2  ACD     1      20.590  17.910  11.140  1.00  0.00            
ATOM      9  C3  ACD     1      20.710  19.250  10.800  1.00  0.00            
ATOM     10  H5  ACD     1      20.780  19.280   9.710  1.00  0.00            
ATOM     11  O3  ACD     1      21.840  19.880  11.490  1.00  0.00            
ATOM     12  C4  ACD     1      22.960  20.230  10.680  1.00  0.00            
ATOM     13  H6  ACD     1      22.880  19.820   9.670  1.00  0.00            
ATOM     14  C5  ACD     1      22.980  21.790  10.530  1.00  0.00            
ATOM     15  H7  ACD     1      22.870  22.150  11.560  1.00  0.00            
ATOM     16  O4  ACD     1      21.890  22.370   9.760  1.00  0.00            
ATOM     17  H8  ACD     1      21.070  21.960  10.010  1.00  0.00            
ATOM     18  C6  ACD     1      24.350  22.270  10.040  1.00  0.00            
ATOM     19  H9  ACD     1      24.490  22.140   8.960  1.00  0.00            
ATOM     20  O5  ACD     1      24.370  23.670  10.320  1.00  0.00            
ATOM     21  H10 ACD     1      24.300  23.810  11.270  1.00  0.00            
ATOM     22  C7  ACD     1      25.520  21.640  10.790  1.00  0.00            
ATOM     23  H11 ACD     1      26.520  22.010  10.510  1.00  0.00            
ATOM     24  O6  ACD     1      25.350  20.210  10.560  1.00  0.00            
ATOM     25  C8  ACD     1      24.300  19.690  11.270  1.00  0.00            
ATOM     26  H12 ACD     1      24.340  20.040  12.310  1.00  0.00            
ATOM     27  C9  ACD     1      24.390  18.140  11.190  1.00  0.00            
ATOM     28  H13 ACD     1      23.390  17.690  11.290  1.00  0.00            
ATOM     29  H14 ACD     1      24.610  17.770  10.180  1.00  0.00            
ATOM     30  O7  ACD     1      25.250  17.510  12.170  1.00  0.00            
ATOM     31  H15 ACD     1      24.860  17.590  13.040  1.00  0.00            
ATOM     32  O8  ACD     1      25.320  21.980  12.170  1.00  0.00            
ATOM     33  C10 ACD     1      26.220  22.810  12.920  1.00  0.00            
ATOM     34  H16 ACD     1      26.840  23.480  12.310  1.00  0.00            
ATOM     35  C11 ACD     1      25.260  23.730  13.710  1.00  0.00            
ATOM     36  H17 ACD     1      24.440  23.150  14.150  1.00  0.00            
ATOM     37  O9  ACD     1      24.730  24.770  12.870  1.00  0.00            
ATOM     38  H18 ACD     1      24.300  25.470  13.370  1.00  0.00            
ATOM     39  C12 ACD     1      25.900  24.390  14.910  1.00  0.00            
ATOM     40  H19 ACD     1      26.690  25.030  14.490  1.00  0.00            
ATOM     41  O10 ACD     1      24.970  25.040  15.740  1.00  0.00            
ATOM     42  H20 ACD     1      24.420  25.610  15.180  1.00  0.00            
ATOM     43  C13 ACD     1      26.700  23.320  15.730  1.00  0.00            
ATOM     44  H21 ACD     1      27.240  23.830  16.530  1.00  0.00            
ATOM     45  O11 ACD     1      27.660  22.700  14.900  1.00  0.00            
ATOM     46  C14 ACD     1      27.090  21.860  13.820  1.00  0.00            
ATOM     47  H22 ACD     1      26.440  21.020  14.070  1.00  0.00            
ATOM     48  C15 ACD     1      28.250  21.270  13.000  1.00  0.00            
ATOM     49  H23 ACD     1      28.880  20.510  13.490  1.00  0.00            
ATOM     50  H24 ACD     1      27.870  20.560  12.260  1.00  0.00            
ATOM     51  O12 ACD     1      29.110  22.230  12.360  1.00  0.00            
ATOM     52  H25 ACD     1      29.140  22.900  13.050  1.00  0.00            
ATOM     53  O13 ACD     1      25.760  22.420  16.250  1.00  0.00            
ATOM     54  C16 ACD     1      26.020  22.140  17.640  1.00  0.00            
ATOM     55  H26 ACD     1      26.990  22.510  18.000  1.00  0.00            
ATOM     56  C17 ACD     1      25.040  22.720  18.570  1.00  0.00            
ATOM     57  H27 ACD     1      24.060  22.400  18.190  1.00  0.00            
ATOM     58  O14 ACD     1      25.040  24.180  18.510  1.00  0.00            
ATOM     59  H28 ACD     1      24.720  24.390  17.630  1.00  0.00            
ATOM     60  C18 ACD     1      25.240  22.240  20.000  1.00  0.00            
ATOM     61  H29 ACD     1      26.280  22.440  20.290  1.00  0.00            
ATOM     62  O15 ACD     1      24.410  22.830  20.970  1.00  0.00            
ATOM     63  H30 ACD     1      23.480  22.680  20.770  1.00  0.00            
ATOM     64  C19 ACD     1      25.190  20.780  20.110  1.00  0.00            
ATOM     65  H31 ACD     1      25.430  20.500  21.150  1.00  0.00            
ATOM     66  O16 ACD     1      26.140  20.200  19.190  1.00  0.00            
ATOM     67  C20 ACD     1      26.010  20.560  17.780  1.00  0.00            
ATOM     68  H32 ACD     1      25.050  20.100  17.490  1.00  0.00            
ATOM     69  C21 ACD     1      26.980  19.690  17.000  1.00  0.00            
ATOM     70  H33 ACD     1      26.800  18.630  17.220  1.00  0.00            
ATOM     71  H34 ACD     1      26.830  19.780  15.910  1.00  0.00            
ATOM     72  O17 ACD     1      28.340  19.890  17.490  1.00  0.00            
ATOM     73  H35 ACD     1      28.910  19.450  16.850  1.00  0.00            
ATOM     74  O18 ACD     1      23.900  20.320  19.800  1.00  0.00            
ATOM     75  C22 ACD     1      23.260  19.260  20.450  1.00  0.00            
ATOM     76  H36 ACD     1      23.650  19.200  21.480  1.00  0.00            
ATOM     77  C23 ACD     1      21.880  19.760  20.450  1.00  0.00            
ATOM     78  H37 ACD     1      21.590  20.320  19.550  1.00  0.00            
ATOM     79  O19 ACD     1      21.780  20.620  21.570  1.00  0.00            
ATOM     80  H38 ACD     1      20.890  20.980  21.650  1.00  0.00            
ATOM     81  C24 ACD     1      20.990  18.510  20.750  1.00  0.00            
ATOM     82  H39 ACD     1      21.190  18.080  21.740  1.00  0.00            
ATOM     83  O20 ACD     1      19.630  18.920  20.720  1.00  0.00            
ATOM     84  H40 ACD     1      19.470  19.290  19.850  1.00  0.00            
ATOM     85  C25 ACD     1      21.150  17.440  19.640  1.00  0.00            
ATOM     86  H41 ACD     1      20.600  16.550  19.960  1.00  0.00            
ATOM     87  O21 ACD     1      22.480  17.020  19.820  1.00  0.00            
ATOM     88  C26 ACD     1      23.580  17.950  19.610  1.00  0.00            
ATOM     89  H42 ACD     1      23.500  18.220  18.550  1.00  0.00            
ATOM     90  C27 ACD     1      24.910  17.320  19.940  1.00  0.00            
ATOM     91  H43 ACD     1      24.920  16.380  19.380  1.00  0.00            
ATOM     92  H44 ACD     1      25.690  17.950  19.490  1.00  0.00            
ATOM     93  O22 ACD     1      25.080  17.110  21.350  1.00  0.00            
ATOM     94  H45 ACD     1      24.730  16.260  21.640  1.00  0.00            
ATOM     95  O23 ACD     1      20.890  17.930  18.300  1.00  0.00            
ATOM     96  C28 ACD     1      19.560  17.740  17.770  1.00  0.00            
ATOM     97  H46 ACD     1      18.830  17.270  18.430  1.00  0.00            
ATOM     98  C29 ACD     1      19.740  16.820  16.540  1.00  0.00            
ATOM     99  H47 ACD     1      20.470  17.160  15.800  1.00  0.00            
ATOM    100  O24 ACD     1      18.500  16.760  15.840  1.00  0.00            
ATOM    101  C30 ACD     1      20.120  15.360  16.990  1.00  0.00            
ATOM    102  H48 ACD     1      19.870  14.580  16.250  1.00  0.00            
ATOM    103  H49 ACD     1      21.200  15.320  16.860  1.00  0.00            
ATOM    104  O25 ACD     1      19.590  14.930  18.200  1.00  0.00            
ATOM    105  H50 ACD     1      20.220  14.290  18.540  1.00  0.00            
ATOM    106  C31 ACD     1      19.030  19.120  17.290  1.00  0.00            
ATOM    107  H51 ACD     1      19.820  19.660  16.740  1.00  0.00            
ATOM    108  O26 ACD     1      18.820  19.920  18.440  1.00  0.00            
ATOM    109  H52 ACD     1      18.460  20.760  18.150  1.00  0.00            
ATOM    110  C32 ACD     1      17.860  19.090  16.370  1.00  0.00            
ATOM    111  H53 ACD     1      16.950  18.740  16.860  1.00  0.00            
ATOM    112  O27 ACD     1      17.630  20.370  15.850  1.00  0.00            
ATOM    113  H54 ACD     1      18.300  20.580  15.190  1.00  0.00            
ATOM    114  C33 ACD     1      18.160  18.040  15.300  1.00  0.00            
ATOM    115  H55 ACD     1      17.200  17.910  14.790  1.00  0.00            
ATOM    116  O28 ACD     1      19.130  18.570  14.440  1.00  0.00            
ATOM    117  C34 ACD     1      19.110  18.340  12.970  1.00  0.00            
ATOM    118  H56 ACD     1      18.220  17.770  12.670  1.00  0.00            
ATOM    119  C35 ACD     1      19.050  19.820  12.540  1.00  0.00            
ATOM    120  H57 ACD     1      19.780  20.370  13.150  1.00  0.00            
ATOM    121  O29 ACD     1      17.750  20.290  12.860  1.00  0.00            
ATOM    122  H58 ACD     1      17.750  21.240  12.720  1.00  0.00            
ATOM    123  C36 ACD     1      19.420  19.960  11.080  1.00  0.00            
ATOM    124  H59 ACD     1      18.660  19.430  10.500  1.00  0.00            
ATOM    125  O30 ACD     1      19.580  21.310  10.600  1.00  0.00            
ATOM    126  H60 ACD     1      18.690  21.670  10.590  1.00  0.00            
ATOM    127  C1  ER3     2      23.550  16.100  15.600  1.00  0.00            
ATOM    128  O1  ER3     2      23.060  17.370  16.100  1.00  0.00            
ATOM    129  C2  ER3     2      23.170  18.460  15.370  1.00  0.00            
ATOM    130  O2  ER3     2      23.600  18.590  14.250  1.00  0.00            
ATOM    131  N1  ER3     2      22.810  19.450  16.240  1.00  0.00            
ATOM    132  C3  ER3     2      22.450  20.670  15.970  1.00  0.00            
ATOM    133  N2  ER3     2      22.150  21.570  16.900  1.00  0.00            
ATOM    134  C4  ER3     2      21.600  22.590  16.160  1.00  0.00            
ATOM    135  C5  ER3     2      21.060  23.800  16.650  1.00  0.00            
ATOM    136  C6  ER3     2      20.570  24.680  15.750  1.00  0.00            
ATOM    137  C7  ER3     2      20.580  24.410  14.360  1.00  0.00            
ATOM    138  C8  ER3     2      19.900  25.380  13.500  1.00  0.00            
ATOM    139  O3  ER3     2      19.000  26.090  13.940  1.00  0.00            
ATOM    140  C9  ER3     2      20.240  25.390  12.030  1.00  0.00            
ATOM    141  C10 ER3     2      21.610  25.320  11.640  1.00  0.00            
ATOM    142  C11 ER3     2      21.910  25.700  10.260  1.00  0.00            
ATOM    143  C12 ER3     2      20.830  25.980   9.320  1.00  0.00            
ATOM    144  C13 ER3     2      19.480  25.900   9.730  1.00  0.00            
ATOM    145  C14 ER3     2      19.210  25.650  11.090  1.00  0.00            
ATOM    146  C15 ER3     2      21.190  23.220  13.870  1.00  0.00            
ATOM    147  C16 ER3     2      21.750  22.350  14.820  1.00  0.00            
ATOM    148  N3  ER3     2      22.310  21.090  14.670  1.00  0.00            
ATOM    149  H1  ER3     2      24.580  16.270  15.260  1.00  0.00            
ATOM    150  H2  ER3     2      23.560  15.370  16.420  1.00  0.00            
ATOM    151  H3  ER3     2      22.860  15.680  14.850  1.00  0.00            
ATOM    152  H4  ER3     2      22.660  19.140  17.190  1.00  0.00            
ATOM    153  H5  ER3     2      20.990  24.000  17.720  1.00  0.00            
ATOM    154  H6  ER3     2      20.010  25.560  16.050  1.00  0.00            
ATOM    155  H7  ER3     2      22.450  25.130  12.300  1.00  0.00            
ATOM    156  H8  ER3     2      22.920  25.720   9.860  1.00  0.00            
ATOM    157  H9  ER3     2      21.130  26.160   8.290  1.00  0.00            
ATOM    158  H10 ER3     2      18.680  26.060   9.020  1.00  0.00            
ATOM    159  H11 ER3     2      18.190  25.650  11.470  1.00  0.00            
ATOM    160  H12 ER3     2      21.280  22.920  12.830  1.00  0.00            
ATOM    161  H13 ER3     2      22.720  20.530  13.940  1.00  0.00            
TER
ENDMDL
MODEL        1
ATOM      1  H1  ACD     1      15.650  19.800  15.510  1.00  0.00            
ATOM      2  O1  ACD     1      15.290  20.130  16.340  1.00  0.00            
ATOM      3  C1  ACD     1      14.890  21.500  16.240  1.00  0.00            
ATOM      4  H2  ACD     1      14.320  21.860  17.100  1.00  0.00            
ATOM      5  H3  ACD     1      14.260  21.560  15.340  1.00  0.00            
ATOM      6  C2  ACD     1      16.110  22.300  15.890  1.00  0.00            
ATOM      7  H4  ACD     1      16.920  22.050  16.590  1.00  0.00            
ATOM      8  O2  ACD     1      16.370  21.860  14.510  1.00  0.00            
ATOM      9  C3  ACD     1      17.160  22.620  13.580  1.00  0.00            
ATOM     10  H5  ACD     1      16.920  22.170  12.610  1.00  0.00            
ATOM     11  O3  ACD     1      18.560  22.490  13.840  1.00  0.00            
ATOM     12  C4  ACD     1      19.310  21.630  12.970  1.00  0.00            
ATOM     13  H6  ACD     1      18.720  21.060  12.240  1.00  0.00            
ATOM     14  C5  ACD     1      20.330  22.490  12.280  1.00  0.00            
ATOM     15  H7  ACD     1      20.930  23.020  13.030  1.00  0.00            
ATOM     16  O4  ACD     1      19.570  23.440  11.430  1.00  0.00            
ATOM     17  H8  ACD     1      18.840  23.760  11.970  1.00  0.00            
ATOM     18  C6  ACD     1      21.350  21.720  11.420  1.00  0.00            
ATOM     19  H9  ACD     1      20.800  21.230  10.610  1.00  0.00            
ATOM     20  O5  ACD     1      22.420  22.520  10.940  1.00  0.00            
ATOM     21  H10 ACD     1      23.020  21.950  10.440  1.00  0.00            
ATOM     22  C7  ACD     1      21.930  20.590  12.220  1.00  0.00            
ATOM     23  H11 ACD     1      22.380  19.840  11.560  1.00  0.00            
ATOM     24  O6  ACD     1      20.870  19.790  12.800  1.00  0.00            
ATOM     25  C8  ACD     1      20.090  20.530  13.730  1.00  0.00            
ATOM     26  H12 ACD     1      20.700  21.090  14.440  1.00  0.00            
ATOM     27  C9  ACD     1      19.180  19.600  14.560  1.00  0.00            
ATOM     28  H13 ACD     1      18.530  20.180  15.220  1.00  0.00            
ATOM     29  H14 ACD     1      18.530  19.130  13.820  1.00  0.00            
ATOM     30  O7  ACD     1      19.900  18.730  15.340  1.00  0.00            
ATOM     31  H15 ACD     1      20.330  18.010  14.860  1.00  0.00            
ATOM     32  O8  ACD     1      22.800  21.090  13.200  1.00  0.00            
ATOM     33  C10 ACD     1      23.840  20.260  13.720  1.00  0.00            
ATOM     34  H16 ACD     1      24.150  19.630  12.870  1.00  0.00            
ATOM     35  C11 ACD     1      25.000  21.180  14.130  1.00  0.00            
ATOM     36  H17 ACD     1      24.450  22.000  14.620  1.00  0.00            
ATOM     37  O9  ACD     1      25.710  21.780  13.060  1.00  0.00            
ATOM     38  H18 ACD     1      26.300  22.380  13.510  1.00  0.00            
ATOM     39  C12 ACD     1      25.870  20.590  15.240  1.00  0.00            
ATOM     40  H19 ACD     1      26.550  19.800  14.880  1.00  0.00            
ATOM     41  O10 ACD     1      26.780  21.620  15.690  1.00  0.00            
ATOM     42  H20 ACD     1      26.310  22.170  16.320  1.00  0.00            
ATOM     43  C13 ACD     1      25.060  20.000  16.390  1.00  0.00            
ATOM     44  H21 ACD     1      25.830  19.570  17.050  1.00  0.00            
ATOM     45  O11 ACD     1      24.140  19.060  16.030  1.00  0.00            
ATOM     46  C14 ACD     1      23.310  19.360  14.900  1.00  0.00            
ATOM     47  H22 ACD     1      22.320  19.730  15.210  1.00  0.00            
ATOM     48  C15 ACD     1      23.050  18.000  14.330  1.00  0.00            
ATOM     49  H23 ACD     1      22.800  17.350  15.180  1.00  0.00            
ATOM     50  H24 ACD     1      22.220  17.990  13.610  1.00  0.00            
ATOM     51  O12 ACD     1      24.090  17.300  13.660  1.00  0.00            
ATOM     52  H25 ACD     1      24.850  17.200  14.240  1.00  0.00            
ATOM     53  O13 ACD     1      24.360  21.120  17.160  1.00  0.00            
ATOM     54  C16 ACD     1      24.950  21.550  18.420  1.00  0.00            
ATOM     55  H26 ACD     1      26.010  21.280  18.530  1.00  0.00            
ATOM     56  C17 ACD     1      24.940  23.120  18.360  1.00  0.00            
ATOM     57  H27 ACD     1      23.930  23.470  18.100  1.00  0.00            
ATOM     58  O14 ACD     1      25.950  23.590  17.330  1.00  0.00            
ATOM     59  H28 ACD     1      25.980  24.540  17.400  1.00  0.00            
ATOM     60  C18 ACD     1      25.100  23.760  19.680  1.00  0.00            
ATOM     61  H29 ACD     1      26.110  23.580  20.070  1.00  0.00            
ATOM     62  O15 ACD     1      24.810  25.160  19.730  1.00  0.00            
ATOM     63  H30 ACD     1      23.850  25.250  19.670  1.00  0.00            
ATOM     64  C19 ACD     1      24.140  23.160  20.700  1.00  0.00            
ATOM     65  H31 ACD     1      24.330  23.510  21.720  1.00  0.00            
ATOM     66  O16 ACD     1      24.450  21.780  20.790  1.00  0.00            
ATOM     67  C20 ACD     1      24.230  20.950  19.590  1.00  0.00            
ATOM     68  H32 ACD     1      23.160  21.080  19.390  1.00  0.00            
ATOM     69  C21 ACD     1      24.380  19.460  20.000  1.00  0.00            
ATOM     70  H33 ACD     1      24.000  19.260  21.000  1.00  0.00            
ATOM     71  H34 ACD     1      23.850  18.970  19.170  1.00  0.00            
ATOM     72  O17 ACD     1      25.710  19.010  19.880  1.00  0.00            
ATOM     73  H35 ACD     1      26.340  19.710  20.070  1.00  0.00            
ATOM     74  O18 ACD     1      22.760  23.340  20.290  1.00  0.00            
ATOM     75  C22 ACD     1      21.860  23.890  21.180  1.00  0.00            
ATOM     76  H36 ACD     1      22.300  23.900  22.180  1.00  0.00            
ATOM     77  C23 ACD     1      21.360  25.240  20.790  1.00  0.00            
ATOM     78  H37 ACD     1      21.010  25.110  19.760  1.00  0.00            
ATOM     79  O19 ACD     1      22.390  26.200  20.810  1.00  0.00            
ATOM     80  H38 ACD     1      22.970  26.040  21.560  1.00  0.00            
ATOM     81  C24 ACD     1      20.220  25.650  21.760  1.00  0.00            
ATOM     82  H39 ACD     1      20.650  25.700  22.770  1.00  0.00            
ATOM     83  O20 ACD     1      19.690  26.940  21.420  1.00  0.00            
ATOM     84  H40 ACD     1      19.090  26.940  20.670  1.00  0.00            
ATOM     85  C25 ACD     1      19.150  24.590  21.740  1.00  0.00            
ATOM     86  H41 ACD     1      18.370  24.880  22.450  1.00  0.00            
ATOM     87  O21 ACD     1      19.790  23.300  22.140  1.00  0.00            
ATOM     88  C26 ACD     1      20.760  22.880  21.250  1.00  0.00            
ATOM     89  H42 ACD     1      20.240  22.830  20.280  1.00  0.00            
ATOM     90  C27 ACD     1      21.190  21.480  21.770  1.00  0.00            
ATOM     91  H43 ACD     1      20.350  20.780  21.750  1.00  0.00            
ATOM     92  H44 ACD     1      21.990  21.050  21.150  1.00  0.00            
ATOM     93  O22 ACD     1      21.770  21.590  23.090  1.00  0.00            
ATOM     94  H45 ACD     1      21.130  21.960  23.700  1.00  0.00            
ATOM     95  O23 ACD     1      18.500  24.510  20.510  1.00  0.00            
ATOM     96  C28 ACD     1      17.050  24.310  20.490  1.00  0.00            
ATOM     97  H46 ACD     1      16.600  24.180  21.490  1.00  0.00            
ATOM     98  C29 ACD     1      16.870  23.120  19.580  1.00  0.00            
ATOM     99  H47 ACD     1      17.590  23.300  18.770  1.00  0.00            
ATOM    100  O24 ACD     1      15.550  23.040  19.050  1.00  0.00            
ATOM    101  C30 ACD     1      17.230  21.800  20.310  1.00  0.00            
ATOM    102  H48 ACD     1      18.250  21.800  20.720  1.00  0.00            
ATOM    103  H49 ACD     1      16.510  21.600  21.110  1.00  0.00            
ATOM    104  O25 ACD     1      17.290  20.770  19.310  1.00  0.00            
ATOM    105  H50 ACD     1      16.400  20.490  19.110  1.00  0.00            
ATOM    106  C31 ACD     1      16.460  25.540  19.840  1.00  0.00            
ATOM    107  H51 ACD     1      17.140  25.800  19.020  1.00  0.00            
ATOM    108  O26 ACD     1      16.400  26.650  20.790  1.00  0.00            
ATOM    109  H52 ACD     1      15.480  26.920  20.900  1.00  0.00            
ATOM    110  C32 ACD     1      15.070  25.250  19.160  1.00  0.00            
ATOM    111  H53 ACD     1      14.280  24.990  19.880  1.00  0.00            
ATOM    112  O27 ACD     1      14.680  26.450  18.470  1.00  0.00            
ATOM    113  H54 ACD     1      15.420  26.610  17.880  1.00  0.00            
ATOM    114  C33 ACD     1      15.120  24.090  18.220  1.00  0.00            
ATOM    115  H55 ACD     1      14.160  23.870  17.750  1.00  0.00            
ATOM    116  O28 ACD     1      16.070  24.430  17.210  1.00  0.00            
ATOM    117  C34 ACD     1      15.870  23.800  15.890  1.00  0.00            
ATOM    118  H56 ACD     1      14.890  23.980  15.430  1.00  0.00            
ATOM    119  C35 ACD     1      16.680  24.640  14.980  1.00  0.00            
ATOM    120  H57 ACD     1      17.740  24.570  15.230  1.00  0.00            
ATOM    121  O29 ACD     1      16.160  26.000  14.990  1.00  0.00            
ATOM    122  H58 ACD     1      16.500  26.500  15.740  1.00  0.00            
ATOM    123  C36 ACD     1      16.630  24.020  13.550  1.00  0.00            
ATOM    124  H59 ACD     1      15.630  24.070  13.100  1.00  0.00            
ATOM    125  O30 ACD     1      17.500  24.850  12.760  1.00  0.00            
ATOM    126  H60 ACD     1      17.050  25.710  12.760  1.00  0.00            
ATOM    127  C1  ER3     2      20.850  16.660  19.020  1.00  0.00            
ATOM    128  O1  ER3     2      20.260  17.970  19.020  1.00  0.00            
ATOM    129  C2  ER3     2      20.850  18.940  18.240  1.00  0.00            
ATOM    130  O2  ER3     2      21.950  18.830  17.760  1.00  0.00            
ATOM    131  N1  ER3     2      20.120  20.040  18.230  1.00  0.00            
ATOM    132  C3  ER3     2      20.430  21.240  17.670  1.00  0.00            
ATOM    133  N2  ER3     2      19.520  22.230  17.610  1.00  0.00            
ATOM    134  C4  ER3     2      20.260  23.250  17.060  1.00  0.00            
ATOM    135  C5  ER3     2      19.820  24.510  16.840  1.00  0.00            
ATOM    136  C6  ER3     2      20.770  25.450  16.320  1.00  0.00            
ATOM    137  C7  ER3     2      22.040  25.020  15.860  1.00  0.00            
ATOM    138  C8  ER3     2      22.990  25.900  15.060  1.00  0.00            
ATOM    139  O3  ER3     2      24.170  25.910  15.330  1.00  0.00            
ATOM    140  C9  ER3     2      22.420  26.760  13.920  1.00  0.00            
ATOM    141  C10 ER3     2      23.060  27.950  13.600  1.00  0.00            
ATOM    142  C11 ER3     2      22.660  28.720  12.530  1.00  0.00            
ATOM    143  C12 ER3     2      21.570  28.340  11.760  1.00  0.00            
ATOM    144  C13 ER3     2      20.940  27.090  12.010  1.00  0.00            
ATOM    145  C14 ER3     2      21.360  26.390  13.120  1.00  0.00            
ATOM    146  C15 ER3     2      22.430  23.710  16.130  1.00  0.00            
ATOM    147  C16 ER3     2      21.510  22.820  16.720  1.00  0.00            
ATOM    148  N3  ER3     2      21.640  21.520  17.000  1.00  0.00            
ATOM    149  H1  ER3     2      20.290  16.050  19.730  1.00  0.00            
ATOM    150  H2  ER3     2      20.810  16.240  18.000  1.00  0.00            
ATOM    151  H3  ER3     2      21.890  16.670  19.370  1.00  0.00            
ATOM    152  H4  ER3     2      19.190  19.960  18.620  1.00  0.00            
ATOM    153  H5  ER3     2      18.840  24.830  17.160  1.00  0.00            
ATOM    154  H6  ER3     2      20.540  26.490  16.140  1.00  0.00            
ATOM    155  H7  ER3     2      23.930  28.310  14.140  1.00  0.00            
ATOM    156  H8  ER3     2      23.160  29.650  12.280  1.00  0.00            
ATOM    157  H9  ER3     2      21.300  29.070  11.010  1.00  0.00            
ATOM    158  H10 ER3     2      20.040  26.910  11.430  1.00  0.00            
ATOM    159  H11 ER3     2      20.750  25.530  13.360  1.00  0.00            
ATOM    160  H12 ER3     2      23.390  23.330  15.790  1.00  0.00            
ATOM    161  H13 ER3     2      22.480  20.960  17.040  1.00  0.00            
TER
ENDMDL
MODEL        1
ATOM      1  H1  ACD     1      14.080  17.400  10.360  1.00  0.00            
ATOM      2  O1  ACD     1      14.020  18.140   9.750  1.00  0.00            
ATOM      3  C1  ACD     1      14.220  19.280  10.580  1.00  0.00            
ATOM      4  H2  ACD     1      15.230  19.150  11.000  1.00  0.00            
ATOM      5  H3  ACD     1      13.430  19.180  11.340  1.00  0.00            
ATOM      6  C2  ACD     1      14.170  20.560   9.770  1.00  0.00            
ATOM      7  H4  ACD     1      14.680  20.250   8.840  1.00  0.00            
ATOM      8  O2  ACD     1      12.790  20.780   9.470  1.00  0.00            
ATOM      9  C3  ACD     1      12.490  21.900   8.620  1.00  0.00            
ATOM     10  H5  ACD     1      11.430  21.920   8.350  1.00  0.00            
ATOM     11  O3  ACD     1      13.310  21.890   7.450  1.00  0.00            
ATOM     12  C4  ACD     1      12.660  22.230   6.250  1.00  0.00            
ATOM     13  H6  ACD     1      11.660  22.680   6.260  1.00  0.00            
ATOM     14  C5  ACD     1      13.480  23.370   5.700  1.00  0.00            
ATOM     15  H7  ACD     1      14.540  23.110   5.810  1.00  0.00            
ATOM     16  O4  ACD     1      13.260  24.610   6.390  1.00  0.00            
ATOM     17  H8  ACD     1      13.840  25.160   5.850  1.00  0.00            
ATOM     18  C6  ACD     1      13.250  23.520   4.220  1.00  0.00            
ATOM     19  H9  ACD     1      12.210  23.860   4.050  1.00  0.00            
ATOM     20  O5  ACD     1      14.190  24.510   3.840  1.00  0.00            
ATOM     21  H10 ACD     1      13.710  25.140   3.300  1.00  0.00            
ATOM     22  C7  ACD     1      13.540  22.290   3.420  1.00  0.00            
ATOM     23  H11 ACD     1      13.310  22.460   2.360  1.00  0.00            
ATOM     24  O6  ACD     1      12.660  21.250   3.970  1.00  0.00            
ATOM     25  C8  ACD     1      12.820  20.970   5.350  1.00  0.00            
ATOM     26  H12 ACD     1      13.830  20.570   5.460  1.00  0.00            
ATOM     27  C9  ACD     1      11.800  19.980   5.810  1.00  0.00            
ATOM     28  H13 ACD     1      11.850  19.210   5.030  1.00  0.00            
ATOM     29  H14 ACD     1      12.000  19.500   6.770  1.00  0.00            
ATOM     30  O7  ACD     1      10.450  20.460   5.800  1.00  0.00            
ATOM     31  H15 ACD     1       9.890  19.720   6.040  1.00  0.00            
ATOM     32  O8  ACD     1      14.920  21.850   3.570  1.00  0.00            
ATOM     33  C10 ACD     1      15.700  21.630   2.380  1.00  0.00            
ATOM     34  H16 ACD     1      15.210  21.970   1.460  1.00  0.00            
ATOM     35  C11 ACD     1      16.970  22.520   2.500  1.00  0.00            
ATOM     36  H17 ACD     1      17.390  22.370   3.500  1.00  0.00            
ATOM     37  O9  ACD     1      16.560  23.920   2.310  1.00  0.00            
ATOM     38  H18 ACD     1      15.610  23.920   2.460  1.00  0.00            
ATOM     39  C12 ACD     1      17.980  22.030   1.420  1.00  0.00            
ATOM     40  H19 ACD     1      17.690  22.250   0.390  1.00  0.00            
ATOM     41  O10 ACD     1      19.240  22.750   1.610  1.00  0.00            
ATOM     42  H20 ACD     1      19.090  23.640   1.270  1.00  0.00            
ATOM     43  C13 ACD     1      18.310  20.590   1.590  1.00  0.00            
ATOM     44  H21 ACD     1      19.090  20.230   0.910  1.00  0.00            
ATOM     45  O11 ACD     1      17.100  19.870   1.340  1.00  0.00            
ATOM     46  C14 ACD     1      15.990  20.150   2.240  1.00  0.00            
ATOM     47  H22 ACD     1      16.310  19.760   3.210  1.00  0.00            
ATOM     48  C15 ACD     1      14.750  19.480   1.870  1.00  0.00            
ATOM     49  H23 ACD     1      15.010  18.420   1.800  1.00  0.00            
ATOM     50  H24 ACD     1      13.960  19.580   2.620  1.00  0.00            
ATOM     51  O12 ACD     1      14.210  19.760   0.570  1.00  0.00            
ATOM     52  H25 ACD     1      14.760  20.290  -0.020  1.00  0.00            
ATOM     53  O13 ACD     1      18.830  20.350   2.910  1.00  0.00            
ATOM     54  C16 ACD     1      19.940  19.440   2.970  1.00  0.00            
ATOM     55  H26 ACD     1      20.260  18.980   2.020  1.00  0.00            
ATOM     56  C17 ACD     1      21.090  20.210   3.680  1.00  0.00            
ATOM     57  H27 ACD     1      20.690  20.720   4.560  1.00  0.00            
ATOM     58  O14 ACD     1      21.590  21.230   2.790  1.00  0.00            
ATOM     59  H28 ACD     1      20.840  21.700   2.400  1.00  0.00            
ATOM     60  C18 ACD     1      22.180  19.300   4.120  1.00  0.00            
ATOM     61  H29 ACD     1      22.560  18.850   3.200  1.00  0.00            
ATOM     62  O15 ACD     1      23.260  20.000   4.800  1.00  0.00            
ATOM     63  H30 ACD     1      23.620  20.550   4.100  1.00  0.00            
ATOM     64  C19 ACD     1      21.650  18.150   4.950  1.00  0.00            
ATOM     65  H31 ACD     1      22.390  17.370   5.110  1.00  0.00            
ATOM     66  O16 ACD     1      20.660  17.440   4.170  1.00  0.00            
ATOM     67  C20 ACD     1      19.500  18.170   3.720  1.00  0.00            
ATOM     68  H32 ACD     1      18.950  18.500   4.600  1.00  0.00            
ATOM     69  C21 ACD     1      18.680  17.260   2.810  1.00  0.00            
ATOM     70  H33 ACD     1      18.300  16.490   3.490  1.00  0.00            
ATOM     71  H34 ACD     1      17.750  17.640   2.370  1.00  0.00            
ATOM     72  O17 ACD     1      19.390  16.510   1.860  1.00  0.00            
ATOM     73  H35 ACD     1      20.090  15.980   2.250  1.00  0.00            
ATOM     74  O18 ACD     1      21.020  18.700   6.120  1.00  0.00            
ATOM     75  C22 ACD     1      21.310  18.160   7.360  1.00  0.00            
ATOM     76  H36 ACD     1      22.130  17.440   7.250  1.00  0.00            
ATOM     77  C23 ACD     1      21.910  19.210   8.200  1.00  0.00            
ATOM     78  H37 ACD     1      21.180  20.020   8.100  1.00  0.00            
ATOM     79  O19 ACD     1      23.310  19.580   7.820  1.00  0.00            
ATOM     80  H38 ACD     1      23.400  19.700   6.870  1.00  0.00            
ATOM     81  C24 ACD     1      21.970  18.940   9.710  1.00  0.00            
ATOM     82  H39 ACD     1      22.690  18.130   9.880  1.00  0.00            
ATOM     83  O20 ACD     1      22.390  20.040  10.420  1.00  0.00            
ATOM     84  H40 ACD     1      21.790  20.780  10.240  1.00  0.00            
ATOM     85  C25 ACD     1      20.670  18.360  10.190  1.00  0.00            
ATOM     86  H41 ACD     1      20.730  18.030  11.230  1.00  0.00            
ATOM     87  O21 ACD     1      20.280  17.270   9.400  1.00  0.00            
ATOM     88  C26 ACD     1      20.010  17.560   8.030  1.00  0.00            
ATOM     89  H42 ACD     1      19.250  18.350   8.010  1.00  0.00            
ATOM     90  C27 ACD     1      19.430  16.280   7.380  1.00  0.00            
ATOM     91  H43 ACD     1      18.570  15.930   7.970  1.00  0.00            
ATOM     92  H44 ACD     1      19.090  16.520   6.360  1.00  0.00            
ATOM     93  O22 ACD     1      20.360  15.230   7.260  1.00  0.00            
ATOM     94  H45 ACD     1      20.530  14.860   8.130  1.00  0.00            
ATOM     95  O23 ACD     1      19.660  19.410   9.980  1.00  0.00            
ATOM     96  C28 ACD     1      19.170  20.140  11.070  1.00  0.00            
ATOM     97  H46 ACD     1      19.900  20.090  11.880  1.00  0.00            
ATOM     98  C29 ACD     1      17.760  19.620  11.500  1.00  0.00            
ATOM     99  H47 ACD     1      17.150  19.370  10.630  1.00  0.00            
ATOM    100  O24 ACD     1      16.960  20.550  12.280  1.00  0.00            
ATOM    101  C30 ACD     1      17.820  18.280  12.320  1.00  0.00            
ATOM    102  H48 ACD     1      16.900  18.270  12.920  1.00  0.00            
ATOM    103  H49 ACD     1      17.760  17.420  11.640  1.00  0.00            
ATOM    104  O25 ACD     1      18.840  18.240  13.270  1.00  0.00            
ATOM    105  H50 ACD     1      18.650  17.660  14.020  1.00  0.00            
ATOM    106  C31 ACD     1      19.010  21.600  10.560  1.00  0.00            
ATOM    107  H51 ACD     1      18.430  21.640   9.630  1.00  0.00            
ATOM    108  O26 ACD     1      20.280  22.160  10.310  1.00  0.00            
ATOM    109  H52 ACD     1      20.130  23.080  10.050  1.00  0.00            
ATOM    110  C32 ACD     1      18.240  22.470  11.590  1.00  0.00            
ATOM    111  H53 ACD     1      18.870  22.540  12.480  1.00  0.00            
ATOM    112  O27 ACD     1      18.080  23.750  10.970  1.00  0.00            
ATOM    113  H54 ACD     1      17.290  23.590  10.450  1.00  0.00            
ATOM    114  C33 ACD     1      16.870  21.870  11.780  1.00  0.00            
ATOM    115  H55 ACD     1      16.310  22.560  12.420  1.00  0.00            
ATOM    116  O28 ACD     1      16.180  21.820  10.500  1.00  0.00            
ATOM    117  C34 ACD     1      14.770  21.850  10.460  1.00  0.00            
ATOM    118  H56 ACD     1      14.440  21.840  11.510  1.00  0.00            
ATOM    119  C35 ACD     1      14.370  23.090   9.700  1.00  0.00            
ATOM    120  H57 ACD     1      14.790  23.040   8.690  1.00  0.00            
ATOM    121  O29 ACD     1      14.880  24.290  10.370  1.00  0.00            
ATOM    122  H58 ACD     1      14.460  24.970   9.840  1.00  0.00            
ATOM    123  C36 ACD     1      12.840  23.080   9.530  1.00  0.00            
ATOM    124  H59 ACD     1      12.350  22.830  10.480  1.00  0.00            
ATOM    125  O30 ACD     1      12.330  24.360   9.060  1.00  0.00            
ATOM    126  H60 ACD     1      12.620  24.390   8.150  1.00  0.00            
ATOM    127  C1  ER3     2      14.630  17.270   6.840  1.00  0.00            
ATOM    128  O1  ER3     2      14.820  18.720   6.770  1.00  0.00            
ATOM    129  C2  ER3     2      16.070  19.140   6.740  1.00  0.00            
ATOM    130  O2  ER3     2      17.020  18.410   6.870  1.00  0.00            
ATOM    131  N1  ER3     2      16.040  20.480   6.680  1.00  0.00            
ATOM    132  C3  ER3     2      17.140  21.200   6.740  1.00  0.00            
ATOM    133  N2  ER3     2      16.970  22.540   6.970  1.00  0.00            
ATOM    134  C4  ER3     2      18.240  22.990   7.150  1.00  0.00            
ATOM    135  C5  ER3     2      18.670  24.310   7.440  1.00  0.00            
ATOM    136  C6  ER3     2      20.080  24.520   7.450  1.00  0.00            
ATOM    137  C7  ER3     2      21.020  23.520   7.200  1.00  0.00            
ATOM    138  C8  ER3     2      22.480  23.900   7.320  1.00  0.00            
ATOM    139  O3  ER3     2      22.910  24.220   8.440  1.00  0.00            
ATOM    140  C9  ER3     2      23.350  23.700   6.170  1.00  0.00            
ATOM    141  C10 ER3     2      24.660  23.220   6.260  1.00  0.00            
ATOM    142  C11 ER3     2      25.530  23.170   5.210  1.00  0.00            
ATOM    143  C12 ER3     2      25.080  23.610   3.980  1.00  0.00            
ATOM    144  C13 ER3     2      23.770  24.010   3.750  1.00  0.00            
ATOM    145  C14 ER3     2      22.930  23.950   4.840  1.00  0.00            
ATOM    146  C15 ER3     2      20.540  22.200   6.970  1.00  0.00            
ATOM    147  C16 ER3     2      19.160  22.000   6.840  1.00  0.00            
ATOM    148  N3  ER3     2      18.460  20.870   6.560  1.00  0.00            
ATOM    149  H1  ER3     2      15.150  16.690   6.070  1.00  0.00            
ATOM    150  H2  ER3     2      14.830  16.820   7.830  1.00  0.00            
ATOM    151  H3  ER3     2      13.550  17.100   6.790  1.00  0.00            
ATOM    152  H4  ER3     2      15.110  20.850   6.790  1.00  0.00            
ATOM    153  H5  ER3     2      17.940  25.110   7.510  1.00  0.00            
ATOM    154  H6  ER3     2      20.420  25.460   7.850  1.00  0.00            
ATOM    155  H7  ER3     2      24.990  23.100   7.290  1.00  0.00            
ATOM    156  H8  ER3     2      26.600  22.980   5.270  1.00  0.00            
ATOM    157  H9  ER3     2      25.750  23.550   3.130  1.00  0.00            
ATOM    158  H10 ER3     2      23.490  24.460   2.800  1.00  0.00            
ATOM    159  H11 ER3     2      21.910  24.290   4.680  1.00  0.00            
ATOM    160  H12 ER3     2      21.220  21.390   6.720  1.00  0.00            
ATOM    161  H13 ER3     2      18.750  19.920   6.370  1.00  0.00            
TER
ENDMDL
MODEL        1
ATOM      1  H1  ACD     1      15.720  19.780   9.640  1.00  0.00            
ATOM      2  O1  ACD     1      16.370  19.630  10.330  1.00  0.00            
ATOM      3  C1  ACD     1      17.130  20.840  10.360  1.00  0.00            
ATOM      4  H2  ACD     1      18.170  20.640  10.650  1.00  0.00            
ATOM      5  H3  ACD     1      16.740  21.450  11.190  1.00  0.00            
ATOM      6  C2  ACD     1      16.990  21.620   9.120  1.00  0.00            
ATOM      7  H4  ACD     1      17.420  21.020   8.320  1.00  0.00            
ATOM      8  O2  ACD     1      15.630  22.090   8.890  1.00  0.00            
ATOM      9  C3  ACD     1      15.330  23.140   8.090  1.00  0.00            
ATOM     10  H5  ACD     1      14.270  23.380   8.220  1.00  0.00            
ATOM     11  O3  ACD     1      15.550  22.590   6.780  1.00  0.00            
ATOM     12  C4  ACD     1      14.600  23.080   5.790  1.00  0.00            
ATOM     13  H6  ACD     1      14.050  23.940   6.200  1.00  0.00            
ATOM     14  C5  ACD     1      15.410  23.690   4.570  1.00  0.00            
ATOM     15  H7  ACD     1      16.160  22.900   4.420  1.00  0.00            
ATOM     16  O4  ACD     1      16.020  25.000   4.900  1.00  0.00            
ATOM     17  H8  ACD     1      16.540  25.200   4.120  1.00  0.00            
ATOM     18  C6  ACD     1      14.430  23.820   3.380  1.00  0.00            
ATOM     19  H9  ACD     1      13.670  24.510   3.760  1.00  0.00            
ATOM     20  O5  ACD     1      14.950  24.340   2.160  1.00  0.00            
ATOM     21  H10 ACD     1      15.310  25.210   2.340  1.00  0.00            
ATOM     22  C7  ACD     1      13.750  22.500   3.100  1.00  0.00            
ATOM     23  H11 ACD     1      13.180  22.560   2.170  1.00  0.00            
ATOM     24  O6  ACD     1      12.910  22.070   4.140  1.00  0.00            
ATOM     25  C8  ACD     1      13.600  21.920   5.420  1.00  0.00            
ATOM     26  H12 ACD     1      14.190  21.000   5.370  1.00  0.00            
ATOM     27  C9  ACD     1      12.590  21.630   6.530  1.00  0.00            
ATOM     28  H13 ACD     1      11.870  20.850   6.230  1.00  0.00            
ATOM     29  H14 ACD     1      13.240  21.260   7.340  1.00  0.00            
ATOM     30  O7  ACD     1      12.020  22.930   7.030  1.00  0.00            
ATOM     31  H15 ACD     1      11.470  22.810   7.810  1.00  0.00            
ATOM     32  O8  ACD     1      14.810  21.490   2.940  1.00  0.00            
ATOM     33  C10 ACD     1      14.860  20.750   1.670  1.00  0.00            
ATOM     34  H16 ACD     1      14.100  21.080   0.950  1.00  0.00            
ATOM     35  C11 ACD     1      16.170  21.200   0.930  1.00  0.00            
ATOM     36  H17 ACD     1      16.980  21.100   1.660  1.00  0.00            
ATOM     37  O9  ACD     1      16.030  22.530   0.380  1.00  0.00            
ATOM     38  H18 ACD     1      15.580  23.110   1.010  1.00  0.00            
ATOM     39  C12 ACD     1      16.350  20.300  -0.320  1.00  0.00            
ATOM     40  H19 ACD     1      15.590  20.620  -1.040  1.00  0.00            
ATOM     41  O10 ACD     1      17.640  20.620  -0.830  1.00  0.00            
ATOM     42  H20 ACD     1      17.440  21.470  -1.230  1.00  0.00            
ATOM     43  C13 ACD     1      16.350  18.800   0.010  1.00  0.00            
ATOM     44  H21 ACD     1      16.430  18.250  -0.940  1.00  0.00            
ATOM     45  O11 ACD     1      15.050  18.470   0.550  1.00  0.00            
ATOM     46  C14 ACD     1      14.750  19.190   1.790  1.00  0.00            
ATOM     47  H22 ACD     1      15.470  18.860   2.550  1.00  0.00            
ATOM     48  C15 ACD     1      13.400  18.660   2.300  1.00  0.00            
ATOM     49  H23 ACD     1      13.380  17.560   2.270  1.00  0.00            
ATOM     50  H24 ACD     1      13.300  18.760   3.390  1.00  0.00            
ATOM     51  O12 ACD     1      12.240  19.300   1.590  1.00  0.00            
ATOM     52  H25 ACD     1      11.590  19.410   2.290  1.00  0.00            
ATOM     53  O13 ACD     1      17.310  18.370   0.890  1.00  0.00            
ATOM     54  C16 ACD     1      18.160  17.330   0.520  1.00  0.00            
ATOM     55  H26 ACD     1      17.850  16.710  -0.330  1.00  0.00            
ATOM     56  C17 ACD     1      19.520  18.050   0.110  1.00  0.00            
ATOM     57  H27 ACD     1      19.730  18.790   0.900  1.00  0.00            
ATOM     58  O14 ACD     1      19.410  18.680  -1.180  1.00  0.00            
ATOM     59  H28 ACD     1      18.710  19.340  -1.160  1.00  0.00            
ATOM     60  C18 ACD     1      20.710  17.200   0.200  1.00  0.00            
ATOM     61  H29 ACD     1      20.780  16.440  -0.590  1.00  0.00            
ATOM     62  O15 ACD     1      21.910  17.970   0.100  1.00  0.00            
ATOM     63  H30 ACD     1      21.720  18.600  -0.600  1.00  0.00            
ATOM     64  C19 ACD     1      20.850  16.440   1.510  1.00  0.00            
ATOM     65  H31 ACD     1      21.730  15.800   1.490  1.00  0.00            
ATOM     66  O16 ACD     1      19.680  15.620   1.630  1.00  0.00            
ATOM     67  C20 ACD     1      18.480  16.430   1.740  1.00  0.00            
ATOM     68  H32 ACD     1      18.590  17.160   2.560  1.00  0.00            
ATOM     69  C21 ACD     1      17.300  15.500   2.140  1.00  0.00            
ATOM     70  H33 ACD     1      17.510  14.940   3.060  1.00  0.00            
ATOM     71  H34 ACD     1      16.450  16.160   2.360  1.00  0.00            
ATOM     72  O17 ACD     1      16.990  14.690   1.100  1.00  0.00            
ATOM     73  H35 ACD     1      16.200  14.250   1.410  1.00  0.00            
ATOM     74  O18 ACD     1      20.900  17.330   2.530  1.00  0.00            
ATOM     75  C22 ACD     1      21.930  17.210   3.550  1.00  0.00            
ATOM     76  H36 ACD     1      22.700  16.460   3.350  1.00  0.00            
ATOM     77  C23 ACD     1      22.640  18.600   3.520  1.00  0.00            
ATOM     78  H37 ACD     1      21.900  19.400   3.650  1.00  0.00            
ATOM     79  O19 ACD     1      23.330  18.790   2.230  1.00  0.00            
ATOM     80  H38 ACD     1      22.740  18.490   1.540  1.00  0.00            
ATOM     81  C24 ACD     1      23.530  18.760   4.780  1.00  0.00            
ATOM     82  H39 ACD     1      24.410  18.100   4.730  1.00  0.00            
ATOM     83  O20 ACD     1      24.130  20.080   4.870  1.00  0.00            
ATOM     84  H40 ACD     1      23.460  20.760   4.730  1.00  0.00            
ATOM     85  C25 ACD     1      22.770  18.460   6.040  1.00  0.00            
ATOM     86  H41 ACD     1      23.470  18.430   6.880  1.00  0.00            
ATOM     87  O21 ACD     1      22.300  17.130   5.940  1.00  0.00            
ATOM     88  C26 ACD     1      21.340  16.920   4.920  1.00  0.00            
ATOM     89  H42 ACD     1      20.500  17.630   4.960  1.00  0.00            
ATOM     90  C27 ACD     1      20.790  15.480   5.140  1.00  0.00            
ATOM     91  H43 ACD     1      20.450  15.340   6.170  1.00  0.00            
ATOM     92  H44 ACD     1      19.860  15.390   4.570  1.00  0.00            
ATOM     93  O22 ACD     1      21.730  14.440   4.690  1.00  0.00            
ATOM     94  H45 ACD     1      21.410  13.640   5.120  1.00  0.00            
ATOM     95  O23 ACD     1      21.710  19.490   6.130  1.00  0.00            
ATOM     96  C28 ACD     1      21.580  19.900   7.440  1.00  0.00            
ATOM     97  H46 ACD     1      22.260  19.390   8.140  1.00  0.00            
ATOM     98  C29 ACD     1      20.140  19.610   7.890  1.00  0.00            
ATOM     99  H47 ACD     1      19.390  19.920   7.150  1.00  0.00            
ATOM    100  O24 ACD     1      19.990  20.230   9.140  1.00  0.00            
ATOM    101  C30 ACD     1      19.840  18.100   8.020  1.00  0.00            
ATOM    102  H48 ACD     1      18.850  18.040   8.500  1.00  0.00            
ATOM    103  H49 ACD     1      19.730  17.580   7.060  1.00  0.00            
ATOM    104  O25 ACD     1      20.800  17.400   8.910  1.00  0.00            
ATOM    105  H50 ACD     1      20.710  16.440   8.830  1.00  0.00            
ATOM    106  C31 ACD     1      21.900  21.360   7.430  1.00  0.00            
ATOM    107  H51 ACD     1      21.330  21.880   6.640  1.00  0.00            
ATOM    108  O26 ACD     1      23.260  21.670   7.150  1.00  0.00            
ATOM    109  H52 ACD     1      23.290  22.590   6.900  1.00  0.00            
ATOM    110  C32 ACD     1      21.470  22.060   8.690  1.00  0.00            
ATOM    111  H53 ACD     1      22.260  21.830   9.410  1.00  0.00            
ATOM    112  O27 ACD     1      21.430  23.470   8.480  1.00  0.00            
ATOM    113  H54 ACD     1      20.480  23.620   8.410  1.00  0.00            
ATOM    114  C33 ACD     1      20.160  21.620   9.260  1.00  0.00            
ATOM    115  H55 ACD     1      20.090  21.900  10.320  1.00  0.00            
ATOM    116  O28 ACD     1      19.140  22.280   8.540  1.00  0.00            
ATOM    117  C34 ACD     1      17.980  22.790   9.220  1.00  0.00            
ATOM    118  H56 ACD     1      18.130  23.160  10.240  1.00  0.00            
ATOM    119  C35 ACD     1      17.660  24.040   8.390  1.00  0.00            
ATOM    120  H57 ACD     1      17.820  23.940   7.310  1.00  0.00            
ATOM    121  O29 ACD     1      18.570  25.050   8.960  1.00  0.00            
ATOM    122  H58 ACD     1      18.420  25.750   8.320  1.00  0.00            
ATOM    123  C36 ACD     1      16.220  24.340   8.510  1.00  0.00            
ATOM    124  H59 ACD     1      16.110  24.740   9.520  1.00  0.00            
ATOM    125  O30 ACD     1      15.860  25.360   7.660  1.00  0.00            
ATOM    126  H60 ACD     1      16.130  25.110   6.770  1.00  0.00            
ATOM    127  C1  ER3     2      15.230  17.990   6.550  1.00  0.00            
ATOM    128  O1  ER3     2      15.780  19.260   6.330  1.00  0.00            
ATOM    129  C2  ER3     2      16.710  19.420   5.250  1.00  0.00            
ATOM    130  O2  ER3     2      17.020  18.540   4.430  1.00  0.00            
ATOM    131  N1  ER3     2      17.200  20.630   5.370  1.00  0.00            
ATOM    132  C3  ER3     2      18.200  21.100   4.700  1.00  0.00            
ATOM    133  N2  ER3     2      18.620  22.330   4.990  1.00  0.00            
ATOM    134  C4  ER3     2      19.620  22.480   4.100  1.00  0.00            
ATOM    135  C5  ER3     2      20.400  23.640   4.010  1.00  0.00            
ATOM    136  C6  ER3     2      21.360  23.720   2.990  1.00  0.00            
ATOM    137  C7  ER3     2      21.730  22.550   2.290  1.00  0.00            
ATOM    138  C8  ER3     2      22.800  22.660   1.290  1.00  0.00            
ATOM    139  O3  ER3     2      23.600  23.580   1.370  1.00  0.00            
ATOM    140  C9  ER3     2      22.870  21.800   0.110  1.00  0.00            
ATOM    141  C10 ER3     2      24.150  21.440  -0.400  1.00  0.00            
ATOM    142  C11 ER3     2      24.260  20.650  -1.500  1.00  0.00            
ATOM    143  C12 ER3     2      23.170  20.180  -2.160  1.00  0.00            
ATOM    144  C13 ER3     2      21.880  20.640  -1.740  1.00  0.00            
ATOM    145  C14 ER3     2      21.680  21.370  -0.560  1.00  0.00            
ATOM    146  C15 ER3     2      21.000  21.320   2.440  1.00  0.00            
ATOM    147  C16 ER3     2      19.910  21.390   3.330  1.00  0.00            
ATOM    148  N3  ER3     2      18.940  20.460   3.690  1.00  0.00            
ATOM    149  H1  ER3     2      15.340  17.430   5.610  1.00  0.00            
ATOM    150  H2  ER3     2      15.870  17.610   7.360  1.00  0.00            
ATOM    151  H3  ER3     2      14.180  18.100   6.830  1.00  0.00            
ATOM    152  H4  ER3     2      16.810  21.230   6.090  1.00  0.00            
ATOM    153  H5  ER3     2      20.290  24.460   4.710  1.00  0.00            
ATOM    154  H6  ER3     2      21.900  24.660   2.950  1.00  0.00            
ATOM    155  H7  ER3     2      25.040  21.800   0.110  1.00  0.00            
ATOM    156  H8  ER3     2      25.240  20.440  -1.900  1.00  0.00            
ATOM    157  H9  ER3     2      23.250  19.640  -3.100  1.00  0.00            
ATOM    158  H10 ER3     2      20.960  20.410  -2.280  1.00  0.00            
ATOM    159  H11 ER3     2      20.680  21.670  -0.270  1.00  0.00            
ATOM    160  H12 ER3     2      21.120  20.450   1.800  1.00  0.00            
ATOM    161  H13 ER3     2      18.840  19.510   3.360  1.00  0.00            
TER
ENDMDL
MODEL        1
ATOM      1  H1  ACD     1      35.620  24.030  13.630  1.00  0.00            
ATOM      2  O1  ACD     1      34.760  24.180  14.030  1.00  0.00            
ATOM      3  C1  ACD     1      34.570  23.260  15.170  1.00  0.00            
ATOM      4  H2  ACD     1      34.690  23.690  16.170  1.00  0.00            
ATOM      5  H3  ACD     1      35.480  22.650  15.190  1.00  0.00            
ATOM      6  C2  ACD     1      33.280  22.340  15.090  1.00  0.00            
ATOM      7  H4  ACD     1      32.430  23.040  15.100  1.00  0.00            
ATOM      8  O2  ACD     1      33.340  21.570  13.880  1.00  0.00            
ATOM      9  C3  ACD     1      32.210  20.750  13.620  1.00  0.00            
ATOM     10  H5  ACD     1      32.400  20.220  12.690  1.00  0.00            
ATOM     11  O3  ACD     1      30.970  21.450  13.340  1.00  0.00            
ATOM     12  C4  ACD     1      30.850  22.210  12.060  1.00  0.00            
ATOM     13  H6  ACD     1      31.460  21.600  11.370  1.00  0.00            
ATOM     14  C5  ACD     1      29.380  22.010  11.700  1.00  0.00            
ATOM     15  H7  ACD     1      28.720  21.990  12.580  1.00  0.00            
ATOM     16  O4  ACD     1      29.300  20.770  10.980  1.00  0.00            
ATOM     17  H8  ACD     1      28.810  20.100  11.460  1.00  0.00            
ATOM     18  C6  ACD     1      28.860  23.120  10.770  1.00  0.00            
ATOM     19  H9  ACD     1      29.360  22.990   9.800  1.00  0.00            
ATOM     20  O5  ACD     1      27.480  23.020  10.620  1.00  0.00            
ATOM     21  H10 ACD     1      27.200  23.670   9.970  1.00  0.00            
ATOM     22  C7  ACD     1      29.240  24.450  11.380  1.00  0.00            
ATOM     23  H11 ACD     1      28.890  25.270  10.740  1.00  0.00            
ATOM     24  O6  ACD     1      30.650  24.600  11.460  1.00  0.00            
ATOM     25  C8  ACD     1      31.440  23.610  12.140  1.00  0.00            
ATOM     26  H12 ACD     1      31.550  23.880  13.200  1.00  0.00            
ATOM     27  C9  ACD     1      32.830  23.660  11.500  1.00  0.00            
ATOM     28  H13 ACD     1      33.340  24.620  11.650  1.00  0.00            
ATOM     29  H14 ACD     1      33.420  22.860  11.970  1.00  0.00            
ATOM     30  O7  ACD     1      32.720  23.410  10.140  1.00  0.00            
ATOM     31  H15 ACD     1      32.410  24.150   9.620  1.00  0.00            
ATOM     32  O8  ACD     1      28.770  24.500  12.740  1.00  0.00            
ATOM     33  C10 ACD     1      27.580  25.210  12.950  1.00  0.00            
ATOM     34  H16 ACD     1      26.970  25.360  12.050  1.00  0.00            
ATOM     35  C11 ACD     1      26.820  24.450  13.960  1.00  0.00            
ATOM     36  H17 ACD     1      27.470  24.360  14.840  1.00  0.00            
ATOM     37  O9  ACD     1      26.380  23.200  13.390  1.00  0.00            
ATOM     38  H18 ACD     1      26.920  22.880  12.660  1.00  0.00            
ATOM     39  C12 ACD     1      25.630  25.290  14.420  1.00  0.00            
ATOM     40  H19 ACD     1      24.940  25.560  13.600  1.00  0.00            
ATOM     41  O10 ACD     1      24.880  24.660  15.440  1.00  0.00            
ATOM     42  H20 ACD     1      24.290  24.050  14.990  1.00  0.00            
ATOM     43  C13 ACD     1      26.250  26.560  15.000  1.00  0.00            
ATOM     44  H21 ACD     1      25.390  27.150  15.330  1.00  0.00            
ATOM     45  O11 ACD     1      26.930  27.320  14.020  1.00  0.00            
ATOM     46  C14 ACD     1      28.050  26.610  13.430  1.00  0.00            
ATOM     47  H22 ACD     1      28.810  26.580  14.220  1.00  0.00            
ATOM     48  C15 ACD     1      28.520  27.610  12.310  1.00  0.00            
ATOM     49  H23 ACD     1      28.730  28.570  12.780  1.00  0.00            
ATOM     50  H24 ACD     1      29.500  27.310  11.900  1.00  0.00            
ATOM     51  O12 ACD     1      27.600  27.880  11.290  1.00  0.00            
ATOM     52  H25 ACD     1      26.710  27.860  11.660  1.00  0.00            
ATOM     53  O13 ACD     1      27.110  26.320  16.130  1.00  0.00            
ATOM     54  C16 ACD     1      26.990  27.310  17.190  1.00  0.00            
ATOM     55  H26 ACD     1      26.200  28.040  16.960  1.00  0.00            
ATOM     56  C17 ACD     1      26.620  26.470  18.410  1.00  0.00            
ATOM     57  H27 ACD     1      27.280  25.620  18.620  1.00  0.00            
ATOM     58  O14 ACD     1      25.310  25.900  18.290  1.00  0.00            
ATOM     59  H28 ACD     1      25.250  25.600  17.380  1.00  0.00            
ATOM     60  C18 ACD     1      26.640  27.420  19.630  1.00  0.00            
ATOM     61  H29 ACD     1      25.860  28.140  19.380  1.00  0.00            
ATOM     62  O15 ACD     1      26.330  26.790  20.940  1.00  0.00            
ATOM     63  H30 ACD     1      26.110  25.870  20.750  1.00  0.00            
ATOM     64  C19 ACD     1      27.960  28.160  19.810  1.00  0.00            
ATOM     65  H31 ACD     1      27.920  28.780  20.710  1.00  0.00            
ATOM     66  O16 ACD     1      28.380  28.840  18.660  1.00  0.00            
ATOM     67  C20 ACD     1      28.370  28.030  17.540  1.00  0.00            
ATOM     68  H32 ACD     1      29.200  27.320  17.670  1.00  0.00            
ATOM     69  C21 ACD     1      28.950  28.940  16.420  1.00  0.00            
ATOM     70  H33 ACD     1      29.970  29.150  16.740  1.00  0.00            
ATOM     71  H34 ACD     1      28.960  28.280  15.540  1.00  0.00            
ATOM     72  O17 ACD     1      28.110  30.100  16.160  1.00  0.00            
ATOM     73  H35 ACD     1      28.520  30.370  15.330  1.00  0.00            
ATOM     74  O18 ACD     1      28.870  27.150  20.110  1.00  0.00            
ATOM     75  C22 ACD     1      29.840  27.320  21.030  1.00  0.00            
ATOM     76  H36 ACD     1      29.630  28.020  21.850  1.00  0.00            
ATOM     77  C23 ACD     1      29.780  26.000  21.790  1.00  0.00            
ATOM     78  H37 ACD     1      29.730  25.170  21.080  1.00  0.00            
ATOM     79  O19 ACD     1      28.740  26.020  22.750  1.00  0.00            
ATOM     80  H38 ACD     1      27.960  26.100  22.190  1.00  0.00            
ATOM     81  C24 ACD     1      31.050  25.740  22.630  1.00  0.00            
ATOM     82  H39 ACD     1      30.920  26.440  23.460  1.00  0.00            
ATOM     83  O20 ACD     1      31.010  24.410  23.140  1.00  0.00            
ATOM     84  H40 ACD     1      30.090  24.350  23.410  1.00  0.00            
ATOM     85  C25 ACD     1      32.280  25.990  21.730  1.00  0.00            
ATOM     86  H41 ACD     1      33.240  25.900  22.250  1.00  0.00            
ATOM     87  O21 ACD     1      32.250  27.330  21.230  1.00  0.00            
ATOM     88  C26 ACD     1      31.180  27.630  20.360  1.00  0.00            
ATOM     89  H42 ACD     1      31.240  27.040  19.430  1.00  0.00            
ATOM     90  C27 ACD     1      31.330  29.090  20.010  1.00  0.00            
ATOM     91  H43 ACD     1      32.360  29.300  19.710  1.00  0.00            
ATOM     92  H44 ACD     1      30.750  29.140  19.080  1.00  0.00            
ATOM     93  O22 ACD     1      30.810  29.980  21.040  1.00  0.00            
ATOM     94  H45 ACD     1      31.330  29.790  21.830  1.00  0.00            
ATOM     95  O23 ACD     1      32.140  25.010  20.690  1.00  0.00            
ATOM     96  C28 ACD     1      33.180  24.180  20.340  1.00  0.00            
ATOM     97  H46 ACD     1      34.030  24.310  21.020  1.00  0.00            
ATOM     98  C29 ACD     1      33.730  24.460  18.920  1.00  0.00            
ATOM     99  H47 ACD     1      32.950  24.550  18.150  1.00  0.00            
ATOM    100  O24 ACD     1      34.600  23.370  18.540  1.00  0.00            
ATOM    101  C30 ACD     1      34.440  25.820  18.750  1.00  0.00            
ATOM    102  H48 ACD     1      34.620  26.000  17.680  1.00  0.00            
ATOM    103  H49 ACD     1      33.840  26.610  19.210  1.00  0.00            
ATOM    104  O25 ACD     1      35.750  25.850  19.400  1.00  0.00            
ATOM    105  H50 ACD     1      35.600  26.150  20.300  1.00  0.00            
ATOM    106  C31 ACD     1      32.560  22.790  20.380  1.00  0.00            
ATOM    107  H51 ACD     1      31.680  22.750  19.720  1.00  0.00            
ATOM    108  O26 ACD     1      32.200  22.480  21.770  1.00  0.00            
ATOM    109  H52 ACD     1      31.740  23.250  22.110  1.00  0.00            
ATOM    110  C32 ACD     1      33.540  21.710  19.840  1.00  0.00            
ATOM    111  H53 ACD     1      34.370  21.560  20.550  1.00  0.00            
ATOM    112  O27 ACD     1      32.820  20.440  19.600  1.00  0.00            
ATOM    113  H54 ACD     1      32.690  20.160  20.510  1.00  0.00            
ATOM    114  C33 ACD     1      34.050  22.100  18.480  1.00  0.00            
ATOM    115  H55 ACD     1      34.810  21.400  18.110  1.00  0.00            
ATOM    116  O28 ACD     1      32.970  22.040  17.540  1.00  0.00            
ATOM    117  C34 ACD     1      33.140  21.400  16.300  1.00  0.00            
ATOM    118  H56 ACD     1      34.070  20.820  16.330  1.00  0.00            
ATOM    119  C35 ACD     1      31.990  20.410  16.120  1.00  0.00            
ATOM    120  H57 ACD     1      31.010  20.910  16.130  1.00  0.00            
ATOM    121  O29 ACD     1      32.100  19.370  17.130  1.00  0.00            
ATOM    122  H58 ACD     1      32.060  19.850  17.960  1.00  0.00            
ATOM    123  C36 ACD     1      32.040  19.780  14.780  1.00  0.00            
ATOM    124  H59 ACD     1      32.840  19.050  14.630  1.00  0.00            
ATOM    125  O30 ACD     1      30.780  19.080  14.720  1.00  0.00            
ATOM    126  H60 ACD     1      30.150  19.790  14.630  1.00  0.00            
ATOM    127  C1  ER3     2      34.560  29.170  12.990  1.00  0.00            
ATOM    128  O1  ER3     2      34.160  28.560  14.280  1.00  0.00            
ATOM    129  C2  ER3     2      33.160  27.640  14.140  1.00  0.00            
ATOM    130  O2  ER3     2      32.670  27.130  13.120  1.00  0.00            
ATOM    131  N1  ER3     2      32.760  27.330  15.380  1.00  0.00            
ATOM    132  C3  ER3     2      31.860  26.400  15.690  1.00  0.00            
ATOM    133  N2  ER3     2      31.530  26.210  16.970  1.00  0.00            
ATOM    134  C4  ER3     2      30.700  25.180  16.920  1.00  0.00            
ATOM    135  C5  ER3     2      30.050  24.590  17.990  1.00  0.00            
ATOM    136  C6  ER3     2      29.250  23.460  17.710  1.00  0.00            
ATOM    137  C7  ER3     2      29.170  22.910  16.450  1.00  0.00            
ATOM    138  C8  ER3     2      28.330  21.640  16.290  1.00  0.00            
ATOM    139  O3  ER3     2      28.660  20.770  15.480  1.00  0.00            
ATOM    140  C9  ER3     2      27.140  21.480  17.150  1.00  0.00            
ATOM    141  C10 ER3     2      26.300  22.580  17.390  1.00  0.00            
ATOM    142  C11 ER3     2      25.150  22.320  18.130  1.00  0.00            
ATOM    143  C12 ER3     2      24.760  21.060  18.570  1.00  0.00            
ATOM    144  C13 ER3     2      25.530  19.950  18.190  1.00  0.00            
ATOM    145  C14 ER3     2      26.800  20.180  17.540  1.00  0.00            
ATOM    146  C15 ER3     2      29.860  23.560  15.380  1.00  0.00            
ATOM    147  C16 ER3     2      30.560  24.670  15.680  1.00  0.00            
ATOM    148  N3  ER3     2      31.220  25.550  14.860  1.00  0.00            
ATOM    149  H1  ER3     2      35.090  28.410  12.400  1.00  0.00            
ATOM    150  H2  ER3     2      33.710  29.540  12.410  1.00  0.00            
ATOM    151  H3  ER3     2      35.260  29.970  13.270  1.00  0.00            
ATOM    152  H4  ER3     2      33.220  27.810  16.140  1.00  0.00            
ATOM    153  H5  ER3     2      30.050  25.000  18.990  1.00  0.00            
ATOM    154  H6  ER3     2      28.700  23.000  18.530  1.00  0.00            
ATOM    155  H7  ER3     2      26.590  23.560  17.030  1.00  0.00            
ATOM    156  H8  ER3     2      24.510  23.180  18.310  1.00  0.00            
ATOM    157  H9  ER3     2      23.870  20.830  19.140  1.00  0.00            
ATOM    158  H10 ER3     2      25.320  18.970  18.600  1.00  0.00            
ATOM    159  H11 ER3     2      27.410  19.300  17.370  1.00  0.00            
ATOM    160  H12 ER3     2      29.850  23.120  14.390  1.00  0.00            
ATOM    161  H13 ER3     2      31.340  25.540  13.850  1.00  0.00            
TER
ENDMDL
MODEL        1
ATOM      1  H1  ACD     1      19.930  16.770   9.740  1.00  0.00            
ATOM      2  O1  ACD     1      20.690  16.530   9.210  1.00  0.00            
ATOM      3  C1  ACD     1      21.540  17.750   9.170  1.00  0.00            
ATOM      4  H2  ACD     1      22.510  17.520   8.710  1.00  0.00            
ATOM      5  H3  ACD     1      21.740  18.000  10.220  1.00  0.00            
ATOM      6  C2  ACD     1      20.940  18.860   8.340  1.00  0.00            
ATOM      7  H4  ACD     1      20.620  18.470   7.370  1.00  0.00            
ATOM      8  O2  ACD     1      19.820  19.310   9.060  1.00  0.00            
ATOM      9  C3  ACD     1      19.070  20.470   8.570  1.00  0.00            
ATOM     10  H5  ACD     1      18.200  20.660   9.200  1.00  0.00            
ATOM     11  O3  ACD     1      18.740  20.170   7.180  1.00  0.00            
ATOM     12  C4  ACD     1      17.550  20.770   6.760  1.00  0.00            
ATOM     13  H6  ACD     1      17.170  21.380   7.580  1.00  0.00            
ATOM     14  C5  ACD     1      17.760  21.630   5.490  1.00  0.00            
ATOM     15  H7  ACD     1      18.220  21.100   4.650  1.00  0.00            
ATOM     16  O4  ACD     1      18.630  22.710   5.830  1.00  0.00            
ATOM     17  H8  ACD     1      18.600  23.200   5.000  1.00  0.00            
ATOM     18  C6  ACD     1      16.360  22.100   4.970  1.00  0.00            
ATOM     19  H9  ACD     1      15.820  22.750   5.670  1.00  0.00            
ATOM     20  O5  ACD     1      16.500  22.690   3.680  1.00  0.00            
ATOM     21  H10 ACD     1      15.640  22.860   3.290  1.00  0.00            
ATOM     22  C7  ACD     1      15.560  20.710   4.670  1.00  0.00            
ATOM     23  H11 ACD     1      14.630  20.950   4.160  1.00  0.00            
ATOM     24  O6  ACD     1      15.430  20.040   5.900  1.00  0.00            
ATOM     25  C8  ACD     1      16.620  19.550   6.560  1.00  0.00            
ATOM     26  H12 ACD     1      17.100  18.880   5.830  1.00  0.00            
ATOM     27  C9  ACD     1      16.190  18.850   7.840  1.00  0.00            
ATOM     28  H13 ACD     1      15.510  18.010   7.660  1.00  0.00            
ATOM     29  H14 ACD     1      17.130  18.400   8.200  1.00  0.00            
ATOM     30  O7  ACD     1      15.780  19.780   8.900  1.00  0.00            
ATOM     31  H15 ACD     1      15.290  19.210   9.510  1.00  0.00            
ATOM     32  O8  ACD     1      16.370  19.920   3.830  1.00  0.00            
ATOM     33  C10 ACD     1      15.630  19.220   2.840  1.00  0.00            
ATOM     34  H16 ACD     1      14.580  19.530   2.790  1.00  0.00            
ATOM     35  C11 ACD     1      16.430  19.570   1.600  1.00  0.00            
ATOM     36  H17 ACD     1      17.480  19.260   1.700  1.00  0.00            
ATOM     37  O9  ACD     1      16.450  20.980   1.270  1.00  0.00            
ATOM     38  H18 ACD     1      16.920  21.580   1.870  1.00  0.00            
ATOM     39  C12 ACD     1      15.960  18.720   0.460  1.00  0.00            
ATOM     40  H19 ACD     1      14.900  18.880   0.250  1.00  0.00            
ATOM     41  O10 ACD     1      16.700  19.110  -0.670  1.00  0.00            
ATOM     42  H20 ACD     1      16.930  20.030  -0.480  1.00  0.00            
ATOM     43  C13 ACD     1      16.090  17.240   0.800  1.00  0.00            
ATOM     44  H21 ACD     1      15.730  16.660  -0.050  1.00  0.00            
ATOM     45  O11 ACD     1      15.430  16.940   1.940  1.00  0.00            
ATOM     46  C14 ACD     1      15.840  17.750   3.090  1.00  0.00            
ATOM     47  H22 ACD     1      16.880  17.580   3.390  1.00  0.00            
ATOM     48  C15 ACD     1      15.020  17.220   4.270  1.00  0.00            
ATOM     49  H23 ACD     1      15.160  16.150   4.440  1.00  0.00            
ATOM     50  H24 ACD     1      15.330  17.730   5.190  1.00  0.00            
ATOM     51  O12 ACD     1      13.610  17.410   4.070  1.00  0.00            
ATOM     52  H25 ACD     1      13.330  16.590   3.650  1.00  0.00            
ATOM     53  O13 ACD     1      17.470  16.960   1.030  1.00  0.00            
ATOM     54  C16 ACD     1      18.070  15.850   0.310  1.00  0.00            
ATOM     55  H26 ACD     1      17.330  15.480  -0.410  1.00  0.00            
ATOM     56  C17 ACD     1      19.140  16.600  -0.410  1.00  0.00            
ATOM     57  H27 ACD     1      19.650  17.310   0.250  1.00  0.00            
ATOM     58  O14 ACD     1      18.540  17.390  -1.450  1.00  0.00            
ATOM     59  H28 ACD     1      17.910  18.010  -1.080  1.00  0.00            
ATOM     60  C18 ACD     1      20.180  15.560  -1.000  1.00  0.00            
ATOM     61  H29 ACD     1      19.590  14.890  -1.640  1.00  0.00            
ATOM     62  O15 ACD     1      21.360  16.110  -1.700  1.00  0.00            
ATOM     63  H30 ACD     1      21.160  16.900  -2.210  1.00  0.00            
ATOM     64  C19 ACD     1      20.660  14.700   0.160  1.00  0.00            
ATOM     65  H31 ACD     1      21.490  14.060  -0.150  1.00  0.00            
ATOM     66  O16 ACD     1      19.530  13.960   0.690  1.00  0.00            
ATOM     67  C20 ACD     1      18.510  14.830   1.280  1.00  0.00            
ATOM     68  H32 ACD     1      19.040  15.440   2.020  1.00  0.00            
ATOM     69  C21 ACD     1      17.420  14.040   2.090  1.00  0.00            
ATOM     70  H33 ACD     1      17.920  13.540   2.920  1.00  0.00            
ATOM     71  H34 ACD     1      16.670  14.750   2.470  1.00  0.00            
ATOM     72  O17 ACD     1      16.760  13.030   1.280  1.00  0.00            
ATOM     73  H35 ACD     1      17.350  12.270   1.310  1.00  0.00            
ATOM     74  O18 ACD     1      21.280  15.530   1.120  1.00  0.00            
ATOM     75  C22 ACD     1      22.610  15.130   1.660  1.00  0.00            
ATOM     76  H36 ACD     1      23.060  14.230   1.210  1.00  0.00            
ATOM     77  C23 ACD     1      23.500  16.340   1.410  1.00  0.00            
ATOM     78  H37 ACD     1      23.070  17.280   1.770  1.00  0.00            
ATOM     79  O19 ACD     1      23.670  16.420   0.000  1.00  0.00            
ATOM     80  H38 ACD     1      22.790  16.330  -0.390  1.00  0.00            
ATOM     81  C24 ACD     1      24.800  16.300   2.180  1.00  0.00            
ATOM     82  H39 ACD     1      25.250  15.360   1.850  1.00  0.00            
ATOM     83  O20 ACD     1      25.620  17.580   2.100  1.00  0.00            
ATOM     84  H40 ACD     1      25.050  18.330   2.290  1.00  0.00            
ATOM     85  C25 ACD     1      24.580  16.160   3.660  1.00  0.00            
ATOM     86  H41 ACD     1      25.550  15.950   4.130  1.00  0.00            
ATOM     87  O21 ACD     1      23.720  15.010   3.820  1.00  0.00            
ATOM     88  C26 ACD     1      22.450  14.950   3.210  1.00  0.00            
ATOM     89  H42 ACD     1      21.980  15.860   3.600  1.00  0.00            
ATOM     90  C27 ACD     1      21.640  13.740   3.650  1.00  0.00            
ATOM     91  H43 ACD     1      21.520  13.830   4.740  1.00  0.00            
ATOM     92  H44 ACD     1      20.650  13.840   3.200  1.00  0.00            
ATOM     93  O22 ACD     1      22.260  12.550   3.150  1.00  0.00            
ATOM     94  H45 ACD     1      23.090  12.540   3.630  1.00  0.00            
ATOM     95  O23 ACD     1      24.000  17.360   4.100  1.00  0.00            
ATOM     96  C28 ACD     1      24.770  18.230   4.900  1.00  0.00            
ATOM     97  H46 ACD     1      25.840  18.190   4.670  1.00  0.00            
ATOM     98  C29 ACD     1      24.500  17.720   6.370  1.00  0.00            
ATOM     99  H47 ACD     1      23.420  17.540   6.500  1.00  0.00            
ATOM    100  O24 ACD     1      24.790  18.810   7.300  1.00  0.00            
ATOM    101  C30 ACD     1      25.250  16.500   6.930  1.00  0.00            
ATOM    102  H48 ACD     1      25.130  16.560   8.020  1.00  0.00            
ATOM    103  H49 ACD     1      24.730  15.610   6.560  1.00  0.00            
ATOM    104  O25 ACD     1      26.630  16.660   6.510  1.00  0.00            
ATOM    105  H50 ACD     1      27.230  16.020   6.890  1.00  0.00            
ATOM    106  C31 ACD     1      24.160  19.680   4.570  1.00  0.00            
ATOM    107  H51 ACD     1      23.090  19.540   4.400  1.00  0.00            
ATOM    108  O26 ACD     1      24.790  20.110   3.340  1.00  0.00            
ATOM    109  H52 ACD     1      24.790  21.060   3.230  1.00  0.00            
ATOM    110  C32 ACD     1      24.500  20.580   5.730  1.00  0.00            
ATOM    111  H53 ACD     1      25.580  20.780   5.790  1.00  0.00            
ATOM    112  O27 ACD     1      23.650  21.730   5.580  1.00  0.00            
ATOM    113  H54 ACD     1      22.750  21.430   5.470  1.00  0.00            
ATOM    114  C33 ACD     1      24.040  20.000   7.020  1.00  0.00            
ATOM    115  H55 ACD     1      24.150  20.800   7.770  1.00  0.00            
ATOM    116  O28 ACD     1      22.590  19.800   6.920  1.00  0.00            
ATOM    117  C34 ACD     1      21.960  20.020   8.160  1.00  0.00            
ATOM    118  H56 ACD     1      22.730  20.170   8.920  1.00  0.00            
ATOM    119  C35 ACD     1      21.240  21.350   7.950  1.00  0.00            
ATOM    120  H57 ACD     1      20.830  21.430   6.940  1.00  0.00            
ATOM    121  O29 ACD     1      22.190  22.360   8.210  1.00  0.00            
ATOM    122  H58 ACD     1      22.050  23.040   7.550  1.00  0.00            
ATOM    123  C36 ACD     1      20.030  21.630   8.790  1.00  0.00            
ATOM    124  H59 ACD     1      20.270  21.730   9.850  1.00  0.00            
ATOM    125  O30 ACD     1      19.380  22.870   8.470  1.00  0.00            
ATOM    126  H60 ACD     1      18.840  22.770   7.680  1.00  0.00            
ATOM    127  C1  ER3     2      17.980  15.830   6.880  1.00  0.00            
ATOM    128  O1  ER3     2      18.640  17.040   6.380  1.00  0.00            
ATOM    129  C2  ER3     2      19.300  17.080   5.160  1.00  0.00            
ATOM    130  O2  ER3     2      19.450  16.240   4.310  1.00  0.00            
ATOM    131  N1  ER3     2      19.660  18.380   5.140  1.00  0.00            
ATOM    132  C3  ER3     2      20.160  19.000   4.040  1.00  0.00            
ATOM    133  N2  ER3     2      20.450  20.280   4.110  1.00  0.00            
ATOM    134  C4  ER3     2      20.990  20.480   2.930  1.00  0.00            
ATOM    135  C5  ER3     2      21.540  21.710   2.490  1.00  0.00            
ATOM    136  C6  ER3     2      21.850  21.780   1.100  1.00  0.00            
ATOM    137  C7  ER3     2      21.890  20.630   0.240  1.00  0.00            
ATOM    138  C8  ER3     2      22.420  20.770  -1.170  1.00  0.00            
ATOM    139  O3  ER3     2      21.860  21.580  -1.850  1.00  0.00            
ATOM    140  C9  ER3     2      23.540  19.960  -1.710  1.00  0.00            
ATOM    141  C10 ER3     2      24.310  19.170  -0.840  1.00  0.00            
ATOM    142  C11 ER3     2      25.310  18.370  -1.370  1.00  0.00            
ATOM    143  C12 ER3     2      25.580  18.350  -2.700  1.00  0.00            
ATOM    144  C13 ER3     2      24.900  19.150  -3.600  1.00  0.00            
ATOM    145  C14 ER3     2      23.920  20.030  -3.040  1.00  0.00            
ATOM    146  C15 ER3     2      21.450  19.410   0.780  1.00  0.00            
ATOM    147  C16 ER3     2      21.070  19.370   2.140  1.00  0.00            
ATOM    148  N3  ER3     2      20.470  18.380   2.840  1.00  0.00            
ATOM    149  H1  ER3     2      17.170  15.630   6.160  1.00  0.00            
ATOM    150  H2  ER3     2      18.700  15.020   7.000  1.00  0.00            
ATOM    151  H3  ER3     2      17.480  16.050   7.830  1.00  0.00            
ATOM    152  H4  ER3     2      19.430  18.920   5.960  1.00  0.00            
ATOM    153  H5  ER3     2      21.500  22.600   3.110  1.00  0.00            
ATOM    154  H6  ER3     2      22.190  22.750   0.740  1.00  0.00            
ATOM    155  H7  ER3     2      24.080  19.130   0.220  1.00  0.00            
ATOM    156  H8  ER3     2      25.920  17.670  -0.810  1.00  0.00            
ATOM    157  H9  ER3     2      26.370  17.700  -3.060  1.00  0.00            
ATOM    158  H10 ER3     2      25.110  19.120  -4.670  1.00  0.00            
ATOM    159  H11 ER3     2      23.480  20.700  -3.780  1.00  0.00            
ATOM    160  H12 ER3     2      21.520  18.530   0.150  1.00  0.00            
ATOM    161  H13 ER3     2      20.220  17.420   2.660  1.00  0.00            
TER
ENDMDL
MODEL        1
ATOM      1  H1  ACD     1      34.720  21.340  11.280  1.00  0.00            
ATOM      2  O1  ACD     1      34.250  20.510  11.360  1.00  0.00            
ATOM      3  C1  ACD     1      34.150  20.290  12.730  1.00  0.00            
ATOM      4  H2  ACD     1      34.370  21.270  13.160  1.00  0.00            
ATOM      5  H3  ACD     1      34.870  19.550  13.110  1.00  0.00            
ATOM      6  C2  ACD     1      32.660  20.020  13.120  1.00  0.00            
ATOM      7  H4  ACD     1      32.080  20.920  12.840  1.00  0.00            
ATOM      8  O2  ACD     1      32.130  18.850  12.430  1.00  0.00            
ATOM      9  C3  ACD     1      30.860  18.320  12.770  1.00  0.00            
ATOM     10  H5  ACD     1      30.780  17.400  12.170  1.00  0.00            
ATOM     11  O3  ACD     1      29.720  19.110  12.530  1.00  0.00            
ATOM     12  C4  ACD     1      29.100  19.240  11.250  1.00  0.00            
ATOM     13  H6  ACD     1      28.940  18.260  10.790  1.00  0.00            
ATOM     14  C5  ACD     1      27.660  19.770  11.490  1.00  0.00            
ATOM     15  H7  ACD     1      27.700  20.490  12.320  1.00  0.00            
ATOM     16  O4  ACD     1      26.730  18.700  11.780  1.00  0.00            
ATOM     17  H8  ACD     1      26.800  18.470  12.710  1.00  0.00            
ATOM     18  C6  ACD     1      27.010  20.460  10.290  1.00  0.00            
ATOM     19  H9  ACD     1      26.900  19.740   9.470  1.00  0.00            
ATOM     20  O5  ACD     1      25.710  20.970  10.680  1.00  0.00            
ATOM     21  H10 ACD     1      25.220  20.150  10.730  1.00  0.00            
ATOM     22  C7  ACD     1      27.960  21.540   9.840  1.00  0.00            
ATOM     23  H11 ACD     1      27.490  22.110   9.030  1.00  0.00            
ATOM     24  O6  ACD     1      29.130  20.850   9.360  1.00  0.00            
ATOM     25  C8  ACD     1      29.950  20.230  10.370  1.00  0.00            
ATOM     26  H12 ACD     1      30.400  21.040  10.960  1.00  0.00            
ATOM     27  C9  ACD     1      31.130  19.520   9.650  1.00  0.00            
ATOM     28  H13 ACD     1      31.290  20.060   8.710  1.00  0.00            
ATOM     29  H14 ACD     1      32.120  19.590  10.120  1.00  0.00            
ATOM     30  O7  ACD     1      30.810  18.110   9.320  1.00  0.00            
ATOM     31  H15 ACD     1      31.590  17.860   8.800  1.00  0.00            
ATOM     32  O8  ACD     1      28.360  22.440  10.830  1.00  0.00            
ATOM     33  C10 ACD     1      27.580  23.680  10.870  1.00  0.00            
ATOM     34  H16 ACD     1      26.750  23.670  10.140  1.00  0.00            
ATOM     35  C11 ACD     1      27.000  23.810  12.250  1.00  0.00            
ATOM     36  H17 ACD     1      27.760  23.570  13.020  1.00  0.00            
ATOM     37  O9  ACD     1      25.940  22.870  12.340  1.00  0.00            
ATOM     38  H18 ACD     1      25.970  22.160  11.690  1.00  0.00            
ATOM     39  C12 ACD     1      26.430  25.250  12.460  1.00  0.00            
ATOM     40  H19 ACD     1      25.600  25.350  11.750  1.00  0.00            
ATOM     41  O10 ACD     1      25.890  25.430  13.760  1.00  0.00            
ATOM     42  H20 ACD     1      25.380  24.690  14.090  1.00  0.00            
ATOM     43  C13 ACD     1      27.410  26.300  11.980  1.00  0.00            
ATOM     44  H21 ACD     1      26.970  27.310  11.920  1.00  0.00            
ATOM     45  O11 ACD     1      27.730  26.070  10.650  1.00  0.00            
ATOM     46  C14 ACD     1      28.460  24.830  10.510  1.00  0.00            
ATOM     47  H22 ACD     1      29.330  24.850  11.190  1.00  0.00            
ATOM     48  C15 ACD     1      29.010  24.810   9.110  1.00  0.00            
ATOM     49  H23 ACD     1      29.560  25.730   8.860  1.00  0.00            
ATOM     50  H24 ACD     1      29.730  24.020   8.910  1.00  0.00            
ATOM     51  O12 ACD     1      27.930  24.620   8.090  1.00  0.00            
ATOM     52  H25 ACD     1      27.240  25.270   8.270  1.00  0.00            
ATOM     53  O13 ACD     1      28.600  26.380  12.780  1.00  0.00            
ATOM     54  C16 ACD     1      28.890  27.590  13.350  1.00  0.00            
ATOM     55  H26 ACD     1      28.270  28.400  12.940  1.00  0.00            
ATOM     56  C17 ACD     1      28.550  27.450  14.870  1.00  0.00            
ATOM     57  H27 ACD     1      29.010  26.520  15.240  1.00  0.00            
ATOM     58  O14 ACD     1      27.170  27.330  15.030  1.00  0.00            
ATOM     59  H28 ACD     1      26.850  26.530  14.610  1.00  0.00            
ATOM     60  C18 ACD     1      29.130  28.550  15.680  1.00  0.00            
ATOM     61  H29 ACD     1      28.590  29.450  15.360  1.00  0.00            
ATOM     62  O15 ACD     1      29.040  28.400  17.140  1.00  0.00            
ATOM     63  H30 ACD     1      28.640  27.540  17.310  1.00  0.00            
ATOM     64  C19 ACD     1      30.570  28.780  15.360  1.00  0.00            
ATOM     65  H31 ACD     1      30.940  29.650  15.910  1.00  0.00            
ATOM     66  O16 ACD     1      30.740  29.080  13.930  1.00  0.00            
ATOM     67  C20 ACD     1      30.380  27.970  13.070  1.00  0.00            
ATOM     68  H32 ACD     1      31.070  27.160  13.340  1.00  0.00            
ATOM     69  C21 ACD     1      30.660  28.340  11.580  1.00  0.00            
ATOM     70  H33 ACD     1      31.700  28.680  11.560  1.00  0.00            
ATOM     71  H34 ACD     1      30.540  27.370  11.100  1.00  0.00            
ATOM     72  O17 ACD     1      29.750  29.340  11.130  1.00  0.00            
ATOM     73  H35 ACD     1      29.830  30.130  11.670  1.00  0.00            
ATOM     74  O18 ACD     1      31.410  27.670  15.630  1.00  0.00            
ATOM     75  C22 ACD     1      32.580  27.870  16.530  1.00  0.00            
ATOM     76  H36 ACD     1      32.750  28.930  16.760  1.00  0.00            
ATOM     77  C23 ACD     1      32.180  27.170  17.830  1.00  0.00            
ATOM     78  H37 ACD     1      31.530  26.300  17.660  1.00  0.00            
ATOM     79  O19 ACD     1      31.500  28.190  18.620  1.00  0.00            
ATOM     80  H38 ACD     1      30.600  28.270  18.290  1.00  0.00            
ATOM     81  C24 ACD     1      33.370  26.520  18.580  1.00  0.00            
ATOM     82  H39 ACD     1      34.010  27.280  19.060  1.00  0.00            
ATOM     83  O20 ACD     1      32.940  25.640  19.570  1.00  0.00            
ATOM     84  H40 ACD     1      32.300  26.140  20.080  1.00  0.00            
ATOM     85  C25 ACD     1      34.310  25.820  17.580  1.00  0.00            
ATOM     86  H41 ACD     1      35.090  25.340  18.170  1.00  0.00            
ATOM     87  O21 ACD     1      34.730  26.770  16.650  1.00  0.00            
ATOM     88  C26 ACD     1      33.780  27.340  15.820  1.00  0.00            
ATOM     89  H42 ACD     1      33.390  26.550  15.170  1.00  0.00            
ATOM     90  C27 ACD     1      34.440  28.400  14.890  1.00  0.00            
ATOM     91  H43 ACD     1      35.090  27.940  14.150  1.00  0.00            
ATOM     92  H44 ACD     1      33.640  28.790  14.250  1.00  0.00            
ATOM     93  O22 ACD     1      35.120  29.450  15.490  1.00  0.00            
ATOM     94  H45 ACD     1      34.500  30.170  15.380  1.00  0.00            
ATOM     95  O23 ACD     1      33.640  24.800  16.900  1.00  0.00            
ATOM     96  C28 ACD     1      34.320  23.550  16.990  1.00  0.00            
ATOM     97  H46 ACD     1      35.250  23.520  17.570  1.00  0.00            
ATOM     98  C29 ACD     1      34.610  23.120  15.540  1.00  0.00            
ATOM     99  H47 ACD     1      33.690  23.090  14.940  1.00  0.00            
ATOM    100  O24 ACD     1      35.070  21.770  15.590  1.00  0.00            
ATOM    101  C30 ACD     1      35.460  24.010  14.790  1.00  0.00            
ATOM    102  H48 ACD     1      35.460  23.810  13.710  1.00  0.00            
ATOM    103  H49 ACD     1      35.010  25.010  14.850  1.00  0.00            
ATOM    104  O25 ACD     1      36.850  24.050  15.200  1.00  0.00            
ATOM    105  H50 ACD     1      37.300  24.760  14.730  1.00  0.00            
ATOM    106  C31 ACD     1      33.330  22.570  17.710  1.00  0.00            
ATOM    107  H51 ACD     1      32.370  22.680  17.190  1.00  0.00            
ATOM    108  O26 ACD     1      33.290  22.910  19.120  1.00  0.00            
ATOM    109  H52 ACD     1      32.780  23.710  19.240  1.00  0.00            
ATOM    110  C32 ACD     1      33.840  21.120  17.530  1.00  0.00            
ATOM    111  H53 ACD     1      34.720  21.030  18.180  1.00  0.00            
ATOM    112  O27 ACD     1      32.970  20.080  17.910  1.00  0.00            
ATOM    113  H54 ACD     1      32.450  19.870  17.130  1.00  0.00            
ATOM    114  C33 ACD     1      34.190  20.830  16.050  1.00  0.00            
ATOM    115  H55 ACD     1      34.700  19.860  16.010  1.00  0.00            
ATOM    116  O28 ACD     1      32.880  20.840  15.390  1.00  0.00            
ATOM    117  C34 ACD     1      32.560  19.680  14.650  1.00  0.00            
ATOM    118  H56 ACD     1      33.270  18.890  14.920  1.00  0.00            
ATOM    119  C35 ACD     1      31.160  19.100  15.020  1.00  0.00            
ATOM    120  H57 ACD     1      30.470  19.920  14.760  1.00  0.00            
ATOM    121  O29 ACD     1      31.210  18.730  16.410  1.00  0.00            
ATOM    122  H58 ACD     1      30.430  18.170  16.440  1.00  0.00            
ATOM    123  C36 ACD     1      30.780  17.940  14.200  1.00  0.00            
ATOM    124  H59 ACD     1      31.580  17.200  14.350  1.00  0.00            
ATOM    125  O30 ACD     1      29.520  17.310  14.560  1.00  0.00            
ATOM    126  H60 ACD     1      29.260  16.720  13.840  1.00  0.00            
ATOM    127  C1  ER3     2      35.250  24.250   8.190  1.00  0.00            
ATOM    128  O1  ER3     2      34.420  24.880   9.230  1.00  0.00            
ATOM    129  C2  ER3     2      33.390  24.180   9.760  1.00  0.00            
ATOM    130  O2  ER3     2      33.020  23.090   9.430  1.00  0.00            
ATOM    131  N1  ER3     2      33.190  24.700  11.010  1.00  0.00            
ATOM    132  C3  ER3     2      32.390  24.260  11.980  1.00  0.00            
ATOM    133  N2  ER3     2      32.350  24.910  13.110  1.00  0.00            
ATOM    134  C4  ER3     2      31.400  24.280  13.790  1.00  0.00            
ATOM    135  C5  ER3     2      30.850  24.490  15.030  1.00  0.00            
ATOM    136  C6  ER3     2      29.880  23.690  15.610  1.00  0.00            
ATOM    137  C7  ER3     2      29.520  22.530  14.910  1.00  0.00            
ATOM    138  C8  ER3     2      28.420  21.700  15.520  1.00  0.00            
ATOM    139  O3  ER3     2      27.500  21.300  14.790  1.00  0.00            
ATOM    140  C9  ER3     2      28.390  21.470  16.980  1.00  0.00            
ATOM    141  C10 ER3     2      27.180  21.220  17.740  1.00  0.00            
ATOM    142  C11 ER3     2      27.280  21.020  19.170  1.00  0.00            
ATOM    143  C12 ER3     2      28.470  21.080  19.830  1.00  0.00            
ATOM    144  C13 ER3     2      29.620  21.180  19.080  1.00  0.00            
ATOM    145  C14 ER3     2      29.610  21.370  17.690  1.00  0.00            
ATOM    146  C15 ER3     2      29.980  22.330  13.590  1.00  0.00            
ATOM    147  C16 ER3     2      30.900  23.220  13.070  1.00  0.00            
ATOM    148  N3  ER3     2      31.590  23.190  11.910  1.00  0.00            
ATOM    149  H1  ER3     2      35.600  23.270   8.540  1.00  0.00            
ATOM    150  H2  ER3     2      34.600  23.900   7.380  1.00  0.00            
ATOM    151  H3  ER3     2      36.150  24.790   7.880  1.00  0.00            
ATOM    152  H4  ER3     2      33.810  25.490  11.140  1.00  0.00            
ATOM    153  H5  ER3     2      31.160  25.310  15.660  1.00  0.00            
ATOM    154  H6  ER3     2      29.470  23.950  16.580  1.00  0.00            
ATOM    155  H7  ER3     2      26.190  21.110  17.300  1.00  0.00            
ATOM    156  H8  ER3     2      26.330  20.770  19.640  1.00  0.00            
ATOM    157  H9  ER3     2      28.520  20.900  20.900  1.00  0.00            
ATOM    158  H10 ER3     2      30.610  21.240  19.530  1.00  0.00            
ATOM    159  H11 ER3     2      30.540  21.400  17.140  1.00  0.00            
ATOM    160  H12 ER3     2      29.420  21.660  12.950  1.00  0.00            
ATOM    161  H13 ER3     2      31.460  22.530  11.160  1.00  0.00            
TER
ENDMDL
MODEL        1
ATOM      1  H1  ACD     1      20.040  29.690   8.380  1.00  0.00            
ATOM      2  O1  ACD     1      20.060  28.730   8.510  1.00  0.00            
ATOM      3  C1  ACD     1      21.440  28.620   8.880  1.00  0.00            
ATOM      4  H2  ACD     1      22.010  29.200   8.140  1.00  0.00            
ATOM      5  H3  ACD     1      21.740  27.580   8.690  1.00  0.00            
ATOM      6  C2  ACD     1      21.720  29.050  10.280  1.00  0.00            
ATOM      7  H4  ACD     1      22.810  29.100  10.360  1.00  0.00            
ATOM      8  O2  ACD     1      21.130  30.380  10.350  1.00  0.00            
ATOM      9  C3  ACD     1      21.370  31.020  11.620  1.00  0.00            
ATOM     10  H5  ACD     1      20.880  32.000  11.650  1.00  0.00            
ATOM     11  O3  ACD     1      22.750  31.250  11.930  1.00  0.00            
ATOM     12  C4  ACD     1      23.440  32.260  11.190  1.00  0.00            
ATOM     13  H6  ACD     1      22.720  32.940  10.720  1.00  0.00            
ATOM     14  C5  ACD     1      24.160  33.040  12.290  1.00  0.00            
ATOM     15  H7  ACD     1      24.600  32.370  13.030  1.00  0.00            
ATOM     16  O4  ACD     1      23.230  33.850  13.100  1.00  0.00            
ATOM     17  H8  ACD     1      22.890  34.460  12.440  1.00  0.00            
ATOM     18  C6  ACD     1      25.470  33.780  11.780  1.00  0.00            
ATOM     19  H9  ACD     1      25.310  34.670  11.160  1.00  0.00            
ATOM     20  O5  ACD     1      26.230  34.020  12.990  1.00  0.00            
ATOM     21  H10 ACD     1      26.330  33.180  13.450  1.00  0.00            
ATOM     22  C7  ACD     1      26.310  32.700  11.010  1.00  0.00            
ATOM     23  H11 ACD     1      27.230  33.170  10.630  1.00  0.00            
ATOM     24  O6  ACD     1      25.540  32.370   9.870  1.00  0.00            
ATOM     25  C8  ACD     1      24.310  31.650  10.040  1.00  0.00            
ATOM     26  H12 ACD     1      24.530  30.610  10.310  1.00  0.00            
ATOM     27  C9  ACD     1      23.560  31.670   8.700  1.00  0.00            
ATOM     28  H13 ACD     1      22.490  31.440   8.780  1.00  0.00            
ATOM     29  H14 ACD     1      23.620  32.700   8.320  1.00  0.00            
ATOM     30  O7  ACD     1      24.110  30.720   7.810  1.00  0.00            
ATOM     31  H15 ACD     1      24.890  30.340   8.230  1.00  0.00            
ATOM     32  O8  ACD     1      26.670  31.700  11.890  1.00  0.00            
ATOM     33  C10 ACD     1      28.130  31.560  12.240  1.00  0.00            
ATOM     34  H16 ACD     1      28.660  32.520  12.190  1.00  0.00            
ATOM     35  C11 ACD     1      28.020  30.980  13.700  1.00  0.00            
ATOM     36  H17 ACD     1      27.440  30.050  13.740  1.00  0.00            
ATOM     37  O9  ACD     1      27.360  31.890  14.600  1.00  0.00            
ATOM     38  H18 ACD     1      27.880  31.920  15.410  1.00  0.00            
ATOM     39  C12 ACD     1      29.440  30.540  14.120  1.00  0.00            
ATOM     40  H19 ACD     1      29.970  31.490  13.970  1.00  0.00            
ATOM     41  O10 ACD     1      29.460  29.960  15.400  1.00  0.00            
ATOM     42  H20 ACD     1      29.160  30.600  16.050  1.00  0.00            
ATOM     43  C13 ACD     1      29.910  29.510  13.120  1.00  0.00            
ATOM     44  H21 ACD     1      30.950  29.240  13.320  1.00  0.00            
ATOM     45  O11 ACD     1      29.990  30.070  11.820  1.00  0.00            
ATOM     46  C14 ACD     1      28.830  30.620  11.280  1.00  0.00            
ATOM     47  H22 ACD     1      28.120  29.790  11.210  1.00  0.00            
ATOM     48  C15 ACD     1      29.030  31.230   9.880  1.00  0.00            
ATOM     49  H23 ACD     1      29.650  30.550   9.280  1.00  0.00            
ATOM     50  H24 ACD     1      28.070  31.350   9.360  1.00  0.00            
ATOM     51  O12 ACD     1      29.860  32.350  10.020  1.00  0.00            
ATOM     52  H25 ACD     1      30.370  32.440   9.200  1.00  0.00            
ATOM     53  O13 ACD     1      29.060  28.340  13.130  1.00  0.00            
ATOM     54  C16 ACD     1      29.610  27.010  13.290  1.00  0.00            
ATOM     55  H26 ACD     1      30.700  27.100  13.410  1.00  0.00            
ATOM     56  C17 ACD     1      28.980  26.350  14.480  1.00  0.00            
ATOM     57  H27 ACD     1      27.890  26.380  14.360  1.00  0.00            
ATOM     58  O14 ACD     1      29.280  27.110  15.680  1.00  0.00            
ATOM     59  H28 ACD     1      29.170  27.980  15.290  1.00  0.00            
ATOM     60  C18 ACD     1      29.360  24.850  14.590  1.00  0.00            
ATOM     61  H29 ACD     1      30.400  24.720  14.920  1.00  0.00            
ATOM     62  O15 ACD     1      28.480  24.060  15.420  1.00  0.00            
ATOM     63  H30 ACD     1      27.900  23.550  14.840  1.00  0.00            
ATOM     64  C19 ACD     1      29.330  24.180  13.200  1.00  0.00            
ATOM     65  H31 ACD     1      29.820  23.210  13.140  1.00  0.00            
ATOM     66  O16 ACD     1      29.990  24.960  12.230  1.00  0.00            
ATOM     67  C20 ACD     1      29.460  26.250  11.990  1.00  0.00            
ATOM     68  H32 ACD     1      28.400  26.190  11.700  1.00  0.00            
ATOM     69  C21 ACD     1      30.230  26.880  10.800  1.00  0.00            
ATOM     70  H33 ACD     1      29.820  27.890  10.660  1.00  0.00            
ATOM     71  H34 ACD     1      31.270  26.970  11.120  1.00  0.00            
ATOM     72  O17 ACD     1      30.220  26.090   9.640  1.00  0.00            
ATOM     73  H35 ACD     1      30.290  25.160   9.880  1.00  0.00            
ATOM     74  O18 ACD     1      27.980  24.080  12.750  1.00  0.00            
ATOM     75  C22 ACD     1      27.550  22.860  12.060  1.00  0.00            
ATOM     76  H36 ACD     1      28.340  22.110  12.190  1.00  0.00            
ATOM     77  C23 ACD     1      26.370  22.370  12.940  1.00  0.00            
ATOM     78  H37 ACD     1      25.750  23.240  13.210  1.00  0.00            
ATOM     79  O19 ACD     1      26.730  21.810  14.220  1.00  0.00            
ATOM     80  H38 ACD     1      27.490  21.220  14.120  1.00  0.00            
ATOM     81  C24 ACD     1      25.450  21.490  12.160  1.00  0.00            
ATOM     82  H39 ACD     1      26.070  20.630  11.870  1.00  0.00            
ATOM     83  O20 ACD     1      24.330  21.040  12.910  1.00  0.00            
ATOM     84  H40 ACD     1      23.850  21.830  13.170  1.00  0.00            
ATOM     85  C25 ACD     1      25.090  22.170  10.890  1.00  0.00            
ATOM     86  H41 ACD     1      24.380  21.590  10.290  1.00  0.00            
ATOM     87  O21 ACD     1      26.270  22.200  10.070  1.00  0.00            
ATOM     88  C26 ACD     1      27.200  23.150  10.630  1.00  0.00            
ATOM     89  H42 ACD     1      26.900  24.200  10.710  1.00  0.00            
ATOM     90  C27 ACD     1      28.450  23.070   9.810  1.00  0.00            
ATOM     91  H43 ACD     1      29.190  23.660  10.370  1.00  0.00            
ATOM     92  H44 ACD     1      28.810  22.030   9.750  1.00  0.00            
ATOM     93  O22 ACD     1      28.370  23.680   8.520  1.00  0.00            
ATOM     94  H45 ACD     1      29.020  23.310   7.920  1.00  0.00            
ATOM     95  O23 ACD     1      24.560  23.490  11.160  1.00  0.00            
ATOM     96  C28 ACD     1      23.130  23.690  10.940  1.00  0.00            
ATOM     97  H46 ACD     1      22.620  22.810  10.560  1.00  0.00            
ATOM     98  C29 ACD     1      23.000  24.810   9.910  1.00  0.00            
ATOM     99  H47 ACD     1      23.530  25.720  10.210  1.00  0.00            
ATOM    100  O24 ACD     1      21.650  25.160   9.760  1.00  0.00            
ATOM    101  C30 ACD     1      23.580  24.370   8.560  1.00  0.00            
ATOM    102  H48 ACD     1      24.610  23.990   8.560  1.00  0.00            
ATOM    103  H49 ACD     1      23.100  23.490   8.110  1.00  0.00            
ATOM    104  O25 ACD     1      23.560  25.420   7.590  1.00  0.00            
ATOM    105  H50 ACD     1      22.750  25.900   7.760  1.00  0.00            
ATOM    106  C31 ACD     1      22.560  24.210  12.290  1.00  0.00            
ATOM    107  H51 ACD     1      23.090  25.140  12.520  1.00  0.00            
ATOM    108  O26 ACD     1      22.740  23.230  13.260  1.00  0.00            
ATOM    109  H52 ACD     1      22.390  23.650  14.060  1.00  0.00            
ATOM    110  C32 ACD     1      21.090  24.670  12.040  1.00  0.00            
ATOM    111  H53 ACD     1      20.480  23.790  11.770  1.00  0.00            
ATOM    112  O27 ACD     1      20.560  25.350  13.220  1.00  0.00            
ATOM    113  H54 ACD     1      20.780  26.290  13.240  1.00  0.00            
ATOM    114  C33 ACD     1      21.050  25.690  10.930  1.00  0.00            
ATOM    115  H55 ACD     1      20.060  26.000  10.580  1.00  0.00            
ATOM    116  O28 ACD     1      21.660  26.890  11.420  1.00  0.00            
ATOM    117  C34 ACD     1      21.000  28.180  11.350  1.00  0.00            
ATOM    118  H56 ACD     1      19.930  28.080  11.090  1.00  0.00            
ATOM    119  C35 ACD     1      21.150  28.820  12.730  1.00  0.00            
ATOM    120  H57 ACD     1      22.180  28.860  13.110  1.00  0.00            
ATOM    121  O29 ACD     1      20.460  27.980  13.670  1.00  0.00            
ATOM    122  H58 ACD     1      19.520  28.150  13.770  1.00  0.00            
ATOM    123  C36 ACD     1      20.640  30.260  12.740  1.00  0.00            
ATOM    124  H59 ACD     1      19.580  30.310  12.490  1.00  0.00            
ATOM    125  O30 ACD     1      20.810  30.800  14.070  1.00  0.00            
ATOM    126  H60 ACD     1      21.350  30.140  14.510  1.00  0.00            
ATOM    127  C1  ER3     2      28.050  28.990   6.230  1.00  0.00            
ATOM    128  O1  ER3     2      27.690  28.010   7.260  1.00  0.00            
ATOM    129  C2  ER3     2      27.010  28.410   8.350  1.00  0.00            
ATOM    130  O2  ER3     2      26.380  29.470   8.380  1.00  0.00            
ATOM    131  N1  ER3     2      26.780  27.370   9.200  1.00  0.00            
ATOM    132  C3  ER3     2      26.300  27.490  10.470  1.00  0.00            
ATOM    133  N2  ER3     2      26.080  26.420  11.220  1.00  0.00            
ATOM    134  C4  ER3     2      25.510  27.010  12.270  1.00  0.00            
ATOM    135  C5  ER3     2      25.210  26.330  13.450  1.00  0.00            
ATOM    136  C6  ER3     2      24.750  27.100  14.550  1.00  0.00            
ATOM    137  C7  ER3     2      24.500  28.480  14.410  1.00  0.00            
ATOM    138  C8  ER3     2      23.880  29.180  15.640  1.00  0.00            
ATOM    139  O3  ER3     2      22.800  29.800  15.590  1.00  0.00            
ATOM    140  C9  ER3     2      24.530  28.860  16.940  1.00  0.00            
ATOM    141  C10 ER3     2      25.920  28.720  17.120  1.00  0.00            
ATOM    142  C11 ER3     2      26.450  28.450  18.400  1.00  0.00            
ATOM    143  C12 ER3     2      25.650  28.300  19.520  1.00  0.00            
ATOM    144  C13 ER3     2      24.250  28.410  19.350  1.00  0.00            
ATOM    145  C14 ER3     2      23.690  28.590  18.070  1.00  0.00            
ATOM    146  C15 ER3     2      24.800  29.150  13.200  1.00  0.00            
ATOM    147  C16 ER3     2      25.350  28.390  12.140  1.00  0.00            
ATOM    148  N3  ER3     2      25.960  28.720  10.990  1.00  0.00            
ATOM    149  H1  ER3     2      27.130  29.410   5.820  1.00  0.00            
ATOM    150  H2  ER3     2      28.630  29.860   6.570  1.00  0.00            
ATOM    151  H3  ER3     2      28.550  28.550   5.360  1.00  0.00            
ATOM    152  H4  ER3     2      27.120  26.460   8.900  1.00  0.00            
ATOM    153  H5  ER3     2      25.240  25.250  13.560  1.00  0.00            
ATOM    154  H6  ER3     2      24.560  26.660  15.530  1.00  0.00            
ATOM    155  H7  ER3     2      26.640  28.930  16.330  1.00  0.00            
ATOM    156  H8  ER3     2      27.530  28.400  18.530  1.00  0.00            
ATOM    157  H9  ER3     2      26.110  28.090  20.470  1.00  0.00            
ATOM    158  H10 ER3     2      23.580  28.280  20.200  1.00  0.00            
ATOM    159  H11 ER3     2      22.630  28.680  17.840  1.00  0.00            
ATOM    160  H12 ER3     2      24.910  30.230  13.120  1.00  0.00            
ATOM    161  H13 ER3     2      26.110  29.630  10.570  1.00  0.00            
TER
ENDMDL
MODEL        1
ATOM      1  H1  ACD     1      26.920  28.270  14.940  1.00  0.00            
ATOM      2  O1  ACD     1      26.850  27.440  14.460  1.00  0.00            
ATOM      3  C1  ACD     1      25.410  27.120  14.420  1.00  0.00            
ATOM      4  H2  ACD     1      25.390  26.130  13.950  1.00  0.00            
ATOM      5  H3  ACD     1      24.890  27.800  13.740  1.00  0.00            
ATOM      6  C2  ACD     1      24.820  27.080  15.770  1.00  0.00            
ATOM      7  H4  ACD     1      25.280  26.220  16.270  1.00  0.00            
ATOM      8  O2  ACD     1      25.090  28.300  16.390  1.00  0.00            
ATOM      9  C3  ACD     1      24.480  28.400  17.660  1.00  0.00            
ATOM     10  H5  ACD     1      24.730  29.380  18.080  1.00  0.00            
ATOM     11  O3  ACD     1      25.030  27.330  18.450  1.00  0.00            
ATOM     12  C4  ACD     1      25.790  27.620  19.570  1.00  0.00            
ATOM     13  H6  ACD     1      25.780  28.710  19.690  1.00  0.00            
ATOM     14  C5  ACD     1      25.040  26.810  20.630  1.00  0.00            
ATOM     15  H7  ACD     1      24.750  25.820  20.240  1.00  0.00            
ATOM     16  O4  ACD     1      23.930  27.570  21.120  1.00  0.00            
ATOM     17  H8  ACD     1      23.570  28.110  20.420  1.00  0.00            
ATOM     18  C6  ACD     1      25.920  26.610  21.880  1.00  0.00            
ATOM     19  H9  ACD     1      25.970  27.570  22.410  1.00  0.00            
ATOM     20  O5  ACD     1      25.290  25.670  22.800  1.00  0.00            
ATOM     21  H10 ACD     1      24.560  25.220  22.380  1.00  0.00            
ATOM     22  C7  ACD     1      27.310  26.110  21.540  1.00  0.00            
ATOM     23  H11 ACD     1      27.950  26.220  22.420  1.00  0.00            
ATOM     24  O6  ACD     1      27.870  26.960  20.570  1.00  0.00            
ATOM     25  C8  ACD     1      27.150  27.030  19.310  1.00  0.00            
ATOM     26  H12 ACD     1      27.030  26.010  18.910  1.00  0.00            
ATOM     27  C9  ACD     1      27.980  27.890  18.440  1.00  0.00            
ATOM     28  H13 ACD     1      27.430  28.030  17.500  1.00  0.00            
ATOM     29  H14 ACD     1      28.110  28.820  19.010  1.00  0.00            
ATOM     30  O7  ACD     1      29.250  27.310  18.200  1.00  0.00            
ATOM     31  H15 ACD     1      29.570  27.200  19.100  1.00  0.00            
ATOM     32  O8  ACD     1      27.290  24.810  20.900  1.00  0.00            
ATOM     33  C10 ACD     1      28.200  23.830  21.540  1.00  0.00            
ATOM     34  H16 ACD     1      28.900  24.330  22.220  1.00  0.00            
ATOM     35  C11 ACD     1      27.320  22.820  22.390  1.00  0.00            
ATOM     36  H17 ACD     1      26.400  22.590  21.840  1.00  0.00            
ATOM     37  O9  ACD     1      26.870  23.410  23.590  1.00  0.00            
ATOM     38  H18 ACD     1      26.450  24.260  23.430  1.00  0.00            
ATOM     39  C12 ACD     1      28.030  21.460  22.600  1.00  0.00            
ATOM     40  H19 ACD     1      28.780  21.630  23.380  1.00  0.00            
ATOM     41  O10 ACD     1      27.100  20.360  22.890  1.00  0.00            
ATOM     42  H20 ACD     1      26.460  20.370  22.180  1.00  0.00            
ATOM     43  C13 ACD     1      28.750  21.100  21.330  1.00  0.00            
ATOM     44  H21 ACD     1      29.210  20.120  21.520  1.00  0.00            
ATOM     45  O11 ACD     1      29.700  22.070  21.050  1.00  0.00            
ATOM     46  C14 ACD     1      29.210  23.280  20.540  1.00  0.00            
ATOM     47  H22 ACD     1      28.610  23.120  19.630  1.00  0.00            
ATOM     48  C15 ACD     1      30.380  24.220  20.250  1.00  0.00            
ATOM     49  H23 ACD     1      29.920  25.110  19.790  1.00  0.00            
ATOM     50  H24 ACD     1      30.840  24.570  21.180  1.00  0.00            
ATOM     51  O12 ACD     1      31.250  23.550  19.370  1.00  0.00            
ATOM     52  H25 ACD     1      31.650  22.770  19.780  1.00  0.00            
ATOM     53  O13 ACD     1      27.720  20.920  20.200  1.00  0.00            
ATOM     54  C16 ACD     1      27.360  19.640  19.840  1.00  0.00            
ATOM     55  H26 ACD     1      27.640  18.800  20.500  1.00  0.00            
ATOM     56  C17 ACD     1      25.820  19.620  19.690  1.00  0.00            
ATOM     57  H27 ACD     1      25.580  20.530  19.130  1.00  0.00            
ATOM     58  O14 ACD     1      25.230  19.550  20.980  1.00  0.00            
ATOM     59  H28 ACD     1      24.270  19.540  20.890  1.00  0.00            
ATOM     60  C18 ACD     1      25.440  18.410  18.830  1.00  0.00            
ATOM     61  H29 ACD     1      25.610  17.450  19.340  1.00  0.00            
ATOM     62  O15 ACD     1      24.010  18.440  18.570  1.00  0.00            
ATOM     63  H30 ACD     1      23.410  18.580  19.300  1.00  0.00            
ATOM     64  C19 ACD     1      26.200  18.290  17.520  1.00  0.00            
ATOM     65  H31 ACD     1      25.890  17.380  17.000  1.00  0.00            
ATOM     66  O16 ACD     1      27.570  18.280  17.830  1.00  0.00            
ATOM     67  C20 ACD     1      28.100  19.370  18.530  1.00  0.00            
ATOM     68  H32 ACD     1      28.010  20.280  17.930  1.00  0.00            
ATOM     69  C21 ACD     1      29.600  19.180  18.660  1.00  0.00            
ATOM     70  H33 ACD     1      30.080  18.970  17.690  1.00  0.00            
ATOM     71  H34 ACD     1      30.080  20.020  19.160  1.00  0.00            
ATOM     72  O17 ACD     1      30.000  18.100  19.560  1.00  0.00            
ATOM     73  H35 ACD     1      30.890  17.860  19.300  1.00  0.00            
ATOM     74  O18 ACD     1      26.060  19.460  16.730  1.00  0.00            
ATOM     75  C22 ACD     1      25.660  19.330  15.360  1.00  0.00            
ATOM     76  H36 ACD     1      26.040  18.410  14.890  1.00  0.00            
ATOM     77  C23 ACD     1      24.140  19.430  15.260  1.00  0.00            
ATOM     78  H37 ACD     1      23.930  20.380  15.770  1.00  0.00            
ATOM     79  O19 ACD     1      23.490  18.270  15.920  1.00  0.00            
ATOM     80  H38 ACD     1      23.780  18.460  16.820  1.00  0.00            
ATOM     81  C24 ACD     1      23.660  19.550  13.820  1.00  0.00            
ATOM     82  H39 ACD     1      23.850  18.600  13.300  1.00  0.00            
ATOM     83  O20 ACD     1      22.230  19.730  13.810  1.00  0.00            
ATOM     84  H40 ACD     1      21.980  18.800  13.750  1.00  0.00            
ATOM     85  C25 ACD     1      24.410  20.690  13.150  1.00  0.00            
ATOM     86  H41 ACD     1      24.320  20.860  12.070  1.00  0.00            
ATOM     87  O21 ACD     1      25.820  20.540  13.320  1.00  0.00            
ATOM     88  C26 ACD     1      26.360  20.460  14.600  1.00  0.00            
ATOM     89  H42 ACD     1      26.110  21.400  15.100  1.00  0.00            
ATOM     90  C27 ACD     1      27.860  20.220  14.550  1.00  0.00            
ATOM     91  H43 ACD     1      28.070  19.980  15.600  1.00  0.00            
ATOM     92  H44 ACD     1      28.160  19.320  13.990  1.00  0.00            
ATOM     93  O22 ACD     1      28.640  21.310  14.140  1.00  0.00            
ATOM     94  H45 ACD     1      29.490  20.980  13.820  1.00  0.00            
ATOM     95  O23 ACD     1      24.060  21.950  13.780  1.00  0.00            
ATOM     96  C28 ACD     1      23.300  22.890  13.080  1.00  0.00            
ATOM     97  H46 ACD     1      22.920  22.550  12.110  1.00  0.00            
ATOM     98  C29 ACD     1      24.200  24.180  12.960  1.00  0.00            
ATOM     99  H47 ACD     1      24.730  24.290  13.910  1.00  0.00            
ATOM    100  O24 ACD     1      23.420  25.340  12.660  1.00  0.00            
ATOM    101  C30 ACD     1      25.260  24.010  11.880  1.00  0.00            
ATOM    102  H48 ACD     1      25.740  24.990  11.860  1.00  0.00            
ATOM    103  H49 ACD     1      26.060  23.330  12.210  1.00  0.00            
ATOM    104  O25 ACD     1      24.800  23.800  10.620  1.00  0.00            
ATOM    105  H50 ACD     1      24.230  24.540  10.430  1.00  0.00            
ATOM    106  C31 ACD     1      22.020  23.190  13.990  1.00  0.00            
ATOM    107  H51 ACD     1      22.190  23.210  15.080  1.00  0.00            
ATOM    108  O26 ACD     1      21.020  22.110  13.880  1.00  0.00            
ATOM    109  H52 ACD     1      21.470  21.260  13.880  1.00  0.00            
ATOM    110  C32 ACD     1      21.390  24.520  13.700  1.00  0.00            
ATOM    111  H53 ACD     1      21.000  24.520  12.680  1.00  0.00            
ATOM    112  O27 ACD     1      20.380  24.880  14.720  1.00  0.00            
ATOM    113  H54 ACD     1      19.620  24.290  14.740  1.00  0.00            
ATOM    114  C33 ACD     1      22.510  25.560  13.730  1.00  0.00            
ATOM    115  H55 ACD     1      21.990  26.510  13.570  1.00  0.00            
ATOM    116  O28 ACD     1      23.040  25.590  15.030  1.00  0.00            
ATOM    117  C34 ACD     1      23.310  26.900  15.620  1.00  0.00            
ATOM    118  H56 ACD     1      23.020  27.730  14.970  1.00  0.00            
ATOM    119  C35 ACD     1      22.430  27.050  16.860  1.00  0.00            
ATOM    120  H57 ACD     1      22.550  26.260  17.620  1.00  0.00            
ATOM    121  O29 ACD     1      21.040  27.160  16.460  1.00  0.00            
ATOM    122  H58 ACD     1      20.840  26.300  16.090  1.00  0.00            
ATOM    123  C36 ACD     1      22.900  28.260  17.630  1.00  0.00            
ATOM    124  H59 ACD     1      22.500  29.110  17.050  1.00  0.00            
ATOM    125  O30 ACD     1      22.330  28.350  18.940  1.00  0.00            
ATOM    126  H60 ACD     1      21.370  28.420  18.860  1.00  0.00            
ATOM    127  C1  ER3     2      28.800  24.460  16.360  1.00  0.00            
ATOM    128  O1  ER3     2      27.750  24.350  17.400  1.00  0.00            
ATOM    129  C2  ER3     2      26.530  23.810  17.110  1.00  0.00            
ATOM    130  O2  ER3     2      26.150  23.700  16.000  1.00  0.00            
ATOM    131  N1  ER3     2      25.870  23.680  18.230  1.00  0.00            
ATOM    132  C3  ER3     2      24.670  23.180  18.410  1.00  0.00            
ATOM    133  N2  ER3     2      24.130  23.070  19.620  1.00  0.00            
ATOM    134  C4  ER3     2      22.940  22.490  19.370  1.00  0.00            
ATOM    135  C5  ER3     2      21.910  22.000  20.180  1.00  0.00            
ATOM    136  C6  ER3     2      20.770  21.390  19.660  1.00  0.00            
ATOM    137  C7  ER3     2      20.650  21.200  18.250  1.00  0.00            
ATOM    138  C8  ER3     2      19.300  20.700  17.770  1.00  0.00            
ATOM    139  O3  ER3     2      18.280  21.300  18.150  1.00  0.00            
ATOM    140  C9  ER3     2      19.130  19.350  17.220  1.00  0.00            
ATOM    141  C10 ER3     2      20.290  18.500  16.930  1.00  0.00            
ATOM    142  C11 ER3     2      20.100  17.240  16.370  1.00  0.00            
ATOM    143  C12 ER3     2      18.830  16.900  15.860  1.00  0.00            
ATOM    144  C13 ER3     2      17.680  17.640  16.200  1.00  0.00            
ATOM    145  C14 ER3     2      17.850  18.830  16.940  1.00  0.00            
ATOM    146  C15 ER3     2      21.740  21.590  17.420  1.00  0.00            
ATOM    147  C16 ER3     2      22.810  22.300  18.030  1.00  0.00            
ATOM    148  N3  ER3     2      23.910  22.780  17.380  1.00  0.00            
ATOM    149  H1  ER3     2      28.290  25.030  15.580  1.00  0.00            
ATOM    150  H2  ER3     2      29.780  24.860  16.650  1.00  0.00            
ATOM    151  H3  ER3     2      28.920  23.460  15.920  1.00  0.00            
ATOM    152  H4  ER3     2      26.370  23.980  19.050  1.00  0.00            
ATOM    153  H5  ER3     2      22.140  21.980  21.240  1.00  0.00            
ATOM    154  H6  ER3     2      19.960  21.110  20.320  1.00  0.00            
ATOM    155  H7  ER3     2      21.310  18.850  17.080  1.00  0.00            
ATOM    156  H8  ER3     2      20.950  16.620  16.090  1.00  0.00            
ATOM    157  H9  ER3     2      18.660  15.930  15.390  1.00  0.00            
ATOM    158  H10 ER3     2      16.670  17.310  15.960  1.00  0.00            
ATOM    159  H11 ER3     2      16.980  19.340  17.330  1.00  0.00            
ATOM    160  H12 ER3     2      21.690  21.330  16.370  1.00  0.00            
ATOM    161  H13 ER3     2      24.150  22.760  16.400  1.00  0.00            
TER
ENDMDL
MODEL        1
ATOM      1  H1  ACD     1      16.390  27.440  12.630  1.00  0.00            
ATOM      2  O1  ACD     1      16.570  28.090  11.950  1.00  0.00            
ATOM      3  C1  ACD     1      17.410  29.120  12.430  1.00  0.00            
ATOM      4  H2  ACD     1      18.250  28.710  13.010  1.00  0.00            
ATOM      5  H3  ACD     1      16.940  29.650  13.270  1.00  0.00            
ATOM      6  C2  ACD     1      17.850  30.030  11.370  1.00  0.00            
ATOM      7  H4  ACD     1      18.430  29.500  10.610  1.00  0.00            
ATOM      8  O2  ACD     1      16.780  30.750  10.760  1.00  0.00            
ATOM      9  C3  ACD     1      17.210  31.530   9.610  1.00  0.00            
ATOM     10  H5  ACD     1      16.300  31.950   9.160  1.00  0.00            
ATOM     11  O3  ACD     1      17.930  30.730   8.660  1.00  0.00            
ATOM     12  C4  ACD     1      17.450  30.600   7.370  1.00  0.00            
ATOM     13  H6  ACD     1      16.560  31.210   7.170  1.00  0.00            
ATOM     14  C5  ACD     1      18.560  31.190   6.500  1.00  0.00            
ATOM     15  H7  ACD     1      19.480  30.910   7.030  1.00  0.00            
ATOM     16  O4  ACD     1      18.420  32.600   6.450  1.00  0.00            
ATOM     17  H8  ACD     1      18.750  32.970   7.280  1.00  0.00            
ATOM     18  C6  ACD     1      18.690  30.620   5.200  1.00  0.00            
ATOM     19  H9  ACD     1      17.900  31.130   4.640  1.00  0.00            
ATOM     20  O5  ACD     1      19.960  30.860   4.720  1.00  0.00            
ATOM     21  H10 ACD     1      19.880  31.820   4.730  1.00  0.00            
ATOM     22  C7  ACD     1      18.370  29.130   5.170  1.00  0.00            
ATOM     23  H11 ACD     1      18.340  28.900   4.100  1.00  0.00            
ATOM     24  O6  ACD     1      17.100  28.850   5.720  1.00  0.00            
ATOM     25  C8  ACD     1      17.060  29.130   7.180  1.00  0.00            
ATOM     26  H12 ACD     1      17.800  28.520   7.710  1.00  0.00            
ATOM     27  C9  ACD     1      15.620  28.820   7.690  1.00  0.00            
ATOM     28  H13 ACD     1      15.320  27.770   7.520  1.00  0.00            
ATOM     29  H14 ACD     1      15.690  29.060   8.760  1.00  0.00            
ATOM     30  O7  ACD     1      14.740  29.700   7.090  1.00  0.00            
ATOM     31  H15 ACD     1      14.880  29.620   6.140  1.00  0.00            
ATOM     32  O8  ACD     1      19.300  28.340   5.910  1.00  0.00            
ATOM     33  C10 ACD     1      19.590  27.090   5.190  1.00  0.00            
ATOM     34  H16 ACD     1      18.980  26.950   4.290  1.00  0.00            
ATOM     35  C11 ACD     1      21.000  27.030   4.720  1.00  0.00            
ATOM     36  H17 ACD     1      21.570  27.560   5.490  1.00  0.00            
ATOM     37  O9  ACD     1      21.080  27.850   3.570  1.00  0.00            
ATOM     38  H18 ACD     1      22.000  28.050   3.370  1.00  0.00            
ATOM     39  C12 ACD     1      21.550  25.650   4.470  1.00  0.00            
ATOM     40  H19 ACD     1      21.250  25.240   3.500  1.00  0.00            
ATOM     41  O10 ACD     1      23.010  25.790   4.630  1.00  0.00            
ATOM     42  H20 ACD     1      23.240  25.750   5.560  1.00  0.00            
ATOM     43  C13 ACD     1      21.160  24.720   5.570  1.00  0.00            
ATOM     44  H21 ACD     1      21.620  23.750   5.350  1.00  0.00            
ATOM     45  O11 ACD     1      19.710  24.690   5.690  1.00  0.00            
ATOM     46  C14 ACD     1      19.180  25.940   6.190  1.00  0.00            
ATOM     47  H22 ACD     1      19.620  26.210   7.160  1.00  0.00            
ATOM     48  C15 ACD     1      17.740  25.790   6.190  1.00  0.00            
ATOM     49  H23 ACD     1      17.660  25.000   6.940  1.00  0.00            
ATOM     50  H24 ACD     1      17.250  26.630   6.710  1.00  0.00            
ATOM     51  O12 ACD     1      17.050  25.400   4.960  1.00  0.00            
ATOM     52  H25 ACD     1      17.350  24.530   4.710  1.00  0.00            
ATOM     53  O13 ACD     1      21.750  25.200   6.810  1.00  0.00            
ATOM     54  C16 ACD     1      22.600  24.350   7.560  1.00  0.00            
ATOM     55  H26 ACD     1      22.920  23.520   6.930  1.00  0.00            
ATOM     56  C17 ACD     1      23.900  25.170   8.020  1.00  0.00            
ATOM     57  H27 ACD     1      23.510  26.040   8.550  1.00  0.00            
ATOM     58  O14 ACD     1      24.750  25.530   6.900  1.00  0.00            
ATOM     59  H28 ACD     1      25.610  25.910   7.100  1.00  0.00            
ATOM     60  C18 ACD     1      24.740  24.410   8.980  1.00  0.00            
ATOM     61  H29 ACD     1      25.110  23.500   8.500  1.00  0.00            
ATOM     62  O15 ACD     1      25.810  25.180   9.430  1.00  0.00            
ATOM     63  H30 ACD     1      25.650  25.340  10.370  1.00  0.00            
ATOM     64  C19 ACD     1      23.920  23.870  10.170  1.00  0.00            
ATOM     65  H31 ACD     1      24.610  23.300  10.810  1.00  0.00            
ATOM     66  O16 ACD     1      22.780  23.140   9.700  1.00  0.00            
ATOM     67  C20 ACD     1      21.890  23.830   8.840  1.00  0.00            
ATOM     68  H32 ACD     1      21.600  24.710   9.430  1.00  0.00            
ATOM     69  C21 ACD     1      20.700  22.980   8.570  1.00  0.00            
ATOM     70  H33 ACD     1      20.230  22.790   9.550  1.00  0.00            
ATOM     71  H34 ACD     1      20.010  23.620   8.000  1.00  0.00            
ATOM     72  O17 ACD     1      21.040  21.730   7.940  1.00  0.00            
ATOM     73  H35 ACD     1      20.760  21.050   8.560  1.00  0.00            
ATOM     74  O18 ACD     1      23.510  24.900  10.960  1.00  0.00            
ATOM     75  C22 ACD     1      23.600  24.830  12.360  1.00  0.00            
ATOM     76  H36 ACD     1      23.840  23.800  12.680  1.00  0.00            
ATOM     77  C23 ACD     1      24.820  25.700  12.740  1.00  0.00            
ATOM     78  H37 ACD     1      24.730  26.630  12.170  1.00  0.00            
ATOM     79  O19 ACD     1      26.070  25.080  12.400  1.00  0.00            
ATOM     80  H38 ACD     1      26.110  24.150  12.640  1.00  0.00            
ATOM     81  C24 ACD     1      24.770  26.200  14.170  1.00  0.00            
ATOM     82  H39 ACD     1      25.080  25.390  14.840  1.00  0.00            
ATOM     83  O20 ACD     1      25.680  27.320  14.300  1.00  0.00            
ATOM     84  H40 ACD     1      25.920  27.590  13.410  1.00  0.00            
ATOM     85  C25 ACD     1      23.350  26.740  14.530  1.00  0.00            
ATOM     86  H41 ACD     1      23.410  26.910  15.610  1.00  0.00            
ATOM     87  O21 ACD     1      22.430  25.650  14.380  1.00  0.00            
ATOM     88  C26 ACD     1      22.290  25.240  12.990  1.00  0.00            
ATOM     89  H42 ACD     1      21.880  26.060  12.390  1.00  0.00            
ATOM     90  C27 ACD     1      21.220  24.110  13.020  1.00  0.00            
ATOM     91  H43 ACD     1      20.340  24.530  13.530  1.00  0.00            
ATOM     92  H44 ACD     1      20.820  23.940  12.010  1.00  0.00            
ATOM     93  O22 ACD     1      21.640  22.890  13.610  1.00  0.00            
ATOM     94  H45 ACD     1      21.890  22.410  12.820  1.00  0.00            
ATOM     95  O23 ACD     1      22.990  27.970  13.820  1.00  0.00            
ATOM     96  C28 ACD     1      22.310  29.070  14.460  1.00  0.00            
ATOM     97  H46 ACD     1      22.720  29.180  15.470  1.00  0.00            
ATOM     98  C29 ACD     1      20.830  28.750  14.650  1.00  0.00            
ATOM     99  H47 ACD     1      20.410  28.330  13.730  1.00  0.00            
ATOM    100  O24 ACD     1      20.080  29.930  14.840  1.00  0.00            
ATOM    101  C30 ACD     1      20.610  27.960  15.870  1.00  0.00            
ATOM    102  H48 ACD     1      21.160  27.020  15.790  1.00  0.00            
ATOM    103  H49 ACD     1      21.110  28.470  16.710  1.00  0.00            
ATOM    104  O25 ACD     1      19.220  27.780  16.230  1.00  0.00            
ATOM    105  H50 ACD     1      18.620  28.450  15.910  1.00  0.00            
ATOM    106  C31 ACD     1      22.620  30.330  13.730  1.00  0.00            
ATOM    107  H51 ACD     1      22.550  30.080  12.670  1.00  0.00            
ATOM    108  O26 ACD     1      24.030  30.720  14.050  1.00  0.00            
ATOM    109  H52 ACD     1      24.450  31.180  13.320  1.00  0.00            
ATOM    110  C32 ACD     1      21.680  31.520  14.010  1.00  0.00            
ATOM    111  H53 ACD     1      22.000  31.910  14.980  1.00  0.00            
ATOM    112  O27 ACD     1      21.940  32.610  13.110  1.00  0.00            
ATOM    113  H54 ACD     1      22.850  32.620  12.800  1.00  0.00            
ATOM    114  C33 ACD     1      20.260  31.050  13.980  1.00  0.00            
ATOM    115  H55 ACD     1      19.580  31.780  14.430  1.00  0.00            
ATOM    116  O28 ACD     1      19.900  30.600  12.700  1.00  0.00            
ATOM    117  C34 ACD     1      18.770  31.100  12.010  1.00  0.00            
ATOM    118  H56 ACD     1      18.150  31.730  12.670  1.00  0.00            
ATOM    119  C35 ACD     1      19.310  32.150  10.950  1.00  0.00            
ATOM    120  H57 ACD     1      20.040  31.600  10.340  1.00  0.00            
ATOM    121  O29 ACD     1      19.930  33.300  11.470  1.00  0.00            
ATOM    122  H58 ACD     1      20.610  32.990  12.080  1.00  0.00            
ATOM    123  C36 ACD     1      18.140  32.700  10.050  1.00  0.00            
ATOM    124  H59 ACD     1      17.500  33.370  10.650  1.00  0.00            
ATOM    125  O30 ACD     1      18.600  33.400   8.940  1.00  0.00            
ATOM    126  H60 ACD     1      19.240  34.080   9.180  1.00  0.00            
ATOM    127  C1  ER3     2      17.400  24.200  10.170  1.00  0.00            
ATOM    128  O1  ER3     2      18.420  25.030  10.720  1.00  0.00            
ATOM    129  C2  ER3     2      18.530  26.330  10.300  1.00  0.00            
ATOM    130  O2  ER3     2      17.920  26.710   9.280  1.00  0.00            
ATOM    131  N1  ER3     2      19.710  26.760  10.740  1.00  0.00            
ATOM    132  C3  ER3     2      20.560  27.570  10.130  1.00  0.00            
ATOM    133  N2  ER3     2      21.820  27.630  10.620  1.00  0.00            
ATOM    134  C4  ER3     2      22.420  28.340   9.680  1.00  0.00            
ATOM    135  C5  ER3     2      23.760  28.540   9.520  1.00  0.00            
ATOM    136  C6  ER3     2      24.230  29.200   8.360  1.00  0.00            
ATOM    137  C7  ER3     2      23.300  29.690   7.370  1.00  0.00            
ATOM    138  C8  ER3     2      23.820  30.430   6.160  1.00  0.00            
ATOM    139  O3  ER3     2      24.840  30.060   5.570  1.00  0.00            
ATOM    140  C9  ER3     2      23.120  31.720   5.690  1.00  0.00            
ATOM    141  C10 ER3     2      23.130  32.060   4.310  1.00  0.00            
ATOM    142  C11 ER3     2      22.410  33.170   3.790  1.00  0.00            
ATOM    143  C12 ER3     2      21.770  34.020   4.700  1.00  0.00            
ATOM    144  C13 ER3     2      21.790  33.750   6.050  1.00  0.00            
ATOM    145  C14 ER3     2      22.430  32.600   6.540  1.00  0.00            
ATOM    146  C15 ER3     2      21.870  29.540   7.610  1.00  0.00            
ATOM    147  C16 ER3     2      21.530  28.830   8.780  1.00  0.00            
ATOM    148  N3  ER3     2      20.330  28.290   9.010  1.00  0.00            
ATOM    149  H1  ER3     2      17.500  23.170  10.510  1.00  0.00            
ATOM    150  H2  ER3     2      16.360  24.450  10.450  1.00  0.00            
ATOM    151  H3  ER3     2      17.360  24.150   9.070  1.00  0.00            
ATOM    152  H4  ER3     2      20.120  26.420  11.610  1.00  0.00            
ATOM    153  H5  ER3     2      24.380  28.200  10.350  1.00  0.00            
ATOM    154  H6  ER3     2      25.290  29.400   8.240  1.00  0.00            
ATOM    155  H7  ER3     2      23.560  31.340   3.620  1.00  0.00            
ATOM    156  H8  ER3     2      22.190  33.250   2.730  1.00  0.00            
ATOM    157  H9  ER3     2      21.230  34.880   4.320  1.00  0.00            
ATOM    158  H10 ER3     2      21.180  34.390   6.680  1.00  0.00            
ATOM    159  H11 ER3     2      22.400  32.410   7.610  1.00  0.00            
ATOM    160  H12 ER3     2      21.190  29.720   6.780  1.00  0.00            
ATOM    161  H13 ER3     2      19.460  28.260   8.490  1.00  0.00            
TER
ENDMDL
MODEL        1
ATOM      1  H1  ACD     1      26.790  30.500  14.550  1.00  0.00            
ATOM      2  O1  ACD     1      26.380  29.650  14.370  1.00  0.00            
ATOM      3  C1  ACD     1      24.980  29.790  14.710  1.00  0.00            
ATOM      4  H2  ACD     1      24.450  28.950  14.250  1.00  0.00            
ATOM      5  H3  ACD     1      24.590  30.670  14.190  1.00  0.00            
ATOM      6  C2  ACD     1      24.670  29.970  16.120  1.00  0.00            
ATOM      7  H4  ACD     1      25.190  29.160  16.650  1.00  0.00            
ATOM      8  O2  ACD     1      25.170  31.240  16.580  1.00  0.00            
ATOM      9  C3  ACD     1      25.000  31.420  17.940  1.00  0.00            
ATOM     10  H5  ACD     1      25.630  32.290  18.090  1.00  0.00            
ATOM     11  O3  ACD     1      25.570  30.310  18.760  1.00  0.00            
ATOM     12  C4  ACD     1      26.300  30.640  19.920  1.00  0.00            
ATOM     13  H6  ACD     1      26.260  31.720  20.080  1.00  0.00            
ATOM     14  C5  ACD     1      25.690  29.800  21.020  1.00  0.00            
ATOM     15  H7  ACD     1      25.730  28.740  20.760  1.00  0.00            
ATOM     16  O4  ACD     1      24.370  30.220  21.270  1.00  0.00            
ATOM     17  H8  ACD     1      23.850  29.700  21.890  1.00  0.00            
ATOM     18  C6  ACD     1      26.540  29.940  22.280  1.00  0.00            
ATOM     19  H9  ACD     1      26.550  31.020  22.470  1.00  0.00            
ATOM     20  O5  ACD     1      26.140  29.190  23.360  1.00  0.00            
ATOM     21  H10 ACD     1      26.480  28.370  23.000  1.00  0.00            
ATOM     22  C7  ACD     1      27.970  29.530  22.030  1.00  0.00            
ATOM     23  H11 ACD     1      28.640  29.790  22.860  1.00  0.00            
ATOM     24  O6  ACD     1      28.510  30.290  20.970  1.00  0.00            
ATOM     25  C8  ACD     1      27.800  30.210  19.720  1.00  0.00            
ATOM     26  H12 ACD     1      27.900  29.160  19.410  1.00  0.00            
ATOM     27  C9  ACD     1      28.600  30.990  18.690  1.00  0.00            
ATOM     28  H13 ACD     1      27.990  31.100  17.790  1.00  0.00            
ATOM     29  H14 ACD     1      28.810  32.000  19.040  1.00  0.00            
ATOM     30  O7  ACD     1      29.790  30.360  18.240  1.00  0.00            
ATOM     31  H15 ACD     1      30.010  30.830  17.440  1.00  0.00            
ATOM     32  O8  ACD     1      28.000  28.150  21.870  1.00  0.00            
ATOM     33  C10 ACD     1      29.210  27.470  22.180  1.00  0.00            
ATOM     34  H16 ACD     1      29.880  28.080  22.800  1.00  0.00            
ATOM     35  C11 ACD     1      28.820  26.330  23.030  1.00  0.00            
ATOM     36  H17 ACD     1      27.900  25.960  22.580  1.00  0.00            
ATOM     37  O9  ACD     1      28.350  26.810  24.330  1.00  0.00            
ATOM     38  H18 ACD     1      29.100  27.170  24.810  1.00  0.00            
ATOM     39  C12 ACD     1      29.890  25.170  23.100  1.00  0.00            
ATOM     40  H19 ACD     1      30.820  25.520  23.560  1.00  0.00            
ATOM     41  O10 ACD     1      29.330  23.990  23.770  1.00  0.00            
ATOM     42  H20 ACD     1      28.800  23.560  23.100  1.00  0.00            
ATOM     43  C13 ACD     1      30.200  24.820  21.660  1.00  0.00            
ATOM     44  H21 ACD     1      30.910  23.990  21.570  1.00  0.00            
ATOM     45  O11 ACD     1      30.780  25.970  20.990  1.00  0.00            
ATOM     46  C14 ACD     1      29.920  27.080  20.850  1.00  0.00            
ATOM     47  H22 ACD     1      29.190  26.960  20.040  1.00  0.00            
ATOM     48  C15 ACD     1      30.820  28.200  20.330  1.00  0.00            
ATOM     49  H23 ACD     1      30.330  29.130  20.620  1.00  0.00            
ATOM     50  H24 ACD     1      31.810  28.140  20.800  1.00  0.00            
ATOM     51  O12 ACD     1      30.930  28.170  18.910  1.00  0.00            
ATOM     52  H25 ACD     1      30.540  29.000  18.620  1.00  0.00            
ATOM     53  O13 ACD     1      28.980  24.610  20.920  1.00  0.00            
ATOM     54  C16 ACD     1      28.730  23.360  20.380  1.00  0.00            
ATOM     55  H26 ACD     1      29.510  22.600  20.550  1.00  0.00            
ATOM     56  C17 ACD     1      27.430  22.860  20.930  1.00  0.00            
ATOM     57  H27 ACD     1      26.730  23.700  20.880  1.00  0.00            
ATOM     58  O14 ACD     1      27.540  22.520  22.310  1.00  0.00            
ATOM     59  H28 ACD     1      26.670  22.290  22.650  1.00  0.00            
ATOM     60  C18 ACD     1      26.960  21.660  20.130  1.00  0.00            
ATOM     61  H29 ACD     1      27.570  20.850  20.540  1.00  0.00            
ATOM     62  O15 ACD     1      25.520  21.390  20.440  1.00  0.00            
ATOM     63  H30 ACD     1      25.440  21.450  21.390  1.00  0.00            
ATOM     64  C19 ACD     1      27.140  21.790  18.570  1.00  0.00            
ATOM     65  H31 ACD     1      27.040  20.780  18.180  1.00  0.00            
ATOM     66  O16 ACD     1      28.480  22.240  18.280  1.00  0.00            
ATOM     67  C20 ACD     1      28.810  23.520  18.820  1.00  0.00            
ATOM     68  H32 ACD     1      28.080  24.310  18.600  1.00  0.00            
ATOM     69  C21 ACD     1      30.160  23.980  18.310  1.00  0.00            
ATOM     70  H33 ACD     1      30.020  24.130  17.240  1.00  0.00            
ATOM     71  H34 ACD     1      30.320  25.020  18.630  1.00  0.00            
ATOM     72  O17 ACD     1      31.180  22.990  18.640  1.00  0.00            
ATOM     73  H35 ACD     1      31.100  22.290  17.980  1.00  0.00            
ATOM     74  O18 ACD     1      26.170  22.720  18.080  1.00  0.00            
ATOM     75  C22 ACD     1      25.480  22.370  16.880  1.00  0.00            
ATOM     76  H36 ACD     1      25.790  21.390  16.490  1.00  0.00            
ATOM     77  C23 ACD     1      23.990  22.340  17.180  1.00  0.00            
ATOM     78  H37 ACD     1      23.710  23.260  17.720  1.00  0.00            
ATOM     79  O19 ACD     1      23.620  21.230  18.000  1.00  0.00            
ATOM     80  H38 ACD     1      24.270  21.170  18.700  1.00  0.00            
ATOM     81  C24 ACD     1      23.130  22.320  15.880  1.00  0.00            
ATOM     82  H39 ACD     1      23.290  21.370  15.350  1.00  0.00            
ATOM     83  O20 ACD     1      21.760  22.390  16.170  1.00  0.00            
ATOM     84  H40 ACD     1      21.620  21.600  16.690  1.00  0.00            
ATOM     85  C25 ACD     1      23.520  23.470  14.960  1.00  0.00            
ATOM     86  H41 ACD     1      23.010  23.340  14.000  1.00  0.00            
ATOM     87  O21 ACD     1      24.870  23.320  14.710  1.00  0.00            
ATOM     88  C26 ACD     1      25.720  23.460  15.870  1.00  0.00            
ATOM     89  H42 ACD     1      25.630  24.400  16.430  1.00  0.00            
ATOM     90  C27 ACD     1      27.230  23.450  15.400  1.00  0.00            
ATOM     91  H43 ACD     1      27.860  23.860  16.200  1.00  0.00            
ATOM     92  H44 ACD     1      27.530  22.400  15.310  1.00  0.00            
ATOM     93  O22 ACD     1      27.610  24.200  14.270  1.00  0.00            
ATOM     94  H45 ACD     1      27.040  24.970  14.210  1.00  0.00            
ATOM     95  O23 ACD     1      23.270  24.740  15.550  1.00  0.00            
ATOM     96  C28 ACD     1      22.220  25.490  15.000  1.00  0.00            
ATOM     97  H46 ACD     1      21.530  24.950  14.350  1.00  0.00            
ATOM     98  C29 ACD     1      22.930  26.570  14.260  1.00  0.00            
ATOM     99  H47 ACD     1      23.830  26.870  14.810  1.00  0.00            
ATOM    100  O24 ACD     1      22.090  27.720  14.140  1.00  0.00            
ATOM    101  C30 ACD     1      23.240  26.090  12.810  1.00  0.00            
ATOM    102  H48 ACD     1      23.910  26.840  12.360  1.00  0.00            
ATOM    103  H49 ACD     1      23.810  25.150  12.870  1.00  0.00            
ATOM    104  O25 ACD     1      22.060  25.930  12.030  1.00  0.00            
ATOM    105  H50 ACD     1      21.490  26.710  12.080  1.00  0.00            
ATOM    106  C31 ACD     1      21.480  26.020  16.250  1.00  0.00            
ATOM    107  H51 ACD     1      22.250  26.220  17.000  1.00  0.00            
ATOM    108  O26 ACD     1      20.610  24.900  16.680  1.00  0.00            
ATOM    109  H52 ACD     1      21.040  24.040  16.720  1.00  0.00            
ATOM    110  C32 ACD     1      20.720  27.270  16.010  1.00  0.00            
ATOM    111  H53 ACD     1      19.890  27.060  15.320  1.00  0.00            
ATOM    112  O27 ACD     1      20.200  27.860  17.180  1.00  0.00            
ATOM    113  H54 ACD     1      19.950  27.120  17.750  1.00  0.00            
ATOM    114  C33 ACD     1      21.660  28.260  15.350  1.00  0.00            
ATOM    115  H55 ACD     1      21.040  29.130  15.150  1.00  0.00            
ATOM    116  O28 ACD     1      22.750  28.500  16.220  1.00  0.00            
ATOM    117  C34 ACD     1      23.180  29.870  16.320  1.00  0.00            
ATOM    118  H56 ACD     1      22.650  30.490  15.590  1.00  0.00            
ATOM    119  C35 ACD     1      22.740  30.310  17.730  1.00  0.00            
ATOM    120  H57 ACD     1      23.000  29.520  18.440  1.00  0.00            
ATOM    121  O29 ACD     1      21.310  30.570  17.740  1.00  0.00            
ATOM    122  H58 ACD     1      20.820  29.780  17.510  1.00  0.00            
ATOM    123  C36 ACD     1      23.460  31.560  18.120  1.00  0.00            
ATOM    124  H59 ACD     1      23.160  32.390  17.460  1.00  0.00            
ATOM    125  O30 ACD     1      23.220  31.930  19.520  1.00  0.00            
ATOM    126  H60 ACD     1      23.730  31.290  20.020  1.00  0.00            
ATOM    127  C1  ER3     2      28.910  28.190  16.250  1.00  0.00            
ATOM    128  O1  ER3     2      28.420  27.670  17.470  1.00  0.00            
ATOM    129  C2  ER3     2      27.200  27.030  17.510  1.00  0.00            
ATOM    130  O2  ER3     2      26.490  26.730  16.600  1.00  0.00            
ATOM    131  N1  ER3     2      26.990  26.730  18.760  1.00  0.00            
ATOM    132  C3  ER3     2      25.860  26.230  19.250  1.00  0.00            
ATOM    133  N2  ER3     2      25.790  26.110  20.580  1.00  0.00            
ATOM    134  C4  ER3     2      24.550  25.600  20.780  1.00  0.00            
ATOM    135  C5  ER3     2      23.900  25.300  21.980  1.00  0.00            
ATOM    136  C6  ER3     2      22.710  24.580  21.950  1.00  0.00            
ATOM    137  C7  ER3     2      22.020  24.380  20.720  1.00  0.00            
ATOM    138  C8  ER3     2      20.740  23.650  20.740  1.00  0.00            
ATOM    139  O3  ER3     2      19.850  24.070  20.020  1.00  0.00            
ATOM    140  C9  ER3     2      20.600  22.320  21.460  1.00  0.00            
ATOM    141  C10 ER3     2      21.740  21.640  21.990  1.00  0.00            
ATOM    142  C11 ER3     2      21.600  20.490  22.710  1.00  0.00            
ATOM    143  C12 ER3     2      20.350  20.020  23.040  1.00  0.00            
ATOM    144  C13 ER3     2      19.240  20.570  22.420  1.00  0.00            
ATOM    145  C14 ER3     2      19.310  21.710  21.620  1.00  0.00            
ATOM    146  C15 ER3     2      22.630  24.780  19.490  1.00  0.00            
ATOM    147  C16 ER3     2      23.870  25.440  19.570  1.00  0.00            
ATOM    148  N3  ER3     2      24.650  25.900  18.580  1.00  0.00            
ATOM    149  H1  ER3     2      28.310  29.090  16.050  1.00  0.00            
ATOM    150  H2  ER3     2      29.970  28.480  16.320  1.00  0.00            
ATOM    151  H3  ER3     2      28.740  27.520  15.410  1.00  0.00            
ATOM    152  H4  ER3     2      27.670  27.130  19.400  1.00  0.00            
ATOM    153  H5  ER3     2      24.480  25.460  22.880  1.00  0.00            
ATOM    154  H6  ER3     2      22.320  24.200  22.890  1.00  0.00            
ATOM    155  H7  ER3     2      22.720  22.040  21.760  1.00  0.00            
ATOM    156  H8  ER3     2      22.480  20.020  23.150  1.00  0.00            
ATOM    157  H9  ER3     2      20.270  19.200  23.750  1.00  0.00            
ATOM    158  H10 ER3     2      18.280  20.100  22.600  1.00  0.00            
ATOM    159  H11 ER3     2      18.410  22.190  21.240  1.00  0.00            
ATOM    160  H12 ER3     2      22.170  24.640  18.510  1.00  0.00            
ATOM    161  H13 ER3     2      24.380  26.030  17.620  1.00  0.00            
TER
ENDMDL
MODEL        1
ATOM      1  H1  ACD     1      27.310  30.450   8.210  1.00  0.00            
ATOM      2  O1  ACD     1      26.470  30.490   8.660  1.00  0.00            
ATOM      3  C1  ACD     1      26.880  30.530  10.020  1.00  0.00            
ATOM      4  H2  ACD     1      27.800  31.120  10.110  1.00  0.00            
ATOM      5  H3  ACD     1      27.020  29.540  10.470  1.00  0.00            
ATOM      6  C2  ACD     1      25.860  31.160  10.970  1.00  0.00            
ATOM      7  H4  ACD     1      26.250  31.170  12.000  1.00  0.00            
ATOM      8  O2  ACD     1      25.610  32.520  10.610  1.00  0.00            
ATOM      9  C3  ACD     1      24.850  33.370  11.560  1.00  0.00            
ATOM     10  H5  ACD     1      24.730  34.390  11.180  1.00  0.00            
ATOM     11  O3  ACD     1      25.380  33.480  12.930  1.00  0.00            
ATOM     12  C4  ACD     1      26.550  34.340  13.080  1.00  0.00            
ATOM     13  H6  ACD     1      26.330  35.330  12.640  1.00  0.00            
ATOM     14  C5  ACD     1      26.630  34.430  14.610  1.00  0.00            
ATOM     15  H7  ACD     1      26.440  33.460  15.100  1.00  0.00            
ATOM     16  O4  ACD     1      25.630  35.410  15.040  1.00  0.00            
ATOM     17  H8  ACD     1      25.980  36.300  15.030  1.00  0.00            
ATOM     18  C6  ACD     1      28.100  34.830  15.080  1.00  0.00            
ATOM     19  H9  ACD     1      28.220  35.800  14.590  1.00  0.00            
ATOM     20  O5  ACD     1      28.210  35.060  16.410  1.00  0.00            
ATOM     21  H10 ACD     1      28.160  34.250  16.920  1.00  0.00            
ATOM     22  C7  ACD     1      29.100  33.800  14.540  1.00  0.00            
ATOM     23  H11 ACD     1      30.090  34.190  14.790  1.00  0.00            
ATOM     24  O6  ACD     1      29.010  33.880  13.130  1.00  0.00            
ATOM     25  C8  ACD     1      27.810  33.690  12.370  1.00  0.00            
ATOM     26  H12 ACD     1      27.740  32.600  12.230  1.00  0.00            
ATOM     27  C9  ACD     1      28.050  34.320  11.040  1.00  0.00            
ATOM     28  H13 ACD     1      27.120  34.240  10.460  1.00  0.00            
ATOM     29  H14 ACD     1      28.100  35.400  11.200  1.00  0.00            
ATOM     30  O7  ACD     1      29.200  33.970  10.320  1.00  0.00            
ATOM     31  H15 ACD     1      29.830  33.490  10.860  1.00  0.00            
ATOM     32  O8  ACD     1      28.920  32.470  14.990  1.00  0.00            
ATOM     33  C10 ACD     1      29.780  32.050  16.060  1.00  0.00            
ATOM     34  H16 ACD     1      30.360  32.860  16.530  1.00  0.00            
ATOM     35  C11 ACD     1      28.880  31.410  17.030  1.00  0.00            
ATOM     36  H17 ACD     1      28.310  30.650  16.470  1.00  0.00            
ATOM     37  O9  ACD     1      27.990  32.360  17.680  1.00  0.00            
ATOM     38  H18 ACD     1      27.500  32.100  18.470  1.00  0.00            
ATOM     39  C12 ACD     1      29.670  30.680  18.110  1.00  0.00            
ATOM     40  H19 ACD     1      30.280  31.430  18.620  1.00  0.00            
ATOM     41  O10 ACD     1      28.780  30.040  19.000  1.00  0.00            
ATOM     42  H20 ACD     1      27.940  29.830  18.580  1.00  0.00            
ATOM     43  C13 ACD     1      30.700  29.690  17.580  1.00  0.00            
ATOM     44  H21 ACD     1      31.250  29.250  18.410  1.00  0.00            
ATOM     45  O11 ACD     1      31.530  30.530  16.780  1.00  0.00            
ATOM     46  C14 ACD     1      30.880  31.010  15.590  1.00  0.00            
ATOM     47  H22 ACD     1      30.490  30.150  15.030  1.00  0.00            
ATOM     48  C15 ACD     1      32.040  31.610  14.750  1.00  0.00            
ATOM     49  H23 ACD     1      32.720  30.770  14.590  1.00  0.00            
ATOM     50  H24 ACD     1      31.710  31.950  13.760  1.00  0.00            
ATOM     51  O12 ACD     1      32.740  32.650  15.410  1.00  0.00            
ATOM     52  H25 ACD     1      33.570  32.700  14.940  1.00  0.00            
ATOM     53  O13 ACD     1      30.120  28.650  16.830  1.00  0.00            
ATOM     54  C16 ACD     1      30.700  27.360  17.010  1.00  0.00            
ATOM     55  H26 ACD     1      31.620  27.440  17.600  1.00  0.00            
ATOM     56  C17 ACD     1      29.630  26.710  17.820  1.00  0.00            
ATOM     57  H27 ACD     1      28.670  26.910  17.330  1.00  0.00            
ATOM     58  O14 ACD     1      29.600  27.280  19.160  1.00  0.00            
ATOM     59  H28 ACD     1      29.450  28.210  18.960  1.00  0.00            
ATOM     60  C18 ACD     1      29.810  25.190  17.880  1.00  0.00            
ATOM     61  H29 ACD     1      30.750  25.040  18.430  1.00  0.00            
ATOM     62  O15 ACD     1      28.730  24.440  18.440  1.00  0.00            
ATOM     63  H30 ACD     1      28.040  24.400  17.780  1.00  0.00            
ATOM     64  C19 ACD     1      30.110  24.610  16.420  1.00  0.00            
ATOM     65  H31 ACD     1      30.410  23.570  16.600  1.00  0.00            
ATOM     66  O16 ACD     1      31.210  25.370  15.910  1.00  0.00            
ATOM     67  C20 ACD     1      31.000  26.740  15.650  1.00  0.00            
ATOM     68  H32 ACD     1      30.090  26.790  15.060  1.00  0.00            
ATOM     69  C21 ACD     1      32.210  27.430  15.030  1.00  0.00            
ATOM     70  H33 ACD     1      32.210  28.530  15.000  1.00  0.00            
ATOM     71  H34 ACD     1      33.120  27.090  15.540  1.00  0.00            
ATOM     72  O17 ACD     1      32.270  27.040  13.670  1.00  0.00            
ATOM     73  H35 ACD     1      32.130  26.090  13.740  1.00  0.00            
ATOM     74  O18 ACD     1      28.870  24.790  15.670  1.00  0.00            
ATOM     75  C22 ACD     1      28.060  23.720  15.190  1.00  0.00            
ATOM     76  H36 ACD     1      28.370  22.790  15.670  1.00  0.00            
ATOM     77  C23 ACD     1      26.650  24.040  15.780  1.00  0.00            
ATOM     78  H37 ACD     1      26.490  25.120  15.850  1.00  0.00            
ATOM     79  O19 ACD     1      26.660  23.570  17.120  1.00  0.00            
ATOM     80  H38 ACD     1      25.790  23.680  17.510  1.00  0.00            
ATOM     81  C24 ACD     1      25.630  23.330  14.970  1.00  0.00            
ATOM     82  H39 ACD     1      25.780  22.260  15.170  1.00  0.00            
ATOM     83  O20 ACD     1      24.280  23.700  15.200  1.00  0.00            
ATOM     84  H40 ACD     1      24.100  23.490  16.120  1.00  0.00            
ATOM     85  C25 ACD     1      25.890  23.630  13.480  1.00  0.00            
ATOM     86  H41 ACD     1      25.130  23.230  12.800  1.00  0.00            
ATOM     87  O21 ACD     1      27.110  23.020  13.060  1.00  0.00            
ATOM     88  C26 ACD     1      28.250  23.600  13.700  1.00  0.00            
ATOM     89  H42 ACD     1      28.440  24.600  13.270  1.00  0.00            
ATOM     90  C27 ACD     1      29.340  22.660  13.340  1.00  0.00            
ATOM     91  H43 ACD     1      30.030  22.810  14.180  1.00  0.00            
ATOM     92  H44 ACD     1      28.860  21.670  13.310  1.00  0.00            
ATOM     93  O22 ACD     1      30.140  22.940  12.160  1.00  0.00            
ATOM     94  H45 ACD     1      29.560  22.720  11.420  1.00  0.00            
ATOM     95  O23 ACD     1      25.960  25.100  13.180  1.00  0.00            
ATOM     96  C28 ACD     1      25.210  25.630  12.040  1.00  0.00            
ATOM     97  H46 ACD     1      24.920  24.810  11.370  1.00  0.00            
ATOM     98  C29 ACD     1      26.130  26.570  11.280  1.00  0.00            
ATOM     99  H47 ACD     1      26.550  27.330  11.930  1.00  0.00            
ATOM    100  O24 ACD     1      25.290  27.210  10.290  1.00  0.00            
ATOM    101  C30 ACD     1      27.280  25.900  10.530  1.00  0.00            
ATOM    102  H48 ACD     1      27.630  25.020  11.100  1.00  0.00            
ATOM    103  H49 ACD     1      26.890  25.630   9.540  1.00  0.00            
ATOM    104  O25 ACD     1      28.370  26.840  10.340  1.00  0.00            
ATOM    105  H50 ACD     1      28.590  27.240  11.180  1.00  0.00            
ATOM    106  C31 ACD     1      24.010  26.330  12.680  1.00  0.00            
ATOM    107  H51 ACD     1      24.450  27.130  13.290  1.00  0.00            
ATOM    108  O26 ACD     1      23.210  25.310  13.350  1.00  0.00            
ATOM    109  H52 ACD     1      23.720  24.790  13.990  1.00  0.00            
ATOM    110  C32 ACD     1      23.270  27.150  11.590  1.00  0.00            
ATOM    111  H53 ACD     1      22.950  26.360  10.900  1.00  0.00            
ATOM    112  O27 ACD     1      22.130  27.960  12.030  1.00  0.00            
ATOM    113  H54 ACD     1      21.500  27.410  12.510  1.00  0.00            
ATOM    114  C33 ACD     1      24.260  28.030  10.800  1.00  0.00            
ATOM    115  H55 ACD     1      23.650  28.390   9.970  1.00  0.00            
ATOM    116  O28 ACD     1      24.740  29.120  11.610  1.00  0.00            
ATOM    117  C34 ACD     1      24.530  30.470  11.080  1.00  0.00            
ATOM    118  H56 ACD     1      24.140  30.260  10.080  1.00  0.00            
ATOM    119  C35 ACD     1      23.570  31.250  12.000  1.00  0.00            
ATOM    120  H57 ACD     1      23.880  31.140  13.050  1.00  0.00            
ATOM    121  O29 ACD     1      22.220  30.720  11.880  1.00  0.00            
ATOM    122  H58 ACD     1      22.240  29.770  12.040  1.00  0.00            
ATOM    123  C36 ACD     1      23.500  32.720  11.710  1.00  0.00            
ATOM    124  H59 ACD     1      22.980  32.880  10.760  1.00  0.00            
ATOM    125  O30 ACD     1      22.840  33.400  12.740  1.00  0.00            
ATOM    126  H60 ACD     1      23.510  33.500  13.420  1.00  0.00            
ATOM    127  C1  ER3     2      32.020  31.110   9.030  1.00  0.00            
ATOM    128  O1  ER3     2      31.600  30.140  10.050  1.00  0.00            
ATOM    129  C2  ER3     2      30.680  30.450  10.980  1.00  0.00            
ATOM    130  O2  ER3     2      30.310  31.570  11.240  1.00  0.00            
ATOM    131  N1  ER3     2      30.410  29.370  11.690  1.00  0.00            
ATOM    132  C3  ER3     2      29.530  29.310  12.610  1.00  0.00            
ATOM    133  N2  ER3     2      29.100  28.140  13.120  1.00  0.00            
ATOM    134  C4  ER3     2      28.010  28.490  13.790  1.00  0.00            
ATOM    135  C5  ER3     2      27.200  27.590  14.500  1.00  0.00            
ATOM    136  C6  ER3     2      26.100  28.140  15.150  1.00  0.00            
ATOM    137  C7  ER3     2      25.830  29.570  15.170  1.00  0.00            
ATOM    138  C8  ER3     2      24.740  30.170  16.090  1.00  0.00            
ATOM    139  O3  ER3     2      24.780  31.330  16.450  1.00  0.00            
ATOM    140  C9  ER3     2      23.650  29.240  16.600  1.00  0.00            
ATOM    141  C10 ER3     2      23.360  29.200  17.970  1.00  0.00            
ATOM    142  C11 ER3     2      22.550  28.140  18.480  1.00  0.00            
ATOM    143  C12 ER3     2      21.710  27.360  17.680  1.00  0.00            
ATOM    144  C13 ER3     2      21.950  27.480  16.250  1.00  0.00            
ATOM    145  C14 ER3     2      22.980  28.350  15.740  1.00  0.00            
ATOM    146  C15 ER3     2      26.640  30.410  14.360  1.00  0.00            
ATOM    147  C16 ER3     2      27.690  29.790  13.640  1.00  0.00            
ATOM    148  N3  ER3     2      28.680  30.280  12.900  1.00  0.00            
ATOM    149  H1  ER3     2      32.780  30.680   8.370  1.00  0.00            
ATOM    150  H2  ER3     2      31.160  31.400   8.420  1.00  0.00            
ATOM    151  H3  ER3     2      32.590  31.970   9.410  1.00  0.00            
ATOM    152  H4  ER3     2      30.920  28.530  11.430  1.00  0.00            
ATOM    153  H5  ER3     2      27.480  26.550  14.520  1.00  0.00            
ATOM    154  H6  ER3     2      25.540  27.460  15.790  1.00  0.00            
ATOM    155  H7  ER3     2      23.980  29.720  18.700  1.00  0.00            
ATOM    156  H8  ER3     2      22.320  28.030  19.530  1.00  0.00            
ATOM    157  H9  ER3     2      20.940  26.700  18.070  1.00  0.00            
ATOM    158  H10 ER3     2      21.330  26.940  15.550  1.00  0.00            
ATOM    159  H11 ER3     2      23.250  28.370  14.690  1.00  0.00            
ATOM    160  H12 ER3     2      26.490  31.480  14.350  1.00  0.00            
ATOM    161  H13 ER3     2      28.900  31.260  12.740  1.00  0.00            
TER
ENDMDL
MODEL        1
ATOM      1  H1  ACD     1      23.180  10.590  11.360  1.00  0.00            
ATOM      2  O1  ACD     1      24.070  10.430  11.700  1.00  0.00            
ATOM      3  C1  ACD     1      24.970  11.250  10.970  1.00  0.00            
ATOM      4  H2  ACD     1      24.730  12.320  11.080  1.00  0.00            
ATOM      5  H3  ACD     1      24.930  11.050   9.890  1.00  0.00            
ATOM      6  C2  ACD     1      26.370  11.210  11.370  1.00  0.00            
ATOM      7  H4  ACD     1      26.410  11.510  12.430  1.00  0.00            
ATOM      8  O2  ACD     1      26.880   9.870  11.200  1.00  0.00            
ATOM      9  C3  ACD     1      28.190   9.590  11.630  1.00  0.00            
ATOM     10  H5  ACD     1      28.260   8.510  11.510  1.00  0.00            
ATOM     11  O3  ACD     1      28.340   9.960  12.970  1.00  0.00            
ATOM     12  C4  ACD     1      28.970   8.980  13.810  1.00  0.00            
ATOM     13  H6  ACD     1      29.230   8.070  13.260  1.00  0.00            
ATOM     14  C5  ACD     1      30.280   9.630  14.260  1.00  0.00            
ATOM     15  H7  ACD     1      30.080  10.680  14.510  1.00  0.00            
ATOM     16  O4  ACD     1      31.370   9.570  13.340  1.00  0.00            
ATOM     17  H8  ACD     1      31.030   9.710  12.460  1.00  0.00            
ATOM     18  C6  ACD     1      30.790   9.030  15.540  1.00  0.00            
ATOM     19  H9  ACD     1      31.160   8.010  15.420  1.00  0.00            
ATOM     20  O5  ACD     1      31.780   9.810  16.140  1.00  0.00            
ATOM     21  H10 ACD     1      31.540  10.460  16.810  1.00  0.00            
ATOM     22  C7  ACD     1      29.680   9.010  16.590  1.00  0.00            
ATOM     23  H11 ACD     1      30.010   8.570  17.530  1.00  0.00            
ATOM     24  O6  ACD     1      28.610   8.190  16.080  1.00  0.00            
ATOM     25  C8  ACD     1      27.990   8.650  14.880  1.00  0.00            
ATOM     26  H12 ACD     1      27.520   9.600  15.150  1.00  0.00            
ATOM     27  C9  ACD     1      26.900   7.670  14.500  1.00  0.00            
ATOM     28  H13 ACD     1      26.470   8.070  13.570  1.00  0.00            
ATOM     29  H14 ACD     1      27.250   6.670  14.190  1.00  0.00            
ATOM     30  O7  ACD     1      25.890   7.530  15.510  1.00  0.00            
ATOM     31  H15 ACD     1      26.370   7.120  16.230  1.00  0.00            
ATOM     32  O8  ACD     1      29.190  10.320  16.810  1.00  0.00            
ATOM     33  C10 ACD     1      29.220  10.830  18.120  1.00  0.00            
ATOM     34  H16 ACD     1      29.590  10.030  18.770  1.00  0.00            
ATOM     35  C11 ACD     1      30.210  12.020  18.150  1.00  0.00            
ATOM     36  H17 ACD     1      30.120  12.600  17.230  1.00  0.00            
ATOM     37  O9  ACD     1      31.530  11.480  18.110  1.00  0.00            
ATOM     38  H18 ACD     1      32.060  12.210  17.760  1.00  0.00            
ATOM     39  C12 ACD     1      29.970  12.880  19.420  1.00  0.00            
ATOM     40  H19 ACD     1      30.150  12.230  20.290  1.00  0.00            
ATOM     41  O10 ACD     1      30.700  14.040  19.430  1.00  0.00            
ATOM     42  H20 ACD     1      30.460  14.590  18.690  1.00  0.00            
ATOM     43  C13 ACD     1      28.500  13.260  19.440  1.00  0.00            
ATOM     44  H21 ACD     1      28.300  13.920  20.290  1.00  0.00            
ATOM     45  O11 ACD     1      27.760  12.050  19.570  1.00  0.00            
ATOM     46  C14 ACD     1      27.780  11.150  18.510  1.00  0.00            
ATOM     47  H22 ACD     1      27.270  11.580  17.650  1.00  0.00            
ATOM     48  C15 ACD     1      27.080   9.880  18.910  1.00  0.00            
ATOM     49  H23 ACD     1      27.510   9.070  18.300  1.00  0.00            
ATOM     50  H24 ACD     1      27.420   9.580  19.910  1.00  0.00            
ATOM     51  O12 ACD     1      25.640   9.940  18.910  1.00  0.00            
ATOM     52  H25 ACD     1      25.320   9.850  18.010  1.00  0.00            
ATOM     53  O13 ACD     1      28.220  13.970  18.190  1.00  0.00            
ATOM     54  C16 ACD     1      27.880  15.390  18.330  1.00  0.00            
ATOM     55  H26 ACD     1      28.200  15.760  19.320  1.00  0.00            
ATOM     56  C17 ACD     1      28.650  16.280  17.390  1.00  0.00            
ATOM     57  H27 ACD     1      28.430  15.940  16.370  1.00  0.00            
ATOM     58  O14 ACD     1      30.060  16.220  17.740  1.00  0.00            
ATOM     59  H28 ACD     1      30.360  16.640  16.920  1.00  0.00            
ATOM     60  C18 ACD     1      28.100  17.680  17.490  1.00  0.00            
ATOM     61  H29 ACD     1      28.410  18.120  18.450  1.00  0.00            
ATOM     62  O15 ACD     1      28.710  18.580  16.540  1.00  0.00            
ATOM     63  H30 ACD     1      28.140  18.590  15.770  1.00  0.00            
ATOM     64  C19 ACD     1      26.580  17.720  17.360  1.00  0.00            
ATOM     65  H31 ACD     1      26.310  18.770  17.520  1.00  0.00            
ATOM     66  O16 ACD     1      25.990  16.900  18.330  1.00  0.00            
ATOM     67  C20 ACD     1      26.320  15.510  18.250  1.00  0.00            
ATOM     68  H32 ACD     1      26.000  15.000  17.330  1.00  0.00            
ATOM     69  C21 ACD     1      25.610  14.840  19.400  1.00  0.00            
ATOM     70  H33 ACD     1      24.570  15.170  19.510  1.00  0.00            
ATOM     71  H34 ACD     1      25.650  13.750  19.260  1.00  0.00            
ATOM     72  O17 ACD     1      26.150  15.010  20.780  1.00  0.00            
ATOM     73  H35 ACD     1      25.960  15.940  20.940  1.00  0.00            
ATOM     74  O18 ACD     1      26.290  17.320  16.010  1.00  0.00            
ATOM     75  C22 ACD     1      25.330  18.080  15.220  1.00  0.00            
ATOM     76  H36 ACD     1      24.700  18.720  15.860  1.00  0.00            
ATOM     77  C23 ACD     1      26.150  18.840  14.160  1.00  0.00            
ATOM     78  H37 ACD     1      27.000  18.190  13.920  1.00  0.00            
ATOM     79  O19 ACD     1      26.730  20.020  14.790  1.00  0.00            
ATOM     80  H38 ACD     1      26.020  20.570  15.120  1.00  0.00            
ATOM     81  C24 ACD     1      25.380  19.300  12.960  1.00  0.00            
ATOM     82  H39 ACD     1      24.690  20.060  13.370  1.00  0.00            
ATOM     83  O20 ACD     1      26.340  19.740  11.970  1.00  0.00            
ATOM     84  H40 ACD     1      26.780  18.970  11.620  1.00  0.00            
ATOM     85  C25 ACD     1      24.480  18.190  12.370  1.00  0.00            
ATOM     86  H41 ACD     1      23.960  18.580  11.490  1.00  0.00            
ATOM     87  O21 ACD     1      23.620  17.730  13.410  1.00  0.00            
ATOM     88  C26 ACD     1      24.350  17.130  14.480  1.00  0.00            
ATOM     89  H42 ACD     1      24.930  16.320  14.030  1.00  0.00            
ATOM     90  C27 ACD     1      23.430  16.470  15.480  1.00  0.00            
ATOM     91  H43 ACD     1      23.880  16.360  16.480  1.00  0.00            
ATOM     92  H44 ACD     1      22.660  17.200  15.740  1.00  0.00            
ATOM     93  O22 ACD     1      23.090  15.150  15.140  1.00  0.00            
ATOM     94  H45 ACD     1      22.350  14.890  15.690  1.00  0.00            
ATOM     95  O23 ACD     1      25.300  17.070  12.040  1.00  0.00            
ATOM     96  C28 ACD     1      25.420  16.510  10.740  1.00  0.00            
ATOM     97  H46 ACD     1      25.110  17.240   9.980  1.00  0.00            
ATOM     98  C29 ACD     1      24.650  15.190  10.580  1.00  0.00            
ATOM     99  H47 ACD     1      24.920  14.560  11.440  1.00  0.00            
ATOM    100  O24 ACD     1      25.120  14.500   9.410  1.00  0.00            
ATOM    101  C30 ACD     1      23.200  15.380  10.400  1.00  0.00            
ATOM    102  H48 ACD     1      22.910  16.060  11.200  1.00  0.00            
ATOM    103  H49 ACD     1      23.090  15.870   9.420  1.00  0.00            
ATOM    104  O25 ACD     1      22.390  14.230  10.590  1.00  0.00            
ATOM    105  H50 ACD     1      22.670  13.710  11.340  1.00  0.00            
ATOM    106  C31 ACD     1      26.980  16.340  10.590  1.00  0.00            
ATOM    107  H51 ACD     1      27.360  15.790  11.460  1.00  0.00            
ATOM    108  O26 ACD     1      27.660  17.590  10.620  1.00  0.00            
ATOM    109  H52 ACD     1      28.580  17.400  10.400  1.00  0.00            
ATOM    110  C32 ACD     1      27.310  15.530   9.360  1.00  0.00            
ATOM    111  H53 ACD     1      26.900  16.010   8.470  1.00  0.00            
ATOM    112  O27 ACD     1      28.680  15.130   9.250  1.00  0.00            
ATOM    113  H54 ACD     1      28.980  15.220   8.350  1.00  0.00            
ATOM    114  C33 ACD     1      26.520  14.200   9.450  1.00  0.00            
ATOM    115  H55 ACD     1      26.850  13.570   8.620  1.00  0.00            
ATOM    116  O28 ACD     1      26.900  13.470  10.640  1.00  0.00            
ATOM    117  C34 ACD     1      27.240  12.090  10.470  1.00  0.00            
ATOM    118  H56 ACD     1      27.010  11.720   9.460  1.00  0.00            
ATOM    119  C35 ACD     1      28.690  11.860  10.810  1.00  0.00            
ATOM    120  H57 ACD     1      28.750  12.210  11.850  1.00  0.00            
ATOM    121  O29 ACD     1      29.610  12.600   9.990  1.00  0.00            
ATOM    122  H58 ACD     1      29.280  13.500   9.880  1.00  0.00            
ATOM    123  C36 ACD     1      29.070  10.360  10.690  1.00  0.00            
ATOM    124  H59 ACD     1      29.040  10.020   9.650  1.00  0.00            
ATOM    125  O30 ACD     1      30.450  10.120  11.020  1.00  0.00            
ATOM    126  H60 ACD     1      30.920  10.560  10.300  1.00  0.00            
ATOM    127  C1  ER3     2      23.080  11.500  16.880  1.00  0.00            
ATOM    128  O1  ER3     2      23.840  12.550  16.220  1.00  0.00            
ATOM    129  C2  ER3     2      25.170  12.240  15.850  1.00  0.00            
ATOM    130  O2  ER3     2      25.740  11.160  16.040  1.00  0.00            
ATOM    131  N1  ER3     2      25.750  13.390  15.400  1.00  0.00            
ATOM    132  C3  ER3     2      26.950  13.470  14.890  1.00  0.00            
ATOM    133  N2  ER3     2      27.150  14.560  14.160  1.00  0.00            
ATOM    134  C4  ER3     2      28.480  14.540  13.940  1.00  0.00            
ATOM    135  C5  ER3     2      29.160  15.640  13.390  1.00  0.00            
ATOM    136  C6  ER3     2      30.550  15.510  13.240  1.00  0.00            
ATOM    137  C7  ER3     2      31.170  14.360  13.730  1.00  0.00            
ATOM    138  C8  ER3     2      32.690  14.440  13.820  1.00  0.00            
ATOM    139  O3  ER3     2      33.160  15.240  14.610  1.00  0.00            
ATOM    140  C9  ER3     2      33.580  13.770  12.810  1.00  0.00            
ATOM    141  C10 ER3     2      34.980  13.870  12.820  1.00  0.00            
ATOM    142  C11 ER3     2      35.810  13.210  11.890  1.00  0.00            
ATOM    143  C12 ER3     2      35.220  12.500  10.800  1.00  0.00            
ATOM    144  C13 ER3     2      33.790  12.380  10.830  1.00  0.00            
ATOM    145  C14 ER3     2      32.990  12.940  11.860  1.00  0.00            
ATOM    146  C15 ER3     2      30.460  13.280  14.300  1.00  0.00            
ATOM    147  C16 ER3     2      29.050  13.390  14.440  1.00  0.00            
ATOM    148  N3  ER3     2      28.060  12.600  14.960  1.00  0.00            
ATOM    149  H1  ER3     2      23.360  11.530  17.940  1.00  0.00            
ATOM    150  H2  ER3     2      21.980  11.560  16.860  1.00  0.00            
ATOM    151  H3  ER3     2      23.320  10.480  16.580  1.00  0.00            
ATOM    152  H4  ER3     2      25.090  14.090  15.080  1.00  0.00            
ATOM    153  H5  ER3     2      28.570  16.470  13.010  1.00  0.00            
ATOM    154  H6  ER3     2      31.070  16.340  12.780  1.00  0.00            
ATOM    155  H7  ER3     2      35.460  14.570  13.490  1.00  0.00            
ATOM    156  H8  ER3     2      36.860  13.490  11.780  1.00  0.00            
ATOM    157  H9  ER3     2      35.850  12.100  10.010  1.00  0.00            
ATOM    158  H10 ER3     2      33.380  11.840   9.980  1.00  0.00            
ATOM    159  H11 ER3     2      31.920  12.730  11.800  1.00  0.00            
ATOM    160  H12 ER3     2      31.000  12.470  14.780  1.00  0.00            
ATOM    161  H13 ER3     2      28.160  11.740  15.480  1.00  0.00            
TER
ENDMDL
MODEL        1
ATOM      1  H1  ACD     1      27.390  22.960  19.470  1.00  0.00            
ATOM      2  O1  ACD     1      27.420  22.510  20.320  1.00  0.00            
ATOM      3  C1  ACD     1      28.250  23.300  21.070  1.00  0.00            
ATOM      4  H2  ACD     1      28.730  22.730  21.880  1.00  0.00            
ATOM      5  H3  ACD     1      27.680  24.100  21.560  1.00  0.00            
ATOM      6  C2  ACD     1      29.300  23.930  20.140  1.00  0.00            
ATOM      7  H4  ACD     1      30.020  23.190  19.780  1.00  0.00            
ATOM      8  O2  ACD     1      28.660  24.480  18.960  1.00  0.00            
ATOM      9  C3  ACD     1      29.460  25.020  18.000  1.00  0.00            
ATOM     10  H5  ACD     1      28.840  25.240  17.120  1.00  0.00            
ATOM     11  O3  ACD     1      30.540  24.190  17.600  1.00  0.00            
ATOM     12  C4  ACD     1      30.920  23.970  16.300  1.00  0.00            
ATOM     13  H6  ACD     1      30.230  24.420  15.580  1.00  0.00            
ATOM     14  C5  ACD     1      32.310  24.660  16.180  1.00  0.00            
ATOM     15  H7  ACD     1      32.880  24.570  17.110  1.00  0.00            
ATOM     16  O4  ACD     1      32.110  26.050  15.900  1.00  0.00            
ATOM     17  H8  ACD     1      31.570  26.360  16.630  1.00  0.00            
ATOM     18  C6  ACD     1      33.180  24.030  15.070  1.00  0.00            
ATOM     19  H9  ACD     1      32.770  24.290  14.090  1.00  0.00            
ATOM     20  O5  ACD     1      34.490  24.490  15.140  1.00  0.00            
ATOM     21  H10 ACD     1      34.370  25.330  14.700  1.00  0.00            
ATOM     22  C7  ACD     1      33.060  22.530  15.040  1.00  0.00            
ATOM     23  H11 ACD     1      33.560  22.190  14.120  1.00  0.00            
ATOM     24  O6  ACD     1      31.750  22.070  14.990  1.00  0.00            
ATOM     25  C8  ACD     1      30.900  22.440  16.130  1.00  0.00            
ATOM     26  H12 ACD     1      31.320  22.030  17.050  1.00  0.00            
ATOM     27  C9  ACD     1      29.400  22.000  15.900  1.00  0.00            
ATOM     28  H13 ACD     1      28.910  22.600  16.680  1.00  0.00            
ATOM     29  H14 ACD     1      29.040  22.220  14.890  1.00  0.00            
ATOM     30  O7  ACD     1      29.150  20.590  16.170  1.00  0.00            
ATOM     31  H15 ACD     1      29.160  20.440  17.120  1.00  0.00            
ATOM     32  O8  ACD     1      33.650  21.990  16.230  1.00  0.00            
ATOM     33  C10 ACD     1      34.360  20.830  15.940  1.00  0.00            
ATOM     34  H16 ACD     1      34.090  20.490  14.930  1.00  0.00            
ATOM     35  C11 ACD     1      35.820  21.270  16.070  1.00  0.00            
ATOM     36  H17 ACD     1      35.860  21.750  17.050  1.00  0.00            
ATOM     37  O9  ACD     1      36.150  22.220  15.000  1.00  0.00            
ATOM     38  H18 ACD     1      35.550  22.930  15.280  1.00  0.00            
ATOM     39  C12 ACD     1      36.750  20.070  16.110  1.00  0.00            
ATOM     40  H19 ACD     1      36.770  19.590  15.130  1.00  0.00            
ATOM     41  O10 ACD     1      38.000  20.440  16.560  1.00  0.00            
ATOM     42  H20 ACD     1      37.870  20.270  17.500  1.00  0.00            
ATOM     43  C13 ACD     1      36.300  19.070  17.070  1.00  0.00            
ATOM     44  H21 ACD     1      36.950  18.200  17.000  1.00  0.00            
ATOM     45  O11 ACD     1      35.000  18.710  16.760  1.00  0.00            
ATOM     46  C14 ACD     1      34.050  19.750  16.990  1.00  0.00            
ATOM     47  H22 ACD     1      34.210  20.250  17.950  1.00  0.00            
ATOM     48  C15 ACD     1      32.640  19.240  16.900  1.00  0.00            
ATOM     49  H23 ACD     1      32.030  20.060  16.520  1.00  0.00            
ATOM     50  H24 ACD     1      32.660  18.370  16.240  1.00  0.00            
ATOM     51  O12 ACD     1      32.090  18.860  18.180  1.00  0.00            
ATOM     52  H25 ACD     1      32.660  19.230  18.860  1.00  0.00            
ATOM     53  O13 ACD     1      36.410  19.480  18.440  1.00  0.00            
ATOM     54  C16 ACD     1      36.930  18.550  19.410  1.00  0.00            
ATOM     55  H26 ACD     1      37.600  17.830  18.930  1.00  0.00            
ATOM     56  C17 ACD     1      37.810  19.540  20.260  1.00  0.00            
ATOM     57  H27 ACD     1      37.110  20.370  20.420  1.00  0.00            
ATOM     58  O14 ACD     1      38.890  19.920  19.460  1.00  0.00            
ATOM     59  H28 ACD     1      39.200  20.800  19.710  1.00  0.00            
ATOM     60  C18 ACD     1      38.180  18.880  21.590  1.00  0.00            
ATOM     61  H29 ACD     1      38.790  17.990  21.380  1.00  0.00            
ATOM     62  O15 ACD     1      38.910  19.790  22.530  1.00  0.00            
ATOM     63  H30 ACD     1      39.830  19.950  22.320  1.00  0.00            
ATOM     64  C19 ACD     1      36.920  18.460  22.290  1.00  0.00            
ATOM     65  H31 ACD     1      37.250  17.960  23.200  1.00  0.00            
ATOM     66  O16 ACD     1      36.290  17.440  21.480  1.00  0.00            
ATOM     67  C20 ACD     1      35.780  17.910  20.210  1.00  0.00            
ATOM     68  H32 ACD     1      35.090  18.760  20.300  1.00  0.00            
ATOM     69  C21 ACD     1      35.060  16.780  19.440  1.00  0.00            
ATOM     70  H33 ACD     1      34.170  16.490  20.020  1.00  0.00            
ATOM     71  H34 ACD     1      34.740  17.200  18.480  1.00  0.00            
ATOM     72  O17 ACD     1      35.860  15.590  19.150  1.00  0.00            
ATOM     73  H35 ACD     1      36.490  15.470  19.870  1.00  0.00            
ATOM     74  O18 ACD     1      35.980  19.530  22.550  1.00  0.00            
ATOM     75  C22 ACD     1      35.410  19.450  23.860  1.00  0.00            
ATOM     76  H36 ACD     1      35.830  18.620  24.440  1.00  0.00            
ATOM     77  C23 ACD     1      35.870  20.750  24.440  1.00  0.00            
ATOM     78  H37 ACD     1      35.740  21.630  23.810  1.00  0.00            
ATOM     79  O19 ACD     1      37.270  20.700  24.700  1.00  0.00            
ATOM     80  H38 ACD     1      37.670  20.340  23.900  1.00  0.00            
ATOM     81  C24 ACD     1      35.090  21.140  25.650  1.00  0.00            
ATOM     82  H39 ACD     1      35.230  20.450  26.490  1.00  0.00            
ATOM     83  O20 ACD     1      35.390  22.510  26.030  1.00  0.00            
ATOM     84  H40 ACD     1      35.140  23.090  25.310  1.00  0.00            
ATOM     85  C25 ACD     1      33.580  21.050  25.260  1.00  0.00            
ATOM     86  H41 ACD     1      33.050  21.390  26.160  1.00  0.00            
ATOM     87  O21 ACD     1      33.260  19.760  24.870  1.00  0.00            
ATOM     88  C26 ACD     1      33.910  19.200  23.730  1.00  0.00            
ATOM     89  H42 ACD     1      33.550  19.650  22.790  1.00  0.00            
ATOM     90  C27 ACD     1      33.530  17.760  23.660  1.00  0.00            
ATOM     91  H43 ACD     1      34.240  17.250  23.000  1.00  0.00            
ATOM     92  H44 ACD     1      33.610  17.200  24.600  1.00  0.00            
ATOM     93  O22 ACD     1      32.210  17.590  23.150  1.00  0.00            
ATOM     94  H45 ACD     1      32.000  16.650  23.060  1.00  0.00            
ATOM     95  O23 ACD     1      33.070  21.820  24.140  1.00  0.00            
ATOM     96  C28 ACD     1      32.640  23.110  24.370  1.00  0.00            
ATOM     97  H46 ACD     1      32.780  23.360  25.430  1.00  0.00            
ATOM     98  C29 ACD     1      31.100  23.190  24.150  1.00  0.00            
ATOM     99  H47 ACD     1      30.780  22.650  23.250  1.00  0.00            
ATOM    100  O24 ACD     1      30.650  24.620  24.010  1.00  0.00            
ATOM    101  C30 ACD     1      30.250  22.450  25.150  1.00  0.00            
ATOM    102  H48 ACD     1      29.210  22.690  24.900  1.00  0.00            
ATOM    103  H49 ACD     1      30.470  21.390  25.000  1.00  0.00            
ATOM    104  O25 ACD     1      30.500  22.940  26.470  1.00  0.00            
ATOM    105  H50 ACD     1      30.660  23.880  26.390  1.00  0.00            
ATOM    106  C31 ACD     1      33.560  24.020  23.460  1.00  0.00            
ATOM    107  H51 ACD     1      33.750  23.550  22.480  1.00  0.00            
ATOM    108  O26 ACD     1      34.790  24.270  24.150  1.00  0.00            
ATOM    109  H52 ACD     1      35.260  24.840  23.530  1.00  0.00            
ATOM    110  C32 ACD     1      32.860  25.290  23.120  1.00  0.00            
ATOM    111  H53 ACD     1      32.970  25.950  23.990  1.00  0.00            
ATOM    112  O27 ACD     1      33.320  25.990  21.970  1.00  0.00            
ATOM    113  H54 ACD     1      32.990  25.340  21.350  1.00  0.00            
ATOM    114  C33 ACD     1      31.310  25.220  22.900  1.00  0.00            
ATOM    115  H55 ACD     1      31.070  26.280  22.820  1.00  0.00            
ATOM    116  O28 ACD     1      31.050  24.540  21.600  1.00  0.00            
ATOM    117  C34 ACD     1      29.970  25.060  20.890  1.00  0.00            
ATOM    118  H56 ACD     1      29.320  25.620  21.570  1.00  0.00            
ATOM    119  C35 ACD     1      30.620  26.070  19.980  1.00  0.00            
ATOM    120  H57 ACD     1      31.590  25.660  19.690  1.00  0.00            
ATOM    121  O29 ACD     1      30.790  27.340  20.600  1.00  0.00            
ATOM    122  H58 ACD     1      31.200  27.810  19.870  1.00  0.00            
ATOM    123  C36 ACD     1      29.960  26.320  18.650  1.00  0.00            
ATOM    124  H59 ACD     1      29.060  26.880  18.920  1.00  0.00            
ATOM    125  O30 ACD     1      30.710  27.140  17.770  1.00  0.00            
ATOM    126  H60 ACD     1      30.140  27.870  17.520  1.00  0.00            
ATOM    127  C1  ER3     2      30.720  20.140  21.830  1.00  0.00            
ATOM    128  O1  ER3     2      31.070  21.300  21.060  1.00  0.00            
ATOM    129  C2  ER3     2      32.350  21.350  20.540  1.00  0.00            
ATOM    130  O2  ER3     2      33.130  20.390  20.360  1.00  0.00            
ATOM    131  N1  ER3     2      32.630  22.570  20.110  1.00  0.00            
ATOM    132  C3  ER3     2      33.840  23.060  19.740  1.00  0.00            
ATOM    133  N2  ER3     2      33.900  24.340  19.460  1.00  0.00            
ATOM    134  C4  ER3     2      35.190  24.520  19.190  1.00  0.00            
ATOM    135  C5  ER3     2      35.840  25.690  18.650  1.00  0.00            
ATOM    136  C6  ER3     2      37.190  25.580  18.300  1.00  0.00            
ATOM    137  C7  ER3     2      37.890  24.390  18.480  1.00  0.00            
ATOM    138  C8  ER3     2      39.320  24.330  18.140  1.00  0.00            
ATOM    139  O3  ER3     2      40.130  24.160  19.060  1.00  0.00            
ATOM    140  C9  ER3     2      39.830  24.460  16.680  1.00  0.00            
ATOM    141  C10 ER3     2      38.910  24.610  15.610  1.00  0.00            
ATOM    142  C11 ER3     2      39.340  24.760  14.350  1.00  0.00            
ATOM    143  C12 ER3     2      40.660  24.930  14.030  1.00  0.00            
ATOM    144  C13 ER3     2      41.620  24.720  15.070  1.00  0.00            
ATOM    145  C14 ER3     2      41.190  24.520  16.380  1.00  0.00            
ATOM    146  C15 ER3     2      37.250  23.230  19.020  1.00  0.00            
ATOM    147  C16 ER3     2      35.890  23.360  19.350  1.00  0.00            
ATOM    148  N3  ER3     2      35.030  22.370  19.680  1.00  0.00            
ATOM    149  H1  ER3     2      30.530  19.250  21.220  1.00  0.00            
ATOM    150  H2  ER3     2      31.590  19.920  22.470  1.00  0.00            
ATOM    151  H3  ER3     2      29.830  20.400  22.400  1.00  0.00            
ATOM    152  H4  ER3     2      31.800  23.120  19.980  1.00  0.00            
ATOM    153  H5  ER3     2      35.240  26.590  18.530  1.00  0.00            
ATOM    154  H6  ER3     2      37.740  26.440  17.910  1.00  0.00            
ATOM    155  H7  ER3     2      37.840  24.530  15.730  1.00  0.00            
ATOM    156  H8  ER3     2      38.640  24.980  13.550  1.00  0.00            
ATOM    157  H9  ER3     2      40.950  25.310  13.060  1.00  0.00            
ATOM    158  H10 ER3     2      42.670  24.760  14.790  1.00  0.00            
ATOM    159  H11 ER3     2      41.880  24.370  17.200  1.00  0.00            
ATOM    160  H12 ER3     2      37.720  22.270  19.180  1.00  0.00            
ATOM    161  H13 ER3     2      35.140  21.470  20.130  1.00  0.00            
TER
ENDMDL
MODEL        1
ATOM      1  H1  ACD     1      26.320  21.140   5.450  1.00  0.00            
ATOM      2  O1  ACD     1      25.470  20.970   5.030  1.00  0.00            
ATOM      3  C1  ACD     1      24.610  22.010   5.450  1.00  0.00            
ATOM      4  H2  ACD     1      24.890  22.950   4.960  1.00  0.00            
ATOM      5  H3  ACD     1      24.610  22.160   6.540  1.00  0.00            
ATOM      6  C2  ACD     1      23.240  21.720   4.950  1.00  0.00            
ATOM      7  H4  ACD     1      23.380  21.400   3.910  1.00  0.00            
ATOM      8  O2  ACD     1      22.640  20.560   5.550  1.00  0.00            
ATOM      9  C3  ACD     1      21.370  20.220   5.040  1.00  0.00            
ATOM     10  H5  ACD     1      21.060  19.310   5.560  1.00  0.00            
ATOM     11  O3  ACD     1      21.440  20.130   3.620  1.00  0.00            
ATOM     12  C4  ACD     1      20.620  19.040   3.020  1.00  0.00            
ATOM     13  H6  ACD     1      20.020  18.500   3.760  1.00  0.00            
ATOM     14  C5  ACD     1      19.730  19.730   1.930  1.00  0.00            
ATOM     15  H7  ACD     1      20.390  20.320   1.280  1.00  0.00            
ATOM     16  O4  ACD     1      18.690  20.530   2.560  1.00  0.00            
ATOM     17  H8  ACD     1      18.290  20.850   1.750  1.00  0.00            
ATOM     18  C6  ACD     1      19.100  18.710   1.010  1.00  0.00            
ATOM     19  H9  ACD     1      18.390  18.130   1.620  1.00  0.00            
ATOM     20  O5  ACD     1      18.560  19.320  -0.140  1.00  0.00            
ATOM     21  H10 ACD     1      18.700  18.740  -0.890  1.00  0.00            
ATOM     22  C7  ACD     1      20.180  17.720   0.440  1.00  0.00            
ATOM     23  H11 ACD     1      19.750  16.930  -0.190  1.00  0.00            
ATOM     24  O6  ACD     1      20.850  17.070   1.570  1.00  0.00            
ATOM     25  C8  ACD     1      21.600  18.050   2.390  1.00  0.00            
ATOM     26  H12 ACD     1      22.190  18.740   1.790  1.00  0.00            
ATOM     27  C9  ACD     1      22.230  17.220   3.440  1.00  0.00            
ATOM     28  H13 ACD     1      22.550  17.970   4.180  1.00  0.00            
ATOM     29  H14 ACD     1      21.440  16.560   3.830  1.00  0.00            
ATOM     30  O7  ACD     1      23.410  16.530   2.900  1.00  0.00            
ATOM     31  H15 ACD     1      24.100  17.200   2.870  1.00  0.00            
ATOM     32  O8  ACD     1      21.140  18.440  -0.260  1.00  0.00            
ATOM     33  C10 ACD     1      21.460  17.960  -1.570  1.00  0.00            
ATOM     34  H16 ACD     1      21.390  16.870  -1.520  1.00  0.00            
ATOM     35  C11 ACD     1      20.430  18.500  -2.650  1.00  0.00            
ATOM     36  H17 ACD     1      20.490  19.590  -2.590  1.00  0.00            
ATOM     37  O9  ACD     1      19.080  17.950  -2.500  1.00  0.00            
ATOM     38  H18 ACD     1      19.150  16.990  -2.490  1.00  0.00            
ATOM     39  C12 ACD     1      20.880  18.180  -4.020  1.00  0.00            
ATOM     40  H19 ACD     1      20.930  17.080  -4.070  1.00  0.00            
ATOM     41  O10 ACD     1      19.980  18.700  -5.030  1.00  0.00            
ATOM     42  H20 ACD     1      19.310  19.190  -4.560  1.00  0.00            
ATOM     43  C13 ACD     1      22.210  18.710  -4.290  1.00  0.00            
ATOM     44  H21 ACD     1      22.560  18.340  -5.270  1.00  0.00            
ATOM     45  O11 ACD     1      23.090  18.160  -3.280  1.00  0.00            
ATOM     46  C14 ACD     1      22.840  18.540  -1.920  1.00  0.00            
ATOM     47  H22 ACD     1      22.740  19.630  -1.800  1.00  0.00            
ATOM     48  C15 ACD     1      23.970  17.970  -1.130  1.00  0.00            
ATOM     49  H23 ACD     1      24.930  18.350  -1.500  1.00  0.00            
ATOM     50  H24 ACD     1      24.070  18.350  -0.100  1.00  0.00            
ATOM     51  O12 ACD     1      24.060  16.550  -1.090  1.00  0.00            
ATOM     52  H25 ACD     1      24.560  16.440  -1.900  1.00  0.00            
ATOM     53  O13 ACD     1      22.150  20.150  -4.120  1.00  0.00            
ATOM     54  C16 ACD     1      22.910  21.100  -4.950  1.00  0.00            
ATOM     55  H26 ACD     1      23.010  20.760  -5.990  1.00  0.00            
ATOM     56  C17 ACD     1      22.100  22.380  -5.020  1.00  0.00            
ATOM     57  H27 ACD     1      21.760  22.770  -4.060  1.00  0.00            
ATOM     58  O14 ACD     1      20.900  22.090  -5.790  1.00  0.00            
ATOM     59  H28 ACD     1      20.130  22.040  -5.220  1.00  0.00            
ATOM     60  C18 ACD     1      22.880  23.490  -5.670  1.00  0.00            
ATOM     61  H29 ACD     1      23.070  23.120  -6.690  1.00  0.00            
ATOM     62  O15 ACD     1      22.140  24.680  -5.780  1.00  0.00            
ATOM     63  H30 ACD     1      21.310  24.350  -6.130  1.00  0.00            
ATOM     64  C19 ACD     1      24.180  23.700  -4.990  1.00  0.00            
ATOM     65  H31 ACD     1      24.790  24.510  -5.410  1.00  0.00            
ATOM     66  O16 ACD     1      24.900  22.470  -5.110  1.00  0.00            
ATOM     67  C20 ACD     1      24.350  21.330  -4.410  1.00  0.00            
ATOM     68  H32 ACD     1      24.550  21.510  -3.350  1.00  0.00            
ATOM     69  C21 ACD     1      25.240  20.140  -4.790  1.00  0.00            
ATOM     70  H33 ACD     1      24.700  19.310  -5.240  1.00  0.00            
ATOM     71  H34 ACD     1      25.790  20.520  -5.660  1.00  0.00            
ATOM     72  O17 ACD     1      26.080  19.750  -3.750  1.00  0.00            
ATOM     73  H35 ACD     1      26.980  19.760  -4.090  1.00  0.00            
ATOM     74  O18 ACD     1      23.970  24.000  -3.630  1.00  0.00            
ATOM     75  C22 ACD     1      24.550  25.230  -3.100  1.00  0.00            
ATOM     76  H36 ACD     1      25.200  25.740  -3.820  1.00  0.00            
ATOM     77  C23 ACD     1      23.310  26.130  -2.650  1.00  0.00            
ATOM     78  H37 ACD     1      22.510  25.520  -2.200  1.00  0.00            
ATOM     79  O19 ACD     1      22.600  26.560  -3.860  1.00  0.00            
ATOM     80  H38 ACD     1      22.510  25.830  -4.480  1.00  0.00            
ATOM     81  C24 ACD     1      23.670  27.220  -1.650  1.00  0.00            
ATOM     82  H39 ACD     1      24.190  28.020  -2.200  1.00  0.00            
ATOM     83  O20 ACD     1      22.600  27.770  -0.860  1.00  0.00            
ATOM     84  H40 ACD     1      22.370  27.120  -0.190  1.00  0.00            
ATOM     85  C25 ACD     1      24.640  26.720  -0.590  1.00  0.00            
ATOM     86  H41 ACD     1      25.070  27.580  -0.060  1.00  0.00            
ATOM     87  O21 ACD     1      25.760  26.060  -1.150  1.00  0.00            
ATOM     88  C26 ACD     1      25.470  24.870  -1.860  1.00  0.00            
ATOM     89  H42 ACD     1      24.990  24.170  -1.170  1.00  0.00            
ATOM     90  C27 ACD     1      26.840  24.350  -2.270  1.00  0.00            
ATOM     91  H43 ACD     1      26.590  23.400  -2.760  1.00  0.00            
ATOM     92  H44 ACD     1      27.400  25.000  -2.950  1.00  0.00            
ATOM     93  O22 ACD     1      27.640  24.000  -1.150  1.00  0.00            
ATOM     94  H45 ACD     1      27.830  24.840  -0.710  1.00  0.00            
ATOM     95  O23 ACD     1      23.920  25.860   0.300  1.00  0.00            
ATOM     96  C28 ACD     1      23.950  26.230   1.730  1.00  0.00            
ATOM     97  H46 ACD     1      24.450  27.190   1.890  1.00  0.00            
ATOM     98  C29 ACD     1      24.840  25.140   2.440  1.00  0.00            
ATOM     99  H47 ACD     1      24.500  24.160   2.090  1.00  0.00            
ATOM    100  O24 ACD     1      24.680  25.280   3.860  1.00  0.00            
ATOM    101  C30 ACD     1      26.310  25.330   2.060  1.00  0.00            
ATOM    102  H48 ACD     1      26.460  25.150   0.990  1.00  0.00            
ATOM    103  H49 ACD     1      26.480  26.400   2.240  1.00  0.00            
ATOM    104  O25 ACD     1      27.170  24.500   2.930  1.00  0.00            
ATOM    105  H50 ACD     1      27.980  25.020   2.900  1.00  0.00            
ATOM    106  C31 ACD     1      22.520  26.170   2.290  1.00  0.00            
ATOM    107  H51 ACD     1      22.010  25.240   2.000  1.00  0.00            
ATOM    108  O26 ACD     1      21.670  27.240   1.750  1.00  0.00            
ATOM    109  H52 ACD     1      22.210  28.020   1.900  1.00  0.00            
ATOM    110  C32 ACD     1      22.550  26.240   3.800  1.00  0.00            
ATOM    111  H53 ACD     1      22.960  27.220   4.060  1.00  0.00            
ATOM    112  O27 ACD     1      21.200  26.090   4.230  1.00  0.00            
ATOM    113  H54 ACD     1      20.660  26.650   3.650  1.00  0.00            
ATOM    114  C33 ACD     1      23.350  25.140   4.310  1.00  0.00            
ATOM    115  H55 ACD     1      23.410  25.180   5.400  1.00  0.00            
ATOM    116  O28 ACD     1      22.830  23.840   3.910  1.00  0.00            
ATOM    117  C34 ACD     1      22.330  22.910   4.970  1.00  0.00            
ATOM    118  H56 ACD     1      22.500  23.400   5.940  1.00  0.00            
ATOM    119  C35 ACD     1      20.830  22.660   4.750  1.00  0.00            
ATOM    120  H57 ACD     1      20.610  22.520   3.690  1.00  0.00            
ATOM    121  O29 ACD     1      20.150  23.800   5.340  1.00  0.00            
ATOM    122  H58 ACD     1      20.410  24.650   4.960  1.00  0.00            
ATOM    123  C36 ACD     1      20.400  21.370   5.470  1.00  0.00            
ATOM    124  H59 ACD     1      20.470  21.540   6.550  1.00  0.00            
ATOM    125  O30 ACD     1      19.050  20.980   5.350  1.00  0.00            
ATOM    126  H60 ACD     1      18.970  20.880   4.400  1.00  0.00            
ATOM    127  C1  ER3     2      27.360  20.170   0.240  1.00  0.00            
ATOM    128  O1  ER3     2      26.340  20.880  -0.550  1.00  0.00            
ATOM    129  C2  ER3     2      25.280  21.530   0.090  1.00  0.00            
ATOM    130  O2  ER3     2      25.100  21.500   1.330  1.00  0.00            
ATOM    131  N1  ER3     2      24.380  21.590  -0.900  1.00  0.00            
ATOM    132  C3  ER3     2      23.180  22.070  -0.700  1.00  0.00            
ATOM    133  N2  ER3     2      22.250  21.940  -1.630  1.00  0.00            
ATOM    134  C4  ER3     2      21.160  22.580  -1.100  1.00  0.00            
ATOM    135  C5  ER3     2      19.870  22.450  -1.620  1.00  0.00            
ATOM    136  C6  ER3     2      18.850  22.720  -0.760  1.00  0.00            
ATOM    137  C7  ER3     2      19.050  23.330   0.510  1.00  0.00            
ATOM    138  C8  ER3     2      17.890  23.640   1.330  1.00  0.00            
ATOM    139  O3  ER3     2      16.890  22.990   1.240  1.00  0.00            
ATOM    140  C9  ER3     2      17.970  24.910   2.200  1.00  0.00            
ATOM    141  C10 ER3     2      17.440  24.970   3.550  1.00  0.00            
ATOM    142  C11 ER3     2      17.400  26.200   4.200  1.00  0.00            
ATOM    143  C12 ER3     2      17.980  27.320   3.630  1.00  0.00            
ATOM    144  C13 ER3     2      18.470  27.250   2.370  1.00  0.00            
ATOM    145  C14 ER3     2      18.420  26.110   1.610  1.00  0.00            
ATOM    146  C15 ER3     2      20.400  23.430   0.970  1.00  0.00            
ATOM    147  C16 ER3     2      21.410  23.000   0.170  1.00  0.00            
ATOM    148  N3  ER3     2      22.670  22.600   0.500  1.00  0.00            
ATOM    149  H1  ER3     2      28.200  19.930  -0.440  1.00  0.00            
ATOM    150  H2  ER3     2      27.700  20.760   1.100  1.00  0.00            
ATOM    151  H3  ER3     2      26.920  19.220   0.570  1.00  0.00            
ATOM    152  H4  ER3     2      24.660  21.260  -1.810  1.00  0.00            
ATOM    153  H5  ER3     2      19.760  21.990  -2.600  1.00  0.00            
ATOM    154  H6  ER3     2      17.860  22.470  -1.120  1.00  0.00            
ATOM    155  H7  ER3     2      17.030  24.080   4.020  1.00  0.00            
ATOM    156  H8  ER3     2      17.130  26.290   5.250  1.00  0.00            
ATOM    157  H9  ER3     2      18.010  28.220   4.240  1.00  0.00            
ATOM    158  H10 ER3     2      18.970  28.120   1.960  1.00  0.00            
ATOM    159  H11 ER3     2      18.780  26.100   0.590  1.00  0.00            
ATOM    160  H12 ER3     2      20.610  23.780   1.970  1.00  0.00            
ATOM    161  H13 ER3     2      23.030  22.550   1.440  1.00  0.00            
TER
ENDMDL
MODEL        1
ATOM      1  H1  ACD     1      26.200  21.850  46.880  1.00  0.00            
ATOM      2  O1  ACD     1      25.430  21.890  46.310  1.00  0.00            
ATOM      3  C1  ACD     1      24.530  22.900  46.930  1.00  0.00            
ATOM      4  H2  ACD     1      24.790  23.900  46.560  1.00  0.00            
ATOM      5  H3  ACD     1      24.580  22.950  48.030  1.00  0.00            
ATOM      6  C2  ACD     1      23.090  22.570  46.500  1.00  0.00            
ATOM      7  H4  ACD     1      23.070  22.440  45.410  1.00  0.00            
ATOM      8  O2  ACD     1      22.760  21.370  47.150  1.00  0.00            
ATOM      9  C3  ACD     1      21.480  20.810  46.690  1.00  0.00            
ATOM     10  H5  ACD     1      21.350  19.840  47.180  1.00  0.00            
ATOM     11  O3  ACD     1      21.390  20.650  45.280  1.00  0.00            
ATOM     12  C4  ACD     1      20.940  19.370  44.760  1.00  0.00            
ATOM     13  H6  ACD     1      20.520  18.750  45.550  1.00  0.00            
ATOM     14  C5  ACD     1      19.830  19.630  43.790  1.00  0.00            
ATOM     15  H7  ACD     1      20.190  20.410  43.100  1.00  0.00            
ATOM     16  O4  ACD     1      18.710  20.120  44.510  1.00  0.00            
ATOM     17  H8  ACD     1      18.160  20.470  43.800  1.00  0.00            
ATOM     18  C6  ACD     1      19.560  18.370  42.970  1.00  0.00            
ATOM     19  H9  ACD     1      19.210  17.620  43.700  1.00  0.00            
ATOM     20  O5  ACD     1      18.690  18.780  41.960  1.00  0.00            
ATOM     21  H10 ACD     1      19.030  18.430  41.130  1.00  0.00            
ATOM     22  C7  ACD     1      20.840  17.840  42.350  1.00  0.00            
ATOM     23  H11 ACD     1      20.710  16.990  41.670  1.00  0.00            
ATOM     24  O6  ACD     1      21.660  17.500  43.450  1.00  0.00            
ATOM     25  C8  ACD     1      22.120  18.610  44.190  1.00  0.00            
ATOM     26  H12 ACD     1      22.740  19.260  43.560  1.00  0.00            
ATOM     27  C9  ACD     1      23.080  18.160  45.210  1.00  0.00            
ATOM     28  H13 ACD     1      23.430  19.020  45.790  1.00  0.00            
ATOM     29  H14 ACD     1      22.530  17.490  45.880  1.00  0.00            
ATOM     30  O7  ACD     1      24.290  17.520  44.620  1.00  0.00            
ATOM     31  H15 ACD     1      23.950  16.860  44.010  1.00  0.00            
ATOM     32  O8  ACD     1      21.480  18.800  41.540  1.00  0.00            
ATOM     33  C10 ACD     1      21.980  18.320  40.320  1.00  0.00            
ATOM     34  H16 ACD     1      22.030  17.230  40.200  1.00  0.00            
ATOM     35  C11 ACD     1      20.970  18.810  39.270  1.00  0.00            
ATOM     36  H17 ACD     1      20.660  19.820  39.550  1.00  0.00            
ATOM     37  O9  ACD     1      19.800  17.890  39.310  1.00  0.00            
ATOM     38  H18 ACD     1      19.190  18.060  38.590  1.00  0.00            
ATOM     39  C12 ACD     1      21.550  18.720  37.840  1.00  0.00            
ATOM     40  H19 ACD     1      21.770  17.660  37.690  1.00  0.00            
ATOM     41  O10 ACD     1      20.520  19.070  36.870  1.00  0.00            
ATOM     42  H20 ACD     1      20.350  20.000  37.040  1.00  0.00            
ATOM     43  C13 ACD     1      22.830  19.550  37.770  1.00  0.00            
ATOM     44  H21 ACD     1      23.290  19.490  36.780  1.00  0.00            
ATOM     45  O11 ACD     1      23.710  18.990  38.720  1.00  0.00            
ATOM     46  C14 ACD     1      23.390  18.950  40.180  1.00  0.00            
ATOM     47  H22 ACD     1      23.250  20.010  40.420  1.00  0.00            
ATOM     48  C15 ACD     1      24.480  18.280  40.960  1.00  0.00            
ATOM     49  H23 ACD     1      25.430  18.780  40.740  1.00  0.00            
ATOM     50  H24 ACD     1      24.310  18.530  42.020  1.00  0.00            
ATOM     51  O12 ACD     1      24.590  16.820  40.770  1.00  0.00            
ATOM     52  H25 ACD     1      25.300  16.630  41.400  1.00  0.00            
ATOM     53  O13 ACD     1      22.520  20.950  38.010  1.00  0.00            
ATOM     54  C16 ACD     1      22.260  21.890  37.020  1.00  0.00            
ATOM     55  H26 ACD     1      22.260  21.380  36.050  1.00  0.00            
ATOM     56  C17 ACD     1      20.950  22.540  37.440  1.00  0.00            
ATOM     57  H27 ACD     1      20.750  22.710  38.500  1.00  0.00            
ATOM     58  O14 ACD     1      19.860  21.660  37.040  1.00  0.00            
ATOM     59  H28 ACD     1      19.000  21.930  37.370  1.00  0.00            
ATOM     60  C18 ACD     1      20.750  23.890  36.780  1.00  0.00            
ATOM     61  H29 ACD     1      20.600  23.590  35.730  1.00  0.00            
ATOM     62  O15 ACD     1      19.590  24.510  37.340  1.00  0.00            
ATOM     63  H30 ACD     1      18.980  23.800  37.590  1.00  0.00            
ATOM     64  C19 ACD     1      21.900  24.780  37.020  1.00  0.00            
ATOM     65  H31 ACD     1      21.660  25.740  36.540  1.00  0.00            
ATOM     66  O16 ACD     1      23.040  24.180  36.490  1.00  0.00            
ATOM     67  C20 ACD     1      23.460  22.940  37.090  1.00  0.00            
ATOM     68  H32 ACD     1      23.850  23.060  38.110  1.00  0.00            
ATOM     69  C21 ACD     1      24.610  22.400  36.280  1.00  0.00            
ATOM     70  H33 ACD     1      24.960  21.430  36.680  1.00  0.00            
ATOM     71  H34 ACD     1      24.370  22.210  35.230  1.00  0.00            
ATOM     72  O17 ACD     1      25.750  23.280  36.240  1.00  0.00            
ATOM     73  H35 ACD     1      25.500  24.110  35.820  1.00  0.00            
ATOM     74  O18 ACD     1      22.080  24.890  38.440  1.00  0.00            
ATOM     75  C22 ACD     1      22.340  26.180  38.990  1.00  0.00            
ATOM     76  H36 ACD     1      22.300  27.010  38.270  1.00  0.00            
ATOM     77  C23 ACD     1      21.180  26.450  39.930  1.00  0.00            
ATOM     78  H37 ACD     1      20.910  25.670  40.660  1.00  0.00            
ATOM     79  O19 ACD     1      20.010  26.660  39.150  1.00  0.00            
ATOM     80  H38 ACD     1      19.940  25.880  38.580  1.00  0.00            
ATOM     81  C24 ACD     1      21.450  27.700  40.780  1.00  0.00            
ATOM     82  H39 ACD     1      21.440  28.590  40.150  1.00  0.00            
ATOM     83  O20 ACD     1      20.380  27.900  41.660  1.00  0.00            
ATOM     84  H40 ACD     1      19.540  27.860  41.200  1.00  0.00            
ATOM     85  C25 ACD     1      22.830  27.660  41.520  1.00  0.00            
ATOM     86  H41 ACD     1      22.970  28.670  41.920  1.00  0.00            
ATOM     87  O21 ACD     1      23.800  27.470  40.470  1.00  0.00            
ATOM     88  C26 ACD     1      23.690  26.230  39.750  1.00  0.00            
ATOM     89  H42 ACD     1      23.820  25.370  40.420  1.00  0.00            
ATOM     90  C27 ACD     1      24.820  26.130  38.760  1.00  0.00            
ATOM     91  H43 ACD     1      24.850  25.180  38.220  1.00  0.00            
ATOM     92  H44 ACD     1      24.660  26.880  37.980  1.00  0.00            
ATOM     93  O22 ACD     1      26.110  26.240  39.380  1.00  0.00            
ATOM     94  H45 ACD     1      26.170  27.020  39.940  1.00  0.00            
ATOM     95  O23 ACD     1      22.910  26.700  42.500  1.00  0.00            
ATOM     96  C28 ACD     1      23.070  27.190  43.880  1.00  0.00            
ATOM     97  H46 ACD     1      23.540  28.150  44.100  1.00  0.00            
ATOM     98  C29 ACD     1      23.970  26.100  44.530  1.00  0.00            
ATOM     99  H47 ACD     1      23.560  25.150  44.170  1.00  0.00            
ATOM    100  O24 ACD     1      23.910  26.170  45.940  1.00  0.00            
ATOM    101  C30 ACD     1      25.410  26.250  43.990  1.00  0.00            
ATOM    102  H48 ACD     1      25.480  26.200  42.900  1.00  0.00            
ATOM    103  H49 ACD     1      25.880  27.150  44.410  1.00  0.00            
ATOM    104  O25 ACD     1      26.190  25.140  44.340  1.00  0.00            
ATOM    105  H50 ACD     1      26.370  25.280  45.270  1.00  0.00            
ATOM    106  C31 ACD     1      21.650  27.220  44.550  1.00  0.00            
ATOM    107  H51 ACD     1      21.030  26.450  44.090  1.00  0.00            
ATOM    108  O26 ACD     1      21.020  28.460  44.160  1.00  0.00            
ATOM    109  H52 ACD     1      20.960  28.360  43.200  1.00  0.00            
ATOM    110  C32 ACD     1      21.690  27.110  46.020  1.00  0.00            
ATOM    111  H53 ACD     1      22.080  28.070  46.370  1.00  0.00            
ATOM    112  O27 ACD     1      20.430  26.880  46.630  1.00  0.00            
ATOM    113  H54 ACD     1      19.810  27.460  46.190  1.00  0.00            
ATOM    114  C33 ACD     1      22.650  26.000  46.460  1.00  0.00            
ATOM    115  H55 ACD     1      22.790  26.020  47.550  1.00  0.00            
ATOM    116  O28 ACD     1      22.120  24.760  46.030  1.00  0.00            
ATOM    117  C34 ACD     1      22.040  23.660  46.930  1.00  0.00            
ATOM    118  H56 ACD     1      22.020  24.010  47.970  1.00  0.00            
ATOM    119  C35 ACD     1      20.690  23.190  46.510  1.00  0.00            
ATOM    120  H57 ACD     1      20.560  23.040  45.430  1.00  0.00            
ATOM    121  O29 ACD     1      19.720  24.170  47.070  1.00  0.00            
ATOM    122  H58 ACD     1      20.160  25.000  46.900  1.00  0.00            
ATOM    123  C36 ACD     1      20.400  21.840  47.120  1.00  0.00            
ATOM    124  H59 ACD     1      20.350  21.990  48.200  1.00  0.00            
ATOM    125  O30 ACD     1      19.090  21.300  46.830  1.00  0.00            
ATOM    126  H60 ACD     1      19.230  21.010  45.920  1.00  0.00            
ATOM    127  C1  ER3     2      25.560  22.350  -2.910  1.00  0.00            
ATOM    128  O1  ER3     2      24.110  22.190  -2.930  1.00  0.00            
ATOM    129  C2  ER3     2      23.320  22.600  -1.900  1.00  0.00            
ATOM    130  O2  ER3     2      23.640  23.070  -0.880  1.00  0.00            
ATOM    131  N1  ER3     2      22.070  22.470  -2.270  1.00  0.00            
ATOM    132  C3  ER3     2      20.940  22.830  -1.650  1.00  0.00            
ATOM    133  N2  ER3     2      19.810  22.340  -2.110  1.00  0.00            
ATOM    134  C4  ER3     2      18.940  22.950  -1.240  1.00  0.00            
ATOM    135  C5  ER3     2      17.560  22.620  -1.140  1.00  0.00            
ATOM    136  C6  ER3     2      16.840  23.300  -0.220  1.00  0.00            
ATOM    137  C7  ER3     2      17.500  24.200   0.700  1.00  0.00            
ATOM    138  C8  ER3     2      16.670  24.970   1.660  1.00  0.00            
ATOM    139  O3  ER3     2      15.570  24.480   2.030  1.00  0.00            
ATOM    140  C9  ER3     2      17.090  26.270   2.280  1.00  0.00            
ATOM    141  C10 ER3     2      16.760  26.550   3.640  1.00  0.00            
ATOM    142  C11 ER3     2      17.250  27.740   4.160  1.00  0.00            
ATOM    143  C12 ER3     2      17.980  28.700   3.420  1.00  0.00            
ATOM    144  C13 ER3     2      18.220  28.460   2.100  1.00  0.00            
ATOM    145  C14 ER3     2      17.830  27.230   1.540  1.00  0.00            
ATOM    146  C15 ER3     2      18.850  24.410   0.640  1.00  0.00            
ATOM    147  C16 ER3     2      19.570  23.780  -0.350  1.00  0.00            
ATOM    148  N3  ER3     2      20.930  23.660  -0.540  1.00  0.00            
ATOM    149  H1  ER3     2      26.070  21.700  -3.630  1.00  0.00            
ATOM    150  H2  ER3     2      25.820  23.420  -2.950  1.00  0.00            
ATOM    151  H3  ER3     2      25.990  22.200  -1.910  1.00  0.00            
ATOM    152  H4  ER3     2      21.950  21.930  -3.120  1.00  0.00            
ATOM    153  H5  ER3     2      17.130  21.970  -1.900  1.00  0.00            
ATOM    154  H6  ER3     2      15.770  23.070  -0.170  1.00  0.00            
ATOM    155  H7  ER3     2      16.130  25.850   4.180  1.00  0.00            
ATOM    156  H8  ER3     2      17.020  28.000   5.190  1.00  0.00            
ATOM    157  H9  ER3     2      18.280  29.640   3.850  1.00  0.00            
ATOM    158  H10 ER3     2      18.730  29.230   1.520  1.00  0.00            
ATOM    159  H11 ER3     2      17.960  27.080   0.470  1.00  0.00            
ATOM    160  H12 ER3     2      19.290  25.130   1.320  1.00  0.00            
ATOM    161  H13 ER3     2      21.700  24.170  -0.140  1.00  0.00            
TER
ENDMDL
MODEL        1
ATOM      1  H1  ACD     1      36.000  27.370  19.770  1.00  0.00            
ATOM      2  O1  ACD     1      36.400  27.500  20.640  1.00  0.00            
ATOM      3  C1  ACD     1      37.130  28.750  20.460  1.00  0.00            
ATOM      4  H2  ACD     1      38.090  28.670  19.940  1.00  0.00            
ATOM      5  H3  ACD     1      37.410  29.160  21.440  1.00  0.00            
ATOM      6  C2  ACD     1      36.320  29.780  19.730  1.00  0.00            
ATOM      7  H4  ACD     1      35.850  29.270  18.890  1.00  0.00            
ATOM      8  O2  ACD     1      35.240  30.280  20.440  1.00  0.00            
ATOM      9  C3  ACD     1      34.340  31.140  19.780  1.00  0.00            
ATOM     10  H5  ACD     1      33.600  31.400  20.540  1.00  0.00            
ATOM     11  O3  ACD     1      33.660  30.440  18.720  1.00  0.00            
ATOM     12  C4  ACD     1      32.130  30.310  18.670  1.00  0.00            
ATOM     13  H6  ACD     1      31.640  31.050  19.310  1.00  0.00            
ATOM     14  C5  ACD     1      31.730  30.650  17.240  1.00  0.00            
ATOM     15  H7  ACD     1      32.420  30.090  16.600  1.00  0.00            
ATOM     16  O4  ACD     1      31.890  32.080  17.010  1.00  0.00            
ATOM     17  H8  ACD     1      32.660  32.410  17.490  1.00  0.00            
ATOM     18  C6  ACD     1      30.320  30.170  16.900  1.00  0.00            
ATOM     19  H9  ACD     1      29.580  30.720  17.510  1.00  0.00            
ATOM     20  O5  ACD     1      30.110  30.380  15.500  1.00  0.00            
ATOM     21  H10 ACD     1      30.360  31.300  15.440  1.00  0.00            
ATOM     22  C7  ACD     1      30.120  28.700  17.240  1.00  0.00            
ATOM     23  H11 ACD     1      29.120  28.530  16.820  1.00  0.00            
ATOM     24  O6  ACD     1      30.250  28.610  18.640  1.00  0.00            
ATOM     25  C8  ACD     1      31.600  28.920  19.070  1.00  0.00            
ATOM     26  H12 ACD     1      32.300  28.150  18.720  1.00  0.00            
ATOM     27  C9  ACD     1      31.540  28.710  20.600  1.00  0.00            
ATOM     28  H13 ACD     1      31.030  27.750  20.780  1.00  0.00            
ATOM     29  H14 ACD     1      32.550  28.710  21.030  1.00  0.00            
ATOM     30  O7  ACD     1      30.750  29.750  21.250  1.00  0.00            
ATOM     31  H15 ACD     1      29.960  29.350  21.630  1.00  0.00            
ATOM     32  O8  ACD     1      31.100  27.830  16.560  1.00  0.00            
ATOM     33  C10 ACD     1      30.600  26.810  15.730  1.00  0.00            
ATOM     34  H16 ACD     1      29.510  26.850  15.660  1.00  0.00            
ATOM     35  C11 ACD     1      31.210  27.060  14.400  1.00  0.00            
ATOM     36  H17 ACD     1      32.280  27.190  14.560  1.00  0.00            
ATOM     37  O9  ACD     1      30.620  28.250  13.800  1.00  0.00            
ATOM     38  H18 ACD     1      30.680  28.870  14.540  1.00  0.00            
ATOM     39  C12 ACD     1      30.940  25.810  13.500  1.00  0.00            
ATOM     40  H19 ACD     1      29.850  25.710  13.520  1.00  0.00            
ATOM     41  O10 ACD     1      31.290  25.970  12.120  1.00  0.00            
ATOM     42  H20 ACD     1      32.210  25.740  11.960  1.00  0.00            
ATOM     43  C13 ACD     1      31.610  24.620  14.130  1.00  0.00            
ATOM     44  H21 ACD     1      31.410  23.770  13.470  1.00  0.00            
ATOM     45  O11 ACD     1      31.000  24.390  15.440  1.00  0.00            
ATOM     46  C14 ACD     1      31.160  25.490  16.330  1.00  0.00            
ATOM     47  H22 ACD     1      32.250  25.620  16.400  1.00  0.00            
ATOM     48  C15 ACD     1      30.360  25.250  17.630  1.00  0.00            
ATOM     49  H23 ACD     1      30.290  26.150  18.240  1.00  0.00            
ATOM     50  H24 ACD     1      29.380  24.770  17.500  1.00  0.00            
ATOM     51  O12 ACD     1      31.190  24.430  18.430  1.00  0.00            
ATOM     52  H25 ACD     1      30.840  24.400  19.320  1.00  0.00            
ATOM     53  O13 ACD     1      33.020  24.790  14.280  1.00  0.00            
ATOM     54  C16 ACD     1      33.870  23.690  13.940  1.00  0.00            
ATOM     55  H26 ACD     1      33.330  22.780  13.640  1.00  0.00            
ATOM     56  C17 ACD     1      34.620  24.160  12.670  1.00  0.00            
ATOM     57  H27 ACD     1      35.080  25.140  12.850  1.00  0.00            
ATOM     58  O14 ACD     1      33.750  24.170  11.580  1.00  0.00            
ATOM     59  H28 ACD     1      33.340  23.320  11.450  1.00  0.00            
ATOM     60  C18 ACD     1      35.800  23.130  12.500  1.00  0.00            
ATOM     61  H29 ACD     1      35.400  22.120  12.380  1.00  0.00            
ATOM     62  O15 ACD     1      36.590  23.450  11.380  1.00  0.00            
ATOM     63  H30 ACD     1      36.870  24.370  11.440  1.00  0.00            
ATOM     64  C19 ACD     1      36.700  23.080  13.680  1.00  0.00            
ATOM     65  H31 ACD     1      37.570  22.440  13.490  1.00  0.00            
ATOM     66  O16 ACD     1      35.950  22.530  14.740  1.00  0.00            
ATOM     67  C20 ACD     1      34.740  23.260  15.160  1.00  0.00            
ATOM     68  H32 ACD     1      34.980  24.230  15.620  1.00  0.00            
ATOM     69  C21 ACD     1      34.050  22.340  16.110  1.00  0.00            
ATOM     70  H33 ACD     1      33.110  22.780  16.470  1.00  0.00            
ATOM     71  H34 ACD     1      33.790  21.450  15.540  1.00  0.00            
ATOM     72  O17 ACD     1      34.930  21.940  17.150  1.00  0.00            
ATOM     73  H35 ACD     1      35.590  21.360  16.750  1.00  0.00            
ATOM     74  O18 ACD     1      37.110  24.410  14.020  1.00  0.00            
ATOM     75  C22 ACD     1      38.400  24.810  13.520  1.00  0.00            
ATOM     76  H36 ACD     1      38.760  24.100  12.770  1.00  0.00            
ATOM     77  C23 ACD     1      38.290  26.190  12.840  1.00  0.00            
ATOM     78  H37 ACD     1      37.710  26.810  13.530  1.00  0.00            
ATOM     79  O19 ACD     1      37.560  26.320  11.590  1.00  0.00            
ATOM     80  H38 ACD     1      37.580  27.250  11.340  1.00  0.00            
ATOM     81  C24 ACD     1      39.620  26.940  12.680  1.00  0.00            
ATOM     82  H39 ACD     1      40.250  26.310  12.050  1.00  0.00            
ATOM     83  O20 ACD     1      39.330  28.250  12.300  1.00  0.00            
ATOM     84  H40 ACD     1      39.250  28.200  11.340  1.00  0.00            
ATOM     85  C25 ACD     1      40.310  26.980  14.050  1.00  0.00            
ATOM     86  H41 ACD     1      41.220  27.560  13.870  1.00  0.00            
ATOM     87  O21 ACD     1      40.580  25.620  14.430  1.00  0.00            
ATOM     88  C26 ACD     1      39.450  24.780  14.650  1.00  0.00            
ATOM     89  H42 ACD     1      38.910  25.300  15.460  1.00  0.00            
ATOM     90  C27 ACD     1      39.890  23.410  15.140  1.00  0.00            
ATOM     91  H43 ACD     1      39.010  22.830  15.450  1.00  0.00            
ATOM     92  H44 ACD     1      40.420  22.940  14.300  1.00  0.00            
ATOM     93  O22 ACD     1      40.840  23.460  16.240  1.00  0.00            
ATOM     94  H45 ACD     1      41.670  23.630  15.790  1.00  0.00            
ATOM     95  O23 ACD     1      39.410  27.620  14.960  1.00  0.00            
ATOM     96  C28 ACD     1      40.060  28.480  15.910  1.00  0.00            
ATOM     97  H46 ACD     1      41.130  28.490  15.670  1.00  0.00            
ATOM     98  C29 ACD     1      39.870  28.060  17.320  1.00  0.00            
ATOM     99  H47 ACD     1      38.850  27.660  17.420  1.00  0.00            
ATOM    100  O24 ACD     1      40.110  29.170  18.120  1.00  0.00            
ATOM    101  C30 ACD     1      40.850  26.940  17.780  1.00  0.00            
ATOM    102  H48 ACD     1      40.690  26.010  17.230  1.00  0.00            
ATOM    103  H49 ACD     1      41.860  27.310  17.540  1.00  0.00            
ATOM    104  O25 ACD     1      40.850  26.660  19.230  1.00  0.00            
ATOM    105  H50 ACD     1      41.200  27.480  19.590  1.00  0.00            
ATOM    106  C31 ACD     1      39.330  29.820  15.560  1.00  0.00            
ATOM    107  H51 ACD     1      38.270  29.530  15.680  1.00  0.00            
ATOM    108  O26 ACD     1      39.690  30.220  14.220  1.00  0.00            
ATOM    109  H52 ACD     1      39.390  29.520  13.640  1.00  0.00            
ATOM    110  C32 ACD     1      39.820  30.940  16.570  1.00  0.00            
ATOM    111  H53 ACD     1      40.910  31.040  16.510  1.00  0.00            
ATOM    112  O27 ACD     1      39.160  32.250  16.370  1.00  0.00            
ATOM    113  H54 ACD     1      39.400  32.490  15.470  1.00  0.00            
ATOM    114  C33 ACD     1      39.380  30.410  17.950  1.00  0.00            
ATOM    115  H55 ACD     1      39.740  31.100  18.710  1.00  0.00            
ATOM    116  O28 ACD     1      37.950  30.100  18.160  1.00  0.00            
ATOM    117  C34 ACD     1      37.170  30.910  19.070  1.00  0.00            
ATOM    118  H56 ACD     1      37.740  31.440  19.840  1.00  0.00            
ATOM    119  C35 ACD     1      36.250  31.890  18.310  1.00  0.00            
ATOM    120  H57 ACD     1      35.730  31.330  17.520  1.00  0.00            
ATOM    121  O29 ACD     1      36.900  33.090  17.760  1.00  0.00            
ATOM    122  H58 ACD     1      37.660  32.730  17.290  1.00  0.00            
ATOM    123  C36 ACD     1      35.050  32.340  19.140  1.00  0.00            
ATOM    124  H59 ACD     1      35.440  32.920  19.980  1.00  0.00            
ATOM    125  O30 ACD     1      34.090  33.070  18.330  1.00  0.00            
ATOM    126  H60 ACD     1      34.530  33.880  18.050  1.00  0.00            
ATOM    127  C1  ER3     2      37.390  24.650  18.440  1.00  0.00            
ATOM    128  O1  ER3     2      36.970  25.250  17.200  1.00  0.00            
ATOM    129  C2  ER3     2      36.150  26.360  17.220  1.00  0.00            
ATOM    130  O2  ER3     2      35.710  26.920  18.200  1.00  0.00            
ATOM    131  N1  ER3     2      35.840  26.580  15.990  1.00  0.00            
ATOM    132  C3  ER3     2      35.130  27.590  15.440  1.00  0.00            
ATOM    133  N2  ER3     2      34.860  27.510  14.170  1.00  0.00            
ATOM    134  C4  ER3     2      34.290  28.660  13.920  1.00  0.00            
ATOM    135  C5  ER3     2      33.880  29.050  12.690  1.00  0.00            
ATOM    136  C6  ER3     2      33.470  30.400  12.510  1.00  0.00            
ATOM    137  C7  ER3     2      33.620  31.320  13.640  1.00  0.00            
ATOM    138  C8  ER3     2      33.380  32.770  13.430  1.00  0.00            
ATOM    139  O3  ER3     2      32.320  33.110  12.960  1.00  0.00            
ATOM    140  C9  ER3     2      34.510  33.760  13.700  1.00  0.00            
ATOM    141  C10 ER3     2      35.800  33.420  14.090  1.00  0.00            
ATOM    142  C11 ER3     2      36.740  34.420  14.450  1.00  0.00            
ATOM    143  C12 ER3     2      36.360  35.790  14.360  1.00  0.00            
ATOM    144  C13 ER3     2      35.070  36.190  13.890  1.00  0.00            
ATOM    145  C14 ER3     2      34.220  35.150  13.510  1.00  0.00            
ATOM    146  C15 ER3     2      34.130  30.880  14.900  1.00  0.00            
ATOM    147  C16 ER3     2      34.350  29.520  15.010  1.00  0.00            
ATOM    148  N3  ER3     2      34.780  28.770  16.070  1.00  0.00            
ATOM    149  H1  ER3     2      38.170  25.290  18.860  1.00  0.00            
ATOM    150  H2  ER3     2      36.530  24.520  19.110  1.00  0.00            
ATOM    151  H3  ER3     2      37.820  23.670  18.210  1.00  0.00            
ATOM    152  H4  ER3     2      36.290  25.930  15.360  1.00  0.00            
ATOM    153  H5  ER3     2      33.820  28.360  11.860  1.00  0.00            
ATOM    154  H6  ER3     2      33.110  30.810  11.570  1.00  0.00            
ATOM    155  H7  ER3     2      36.110  32.380  14.220  1.00  0.00            
ATOM    156  H8  ER3     2      37.800  34.250  14.640  1.00  0.00            
ATOM    157  H9  ER3     2      37.110  36.560  14.550  1.00  0.00            
ATOM    158  H10 ER3     2      34.810  37.230  13.720  1.00  0.00            
ATOM    159  H11 ER3     2      33.280  35.390  13.030  1.00  0.00            
ATOM    160  H12 ER3     2      34.210  31.520  15.770  1.00  0.00            
ATOM    161  H13 ER3     2      34.930  28.930  17.060  1.00  0.00            
TER
ENDMDL
MODEL        1
ATOM      1  H1  ACD     1       9.420  31.840  29.610  1.00  0.00            
ATOM      2  O1  ACD     1       8.580  31.440  29.370  1.00  0.00            
ATOM      3  C1  ACD     1       8.280  32.260  28.230  1.00  0.00            
ATOM      4  H2  ACD     1       8.890  33.170  28.240  1.00  0.00            
ATOM      5  H3  ACD     1       7.230  32.570  28.100  1.00  0.00            
ATOM      6  C2  ACD     1       8.500  31.370  27.030  1.00  0.00            
ATOM      7  H4  ACD     1       8.250  31.900  26.100  1.00  0.00            
ATOM      8  O2  ACD     1       9.860  31.030  27.090  1.00  0.00            
ATOM      9  C3  ACD     1      10.300  30.200  26.030  1.00  0.00            
ATOM     10  H5  ACD     1      11.390  30.150  26.150  1.00  0.00            
ATOM     11  O3  ACD     1       9.950  30.720  24.720  1.00  0.00            
ATOM     12  C4  ACD     1      11.000  31.220  23.880  1.00  0.00            
ATOM     13  H6  ACD     1      12.020  31.040  24.230  1.00  0.00            
ATOM     14  C5  ACD     1      10.780  30.480  22.530  1.00  0.00            
ATOM     15  H7  ACD     1       9.740  30.630  22.230  1.00  0.00            
ATOM     16  O4  ACD     1      11.120  29.140  22.730  1.00  0.00            
ATOM     17  H8  ACD     1      11.100  28.770  21.840  1.00  0.00            
ATOM     18  C6  ACD     1      11.660  31.150  21.480  1.00  0.00            
ATOM     19  H9  ACD     1      12.650  30.940  21.890  1.00  0.00            
ATOM     20  O5  ACD     1      11.580  30.560  20.140  1.00  0.00            
ATOM     21  H10 ACD     1      11.300  29.650  20.240  1.00  0.00            
ATOM     22  C7  ACD     1      11.530  32.660  21.380  1.00  0.00            
ATOM     23  H11 ACD     1      12.330  33.110  20.780  1.00  0.00            
ATOM     24  O6  ACD     1      11.730  33.130  22.680  1.00  0.00            
ATOM     25  C8  ACD     1      10.780  32.730  23.670  1.00  0.00            
ATOM     26  H12 ACD     1       9.720  32.890  23.420  1.00  0.00            
ATOM     27  C9  ACD     1      11.050  33.490  24.940  1.00  0.00            
ATOM     28  H13 ACD     1      10.580  33.010  25.800  1.00  0.00            
ATOM     29  H14 ACD     1      12.140  33.460  25.020  1.00  0.00            
ATOM     30  O7  ACD     1      10.530  34.760  24.750  1.00  0.00            
ATOM     31  H15 ACD     1      10.550  35.150  25.630  1.00  0.00            
ATOM     32  O8  ACD     1      10.260  33.090  20.930  1.00  0.00            
ATOM     33  C10 ACD     1      10.280  33.980  19.810  1.00  0.00            
ATOM     34  H16 ACD     1      11.150  34.650  19.720  1.00  0.00            
ATOM     35  C11 ACD     1      10.200  33.150  18.550  1.00  0.00            
ATOM     36  H17 ACD     1       9.330  32.490  18.640  1.00  0.00            
ATOM     37  O9  ACD     1      11.400  32.440  18.280  1.00  0.00            
ATOM     38  H18 ACD     1      11.520  31.730  18.920  1.00  0.00            
ATOM     39  C12 ACD     1       9.840  34.010  17.340  1.00  0.00            
ATOM     40  H19 ACD     1      10.620  34.780  17.270  1.00  0.00            
ATOM     41  O10 ACD     1       9.710  33.300  16.090  1.00  0.00            
ATOM     42  H20 ACD     1      10.620  33.050  15.910  1.00  0.00            
ATOM     43  C13 ACD     1       8.530  34.800  17.630  1.00  0.00            
ATOM     44  H21 ACD     1       8.290  35.460  16.790  1.00  0.00            
ATOM     45  O11 ACD     1       8.680  35.590  18.810  1.00  0.00            
ATOM     46  C14 ACD     1       8.970  34.840  20.030  1.00  0.00            
ATOM     47  H22 ACD     1       8.070  34.230  20.200  1.00  0.00            
ATOM     48  C15 ACD     1       9.210  35.670  21.330  1.00  0.00            
ATOM     49  H23 ACD     1       8.220  36.110  21.530  1.00  0.00            
ATOM     50  H24 ACD     1       9.420  34.920  22.100  1.00  0.00            
ATOM     51  O12 ACD     1      10.140  36.700  21.110  1.00  0.00            
ATOM     52  H25 ACD     1       9.640  37.430  20.740  1.00  0.00            
ATOM     53  O13 ACD     1       7.490  33.830  17.760  1.00  0.00            
ATOM     54  C16 ACD     1       6.070  34.170  17.550  1.00  0.00            
ATOM     55  H26 ACD     1       5.960  34.400  16.480  1.00  0.00            
ATOM     56  C17 ACD     1       5.460  32.790  17.680  1.00  0.00            
ATOM     57  H27 ACD     1       5.860  32.410  18.630  1.00  0.00            
ATOM     58  O14 ACD     1       5.750  32.090  16.450  1.00  0.00            
ATOM     59  H28 ACD     1       5.770  31.130  16.490  1.00  0.00            
ATOM     60  C18 ACD     1       3.930  32.820  17.760  1.00  0.00            
ATOM     61  H29 ACD     1       3.650  33.080  16.730  1.00  0.00            
ATOM     62  O15 ACD     1       3.340  31.540  18.180  1.00  0.00            
ATOM     63  H30 ACD     1       3.480  30.860  17.510  1.00  0.00            
ATOM     64  C19 ACD     1       3.430  33.890  18.710  1.00  0.00            
ATOM     65  H31 ACD     1       2.350  33.960  18.550  1.00  0.00            
ATOM     66  O16 ACD     1       4.030  35.100  18.280  1.00  0.00            
ATOM     67  C20 ACD     1       5.410  35.180  18.490  1.00  0.00            
ATOM     68  H32 ACD     1       5.710  34.860  19.490  1.00  0.00            
ATOM     69  C21 ACD     1       5.790  36.610  18.140  1.00  0.00            
ATOM     70  H33 ACD     1       6.700  36.730  17.540  1.00  0.00            
ATOM     71  H34 ACD     1       4.990  37.030  17.530  1.00  0.00            
ATOM     72  O17 ACD     1       5.840  37.390  19.330  1.00  0.00            
ATOM     73  H35 ACD     1       6.660  37.170  19.780  1.00  0.00            
ATOM     74  O18 ACD     1       3.630  33.620  20.100  1.00  0.00            
ATOM     75  C22 ACD     1       2.590  33.590  21.030  1.00  0.00            
ATOM     76  H36 ACD     1       1.610  33.980  20.740  1.00  0.00            
ATOM     77  C23 ACD     1       2.360  32.130  21.330  1.00  0.00            
ATOM     78  H37 ACD     1       3.280  31.560  21.520  1.00  0.00            
ATOM     79  O19 ACD     1       1.660  31.440  20.340  1.00  0.00            
ATOM     80  H38 ACD     1       2.200  31.490  19.550  1.00  0.00            
ATOM     81  C24 ACD     1       1.510  32.030  22.630  1.00  0.00            
ATOM     82  H39 ACD     1       0.500  32.440  22.500  1.00  0.00            
ATOM     83  O20 ACD     1       1.330  30.670  23.020  1.00  0.00            
ATOM     84  H40 ACD     1       0.940  30.230  22.260  1.00  0.00            
ATOM     85  C25 ACD     1       2.060  32.890  23.800  1.00  0.00            
ATOM     86  H41 ACD     1       1.330  32.950  24.610  1.00  0.00            
ATOM     87  O21 ACD     1       2.260  34.230  23.380  1.00  0.00            
ATOM     88  C26 ACD     1       3.110  34.340  22.250  1.00  0.00            
ATOM     89  H42 ACD     1       4.140  34.030  22.460  1.00  0.00            
ATOM     90  C27 ACD     1       3.340  35.810  21.940  1.00  0.00            
ATOM     91  H43 ACD     1       3.840  35.850  20.960  1.00  0.00            
ATOM     92  H44 ACD     1       2.350  36.260  21.800  1.00  0.00            
ATOM     93  O22 ACD     1       4.050  36.520  22.950  1.00  0.00            
ATOM     94  H45 ACD     1       3.660  36.320  23.800  1.00  0.00            
ATOM     95  O23 ACD     1       3.300  32.270  24.310  1.00  0.00            
ATOM     96  C28 ACD     1       3.370  31.630  25.650  1.00  0.00            
ATOM     97  H46 ACD     1       2.380  31.740  26.110  1.00  0.00            
ATOM     98  C29 ACD     1       4.510  32.360  26.410  1.00  0.00            
ATOM     99  H47 ACD     1       5.420  32.450  25.810  1.00  0.00            
ATOM    100  O24 ACD     1       4.800  31.610  27.630  1.00  0.00            
ATOM    101  C30 ACD     1       4.240  33.800  26.760  1.00  0.00            
ATOM    102  H48 ACD     1       4.110  34.430  25.870  1.00  0.00            
ATOM    103  H49 ACD     1       3.250  33.720  27.240  1.00  0.00            
ATOM    104  O25 ACD     1       5.190  34.440  27.600  1.00  0.00            
ATOM    105  H50 ACD     1       5.210  33.930  28.420  1.00  0.00            
ATOM    106  C31 ACD     1       3.600  30.170  25.510  1.00  0.00            
ATOM    107  H51 ACD     1       4.370  30.010  24.740  1.00  0.00            
ATOM    108  O26 ACD     1       2.490  29.470  25.020  1.00  0.00            
ATOM    109  H52 ACD     1       2.200  29.910  24.220  1.00  0.00            
ATOM    110  C32 ACD     1       4.100  29.520  26.780  1.00  0.00            
ATOM    111  H53 ACD     1       3.310  29.650  27.530  1.00  0.00            
ATOM    112  O27 ACD     1       4.400  28.090  26.600  1.00  0.00            
ATOM    113  H54 ACD     1       4.900  28.080  25.780  1.00  0.00            
ATOM    114  C33 ACD     1       5.250  30.330  27.420  1.00  0.00            
ATOM    115  H55 ACD     1       5.510  29.860  28.380  1.00  0.00            
ATOM    116  O28 ACD     1       6.410  30.400  26.560  1.00  0.00            
ATOM    117  C34 ACD     1       7.680  30.080  27.030  1.00  0.00            
ATOM    118  H56 ACD     1       7.670  29.720  28.070  1.00  0.00            
ATOM    119  C35 ACD     1       8.230  28.910  26.270  1.00  0.00            
ATOM    120  H57 ACD     1       7.890  29.030  25.230  1.00  0.00            
ATOM    121  O29 ACD     1       7.590  27.680  26.890  1.00  0.00            
ATOM    122  H58 ACD     1       7.810  26.940  26.310  1.00  0.00            
ATOM    123  C36 ACD     1       9.750  28.870  26.320  1.00  0.00            
ATOM    124  H59 ACD     1      10.070  28.560  27.320  1.00  0.00            
ATOM    125  O30 ACD     1      10.230  27.950  25.330  1.00  0.00            
ATOM    126  H60 ACD     1      10.220  28.460  24.510  1.00  0.00            
ATOM    127  C1  ER3     2       6.940  35.520  25.060  1.00  0.00            
ATOM    128  O1  ER3     2       7.150  34.130  24.920  1.00  0.00            
ATOM    129  C2  ER3     2       6.980  33.530  23.700  1.00  0.00            
ATOM    130  O2  ER3     2       6.810  34.110  22.620  1.00  0.00            
ATOM    131  N1  ER3     2       7.040  32.210  23.780  1.00  0.00            
ATOM    132  C3  ER3     2       7.030  31.370  22.700  1.00  0.00            
ATOM    133  N2  ER3     2       6.950  30.030  22.900  1.00  0.00            
ATOM    134  C4  ER3     2       7.040  29.630  21.620  1.00  0.00            
ATOM    135  C5  ER3     2       6.960  28.330  21.160  1.00  0.00            
ATOM    136  C6  ER3     2       7.100  28.050  19.820  1.00  0.00            
ATOM    137  C7  ER3     2       7.430  29.120  18.940  1.00  0.00            
ATOM    138  C8  ER3     2       7.680  28.610  17.520  1.00  0.00            
ATOM    139  O3  ER3     2       7.000  27.710  17.050  1.00  0.00            
ATOM    140  C9  ER3     2       8.720  29.290  16.680  1.00  0.00            
ATOM    141  C10 ER3     2       8.540  29.510  15.320  1.00  0.00            
ATOM    142  C11 ER3     2       9.570  29.970  14.480  1.00  0.00            
ATOM    143  C12 ER3     2      10.820  30.240  15.000  1.00  0.00            
ATOM    144  C13 ER3     2      11.060  29.990  16.340  1.00  0.00            
ATOM    145  C14 ER3     2      10.030  29.500  17.190  1.00  0.00            
ATOM    146  C15 ER3     2       7.640  30.410  19.400  1.00  0.00            
ATOM    147  C16 ER3     2       7.350  30.650  20.740  1.00  0.00            
ATOM    148  N3  ER3     2       7.350  31.790  21.430  1.00  0.00            
ATOM    149  H1  ER3     2       7.270  35.880  26.050  1.00  0.00            
ATOM    150  H2  ER3     2       7.590  36.130  24.430  1.00  0.00            
ATOM    151  H3  ER3     2       5.920  35.830  24.820  1.00  0.00            
ATOM    152  H4  ER3     2       6.950  31.800  24.700  1.00  0.00            
ATOM    153  H5  ER3     2       6.790  27.620  21.960  1.00  0.00            
ATOM    154  H6  ER3     2       7.010  27.060  19.390  1.00  0.00            
ATOM    155  H7  ER3     2       7.560  29.290  14.920  1.00  0.00            
ATOM    156  H8  ER3     2       9.360  30.110  13.430  1.00  0.00            
ATOM    157  H9  ER3     2      11.580  30.600  14.310  1.00  0.00            
ATOM    158  H10 ER3     2      12.060  30.120  16.740  1.00  0.00            
ATOM    159  H11 ER3     2      10.280  29.200  18.200  1.00  0.00            
ATOM    160  H12 ER3     2       8.070  31.080  18.670  1.00  0.00            
ATOM    161  H13 ER3     2       7.370  32.740  21.090  1.00  0.00            
TER
ENDMDL
MODEL        1
ATOM      1  H1  ACD     1      19.890  24.310  12.730  1.00  0.00            
ATOM      2  O1  ACD     1      20.250  24.190  11.850  1.00  0.00            
ATOM      3  C1  ACD     1      21.210  23.160  12.170  1.00  0.00            
ATOM      4  H2  ACD     1      20.730  22.170  12.100  1.00  0.00            
ATOM      5  H3  ACD     1      21.480  23.270  13.220  1.00  0.00            
ATOM      6  C2  ACD     1      22.520  23.240  11.420  1.00  0.00            
ATOM      7  H4  ACD     1      23.150  22.510  11.950  1.00  0.00            
ATOM      8  O2  ACD     1      22.360  22.740  10.080  1.00  0.00            
ATOM      9  C3  ACD     1      23.520  22.690   9.260  1.00  0.00            
ATOM     10  H5  ACD     1      23.220  22.270   8.300  1.00  0.00            
ATOM     11  O3  ACD     1      24.530  21.980   9.860  1.00  0.00            
ATOM     12  C4  ACD     1      24.620  20.610   9.470  1.00  0.00            
ATOM     13  H6  ACD     1      23.730  20.280   8.910  1.00  0.00            
ATOM     14  C5  ACD     1      25.750  20.380   8.560  1.00  0.00            
ATOM     15  H7  ACD     1      26.520  21.020   9.020  1.00  0.00            
ATOM     16  O4  ACD     1      25.440  20.820   7.190  1.00  0.00            
ATOM     17  H8  ACD     1      26.270  20.930   6.720  1.00  0.00            
ATOM     18  C6  ACD     1      26.120  18.950   8.530  1.00  0.00            
ATOM     19  H9  ACD     1      25.260  18.350   8.200  1.00  0.00            
ATOM     20  O5  ACD     1      27.210  18.620   7.700  1.00  0.00            
ATOM     21  H10 ACD     1      27.990  19.140   7.930  1.00  0.00            
ATOM     22  C7  ACD     1      26.520  18.550   9.930  1.00  0.00            
ATOM     23  H11 ACD     1      26.930  17.530   9.940  1.00  0.00            
ATOM     24  O6  ACD     1      25.330  18.540  10.590  1.00  0.00            
ATOM     25  C8  ACD     1      24.700  19.800  10.810  1.00  0.00            
ATOM     26  H12 ACD     1      25.240  20.470  11.500  1.00  0.00            
ATOM     27  C9  ACD     1      23.260  19.520  11.300  1.00  0.00            
ATOM     28  H13 ACD     1      22.670  20.440  11.280  1.00  0.00            
ATOM     29  H14 ACD     1      22.780  18.690  10.760  1.00  0.00            
ATOM     30  O7  ACD     1      23.310  19.120  12.710  1.00  0.00            
ATOM     31  H15 ACD     1      23.600  19.810  13.330  1.00  0.00            
ATOM     32  O8  ACD     1      27.380  19.410  10.740  1.00  0.00            
ATOM     33  C10 ACD     1      28.830  19.110  10.620  1.00  0.00            
ATOM     34  H16 ACD     1      28.960  18.140  10.130  1.00  0.00            
ATOM     35  C11 ACD     1      29.460  20.370   9.970  1.00  0.00            
ATOM     36  H17 ACD     1      29.130  21.160  10.650  1.00  0.00            
ATOM     37  O9  ACD     1      28.980  20.490   8.630  1.00  0.00            
ATOM     38  H18 ACD     1      29.470  21.150   8.140  1.00  0.00            
ATOM     39  C12 ACD     1      30.960  20.290   9.960  1.00  0.00            
ATOM     40  H19 ACD     1      31.300  19.370   9.480  1.00  0.00            
ATOM     41  O10 ACD     1      31.570  21.470   9.470  1.00  0.00            
ATOM     42  H20 ACD     1      31.600  22.160  10.130  1.00  0.00            
ATOM     43  C13 ACD     1      31.500  20.100  11.410  1.00  0.00            
ATOM     44  H21 ACD     1      32.590  20.080  11.490  1.00  0.00            
ATOM     45  O11 ACD     1      30.860  18.880  11.890  1.00  0.00            
ATOM     46  C14 ACD     1      29.460  18.910  12.000  1.00  0.00            
ATOM     47  H22 ACD     1      29.130  19.670  12.720  1.00  0.00            
ATOM     48  C15 ACD     1      28.870  17.580  12.590  1.00  0.00            
ATOM     49  H23 ACD     1      27.820  17.770  12.840  1.00  0.00            
ATOM     50  H24 ACD     1      28.970  16.830  11.800  1.00  0.00            
ATOM     51  O12 ACD     1      29.650  17.280  13.720  1.00  0.00            
ATOM     52  H25 ACD     1      30.550  17.080  13.440  1.00  0.00            
ATOM     53  O13 ACD     1      31.000  21.200  12.240  1.00  0.00            
ATOM     54  C16 ACD     1      31.930  21.780  13.130  1.00  0.00            
ATOM     55  H26 ACD     1      32.860  21.190  13.020  1.00  0.00            
ATOM     56  C17 ACD     1      32.300  23.180  12.670  1.00  0.00            
ATOM     57  H27 ACD     1      31.390  23.650  12.280  1.00  0.00            
ATOM     58  O14 ACD     1      33.220  23.170  11.550  1.00  0.00            
ATOM     59  H28 ACD     1      33.080  23.930  10.990  1.00  0.00            
ATOM     60  C18 ACD     1      32.950  24.020  13.800  1.00  0.00            
ATOM     61  H29 ACD     1      33.970  23.630  13.910  1.00  0.00            
ATOM     62  O15 ACD     1      33.140  25.400  13.430  1.00  0.00            
ATOM     63  H30 ACD     1      33.640  25.310  12.620  1.00  0.00            
ATOM     64  C19 ACD     1      32.220  23.930  15.120  1.00  0.00            
ATOM     65  H31 ACD     1      32.730  24.480  15.920  1.00  0.00            
ATOM     66  O16 ACD     1      32.160  22.580  15.410  1.00  0.00            
ATOM     67  C20 ACD     1      31.360  21.760  14.560  1.00  0.00            
ATOM     68  H32 ACD     1      30.310  22.070  14.530  1.00  0.00            
ATOM     69  C21 ACD     1      31.280  20.320  15.180  1.00  0.00            
ATOM     70  H33 ACD     1      30.830  20.380  16.180  1.00  0.00            
ATOM     71  H34 ACD     1      30.530  19.730  14.640  1.00  0.00            
ATOM     72  O17 ACD     1      32.600  19.720  15.110  1.00  0.00            
ATOM     73  H35 ACD     1      33.010  19.940  15.950  1.00  0.00            
ATOM     74  O18 ACD     1      30.890  24.420  14.940  1.00  0.00            
ATOM     75  C22 ACD     1      30.310  25.340  15.830  1.00  0.00            
ATOM     76  H36 ACD     1      31.030  25.800  16.520  1.00  0.00            
ATOM     77  C23 ACD     1      29.910  26.500  14.940  1.00  0.00            
ATOM     78  H37 ACD     1      29.310  26.220  14.060  1.00  0.00            
ATOM     79  O19 ACD     1      31.140  27.250  14.460  1.00  0.00            
ATOM     80  H38 ACD     1      31.840  26.640  14.200  1.00  0.00            
ATOM     81  C24 ACD     1      28.970  27.490  15.590  1.00  0.00            
ATOM     82  H39 ACD     1      29.540  27.940  16.400  1.00  0.00            
ATOM     83  O20 ACD     1      28.500  28.430  14.760  1.00  0.00            
ATOM     84  H40 ACD     1      29.140  29.140  14.670  1.00  0.00            
ATOM     85  C25 ACD     1      27.680  26.740  16.120  1.00  0.00            
ATOM     86  H41 ACD     1      27.060  27.460  16.660  1.00  0.00            
ATOM     87  O21 ACD     1      28.060  25.680  16.970  1.00  0.00            
ATOM     88  C26 ACD     1      29.030  24.720  16.450  1.00  0.00            
ATOM     89  H42 ACD     1      28.670  24.260  15.530  1.00  0.00            
ATOM     90  C27 ACD     1      29.310  23.650  17.410  1.00  0.00            
ATOM     91  H43 ACD     1      30.280  23.150  17.330  1.00  0.00            
ATOM     92  H44 ACD     1      29.310  24.030  18.450  1.00  0.00            
ATOM     93  O22 ACD     1      28.240  22.750  17.340  1.00  0.00            
ATOM     94  H45 ACD     1      27.800  22.960  16.510  1.00  0.00            
ATOM     95  O23 ACD     1      26.890  26.160  15.060  1.00  0.00            
ATOM     96  C28 ACD     1      25.480  26.360  15.130  1.00  0.00            
ATOM     97  H46 ACD     1      25.160  27.030  15.940  1.00  0.00            
ATOM     98  C29 ACD     1      24.780  25.010  15.300  1.00  0.00            
ATOM     99  H47 ACD     1      25.060  24.200  14.610  1.00  0.00            
ATOM    100  O24 ACD     1      23.440  25.350  15.040  1.00  0.00            
ATOM    101  C30 ACD     1      24.870  24.400  16.630  1.00  0.00            
ATOM    102  H48 ACD     1      25.920  24.130  16.810  1.00  0.00            
ATOM    103  H49 ACD     1      24.520  25.100  17.390  1.00  0.00            
ATOM    104  O25 ACD     1      24.070  23.170  16.770  1.00  0.00            
ATOM    105  H50 ACD     1      23.170  23.490  16.630  1.00  0.00            
ATOM    106  C31 ACD     1      25.270  27.110  13.820  1.00  0.00            
ATOM    107  H51 ACD     1      25.620  26.490  12.980  1.00  0.00            
ATOM    108  O26 ACD     1      25.820  28.450  13.950  1.00  0.00            
ATOM    109  H52 ACD     1      26.730  28.220  14.170  1.00  0.00            
ATOM    110  C32 ACD     1      23.780  27.270  13.570  1.00  0.00            
ATOM    111  H53 ACD     1      23.340  28.060  14.190  1.00  0.00            
ATOM    112  O27 ACD     1      23.640  27.830  12.290  1.00  0.00            
ATOM    113  H54 ACD     1      23.880  27.140  11.670  1.00  0.00            
ATOM    114  C33 ACD     1      23.200  25.840  13.700  1.00  0.00            
ATOM    115  H55 ACD     1      22.110  25.950  13.720  1.00  0.00            
ATOM    116  O28 ACD     1      23.730  24.840  12.780  1.00  0.00            
ATOM    117  C34 ACD     1      23.090  24.660  11.480  1.00  0.00            
ATOM    118  H56 ACD     1      22.350  25.450  11.290  1.00  0.00            
ATOM    119  C35 ACD     1      24.240  24.790  10.550  1.00  0.00            
ATOM    120  H57 ACD     1      25.080  24.180  10.920  1.00  0.00            
ATOM    121  O29 ACD     1      24.670  26.200  10.410  1.00  0.00            
ATOM    122  H58 ACD     1      24.910  26.400   9.500  1.00  0.00            
ATOM    123  C36 ACD     1      24.000  24.150   9.120  1.00  0.00            
ATOM    124  H59 ACD     1      23.180  24.740   8.680  1.00  0.00            
ATOM    125  O30 ACD     1      25.130  24.210   8.280  1.00  0.00            
ATOM    126  H60 ACD     1      25.780  23.660   8.720  1.00  0.00            
ATOM    127  C1  ER3     2      26.670  20.090  15.310  1.00  0.00            
ATOM    128  O1  ER3     2      26.870  20.650  13.990  1.00  0.00            
ATOM    129  C2  ER3     2      27.000  21.990  13.810  1.00  0.00            
ATOM    130  O2  ER3     2      27.170  22.830  14.640  1.00  0.00            
ATOM    131  N1  ER3     2      27.040  22.210  12.470  1.00  0.00            
ATOM    132  C3  ER3     2      27.450  23.330  11.920  1.00  0.00            
ATOM    133  N2  ER3     2      27.580  23.370  10.620  1.00  0.00            
ATOM    134  C4  ER3     2      27.900  24.700  10.440  1.00  0.00            
ATOM    135  C5  ER3     2      28.200  25.250   9.210  1.00  0.00            
ATOM    136  C6  ER3     2      28.420  26.650   9.190  1.00  0.00            
ATOM    137  C7  ER3     2      28.230  27.460  10.330  1.00  0.00            
ATOM    138  C8  ER3     2      28.390  28.950  10.310  1.00  0.00            
ATOM    139  O3  ER3     2      28.910  29.520  11.320  1.00  0.00            
ATOM    140  C9  ER3     2      27.900  29.830   9.150  1.00  0.00            
ATOM    141  C10 ER3     2      27.230  29.350   7.960  1.00  0.00            
ATOM    142  C11 ER3     2      26.680  30.210   7.030  1.00  0.00            
ATOM    143  C12 ER3     2      26.850  31.650   7.130  1.00  0.00            
ATOM    144  C13 ER3     2      27.610  32.170   8.260  1.00  0.00            
ATOM    145  C14 ER3     2      28.090  31.260   9.220  1.00  0.00            
ATOM    146  C15 ER3     2      28.060  26.790  11.580  1.00  0.00            
ATOM    147  C16 ER3     2      27.860  25.430  11.580  1.00  0.00            
ATOM    148  N3  ER3     2      27.510  24.550  12.610  1.00  0.00            
ATOM    149  H1  ER3     2      27.500  20.320  15.980  1.00  0.00            
ATOM    150  H2  ER3     2      25.750  20.500  15.750  1.00  0.00            
ATOM    151  H3  ER3     2      26.490  19.010  15.210  1.00  0.00            
ATOM    152  H4  ER3     2      26.970  21.430  11.830  1.00  0.00            
ATOM    153  H5  ER3     2      28.350  24.660   8.310  1.00  0.00            
ATOM    154  H6  ER3     2      28.840  27.080   8.290  1.00  0.00            
ATOM    155  H7  ER3     2      27.150  28.270   7.800  1.00  0.00            
ATOM    156  H8  ER3     2      26.040  29.860   6.220  1.00  0.00            
ATOM    157  H9  ER3     2      26.410  32.310   6.390  1.00  0.00            
ATOM    158  H10 ER3     2      27.800  33.230   8.390  1.00  0.00            
ATOM    159  H11 ER3     2      28.560  31.750  10.070  1.00  0.00            
ATOM    160  H12 ER3     2      27.790  27.430  12.420  1.00  0.00            
ATOM    161  H13 ER3     2      27.370  24.640  13.610  1.00  0.00            
TER
ENDMDL
MODEL        1
ATOM      1  H1  ACD     1      31.120  34.110  38.980  1.00  0.00            
ATOM      2  O1  ACD     1      31.250  34.840  38.370  1.00  0.00            
ATOM      3  C1  ACD     1      30.540  34.470  37.160  1.00  0.00            
ATOM      4  H2  ACD     1      30.760  33.470  36.760  1.00  0.00            
ATOM      5  H3  ACD     1      30.870  35.120  36.340  1.00  0.00            
ATOM      6  C2  ACD     1      29.080  34.780  37.050  1.00  0.00            
ATOM      7  H4  ACD     1      28.650  34.690  36.050  1.00  0.00            
ATOM      8  O2  ACD     1      28.440  33.780  37.880  1.00  0.00            
ATOM      9  C3  ACD     1      26.980  33.800  37.930  1.00  0.00            
ATOM     10  H5  ACD     1      26.540  33.030  38.560  1.00  0.00            
ATOM     11  O3  ACD     1      26.450  33.620  36.630  1.00  0.00            
ATOM     12  C4  ACD     1      25.650  32.510  36.250  1.00  0.00            
ATOM     13  H6  ACD     1      25.530  31.890  37.140  1.00  0.00            
ATOM     14  C5  ACD     1      24.220  33.090  36.000  1.00  0.00            
ATOM     15  H7  ACD     1      24.400  34.050  35.510  1.00  0.00            
ATOM     16  O4  ACD     1      23.530  33.320  37.200  1.00  0.00            
ATOM     17  H8  ACD     1      24.090  34.030  37.550  1.00  0.00            
ATOM     18  C6  ACD     1      23.470  32.220  34.940  1.00  0.00            
ATOM     19  H9  ACD     1      23.010  31.390  35.500  1.00  0.00            
ATOM     20  O5  ACD     1      22.400  32.970  34.280  1.00  0.00            
ATOM     21  H10 ACD     1      21.630  32.860  34.850  1.00  0.00            
ATOM     22  C7  ACD     1      24.350  31.600  33.860  1.00  0.00            
ATOM     23  H11 ACD     1      23.740  30.900  33.280  1.00  0.00            
ATOM     24  O6  ACD     1      25.360  30.900  34.550  1.00  0.00            
ATOM     25  C8  ACD     1      26.310  31.720  35.110  1.00  0.00            
ATOM     26  H12 ACD     1      26.830  32.350  34.370  1.00  0.00            
ATOM     27  C9  ACD     1      27.410  30.760  35.640  1.00  0.00            
ATOM     28  H13 ACD     1      27.840  31.100  36.590  1.00  0.00            
ATOM     29  H14 ACD     1      27.060  29.720  35.680  1.00  0.00            
ATOM     30  O7  ACD     1      28.550  30.740  34.700  1.00  0.00            
ATOM     31  H15 ACD     1      28.580  31.520  34.140  1.00  0.00            
ATOM     32  O8  ACD     1      24.840  32.590  32.980  1.00  0.00            
ATOM     33  C10 ACD     1      24.610  32.390  31.600  1.00  0.00            
ATOM     34  H16 ACD     1      24.230  31.400  31.330  1.00  0.00            
ATOM     35  C11 ACD     1      23.600  33.410  31.230  1.00  0.00            
ATOM     36  H17 ACD     1      23.860  34.370  31.700  1.00  0.00            
ATOM     37  O9  ACD     1      22.260  32.980  31.670  1.00  0.00            
ATOM     38  H18 ACD     1      22.240  32.920  32.630  1.00  0.00            
ATOM     39  C12 ACD     1      23.670  33.610  29.690  1.00  0.00            
ATOM     40  H19 ACD     1      23.180  32.690  29.330  1.00  0.00            
ATOM     41  O10 ACD     1      22.910  34.700  29.190  1.00  0.00            
ATOM     42  H20 ACD     1      23.440  35.470  28.960  1.00  0.00            
ATOM     43  C13 ACD     1      25.090  33.740  29.130  1.00  0.00            
ATOM     44  H21 ACD     1      25.000  33.750  28.040  1.00  0.00            
ATOM     45  O11 ACD     1      25.850  32.690  29.610  1.00  0.00            
ATOM     46  C14 ACD     1      26.000  32.530  30.990  1.00  0.00            
ATOM     47  H22 ACD     1      26.450  33.440  31.420  1.00  0.00            
ATOM     48  C15 ACD     1      26.890  31.330  31.300  1.00  0.00            
ATOM     49  H23 ACD     1      27.930  31.240  30.950  1.00  0.00            
ATOM     50  H24 ACD     1      27.030  31.120  32.370  1.00  0.00            
ATOM     51  O12 ACD     1      26.170  30.190  30.820  1.00  0.00            
ATOM     52  H25 ACD     1      26.730  29.480  30.480  1.00  0.00            
ATOM     53  O13 ACD     1      25.740  34.900  29.560  1.00  0.00            
ATOM     54  C16 ACD     1      26.310  35.720  28.480  1.00  0.00            
ATOM     55  H26 ACD     1      26.030  35.330  27.500  1.00  0.00            
ATOM     56  C17 ACD     1      25.600  37.100  28.630  1.00  0.00            
ATOM     57  H27 ACD     1      25.500  37.280  29.700  1.00  0.00            
ATOM     58  O14 ACD     1      24.310  37.130  28.030  1.00  0.00            
ATOM     59  H28 ACD     1      23.930  37.950  28.340  1.00  0.00            
ATOM     60  C18 ACD     1      26.540  38.320  28.240  1.00  0.00            
ATOM     61  H29 ACD     1      26.480  38.490  27.160  1.00  0.00            
ATOM     62  O15 ACD     1      26.170  39.600  28.810  1.00  0.00            
ATOM     63  H30 ACD     1      26.720  39.860  29.550  1.00  0.00            
ATOM     64  C19 ACD     1      28.000  38.140  28.360  1.00  0.00            
ATOM     65  H31 ACD     1      28.380  38.950  27.730  1.00  0.00            
ATOM     66  O16 ACD     1      28.390  36.920  27.910  1.00  0.00            
ATOM     67  C20 ACD     1      27.850  35.790  28.640  1.00  0.00            
ATOM     68  H32 ACD     1      28.020  35.960  29.710  1.00  0.00            
ATOM     69  C21 ACD     1      28.550  34.520  28.080  1.00  0.00            
ATOM     70  H33 ACD     1      28.210  33.580  28.540  1.00  0.00            
ATOM     71  H34 ACD     1      28.320  34.370  27.020  1.00  0.00            
ATOM     72  O17 ACD     1      29.950  34.660  28.130  1.00  0.00            
ATOM     73  H35 ACD     1      30.170  35.330  27.470  1.00  0.00            
ATOM     74  O18 ACD     1      28.300  38.380  29.730  1.00  0.00            
ATOM     75  C22 ACD     1      29.410  39.120  30.210  1.00  0.00            
ATOM     76  H36 ACD     1      29.800  39.650  29.340  1.00  0.00            
ATOM     77  C23 ACD     1      28.830  40.170  31.160  1.00  0.00            
ATOM     78  H37 ACD     1      28.320  39.620  31.970  1.00  0.00            
ATOM     79  O19 ACD     1      27.840  40.980  30.490  1.00  0.00            
ATOM     80  H38 ACD     1      27.530  41.540  31.210  1.00  0.00            
ATOM     81  C24 ACD     1      29.810  41.110  31.740  1.00  0.00            
ATOM     82  H39 ACD     1      30.270  41.680  30.920  1.00  0.00            
ATOM     83  O20 ACD     1      29.200  41.880  32.670  1.00  0.00            
ATOM     84  H40 ACD     1      29.300  41.360  33.470  1.00  0.00            
ATOM     85  C25 ACD     1      30.790  40.260  32.490  1.00  0.00            
ATOM     86  H41 ACD     1      31.670  40.820  32.830  1.00  0.00            
ATOM     87  O21 ACD     1      31.380  39.290  31.610  1.00  0.00            
ATOM     88  C26 ACD     1      30.480  38.340  31.000  1.00  0.00            
ATOM     89  H42 ACD     1      30.030  37.880  31.880  1.00  0.00            
ATOM     90  C27 ACD     1      31.130  37.300  30.170  1.00  0.00            
ATOM     91  H43 ACD     1      30.580  36.980  29.280  1.00  0.00            
ATOM     92  H44 ACD     1      32.050  37.790  29.830  1.00  0.00            
ATOM     93  O22 ACD     1      31.550  36.180  30.960  1.00  0.00            
ATOM     94  H45 ACD     1      32.360  36.530  31.330  1.00  0.00            
ATOM     95  O23 ACD     1      30.100  39.700  33.540  1.00  0.00            
ATOM     96  C28 ACD     1      30.670  39.490  34.790  1.00  0.00            
ATOM     97  H46 ACD     1      31.530  40.140  35.020  1.00  0.00            
ATOM     98  C29 ACD     1      31.160  38.050  34.880  1.00  0.00            
ATOM     99  H47 ACD     1      30.380  37.420  34.430  1.00  0.00            
ATOM    100  O24 ACD     1      31.300  37.720  36.290  1.00  0.00            
ATOM    101  C30 ACD     1      32.500  37.830  34.240  1.00  0.00            
ATOM    102  H48 ACD     1      32.480  38.400  33.300  1.00  0.00            
ATOM    103  H49 ACD     1      33.170  38.360  34.930  1.00  0.00            
ATOM    104  O25 ACD     1      32.830  36.410  34.100  1.00  0.00            
ATOM    105  H50 ACD     1      33.090  36.070  33.240  1.00  0.00            
ATOM    106  C31 ACD     1      29.490  39.800  35.720  1.00  0.00            
ATOM    107  H51 ACD     1      28.590  39.240  35.430  1.00  0.00            
ATOM    108  O26 ACD     1      29.190  41.160  35.560  1.00  0.00            
ATOM    109  H52 ACD     1      28.460  41.240  36.180  1.00  0.00            
ATOM    110  C32 ACD     1      29.890  39.440  37.130  1.00  0.00            
ATOM    111  H53 ACD     1      30.860  39.880  37.370  1.00  0.00            
ATOM    112  O27 ACD     1      28.980  39.750  38.220  1.00  0.00            
ATOM    113  H54 ACD     1      29.520  39.970  38.980  1.00  0.00            
ATOM    114  C33 ACD     1      30.190  37.930  37.150  1.00  0.00            
ATOM    115  H55 ACD     1      30.510  37.600  38.150  1.00  0.00            
ATOM    116  O28 ACD     1      29.080  37.240  36.700  1.00  0.00            
ATOM    117  C34 ACD     1      28.670  36.170  37.540  1.00  0.00            
ATOM    118  H56 ACD     1      29.020  36.360  38.560  1.00  0.00            
ATOM    119  C35 ACD     1      27.160  36.270  37.580  1.00  0.00            
ATOM    120  H57 ACD     1      26.760  36.210  36.560  1.00  0.00            
ATOM    121  O29 ACD     1      26.720  37.510  38.130  1.00  0.00            
ATOM    122  H58 ACD     1      27.330  38.250  38.000  1.00  0.00            
ATOM    123  C36 ACD     1      26.490  35.140  38.400  1.00  0.00            
ATOM    124  H59 ACD     1      26.890  35.380  39.400  1.00  0.00            
ATOM    125  O30 ACD     1      25.020  35.200  38.310  1.00  0.00            
ATOM    126  H60 ACD     1      24.730  35.970  38.790  1.00  0.00            
ATOM    127  C1  ER3     2      31.330  32.400  32.810  1.00  0.00            
ATOM    128  O1  ER3     2      30.740  33.790  32.590  1.00  0.00            
ATOM    129  C2  ER3     2      29.500  34.000  33.140  1.00  0.00            
ATOM    130  O2  ER3     2      28.750  33.180  33.610  1.00  0.00            
ATOM    131  N1  ER3     2      29.210  35.330  32.970  1.00  0.00            
ATOM    132  C3  ER3     2      28.090  35.970  33.250  1.00  0.00            
ATOM    133  N2  ER3     2      28.010  37.310  33.020  1.00  0.00            
ATOM    134  C4  ER3     2      26.750  37.560  33.480  1.00  0.00            
ATOM    135  C5  ER3     2      26.110  38.790  33.250  1.00  0.00            
ATOM    136  C6  ER3     2      24.680  38.760  33.370  1.00  0.00            
ATOM    137  C7  ER3     2      23.960  37.630  33.830  1.00  0.00            
ATOM    138  C8  ER3     2      22.500  37.680  33.880  1.00  0.00            
ATOM    139  O3  ER3     2      21.880  38.480  33.160  1.00  0.00            
ATOM    140  C9  ER3     2      21.770  36.810  34.780  1.00  0.00            
ATOM    141  C10 ER3     2      22.310  36.460  36.020  1.00  0.00            
ATOM    142  C11 ER3     2      21.500  35.680  36.880  1.00  0.00            
ATOM    143  C12 ER3     2      20.190  35.340  36.590  1.00  0.00            
ATOM    144  C13 ER3     2      19.630  35.610  35.330  1.00  0.00            
ATOM    145  C14 ER3     2      20.530  36.270  34.430  1.00  0.00            
ATOM    146  C15 ER3     2      24.720  36.470  34.070  1.00  0.00            
ATOM    147  C16 ER3     2      26.080  36.470  33.890  1.00  0.00            
ATOM    148  N3  ER3     2      27.010  35.420  33.870  1.00  0.00            
ATOM    149  H1  ER3     2      31.180  32.140  33.860  1.00  0.00            
ATOM    150  H2  ER3     2      30.830  31.600  32.240  1.00  0.00            
ATOM    151  H3  ER3     2      32.390  32.450  32.550  1.00  0.00            
ATOM    152  H4  ER3     2      29.930  35.820  32.460  1.00  0.00            
ATOM    153  H5  ER3     2      26.530  39.700  32.840  1.00  0.00            
ATOM    154  H6  ER3     2      24.140  39.650  33.050  1.00  0.00            
ATOM    155  H7  ER3     2      23.280  36.680  36.450  1.00  0.00            
ATOM    156  H8  ER3     2      21.890  35.390  37.860  1.00  0.00            
ATOM    157  H9  ER3     2      19.670  34.730  37.320  1.00  0.00            
ATOM    158  H10 ER3     2      18.650  35.220  35.060  1.00  0.00            
ATOM    159  H11 ER3     2      20.110  36.480  33.450  1.00  0.00            
ATOM    160  H12 ER3     2      24.220  35.510  34.200  1.00  0.00            
ATOM    161  H13 ER3     2      26.850  34.470  34.160  1.00  0.00            
TER
ENDMDL
MODEL        1
ATOM      1  H1  ACD     1      20.440  13.720   8.800  1.00  0.00            
ATOM      2  O1  ACD     1      20.700  14.390   8.160  1.00  0.00            
ATOM      3  C1  ACD     1      21.600  13.840   7.180  1.00  0.00            
ATOM      4  H2  ACD     1      21.940  14.600   6.470  1.00  0.00            
ATOM      5  H3  ACD     1      21.020  13.110   6.600  1.00  0.00            
ATOM      6  C2  ACD     1      22.780  13.240   7.840  1.00  0.00            
ATOM      7  H4  ACD     1      22.960  13.840   8.740  1.00  0.00            
ATOM      8  O2  ACD     1      22.380  11.910   8.270  1.00  0.00            
ATOM      9  C3  ACD     1      23.310  10.990   8.670  1.00  0.00            
ATOM     10  H5  ACD     1      22.720  10.070   8.660  1.00  0.00            
ATOM     11  O3  ACD     1      23.930  11.550   9.830  1.00  0.00            
ATOM     12  C4  ACD     1      23.820  10.840  11.080  1.00  0.00            
ATOM     13  H6  ACD     1      23.250   9.920  10.910  1.00  0.00            
ATOM     14  C5  ACD     1      25.200  10.760  11.670  1.00  0.00            
ATOM     15  H7  ACD     1      25.590  11.790  11.760  1.00  0.00            
ATOM     16  O4  ACD     1      26.150  10.050  10.850  1.00  0.00            
ATOM     17  H8  ACD     1      25.820  10.040   9.950  1.00  0.00            
ATOM     18  C6  ACD     1      25.130  10.210  13.040  1.00  0.00            
ATOM     19  H9  ACD     1      24.760   9.180  12.950  1.00  0.00            
ATOM     20  O5  ACD     1      26.480  10.140  13.630  1.00  0.00            
ATOM     21  H10 ACD     1      27.040   9.960  12.860  1.00  0.00            
ATOM     22  C7  ACD     1      24.190  10.940  13.950  1.00  0.00            
ATOM     23  H11 ACD     1      24.050  10.320  14.840  1.00  0.00            
ATOM     24  O6  ACD     1      22.880  11.120  13.330  1.00  0.00            
ATOM     25  C8  ACD     1      23.000  11.760  12.010  1.00  0.00            
ATOM     26  H12 ACD     1      23.530  12.720  12.010  1.00  0.00            
ATOM     27  C9  ACD     1      21.560  12.010  11.520  1.00  0.00            
ATOM     28  H13 ACD     1      21.110  12.310  12.470  1.00  0.00            
ATOM     29  H14 ACD     1      21.540  12.820  10.790  1.00  0.00            
ATOM     30  O7  ACD     1      20.980  10.810  11.060  1.00  0.00            
ATOM     31  H15 ACD     1      20.270  11.000  10.450  1.00  0.00            
ATOM     32  O8  ACD     1      24.850  12.170  14.190  1.00  0.00            
ATOM     33  C10 ACD     1      24.700  12.700  15.550  1.00  0.00            
ATOM     34  H16 ACD     1      24.140  11.940  16.110  1.00  0.00            
ATOM     35  C11 ACD     1      26.110  12.660  16.150  1.00  0.00            
ATOM     36  H17 ACD     1      26.750  13.200  15.440  1.00  0.00            
ATOM     37  O9  ACD     1      26.610  11.270  16.140  1.00  0.00            
ATOM     38  H18 ACD     1      26.630  10.980  15.220  1.00  0.00            
ATOM     39  C12 ACD     1      26.180  13.300  17.500  1.00  0.00            
ATOM     40  H19 ACD     1      25.440  12.810  18.140  1.00  0.00            
ATOM     41  O10 ACD     1      27.500  13.290  18.130  1.00  0.00            
ATOM     42  H20 ACD     1      28.170  13.690  17.570  1.00  0.00            
ATOM     43  C13 ACD     1      25.740  14.780  17.390  1.00  0.00            
ATOM     44  H21 ACD     1      25.710  15.160  18.420  1.00  0.00            
ATOM     45  O11 ACD     1      24.380  14.690  16.910  1.00  0.00            
ATOM     46  C14 ACD     1      24.220  14.130  15.560  1.00  0.00            
ATOM     47  H22 ACD     1      24.750  14.740  14.820  1.00  0.00            
ATOM     48  C15 ACD     1      22.750  14.180  15.220  1.00  0.00            
ATOM     49  H23 ACD     1      22.580  14.080  14.140  1.00  0.00            
ATOM     50  H24 ACD     1      22.130  13.420  15.710  1.00  0.00            
ATOM     51  O12 ACD     1      22.120  15.480  15.630  1.00  0.00            
ATOM     52  H25 ACD     1      22.000  15.440  16.580  1.00  0.00            
ATOM     53  O13 ACD     1      26.620  15.630  16.570  1.00  0.00            
ATOM     54  C16 ACD     1      26.700  17.050  16.770  1.00  0.00            
ATOM     55  H26 ACD     1      26.970  17.220  17.820  1.00  0.00            
ATOM     56  C17 ACD     1      27.860  17.530  15.910  1.00  0.00            
ATOM     57  H27 ACD     1      27.770  16.990  14.960  1.00  0.00            
ATOM     58  O14 ACD     1      29.190  17.360  16.470  1.00  0.00            
ATOM     59  H28 ACD     1      29.700  18.100  16.120  1.00  0.00            
ATOM     60  C18 ACD     1      27.760  19.010  15.620  1.00  0.00            
ATOM     61  H29 ACD     1      27.880  19.550  16.560  1.00  0.00            
ATOM     62  O15 ACD     1      28.920  19.320  14.890  1.00  0.00            
ATOM     63  H30 ACD     1      28.850  18.960  14.000  1.00  0.00            
ATOM     64  C19 ACD     1      26.440  19.270  14.850  1.00  0.00            
ATOM     65  H31 ACD     1      26.330  20.320  14.570  1.00  0.00            
ATOM     66  O16 ACD     1      25.430  18.970  15.840  1.00  0.00            
ATOM     67  C20 ACD     1      25.320  17.660  16.470  1.00  0.00            
ATOM     68  H32 ACD     1      24.810  17.030  15.740  1.00  0.00            
ATOM     69  C21 ACD     1      24.410  17.840  17.680  1.00  0.00            
ATOM     70  H33 ACD     1      23.630  18.570  17.450  1.00  0.00            
ATOM     71  H34 ACD     1      23.960  16.880  17.960  1.00  0.00            
ATOM     72  O17 ACD     1      25.110  18.350  18.830  1.00  0.00            
ATOM     73  H35 ACD     1      24.560  19.070  19.160  1.00  0.00            
ATOM     74  O18 ACD     1      26.310  18.460  13.680  1.00  0.00            
ATOM     75  C22 ACD     1      26.500  19.130  12.440  1.00  0.00            
ATOM     76  H36 ACD     1      26.880  20.130  12.660  1.00  0.00            
ATOM     77  C23 ACD     1      27.640  18.410  11.670  1.00  0.00            
ATOM     78  H37 ACD     1      27.420  17.350  11.460  1.00  0.00            
ATOM     79  O19 ACD     1      28.920  18.490  12.310  1.00  0.00            
ATOM     80  H38 ACD     1      29.620  18.370  11.670  1.00  0.00            
ATOM     81  C24 ACD     1      27.810  19.000  10.220  1.00  0.00            
ATOM     82  H39 ACD     1      28.190  20.030  10.260  1.00  0.00            
ATOM     83  O20 ACD     1      28.760  18.260   9.470  1.00  0.00            
ATOM     84  H40 ACD     1      29.330  18.890   9.020  1.00  0.00            
ATOM     85  C25 ACD     1      26.440  19.060   9.550  1.00  0.00            
ATOM     86  H41 ACD     1      26.680  19.600   8.630  1.00  0.00            
ATOM     87  O21 ACD     1      25.520  19.830  10.390  1.00  0.00            
ATOM     88  C26 ACD     1      25.190  19.320  11.670  1.00  0.00            
ATOM     89  H42 ACD     1      24.790  18.310  11.520  1.00  0.00            
ATOM     90  C27 ACD     1      24.210  20.180  12.420  1.00  0.00            
ATOM     91  H43 ACD     1      23.990  19.530  13.270  1.00  0.00            
ATOM     92  H44 ACD     1      24.640  21.120  12.810  1.00  0.00            
ATOM     93  O22 ACD     1      22.980  20.480  11.800  1.00  0.00            
ATOM     94  H45 ACD     1      22.450  20.790  12.540  1.00  0.00            
ATOM     95  O23 ACD     1      25.920  17.750   9.250  1.00  0.00            
ATOM     96  C28 ACD     1      25.460  17.630   7.940  1.00  0.00            
ATOM     97  H46 ACD     1      25.320  18.570   7.390  1.00  0.00            
ATOM     98  C29 ACD     1      24.080  16.930   7.970  1.00  0.00            
ATOM     99  H47 ACD     1      24.040  16.140   8.740  1.00  0.00            
ATOM    100  O24 ACD     1      23.690  16.420   6.700  1.00  0.00            
ATOM    101  C30 ACD     1      23.000  17.870   8.450  1.00  0.00            
ATOM    102  H48 ACD     1      23.230  18.170   9.490  1.00  0.00            
ATOM    103  H49 ACD     1      22.890  18.750   7.810  1.00  0.00            
ATOM    104  O25 ACD     1      21.650  17.300   8.500  1.00  0.00            
ATOM    105  H50 ACD     1      21.800  16.390   8.770  1.00  0.00            
ATOM    106  C31 ACD     1      26.470  16.720   7.260  1.00  0.00            
ATOM    107  H51 ACD     1      26.620  15.820   7.870  1.00  0.00            
ATOM    108  O26 ACD     1      27.760  17.410   7.110  1.00  0.00            
ATOM    109  H52 ACD     1      28.200  17.470   7.960  1.00  0.00            
ATOM    110  C32 ACD     1      25.920  16.200   5.890  1.00  0.00            
ATOM    111  H53 ACD     1      25.740  17.110   5.300  1.00  0.00            
ATOM    112  O27 ACD     1      26.850  15.350   5.290  1.00  0.00            
ATOM    113  H54 ACD     1      26.990  14.570   5.840  1.00  0.00            
ATOM    114  C33 ACD     1      24.580  15.500   6.090  1.00  0.00            
ATOM    115  H55 ACD     1      24.310  15.030   5.140  1.00  0.00            
ATOM    116  O28 ACD     1      24.730  14.400   6.940  1.00  0.00            
ATOM    117  C34 ACD     1      23.990  13.140   6.870  1.00  0.00            
ATOM    118  H56 ACD     1      23.500  12.960   5.910  1.00  0.00            
ATOM    119  C35 ACD     1      25.030  12.000   7.050  1.00  0.00            
ATOM    120  H57 ACD     1      25.710  12.290   7.860  1.00  0.00            
ATOM    121  O29 ACD     1      25.770  11.760   5.800  1.00  0.00            
ATOM    122  H58 ACD     1      25.170  11.900   5.060  1.00  0.00            
ATOM    123  C36 ACD     1      24.390  10.680   7.600  1.00  0.00            
ATOM    124  H59 ACD     1      23.870  10.150   6.790  1.00  0.00            
ATOM    125  O30 ACD     1      25.460   9.890   8.140  1.00  0.00            
ATOM    126  H60 ACD     1      26.210   9.970   7.540  1.00  0.00            
ATOM    127  C1  ER3     2      19.510  18.660  13.890  1.00  0.00            
ATOM    128  O1  ER3     2      20.130  17.730  12.930  1.00  0.00            
ATOM    129  C2  ER3     2      21.460  17.390  13.080  1.00  0.00            
ATOM    130  O2  ER3     2      22.240  18.100  13.710  1.00  0.00            
ATOM    131  N1  ER3     2      21.840  16.670  12.060  1.00  0.00            
ATOM    132  C3  ER3     2      23.070  16.090  12.000  1.00  0.00            
ATOM    133  N2  ER3     2      23.360  15.310  10.990  1.00  0.00            
ATOM    134  C4  ER3     2      24.640  15.020  11.210  1.00  0.00            
ATOM    135  C5  ER3     2      25.500  14.310  10.340  1.00  0.00            
ATOM    136  C6  ER3     2      26.810  14.050  10.800  1.00  0.00            
ATOM    137  C7  ER3     2      27.260  14.450  12.070  1.00  0.00            
ATOM    138  C8  ER3     2      28.540  14.030  12.690  1.00  0.00            
ATOM    139  O3  ER3     2      28.610  13.670  13.860  1.00  0.00            
ATOM    140  C9  ER3     2      29.790  14.150  11.780  1.00  0.00            
ATOM    141  C10 ER3     2      29.870  15.160  10.690  1.00  0.00            
ATOM    142  C11 ER3     2      31.040  15.300   9.910  1.00  0.00            
ATOM    143  C12 ER3     2      32.150  14.500  10.160  1.00  0.00            
ATOM    144  C13 ER3     2      32.060  13.530  11.190  1.00  0.00            
ATOM    145  C14 ER3     2      30.910  13.320  11.960  1.00  0.00            
ATOM    146  C15 ER3     2      26.400  15.240  12.820  1.00  0.00            
ATOM    147  C16 ER3     2      25.080  15.480  12.390  1.00  0.00            
ATOM    148  N3  ER3     2      24.050  16.200  12.930  1.00  0.00            
ATOM    149  H1  ER3     2      18.480  18.960  13.690  1.00  0.00            
ATOM    150  H2  ER3     2      19.500  18.220  14.900  1.00  0.00            
ATOM    151  H3  ER3     2      20.050  19.610  13.990  1.00  0.00            
ATOM    152  H4  ER3     2      21.080  16.200  11.580  1.00  0.00            
ATOM    153  H5  ER3     2      25.160  13.960   9.370  1.00  0.00            
ATOM    154  H6  ER3     2      27.390  13.380  10.180  1.00  0.00            
ATOM    155  H7  ER3     2      28.970  15.740  10.520  1.00  0.00            
ATOM    156  H8  ER3     2      31.120  16.010   9.090  1.00  0.00            
ATOM    157  H9  ER3     2      33.090  14.650   9.640  1.00  0.00            
ATOM    158  H10 ER3     2      32.940  12.940  11.430  1.00  0.00            
ATOM    159  H11 ER3     2      30.870  12.600  12.780  1.00  0.00            
ATOM    160  H12 ER3     2      26.600  15.400  13.870  1.00  0.00            
ATOM    161  H13 ER3     2      23.810  16.370  13.900  1.00  0.00            
TER
ENDMDL
MODEL        1
ATOM      1  H1  ACD     1      14.720  16.270  23.050  1.00  0.00            
ATOM      2  O1  ACD     1      14.220  17.040  23.340  1.00  0.00            
ATOM      3  C1  ACD     1      13.000  17.190  22.550  1.00  0.00            
ATOM      4  H2  ACD     1      12.420  18.010  22.980  1.00  0.00            
ATOM      5  H3  ACD     1      12.340  16.320  22.670  1.00  0.00            
ATOM      6  C2  ACD     1      13.190  17.450  21.020  1.00  0.00            
ATOM      7  H4  ACD     1      14.140  18.000  20.940  1.00  0.00            
ATOM      8  O2  ACD     1      13.290  16.200  20.330  1.00  0.00            
ATOM      9  C3  ACD     1      13.380  16.200  18.940  1.00  0.00            
ATOM     10  H5  ACD     1      13.630  15.200  18.580  1.00  0.00            
ATOM     11  O3  ACD     1      14.390  17.140  18.570  1.00  0.00            
ATOM     12  C4  ACD     1      15.180  16.760  17.440  1.00  0.00            
ATOM     13  H6  ACD     1      14.850  15.790  17.030  1.00  0.00            
ATOM     14  C5  ACD     1      15.180  17.870  16.370  1.00  0.00            
ATOM     15  H7  ACD     1      15.320  18.790  16.940  1.00  0.00            
ATOM     16  O4  ACD     1      13.930  18.030  15.820  1.00  0.00            
ATOM     17  H8  ACD     1      13.810  18.910  15.450  1.00  0.00            
ATOM     18  C6  ACD     1      16.220  17.640  15.280  1.00  0.00            
ATOM     19  H9  ACD     1      15.980  16.810  14.610  1.00  0.00            
ATOM     20  O5  ACD     1      16.290  18.780  14.480  1.00  0.00            
ATOM     21  H10 ACD     1      15.480  18.860  13.980  1.00  0.00            
ATOM     22  C7  ACD     1      17.570  17.380  15.880  1.00  0.00            
ATOM     23  H11 ACD     1      18.340  17.100  15.150  1.00  0.00            
ATOM     24  O6  ACD     1      17.510  16.250  16.670  1.00  0.00            
ATOM     25  C8  ACD     1      16.630  16.440  17.790  1.00  0.00            
ATOM     26  H12 ACD     1      17.020  17.290  18.350  1.00  0.00            
ATOM     27  C9  ACD     1      16.710  15.230  18.680  1.00  0.00            
ATOM     28  H13 ACD     1      17.770  15.060  18.910  1.00  0.00            
ATOM     29  H14 ACD     1      16.170  15.380  19.630  1.00  0.00            
ATOM     30  O7  ACD     1      16.290  14.000  18.130  1.00  0.00            
ATOM     31  H15 ACD     1      16.490  13.350  18.820  1.00  0.00            
ATOM     32  O8  ACD     1      18.030  18.490  16.610  1.00  0.00            
ATOM     33  C10 ACD     1      19.370  18.900  16.330  1.00  0.00            
ATOM     34  H16 ACD     1      19.860  18.420  15.470  1.00  0.00            
ATOM     35  C11 ACD     1      19.120  20.390  15.900  1.00  0.00            
ATOM     36  H17 ACD     1      18.520  20.890  16.670  1.00  0.00            
ATOM     37  O9  ACD     1      18.440  20.450  14.650  1.00  0.00            
ATOM     38  H18 ACD     1      17.640  19.930  14.710  1.00  0.00            
ATOM     39  C12 ACD     1      20.520  21.020  15.870  1.00  0.00            
ATOM     40  H19 ACD     1      21.220  20.430  15.270  1.00  0.00            
ATOM     41  O10 ACD     1      20.400  22.350  15.370  1.00  0.00            
ATOM     42  H20 ACD     1      19.530  22.230  14.980  1.00  0.00            
ATOM     43  C13 ACD     1      21.210  20.990  17.210  1.00  0.00            
ATOM     44  H21 ACD     1      22.230  21.350  17.130  1.00  0.00            
ATOM     45  O11 ACD     1      21.340  19.590  17.470  1.00  0.00            
ATOM     46  C14 ACD     1      20.100  18.840  17.660  1.00  0.00            
ATOM     47  H22 ACD     1      19.470  19.360  18.400  1.00  0.00            
ATOM     48  C15 ACD     1      20.380  17.390  18.140  1.00  0.00            
ATOM     49  H23 ACD     1      19.420  16.850  18.170  1.00  0.00            
ATOM     50  H24 ACD     1      20.990  16.760  17.470  1.00  0.00            
ATOM     51  O12 ACD     1      21.030  17.360  19.400  1.00  0.00            
ATOM     52  H25 ACD     1      21.950  17.560  19.230  1.00  0.00            
ATOM     53  O13 ACD     1      20.300  21.650  18.100  1.00  0.00            
ATOM     54  C16 ACD     1      20.840  22.650  18.940  1.00  0.00            
ATOM     55  H26 ACD     1      21.910  22.860  18.810  1.00  0.00            
ATOM     56  C17 ACD     1      20.060  23.900  18.420  1.00  0.00            
ATOM     57  H27 ACD     1      19.040  23.530  18.270  1.00  0.00            
ATOM     58  O14 ACD     1      20.680  24.530  17.260  1.00  0.00            
ATOM     59  H28 ACD     1      20.350  24.000  16.530  1.00  0.00            
ATOM     60  C18 ACD     1      19.910  24.980  19.510  1.00  0.00            
ATOM     61  H29 ACD     1      20.950  25.280  19.700  1.00  0.00            
ATOM     62  O15 ACD     1      19.040  26.120  19.240  1.00  0.00            
ATOM     63  H30 ACD     1      18.200  25.970  19.690  1.00  0.00            
ATOM     64  C19 ACD     1      19.440  24.400  20.890  1.00  0.00            
ATOM     65  H31 ACD     1      19.480  25.150  21.690  1.00  0.00            
ATOM     66  O16 ACD     1      20.290  23.300  21.280  1.00  0.00            
ATOM     67  C20 ACD     1      20.590  22.230  20.370  1.00  0.00            
ATOM     68  H32 ACD     1      19.650  21.660  20.430  1.00  0.00            
ATOM     69  C21 ACD     1      21.670  21.350  20.980  1.00  0.00            
ATOM     70  H33 ACD     1      21.490  21.060  22.020  1.00  0.00            
ATOM     71  H34 ACD     1      21.680  20.370  20.500  1.00  0.00            
ATOM     72  O17 ACD     1      22.930  22.060  20.810  1.00  0.00            
ATOM     73  H35 ACD     1      23.640  21.630  21.290  1.00  0.00            
ATOM     74  O18 ACD     1      18.060  24.030  20.820  1.00  0.00            
ATOM     75  C22 ACD     1      17.190  24.470  21.820  1.00  0.00            
ATOM     76  H36 ACD     1      17.740  25.120  22.520  1.00  0.00            
ATOM     77  C23 ACD     1      15.940  25.190  21.260  1.00  0.00            
ATOM     78  H37 ACD     1      15.540  24.510  20.490  1.00  0.00            
ATOM     79  O19 ACD     1      16.410  26.460  20.730  1.00  0.00            
ATOM     80  H38 ACD     1      15.650  26.900  20.340  1.00  0.00            
ATOM     81  C24 ACD     1      14.800  25.430  22.270  1.00  0.00            
ATOM     82  H39 ACD     1      15.050  26.140  23.070  1.00  0.00            
ATOM     83  O20 ACD     1      13.620  25.800  21.610  1.00  0.00            
ATOM     84  H40 ACD     1      12.940  25.920  22.280  1.00  0.00            
ATOM     85  C25 ACD     1      14.460  24.090  22.990  1.00  0.00            
ATOM     86  H41 ACD     1      13.830  24.250  23.870  1.00  0.00            
ATOM     87  O21 ACD     1      15.670  23.750  23.560  1.00  0.00            
ATOM     88  C26 ACD     1      16.750  23.390  22.750  1.00  0.00            
ATOM     89  H42 ACD     1      16.450  22.510  22.160  1.00  0.00            
ATOM     90  C27 ACD     1      17.940  23.090  23.750  1.00  0.00            
ATOM     91  H43 ACD     1      18.910  23.230  23.250  1.00  0.00            
ATOM     92  H44 ACD     1      17.940  23.890  24.500  1.00  0.00            
ATOM     93  O22 ACD     1      17.810  21.790  24.530  1.00  0.00            
ATOM     94  H45 ACD     1      18.160  21.050  24.030  1.00  0.00            
ATOM     95  O23 ACD     1      13.990  23.120  22.110  1.00  0.00            
ATOM     96  C28 ACD     1      12.680  22.650  22.250  1.00  0.00            
ATOM     97  H46 ACD     1      11.930  23.280  22.740  1.00  0.00            
ATOM     98  C29 ACD     1      12.790  21.400  23.050  1.00  0.00            
ATOM     99  H47 ACD     1      13.610  20.780  22.690  1.00  0.00            
ATOM    100  O24 ACD     1      11.590  20.690  22.830  1.00  0.00            
ATOM    101  C30 ACD     1      13.060  21.560  24.540  1.00  0.00            
ATOM    102  H48 ACD     1      12.920  20.610  25.070  1.00  0.00            
ATOM    103  H49 ACD     1      14.110  21.830  24.750  1.00  0.00            
ATOM    104  O25 ACD     1      12.160  22.460  25.120  1.00  0.00            
ATOM    105  H50 ACD     1      12.380  22.540  26.050  1.00  0.00            
ATOM    106  C31 ACD     1      12.190  22.490  20.820  1.00  0.00            
ATOM    107  H51 ACD     1      12.920  21.950  20.200  1.00  0.00            
ATOM    108  O26 ACD     1      11.880  23.840  20.310  1.00  0.00            
ATOM    109  H52 ACD     1      12.700  24.330  20.470  1.00  0.00            
ATOM    110  C32 ACD     1      10.950  21.640  20.750  1.00  0.00            
ATOM    111  H53 ACD     1      10.140  22.110  21.320  1.00  0.00            
ATOM    112  O27 ACD     1      10.440  21.440  19.410  1.00  0.00            
ATOM    113  H54 ACD     1      10.160  22.270  19.020  1.00  0.00            
ATOM    114  C33 ACD     1      11.210  20.330  21.540  1.00  0.00            
ATOM    115  H55 ACD     1      10.270  19.780  21.610  1.00  0.00            
ATOM    116  O28 ACD     1      12.240  19.590  20.920  1.00  0.00            
ATOM    117  C34 ACD     1      11.960  18.270  20.560  1.00  0.00            
ATOM    118  H56 ACD     1      11.060  17.900  21.060  1.00  0.00            
ATOM    119  C35 ACD     1      11.800  18.240  19.030  1.00  0.00            
ATOM    120  H57 ACD     1      12.570  18.890  18.580  1.00  0.00            
ATOM    121  O29 ACD     1      10.560  18.780  18.750  1.00  0.00            
ATOM    122  H58 ACD     1      10.670  19.640  19.160  1.00  0.00            
ATOM    123  C36 ACD     1      12.000  16.800  18.490  1.00  0.00            
ATOM    124  H59 ACD     1      11.210  16.160  18.920  1.00  0.00            
ATOM    125  O30 ACD     1      11.880  16.800  17.050  1.00  0.00            
ATOM    126  H60 ACD     1      12.620  17.370  16.810  1.00  0.00            
ATOM    127  C1  ER3     2      17.350  17.520  21.600  1.00  0.00            
ATOM    128  O1  ER3     2      16.470  18.060  20.570  1.00  0.00            
ATOM    129  C2  ER3     2      16.610  19.380  20.200  1.00  0.00            
ATOM    130  O2  ER3     2      17.500  20.130  20.510  1.00  0.00            
ATOM    131  N1  ER3     2      15.550  19.730  19.490  1.00  0.00            
ATOM    132  C3  ER3     2      15.320  20.900  18.860  1.00  0.00            
ATOM    133  N2  ER3     2      14.210  21.080  18.110  1.00  0.00            
ATOM    134  C4  ER3     2      14.490  22.300  17.580  1.00  0.00            
ATOM    135  C5  ER3     2      13.610  22.920  16.760  1.00  0.00            
ATOM    136  C6  ER3     2      13.940  24.190  16.310  1.00  0.00            
ATOM    137  C7  ER3     2      15.110  24.830  16.720  1.00  0.00            
ATOM    138  C8  ER3     2      15.350  26.320  16.380  1.00  0.00            
ATOM    139  O3  ER3     2      14.360  27.110  16.430  1.00  0.00            
ATOM    140  C9  ER3     2      16.730  26.850  16.280  1.00  0.00            
ATOM    141  C10 ER3     2      17.780  26.110  15.760  1.00  0.00            
ATOM    142  C11 ER3     2      19.100  26.670  15.580  1.00  0.00            
ATOM    143  C12 ER3     2      19.330  28.050  15.960  1.00  0.00            
ATOM    144  C13 ER3     2      18.300  28.790  16.460  1.00  0.00            
ATOM    145  C14 ER3     2      17.020  28.250  16.540  1.00  0.00            
ATOM    146  C15 ER3     2      16.070  24.090  17.510  1.00  0.00            
ATOM    147  C16 ER3     2      15.680  22.880  18.010  1.00  0.00            
ATOM    148  N3  ER3     2      16.280  21.940  18.810  1.00  0.00            
ATOM    149  H1  ER3     2      17.160  17.990  22.570  1.00  0.00            
ATOM    150  H2  ER3     2      17.180  16.450  21.810  1.00  0.00            
ATOM    151  H3  ER3     2      18.390  17.670  21.290  1.00  0.00            
ATOM    152  H4  ER3     2      14.840  19.010  19.440  1.00  0.00            
ATOM    153  H5  ER3     2      12.650  22.440  16.620  1.00  0.00            
ATOM    154  H6  ER3     2      13.200  24.720  15.720  1.00  0.00            
ATOM    155  H7  ER3     2      17.670  25.060  15.510  1.00  0.00            
ATOM    156  H8  ER3     2      19.980  26.150  15.220  1.00  0.00            
ATOM    157  H9  ER3     2      20.250  28.590  15.730  1.00  0.00            
ATOM    158  H10 ER3     2      18.520  29.830  16.690  1.00  0.00            
ATOM    159  H11 ER3     2      16.290  28.820  17.100  1.00  0.00            
ATOM    160  H12 ER3     2      16.950  24.610  17.880  1.00  0.00            
ATOM    161  H13 ER3     2      17.240  21.850  19.110  1.00  0.00            
TER
ENDMDL
MODEL        1
ATOM      1  H1  ACD     1      33.580   7.280  20.830  1.00  0.00            
ATOM      2  O1  ACD     1      33.990   7.080  19.980  1.00  0.00            
ATOM      3  C1  ACD     1      33.000   6.660  19.040  1.00  0.00            
ATOM      4  H2  ACD     1      32.260   7.470  19.050  1.00  0.00            
ATOM      5  H3  ACD     1      32.470   5.850  19.560  1.00  0.00            
ATOM      6  C2  ACD     1      33.470   6.400  17.560  1.00  0.00            
ATOM      7  H4  ACD     1      32.570   6.070  17.040  1.00  0.00            
ATOM      8  O2  ACD     1      34.160   7.540  17.050  1.00  0.00            
ATOM      9  C3  ACD     1      34.560   7.400  15.680  1.00  0.00            
ATOM     10  H5  ACD     1      35.080   8.270  15.270  1.00  0.00            
ATOM     11  O3  ACD     1      33.400   7.100  14.880  1.00  0.00            
ATOM     12  C4  ACD     1      33.370   7.540  13.510  1.00  0.00            
ATOM     13  H6  ACD     1      34.360   7.810  13.110  1.00  0.00            
ATOM     14  C5  ACD     1      32.950   6.310  12.640  1.00  0.00            
ATOM     15  H7  ACD     1      32.070   5.870  13.130  1.00  0.00            
ATOM     16  O4  ACD     1      33.910   5.300  12.570  1.00  0.00            
ATOM     17  H8  ACD     1      33.430   4.780  11.920  1.00  0.00            
ATOM     18  C6  ACD     1      32.410   6.640  11.180  1.00  0.00            
ATOM     19  H9  ACD     1      33.300   6.830  10.570  1.00  0.00            
ATOM     20  O5  ACD     1      31.690   5.460  10.700  1.00  0.00            
ATOM     21  H10 ACD     1      30.770   5.740  10.710  1.00  0.00            
ATOM     22  C7  ACD     1      31.510   7.860  11.340  1.00  0.00            
ATOM     23  H11 ACD     1      31.290   8.300  10.360  1.00  0.00            
ATOM     24  O6  ACD     1      32.080   8.940  11.990  1.00  0.00            
ATOM     25  C8  ACD     1      32.490   8.770  13.380  1.00  0.00            
ATOM     26  H12 ACD     1      31.520   8.680  13.880  1.00  0.00            
ATOM     27  C9  ACD     1      33.110   9.990  13.940  1.00  0.00            
ATOM     28  H13 ACD     1      32.500  10.900  13.940  1.00  0.00            
ATOM     29  H14 ACD     1      33.300   9.780  15.000  1.00  0.00            
ATOM     30  O7  ACD     1      34.310  10.400  13.270  1.00  0.00            
ATOM     31  H15 ACD     1      34.650  11.070  13.880  1.00  0.00            
ATOM     32  O8  ACD     1      30.350   7.420  12.040  1.00  0.00            
ATOM     33  C10 ACD     1      29.070   7.830  11.600  1.00  0.00            
ATOM     34  H16 ACD     1      29.180   8.670  10.900  1.00  0.00            
ATOM     35  C11 ACD     1      28.470   6.630  10.810  1.00  0.00            
ATOM     36  H17 ACD     1      28.640   5.750  11.440  1.00  0.00            
ATOM     37  O9  ACD     1      29.130   6.410   9.570  1.00  0.00            
ATOM     38  H18 ACD     1      28.840   5.610   9.130  1.00  0.00            
ATOM     39  C12 ACD     1      26.930   6.860  10.700  1.00  0.00            
ATOM     40  H19 ACD     1      26.860   7.740  10.050  1.00  0.00            
ATOM     41  O10 ACD     1      26.270   5.690  10.130  1.00  0.00            
ATOM     42  H20 ACD     1      26.360   5.730   9.180  1.00  0.00            
ATOM     43  C13 ACD     1      26.320   7.030  12.060  1.00  0.00            
ATOM     44  H21 ACD     1      25.240   7.210  12.120  1.00  0.00            
ATOM     45  O11 ACD     1      26.940   8.170  12.610  1.00  0.00            
ATOM     46  C14 ACD     1      28.340   8.240  12.800  1.00  0.00            
ATOM     47  H22 ACD     1      28.670   7.590  13.620  1.00  0.00            
ATOM     48  C15 ACD     1      28.680   9.630  13.360  1.00  0.00            
ATOM     49  H23 ACD     1      28.060   9.920  14.220  1.00  0.00            
ATOM     50  H24 ACD     1      29.710   9.610  13.730  1.00  0.00            
ATOM     51  O12 ACD     1      28.710  10.660  12.360  1.00  0.00            
ATOM     52  H25 ACD     1      29.050  11.500  12.680  1.00  0.00            
ATOM     53  O13 ACD     1      26.730   5.940  12.920  1.00  0.00            
ATOM     54  C16 ACD     1      25.730   5.000  13.300  1.00  0.00            
ATOM     55  H26 ACD     1      24.800   5.190  12.750  1.00  0.00            
ATOM     56  C17 ACD     1      26.000   3.620  12.820  1.00  0.00            
ATOM     57  H27 ACD     1      27.060   3.390  13.020  1.00  0.00            
ATOM     58  O14 ACD     1      25.770   3.470  11.350  1.00  0.00            
ATOM     59  H28 ACD     1      26.140   4.240  10.910  1.00  0.00            
ATOM     60  C18 ACD     1      25.310   2.550  13.580  1.00  0.00            
ATOM     61  H29 ACD     1      24.230   2.570  13.370  1.00  0.00            
ATOM     62  O15 ACD     1      25.930   1.260  13.320  1.00  0.00            
ATOM     63  H30 ACD     1      25.650   0.950  12.460  1.00  0.00            
ATOM     64  C19 ACD     1      25.470   2.870  15.080  1.00  0.00            
ATOM     65  H31 ACD     1      24.870   2.140  15.620  1.00  0.00            
ATOM     66  O16 ACD     1      24.880   4.080  15.350  1.00  0.00            
ATOM     67  C20 ACD     1      25.510   5.180  14.750  1.00  0.00            
ATOM     68  H32 ACD     1      26.500   5.330  15.190  1.00  0.00            
ATOM     69  C21 ACD     1      24.590   6.380  14.990  1.00  0.00            
ATOM     70  H33 ACD     1      25.120   7.280  14.670  1.00  0.00            
ATOM     71  H34 ACD     1      23.700   6.260  14.360  1.00  0.00            
ATOM     72  O17 ACD     1      24.370   6.660  16.430  1.00  0.00            
ATOM     73  H35 ACD     1      24.020   7.550  16.470  1.00  0.00            
ATOM     74  O18 ACD     1      26.900   2.800  15.440  1.00  0.00            
ATOM     75  C22 ACD     1      27.140   2.100  16.610  1.00  0.00            
ATOM     76  H36 ACD     1      26.300   1.540  17.050  1.00  0.00            
ATOM     77  C23 ACD     1      28.150   1.030  16.250  1.00  0.00            
ATOM     78  H37 ACD     1      29.040   1.470  15.780  1.00  0.00            
ATOM     79  O19 ACD     1      27.480   0.080  15.380  1.00  0.00            
ATOM     80  H38 ACD     1      27.170   0.550  14.600  1.00  0.00            
ATOM     81  C24 ACD     1      28.580   0.320  17.530  1.00  0.00            
ATOM     82  H39 ACD     1      27.730  -0.260  17.890  1.00  0.00            
ATOM     83  O20 ACD     1      29.640  -0.560  17.210  1.00  0.00            
ATOM     84  H40 ACD     1      29.160  -1.170  16.640  1.00  0.00            
ATOM     85  C25 ACD     1      29.020   1.320  18.650  1.00  0.00            
ATOM     86  H41 ACD     1      29.290   0.710  19.520  1.00  0.00            
ATOM     87  O21 ACD     1      27.950   2.180  18.900  1.00  0.00            
ATOM     88  C26 ACD     1      27.590   2.950  17.790  1.00  0.00            
ATOM     89  H42 ACD     1      28.440   3.590  17.540  1.00  0.00            
ATOM     90  C27 ACD     1      26.520   3.930  18.310  1.00  0.00            
ATOM     91  H43 ACD     1      26.990   4.600  19.040  1.00  0.00            
ATOM     92  H44 ACD     1      26.180   4.580  17.490  1.00  0.00            
ATOM     93  O22 ACD     1      25.370   3.210  18.860  1.00  0.00            
ATOM     94  H45 ACD     1      25.740   2.370  19.140  1.00  0.00            
ATOM     95  O23 ACD     1      30.150   1.930  18.180  1.00  0.00            
ATOM     96  C28 ACD     1      31.370   1.850  18.890  1.00  0.00            
ATOM     97  H46 ACD     1      31.350   1.110  19.700  1.00  0.00            
ATOM     98  C29 ACD     1      31.560   3.240  19.500  1.00  0.00            
ATOM     99  H47 ACD     1      31.210   3.900  18.700  1.00  0.00            
ATOM    100  O24 ACD     1      32.980   3.410  19.880  1.00  0.00            
ATOM    101  C30 ACD     1      30.680   3.650  20.780  1.00  0.00            
ATOM    102  H48 ACD     1      29.620   3.360  20.700  1.00  0.00            
ATOM    103  H49 ACD     1      31.070   3.080  21.640  1.00  0.00            
ATOM    104  O25 ACD     1      30.770   5.060  21.070  1.00  0.00            
ATOM    105  H50 ACD     1      31.710   5.240  21.200  1.00  0.00            
ATOM    106  C31 ACD     1      32.430   1.420  17.860  1.00  0.00            
ATOM    107  H51 ACD     1      32.350   2.000  16.930  1.00  0.00            
ATOM    108  O26 ACD     1      32.210   0.080  17.520  1.00  0.00            
ATOM    109  H52 ACD     1      31.290   0.060  17.250  1.00  0.00            
ATOM    110  C32 ACD     1      33.850   1.640  18.390  1.00  0.00            
ATOM    111  H53 ACD     1      34.010   1.000  19.260  1.00  0.00            
ATOM    112  O27 ACD     1      34.780   1.410  17.270  1.00  0.00            
ATOM    113  H54 ACD     1      34.840   2.220  16.750  1.00  0.00            
ATOM    114  C33 ACD     1      33.940   3.130  18.840  1.00  0.00            
ATOM    115  H55 ACD     1      34.920   3.360  19.280  1.00  0.00            
ATOM    116  O28 ACD     1      33.650   3.940  17.690  1.00  0.00            
ATOM    117  C34 ACD     1      34.410   5.200  17.560  1.00  0.00            
ATOM    118  H56 ACD     1      35.130   5.260  18.390  1.00  0.00            
ATOM    119  C35 ACD     1      35.140   5.090  16.210  1.00  0.00            
ATOM    120  H57 ACD     1      34.410   4.780  15.460  1.00  0.00            
ATOM    121  O29 ACD     1      36.140   4.080  16.330  1.00  0.00            
ATOM    122  H58 ACD     1      36.610   4.210  17.160  1.00  0.00            
ATOM    123  C36 ACD     1      35.610   6.420  15.650  1.00  0.00            
ATOM    124  H59 ACD     1      36.440   6.780  16.270  1.00  0.00            
ATOM    125  O30 ACD     1      36.040   6.150  14.320  1.00  0.00            
ATOM    126  H60 ACD     1      35.210   5.940  13.890  1.00  0.00            
ATOM    127  C1  ER3     2      28.410   7.570  17.200  1.00  0.00            
ATOM    128  O1  ER3     2      28.600   6.700  16.060  1.00  0.00            
ATOM    129  C2  ER3     2      29.470   5.650  15.970  1.00  0.00            
ATOM    130  O2  ER3     2      30.110   5.180  16.900  1.00  0.00            
ATOM    131  N1  ER3     2      29.400   5.170  14.770  1.00  0.00            
ATOM    132  C3  ER3     2      30.060   4.180  14.260  1.00  0.00            
ATOM    133  N2  ER3     2      29.850   3.970  12.970  1.00  0.00            
ATOM    134  C4  ER3     2      30.570   2.880  12.720  1.00  0.00            
ATOM    135  C5  ER3     2      30.600   2.160  11.500  1.00  0.00            
ATOM    136  C6  ER3     2      31.360   1.010  11.430  1.00  0.00            
ATOM    137  C7  ER3     2      32.230   0.590  12.560  1.00  0.00            
ATOM    138  C8  ER3     2      33.040  -0.710  12.430  1.00  0.00            
ATOM    139  O3  ER3     2      32.570  -1.620  11.720  1.00  0.00            
ATOM    140  C9  ER3     2      34.320  -0.880  13.270  1.00  0.00            
ATOM    141  C10 ER3     2      34.810  -2.170  13.470  1.00  0.00            
ATOM    142  C11 ER3     2      35.880  -2.410  14.290  1.00  0.00            
ATOM    143  C12 ER3     2      36.660  -1.360  14.750  1.00  0.00            
ATOM    144  C13 ER3     2      36.320  -0.040  14.380  1.00  0.00            
ATOM    145  C14 ER3     2      35.160   0.200  13.660  1.00  0.00            
ATOM    146  C15 ER3     2      32.040   1.240  13.830  1.00  0.00            
ATOM    147  C16 ER3     2      31.290   2.430  13.810  1.00  0.00            
ATOM    148  N3  ER3     2      30.870   3.210  14.830  1.00  0.00            
ATOM    149  H1  ER3     2      27.940   6.970  17.980  1.00  0.00            
ATOM    150  H2  ER3     2      29.390   8.000  17.420  1.00  0.00            
ATOM    151  H3  ER3     2      27.740   8.410  16.950  1.00  0.00            
ATOM    152  H4  ER3     2      28.880   5.700  14.090  1.00  0.00            
ATOM    153  H5  ER3     2      29.990   2.500  10.660  1.00  0.00            
ATOM    154  H6  ER3     2      31.310   0.440  10.500  1.00  0.00            
ATOM    155  H7  ER3     2      34.270  -3.030  13.100  1.00  0.00            
ATOM    156  H8  ER3     2      36.140  -3.450  14.460  1.00  0.00            
ATOM    157  H9  ER3     2      37.540  -1.510  15.380  1.00  0.00            
ATOM    158  H10 ER3     2      36.870   0.760  14.850  1.00  0.00            
ATOM    159  H11 ER3     2      34.830   1.230  13.500  1.00  0.00            
ATOM    160  H12 ER3     2      32.470   0.810  14.730  1.00  0.00            
ATOM    161  H13 ER3     2      31.060   3.220  15.820  1.00  0.00            
TER
ENDMDL
MODEL        1
ATOM      1  H1  ACD     1      17.590  25.730  20.780  1.00  0.00            
ATOM      2  O1  ACD     1      17.310  24.900  20.390  1.00  0.00            
ATOM      3  C1  ACD     1      16.770  24.170  21.420  1.00  0.00            
ATOM      4  H2  ACD     1      16.000  23.490  21.030  1.00  0.00            
ATOM      5  H3  ACD     1      16.230  24.850  22.100  1.00  0.00            
ATOM      6  C2  ACD     1      17.780  23.270  22.150  1.00  0.00            
ATOM      7  H4  ACD     1      18.580  23.020  21.440  1.00  0.00            
ATOM      8  O2  ACD     1      18.340  24.220  23.130  1.00  0.00            
ATOM      9  C3  ACD     1      19.230  23.630  24.030  1.00  0.00            
ATOM     10  H5  ACD     1      19.710  24.450  24.560  1.00  0.00            
ATOM     11  O3  ACD     1      20.240  22.900  23.370  1.00  0.00            
ATOM     12  C4  ACD     1      21.600  23.380  23.560  1.00  0.00            
ATOM     13  H6  ACD     1      21.610  24.180  24.310  1.00  0.00            
ATOM     14  C5  ACD     1      22.420  22.180  24.140  1.00  0.00            
ATOM     15  H7  ACD     1      22.260  21.350  23.450  1.00  0.00            
ATOM     16  O4  ACD     1      21.970  21.800  25.440  1.00  0.00            
ATOM     17  H8  ACD     1      22.790  21.600  25.900  1.00  0.00            
ATOM     18  C6  ACD     1      23.900  22.610  24.210  1.00  0.00            
ATOM     19  H9  ACD     1      24.020  23.480  24.870  1.00  0.00            
ATOM     20  O5  ACD     1      24.670  21.540  24.620  1.00  0.00            
ATOM     21  H10 ACD     1      25.020  21.010  23.900  1.00  0.00            
ATOM     22  C7  ACD     1      24.400  23.150  22.830  1.00  0.00            
ATOM     23  H11 ACD     1      25.370  23.590  23.070  1.00  0.00            
ATOM     24  O6  ACD     1      23.500  24.280  22.500  1.00  0.00            
ATOM     25  C8  ACD     1      22.170  23.920  22.250  1.00  0.00            
ATOM     26  H12 ACD     1      22.020  23.100  21.530  1.00  0.00            
ATOM     27  C9  ACD     1      21.330  25.160  21.770  1.00  0.00            
ATOM     28  H13 ACD     1      20.330  24.840  21.450  1.00  0.00            
ATOM     29  H14 ACD     1      21.280  25.880  22.600  1.00  0.00            
ATOM     30  O7  ACD     1      22.020  25.790  20.680  1.00  0.00            
ATOM     31  H15 ACD     1      22.960  25.660  20.790  1.00  0.00            
ATOM     32  O8  ACD     1      24.430  22.140  21.840  1.00  0.00            
ATOM     33  C10 ACD     1      25.750  21.860  21.320  1.00  0.00            
ATOM     34  H16 ACD     1      26.490  22.440  21.890  1.00  0.00            
ATOM     35  C11 ACD     1      26.040  20.360  21.580  1.00  0.00            
ATOM     36  H17 ACD     1      25.250  19.800  21.070  1.00  0.00            
ATOM     37  O9  ACD     1      26.140  20.030  23.010  1.00  0.00            
ATOM     38  H18 ACD     1      26.180  19.070  23.060  1.00  0.00            
ATOM     39  C12 ACD     1      27.280  19.920  20.830  1.00  0.00            
ATOM     40  H19 ACD     1      28.210  20.400  21.160  1.00  0.00            
ATOM     41  O10 ACD     1      27.340  18.520  21.020  1.00  0.00            
ATOM     42  H20 ACD     1      27.800  18.100  20.290  1.00  0.00            
ATOM     43  C13 ACD     1      27.100  20.270  19.320  1.00  0.00            
ATOM     44  H21 ACD     1      27.990  19.960  18.750  1.00  0.00            
ATOM     45  O11 ACD     1      26.890  21.660  19.120  1.00  0.00            
ATOM     46  C14 ACD     1      25.760  22.190  19.800  1.00  0.00            
ATOM     47  H22 ACD     1      24.820  21.790  19.390  1.00  0.00            
ATOM     48  C15 ACD     1      25.520  23.690  19.480  1.00  0.00            
ATOM     49  H23 ACD     1      24.630  23.930  20.070  1.00  0.00            
ATOM     50  H24 ACD     1      26.350  24.290  19.880  1.00  0.00            
ATOM     51  O12 ACD     1      25.420  23.850  18.090  1.00  0.00            
ATOM     52  H25 ACD     1      26.300  23.610  17.800  1.00  0.00            
ATOM     53  O13 ACD     1      26.060  19.500  18.640  1.00  0.00            
ATOM     54  C16 ACD     1      26.180  19.170  17.280  1.00  0.00            
ATOM     55  H26 ACD     1      27.260  19.100  17.070  1.00  0.00            
ATOM     56  C17 ACD     1      25.670  17.710  17.220  1.00  0.00            
ATOM     57  H27 ACD     1      24.940  17.540  18.030  1.00  0.00            
ATOM     58  O14 ACD     1      26.750  16.760  17.420  1.00  0.00            
ATOM     59  H28 ACD     1      27.260  17.160  18.140  1.00  0.00            
ATOM     60  C18 ACD     1      24.910  17.390  16.010  1.00  0.00            
ATOM     61  H29 ACD     1      25.540  17.270  15.130  1.00  0.00            
ATOM     62  O15 ACD     1      24.200  16.160  16.130  1.00  0.00            
ATOM     63  H30 ACD     1      23.750  16.130  16.980  1.00  0.00            
ATOM     64  C19 ACD     1      23.890  18.420  15.690  1.00  0.00            
ATOM     65  H31 ACD     1      23.340  18.300  14.750  1.00  0.00            
ATOM     66  O16 ACD     1      24.670  19.620  15.380  1.00  0.00            
ATOM     67  C20 ACD     1      25.500  20.190  16.380  1.00  0.00            
ATOM     68  H32 ACD     1      24.870  20.830  17.010  1.00  0.00            
ATOM     69  C21 ACD     1      26.470  21.090  15.680  1.00  0.00            
ATOM     70  H33 ACD     1      26.060  22.050  15.320  1.00  0.00            
ATOM     71  H34 ACD     1      27.200  21.440  16.430  1.00  0.00            
ATOM     72  O17 ACD     1      27.250  20.440  14.700  1.00  0.00            
ATOM     73  H35 ACD     1      28.080  20.890  14.480  1.00  0.00            
ATOM     74  O18 ACD     1      22.960  18.530  16.750  1.00  0.00            
ATOM     75  C22 ACD     1      21.680  18.030  16.470  1.00  0.00            
ATOM     76  H36 ACD     1      21.570  17.340  15.630  1.00  0.00            
ATOM     77  C23 ACD     1      21.270  17.350  17.790  1.00  0.00            
ATOM     78  H37 ACD     1      21.260  18.160  18.520  1.00  0.00            
ATOM     79  O19 ACD     1      22.220  16.300  18.090  1.00  0.00            
ATOM     80  H38 ACD     1      21.840  15.860  18.860  1.00  0.00            
ATOM     81  C24 ACD     1      19.840  16.820  17.610  1.00  0.00            
ATOM     82  H39 ACD     1      19.850  16.180  16.720  1.00  0.00            
ATOM     83  O20 ACD     1      19.310  16.040  18.690  1.00  0.00            
ATOM     84  H40 ACD     1      18.740  16.570  19.250  1.00  0.00            
ATOM     85  C25 ACD     1      18.940  18.050  17.340  1.00  0.00            
ATOM     86  H41 ACD     1      17.950  17.640  17.120  1.00  0.00            
ATOM     87  O21 ACD     1      19.360  18.700  16.120  1.00  0.00            
ATOM     88  C26 ACD     1      20.710  19.220  16.220  1.00  0.00            
ATOM     89  H42 ACD     1      20.720  19.890  17.090  1.00  0.00            
ATOM     90  C27 ACD     1      21.070  19.980  14.870  1.00  0.00            
ATOM     91  H43 ACD     1      22.110  20.310  14.880  1.00  0.00            
ATOM     92  H44 ACD     1      20.960  19.260  14.040  1.00  0.00            
ATOM     93  O22 ACD     1      20.360  21.180  14.660  1.00  0.00            
ATOM     94  H45 ACD     1      20.820  21.710  14.000  1.00  0.00            
ATOM     95  O23 ACD     1      18.990  18.920  18.490  1.00  0.00            
ATOM     96  C28 ACD     1      17.700  19.320  18.980  1.00  0.00            
ATOM     97  H46 ACD     1      16.840  19.160  18.300  1.00  0.00            
ATOM     98  C29 ACD     1      17.690  20.820  19.250  1.00  0.00            
ATOM     99  H47 ACD     1      18.510  20.980  19.960  1.00  0.00            
ATOM    100  O24 ACD     1      16.490  21.150  19.890  1.00  0.00            
ATOM    101  C30 ACD     1      17.850  21.540  17.980  1.00  0.00            
ATOM    102  H48 ACD     1      18.900  21.510  17.640  1.00  0.00            
ATOM    103  H49 ACD     1      17.120  21.090  17.290  1.00  0.00            
ATOM    104  O25 ACD     1      17.470  22.920  17.980  1.00  0.00            
ATOM    105  H50 ACD     1      17.970  23.420  18.640  1.00  0.00            
ATOM    106  C31 ACD     1      17.430  18.550  20.230  1.00  0.00            
ATOM    107  H51 ACD     1      18.200  18.810  20.970  1.00  0.00            
ATOM    108  O26 ACD     1      17.350  17.070  20.130  1.00  0.00            
ATOM    109  H52 ACD     1      16.660  16.750  20.710  1.00  0.00            
ATOM    110  C32 ACD     1      16.180  19.060  20.860  1.00  0.00            
ATOM    111  H53 ACD     1      15.320  19.000  20.190  1.00  0.00            
ATOM    112  O27 ACD     1      15.860  18.310  22.040  1.00  0.00            
ATOM    113  H54 ACD     1      15.500  19.000  22.610  1.00  0.00            
ATOM    114  C33 ACD     1      16.230  20.570  21.150  1.00  0.00            
ATOM    115  H55 ACD     1      15.260  20.880  21.530  1.00  0.00            
ATOM    116  O28 ACD     1      17.340  20.850  22.080  1.00  0.00            
ATOM    117  C34 ACD     1      17.230  22.000  22.880  1.00  0.00            
ATOM    118  H56 ACD     1      16.200  22.270  23.160  1.00  0.00            
ATOM    119  C35 ACD     1      17.940  21.670  24.200  1.00  0.00            
ATOM    120  H57 ACD     1      18.750  21.020  23.860  1.00  0.00            
ATOM    121  O29 ACD     1      17.070  20.870  25.130  1.00  0.00            
ATOM    122  H58 ACD     1      16.330  21.400  25.440  1.00  0.00            
ATOM    123  C36 ACD     1      18.530  22.800  24.960  1.00  0.00            
ATOM    124  H59 ACD     1      17.720  23.450  25.330  1.00  0.00            
ATOM    125  O30 ACD     1      19.450  22.410  26.050  1.00  0.00            
ATOM    126  H60 ACD     1      20.270  22.100  25.650  1.00  0.00            
ATOM    127  C1  ER3     2      22.370  25.240  14.730  1.00  0.00            
ATOM    128  O1  ER3     2      21.970  24.560  15.950  1.00  0.00            
ATOM    129  C2  ER3     2      22.430  23.380  16.470  1.00  0.00            
ATOM    130  O2  ER3     2      23.410  22.790  16.050  1.00  0.00            
ATOM    131  N1  ER3     2      21.720  23.070  17.520  1.00  0.00            
ATOM    132  C3  ER3     2      21.830  22.090  18.380  1.00  0.00            
ATOM    133  N2  ER3     2      20.940  22.080  19.370  1.00  0.00            
ATOM    134  C4  ER3     2      21.320  20.980  20.060  1.00  0.00            
ATOM    135  C5  ER3     2      20.760  20.430  21.160  1.00  0.00            
ATOM    136  C6  ER3     2      21.420  19.360  21.780  1.00  0.00            
ATOM    137  C7  ER3     2      22.600  18.780  21.290  1.00  0.00            
ATOM    138  C8  ER3     2      23.370  17.630  21.860  1.00  0.00            
ATOM    139  O3  ER3     2      24.190  16.940  21.210  1.00  0.00            
ATOM    140  C9  ER3     2      23.330  17.370  23.330  1.00  0.00            
ATOM    141  C10 ER3     2      23.020  18.430  24.160  1.00  0.00            
ATOM    142  C11 ER3     2      22.890  18.230  25.570  1.00  0.00            
ATOM    143  C12 ER3     2      23.270  16.910  26.040  1.00  0.00            
ATOM    144  C13 ER3     2      23.740  15.910  25.180  1.00  0.00            
ATOM    145  C14 ER3     2      23.710  16.110  23.810  1.00  0.00            
ATOM    146  C15 ER3     2      23.050  19.250  20.000  1.00  0.00            
ATOM    147  C16 ER3     2      22.420  20.350  19.450  1.00  0.00            
ATOM    148  N3  ER3     2      22.760  21.120  18.340  1.00  0.00            
ATOM    149  H1  ER3     2      23.390  25.630  14.830  1.00  0.00            
ATOM    150  H2  ER3     2      22.360  24.540  13.880  1.00  0.00            
ATOM    151  H3  ER3     2      21.590  25.990  14.550  1.00  0.00            
ATOM    152  H4  ER3     2      20.970  23.740  17.660  1.00  0.00            
ATOM    153  H5  ER3     2      19.870  20.910  21.530  1.00  0.00            
ATOM    154  H6  ER3     2      20.920  18.910  22.630  1.00  0.00            
ATOM    155  H7  ER3     2      22.750  19.440  23.840  1.00  0.00            
ATOM    156  H8  ER3     2      22.630  19.070  26.210  1.00  0.00            
ATOM    157  H9  ER3     2      23.200  16.680  27.100  1.00  0.00            
ATOM    158  H10 ER3     2      24.140  15.020  25.650  1.00  0.00            
ATOM    159  H11 ER3     2      24.030  15.400  23.060  1.00  0.00            
ATOM    160  H12 ER3     2      23.840  18.850  19.370  1.00  0.00            
ATOM    161  H13 ER3     2      23.500  20.940  17.680  1.00  0.00            
TER
ENDMDL
MODEL        1
ATOM      1  H1  ACD     1      15.870  28.670  17.340  1.00  0.00            
ATOM      2  O1  ACD     1      16.670  28.890  16.860  1.00  0.00            
ATOM      3  C1  ACD     1      17.660  27.920  17.210  1.00  0.00            
ATOM      4  H2  ACD     1      17.250  26.960  17.560  1.00  0.00            
ATOM      5  H3  ACD     1      18.180  28.330  18.080  1.00  0.00            
ATOM      6  C2  ACD     1      18.730  27.600  16.220  1.00  0.00            
ATOM      7  H4  ACD     1      18.280  27.240  15.290  1.00  0.00            
ATOM      8  O2  ACD     1      19.530  28.740  16.060  1.00  0.00            
ATOM      9  C3  ACD     1      20.620  28.660  15.170  1.00  0.00            
ATOM     10  H5  ACD     1      21.150  29.620  15.150  1.00  0.00            
ATOM     11  O3  ACD     1      20.230  28.340  13.840  1.00  0.00            
ATOM     12  C4  ACD     1      19.750  29.470  13.020  1.00  0.00            
ATOM     13  H6  ACD     1      20.450  30.320  13.040  1.00  0.00            
ATOM     14  C5  ACD     1      19.920  28.950  11.680  1.00  0.00            
ATOM     15  H7  ACD     1      19.600  27.910  11.750  1.00  0.00            
ATOM     16  O4  ACD     1      21.380  29.060  11.470  1.00  0.00            
ATOM     17  H8  ACD     1      21.460  28.510  10.690  1.00  0.00            
ATOM     18  C6  ACD     1      19.240  29.660  10.600  1.00  0.00            
ATOM     19  H9  ACD     1      19.610  30.690  10.600  1.00  0.00            
ATOM     20  O5  ACD     1      19.240  28.970   9.370  1.00  0.00            
ATOM     21  H10 ACD     1      18.650  28.220   9.480  1.00  0.00            
ATOM     22  C7  ACD     1      17.780  29.710  10.930  1.00  0.00            
ATOM     23  H11 ACD     1      17.360  30.320  10.120  1.00  0.00            
ATOM     24  O6  ACD     1      17.630  30.430  12.120  1.00  0.00            
ATOM     25  C8  ACD     1      18.310  29.900  13.290  1.00  0.00            
ATOM     26  H12 ACD     1      17.810  28.990  13.640  1.00  0.00            
ATOM     27  C9  ACD     1      18.150  31.000  14.280  1.00  0.00            
ATOM     28  H13 ACD     1      18.950  30.890  15.020  1.00  0.00            
ATOM     29  H14 ACD     1      18.220  32.010  13.870  1.00  0.00            
ATOM     30  O7  ACD     1      16.870  30.880  14.940  1.00  0.00            
ATOM     31  H15 ACD     1      16.770  30.100  15.500  1.00  0.00            
ATOM     32  O8  ACD     1      17.190  28.390  10.990  1.00  0.00            
ATOM     33  C10 ACD     1      16.200  27.960  10.060  1.00  0.00            
ATOM     34  H16 ACD     1      16.230  28.550   9.140  1.00  0.00            
ATOM     35  C11 ACD     1      16.630  26.480   9.790  1.00  0.00            
ATOM     36  H17 ACD     1      16.790  25.920  10.720  1.00  0.00            
ATOM     37  O9  ACD     1      17.820  26.430   9.050  1.00  0.00            
ATOM     38  H18 ACD     1      18.010  25.490   9.100  1.00  0.00            
ATOM     39  C12 ACD     1      15.470  25.730   9.070  1.00  0.00            
ATOM     40  H19 ACD     1      15.190  26.220   8.130  1.00  0.00            
ATOM     41  O10 ACD     1      15.660  24.330   8.900  1.00  0.00            
ATOM     42  H20 ACD     1      16.320  24.030   8.270  1.00  0.00            
ATOM     43  C13 ACD     1      14.200  25.840   9.880  1.00  0.00            
ATOM     44  H21 ACD     1      13.360  25.390   9.330  1.00  0.00            
ATOM     45  O11 ACD     1      13.930  27.250   9.940  1.00  0.00            
ATOM     46  C14 ACD     1      14.830  28.020  10.720  1.00  0.00            
ATOM     47  H22 ACD     1      14.930  27.570  11.720  1.00  0.00            
ATOM     48  C15 ACD     1      14.260  29.370  10.770  1.00  0.00            
ATOM     49  H23 ACD     1      13.220  29.280  11.100  1.00  0.00            
ATOM     50  H24 ACD     1      14.810  30.000  11.480  1.00  0.00            
ATOM     51  O12 ACD     1      14.340  30.030   9.450  1.00  0.00            
ATOM     52  H25 ACD     1      13.950  30.840   9.790  1.00  0.00            
ATOM     53  O13 ACD     1      14.280  25.220  11.180  1.00  0.00            
ATOM     54  C16 ACD     1      13.190  24.350  11.450  1.00  0.00            
ATOM     55  H26 ACD     1      12.430  24.420  10.660  1.00  0.00            
ATOM     56  C17 ACD     1      13.750  22.930  11.770  1.00  0.00            
ATOM     57  H27 ACD     1      14.590  23.030  12.470  1.00  0.00            
ATOM     58  O14 ACD     1      14.370  22.480  10.550  1.00  0.00            
ATOM     59  H28 ACD     1      14.810  23.230  10.140  1.00  0.00            
ATOM     60  C18 ACD     1      12.580  22.080  12.290  1.00  0.00            
ATOM     61  H29 ACD     1      11.840  22.080  11.480  1.00  0.00            
ATOM     62  O15 ACD     1      13.100  20.790  12.590  1.00  0.00            
ATOM     63  H30 ACD     1      13.390  20.770  13.500  1.00  0.00            
ATOM     64  C19 ACD     1      11.980  22.710  13.550  1.00  0.00            
ATOM     65  H31 ACD     1      11.120  22.150  13.930  1.00  0.00            
ATOM     66  O16 ACD     1      11.450  23.990  13.170  1.00  0.00            
ATOM     67  C20 ACD     1      12.380  24.890  12.610  1.00  0.00            
ATOM     68  H32 ACD     1      13.140  25.120  13.370  1.00  0.00            
ATOM     69  C21 ACD     1      11.700  26.250  12.370  1.00  0.00            
ATOM     70  H33 ACD     1      10.900  26.450  13.100  1.00  0.00            
ATOM     71  H34 ACD     1      12.440  27.050  12.450  1.00  0.00            
ATOM     72  O17 ACD     1      11.080  26.350  11.160  1.00  0.00            
ATOM     73  H35 ACD     1      11.580  26.920  10.570  1.00  0.00            
ATOM     74  O18 ACD     1      13.060  22.760  14.450  1.00  0.00            
ATOM     75  C22 ACD     1      12.880  22.390  15.800  1.00  0.00            
ATOM     76  H36 ACD     1      11.820  22.180  15.940  1.00  0.00            
ATOM     77  C23 ACD     1      13.630  21.130  15.940  1.00  0.00            
ATOM     78  H37 ACD     1      14.590  21.280  15.410  1.00  0.00            
ATOM     79  O19 ACD     1      12.920  20.120  15.280  1.00  0.00            
ATOM     80  H38 ACD     1      13.470  19.330  15.250  1.00  0.00            
ATOM     81  C24 ACD     1      13.920  20.710  17.330  1.00  0.00            
ATOM     82  H39 ACD     1      12.990  20.330  17.760  1.00  0.00            
ATOM     83  O20 ACD     1      14.840  19.710  17.380  1.00  0.00            
ATOM     84  H40 ACD     1      15.330  19.800  18.200  1.00  0.00            
ATOM     85  C25 ACD     1      14.470  21.890  18.140  1.00  0.00            
ATOM     86  H41 ACD     1      14.630  21.610  19.180  1.00  0.00            
ATOM     87  O21 ACD     1      13.510  22.990  18.070  1.00  0.00            
ATOM     88  C26 ACD     1      13.250  23.510  16.770  1.00  0.00            
ATOM     89  H42 ACD     1      14.090  24.020  16.300  1.00  0.00            
ATOM     90  C27 ACD     1      12.130  24.540  16.780  1.00  0.00            
ATOM     91  H43 ACD     1      11.590  24.440  15.830  1.00  0.00            
ATOM     92  H44 ACD     1      11.400  24.310  17.550  1.00  0.00            
ATOM     93  O22 ACD     1      12.650  25.860  16.870  1.00  0.00            
ATOM     94  H45 ACD     1      12.010  26.540  16.630  1.00  0.00            
ATOM     95  O23 ACD     1      15.710  22.270  17.650  1.00  0.00            
ATOM     96  C28 ACD     1      16.780  22.840  18.450  1.00  0.00            
ATOM     97  H46 ACD     1      16.880  22.370  19.440  1.00  0.00            
ATOM     98  C29 ACD     1      16.650  24.420  18.620  1.00  0.00            
ATOM     99  H47 ACD     1      16.380  24.860  17.650  1.00  0.00            
ATOM    100  O24 ACD     1      17.870  24.970  19.130  1.00  0.00            
ATOM    101  C30 ACD     1      15.550  24.840  19.460  1.00  0.00            
ATOM    102  H48 ACD     1      15.880  25.850  19.730  1.00  0.00            
ATOM    103  H49 ACD     1      14.590  25.010  18.950  1.00  0.00            
ATOM    104  O25 ACD     1      15.330  24.110  20.670  1.00  0.00            
ATOM    105  H50 ACD     1      14.430  23.880  20.910  1.00  0.00            
ATOM    106  C31 ACD     1      18.100  22.470  17.720  1.00  0.00            
ATOM    107  H51 ACD     1      18.010  22.940  16.730  1.00  0.00            
ATOM    108  O26 ACD     1      18.300  21.110  17.630  1.00  0.00            
ATOM    109  H52 ACD     1      19.020  20.910  17.030  1.00  0.00            
ATOM    110  C32 ACD     1      19.320  23.190  18.350  1.00  0.00            
ATOM    111  H53 ACD     1      19.350  22.800  19.380  1.00  0.00            
ATOM    112  O27 ACD     1      20.580  22.880  17.850  1.00  0.00            
ATOM    113  H54 ACD     1      20.950  22.090  18.260  1.00  0.00            
ATOM    114  C33 ACD     1      19.030  24.720  18.350  1.00  0.00            
ATOM    115  H55 ACD     1      19.890  25.150  18.880  1.00  0.00            
ATOM    116  O28 ACD     1      18.870  25.350  17.090  1.00  0.00            
ATOM    117  C34 ACD     1      19.620  26.530  16.820  1.00  0.00            
ATOM    118  H56 ACD     1      19.970  26.930  17.790  1.00  0.00            
ATOM    119  C35 ACD     1      20.820  26.230  15.880  1.00  0.00            
ATOM    120  H57 ACD     1      20.410  25.940  14.900  1.00  0.00            
ATOM    121  O29 ACD     1      21.630  25.230  16.450  1.00  0.00            
ATOM    122  H58 ACD     1      21.170  24.400  16.610  1.00  0.00            
ATOM    123  C36 ACD     1      21.540  27.480  15.730  1.00  0.00            
ATOM    124  H59 ACD     1      22.030  27.830  16.650  1.00  0.00            
ATOM    125  O30 ACD     1      22.630  27.280  14.780  1.00  0.00            
ATOM    126  H60 ACD     1      22.460  26.660  14.070  1.00  0.00            
ATOM    127  C1  ER3     2      13.240  29.690  15.270  1.00  0.00            
ATOM    128  O1  ER3     2      13.640  28.310  15.350  1.00  0.00            
ATOM    129  C2  ER3     2      14.720  27.980  14.650  1.00  0.00            
ATOM    130  O2  ER3     2      15.390  28.710  13.920  1.00  0.00            
ATOM    131  N1  ER3     2      14.950  26.690  14.800  1.00  0.00            
ATOM    132  C3  ER3     2      15.830  25.900  14.250  1.00  0.00            
ATOM    133  N2  ER3     2      15.930  24.620  14.680  1.00  0.00            
ATOM    134  C4  ER3     2      17.050  24.190  14.070  1.00  0.00            
ATOM    135  C5  ER3     2      17.760  23.010  14.270  1.00  0.00            
ATOM    136  C6  ER3     2      18.990  22.770  13.660  1.00  0.00            
ATOM    137  C7  ER3     2      19.500  23.750  12.770  1.00  0.00            
ATOM    138  C8  ER3     2      20.740  23.550  12.010  1.00  0.00            
ATOM    139  O3  ER3     2      20.790  23.880  10.830  1.00  0.00            
ATOM    140  C9  ER3     2      22.010  23.000  12.700  1.00  0.00            
ATOM    141  C10 ER3     2      23.110  22.860  11.820  1.00  0.00            
ATOM    142  C11 ER3     2      24.340  22.420  12.350  1.00  0.00            
ATOM    143  C12 ER3     2      24.460  22.120  13.740  1.00  0.00            
ATOM    144  C13 ER3     2      23.380  22.260  14.670  1.00  0.00            
ATOM    145  C14 ER3     2      22.130  22.750  14.080  1.00  0.00            
ATOM    146  C15 ER3     2      18.760  24.970  12.560  1.00  0.00            
ATOM    147  C16 ER3     2      17.480  25.080  13.150  1.00  0.00            
ATOM    148  N3  ER3     2      16.730  26.250  13.300  1.00  0.00            
ATOM    149  H1  ER3     2      12.380  29.950  15.900  1.00  0.00            
ATOM    150  H2  ER3     2      14.060  30.390  15.480  1.00  0.00            
ATOM    151  H3  ER3     2      12.940  29.920  14.240  1.00  0.00            
ATOM    152  H4  ER3     2      14.370  26.250  15.510  1.00  0.00            
ATOM    153  H5  ER3     2      17.310  22.280  14.950  1.00  0.00            
ATOM    154  H6  ER3     2      19.520  21.880  13.970  1.00  0.00            
ATOM    155  H7  ER3     2      22.970  23.030  10.760  1.00  0.00            
ATOM    156  H8  ER3     2      25.180  22.160  11.720  1.00  0.00            
ATOM    157  H9  ER3     2      25.400  21.690  14.080  1.00  0.00            
ATOM    158  H10 ER3     2      23.530  22.030  15.720  1.00  0.00            
ATOM    159  H11 ER3     2      21.330  22.970  14.770  1.00  0.00            
ATOM    160  H12 ER3     2      19.150  25.770  11.940  1.00  0.00            
ATOM    161  H13 ER3     2      16.760  27.170  12.870  1.00  0.00            
TER
ENDMDL
MODEL        1
ATOM      1  H1  ACD     1      30.640  32.280   9.190  1.00  0.00            
ATOM      2  O1  ACD     1      31.270  31.670   9.590  1.00  0.00            
ATOM      3  C1  ACD     1      31.900  30.890   8.560  1.00  0.00            
ATOM      4  H2  ACD     1      32.600  31.560   8.060  1.00  0.00            
ATOM      5  H3  ACD     1      31.180  30.470   7.850  1.00  0.00            
ATOM      6  C2  ACD     1      32.700  29.670   9.090  1.00  0.00            
ATOM      7  H4  ACD     1      33.220  29.290   8.200  1.00  0.00            
ATOM      8  O2  ACD     1      33.680  30.080  10.070  1.00  0.00            
ATOM      9  C3  ACD     1      34.280  29.120  10.880  1.00  0.00            
ATOM     10  H5  ACD     1      34.730  29.690  11.700  1.00  0.00            
ATOM     11  O3  ACD     1      35.280  28.360  10.160  1.00  0.00            
ATOM     12  C4  ACD     1      36.680  28.890  10.450  1.00  0.00            
ATOM     13  H6  ACD     1      36.640  29.680  11.210  1.00  0.00            
ATOM     14  C5  ACD     1      37.330  27.720  11.180  1.00  0.00            
ATOM     15  H7  ACD     1      37.240  26.880  10.490  1.00  0.00            
ATOM     16  O4  ACD     1      36.720  27.540  12.500  1.00  0.00            
ATOM     17  H8  ACD     1      35.770  27.620  12.370  1.00  0.00            
ATOM     18  C6  ACD     1      38.820  27.900  11.230  1.00  0.00            
ATOM     19  H9  ACD     1      38.970  28.640  12.030  1.00  0.00            
ATOM     20  O5  ACD     1      39.350  26.620  11.660  1.00  0.00            
ATOM     21  H10 ACD     1      38.940  26.560  12.530  1.00  0.00            
ATOM     22  C7  ACD     1      39.360  28.270   9.850  1.00  0.00            
ATOM     23  H11 ACD     1      40.430  28.470   9.930  1.00  0.00            
ATOM     24  O6  ACD     1      38.780  29.440   9.300  1.00  0.00            
ATOM     25  C8  ACD     1      37.350  29.320   9.160  1.00  0.00            
ATOM     26  H12 ACD     1      37.100  28.570   8.390  1.00  0.00            
ATOM     27  C9  ACD     1      36.760  30.580   8.660  1.00  0.00            
ATOM     28  H13 ACD     1      37.350  30.840   7.770  1.00  0.00            
ATOM     29  H14 ACD     1      35.760  30.370   8.270  1.00  0.00            
ATOM     30  O7  ACD     1      36.690  31.710   9.600  1.00  0.00            
ATOM     31  H15 ACD     1      35.850  32.090   9.330  1.00  0.00            
ATOM     32  O8  ACD     1      39.290  27.140   9.030  1.00  0.00            
ATOM     33  C10 ACD     1      40.360  26.550   8.360  1.00  0.00            
ATOM     34  H16 ACD     1      41.360  26.800   8.750  1.00  0.00            
ATOM     35  C11 ACD     1      40.210  25.060   8.620  1.00  0.00            
ATOM     36  H17 ACD     1      39.130  24.870   8.550  1.00  0.00            
ATOM     37  O9  ACD     1      40.640  24.800   9.890  1.00  0.00            
ATOM     38  H18 ACD     1      39.950  25.160  10.460  1.00  0.00            
ATOM     39  C12 ACD     1      40.830  24.180   7.540  1.00  0.00            
ATOM     40  H19 ACD     1      41.930  24.160   7.640  1.00  0.00            
ATOM     41  O10 ACD     1      40.370  22.780   7.700  1.00  0.00            
ATOM     42  H20 ACD     1      40.660  22.490   8.570  1.00  0.00            
ATOM     43  C13 ACD     1      40.470  24.660   6.110  1.00  0.00            
ATOM     44  H21 ACD     1      41.130  24.120   5.420  1.00  0.00            
ATOM     45  O11 ACD     1      40.950  26.010   5.990  1.00  0.00            
ATOM     46  C14 ACD     1      40.350  27.010   6.840  1.00  0.00            
ATOM     47  H22 ACD     1      39.330  27.210   6.500  1.00  0.00            
ATOM     48  C15 ACD     1      41.090  28.360   6.670  1.00  0.00            
ATOM     49  H23 ACD     1      41.100  28.650   5.610  1.00  0.00            
ATOM     50  H24 ACD     1      40.510  29.110   7.230  1.00  0.00            
ATOM     51  O12 ACD     1      42.460  28.360   7.170  1.00  0.00            
ATOM     52  H25 ACD     1      43.040  27.910   6.550  1.00  0.00            
ATOM     53  O13 ACD     1      39.070  24.660   5.820  1.00  0.00            
ATOM     54  C16 ACD     1      38.680  23.770   4.710  1.00  0.00            
ATOM     55  H26 ACD     1      39.560  23.320   4.230  1.00  0.00            
ATOM     56  C17 ACD     1      37.790  22.720   5.280  1.00  0.00            
ATOM     57  H27 ACD     1      36.980  23.140   5.890  1.00  0.00            
ATOM     58  O14 ACD     1      38.620  21.770   5.950  1.00  0.00            
ATOM     59  H28 ACD     1      39.100  22.240   6.640  1.00  0.00            
ATOM     60  C18 ACD     1      37.040  21.950   4.170  1.00  0.00            
ATOM     61  H29 ACD     1      37.790  21.490   3.500  1.00  0.00            
ATOM     62  O15 ACD     1      36.220  20.960   4.760  1.00  0.00            
ATOM     63  H30 ACD     1      36.830  20.730   5.470  1.00  0.00            
ATOM     64  C19 ACD     1      36.200  22.930   3.430  1.00  0.00            
ATOM     65  H31 ACD     1      35.730  22.310   2.660  1.00  0.00            
ATOM     66  O16 ACD     1      37.030  23.940   2.840  1.00  0.00            
ATOM     67  C20 ACD     1      37.980  24.670   3.730  1.00  0.00            
ATOM     68  H32 ACD     1      37.420  25.370   4.360  1.00  0.00            
ATOM     69  C21 ACD     1      38.870  25.530   2.850  1.00  0.00            
ATOM     70  H33 ACD     1      38.190  26.170   2.260  1.00  0.00            
ATOM     71  H34 ACD     1      39.440  26.140   3.560  1.00  0.00            
ATOM     72  O17 ACD     1      39.720  24.720   2.060  1.00  0.00            
ATOM     73  H35 ACD     1      39.120  24.170   1.560  1.00  0.00            
ATOM     74  O18 ACD     1      35.200  23.460   4.320  1.00  0.00            
ATOM     75  C22 ACD     1      33.910  23.720   3.800  1.00  0.00            
ATOM     76  H36 ACD     1      33.900  23.380   2.760  1.00  0.00            
ATOM     77  C23 ACD     1      33.040  22.780   4.610  1.00  0.00            
ATOM     78  H37 ACD     1      33.260  22.970   5.670  1.00  0.00            
ATOM     79  O19 ACD     1      33.450  21.380   4.280  1.00  0.00            
ATOM     80  H38 ACD     1      34.360  21.260   4.560  1.00  0.00            
ATOM     81  C24 ACD     1      31.570  23.070   4.180  1.00  0.00            
ATOM     82  H39 ACD     1      31.530  22.860   3.110  1.00  0.00            
ATOM     83  O20 ACD     1      30.620  22.370   4.980  1.00  0.00            
ATOM     84  H40 ACD     1      30.770  22.690   5.880  1.00  0.00            
ATOM     85  C25 ACD     1      31.270  24.570   4.300  1.00  0.00            
ATOM     86  H41 ACD     1      30.270  24.750   3.880  1.00  0.00            
ATOM     87  O21 ACD     1      32.230  25.390   3.590  1.00  0.00            
ATOM     88  C26 ACD     1      33.610  25.200   4.020  1.00  0.00            
ATOM     89  H42 ACD     1      33.670  25.490   5.070  1.00  0.00            
ATOM     90  C27 ACD     1      34.530  26.070   3.110  1.00  0.00            
ATOM     91  H43 ACD     1      35.550  26.020   3.520  1.00  0.00            
ATOM     92  H44 ACD     1      34.420  25.570   2.140  1.00  0.00            
ATOM     93  O22 ACD     1      34.130  27.430   2.980  1.00  0.00            
ATOM     94  H45 ACD     1      33.300  27.390   2.510  1.00  0.00            
ATOM     95  O23 ACD     1      31.280  24.950   5.650  1.00  0.00            
ATOM     96  C28 ACD     1      30.260  25.910   6.060  1.00  0.00            
ATOM     97  H46 ACD     1      29.310  25.750   5.520  1.00  0.00            
ATOM     98  C29 ACD     1      30.700  27.380   5.760  1.00  0.00            
ATOM     99  H47 ACD     1      31.770  27.520   5.990  1.00  0.00            
ATOM    100  O24 ACD     1      30.090  28.250   6.700  1.00  0.00            
ATOM    101  C30 ACD     1      30.260  27.760   4.340  1.00  0.00            
ATOM    102  H48 ACD     1      30.280  28.850   4.200  1.00  0.00            
ATOM    103  H49 ACD     1      30.960  27.420   3.570  1.00  0.00            
ATOM    104  O25 ACD     1      28.890  27.340   3.960  1.00  0.00            
ATOM    105  H50 ACD     1      28.790  27.880   3.170  1.00  0.00            
ATOM    106  C31 ACD     1      29.930  25.530   7.520  1.00  0.00            
ATOM    107  H51 ACD     1      30.850  25.310   8.090  1.00  0.00            
ATOM    108  O26 ACD     1      29.090  24.270   7.410  1.00  0.00            
ATOM    109  H52 ACD     1      29.700  23.540   7.300  1.00  0.00            
ATOM    110  C32 ACD     1      29.190  26.630   8.310  1.00  0.00            
ATOM    111  H53 ACD     1      28.190  26.910   7.960  1.00  0.00            
ATOM    112  O27 ACD     1      29.080  26.280   9.740  1.00  0.00            
ATOM    113  H54 ACD     1      29.930  26.550  10.070  1.00  0.00            
ATOM    114  C33 ACD     1      29.970  27.910   8.100  1.00  0.00            
ATOM    115  H55 ACD     1      29.490  28.790   8.550  1.00  0.00            
ATOM    116  O28 ACD     1      31.290  27.790   8.560  1.00  0.00            
ATOM    117  C34 ACD     1      31.730  28.580   9.690  1.00  0.00            
ATOM    118  H56 ACD     1      30.930  29.050  10.270  1.00  0.00            
ATOM    119  C35 ACD     1      32.450  27.470  10.520  1.00  0.00            
ATOM    120  H57 ACD     1      33.110  26.940   9.830  1.00  0.00            
ATOM    121  O29 ACD     1      31.460  26.660  11.180  1.00  0.00            
ATOM    122  H58 ACD     1      31.930  25.860  11.420  1.00  0.00            
ATOM    123  C36 ACD     1      33.250  28.170  11.580  1.00  0.00            
ATOM    124  H59 ACD     1      32.570  28.810  12.160  1.00  0.00            
ATOM    125  O30 ACD     1      34.090  27.330  12.400  1.00  0.00            
ATOM    126  H60 ACD     1      33.480  26.860  12.970  1.00  0.00            
ATOM    127  C1  ER3     2      37.940  31.300   3.150  1.00  0.00            
ATOM    128  O1  ER3     2      37.090  30.610   4.070  1.00  0.00            
ATOM    129  C2  ER3     2      37.420  29.480   4.770  1.00  0.00            
ATOM    130  O2  ER3     2      38.340  28.700   4.550  1.00  0.00            
ATOM    131  N1  ER3     2      36.200  29.070   5.250  1.00  0.00            
ATOM    132  C3  ER3     2      35.990  28.030   6.070  1.00  0.00            
ATOM    133  N2  ER3     2      34.760  27.700   6.390  1.00  0.00            
ATOM    134  C4  ER3     2      34.800  26.590   7.170  1.00  0.00            
ATOM    135  C5  ER3     2      33.750  25.820   7.600  1.00  0.00            
ATOM    136  C6  ER3     2      34.000  24.520   8.090  1.00  0.00            
ATOM    137  C7  ER3     2      35.330  24.060   8.190  1.00  0.00            
ATOM    138  C8  ER3     2      35.700  22.690   8.500  1.00  0.00            
ATOM    139  O3  ER3     2      35.240  21.730   7.970  1.00  0.00            
ATOM    140  C9  ER3     2      36.850  22.620   9.550  1.00  0.00            
ATOM    141  C10 ER3     2      37.890  21.650   9.380  1.00  0.00            
ATOM    142  C11 ER3     2      38.950  21.650  10.280  1.00  0.00            
ATOM    143  C12 ER3     2      39.110  22.680  11.200  1.00  0.00            
ATOM    144  C13 ER3     2      38.090  23.600  11.430  1.00  0.00            
ATOM    145  C14 ER3     2      36.940  23.540  10.620  1.00  0.00            
ATOM    146  C15 ER3     2      36.370  24.930   7.870  1.00  0.00            
ATOM    147  C16 ER3     2      36.100  26.180   7.300  1.00  0.00            
ATOM    148  N3  ER3     2      36.860  27.030   6.550  1.00  0.00            
ATOM    149  H1  ER3     2      38.770  31.530   3.830  1.00  0.00            
ATOM    150  H2  ER3     2      38.240  30.640   2.320  1.00  0.00            
ATOM    151  H3  ER3     2      37.420  32.230   2.880  1.00  0.00            
ATOM    152  H4  ER3     2      35.420  29.720   5.260  1.00  0.00            
ATOM    153  H5  ER3     2      32.710  26.070   7.410  1.00  0.00            
ATOM    154  H6  ER3     2      33.160  23.910   8.410  1.00  0.00            
ATOM    155  H7  ER3     2      37.780  20.920   8.590  1.00  0.00            
ATOM    156  H8  ER3     2      39.770  20.950  10.150  1.00  0.00            
ATOM    157  H9  ER3     2      40.030  22.940  11.720  1.00  0.00            
ATOM    158  H10 ER3     2      38.210  24.350  12.200  1.00  0.00            
ATOM    159  H11 ER3     2      36.240  24.360  10.710  1.00  0.00            
ATOM    160  H12 ER3     2      37.380  24.530   7.950  1.00  0.00            
ATOM    161  H13 ER3     2      37.830  26.880   6.290  1.00  0.00            
TER
ENDMDL
MODEL        1
ATOM      1  H1  ACD     1      19.050  11.080  10.380  1.00  0.00            
ATOM      2  O1  ACD     1      19.410  10.200  10.290  1.00  0.00            
ATOM      3  C1  ACD     1      18.490   9.210  10.580  1.00  0.00            
ATOM      4  H2  ACD     1      18.320   9.240  11.660  1.00  0.00            
ATOM      5  H3  ACD     1      18.890   8.210  10.350  1.00  0.00            
ATOM      6  C2  ACD     1      17.050   9.290  10.070  1.00  0.00            
ATOM      7  H4  ACD     1      16.400   8.550  10.560  1.00  0.00            
ATOM      8  O2  ACD     1      16.640  10.620  10.360  1.00  0.00            
ATOM      9  C3  ACD     1      15.370  11.000   9.980  1.00  0.00            
ATOM     10  H5  ACD     1      15.170  12.000  10.400  1.00  0.00            
ATOM     11  O3  ACD     1      14.360  10.060  10.350  1.00  0.00            
ATOM     12  C4  ACD     1      13.110  10.570  10.880  1.00  0.00            
ATOM     13  H6  ACD     1      13.030  11.640  10.670  1.00  0.00            
ATOM     14  C5  ACD     1      12.100   9.680  10.140  1.00  0.00            
ATOM     15  H7  ACD     1      12.490   8.670  10.060  1.00  0.00            
ATOM     16  O4  ACD     1      12.040  10.230   8.750  1.00  0.00            
ATOM     17  H8  ACD     1      11.350   9.780   8.260  1.00  0.00            
ATOM     18  C6  ACD     1      10.670   9.770  10.840  1.00  0.00            
ATOM     19  H9  ACD     1      10.250  10.770  10.650  1.00  0.00            
ATOM     20  O5  ACD     1       9.780   8.860  10.240  1.00  0.00            
ATOM     21  H10 ACD     1       9.750   9.050   9.290  1.00  0.00            
ATOM     22  C7  ACD     1      10.940   9.490  12.320  1.00  0.00            
ATOM     23  H11 ACD     1      10.020   9.560  12.910  1.00  0.00            
ATOM     24  O6  ACD     1      11.820  10.450  12.960  1.00  0.00            
ATOM     25  C8  ACD     1      13.170  10.370  12.440  1.00  0.00            
ATOM     26  H12 ACD     1      13.620   9.390  12.670  1.00  0.00            
ATOM     27  C9  ACD     1      14.010  11.360  13.210  1.00  0.00            
ATOM     28  H13 ACD     1      13.740  11.240  14.270  1.00  0.00            
ATOM     29  H14 ACD     1      15.060  11.050  13.090  1.00  0.00            
ATOM     30  O7  ACD     1      13.850  12.660  12.660  1.00  0.00            
ATOM     31  H15 ACD     1      12.910  12.840  12.590  1.00  0.00            
ATOM     32  O8  ACD     1      11.370   8.170  12.480  1.00  0.00            
ATOM     33  C10 ACD     1      10.520   7.340  13.360  1.00  0.00            
ATOM     34  H16 ACD     1       9.640   7.880  13.720  1.00  0.00            
ATOM     35  C11 ACD     1      10.090   6.060  12.620  1.00  0.00            
ATOM     36  H17 ACD     1      11.010   5.570  12.280  1.00  0.00            
ATOM     37  O9  ACD     1       9.280   6.500  11.550  1.00  0.00            
ATOM     38  H18 ACD     1       9.710   7.270  11.190  1.00  0.00            
ATOM     39  C12 ACD     1       9.380   5.060  13.510  1.00  0.00            
ATOM     40  H19 ACD     1       8.440   5.550  13.830  1.00  0.00            
ATOM     41  O10 ACD     1       9.170   3.860  12.790  1.00  0.00            
ATOM     42  H20 ACD     1       9.020   4.090  11.870  1.00  0.00            
ATOM     43  C13 ACD     1      10.240   4.810  14.760  1.00  0.00            
ATOM     44  H21 ACD     1       9.670   4.230  15.490  1.00  0.00            
ATOM     45  O11 ACD     1      10.410   6.070  15.320  1.00  0.00            
ATOM     46  C14 ACD     1      11.280   6.930  14.580  1.00  0.00            
ATOM     47  H22 ACD     1      12.270   6.570  14.300  1.00  0.00            
ATOM     48  C15 ACD     1      11.680   8.120  15.490  1.00  0.00            
ATOM     49  H23 ACD     1      12.370   8.770  14.930  1.00  0.00            
ATOM     50  H24 ACD     1      10.760   8.580  15.870  1.00  0.00            
ATOM     51  O12 ACD     1      12.370   7.610  16.620  1.00  0.00            
ATOM     52  H25 ACD     1      11.640   7.300  17.170  1.00  0.00            
ATOM     53  O13 ACD     1      11.540   4.250  14.430  1.00  0.00            
ATOM     54  C16 ACD     1      11.850   2.960  15.070  1.00  0.00            
ATOM     55  H26 ACD     1      11.330   2.830  16.020  1.00  0.00            
ATOM     56  C17 ACD     1      11.380   1.870  14.060  1.00  0.00            
ATOM     57  H27 ACD     1      11.550   2.180  13.020  1.00  0.00            
ATOM     58  O14 ACD     1       9.990   1.570  14.160  1.00  0.00            
ATOM     59  H28 ACD     1       9.420   2.180  13.690  1.00  0.00            
ATOM     60  C18 ACD     1      12.280   0.610  14.250  1.00  0.00            
ATOM     61  H29 ACD     1      12.130   0.130  15.220  1.00  0.00            
ATOM     62  O15 ACD     1      11.950  -0.280  13.190  1.00  0.00            
ATOM     63  H30 ACD     1      12.490   0.040  12.460  1.00  0.00            
ATOM     64  C19 ACD     1      13.800   0.940  14.140  1.00  0.00            
ATOM     65  H31 ACD     1      14.400   0.030  14.080  1.00  0.00            
ATOM     66  O16 ACD     1      14.150   1.740  15.270  1.00  0.00            
ATOM     67  C20 ACD     1      13.450   3.060  15.200  1.00  0.00            
ATOM     68  H32 ACD     1      13.830   3.730  14.430  1.00  0.00            
ATOM     69  C21 ACD     1      13.930   3.760  16.510  1.00  0.00            
ATOM     70  H33 ACD     1      15.020   3.730  16.640  1.00  0.00            
ATOM     71  H34 ACD     1      13.710   4.830  16.470  1.00  0.00            
ATOM     72  O17 ACD     1      13.260   3.210  17.720  1.00  0.00            
ATOM     73  H35 ACD     1      13.930   2.850  18.300  1.00  0.00            
ATOM     74  O18 ACD     1      13.960   1.700  12.870  1.00  0.00            
ATOM     75  C22 ACD     1      15.210   1.420  12.140  1.00  0.00            
ATOM     76  H36 ACD     1      15.620   0.440  12.420  1.00  0.00            
ATOM     77  C23 ACD     1      14.830   1.410  10.650  1.00  0.00            
ATOM     78  H37 ACD     1      14.410   2.410  10.450  1.00  0.00            
ATOM     79  O19 ACD     1      13.770   0.400  10.460  1.00  0.00            
ATOM     80  H38 ACD     1      13.380   0.370   9.580  1.00  0.00            
ATOM     81  C24 ACD     1      16.070   1.240   9.810  1.00  0.00            
ATOM     82  H39 ACD     1      16.530   0.270  10.040  1.00  0.00            
ATOM     83  O20 ACD     1      15.890   1.250   8.420  1.00  0.00            
ATOM     84  H40 ACD     1      16.190   2.110   8.130  1.00  0.00            
ATOM     85  C25 ACD     1      17.060   2.270  10.180  1.00  0.00            
ATOM     86  H41 ACD     1      18.020   2.060   9.690  1.00  0.00            
ATOM     87  O21 ACD     1      17.330   2.180  11.580  1.00  0.00            
ATOM     88  C26 ACD     1      16.270   2.480  12.430  1.00  0.00            
ATOM     89  H42 ACD     1      15.740   3.390  12.120  1.00  0.00            
ATOM     90  C27 ACD     1      16.890   2.440  13.860  1.00  0.00            
ATOM     91  H43 ACD     1      17.660   3.220  13.950  1.00  0.00            
ATOM     92  H44 ACD     1      16.170   2.840  14.580  1.00  0.00            
ATOM     93  O22 ACD     1      17.280   1.120  14.180  1.00  0.00            
ATOM     94  H45 ACD     1      17.980   0.890  13.570  1.00  0.00            
ATOM     95  O23 ACD     1      16.660   3.640   9.900  1.00  0.00            
ATOM     96  C28 ACD     1      17.510   4.330   9.010  1.00  0.00            
ATOM     97  H46 ACD     1      18.330   3.710   8.620  1.00  0.00            
ATOM     98  C29 ACD     1      18.230   5.510   9.710  1.00  0.00            
ATOM     99  H47 ACD     1      17.410   5.970  10.280  1.00  0.00            
ATOM    100  O24 ACD     1      18.790   6.370   8.760  1.00  0.00            
ATOM    101  C30 ACD     1      19.330   5.080  10.700  1.00  0.00            
ATOM    102  H48 ACD     1      19.920   5.940  11.040  1.00  0.00            
ATOM    103  H49 ACD     1      18.840   4.720  11.610  1.00  0.00            
ATOM    104  O25 ACD     1      20.290   4.210  10.040  1.00  0.00            
ATOM    105  H50 ACD     1      20.840   4.840   9.560  1.00  0.00            
ATOM    106  C31 ACD     1      16.640   4.780   7.850  1.00  0.00            
ATOM    107  H51 ACD     1      15.810   5.300   8.330  1.00  0.00            
ATOM    108  O26 ACD     1      16.160   3.640   7.170  1.00  0.00            
ATOM    109  H52 ACD     1      15.710   3.930   6.370  1.00  0.00            
ATOM    110  C32 ACD     1      17.400   5.710   6.950  1.00  0.00            
ATOM    111  H53 ACD     1      18.300   5.120   6.740  1.00  0.00            
ATOM    112  O27 ACD     1      16.680   6.110   5.810  1.00  0.00            
ATOM    113  H54 ACD     1      15.770   6.270   6.080  1.00  0.00            
ATOM    114  C33 ACD     1      17.930   6.900   7.750  1.00  0.00            
ATOM    115  H55 ACD     1      18.590   7.410   7.050  1.00  0.00            
ATOM    116  O28 ACD     1      16.840   7.700   8.250  1.00  0.00            
ATOM    117  C34 ACD     1      17.050   9.030   8.550  1.00  0.00            
ATOM    118  H56 ACD     1      17.970   9.360   8.060  1.00  0.00            
ATOM    119  C35 ACD     1      15.880   9.760   7.800  1.00  0.00            
ATOM    120  H57 ACD     1      15.010   9.090   7.790  1.00  0.00            
ATOM    121  O29 ACD     1      16.160  10.020   6.440  1.00  0.00            
ATOM    122  H58 ACD     1      17.090  10.240   6.310  1.00  0.00            
ATOM    123  C36 ACD     1      15.470  11.150   8.450  1.00  0.00            
ATOM    124  H59 ACD     1      16.240  11.890   8.210  1.00  0.00            
ATOM    125  O30 ACD     1      14.210  11.600   7.880  1.00  0.00            
ATOM    126  H60 ACD     1      13.510  11.010   8.170  1.00  0.00            
ATOM    127  C1  ER3     2      15.640   7.480  14.290  1.00  0.00            
ATOM    128  O1  ER3     2      15.100   7.590  12.950  1.00  0.00            
ATOM    129  C2  ER3     2      14.520   6.470  12.320  1.00  0.00            
ATOM    130  O2  ER3     2      14.490   5.370  12.770  1.00  0.00            
ATOM    131  N1  ER3     2      14.270   6.840  11.100  1.00  0.00            
ATOM    132  C3  ER3     2      13.540   6.100  10.290  1.00  0.00            
ATOM    133  N2  ER3     2      13.060   6.530   9.130  1.00  0.00            
ATOM    134  C4  ER3     2      12.270   5.500   8.760  1.00  0.00            
ATOM    135  C5  ER3     2      11.350   5.520   7.690  1.00  0.00            
ATOM    136  C6  ER3     2      10.330   4.510   7.610  1.00  0.00            
ATOM    137  C7  ER3     2      10.350   3.440   8.600  1.00  0.00            
ATOM    138  C8  ER3     2       9.270   2.380   8.440  1.00  0.00            
ATOM    139  O3  ER3     2       8.170   2.540   7.890  1.00  0.00            
ATOM    140  C9  ER3     2       9.720   1.080   9.030  1.00  0.00            
ATOM    141  C10 ER3     2       9.230   0.700  10.300  1.00  0.00            
ATOM    142  C11 ER3     2       9.610  -0.510  10.880  1.00  0.00            
ATOM    143  C12 ER3     2      10.530  -1.370  10.240  1.00  0.00            
ATOM    144  C13 ER3     2      10.920  -1.070   8.950  1.00  0.00            
ATOM    145  C14 ER3     2      10.560   0.160   8.360  1.00  0.00            
ATOM    146  C15 ER3     2      11.340   3.350   9.600  1.00  0.00            
ATOM    147  C16 ER3     2      12.220   4.450   9.660  1.00  0.00            
ATOM    148  N3  ER3     2      13.070   4.800  10.640  1.00  0.00            
ATOM    149  H1  ER3     2      16.390   6.690  14.470  1.00  0.00            
ATOM    150  H2  ER3     2      16.060   8.480  14.460  1.00  0.00            
ATOM    151  H3  ER3     2      14.840   7.390  15.030  1.00  0.00            
ATOM    152  H4  ER3     2      14.500   7.790  10.850  1.00  0.00            
ATOM    153  H5  ER3     2      11.370   6.400   7.050  1.00  0.00            
ATOM    154  H6  ER3     2       9.520   4.450   6.890  1.00  0.00            
ATOM    155  H7  ER3     2       8.650   1.350  10.950  1.00  0.00            
ATOM    156  H8  ER3     2       9.270  -0.740  11.890  1.00  0.00            
ATOM    157  H9  ER3     2      10.720  -2.320  10.720  1.00  0.00            
ATOM    158  H10 ER3     2      11.430  -1.790   8.320  1.00  0.00            
ATOM    159  H11 ER3     2      10.940   0.520   7.410  1.00  0.00            
ATOM    160  H12 ER3     2      11.400   2.520  10.300  1.00  0.00            
ATOM    161  H13 ER3     2      13.070   4.350  11.540  1.00  0.00            
TER
ENDMDL
MODEL        1
ATOM      1  H1  ACD     1       8.210  31.550  20.620  1.00  0.00            
ATOM      2  O1  ACD     1       7.830  32.430  20.490  1.00  0.00            
ATOM      3  C1  ACD     1       7.100  32.410  19.280  1.00  0.00            
ATOM      4  H2  ACD     1       6.480  33.290  19.060  1.00  0.00            
ATOM      5  H3  ACD     1       6.420  31.550  19.200  1.00  0.00            
ATOM      6  C2  ACD     1       8.010  32.230  18.090  1.00  0.00            
ATOM      7  H4  ACD     1       8.660  33.110  17.970  1.00  0.00            
ATOM      8  O2  ACD     1       8.770  31.000  18.290  1.00  0.00            
ATOM      9  C3  ACD     1       9.710  30.720  17.240  1.00  0.00            
ATOM     10  H5  ACD     1      10.230  29.790  17.470  1.00  0.00            
ATOM     11  O3  ACD     1      10.700  31.780  17.180  1.00  0.00            
ATOM     12  C4  ACD     1      12.020  31.440  17.580  1.00  0.00            
ATOM     13  H6  ACD     1      12.150  30.370  17.750  1.00  0.00            
ATOM     14  C5  ACD     1      12.890  31.840  16.430  1.00  0.00            
ATOM     15  H7  ACD     1      12.540  32.860  16.270  1.00  0.00            
ATOM     16  O4  ACD     1      12.560  31.060  15.280  1.00  0.00            
ATOM     17  H8  ACD     1      13.110  31.220  14.510  1.00  0.00            
ATOM     18  C6  ACD     1      14.390  31.840  16.710  1.00  0.00            
ATOM     19  H9  ACD     1      14.780  30.840  16.960  1.00  0.00            
ATOM     20  O5  ACD     1      15.060  32.410  15.630  1.00  0.00            
ATOM     21  H10 ACD     1      14.530  33.030  15.120  1.00  0.00            
ATOM     22  C7  ACD     1      14.650  32.720  17.940  1.00  0.00            
ATOM     23  H11 ACD     1      15.670  32.500  18.280  1.00  0.00            
ATOM     24  O6  ACD     1      13.810  32.290  18.980  1.00  0.00            
ATOM     25  C8  ACD     1      12.390  32.360  18.750  1.00  0.00            
ATOM     26  H12 ACD     1      12.050  33.370  18.470  1.00  0.00            
ATOM     27  C9  ACD     1      11.650  31.980  20.030  1.00  0.00            
ATOM     28  H13 ACD     1      10.590  31.730  19.910  1.00  0.00            
ATOM     29  H14 ACD     1      12.150  31.070  20.400  1.00  0.00            
ATOM     30  O7  ACD     1      11.850  32.950  21.000  1.00  0.00            
ATOM     31  H15 ACD     1      11.290  32.900  21.770  1.00  0.00            
ATOM     32  O8  ACD     1      14.450  34.060  17.650  1.00  0.00            
ATOM     33  C10 ACD     1      15.120  35.150  18.390  1.00  0.00            
ATOM     34  H16 ACD     1      16.070  34.810  18.820  1.00  0.00            
ATOM     35  C11 ACD     1      15.410  36.250  17.320  1.00  0.00            
ATOM     36  H17 ACD     1      14.530  36.210  16.660  1.00  0.00            
ATOM     37  O9  ACD     1      16.520  36.010  16.450  1.00  0.00            
ATOM     38  H18 ACD     1      16.300  35.390  15.740  1.00  0.00            
ATOM     39  C12 ACD     1      15.520  37.570  18.030  1.00  0.00            
ATOM     40  H19 ACD     1      16.300  37.380  18.780  1.00  0.00            
ATOM     41  O10 ACD     1      15.900  38.610  17.100  1.00  0.00            
ATOM     42  H20 ACD     1      15.270  38.520  16.370  1.00  0.00            
ATOM     43  C13 ACD     1      14.250  37.840  18.840  1.00  0.00            
ATOM     44  H21 ACD     1      14.260  38.780  19.400  1.00  0.00            
ATOM     45  O11 ACD     1      14.270  36.880  19.940  1.00  0.00            
ATOM     46  C14 ACD     1      14.300  35.450  19.650  1.00  0.00            
ATOM     47  H22 ACD     1      13.300  35.010  19.480  1.00  0.00            
ATOM     48  C15 ACD     1      14.930  34.860  20.990  1.00  0.00            
ATOM     49  H23 ACD     1      15.440  33.920  20.750  1.00  0.00            
ATOM     50  H24 ACD     1      15.740  35.500  21.370  1.00  0.00            
ATOM     51  O12 ACD     1      14.030  34.790  22.070  1.00  0.00            
ATOM     52  H25 ACD     1      13.260  34.290  21.800  1.00  0.00            
ATOM     53  O13 ACD     1      13.110  37.720  18.050  1.00  0.00            
ATOM     54  C16 ACD     1      12.610  38.990  17.570  1.00  0.00            
ATOM     55  H26 ACD     1      13.330  39.800  17.760  1.00  0.00            
ATOM     56  C17 ACD     1      12.450  38.820  16.050  1.00  0.00            
ATOM     57  H27 ACD     1      11.910  37.910  15.770  1.00  0.00            
ATOM     58  O14 ACD     1      13.740  38.840  15.380  1.00  0.00            
ATOM     59  H28 ACD     1      13.610  38.880  14.430  1.00  0.00            
ATOM     60  C18 ACD     1      11.630  40.060  15.590  1.00  0.00            
ATOM     61  H29 ACD     1      12.180  41.000  15.730  1.00  0.00
[truncated: 1,511,822 more chars]
