# Supplementary material for: Achieving Chemical Accuracy in Cyclodextrin Host–Guest Binding via Integrative Atomistic Modelling
Source: Adv Sci (Weinh). 2025 Dec 14;13(10):e19782. doi: 10.1002/advs.202519782 (PMC12915143; doi:10.1002/advs.202519782)
Supplement: Supplementary file 1 — Supporting Information [file ADVS-13-e19782-s003.zip › all_poses/ACD.EU9.pdb]

MODEL        1
ATOM      1  H1  ACD     1      12.400  18.350  15.390  1.00  0.00            
ATOM      2  O1  ACD     1      12.310  18.820  14.560  1.00  0.00            
ATOM      3  C1  ACD     1      13.580  19.300  14.200  1.00  0.00            
ATOM      4  H2  ACD     1      14.190  18.390  14.070  1.00  0.00            
ATOM      5  H3  ACD     1      14.090  19.830  15.010  1.00  0.00            
ATOM      6  C2  ACD     1      13.410  20.230  13.010  1.00  0.00            
ATOM      7  H4  ACD     1      14.370  20.750  12.870  1.00  0.00            
ATOM      8  O2  ACD     1      12.930  19.520  11.780  1.00  0.00            
ATOM      9  C3  ACD     1      12.930  20.220  10.580  1.00  0.00            
ATOM     10  H5  ACD     1      12.520  19.580   9.790  1.00  0.00            
ATOM     11  O3  ACD     1      14.260  20.780  10.180  1.00  0.00            
ATOM     12  C4  ACD     1      15.120  20.010   9.300  1.00  0.00            
ATOM     13  H6  ACD     1      14.570  19.540   8.480  1.00  0.00            
ATOM     14  C5  ACD     1      16.040  21.110   8.620  1.00  0.00            
ATOM     15  H7  ACD     1      16.250  21.860   9.390  1.00  0.00            
ATOM     16  O4  ACD     1      15.290  21.610   7.460  1.00  0.00            
ATOM     17  H8  ACD     1      15.910  22.050   6.870  1.00  0.00            
ATOM     18  C6  ACD     1      17.370  20.470   8.160  1.00  0.00            
ATOM     19  H9  ACD     1      17.140  19.780   7.350  1.00  0.00            
ATOM     20  O5  ACD     1      18.300  21.500   7.670  1.00  0.00            
ATOM     21  H10 ACD     1      18.480  22.110   8.390  1.00  0.00            
ATOM     22  C7  ACD     1      18.130  19.710   9.240  1.00  0.00            
ATOM     23  H11 ACD     1      19.070  19.270   8.880  1.00  0.00            
ATOM     24  O6  ACD     1      17.150  18.710   9.570  1.00  0.00            
ATOM     25  C8  ACD     1      15.910  19.030  10.150  1.00  0.00            
ATOM     26  H12 ACD     1      16.010  19.490  11.140  1.00  0.00            
ATOM     27  C9  ACD     1      15.250  17.640  10.320  1.00  0.00            
ATOM     28  H13 ACD     1      15.910  16.980  10.910  1.00  0.00            
ATOM     29  H14 ACD     1      14.260  17.730  10.780  1.00  0.00            
ATOM     30  O7  ACD     1      15.110  16.930   9.070  1.00  0.00            
ATOM     31  H15 ACD     1      16.010  16.850   8.740  1.00  0.00            
ATOM     32  O8  ACD     1      18.400  20.600  10.330  1.00  0.00            
ATOM     33  C10 ACD     1      19.740  21.230  10.400  1.00  0.00            
ATOM     34  H16 ACD     1      20.290  21.030   9.470  1.00  0.00            
ATOM     35  C11 ACD     1      19.530  22.750  10.630  1.00  0.00            
ATOM     36  H17 ACD     1      19.040  22.850  11.610  1.00  0.00            
ATOM     37  O9  ACD     1      18.790  23.420   9.610  1.00  0.00            
ATOM     38  H18 ACD     1      18.590  24.330   9.870  1.00  0.00            
ATOM     39  C12 ACD     1      20.840  23.440  10.810  1.00  0.00            
ATOM     40  H19 ACD     1      21.390  23.340   9.870  1.00  0.00            
ATOM     41  O10 ACD     1      20.610  24.900  11.130  1.00  0.00            
ATOM     42  H20 ACD     1      19.980  25.230  10.480  1.00  0.00            
ATOM     43  C13 ACD     1      21.540  22.790  11.960  1.00  0.00            
ATOM     44  H21 ACD     1      22.570  23.170  12.050  1.00  0.00            
ATOM     45  O11 ACD     1      21.680  21.460  11.740  1.00  0.00            
ATOM     46  C14 ACD     1      20.550  20.660  11.610  1.00  0.00            
ATOM     47  H22 ACD     1      19.910  20.650  12.500  1.00  0.00            
ATOM     48  C15 ACD     1      20.900  19.210  11.380  1.00  0.00            
ATOM     49  H23 ACD     1      21.620  18.970  12.170  1.00  0.00            
ATOM     50  H24 ACD     1      20.050  18.550  11.580  1.00  0.00            
ATOM     51  O12 ACD     1      21.500  18.870  10.100  1.00  0.00            
ATOM     52  H25 ACD     1      21.680  17.960  10.360  1.00  0.00            
ATOM     53  O13 ACD     1      20.790  22.990  13.180  1.00  0.00            
ATOM     54  C16 ACD     1      21.400  23.560  14.330  1.00  0.00            
ATOM     55  H26 ACD     1      22.490  23.440  14.330  1.00  0.00            
ATOM     56  C17 ACD     1      21.080  24.990  14.530  1.00  0.00            
ATOM     57  H27 ACD     1      19.990  25.040  14.430  1.00  0.00            
ATOM     58  O14 ACD     1      21.610  25.700  13.370  1.00  0.00            
ATOM     59  H28 ACD     1      21.250  25.420  12.530  1.00  0.00            
ATOM     60  C18 ACD     1      21.670  25.530  15.820  1.00  0.00            
ATOM     61  H29 ACD     1      22.760  25.420  15.820  1.00  0.00            
ATOM     62  O15 ACD     1      21.370  26.900  16.100  1.00  0.00            
ATOM     63  H30 ACD     1      20.410  26.920  16.100  1.00  0.00            
ATOM     64  C19 ACD     1      20.950  24.810  16.940  1.00  0.00            
ATOM     65  H31 ACD     1      21.380  25.270  17.840  1.00  0.00            
ATOM     66  O16 ACD     1      21.220  23.400  16.840  1.00  0.00            
ATOM     67  C20 ACD     1      20.960  22.730  15.560  1.00  0.00            
ATOM     68  H32 ACD     1      19.920  22.410  15.370  1.00  0.00            
ATOM     69  C21 ACD     1      21.650  21.370  15.600  1.00  0.00            
ATOM     70  H33 ACD     1      21.500  20.760  14.700  1.00  0.00            
ATOM     71  H34 ACD     1      22.740  21.470  15.660  1.00  0.00            
ATOM     72  O17 ACD     1      21.250  20.730  16.760  1.00  0.00            
ATOM     73  H35 ACD     1      21.050  21.430  17.380  1.00  0.00            
ATOM     74  O18 ACD     1      19.560  25.050  16.940  1.00  0.00            
ATOM     75  C22 ACD     1      18.860  25.380  18.110  1.00  0.00            
ATOM     76  H36 ACD     1      19.560  25.880  18.790  1.00  0.00            
ATOM     77  C23 ACD     1      17.770  26.400  17.610  1.00  0.00            
ATOM     78  H37 ACD     1      17.420  25.950  16.670  1.00  0.00            
ATOM     79  O19 ACD     1      18.340  27.700  17.360  1.00  0.00            
ATOM     80  H38 ACD     1      18.390  28.280  18.120  1.00  0.00            
ATOM     81  C24 ACD     1      16.520  26.390  18.440  1.00  0.00            
ATOM     82  H39 ACD     1      16.800  26.910  19.370  1.00  0.00            
ATOM     83  O20 ACD     1      15.510  27.220  17.890  1.00  0.00            
ATOM     84  H40 ACD     1      14.930  26.680  17.350  1.00  0.00            
ATOM     85  C25 ACD     1      16.060  24.930  18.610  1.00  0.00            
ATOM     86  H41 ACD     1      15.190  24.870  19.270  1.00  0.00            
ATOM     87  O21 ACD     1      17.020  24.300  19.400  1.00  0.00            
ATOM     88  C26 ACD     1      18.290  24.020  18.720  1.00  0.00            
ATOM     89  H42 ACD     1      18.030  23.330  17.910  1.00  0.00            
ATOM     90  C27 ACD     1      19.280  23.270  19.650  1.00  0.00            
ATOM     91  H43 ACD     1      18.970  22.250  19.920  1.00  0.00            
ATOM     92  H44 ACD     1      20.210  23.160  19.090  1.00  0.00            
ATOM     93  O22 ACD     1      19.590  24.050  20.820  1.00  0.00            
ATOM     94  H45 ACD     1      20.360  23.690  21.270  1.00  0.00            
ATOM     95  O23 ACD     1      15.850  24.170  17.430  1.00  0.00            
ATOM     96  C28 ACD     1      14.470  23.720  17.190  1.00  0.00            
ATOM     97  H46 ACD     1      13.890  23.840  18.110  1.00  0.00            
ATOM     98  C29 ACD     1      14.430  22.220  16.890  1.00  0.00            
ATOM     99  H47 ACD     1      15.150  21.960  16.110  1.00  0.00            
ATOM    100  O24 ACD     1      13.120  21.850  16.660  1.00  0.00            
ATOM    101  C30 ACD     1      14.970  21.490  18.050  1.00  0.00            
ATOM    102  H48 ACD     1      15.980  21.840  18.280  1.00  0.00            
ATOM    103  H49 ACD     1      14.420  21.810  18.950  1.00  0.00            
ATOM    104  O25 ACD     1      14.880  20.100  17.820  1.00  0.00            
ATOM    105  H50 ACD     1      14.030  20.120  17.380  1.00  0.00            
ATOM    106  C31 ACD     1      13.780  24.540  16.090  1.00  0.00            
ATOM    107  H51 ACD     1      14.410  24.700  15.210  1.00  0.00            
ATOM    108  O26 ACD     1      13.580  25.920  16.570  1.00  0.00            
ATOM    109  H52 ACD     1      12.730  26.270  16.290  1.00  0.00            
ATOM    110  C32 ACD     1      12.430  23.960  15.750  1.00  0.00            
ATOM    111  H53 ACD     1      11.720  24.130  16.570  1.00  0.00            
ATOM    112  O27 ACD     1      11.850  24.640  14.650  1.00  0.00            
ATOM    113  H54 ACD     1      11.980  24.220  13.800  1.00  0.00            
ATOM    114  C33 ACD     1      12.500  22.490  15.550  1.00  0.00            
ATOM    115  H55 ACD     1      11.490  22.070  15.560  1.00  0.00            
ATOM    116  O28 ACD     1      13.150  22.180  14.290  1.00  0.00            
ATOM    117  C34 ACD     1      12.530  21.410  13.240  1.00  0.00            
ATOM    118  H56 ACD     1      11.530  21.090  13.560  1.00  0.00            
ATOM    119  C35 ACD     1      12.450  22.330  12.020  1.00  0.00            
ATOM    120  H57 ACD     1      13.440  22.790  11.920  1.00  0.00            
ATOM    121  O29 ACD     1      11.460  23.330  12.340  1.00  0.00            
ATOM    122  H58 ACD     1      10.580  23.000  12.520  1.00  0.00            
ATOM    123  C36 ACD     1      12.000  21.460  10.880  1.00  0.00            
ATOM    124  H59 ACD     1      11.060  21.020  11.240  1.00  0.00            
ATOM    125  O30 ACD     1      11.890  22.240   9.660  1.00  0.00            
ATOM    126  H60 ACD     1      10.940  22.380   9.610  1.00  0.00            
ATOM    127  C1  EU9     2      21.380  24.640   4.910  1.00  0.00            
ATOM    128  S1  EU9     2      21.140  25.010   6.650  1.00  0.00            
ATOM    129  O1  EU9     2      21.670  23.990   7.480  1.00  0.00            
ATOM    130  O2  EU9     2      19.730  25.330   6.840  1.00  0.00            
ATOM    131  C2  EU9     2      22.170  26.400   7.100  1.00  0.00            
ATOM    132  C3  EU9     2      22.200  26.740   8.630  1.00  0.00            
ATOM    133  N1  EU9     2      23.440  27.400   8.860  1.00  0.00            
ATOM    134  C4  EU9     2      23.740  27.910  10.240  1.00  0.00            
ATOM    135  C5  EU9     2      22.720  28.790  10.960  1.00  0.00            
ATOM    136  C6  EU9     2      23.030  30.030  11.410  1.00  0.00            
ATOM    137  C7  EU9     2      22.020  30.370  12.370  1.00  0.00            
ATOM    138  C8  EU9     2      21.080  29.360  12.250  1.00  0.00            
ATOM    139  C9  EU9     2      19.900  29.160  13.060  1.00  0.00            
ATOM    140  C10 EU9     2      19.340  30.310  13.680  1.00  0.00            
ATOM    141  C11 EU9     2      18.100  30.210  14.310  1.00  0.00            
ATOM    142  C12 EU9     2      17.500  28.890  14.430  1.00  0.00            
ATOM    143  N2  EU9     2      16.260  28.820  15.010  1.00  0.00            
ATOM    144  C13 EU9     2      15.680  27.640  15.080  1.00  0.00            
ATOM    145  N3  EU9     2      16.170  26.490  14.530  1.00  0.00            
ATOM    146  C14 EU9     2      17.310  26.600  13.850  1.00  0.00            
ATOM    147  N4  EU9     2      17.570  25.530  13.090  1.00  0.00            
ATOM    148  C15 EU9     2      17.340  24.200  13.350  1.00  0.00            
ATOM    149  C16 EU9     2      16.730  23.460  12.360  1.00  0.00            
ATOM    150  C17 EU9     2      16.390  22.120  12.560  1.00  0.00            
ATOM    151  C18 EU9     2      16.790  21.390  13.670  1.00  0.00            
ATOM    152  O3  EU9     2      16.520  19.990  13.740  1.00  0.00            
ATOM    153  C19 EU9     2      17.660  19.180  13.480  1.00  0.00            
ATOM    154  C20 EU9     2      17.310  17.720  13.970  1.00  0.00            
ATOM    155  C21 EU9     2      17.620  16.650  13.090  1.00  0.00            
ATOM    156  C22 EU9     2      17.210  15.360  13.450  1.00  0.00            
ATOM    157  C23 EU9     2      16.550  15.190  14.680  1.00  0.00            
ATOM    158  C24 EU9     2      16.320  16.220  15.610  1.00  0.00            
ATOM    159  F1  EU9     2      15.760  15.960  16.740  1.00  0.00            
ATOM    160  C25 EU9     2      16.670  17.520  15.180  1.00  0.00            
ATOM    161  C26 EU9     2      17.320  22.120  14.760  1.00  0.00            
ATOM    162  Cl1 EU9     2      17.630  21.250  16.250  1.00  0.00            
ATOM    163  C27 EU9     2      17.590  23.470  14.560  1.00  0.00            
ATOM    164  C28 EU9     2      18.030  27.800  13.700  1.00  0.00            
ATOM    165  C29 EU9     2      19.280  27.910  13.050  1.00  0.00            
ATOM    166  O4  EU9     2      21.600  28.320  11.490  1.00  0.00            
ATOM    167  H1  EU9     2      21.420  25.580   4.340  1.00  0.00            
ATOM    168  H2  EU9     2      22.290  24.030   4.860  1.00  0.00            
ATOM    169  H3  EU9     2      20.460  24.080   4.710  1.00  0.00            
ATOM    170  H4  EU9     2      21.810  27.240   6.490  1.00  0.00            
ATOM    171  H5  EU9     2      23.160  26.240   6.660  1.00  0.00            
ATOM    172  H6  EU9     2      22.210  25.840   9.270  1.00  0.00            
ATOM    173  H7  EU9     2      21.330  27.330   8.930  1.00  0.00            
ATOM    174  H8  EU9     2      24.200  26.760   8.630  1.00  0.00            
ATOM    175  H9  EU9     2      24.650  28.510  10.150  1.00  0.00            
ATOM    176  H10 EU9     2      23.980  27.110  10.970  1.00  0.00            
ATOM    177  H11 EU9     2      23.970  30.530  11.210  1.00  0.00            
ATOM    178  H12 EU9     2      21.990  31.260  12.980  1.00  0.00            
ATOM    179  H13 EU9     2      19.840  31.270  13.790  1.00  0.00            
ATOM    180  H14 EU9     2      17.640  31.090  14.750  1.00  0.00            
ATOM    181  H15 EU9     2      14.670  27.680  15.500  1.00  0.00            
ATOM    182  H16 EU9     2      17.770  25.720  12.110  1.00  0.00            
ATOM    183  H17 EU9     2      16.520  23.960  11.410  1.00  0.00            
ATOM    184  H18 EU9     2      16.070  21.500  11.720  1.00  0.00            
ATOM    185  H19 EU9     2      18.580  19.480  14.010  1.00  0.00            
ATOM    186  H20 EU9     2      17.800  19.250  12.400  1.00  0.00            
ATOM    187  H21 EU9     2      18.130  16.750  12.130  1.00  0.00            
ATOM    188  H22 EU9     2      17.500  14.510  12.820  1.00  0.00            
ATOM    189  H23 EU9     2      16.230  14.180  14.920  1.00  0.00            
ATOM    190  H24 EU9     2      16.390  18.350  15.830  1.00  0.00            
ATOM    191  H25 EU9     2      18.130  23.990  15.350  1.00  0.00            
ATOM    192  H26 EU9     2      19.710  27.040  12.570  1.00  0.00            
TER
ENDMDL
MODEL        1
ATOM      1  H1  ACD     1      11.820  17.170  17.640  1.00  0.00            
ATOM      2  O1  ACD     1      11.890  17.900  17.020  1.00  0.00            
ATOM      3  C1  ACD     1      12.990  17.580  16.090  1.00  0.00            
ATOM      4  H2  ACD     1      12.860  16.590  15.620  1.00  0.00            
ATOM      5  H3  ACD     1      13.900  17.540  16.690  1.00  0.00            
ATOM      6  C2  ACD     1      13.260  18.480  14.970  1.00  0.00            
ATOM      7  H4  ACD     1      14.200  18.150  14.500  1.00  0.00            
ATOM      8  O2  ACD     1      12.200  18.170  13.990  1.00  0.00            
ATOM      9  C3  ACD     1      12.370  18.950  12.800  1.00  0.00            
ATOM     10  H5  ACD     1      11.640  18.530  12.110  1.00  0.00            
ATOM     11  O3  ACD     1      13.640  18.660  12.330  1.00  0.00            
ATOM     12  C4  ACD     1      13.850  17.870  11.150  1.00  0.00            
ATOM     13  H6  ACD     1      12.880  17.680  10.670  1.00  0.00            
ATOM     14  C5  ACD     1      14.720  18.720  10.310  1.00  0.00            
ATOM     15  H7  ACD     1      15.510  19.210  10.890  1.00  0.00            
ATOM     16  O4  ACD     1      13.980  19.720   9.660  1.00  0.00            
ATOM     17  H8  ACD     1      14.630  20.270   9.220  1.00  0.00            
ATOM     18  C6  ACD     1      15.510  17.780   9.270  1.00  0.00            
ATOM     19  H9  ACD     1      14.760  17.290   8.630  1.00  0.00            
ATOM     20  O5  ACD     1      16.320  18.360   8.330  1.00  0.00            
ATOM     21  H10 ACD     1      16.720  19.180   8.640  1.00  0.00            
ATOM     22  C7  ACD     1      16.260  16.730  10.080  1.00  0.00            
ATOM     23  H11 ACD     1      16.900  16.140   9.410  1.00  0.00            
ATOM     24  O6  ACD     1      15.400  15.930  10.780  1.00  0.00            
ATOM     25  C8  ACD     1      14.460  16.560  11.680  1.00  0.00            
ATOM     26  H12 ACD     1      15.080  16.770  12.560  1.00  0.00            
ATOM     27  C9  ACD     1      13.370  15.550  12.070  1.00  0.00            
ATOM     28  H13 ACD     1      13.700  14.570  12.420  1.00  0.00            
ATOM     29  H14 ACD     1      12.770  15.880  12.930  1.00  0.00            
ATOM     30  O7  ACD     1      12.480  15.320  10.980  1.00  0.00            
ATOM     31  H15 ACD     1      11.890  14.620  11.280  1.00  0.00            
ATOM     32  O8  ACD     1      17.160  17.440  10.960  1.00  0.00            
ATOM     33  C10 ACD     1      18.440  17.770  10.430  1.00  0.00            
ATOM     34  H16 ACD     1      18.570  17.590   9.360  1.00  0.00            
ATOM     35  C11 ACD     1      18.790  19.280  10.680  1.00  0.00            
ATOM     36  H17 ACD     1      18.600  19.520  11.730  1.00  0.00            
ATOM     37  O9  ACD     1      17.830  20.040   9.960  1.00  0.00            
ATOM     38  H18 ACD     1      18.050  20.980  10.010  1.00  0.00            
ATOM     39  C12 ACD     1      20.280  19.620  10.280  1.00  0.00            
ATOM     40  H19 ACD     1      20.470  19.520   9.200  1.00  0.00            
ATOM     41  O10 ACD     1      20.530  20.980  10.660  1.00  0.00            
ATOM     42  H20 ACD     1      19.690  21.440  10.670  1.00  0.00            
ATOM     43  C13 ACD     1      21.210  18.620  11.030  1.00  0.00            
ATOM     44  H21 ACD     1      22.250  18.730  10.700  1.00  0.00            
ATOM     45  O11 ACD     1      20.790  17.330  10.700  1.00  0.00            
ATOM     46  C14 ACD     1      19.480  16.960  11.100  1.00  0.00            
ATOM     47  H22 ACD     1      19.360  17.170  12.170  1.00  0.00            
ATOM     48  C15 ACD     1      19.280  15.490  10.830  1.00  0.00            
ATOM     49  H23 ACD     1      20.120  15.040  11.370  1.00  0.00            
ATOM     50  H24 ACD     1      18.300  15.130  11.170  1.00  0.00            
ATOM     51  O12 ACD     1      19.370  15.100   9.410  1.00  0.00            
ATOM     52  H25 ACD     1      19.450  14.150   9.300  1.00  0.00            
ATOM     53  O13 ACD     1      21.250  18.930  12.450  1.00  0.00            
ATOM     54  C16 ACD     1      22.490  19.270  13.060  1.00  0.00            
ATOM     55  H26 ACD     1      23.350  18.870  12.510  1.00  0.00            
ATOM     56  C17 ACD     1      22.600  20.810  13.100  1.00  0.00            
ATOM     57  H27 ACD     1      21.580  21.050  13.420  1.00  0.00            
ATOM     58  O14 ACD     1      22.880  21.270  11.790  1.00  0.00            
ATOM     59  H28 ACD     1      22.120  21.150  11.220  1.00  0.00            
ATOM     60  C18 ACD     1      23.550  21.260  14.170  1.00  0.00            
ATOM     61  H29 ACD     1      24.560  21.160  13.740  1.00  0.00            
ATOM     62  O15 ACD     1      23.500  22.640  14.430  1.00  0.00            
ATOM     63  H30 ACD     1      22.560  22.860  14.390  1.00  0.00            
ATOM     64  C19 ACD     1      23.390  20.610  15.480  1.00  0.00            
ATOM     65  H31 ACD     1      24.230  21.030  16.040  1.00  0.00            
ATOM     66  O16 ACD     1      23.580  19.250  15.370  1.00  0.00            
ATOM     67  C20 ACD     1      22.550  18.630  14.440  1.00  0.00            
ATOM     68  H32 ACD     1      21.550  18.910  14.810  1.00  0.00            
ATOM     69  C21 ACD     1      22.750  17.140  14.360  1.00  0.00            
ATOM     70  H33 ACD     1      22.140  16.720  13.550  1.00  0.00            
ATOM     71  H34 ACD     1      23.790  17.030  14.020  1.00  0.00            
ATOM     72  O17 ACD     1      22.590  16.520  15.620  1.00  0.00            
ATOM     73  H35 ACD     1      23.450  16.350  16.010  1.00  0.00            
ATOM     74  O18 ACD     1      22.190  21.030  16.130  1.00  0.00            
ATOM     75  C22 ACD     1      22.000  21.090  17.570  1.00  0.00            
ATOM     76  H36 ACD     1      22.910  21.290  18.150  1.00  0.00            
ATOM     77  C23 ACD     1      21.160  22.350  17.780  1.00  0.00            
ATOM     78  H37 ACD     1      20.310  22.320  17.080  1.00  0.00            
ATOM     79  O19 ACD     1      21.890  23.560  17.520  1.00  0.00            
ATOM     80  H38 ACD     1      22.580  23.720  18.160  1.00  0.00            
ATOM     81  C24 ACD     1      20.440  22.320  19.120  1.00  0.00            
ATOM     82  H39 ACD     1      21.220  22.300  19.890  1.00  0.00            
ATOM     83  O20 ACD     1      19.620  23.540  19.140  1.00  0.00            
ATOM     84  H40 ACD     1      18.960  23.460  18.440  1.00  0.00            
ATOM     85  C25 ACD     1      19.600  20.990  19.240  1.00  0.00            
ATOM     86  H41 ACD     1      19.050  20.900  20.180  1.00  0.00            
ATOM     87  O21 ACD     1      20.600  19.970  19.290  1.00  0.00            
ATOM     88  C26 ACD     1      21.410  19.760  18.130  1.00  0.00            
ATOM     89  H42 ACD     1      20.770  19.260  17.390  1.00  0.00            
ATOM     90  C27 ACD     1      22.470  18.660  18.510  1.00  0.00            
ATOM     91  H43 ACD     1      21.860  17.930  19.050  1.00  0.00            
ATOM     92  H44 ACD     1      22.790  18.210  17.560  1.00  0.00            
ATOM     93  O22 ACD     1      23.610  19.150  19.200  1.00  0.00            
ATOM     94  H45 ACD     1      24.200  18.470  19.540  1.00  0.00            
ATOM     95  O23 ACD     1      18.650  20.800  18.180  1.00  0.00            
ATOM     96  C28 ACD     1      17.230  20.860  18.470  1.00  0.00            
ATOM     97  H46 ACD     1      17.090  21.130  19.520  1.00  0.00            
ATOM     98  C29 ACD     1      16.590  19.490  18.130  1.00  0.00            
ATOM     99  H47 ACD     1      16.870  19.180  17.120  1.00  0.00            
ATOM    100  O24 ACD     1      15.140  19.470  18.260  1.00  0.00            
ATOM    101  C30 ACD     1      17.090  18.390  19.020  1.00  0.00            
ATOM    102  H48 ACD     1      18.170  18.460  19.180  1.00  0.00            
ATOM    103  H49 ACD     1      16.690  18.540  20.030  1.00  0.00            
ATOM    104  O25 ACD     1      16.840  17.090  18.580  1.00  0.00            
ATOM    105  H50 ACD     1      15.920  16.930  18.390  1.00  0.00            
ATOM    106  C31 ACD     1      16.590  21.920  17.650  1.00  0.00            
ATOM    107  H51 ACD     1      16.850  21.730  16.600  1.00  0.00            
ATOM    108  O26 ACD     1      17.130  23.160  18.100  1.00  0.00            
ATOM    109  H52 ACD     1      16.720  23.940  17.710  1.00  0.00            
ATOM    110  C32 ACD     1      15.100  21.830  17.830  1.00  0.00            
ATOM    111  H53 ACD     1      14.810  22.060  18.870  1.00  0.00            
ATOM    112  O27 ACD     1      14.480  22.800  16.990  1.00  0.00            
ATOM    113  H54 ACD     1      14.210  22.330  16.190  1.00  0.00            
ATOM    114  C33 ACD     1      14.490  20.470  17.550  1.00  0.00            
ATOM    115  H55 ACD     1      13.450  20.450  17.910  1.00  0.00            
ATOM    116  O28 ACD     1      14.530  20.280  16.100  1.00  0.00            
ATOM    117  C34 ACD     1      13.330  20.020  15.340  1.00  0.00            
ATOM    118  H56 ACD     1      12.460  20.350  15.910  1.00  0.00            
ATOM    119  C35 ACD     1      13.350  20.910  14.120  1.00  0.00            
ATOM    120  H57 ACD     1      14.310  20.840  13.600  1.00  0.00            
ATOM    121  O29 ACD     1      13.050  22.230  14.490  1.00  0.00            
ATOM    122  H58 ACD     1      12.930  22.790  13.720  1.00  0.00            
ATOM    123  C36 ACD     1      12.260  20.480  13.130  1.00  0.00            
ATOM    124  H59 ACD     1      11.260  20.760  13.500  1.00  0.00            
ATOM    125  O30 ACD     1      12.420  21.120  11.910  1.00  0.00            
ATOM    126  H60 ACD     1      13.170  20.690  11.480  1.00  0.00            
ATOM    127  C1  EU9     2      18.070  20.040   5.040  1.00  0.00            
ATOM    128  S1  EU9     2      18.640  20.740   6.600  1.00  0.00            
ATOM    129  O1  EU9     2      19.210  19.650   7.450  1.00  0.00            
ATOM    130  O2  EU9     2      17.620  21.470   7.200  1.00  0.00            
ATOM    131  C2  EU9     2      19.890  21.920   6.090  1.00  0.00            
ATOM    132  C3  EU9     2      20.920  22.160   7.200  1.00  0.00            
ATOM    133  N1  EU9     2      22.110  22.970   6.870  1.00  0.00            
ATOM    134  C4  EU9     2      22.960  23.490   8.020  1.00  0.00            
ATOM    135  C5  EU9     2      22.220  24.460   8.910  1.00  0.00            
ATOM    136  C6  EU9     2      22.750  25.710   9.050  1.00  0.00            
ATOM    137  C7  EU9     2      21.880  26.330  10.030  1.00  0.00            
ATOM    138  C8  EU9     2      21.050  25.280  10.440  1.00  0.00            
ATOM    139  C9  EU9     2      19.950  25.420  11.390  1.00  0.00            
ATOM    140  C10 EU9     2      19.290  26.700  11.540  1.00  0.00            
ATOM    141  C11 EU9     2      18.170  26.770  12.340  1.00  0.00            
ATOM    142  C12 EU9     2      17.760  25.700  13.170  1.00  0.00            
ATOM    143  N2  EU9     2      16.740  25.830  14.060  1.00  0.00            
ATOM    144  C13 EU9     2      16.410  24.810  14.860  1.00  0.00            
ATOM    145  N3  EU9     2      16.980  23.610  14.790  1.00  0.00            
ATOM    146  C14 EU9     2      17.980  23.490  13.920  1.00  0.00            
ATOM    147  N4  EU9     2      18.720  22.380  14.070  1.00  0.00            
ATOM    148  C15 EU9     2      18.270  21.010  14.040  1.00  0.00            
ATOM    149  C16 EU9     2      17.130  20.570  13.310  1.00  0.00            
ATOM    150  C17 EU9     2      16.720  19.280  13.430  1.00  0.00            
ATOM    151  C18 EU9     2      17.310  18.330  14.260  1.00  0.00            
ATOM    152  O3  EU9     2      16.710  17.130  14.440  1.00  0.00            
ATOM    153  C19 EU9     2      17.370  15.900  13.960  1.00  0.00            
ATOM    154  C20 EU9     2      16.580  14.710  14.490  1.00  0.00            
ATOM    155  C21 EU9     2      16.260  13.560  13.710  1.00  0.00            
ATOM    156  C22 EU9     2      15.460  12.550  14.220  1.00  0.00            
ATOM    157  C23 EU9     2      14.900  12.610  15.500  1.00  0.00            
ATOM    158  C24 EU9     2      15.150  13.740  16.280  1.00  0.00            
ATOM    159  F1  EU9     2      14.820  13.740  17.620  1.00  0.00            
ATOM    160  C25 EU9     2      16.020  14.790  15.800  1.00  0.00            
ATOM    161  C26 EU9     2      18.410  18.710  14.960  1.00  0.00            
ATOM    162  Cl1 EU9     2      19.250  17.690  16.130  1.00  0.00            
ATOM    163  C27 EU9     2      18.950  20.020  14.800  1.00  0.00            
ATOM    164  C28 EU9     2      18.430  24.520  13.070  1.00  0.00            
ATOM    165  C29 EU9     2      19.480  24.340  12.160  1.00  0.00            
ATOM    166  O4  EU9     2      21.170  24.100   9.730  1.00  0.00            
ATOM    167  H1  EU9     2      17.480  19.130   5.180  1.00  0.00            
ATOM    168  H2  EU9     2      17.490  20.820   4.530  1.00  0.00            
ATOM    169  H3  EU9     2      18.980  19.800   4.480  1.00  0.00            
ATOM    170  H4  EU9     2      19.370  22.840   5.780  1.00  0.00            
ATOM    171  H5  EU9     2      20.400  21.480   5.230  1.00  0.00            
ATOM    172  H6  EU9     2      21.200  21.240   7.720  1.00  0.00            
ATOM    173  H7  EU9     2      20.350  22.720   7.950  1.00  0.00            
ATOM    174  H8  EU9     2      22.660  22.440   6.200  1.00  0.00            
ATOM    175  H9  EU9     2      23.840  24.010   7.630  1.00  0.00            
ATOM    176  H10 EU9     2      23.350  22.680   8.650  1.00  0.00            
ATOM    177  H11 EU9     2      23.560  26.120   8.450  1.00  0.00            
ATOM    178  H12 EU9     2      22.040  27.310  10.450  1.00  0.00            
ATOM    179  H13 EU9     2      19.730  27.500  10.940  1.00  0.00            
ATOM    180  H14 EU9     2      17.620  27.710  12.420  1.00  0.00            
ATOM    181  H15 EU9     2      15.640  25.000  15.610  1.00  0.00            
ATOM    182  H16 EU9     2      19.640  22.560  14.440  1.00  0.00            
ATOM    183  H17 EU9     2      16.690  21.280  12.610  1.00  0.00            
ATOM    184  H18 EU9     2      15.840  18.900  12.930  1.00  0.00            
ATOM    185  H19 EU9     2      18.400  15.870  14.350  1.00  0.00            
ATOM    186  H20 EU9     2      17.460  15.890  12.860  1.00  0.00            
ATOM    187  H21 EU9     2      16.650  13.510  12.690  1.00  0.00            
ATOM    188  H22 EU9     2      15.210  11.650  13.650  1.00  0.00            
ATOM    189  H23 EU9     2      14.160  11.860  15.780  1.00  0.00            
ATOM    190  H24 EU9     2      16.260  15.690  16.350  1.00  0.00            
ATOM    191  H25 EU9     2      19.780  20.300  15.430  1.00  0.00            
ATOM    192  H26 EU9     2      19.980  23.380  12.100  1.00  0.00            
TER
ENDMDL
MODEL        1
ATOM      1  H1  ACD     1      18.360  12.470  19.330  1.00  0.00            
ATOM      2  O1  ACD     1      17.720  13.070  18.940  1.00  0.00            
ATOM      3  C1  ACD     1      17.000  13.830  19.900  1.00  0.00            
ATOM      4  H2  ACD     1      17.610  14.030  20.790  1.00  0.00            
ATOM      5  H3  ACD     1      16.100  13.230  20.060  1.00  0.00            
ATOM      6  C2  ACD     1      16.590  15.180  19.360  1.00  0.00            
ATOM      7  H4  ACD     1      17.450  15.720  18.950  1.00  0.00            
ATOM      8  O2  ACD     1      15.570  14.890  18.380  1.00  0.00            
ATOM      9  C3  ACD     1      14.920  15.950  17.750  1.00  0.00            
ATOM     10  H5  ACD     1      14.180  15.580  17.040  1.00  0.00            
ATOM     11  O3  ACD     1      15.820  16.700  17.000  1.00  0.00            
ATOM     12  C4  ACD     1      15.620  16.930  15.590  1.00  0.00            
ATOM     13  H6  ACD     1      14.580  16.910  15.240  1.00  0.00            
ATOM     14  C5  ACD     1      16.130  18.330  15.550  1.00  0.00            
ATOM     15  H7  ACD     1      17.140  18.330  15.990  1.00  0.00            
ATOM     16  O4  ACD     1      15.240  19.150  16.250  1.00  0.00            
ATOM     17  H8  ACD     1      15.480  20.070  16.090  1.00  0.00            
ATOM     18  C6  ACD     1      16.290  18.730  14.060  1.00  0.00            
ATOM     19  H9  ACD     1      15.280  18.720  13.650  1.00  0.00            
ATOM     20  O5  ACD     1      16.800  20.120  14.030  1.00  0.00            
ATOM     21  H10 ACD     1      16.570  20.710  14.750  1.00  0.00            
ATOM     22  C7  ACD     1      17.160  17.750  13.200  1.00  0.00            
ATOM     23  H11 ACD     1      17.060  17.960  12.130  1.00  0.00            
ATOM     24  O6  ACD     1      16.650  16.430  13.480  1.00  0.00            
ATOM     25  C8  ACD     1      16.590  15.980  14.820  1.00  0.00            
ATOM     26  H12 ACD     1      17.600  16.120  15.230  1.00  0.00            
ATOM     27  C9  ACD     1      16.230  14.520  14.920  1.00  0.00            
ATOM     28  H13 ACD     1      16.760  13.960  14.150  1.00  0.00            
ATOM     29  H14 ACD     1      16.560  14.160  15.910  1.00  0.00            
ATOM     30  O7  ACD     1      14.830  14.330  14.810  1.00  0.00            
ATOM     31  H15 ACD     1      14.730  13.390  14.990  1.00  0.00            
ATOM     32  O8  ACD     1      18.560  17.760  13.570  1.00  0.00            
ATOM     33  C10 ACD     1      19.540  17.900  12.600  1.00  0.00            
ATOM     34  H16 ACD     1      19.180  17.460  11.660  1.00  0.00            
ATOM     35  C11 ACD     1      19.810  19.390  12.450  1.00  0.00            
ATOM     36  H17 ACD     1      19.960  19.730  13.480  1.00  0.00            
ATOM     37  O9  ACD     1      18.690  20.040  11.850  1.00  0.00            
ATOM     38  H18 ACD     1      18.160  20.270  12.630  1.00  0.00            
ATOM     39  C12 ACD     1      21.130  19.640  11.690  1.00  0.00            
ATOM     40  H19 ACD     1      21.020  19.240  10.680  1.00  0.00            
ATOM     41  O10 ACD     1      21.480  21.050  11.700  1.00  0.00            
ATOM     42  H20 ACD     1      21.800  21.330  12.560  1.00  0.00            
ATOM     43  C13 ACD     1      22.300  18.770  12.250  1.00  0.00            
ATOM     44  H21 ACD     1      23.180  18.860  11.600  1.00  0.00            
ATOM     45  O11 ACD     1      21.960  17.390  12.390  1.00  0.00            
ATOM     46  C14 ACD     1      20.730  17.110  13.150  1.00  0.00            
ATOM     47  H22 ACD     1      20.940  17.480  14.160  1.00  0.00            
ATOM     48  C15 ACD     1      20.670  15.610  13.180  1.00  0.00            
ATOM     49  H23 ACD     1      21.640  15.270  13.560  1.00  0.00            
ATOM     50  H24 ACD     1      20.030  15.380  14.040  1.00  0.00            
ATOM     51  O12 ACD     1      20.300  14.920  11.960  1.00  0.00            
ATOM     52  H25 ACD     1      19.350  14.800  11.900  1.00  0.00            
ATOM     53  O13 ACD     1      22.570  19.250  13.540  1.00  0.00            
ATOM     54  C16 ACD     1      23.890  19.700  13.910  1.00  0.00            
ATOM     55  H26 ACD     1      24.400  20.000  12.990  1.00  0.00            
ATOM     56  C17 ACD     1      23.560  20.970  14.690  1.00  0.00            
ATOM     57  H27 ACD     1      22.700  20.780  15.340  1.00  0.00            
ATOM     58  O14 ACD     1      23.280  22.040  13.790  1.00  0.00            
ATOM     59  H28 ACD     1      23.490  22.920  14.090  1.00  0.00            
ATOM     60  C18 ACD     1      24.710  21.330  15.620  1.00  0.00            
ATOM     61  H29 ACD     1      25.560  21.570  14.970  1.00  0.00            
ATOM     62  O15 ACD     1      24.440  22.500  16.400  1.00  0.00            
ATOM     63  H30 ACD     1      23.660  22.250  16.910  1.00  0.00            
ATOM     64  C19 ACD     1      24.970  20.220  16.540  1.00  0.00            
ATOM     65  H31 ACD     1      25.760  20.430  17.270  1.00  0.00            
ATOM     66  O16 ACD     1      25.510  19.150  15.660  1.00  0.00            
ATOM     67  C20 ACD     1      24.550  18.600  14.750  1.00  0.00            
ATOM     68  H32 ACD     1      23.710  18.080  15.230  1.00  0.00            
ATOM     69  C21 ACD     1      25.260  17.560  13.900  1.00  0.00            
ATOM     70  H33 ACD     1      25.580  16.790  14.620  1.00  0.00            
ATOM     71  H34 ACD     1      24.520  16.990  13.310  1.00  0.00            
ATOM     72  O17 ACD     1      26.320  18.160  13.090  1.00  0.00            
ATOM     73  H35 ACD     1      27.040  18.300  13.710  1.00  0.00            
ATOM     74  O18 ACD     1      23.870  19.750  17.280  1.00  0.00            
ATOM     75  C22 ACD     1      23.710  19.990  18.720  1.00  0.00            
ATOM     76  H36 ACD     1      24.540  20.610  19.080  1.00  0.00            
ATOM     77  C23 ACD     1      22.440  20.790  19.030  1.00  0.00            
ATOM     78  H37 ACD     1      21.550  20.280  18.640  1.00  0.00            
ATOM     79  O19 ACD     1      22.540  22.040  18.330  1.00  0.00            
ATOM     80  H38 ACD     1      21.820  22.630  18.590  1.00  0.00            
ATOM     81  C24 ACD     1      22.220  20.880  20.530  1.00  0.00            
ATOM     82  H39 ACD     1      23.080  21.360  21.030  1.00  0.00            
ATOM     83  O20 ACD     1      20.920  21.450  20.810  1.00  0.00            
ATOM     84  H40 ACD     1      20.270  20.750  20.720  1.00  0.00            
ATOM     85  C25 ACD     1      22.210  19.540  21.200  1.00  0.00            
ATOM     86  H41 ACD     1      22.280  19.660  22.290  1.00  0.00            
ATOM     87  O21 ACD     1      23.490  18.970  20.870  1.00  0.00            
ATOM     88  C26 ACD     1      23.750  18.630  19.500  1.00  0.00            
ATOM     89  H42 ACD     1      22.950  17.940  19.190  1.00  0.00            
ATOM     90  C27 ACD     1      25.190  18.010  19.360  1.00  0.00            
ATOM     91  H43 ACD     1      25.500  17.890  18.310  1.00  0.00            
ATOM     92  H44 ACD     1      25.930  18.520  19.990  1.00  0.00            
ATOM     93  O22 ACD     1      25.070  16.630  19.820  1.00  0.00            
ATOM     94  H45 ACD     1      24.470  16.220  19.200  1.00  0.00            
ATOM     95  O23 ACD     1      21.150  18.700  20.780  1.00  0.00            
ATOM     96  C28 ACD     1      20.460  17.860  21.620  1.00  0.00            
ATOM     97  H46 ACD     1      21.090  17.470  22.430  1.00  0.00            
ATOM     98  C29 ACD     1      20.120  16.620  20.750  1.00  0.00            
ATOM     99  H47 ACD     1      19.640  16.840  19.790  1.00  0.00            
ATOM    100  O24 ACD     1      19.250  15.820  21.600  1.00  0.00            
ATOM    101  C30 ACD     1      21.380  15.840  20.550  1.00  0.00            
ATOM    102  H48 ACD     1      22.150  16.450  20.070  1.00  0.00            
ATOM    103  H49 ACD     1      21.710  15.570  21.560  1.00  0.00            
ATOM    104  O25 ACD     1      21.210  14.640  19.850  1.00  0.00            
ATOM    105  H50 ACD     1      20.470  14.210  20.290  1.00  0.00            
ATOM    106  C31 ACD     1      19.250  18.620  22.170  1.00  0.00            
ATOM    107  H51 ACD     1      18.630  18.980  21.340  1.00  0.00            
ATOM    108  O26 ACD     1      19.620  19.630  23.120  1.00  0.00            
ATOM    109  H52 ACD     1      20.180  19.240  23.800  1.00  0.00            
ATOM    110  C32 ACD     1      18.300  17.540  22.910  1.00  0.00            
ATOM    111  H53 ACD     1      18.730  17.010  23.770  1.00  0.00            
ATOM    112  O27 ACD     1      17.060  18.180  23.400  1.00  0.00            
ATOM    113  H54 ACD     1      16.800  18.940  22.870  1.00  0.00            
ATOM    114  C33 ACD     1      18.000  16.350  22.050  1.00  0.00            
ATOM    115  H55 ACD     1      17.450  15.540  22.540  1.00  0.00            
ATOM    116  O28 ACD     1      17.190  16.950  21.010  1.00  0.00            
ATOM    117  C34 ACD     1      16.120  16.210  20.380  1.00  0.00            
ATOM    118  H56 ACD     1      15.600  15.700  21.200  1.00  0.00            
ATOM    119  C35 ACD     1      15.220  17.350  19.730  1.00  0.00            
ATOM    120  H57 ACD     1      15.910  17.920  19.090  1.00  0.00            
ATOM    121  O29 ACD     1      14.600  18.130  20.810  1.00  0.00            
ATOM    122  H58 ACD     1      15.320  18.160  21.440  1.00  0.00            
ATOM    123  C36 ACD     1      14.210  16.740  18.830  1.00  0.00            
ATOM    124  H59 ACD     1      13.490  16.140  19.410  1.00  0.00            
ATOM    125  O30 ACD     1      13.440  17.760  18.140  1.00  0.00            
ATOM    126  H60 ACD     1      14.060  18.110  17.500  1.00  0.00            
ATOM    127  C1  EU9     2      17.850  28.380   8.690  1.00  0.00            
ATOM    128  S1  EU9     2      17.050  27.720  10.070  1.00  0.00            
ATOM    129  O1  EU9     2      17.050  26.270   9.710  1.00  0.00            
ATOM    130  O2  EU9     2      15.850  28.530  10.290  1.00  0.00            
ATOM    131  C2  EU9     2      18.140  27.990  11.470  1.00  0.00            
ATOM    132  C3  EU9     2      19.390  27.120  11.560  1.00  0.00            
ATOM    133  N1  EU9     2      20.230  27.400  12.780  1.00  0.00            
ATOM    134  C4  EU9     2      21.300  26.430  13.040  1.00  0.00            
ATOM    135  C5  EU9     2      20.850  25.120  13.480  1.00  0.00            
ATOM    136  C6  EU9     2      20.640  24.060  12.680  1.00  0.00            
ATOM    137  C7  EU9     2      20.150  23.090  13.560  1.00  0.00            
ATOM    138  C8  EU9     2      20.190  23.630  14.840  1.00  0.00            
ATOM    139  C9  EU9     2      19.410  23.050  15.910  1.00  0.00            
ATOM    140  C10 EU9     2      18.430  23.800  16.630  1.00  0.00            
ATOM    141  C11 EU9     2      17.630  23.190  17.620  1.00  0.00            
ATOM    142  C12 EU9     2      17.880  21.810  17.960  1.00  0.00            
ATOM    143  N2  EU9     2      17.130  21.250  18.890  1.00  0.00            
ATOM    144  C13 EU9     2      17.460  19.950  19.120  1.00  0.00            
ATOM    145  N3  EU9     2      18.400  19.190  18.540  1.00  0.00            
ATOM    146  C14 EU9     2      19.030  19.800  17.590  1.00  0.00            
ATOM    147  N4  EU9     2      20.030  19.120  16.990  1.00  0.00            
ATOM    148  C15 EU9     2      20.180  17.740  16.840  1.00  0.00            
ATOM    149  C16 EU9     2      19.170  16.800  16.910  1.00  0.00            
ATOM    150  C17 EU9     2      19.430  15.430  16.780  1.00  0.00            
ATOM    151  C18 EU9     2      20.770  14.950  16.570  1.00  0.00            
ATOM    152  O3  EU9     2      21.120  13.650  16.300  1.00  0.00            
ATOM    153  C19 EU9     2      20.540  12.570  16.970  1.00  0.00            
ATOM    154  C20 EU9     2      21.220  11.320  16.520  1.00  0.00            
ATOM    155  C21 EU9     2      21.070  10.910  15.180  1.00  0.00            
ATOM    156  C22 EU9     2      21.680   9.690  14.750  1.00  0.00            
ATOM    157  C23 EU9     2      22.350   8.960  15.640  1.00  0.00            
ATOM    158  C24 EU9     2      22.580   9.380  16.970  1.00  0.00            
ATOM    159  F1  EU9     2      23.200   8.570  17.830  1.00  0.00            
ATOM    160  C25 EU9     2      21.940  10.520  17.420  1.00  0.00            
ATOM    161  C26 EU9     2      21.740  15.920  16.470  1.00  0.00            
ATOM    162  Cl1 EU9     2      23.370  15.490  16.020  1.00  0.00            
ATOM    163  C27 EU9     2      21.480  17.240  16.730  1.00  0.00            
ATOM    164  C28 EU9     2      18.870  21.080  17.250  1.00  0.00            
ATOM    165  C29 EU9     2      19.510  21.700  16.160  1.00  0.00            
ATOM    166  O4  EU9     2      20.610  24.920  14.840  1.00  0.00            
ATOM    167  H1  EU9     2      18.790  27.890   8.400  1.00  0.00            
ATOM    168  H2  EU9     2      17.070  28.250   7.930  1.00  0.00            
ATOM    169  H3  EU9     2      18.040  29.440   8.910  1.00  0.00            
ATOM    170  H4  EU9     2      17.610  27.780  12.410  1.00  0.00            
ATOM    171  H5  EU9     2      18.360  29.070  11.470  1.00  0.00            
ATOM    172  H6  EU9     2      20.040  27.370  10.720  1.00  0.00            
ATOM    173  H7  EU9     2      19.060  26.080  11.430  1.00  0.00            
ATOM    174  H8  EU9     2      20.470  28.390  12.750  1.00  0.00            
ATOM    175  H9  EU9     2      21.860  26.820  13.890  1.00  0.00            
ATOM    176  H10 EU9     2      21.900  26.330  12.130  1.00  0.00            
ATOM    177  H11 EU9     2      20.800  23.970  11.610  1.00  0.00            
ATOM    178  H12 EU9     2      19.980  22.040  13.360  1.00  0.00            
ATOM    179  H13 EU9     2      18.330  24.860  16.430  1.00  0.00            
ATOM    180  H14 EU9     2      16.810  23.750  18.050  1.00  0.00            
ATOM    181  H15 EU9     2      16.920  19.390  19.880  1.00  0.00            
ATOM    182  H16 EU9     2      20.750  19.670  16.530  1.00  0.00            
ATOM    183  H17 EU9     2      18.150  17.060  17.210  1.00  0.00            
ATOM    184  H18 EU9     2      18.640  14.700  16.970  1.00  0.00            
ATOM    185  H19 EU9     2      19.460  12.520  16.780  1.00  0.00            
ATOM    186  H20 EU9     2      20.780  12.710  18.030  1.00  0.00            
ATOM    187  H21 EU9     2      20.510  11.610  14.550  1.00  0.00            
ATOM    188  H22 EU9     2      21.480   9.300  13.760  1.00  0.00            
ATOM    189  H23 EU9     2      22.730   7.990  15.330  1.00  0.00            
ATOM    190  H24 EU9     2      22.080  10.860  18.440  1.00  0.00            
ATOM    191  H25 EU9     2      22.310  17.940  16.760  1.00  0.00            
ATOM    192  H26 EU9     2      20.230  21.150  15.560  1.00  0.00            
TER
ENDMDL
MODEL        1
ATOM      1  H1  ACD     1       9.300  14.990  17.040  1.00  0.00            
ATOM      2  O1  ACD     1       9.530  15.760  17.570  1.00  0.00            
ATOM      3  C1  ACD     1      10.840  16.120  17.180  1.00  0.00            
ATOM      4  H2  ACD     1      11.070  15.640  16.220  1.00  0.00            
ATOM      5  H3  ACD     1      11.560  15.700  17.880  1.00  0.00            
ATOM      6  C2  ACD     1      11.010  17.650  17.060  1.00  0.00            
ATOM      7  H4  ACD     1      12.040  17.750  16.710  1.00  0.00            
ATOM      8  O2  ACD     1      10.130  18.220  16.040  1.00  0.00            
ATOM      9  C3  ACD     1      10.220  19.650  15.900  1.00  0.00            
ATOM     10  H5  ACD     1       9.610  19.860  15.020  1.00  0.00            
ATOM     11  O3  ACD     1      11.590  19.990  15.600  1.00  0.00            
ATOM     12  C4  ACD     1      11.850  20.370  14.230  1.00  0.00            
ATOM     13  H6  ACD     1      10.910  20.640  13.730  1.00  0.00            
ATOM     14  C5  ACD     1      12.600  21.670  14.340  1.00  0.00            
ATOM     15  H7  ACD     1      13.400  21.570  15.080  1.00  0.00            
ATOM     16  O4  ACD     1      11.660  22.770  14.720  1.00  0.00            
ATOM     17  H8  ACD     1      11.060  22.560  15.440  1.00  0.00            
ATOM     18  C6  ACD     1      13.150  22.050  13.020  1.00  0.00            
ATOM     19  H9  ACD     1      12.280  22.210  12.370  1.00  0.00            
ATOM     20  O5  ACD     1      13.880  23.300  13.110  1.00  0.00            
ATOM     21  H10 ACD     1      13.460  23.820  13.800  1.00  0.00            
ATOM     22  C7  ACD     1      14.090  20.940  12.520  1.00  0.00            
ATOM     23  H11 ACD     1      14.300  21.310  11.510  1.00  0.00            
ATOM     24  O6  ACD     1      13.380  19.770  12.350  1.00  0.00            
ATOM     25  C8  ACD     1      12.750  19.320  13.530  1.00  0.00            
ATOM     26  H12 ACD     1      13.520  18.990  14.240  1.00  0.00            
ATOM     27  C9  ACD     1      11.900  18.070  13.120  1.00  0.00            
ATOM     28  H13 ACD     1      12.600  17.340  12.690  1.00  0.00            
ATOM     29  H14 ACD     1      11.610  17.530  14.030  1.00  0.00            
ATOM     30  O7  ACD     1      10.700  18.360  12.340  1.00  0.00            
ATOM     31  H15 ACD     1      10.040  17.710  12.600  1.00  0.00            
ATOM     32  O8  ACD     1      15.170  20.760  13.330  1.00  0.00            
ATOM     33  C10 ACD     1      16.340  20.800  12.670  1.00  0.00            
ATOM     34  H16 ACD     1      16.220  20.720  11.590  1.00  0.00            
ATOM     35  C11 ACD     1      16.950  22.230  12.940  1.00  0.00            
ATOM     36  H17 ACD     1      16.770  22.460  14.000  1.00  0.00            
ATOM     37  O9  ACD     1      16.300  23.240  12.190  1.00  0.00            
ATOM     38  H18 ACD     1      15.390  23.210  12.520  1.00  0.00            
ATOM     39  C12 ACD     1      18.450  22.290  12.840  1.00  0.00            
ATOM     40  H19 ACD     1      18.780  22.310  11.800  1.00  0.00            
ATOM     41  O10 ACD     1      18.830  23.430  13.580  1.00  0.00            
ATOM     42  H20 ACD     1      18.430  24.200  13.170  1.00  0.00            
ATOM     43  C13 ACD     1      19.130  21.090  13.410  1.00  0.00            
ATOM     44  H21 ACD     1      20.190  21.120  13.110  1.00  0.00            
ATOM     45  O11 ACD     1      18.590  19.900  12.780  1.00  0.00            
ATOM     46  C14 ACD     1      17.190  19.630  13.160  1.00  0.00            
ATOM     47  H22 ACD     1      17.180  19.620  14.260  1.00  0.00            
ATOM     48  C15 ACD     1      16.750  18.290  12.610  1.00  0.00            
ATOM     49  H23 ACD     1      17.460  17.550  12.990  1.00  0.00            
ATOM     50  H24 ACD     1      15.800  18.000  13.080  1.00  0.00            
ATOM     51  O12 ACD     1      16.660  18.260  11.170  1.00  0.00            
ATOM     52  H25 ACD     1      16.960  17.400  10.880  1.00  0.00            
ATOM     53  O13 ACD     1      19.000  20.960  14.820  1.00  0.00            
ATOM     54  C16 ACD     1      20.200  21.240  15.520  1.00  0.00            
ATOM     55  H26 ACD     1      20.930  21.750  14.880  1.00  0.00            
ATOM     56  C17 ACD     1      19.720  22.170  16.670  1.00  0.00            
ATOM     57  H27 ACD     1      18.740  21.810  16.980  1.00  0.00            
ATOM     58  O14 ACD     1      19.730  23.600  16.180  1.00  0.00            
ATOM     59  H28 ACD     1      19.390  23.500  15.280  1.00  0.00            
ATOM     60  C18 ACD     1      20.480  22.050  18.000  1.00  0.00            
ATOM     61  H29 ACD     1      21.450  22.520  17.780  1.00  0.00            
ATOM     62  O15 ACD     1      19.860  22.850  19.040  1.00  0.00            
ATOM     63  H30 ACD     1      19.650  23.700  18.640  1.00  0.00            
ATOM     64  C19 ACD     1      20.510  20.590  18.460  1.00  0.00            
ATOM     65  H31 ACD     1      21.040  20.510  19.420  1.00  0.00            
ATOM     66  O16 ACD     1      21.240  19.940  17.450  1.00  0.00            
ATOM     67  C20 ACD     1      20.670  19.890  16.140  1.00  0.00            
ATOM     68  H32 ACD     1      19.830  19.210  16.340  1.00  0.00            
ATOM     69  C21 ACD     1      21.590  19.180  15.220  1.00  0.00            
ATOM     70  H33 ACD     1      21.700  18.190  15.670  1.00  0.00            
ATOM     71  H34 ACD     1      21.220  19.020  14.190  1.00  0.00            
ATOM     72  O17 ACD     1      22.940  19.660  15.220  1.00  0.00            
ATOM     73  H35 ACD     1      23.480  19.070  14.690  1.00  0.00            
ATOM     74  O18 ACD     1      19.280  19.870  18.690  1.00  0.00            
ATOM     75  C22 ACD     1      19.020  19.340  20.000  1.00  0.00            
ATOM     76  H36 ACD     1      19.900  19.420  20.640  1.00  0.00            
ATOM     77  C23 ACD     1      17.940  20.270  20.560  1.00  0.00            
ATOM     78  H37 ACD     1      17.100  20.370  19.850  1.00  0.00            
ATOM     79  O19 ACD     1      18.590  21.550  20.910  1.00  0.00            
ATOM     80  H38 ACD     1      19.090  21.990  20.220  1.00  0.00            
ATOM     81  C24 ACD     1      17.430  19.600  21.880  1.00  0.00            
ATOM     82  H39 ACD     1      18.370  19.590  22.450  1.00  0.00            
ATOM     83  O20 ACD     1      16.460  20.320  22.550  1.00  0.00            
ATOM     84  H40 ACD     1      16.760  21.220  22.650  1.00  0.00            
ATOM     85  C25 ACD     1      16.930  18.240  21.650  1.00  0.00            
ATOM     86  H41 ACD     1      16.610  17.770  22.590  1.00  0.00            
ATOM     87  O21 ACD     1      18.000  17.430  21.190  1.00  0.00            
ATOM     88  C26 ACD     1      18.600  17.830  19.940  1.00  0.00            
ATOM     89  H42 ACD     1      17.870  17.680  19.140  1.00  0.00            
ATOM     90  C27 ACD     1      19.870  17.030  19.610  1.00  0.00            
ATOM     91  H43 ACD     1      19.620  15.970  19.720  1.00  0.00            
ATOM     92  H44 ACD     1      20.340  17.200  18.630  1.00  0.00            
ATOM     93  O22 ACD     1      20.870  17.240  20.660  1.00  0.00            
ATOM     94  H45 ACD     1      20.440  17.590  21.450  1.00  0.00            
ATOM     95  O23 ACD     1      15.770  18.290  20.740  1.00  0.00            
ATOM     96  C28 ACD     1      14.610  17.630  21.200  1.00  0.00            
ATOM     97  H46 ACD     1      14.730  17.030  22.110  1.00  0.00            
ATOM     98  C29 ACD     1      14.160  16.730  20.090  1.00  0.00            
ATOM     99  H47 ACD     1      14.090  17.190  19.100  1.00  0.00            
ATOM    100  O24 ACD     1      12.800  16.220  20.330  1.00  0.00            
ATOM    101  C30 ACD     1      15.090  15.480  19.920  1.00  0.00            
ATOM    102  H48 ACD     1      14.530  14.840  19.230  1.00  0.00            
ATOM    103  H49 ACD     1      16.090  15.810  19.610  1.00  0.00            
ATOM    104  O25 ACD     1      15.320  14.800  21.140  1.00  0.00            
ATOM    105  H50 ACD     1      14.600  14.160  21.160  1.00  0.00            
ATOM    106  C31 ACD     1      13.570  18.680  21.570  1.00  0.00            
ATOM    107  H51 ACD     1      13.590  19.280  20.650  1.00  0.00            
ATOM    108  O26 ACD     1      13.880  19.410  22.810  1.00  0.00            
ATOM    109  H52 ACD     1      14.760  19.750  22.650  1.00  0.00            
ATOM    110  C32 ACD     1      12.210  17.980  21.690  1.00  0.00            
ATOM    111  H53 ACD     1      12.320  17.230  22.480  1.00  0.00            
ATOM    112  O27 ACD     1      11.200  18.880  21.910  1.00  0.00            
ATOM    113  H54 ACD     1      11.200  19.410  21.110  1.00  0.00            
ATOM    114  C33 ACD     1      11.890  17.260  20.370  1.00  0.00            
ATOM    115  H55 ACD     1      10.880  16.860  20.500  1.00  0.00            
ATOM    116  O28 ACD     1      11.980  18.180  19.280  1.00  0.00            
ATOM    117  C34 ACD     1      10.790  18.360  18.390  1.00  0.00            
ATOM    118  H56 ACD     1       9.940  17.950  18.960  1.00  0.00            
ATOM    119  C35 ACD     1      10.560  19.840  18.380  1.00  0.00            
ATOM    120  H57 ACD     1      11.540  20.320  18.360  1.00  0.00            
ATOM    121  O29 ACD     1      10.100  20.290  19.660  1.00  0.00            
ATOM    122  H58 ACD     1       9.190  20.000  19.770  1.00  0.00            
ATOM    123  C36 ACD     1       9.730  20.380  17.180  1.00  0.00            
ATOM    124  H59 ACD     1       8.710  20.060  17.420  1.00  0.00            
ATOM    125  O30 ACD     1       9.920  21.810  16.880  1.00  0.00            
ATOM    126  H60 ACD     1      10.130  22.320  17.670  1.00  0.00            
ATOM    127  C1  EU9     2      20.850  26.320   7.390  1.00  0.00            
ATOM    128  S1  EU9     2      20.480  24.850   8.410  1.00  0.00            
ATOM    129  O1  EU9     2      21.620  23.990   8.280  1.00  0.00            
ATOM    130  O2  EU9     2      19.210  24.320   7.950  1.00  0.00            
ATOM    131  C2  EU9     2      20.360  25.310  10.120  1.00  0.00            
ATOM    132  C3  EU9     2      18.900  25.760  10.470  1.00  0.00            
ATOM    133  N1  EU9     2      18.790  26.030  11.930  1.00  0.00            
ATOM    134  C4  EU9     2      17.390  26.250  12.400  1.00  0.00            
ATOM    135  C5  EU9     2      17.220  26.180  13.930  1.00  0.00            
ATOM    136  C6  EU9     2      17.730  27.150  14.710  1.00  0.00            
ATOM    137  C7  EU9     2      17.260  26.790  16.010  1.00  0.00            
ATOM    138  C8  EU9     2      16.610  25.620  15.790  1.00  0.00            
ATOM    139  C9  EU9     2      15.870  24.870  16.760  1.00  0.00            
ATOM    140  C10 EU9     2      14.940  25.590  17.590  1.00  0.00            
ATOM    141  C11 EU9     2      14.170  24.930  18.510  1.00  0.00            
ATOM    142  C12 EU9     2      14.230  23.530  18.660  1.00  0.00            
ATOM    143  N2  EU9     2      13.560  22.970  19.700  1.00  0.00            
ATOM    144  C13 EU9     2      13.650  21.640  19.760  1.00  0.00            
ATOM    145  N3  EU9     2      14.320  20.840  18.960  1.00  0.00            
ATOM    146  C14 EU9     2      14.910  21.390  17.950  1.00  0.00            
ATOM    147  N4  EU9     2      15.600  20.640  17.040  1.00  0.00            
ATOM    148  C15 EU9     2      15.790  19.260  16.900  1.00  0.00            
ATOM    149  C16 EU9     2      14.710  18.380  17.060  1.00  0.00            
ATOM    150  C17 EU9     2      14.890  17.010  16.770  1.00  0.00            
ATOM    151  C18 EU9     2      16.100  16.590  16.230  1.00  0.00            
ATOM    152  O3  EU9     2      16.250  15.310  15.920  1.00  0.00            
ATOM    153  C19 EU9     2      15.380  14.220  16.220  1.00  0.00            
ATOM    154  C20 EU9     2      15.980  12.880  15.770  1.00  0.00            
ATOM    155  C21 EU9     2      17.370  12.630  15.530  1.00  0.00            
ATOM    156  C22 EU9     2      17.890  11.440  15.060  1.00  0.00            
ATOM    157  C23 EU9     2      16.920  10.340  14.830  1.00  0.00            
ATOM    158  C24 EU9     2      15.560  10.530  15.030  1.00  0.00            
ATOM    159  F1  EU9     2      14.670   9.530  14.720  1.00  0.00            
ATOM    160  C25 EU9     2      15.120  11.800  15.540  1.00  0.00            
ATOM    161  C26 EU9     2      17.200  17.420  16.250  1.00  0.00            
ATOM    162  Cl1 EU9     2      18.800  16.850  15.810  1.00  0.00            
ATOM    163  C27 EU9     2      17.040  18.710  16.710  1.00  0.00            
ATOM    164  C28 EU9     2      14.980  22.800  17.740  1.00  0.00            
ATOM    165  C29 EU9     2      15.790  23.490  16.760  1.00  0.00            
ATOM    166  O4  EU9     2      16.580  25.170  14.540  1.00  0.00            
ATOM    167  H1  EU9     2      21.930  26.480   7.390  1.00  0.00            
ATOM    168  H2  EU9     2      20.600  26.160   6.330  1.00  0.00            
ATOM    169  H3  EU9     2      20.260  27.150   7.810  1.00  0.00            
ATOM    170  H4  EU9     2      21.150  26.030  10.370  1.00  0.00            
ATOM    171  H5  EU9     2      20.570  24.390  10.690  1.00  0.00            
ATOM    172  H6  EU9     2      18.230  24.920  10.240  1.00  0.00            
ATOM    173  H7  EU9     2      18.680  26.630   9.850  1.00  0.00            
ATOM    174  H8  EU9     2      19.410  26.770  12.240  1.00  0.00            
ATOM    175  H9  EU9     2      16.540  25.640  12.060  1.00  0.00            
ATOM    176  H10 EU9     2      17.140  27.290  12.200  1.00  0.00            
ATOM    177  H11 EU9     2      18.160  28.130  14.480  1.00  0.00            
ATOM    178  H12 EU9     2      17.340  27.330  16.950  1.00  0.00            
ATOM    179  H13 EU9     2      14.870  26.670  17.510  1.00  0.00            
ATOM    180  H14 EU9     2      13.430  25.450  19.100  1.00  0.00            
ATOM    181  H15 EU9     2      13.300  21.280  20.730  1.00  0.00            
ATOM    182  H16 EU9     2      16.380  21.150  16.640  1.00  0.00            
ATOM    183  H17 EU9     2      13.730  18.780  17.330  1.00  0.00            
ATOM    184  H18 EU9     2      14.040  16.380  16.970  1.00  0.00            
ATOM    185  H19 EU9     2      14.460  14.450  15.670  1.00  0.00            
ATOM    186  H20 EU9     2      15.210  14.100  17.290  1.00  0.00            
ATOM    187  H21 EU9     2      18.080  13.420  15.770  1.00  0.00            
ATOM    188  H22 EU9     2      18.960  11.280  15.000  1.00  0.00            
ATOM    189  H23 EU9     2      17.230   9.350  14.530  1.00  0.00            
ATOM    190  H24 EU9     2      14.070  12.000  15.740  1.00  0.00            
ATOM    191  H25 EU9     2      17.890  19.380  16.710  1.00  0.00            
ATOM    192  H26 EU9     2      16.520  22.960  16.140  1.00  0.00            
TER
ENDMDL
MODEL        1
ATOM      1  H1  ACD     1       8.650  14.020  18.370  1.00  0.00            
ATOM      2  O1  ACD     1       9.030  14.810  18.770  1.00  0.00            
ATOM      3  C1  ACD     1       9.780  15.440  17.790  1.00  0.00            
ATOM      4  H2  ACD     1       9.740  14.920  16.820  1.00  0.00            
ATOM      5  H3  ACD     1      10.850  15.500  18.030  1.00  0.00            
ATOM      6  C2  ACD     1       9.280  16.860  17.600  1.00  0.00            
ATOM      7  H4  ACD     1       9.860  17.220  16.750  1.00  0.00            
ATOM      8  O2  ACD     1       7.890  16.820  17.300  1.00  0.00            
ATOM      9  C3  ACD     1       7.270  18.100  17.080  1.00  0.00            
ATOM     10  H5  ACD     1       6.250  17.900  16.750  1.00  0.00            
ATOM     11  O3  ACD     1       7.900  18.880  16.090  1.00  0.00            
ATOM     12  C4  ACD     1       7.480  18.750  14.710  1.00  0.00            
ATOM     13  H6  ACD     1       6.380  18.710  14.600  1.00  0.00            
ATOM     14  C5  ACD     1       8.010  20.050  14.110  1.00  0.00            
ATOM     15  H7  ACD     1       9.020  20.200  14.510  1.00  0.00            
ATOM     16  O4  ACD     1       7.080  21.100  14.610  1.00  0.00            
ATOM     17  H8  ACD     1       7.490  21.420  15.420  1.00  0.00            
ATOM     18  C6  ACD     1       8.010  19.980  12.650  1.00  0.00            
ATOM     19  H9  ACD     1       7.030  19.680  12.280  1.00  0.00            
ATOM     20  O5  ACD     1       8.300  21.220  12.000  1.00  0.00            
ATOM     21  H10 ACD     1       9.250  21.260  11.890  1.00  0.00            
ATOM     22  C7  ACD     1       9.070  18.960  12.260  1.00  0.00            
ATOM     23  H11 ACD     1       9.140  18.810  11.180  1.00  0.00            
ATOM     24  O6  ACD     1       8.550  17.680  12.750  1.00  0.00            
ATOM     25  C8  ACD     1       8.070  17.490  14.070  1.00  0.00            
ATOM     26  H12 ACD     1       8.940  17.150  14.650  1.00  0.00            
ATOM     27  C9  ACD     1       7.020  16.430  14.150  1.00  0.00            
ATOM     28  H13 ACD     1       7.480  15.450  13.970  1.00  0.00            
ATOM     29  H14 ACD     1       6.470  16.500  15.100  1.00  0.00            
ATOM     30  O7  ACD     1       5.910  16.670  13.330  1.00  0.00            
ATOM     31  H15 ACD     1       5.250  15.980  13.410  1.00  0.00            
ATOM     32  O8  ACD     1      10.330  19.250  12.750  1.00  0.00            
ATOM     33  C10 ACD     1      11.290  19.810  11.800  1.00  0.00            
ATOM     34  H16 ACD     1      10.830  20.150  10.870  1.00  0.00            
ATOM     35  C11 ACD     1      11.860  21.050  12.470  1.00  0.00            
ATOM     36  H17 ACD     1      12.160  20.810  13.510  1.00  0.00            
ATOM     37  O9  ACD     1      10.870  22.070  12.610  1.00  0.00            
ATOM     38  H18 ACD     1      11.240  22.800  13.120  1.00  0.00            
ATOM     39  C12 ACD     1      13.110  21.520  11.700  1.00  0.00            
ATOM     40  H19 ACD     1      12.900  22.020  10.750  1.00  0.00            
ATOM     41  O10 ACD     1      13.850  22.520  12.470  1.00  0.00            
ATOM     42  H20 ACD     1      13.200  23.160  12.790  1.00  0.00            
ATOM     43  C13 ACD     1      14.080  20.390  11.390  1.00  0.00            
ATOM     44  H21 ACD     1      14.930  20.760  10.800  1.00  0.00            
ATOM     45  O11 ACD     1      13.390  19.370  10.650  1.00  0.00            
ATOM     46  C14 ACD     1      12.320  18.780  11.460  1.00  0.00            
ATOM     47  H22 ACD     1      12.810  18.400  12.360  1.00  0.00            
ATOM     48  C15 ACD     1      11.750  17.610  10.640  1.00  0.00            
ATOM     49  H23 ACD     1      12.660  17.110  10.270  1.00  0.00            
ATOM     50  H24 ACD     1      11.170  16.980  11.320  1.00  0.00            
ATOM     51  O12 ACD     1      10.970  18.020   9.510  1.00  0.00            
ATOM     52  H25 ACD     1      11.130  17.310   8.880  1.00  0.00            
ATOM     53  O13 ACD     1      14.720  19.810  12.520  1.00  0.00            
ATOM     54  C16 ACD     1      16.160  19.710  12.510  1.00  0.00            
ATOM     55  H26 ACD     1      16.510  19.520  11.480  1.00  0.00            
ATOM     56  C17 ACD     1      16.710  20.950  13.110  1.00  0.00            
ATOM     57  H27 ACD     1      16.170  21.320  13.990  1.00  0.00            
ATOM     58  O14 ACD     1      16.630  21.970  12.090  1.00  0.00            
ATOM     59  H28 ACD     1      15.700  22.220  12.090  1.00  0.00            
ATOM     60  C18 ACD     1      18.150  20.840  13.560  1.00  0.00            
ATOM     61  H29 ACD     1      18.760  20.860  12.650  1.00  0.00            
ATOM     62  O15 ACD     1      18.590  21.930  14.400  1.00  0.00            
ATOM     63  H30 ACD     1      18.050  22.090  15.180  1.00  0.00            
ATOM     64  C19 ACD     1      18.370  19.520  14.230  1.00  0.00            
ATOM     65  H31 ACD     1      19.450  19.430  14.380  1.00  0.00            
ATOM     66  O16 ACD     1      17.920  18.440  13.390  1.00  0.00            
ATOM     67  C20 ACD     1      16.530  18.420  13.150  1.00  0.00            
ATOM     68  H32 ACD     1      15.970  18.240  14.080  1.00  0.00            
ATOM     69  C21 ACD     1      16.240  17.270  12.190  1.00  0.00            
ATOM     70  H33 ACD     1      15.190  17.150  11.900  1.00  0.00            
ATOM     71  H34 ACD     1      16.800  17.360  11.260  1.00  0.00            
ATOM     72  O17 ACD     1      16.570  15.970  12.740  1.00  0.00            
ATOM     73  H35 ACD     1      15.830  15.360  12.800  1.00  0.00            
ATOM     74  O18 ACD     1      17.730  19.550  15.530  1.00  0.00            
ATOM     75  C22 ACD     1      18.250  18.750  16.610  1.00  0.00            
ATOM     76  H36 ACD     1      19.340  18.670  16.600  1.00  0.00            
ATOM     77  C23 ACD     1      17.810  19.600  17.820  1.00  0.00            
ATOM     78  H37 ACD     1      16.750  19.850  17.670  1.00  0.00            
ATOM     79  O19 ACD     1      18.600  20.820  17.990  1.00  0.00            
ATOM     80  H38 ACD     1      19.550  20.740  18.010  1.00  0.00            
ATOM     81  C24 ACD     1      17.750  18.700  19.040  1.00  0.00            
ATOM     82  H39 ACD     1      18.760  18.320  19.230  1.00  0.00            
ATOM     83  O20 ACD     1      17.220  19.300  20.240  1.00  0.00            
ATOM     84  H40 ACD     1      16.370  19.730  20.110  1.00  0.00            
ATOM     85  C25 ACD     1      16.930  17.490  18.790  1.00  0.00            
ATOM     86  H41 ACD     1      16.880  16.780  19.630  1.00  0.00            
ATOM     87  O21 ACD     1      17.610  16.710  17.810  1.00  0.00            
ATOM     88  C26 ACD     1      17.720  17.350  16.550  1.00  0.00            
ATOM     89  H42 ACD     1      16.720  17.470  16.120  1.00  0.00            
ATOM     90  C27 ACD     1      18.430  16.390  15.740  1.00  0.00            
ATOM     91  H43 ACD     1      18.000  15.390  15.910  1.00  0.00            
ATOM     92  H44 ACD     1      18.230  16.660  14.690  1.00  0.00            
ATOM     93  O22 ACD     1      19.860  16.440  16.070  1.00  0.00            
ATOM     94  H45 ACD     1      20.500  16.010  15.490  1.00  0.00            
ATOM     95  O23 ACD     1      15.590  17.710  18.300  1.00  0.00            
ATOM     96  C28 ACD     1      14.530  17.580  19.280  1.00  0.00            
ATOM     97  H46 ACD     1      14.910  17.260  20.260  1.00  0.00            
ATOM     98  C29 ACD     1      13.510  16.510  18.810  1.00  0.00            
ATOM     99  H47 ACD     1      13.120  16.700  17.800  1.00  0.00            
ATOM    100  O24 ACD     1      12.410  16.440  19.840  1.00  0.00            
ATOM    101  C30 ACD     1      14.160  15.160  18.790  1.00  0.00            
ATOM    102  H48 ACD     1      14.790  15.120  17.890  1.00  0.00            
ATOM    103  H49 ACD     1      14.710  15.040  19.740  1.00  0.00            
ATOM    104  O25 ACD     1      13.190  14.140  18.660  1.00  0.00            
ATOM    105  H50 ACD     1      12.510  14.320  19.310  1.00  0.00            
ATOM    106  C31 ACD     1      13.830  18.980  19.300  1.00  0.00            
ATOM    107  H51 ACD     1      13.380  19.170  18.310  1.00  0.00            
ATOM    108  O26 ACD     1      14.710  20.030  19.570  1.00  0.00            
ATOM    109  H52 ACD     1      14.340  20.860  19.260  1.00  0.00            
ATOM    110  C32 ACD     1      12.700  18.840  20.360  1.00  0.00            
ATOM    111  H53 ACD     1      13.210  18.500  21.270  1.00  0.00            
ATOM    112  O27 ACD     1      12.030  20.080  20.490  1.00  0.00            
ATOM    113  H54 ACD     1      11.790  20.400  19.620  1.00  0.00            
ATOM    114  C33 ACD     1      11.700  17.700  19.960  1.00  0.00            
ATOM    115  H55 ACD     1      10.990  17.540  20.770  1.00  0.00            
ATOM    116  O28 ACD     1      10.970  18.030  18.820  1.00  0.00            
ATOM    117  C34 ACD     1       9.570  17.770  18.770  1.00  0.00            
ATOM    118  H56 ACD     1       9.300  17.190  19.660  1.00  0.00            
ATOM    119  C35 ACD     1       8.710  19.040  18.790  1.00  0.00            
ATOM    120  H57 ACD     1       9.080  19.800  18.090  1.00  0.00            
ATOM    121  O29 ACD     1       8.750  19.600  20.120  1.00  0.00            
ATOM    122  H58 ACD     1       9.200  20.430  19.920  1.00  0.00            
ATOM    123  C36 ACD     1       7.240  18.820  18.400  1.00  0.00            
ATOM    124  H59 ACD     1       6.800  18.130  19.130  1.00  0.00            
ATOM    125  O30 ACD     1       6.620  20.100  18.340  1.00  0.00            
ATOM    126  H60 ACD     1       5.930  20.020  17.670  1.00  0.00            
ATOM    127  C1  EU9     2      10.900  26.230  10.910  1.00  0.00            
ATOM    128  S1  EU9     2      11.290  25.380   9.470  1.00  0.00            
ATOM    129  O1  EU9     2      10.360  25.740   8.480  1.00  0.00            
ATOM    130  O2  EU9     2      11.470  24.030   9.860  1.00  0.00            
ATOM    131  C2  EU9     2      13.010  25.970   9.000  1.00  0.00            
ATOM    132  C3  EU9     2      14.090  25.520  10.080  1.00  0.00            
ATOM    133  N1  EU9     2      15.320  26.320  10.070  1.00  0.00            
ATOM    134  C4  EU9     2      16.370  25.930  10.940  1.00  0.00            
ATOM    135  C5  EU9     2      16.070  26.400  12.320  1.00  0.00            
ATOM    136  C6  EU9     2      16.450  27.630  12.810  1.00  0.00            
ATOM    137  C7  EU9     2      16.110  27.630  14.180  1.00  0.00            
ATOM    138  C8  EU9     2      15.700  26.290  14.360  1.00  0.00            
ATOM    139  C9  EU9     2      15.050  25.820  15.660  1.00  0.00            
ATOM    140  C10 EU9     2      14.670  26.730  16.690  1.00  0.00            
ATOM    141  C11 EU9     2      13.900  26.250  17.790  1.00  0.00            
ATOM    142  C12 EU9     2      13.520  24.940  17.940  1.00  0.00            
ATOM    143  N2  EU9     2      12.900  24.410  19.010  1.00  0.00            
ATOM    144  C13 EU9     2      12.830  23.090  19.150  1.00  0.00            
ATOM    145  N3  EU9     2      13.410  22.220  18.370  1.00  0.00            
ATOM    146  C14 EU9     2      13.770  22.680  17.200  1.00  0.00            
ATOM    147  N4  EU9     2      14.100  21.710  16.280  1.00  0.00            
ATOM    148  C15 EU9     2      13.490  20.470  16.040  1.00  0.00            
ATOM    149  C16 EU9     2      12.080  20.400  16.210  1.00  0.00            
ATOM    150  C17 EU9     2      11.400  19.240  15.840  1.00  0.00            
ATOM    151  C18 EU9     2      12.130  18.070  15.570  1.00  0.00            
ATOM    152  O3  EU9     2      11.520  16.840  15.430  1.00  0.00            
ATOM    153  C19 EU9     2      11.370  16.240  14.130  1.00  0.00            
ATOM    154  C20 EU9     2      11.080  14.730  14.340  1.00  0.00            
ATOM    155  C21 EU9     2      10.200  14.020  13.440  1.00  0.00            
ATOM    156  C22 EU9     2       9.970  12.720  13.680  1.00  0.00            
ATOM    157  C23 EU9     2      10.610  12.070  14.740  1.00  0.00            
ATOM    158  C24 EU9     2      11.520  12.750  15.540  1.00  0.00            
ATOM    159  F1  EU9     2      12.130  12.150  16.540  1.00  0.00            
ATOM    160  C25 EU9     2      11.740  14.090  15.400  1.00  0.00            
ATOM    161  C26 EU9     2      13.530  18.140  15.650  1.00  0.00            
ATOM    162  Cl1 EU9     2      14.330  16.580  15.450  1.00  0.00            
ATOM    163  C27 EU9     2      14.220  19.300  15.880  1.00  0.00            
ATOM    164  C28 EU9     2      14.000  24.030  16.990  1.00  0.00            
ATOM    165  C29 EU9     2      14.720  24.480  15.860  1.00  0.00            
ATOM    166  O4  EU9     2      15.720  25.510  13.270  1.00  0.00            
ATOM    167  H1  EU9     2      11.580  25.930  11.720  1.00  0.00            
ATOM    168  H2  EU9     2      10.950  27.320  10.820  1.00  0.00            
ATOM    169  H3  EU9     2       9.870  26.020  11.220  1.00  0.00            
ATOM    170  H4  EU9     2      12.930  27.050   8.880  1.00  0.00            
ATOM    171  H5  EU9     2      13.210  25.620   7.980  1.00  0.00            
ATOM    172  H6  EU9     2      14.410  24.490   9.860  1.00  0.00            
ATOM    173  H7  EU9     2      13.690  25.630  11.090  1.00  0.00            
ATOM    174  H8  EU9     2      15.640  26.490   9.110  1.00  0.00            
ATOM    175  H9  EU9     2      17.240  26.470  10.560  1.00  0.00            
ATOM    176  H10 EU9     2      16.570  24.860  10.840  1.00  0.00            
ATOM    177  H11 EU9     2      17.010  28.350  12.220  1.00  0.00            
ATOM    178  H12 EU9     2      16.110  28.380  14.970  1.00  0.00            
ATOM    179  H13 EU9     2      15.140  27.710  16.660  1.00  0.00            
ATOM    180  H14 EU9     2      13.470  26.980  18.480  1.00  0.00            
ATOM    181  H15 EU9     2      12.330  22.650  20.010  1.00  0.00            
ATOM    182  H16 EU9     2      15.050  21.840  15.970  1.00  0.00            
ATOM    183  H17 EU9     2      11.470  21.270  16.470  1.00  0.00            
ATOM    184  H18 EU9     2      10.320  19.170  15.830  1.00  0.00            
ATOM    185  H19 EU9     2      12.350  16.210  13.630  1.00  0.00            
ATOM    186  H20 EU9     2      10.700  16.730  13.420  1.00  0.00            
ATOM    187  H21 EU9     2       9.660  14.540  12.660  1.00  0.00            
ATOM    188  H22 EU9     2       9.240  12.140  13.120  1.00  0.00            
ATOM    189  H23 EU9     2      10.360  11.040  14.980  1.00  0.00            
ATOM    190  H24 EU9     2      12.470  14.610  16.020  1.00  0.00            
ATOM    191  H25 EU9     2      15.300  19.360  15.940  1.00  0.00            
ATOM    192  H26 EU9     2      15.080  23.730  15.160  1.00  0.00            
TER
ENDMDL
MODEL        1
ATOM      1  H1  ACD     1      13.610  16.930  15.030  1.00  0.00            
ATOM      2  O1  ACD     1      13.790  17.770  15.450  1.00  0.00            
ATOM      3  C1  ACD     1      14.440  18.740  14.590  1.00  0.00            
ATOM      4  H2  ACD     1      15.120  18.150  13.970  1.00  0.00            
ATOM      5  H3  ACD     1      14.970  19.470  15.220  1.00  0.00            
ATOM      6  C2  ACD     1      13.400  19.400  13.710  1.00  0.00            
ATOM      7  H4  ACD     1      13.830  20.230  13.130  1.00  0.00            
ATOM      8  O2  ACD     1      12.970  18.370  12.790  1.00  0.00            
ATOM      9  C3  ACD     1      12.150  18.840  11.750  1.00  0.00            
ATOM     10  H5  ACD     1      11.880  17.960  11.150  1.00  0.00            
ATOM     11  O3  ACD     1      12.900  19.820  10.930  1.00  0.00            
ATOM     12  C4  ACD     1      13.650  19.330   9.770  1.00  0.00            
ATOM     13  H6  ACD     1      13.020  18.520   9.390  1.00  0.00            
ATOM     14  C5  ACD     1      13.760  20.500   8.780  1.00  0.00            
ATOM     15  H7  ACD     1      13.920  21.450   9.300  1.00  0.00            
ATOM     16  O4  ACD     1      12.550  20.590   8.040  1.00  0.00            
ATOM     17  H8  ACD     1      11.740  20.680   8.560  1.00  0.00            
ATOM     18  C6  ACD     1      14.930  20.350   7.750  1.00  0.00            
ATOM     19  H9  ACD     1      14.660  19.420   7.220  1.00  0.00            
ATOM     20  O5  ACD     1      14.860  21.440   6.900  1.00  0.00            
ATOM     21  H10 ACD     1      15.040  22.220   7.430  1.00  0.00            
ATOM     22  C7  ACD     1      16.210  20.150   8.470  1.00  0.00            
ATOM     23  H11 ACD     1      17.050  20.110   7.770  1.00  0.00            
ATOM     24  O6  ACD     1      16.160  18.900   9.260  1.00  0.00            
ATOM     25  C8  ACD     1      15.110  18.800  10.240  1.00  0.00            
ATOM     26  H12 ACD     1      15.360  19.390  11.130  1.00  0.00            
ATOM     27  C9  ACD     1      15.010  17.340  10.600  1.00  0.00            
ATOM     28  H13 ACD     1      15.940  16.860  10.950  1.00  0.00            
ATOM     29  H14 ACD     1      14.440  17.270  11.530  1.00  0.00            
ATOM     30  O7  ACD     1      14.350  16.590   9.580  1.00  0.00            
ATOM     31  H15 ACD     1      15.000  16.390   8.900  1.00  0.00            
ATOM     32  O8  ACD     1      16.380  21.220   9.270  1.00  0.00            
ATOM     33  C10 ACD     1      17.130  22.400   8.850  1.00  0.00            
ATOM     34  H16 ACD     1      17.290  22.440   7.760  1.00  0.00            
ATOM     35  C11 ACD     1      16.280  23.600   9.150  1.00  0.00            
ATOM     36  H17 ACD     1      15.900  23.580  10.180  1.00  0.00            
ATOM     37  O9  ACD     1      15.100  23.560   8.300  1.00  0.00            
ATOM     38  H18 ACD     1      14.360  24.100   8.580  1.00  0.00            
ATOM     39  C12 ACD     1      17.000  24.940   9.040  1.00  0.00            
ATOM     40  H19 ACD     1      17.350  25.070   8.000  1.00  0.00            
ATOM     41  O10 ACD     1      16.270  26.110   9.320  1.00  0.00            
ATOM     42  H20 ACD     1      16.540  26.300  10.230  1.00  0.00            
ATOM     43  C13 ACD     1      18.170  24.930  10.020  1.00  0.00            
ATOM     44  H21 ACD     1      18.900  25.740   9.940  1.00  0.00            
ATOM     45  O11 ACD     1      18.990  23.780   9.720  1.00  0.00            
ATOM     46  C14 ACD     1      18.410  22.470   9.780  1.00  0.00            
ATOM     47  H22 ACD     1      18.040  22.160  10.770  1.00  0.00            
ATOM     48  C15 ACD     1      19.400  21.470   9.350  1.00  0.00            
ATOM     49  H23 ACD     1      18.970  20.460   9.350  1.00  0.00            
ATOM     50  H24 ACD     1      19.660  21.700   8.310  1.00  0.00            
ATOM     51  O12 ACD     1      20.620  21.640  10.020  1.00  0.00            
ATOM     52  H25 ACD     1      21.090  22.410   9.670  1.00  0.00            
ATOM     53  O13 ACD     1      17.750  24.840  11.350  1.00  0.00            
ATOM     54  C16 ACD     1      18.710  25.310  12.380  1.00  0.00            
ATOM     55  H26 ACD     1      19.710  25.500  11.960  1.00  0.00            
ATOM     56  C17 ACD     1      18.210  26.660  12.820  1.00  0.00            
ATOM     57  H27 ACD     1      17.130  26.590  13.040  1.00  0.00            
ATOM     58  O14 ACD     1      18.410  27.660  11.750  1.00  0.00            
ATOM     59  H28 ACD     1      18.920  28.410  12.060  1.00  0.00            
ATOM     60  C18 ACD     1      18.890  27.170  14.120  1.00  0.00            
ATOM     61  H29 ACD     1      19.950  27.450  14.010  1.00  0.00            
ATOM     62  O15 ACD     1      18.200  28.300  14.650  1.00  0.00            
ATOM     63  H30 ACD     1      17.410  27.940  15.070  1.00  0.00            
ATOM     64  C19 ACD     1      18.980  26.130  15.190  1.00  0.00            
ATOM     65  H31 ACD     1      19.650  26.460  15.990  1.00  0.00            
ATOM     66  O16 ACD     1      19.630  24.900  14.600  1.00  0.00            
ATOM     67  C20 ACD     1      18.800  24.310  13.530  1.00  0.00            
ATOM     68  H32 ACD     1      17.820  24.070  13.940  1.00  0.00            
ATOM     69  C21 ACD     1      19.370  22.920  13.270  1.00  0.00            
ATOM     70  H33 ACD     1      19.420  22.350  14.210  1.00  0.00            
ATOM     71  H34 ACD     1      18.690  22.300  12.680  1.00  0.00            
ATOM     72  O17 ACD     1      20.720  23.060  12.740  1.00  0.00            
ATOM     73  H35 ACD     1      21.090  22.190  12.580  1.00  0.00            
ATOM     74  O18 ACD     1      17.680  25.780  15.730  1.00  0.00            
ATOM     75  C22 ACD     1      17.450  25.840  17.140  1.00  0.00            
ATOM     76  H36 ACD     1      18.230  26.420  17.640  1.00  0.00            
ATOM     77  C23 ACD     1      16.030  26.450  17.370  1.00  0.00            
ATOM     78  H37 ACD     1      15.310  26.140  16.600  1.00  0.00            
ATOM     79  O19 ACD     1      16.190  27.920  17.270  1.00  0.00            
ATOM     80  H38 ACD     1      15.280  28.230  17.240  1.00  0.00            
ATOM     81  C24 ACD     1      15.340  26.100  18.630  1.00  0.00            
ATOM     82  H39 ACD     1      15.940  26.570  19.420  1.00  0.00            
ATOM     83  O20 ACD     1      14.010  26.540  18.660  1.00  0.00            
ATOM     84  H40 ACD     1      13.480  26.070  18.030  1.00  0.00            
ATOM     85  C25 ACD     1      15.390  24.570  18.780  1.00  0.00            
ATOM     86  H41 ACD     1      14.940  24.310  19.740  1.00  0.00            
ATOM     87  O21 ACD     1      16.800  24.190  18.900  1.00  0.00            
ATOM     88  C26 ACD     1      17.620  24.440  17.750  1.00  0.00            
ATOM     89  H42 ACD     1      17.380  23.640  17.030  1.00  0.00            
ATOM     90  C27 ACD     1      18.980  24.110  18.340  1.00  0.00            
ATOM     91  H43 ACD     1      19.730  24.610  17.710  1.00  0.00            
ATOM     92  H44 ACD     1      19.190  24.420  19.370  1.00  0.00            
ATOM     93  O22 ACD     1      19.250  22.740  18.320  1.00  0.00            
ATOM     94  H45 ACD     1      18.730  22.310  19.010  1.00  0.00            
ATOM     95  O23 ACD     1      14.810  23.900  17.660  1.00  0.00            
ATOM     96  C28 ACD     1      13.590  23.280  17.780  1.00  0.00            
ATOM     97  H46 ACD     1      13.040  23.620  18.670  1.00  0.00            
ATOM     98  C29 ACD     1      13.650  21.700  17.820  1.00  0.00            
ATOM     99  H47 ACD     1      14.400  21.420  17.070  1.00  0.00            
ATOM    100  O24 ACD     1      12.350  21.100  17.600  1.00  0.00            
ATOM    101  C30 ACD     1      14.130  21.310  19.230  1.00  0.00            
ATOM    102  H48 ACD     1      14.060  20.230  19.430  1.00  0.00            
ATOM    103  H49 ACD     1      15.210  21.500  19.210  1.00  0.00            
ATOM    104  O25 ACD     1      13.400  21.880  20.280  1.00  0.00            
ATOM    105  H50 ACD     1      13.940  21.930  21.070  1.00  0.00            
ATOM    106  C31 ACD     1      12.880  23.830  16.490  1.00  0.00            
ATOM    107  H51 ACD     1      13.510  23.510  15.640  1.00  0.00            
ATOM    108  O26 ACD     1      12.620  25.220  16.610  1.00  0.00            
ATOM    109  H52 ACD     1      12.040  25.560  15.930  1.00  0.00            
ATOM    110  C32 ACD     1      11.600  23.000  16.220  1.00  0.00            
ATOM    111  H53 ACD     1      10.900  23.230  17.040  1.00  0.00            
ATOM    112  O27 ACD     1      11.010  23.490  15.000  1.00  0.00            
ATOM    113  H54 ACD     1      10.740  24.380  15.220  1.00  0.00            
ATOM    114  C33 ACD     1      11.810  21.500  16.350  1.00  0.00            
ATOM    115  H55 ACD     1      10.820  21.050  16.220  1.00  0.00            
ATOM    116  O28 ACD     1      12.610  21.070  15.220  1.00  0.00            
ATOM    117  C34 ACD     1      12.210  19.930  14.450  1.00  0.00            
ATOM    118  H56 ACD     1      11.730  19.200  15.120  1.00  0.00            
ATOM    119  C35 ACD     1      11.150  20.480  13.430  1.00  0.00            
ATOM    120  H57 ACD     1      11.610  21.300  12.860  1.00  0.00            
ATOM    121  O29 ACD     1       9.890  20.980  14.070  1.00  0.00            
ATOM    122  H58 ACD     1       9.980  21.900  14.300  1.00  0.00            
ATOM    123  C36 ACD     1      10.890  19.400  12.390  1.00  0.00            
ATOM    124  H59 ACD     1      10.380  18.490  12.740  1.00  0.00            
ATOM    125  O30 ACD     1      10.000  20.000  11.380  1.00  0.00            
ATOM    126  H60 ACD     1       9.160  20.030  11.850  1.00  0.00            
ATOM    127  C1  EU9     2      17.740  31.390   8.240  1.00  0.00            
ATOM    128  S1  EU9     2      16.450  31.570   9.400  1.00  0.00            
ATOM    129  O1  EU9     2      15.390  30.580   9.110  1.00  0.00            
ATOM    130  O2  EU9     2      16.040  32.950   9.500  1.00  0.00            
ATOM    131  C2  EU9     2      17.220  31.010  10.990  1.00  0.00            
ATOM    132  C3  EU9     2      16.320  31.200  12.240  1.00  0.00            
ATOM    133  N1  EU9     2      17.030  30.750  13.430  1.00  0.00            
ATOM    134  C4  EU9     2      16.390  30.930  14.750  1.00  0.00            
ATOM    135  C5  EU9     2      15.380  29.950  14.910  1.00  0.00            
ATOM    136  C6  EU9     2      14.180  30.180  15.580  1.00  0.00            
ATOM    137  C7  EU9     2      13.360  29.030  15.310  1.00  0.00            
ATOM    138  C8  EU9     2      14.170  28.240  14.560  1.00  0.00            
ATOM    139  C9  EU9     2      13.640  27.120  13.820  1.00  0.00            
ATOM    140  C10 EU9     2      12.390  27.270  13.160  1.00  0.00            
ATOM    141  C11 EU9     2      11.840  26.280  12.330  1.00  0.00            
ATOM    142  C12 EU9     2      12.440  25.030  12.330  1.00  0.00            
ATOM    143  N2  EU9     2      11.970  24.130  11.460  1.00  0.00            
ATOM    144  C13 EU9     2      12.530  22.950  11.450  1.00  0.00            
ATOM    145  N3  EU9     2      13.700  22.630  12.070  1.00  0.00            
ATOM    146  C14 EU9     2      14.150  23.550  12.930  1.00  0.00            
ATOM    147  N4  EU9     2      15.320  23.290  13.560  1.00  0.00            
ATOM    148  C15 EU9     2      15.960  22.080  13.810  1.00  0.00            
ATOM    149  C16 EU9     2      16.330  21.270  12.680  1.00  0.00            
ATOM    150  C17 EU9     2      17.150  20.160  12.940  1.00  0.00            
ATOM    151  C18 EU9     2      17.650  19.820  14.210  1.00  0.00            
ATOM    152  O3  EU9     2      18.420  18.700  14.400  1.00  0.00            
ATOM    153  C19 EU9     2      18.290  17.510  13.520  1.00  0.00            
ATOM    154  C20 EU9     2      18.550  16.340  14.450  1.00  0.00            
ATOM    155  C21 EU9     2      17.560  15.570  15.030  1.00  0.00            
ATOM    156  C22 EU9     2      17.850  14.740  16.080  1.00  0.00            
ATOM    157  C23 EU9     2      19.120  14.650  16.560  1.00  0.00            
ATOM    158  C24 EU9     2      20.190  15.260  15.870  1.00  0.00            
ATOM    159  F1  EU9     2      21.500  14.920  16.060  1.00  0.00            
ATOM    160  C25 EU9     2      19.870  16.190  14.900  1.00  0.00            
ATOM    161  C26 EU9     2      17.170  20.570  15.290  1.00  0.00            
ATOM    162  Cl1 EU9     2      17.640  20.100  16.920  1.00  0.00            
ATOM    163  C27 EU9     2      16.410  21.710  15.130  1.00  0.00            
ATOM    164  C28 EU9     2      13.630  24.780  13.040  1.00  0.00            
ATOM    165  C29 EU9     2      14.260  25.830  13.820  1.00  0.00            
ATOM    166  O4  EU9     2      15.430  28.750  14.250  1.00  0.00            
ATOM    167  H1  EU9     2      18.650  31.850   8.640  1.00  0.00            
ATOM    168  H2  EU9     2      17.820  30.300   8.110  1.00  0.00            
ATOM    169  H3  EU9     2      17.290  31.890   7.380  1.00  0.00            
ATOM    170  H4  EU9     2      18.190  31.520  11.050  1.00  0.00            
ATOM    171  H5  EU9     2      17.430  29.940  10.850  1.00  0.00            
ATOM    172  H6  EU9     2      15.360  30.670  12.200  1.00  0.00            
ATOM    173  H7  EU9     2      16.140  32.260  12.450  1.00  0.00            
ATOM    174  H8  EU9     2      17.480  29.850  13.310  1.00  0.00            
ATOM    175  H9  EU9     2      15.990  31.950  14.880  1.00  0.00            
ATOM    176  H10 EU9     2      17.100  30.730  15.560  1.00  0.00            
ATOM    177  H11 EU9     2      13.830  31.050  16.130  1.00  0.00            
ATOM    178  H12 EU9     2      12.330  28.890  15.620  1.00  0.00            
ATOM    179  H13 EU9     2      11.950  28.270  13.170  1.00  0.00            
ATOM    180  H14 EU9     2      11.030  26.460  11.630  1.00  0.00            
ATOM    181  H15 EU9     2      12.120  22.200  10.780  1.00  0.00            
ATOM    182  H16 EU9     2      15.460  23.960  14.310  1.00  0.00            
ATOM    183  H17 EU9     2      15.970  21.520  11.690  1.00  0.00            
ATOM    184  H18 EU9     2      17.470  19.520  12.110  1.00  0.00            
ATOM    185  H19 EU9     2      18.990  17.540  12.680  1.00  0.00            
ATOM    186  H20 EU9     2      17.240  17.430  13.210  1.00  0.00            
ATOM    187  H21 EU9     2      16.520  15.640  14.720  1.00  0.00            
ATOM    188  H22 EU9     2      17.180  14.020  16.550  1.00  0.00            
ATOM    189  H23 EU9     2      19.320  14.070  17.450  1.00  0.00            
ATOM    190  H24 EU9     2      20.700  16.740  14.480  1.00  0.00            
ATOM    191  H25 EU9     2      16.170  22.390  15.940  1.00  0.00            
ATOM    192  H26 EU9     2      15.180  25.650  14.360  1.00  0.00            
TER
ENDMDL
MODEL        1
ATOM      1  H1  ACD     1      13.790  21.070  10.560  1.00  0.00            
ATOM      2  O1  ACD     1      14.200  20.750  11.370  1.00  0.00            
ATOM      3  C1  ACD     1      14.720  21.840  12.100  1.00  0.00            
ATOM      4  H2  ACD     1      15.370  21.550  12.940  1.00  0.00            
ATOM      5  H3  ACD     1      13.910  22.460  12.500  1.00  0.00            
ATOM      6  C2  ACD     1      15.610  22.680  11.210  1.00  0.00            
ATOM      7  H4  ACD     1      16.540  22.220  10.850  1.00  0.00            
ATOM      8  O2  ACD     1      14.840  23.100  10.080  1.00  0.00            
ATOM      9  C3  ACD     1      15.600  23.840   9.170  1.00  0.00            
ATOM     10  H5  ACD     1      14.980  23.940   8.270  1.00  0.00            
ATOM     11  O3  ACD     1      16.720  23.090   8.790  1.00  0.00            
ATOM     12  C4  ACD     1      16.960  22.640   7.410  1.00  0.00            
ATOM     13  H6  ACD     1      16.190  22.970   6.690  1.00  0.00            
ATOM     14  C5  ACD     1      18.270  23.310   6.990  1.00  0.00            
ATOM     15  H7  ACD     1      19.060  23.150   7.740  1.00  0.00            
ATOM     16  O4  ACD     1      18.160  24.710   6.840  1.00  0.00            
ATOM     17  H8  ACD     1      18.930  25.000   6.340  1.00  0.00            
ATOM     18  C6  ACD     1      18.770  22.640   5.650  1.00  0.00            
ATOM     19  H9  ACD     1      18.030  22.950   4.900  1.00  0.00            
ATOM     20  O5  ACD     1      20.130  23.180   5.360  1.00  0.00            
ATOM     21  H10 ACD     1      20.760  22.510   5.630  1.00  0.00            
ATOM     22  C7  ACD     1      18.840  21.110   5.810  1.00  0.00            
ATOM     23  H11 ACD     1      19.080  20.580   4.890  1.00  0.00            
ATOM     24  O6  ACD     1      17.520  20.670   6.230  1.00  0.00            
ATOM     25  C8  ACD     1      17.130  21.170   7.470  1.00  0.00            
ATOM     26  H12 ACD     1      17.940  20.950   8.180  1.00  0.00            
ATOM     27  C9  ACD     1      15.850  20.410   7.940  1.00  0.00            
ATOM     28  H13 ACD     1      16.150  19.360   7.870  1.00  0.00            
ATOM     29  H14 ACD     1      15.600  20.640   8.990  1.00  0.00            
ATOM     30  O7  ACD     1      14.700  20.780   7.130  1.00  0.00            
ATOM     31  H15 ACD     1      13.900  20.340   7.410  1.00  0.00            
ATOM     32  O8  ACD     1      19.830  20.840   6.730  1.00  0.00            
ATOM     33  C10 ACD     1      20.490  19.590   6.440  1.00  0.00            
ATOM     34  H16 ACD     1      19.900  18.950   5.780  1.00  0.00            
ATOM     35  C11 ACD     1      21.920  19.960   5.990  1.00  0.00            
ATOM     36  H17 ACD     1      22.220  20.860   6.540  1.00  0.00            
ATOM     37  O9  ACD     1      21.770  20.360   4.570  1.00  0.00            
ATOM     38  H18 ACD     1      21.660  19.600   4.000  1.00  0.00            
ATOM     39  C12 ACD     1      22.960  18.850   6.140  1.00  0.00            
ATOM     40  H19 ACD     1      22.600  18.110   5.410  1.00  0.00            
ATOM     41  O10 ACD     1      24.210  19.440   5.790  1.00  0.00            
ATOM     42  H20 ACD     1      24.340  20.100   6.480  1.00  0.00            
ATOM     43  C13 ACD     1      22.910  18.120   7.510  1.00  0.00            
ATOM     44  H21 ACD     1      23.550  17.240   7.580  1.00  0.00            
ATOM     45  O11 ACD     1      21.530  17.690   7.680  1.00  0.00            
ATOM     46  C14 ACD     1      20.510  18.710   7.750  1.00  0.00            
ATOM     47  H22 ACD     1      20.750  19.300   8.650  1.00  0.00            
ATOM     48  C15 ACD     1      19.190  17.960   8.090  1.00  0.00            
ATOM     49  H23 ACD     1      19.160  17.440   9.060  1.00  0.00            
ATOM     50  H24 ACD     1      18.370  18.690   8.140  1.00  0.00            
ATOM     51  O12 ACD     1      18.660  16.990   7.160  1.00  0.00            
ATOM     52  H25 ACD     1      19.280  16.350   6.800  1.00  0.00            
ATOM     53  O13 ACD     1      23.200  19.150   8.450  1.00  0.00            
ATOM     54  C16 ACD     1      24.520  19.450   8.940  1.00  0.00            
ATOM     55  H26 ACD     1      25.270  18.890   8.350  1.00  0.00            
ATOM     56  C17 ACD     1      24.700  20.940   8.860  1.00  0.00            
ATOM     57  H27 ACD     1      23.860  21.490   9.300  1.00  0.00            
ATOM     58  O14 ACD     1      24.720  21.310   7.460  1.00  0.00            
ATOM     59  H28 ACD     1      24.950  22.240   7.360  1.00  0.00            
ATOM     60  C18 ACD     1      25.950  21.390   9.660  1.00  0.00            
ATOM     61  H29 ACD     1      26.830  20.860   9.280  1.00  0.00            
ATOM     62  O15 ACD     1      26.160  22.810   9.740  1.00  0.00            
ATOM     63  H30 ACD     1      26.680  23.040   8.960  1.00  0.00            
ATOM     64  C19 ACD     1      25.720  20.950  11.130  1.00  0.00            
ATOM     65  H31 ACD     1      26.550  21.200  11.790  1.00  0.00            
ATOM     66  O16 ACD     1      25.700  19.560  11.110  1.00  0.00            
ATOM     67  C20 ACD     1      24.670  18.840  10.340  1.00  0.00            
ATOM     68  H32 ACD     1      23.770  18.880  10.970  1.00  0.00            
ATOM     69  C21 ACD     1      25.010  17.320  10.330  1.00  0.00            
ATOM     70  H33 ACD     1      24.720  16.860  11.280  1.00  0.00            
ATOM     71  H34 ACD     1      24.350  16.780   9.630  1.00  0.00            
ATOM     72  O17 ACD     1      26.380  17.090  10.050  1.00  0.00            
ATOM     73  H35 ACD     1      26.800  17.710  10.650  1.00  0.00            
ATOM     74  O18 ACD     1      24.450  21.430  11.630  1.00  0.00            
ATOM     75  C22 ACD     1      24.410  22.080  12.870  1.00  0.00            
ATOM     76  H36 ACD     1      25.400  22.180  13.350  1.00  0.00            
ATOM     77  C23 ACD     1      23.940  23.490  12.600  1.00  0.00            
ATOM     78  H37 ACD     1      23.050  23.400  11.970  1.00  0.00            
ATOM     79  O19 ACD     1      24.910  24.320  11.890  1.00  0.00            
ATOM     80  H38 ACD     1      25.090  23.860  11.060  1.00  0.00            
ATOM     81  C24 ACD     1      23.510  24.170  13.900  1.00  0.00            
ATOM     82  H39 ACD     1      24.420  24.320  14.490  1.00  0.00            
ATOM     83  O20 ACD     1      22.890  25.430  13.590  1.00  0.00            
ATOM     84  H40 ACD     1      21.940  25.300  13.670  1.00  0.00            
ATOM     85  C25 ACD     1      22.580  23.340  14.660  1.00  0.00            
ATOM     86  H41 ACD     1      22.230  23.800  15.600  1.00  0.00            
ATOM     87  O21 ACD     1      23.170  22.110  14.930  1.00  0.00            
ATOM     88  C26 ACD     1      23.480  21.390  13.710  1.00  0.00            
ATOM     89  H42 ACD     1      22.560  21.210  13.150  1.00  0.00            
ATOM     90  C27 ACD     1      24.020  20.010  14.150  1.00  0.00            
ATOM     91  H43 ACD     1      23.350  19.650  14.950  1.00  0.00            
ATOM     92  H44 ACD     1      24.010  19.290  13.320  1.00  0.00            
ATOM     93  O22 ACD     1      25.320  20.100  14.720  1.00  0.00            
ATOM     94  H45 ACD     1      25.380  19.250  15.160  1.00  0.00            
ATOM     95  O23 ACD     1      21.370  23.010  13.970  1.00  0.00            
ATOM     96  C28 ACD     1      20.130  23.030  14.650  1.00  0.00            
ATOM     97  H46 ACD     1      20.260  22.970  15.740  1.00  0.00            
ATOM     98  C29 ACD     1      19.240  21.900  14.120  1.00  0.00            
ATOM     99  H47 ACD     1      19.250  21.880  13.030  1.00  0.00            
ATOM    100  O24 ACD     1      17.930  22.020  14.540  1.00  0.00            
ATOM    101  C30 ACD     1      19.780  20.510  14.470  1.00  0.00            
ATOM    102  H48 ACD     1      19.170  19.670  14.110  1.00  0.00            
ATOM    103  H49 ACD     1      20.790  20.410  14.060  1.00  0.00            
ATOM    104  O25 ACD     1      20.060  20.420  15.850  1.00  0.00            
ATOM    105  H50 ACD     1      20.780  19.790  15.910  1.00  0.00            
ATOM    106  C31 ACD     1      19.520  24.420  14.400  1.00  0.00            
ATOM    107  H51 ACD     1      19.570  24.550  13.310  1.00  0.00            
ATOM    108  O26 ACD     1      20.270  25.440  15.060  1.00  0.00            
ATOM    109  H52 ACD     1      19.700  26.220  14.990  1.00  0.00            
ATOM    110  C32 ACD     1      18.030  24.440  14.790  1.00  0.00            
ATOM    111  H53 ACD     1      17.860  24.330  15.870  1.00  0.00            
ATOM    112  O27 ACD     1      17.470  25.720  14.510  1.00  0.00            
ATOM    113  H54 ACD     1      17.400  25.780  13.550  1.00  0.00            
ATOM    114  C33 ACD     1      17.300  23.200  14.150  1.00  0.00            
ATOM    115  H55 ACD     1      16.270  23.140  14.500  1.00  0.00            
ATOM    116  O28 ACD     1      17.270  23.320  12.730  1.00  0.00            
ATOM    117  C34 ACD     1      16.170  23.890  12.010  1.00  0.00            
ATOM    118  H56 ACD     1      15.400  24.450  12.570  1.00  0.00            
ATOM    119  C35 ACD     1      16.790  24.980  11.080  1.00  0.00            
ATOM    120  H57 ACD     1      17.700  24.450  10.780  1.00  0.00            
ATOM    121  O29 ACD     1      17.020  26.140  11.850  1.00  0.00            
ATOM    122  H58 ACD     1      16.990  26.890  11.260  1.00  0.00            
ATOM    123  C36 ACD     1      15.920  25.180   9.830  1.00  0.00            
ATOM    124  H59 ACD     1      14.990  25.570  10.260  1.00  0.00            
ATOM    125  O30 ACD     1      16.470  26.030   8.840  1.00  0.00            
ATOM    126  H60 ACD     1      17.000  25.470   8.270  1.00  0.00            
ATOM    127  C1  EU9     2      20.180  24.280  -0.240  1.00  0.00            
ATOM    128  S1  EU9     2      20.690  23.450   1.240  1.00  0.00            
ATOM    129  O1  EU9     2      19.920  22.220   1.280  1.00  0.00            
ATOM    130  O2  EU9     2      20.630  24.460   2.260  1.00  0.00            
ATOM    131  C2  EU9     2      22.410  23.000   0.950  1.00  0.00            
ATOM    132  C3  EU9     2      22.940  22.370   2.220  1.00  0.00            
ATOM    133  N1  EU9     2      24.360  22.430   2.280  1.00  0.00            
ATOM    134  C4  EU9     2      25.040  22.070   3.510  1.00  0.00            
ATOM    135  C5  EU9     2      24.900  23.200   4.460  1.00  0.00            
ATOM    136  C6  EU9     2      25.780  24.230   4.530  1.00  0.00            
ATOM    137  C7  EU9     2      25.300  25.040   5.630  1.00  0.00            
ATOM    138  C8  EU9     2      24.230  24.380   6.070  1.00  0.00            
ATOM    139  C9  EU9     2      23.390  24.900   7.060  1.00  0.00            
ATOM    140  C10 EU9     2      23.060  26.310   7.090  1.00  0.00            
ATOM    141  C11 EU9     2      22.080  26.800   7.980  1.00  0.00            
ATOM    142  C12 EU9     2      21.470  25.940   8.900  1.00  0.00            
ATOM    143  N2  EU9     2      20.690  26.480   9.780  1.00  0.00            
ATOM    144  C13 EU9     2      20.110  25.650  10.660  1.00  0.00            
ATOM    145  N3  EU9     2      20.240  24.310  10.710  1.00  0.00            
ATOM    146  C14 EU9     2      21.000  23.820   9.760  1.00  0.00            
ATOM    147  N4  EU9     2      21.170  22.440   9.850  1.00  0.00            
ATOM    148  C15 EU9     2      20.530  21.350  10.350  1.00  0.00            
ATOM    149  C16 EU9     2      19.170  21.360  10.610  1.00  0.00            
ATOM    150  C17 EU9     2      18.510  20.200  11.100  1.00  0.00            
ATOM    151  C18 EU9     2      19.270  19.070  11.420  1.00  0.00            
ATOM    152  O3  EU9     2      18.640  18.030  12.110  1.00  0.00            
ATOM    153  C19 EU9     2      17.230  17.750  12.240  1.00  0.00            
ATOM    154  C20 EU9     2      16.700  17.160  10.950  1.00  0.00            
ATOM    155  C21 EU9     2      15.690  17.780  10.230  1.00  0.00            
ATOM    156  C22 EU9     2      15.240  17.300   8.960  1.00  0.00            
ATOM    157  C23 EU9     2      15.800  16.130   8.490  1.00  0.00            
ATOM    158  C24 EU9     2      16.800  15.470   9.280  1.00  0.00            
ATOM    159  F1  EU9     2      17.460  14.410   8.800  1.00  0.00            
ATOM    160  C25 EU9     2      17.260  15.970  10.520  1.00  0.00            
ATOM    161  C26 EU9     2      20.660  19.080  11.200  1.00  0.00            
ATOM    162  Cl1 EU9     2      21.450  17.620  11.690  1.00  0.00            
ATOM    163  C27 EU9     2      21.280  20.210  10.660  1.00  0.00            
ATOM    164  C28 EU9     2      21.720  24.570   8.860  1.00  0.00            
ATOM    165  C29 EU9     2      22.640  24.080   7.900  1.00  0.00            
ATOM    166  O4  EU9     2      23.880  23.260   5.410  1.00  0.00            
ATOM    167  H1  EU9     2      19.100  24.420  -0.140  1.00  0.00            
ATOM    168  H2  EU9     2      20.720  25.230  -0.150  1.00  0.00            
ATOM    169  H3  EU9     2      20.300  23.700  -1.160  1.00  0.00            
ATOM    170  H4  EU9     2      22.920  23.970   0.790  1.00  0.00            
ATOM    171  H5  EU9     2      22.570  22.380   0.060  1.00  0.00            
ATOM    172  H6  EU9     2      22.610  21.340   2.390  1.00  0.00            
ATOM    173  H7  EU9     2      22.560  22.980   3.050  1.00  0.00            
ATOM    174  H8  EU9     2      24.800  21.860   1.560  1.00  0.00            
ATOM    175  H9  EU9     2      26.110  21.900   3.350  1.00  0.00            
ATOM    176  H10 EU9     2      24.520  21.200   3.910  1.00  0.00            
ATOM    177  H11 EU9     2      26.620  24.500   3.890  1.00  0.00            
ATOM    178  H12 EU9     2      25.690  25.980   6.010  1.00  0.00            
ATOM    179  H13 EU9     2      23.600  26.960   6.400  1.00  0.00            
ATOM    180  H14 EU9     2      21.960  27.880   7.960  1.00  0.00            
ATOM    181  H15 EU9     2      19.500  26.040  11.470  1.00  0.00            
ATOM    182  H16 EU9     2      21.880  22.140   9.190  1.00  0.00            
ATOM    183  H17 EU9     2      18.600  22.270  10.470  1.00  0.00            
ATOM    184  H18 EU9     2      17.430  20.250  11.260  1.00  0.00            
ATOM    185  H19 EU9     2      16.670  18.570  12.700  1.00  0.00            
ATOM    186  H20 EU9     2      17.070  17.020  13.040  1.00  0.00            
ATOM    187  H21 EU9     2      15.240  18.690  10.600  1.00  0.00            
ATOM    188  H22 EU9     2      14.400  17.700   8.400  1.00  0.00            
ATOM    189  H23 EU9     2      15.590  15.720   7.510  1.00  0.00            
ATOM    190  H24 EU9     2      18.060  15.460  11.040  1.00  0.00            
ATOM    191  H25 EU9     2      22.340  20.280  10.470  1.00  0.00            
ATOM    192  H26 EU9     2      22.660  23.000   7.790  1.00  0.00            
TER
ENDMDL
MODEL        1
ATOM      1  H1  ACD     1      15.930  16.020  25.240  1.00  0.00            
ATOM      2  O1  ACD     1      16.610  15.330  25.210  1.00  0.00            
ATOM      3  C1  ACD     1      17.090  15.220  23.820  1.00  0.00            
ATOM      4  H2  ACD     1      16.240  14.930  23.190  1.00  0.00            
ATOM      5  H3  ACD     1      17.870  14.450  23.770  1.00  0.00            
ATOM      6  C2  ACD     1      17.670  16.550  23.350  1.00  0.00            
ATOM      7  H4  ACD     1      18.160  16.290  22.410  1.00  0.00            
ATOM      8  O2  ACD     1      16.530  17.420  23.040  1.00  0.00            
ATOM      9  C3  ACD     1      16.970  18.720  22.620  1.00  0.00            
ATOM     10  H5  ACD     1      16.070  19.300  22.420  1.00  0.00            
ATOM     11  O3  ACD     1      17.770  18.580  21.490  1.00  0.00            
ATOM     12  C4  ACD     1      17.260  19.040  20.290  1.00  0.00            
ATOM     13  H6  ACD     1      16.250  19.480  20.330  1.00  0.00            
ATOM     14  C5  ACD     1      18.210  20.120  19.620  1.00  0.00            
ATOM     15  H7  ACD     1      19.210  19.680  19.660  1.00  0.00            
ATOM     16  O4  ACD     1      18.350  21.290  20.400  1.00  0.00            
ATOM     17  H8  ACD     1      18.930  21.900  19.940  1.00  0.00            
ATOM     18  C6  ACD     1      17.770  20.430  18.170  1.00  0.00            
ATOM     19  H9  ACD     1      16.720  20.740  18.230  1.00  0.00            
ATOM     20  O5  ACD     1      18.630  21.360  17.440  1.00  0.00            
ATOM     21  H10 ACD     1      18.840  20.980  16.580  1.00  0.00            
ATOM     22  C7  ACD     1      17.610  19.100  17.400  1.00  0.00            
ATOM     23  H11 ACD     1      17.140  19.110  16.410  1.00  0.00            
ATOM     24  O6  ACD     1      16.820  18.140  18.050  1.00  0.00            
ATOM     25  C8  ACD     1      17.140  17.810  19.420  1.00  0.00            
ATOM     26  H12 ACD     1      18.080  17.240  19.490  1.00  0.00            
ATOM     27  C9  ACD     1      15.960  16.950  19.900  1.00  0.00            
ATOM     28  H13 ACD     1      15.880  16.010  19.340  1.00  0.00            
ATOM     29  H14 ACD     1      16.440  16.550  20.800  1.00  0.00            
ATOM     30  O7  ACD     1      14.670  17.550  20.100  1.00  0.00            
ATOM     31  H15 ACD     1      14.240  17.020  20.780  1.00  0.00            
ATOM     32  O8  ACD     1      18.900  18.570  17.290  1.00  0.00            
ATOM     33  C10 ACD     1      19.360  18.310  15.910  1.00  0.00            
ATOM     34  H16 ACD     1      18.620  18.380  15.100  1.00  0.00            
ATOM     35  C11 ACD     1      20.460  19.290  15.460  1.00  0.00            
ATOM     36  H17 ACD     1      21.280  19.440  16.180  1.00  0.00            
ATOM     37  O9  ACD     1      19.850  20.580  15.220  1.00  0.00            
ATOM     38  H18 ACD     1      20.440  21.260  14.900  1.00  0.00            
ATOM     39  C12 ACD     1      21.220  18.730  14.180  1.00  0.00            
ATOM     40  H19 ACD     1      20.440  18.790  13.410  1.00  0.00            
ATOM     41  O10 ACD     1      22.370  19.600  13.940  1.00  0.00            
ATOM     42  H20 ACD     1      22.950  19.730  14.690  1.00  0.00            
ATOM     43  C13 ACD     1      21.650  17.330  14.420  1.00  0.00            
ATOM     44  H21 ACD     1      22.220  17.030  13.530  1.00  0.00            
ATOM     45  O11 ACD     1      20.500  16.480  14.680  1.00  0.00            
ATOM     46  C14 ACD     1      19.740  16.780  15.850  1.00  0.00            
ATOM     47  H22 ACD     1      20.370  16.680  16.750  1.00  0.00            
ATOM     48  C15 ACD     1      18.600  15.770  15.910  1.00  0.00            
ATOM     49  H23 ACD     1      19.050  14.770  15.850  1.00  0.00            
ATOM     50  H24 ACD     1      18.210  15.810  16.940  1.00  0.00            
ATOM     51  O12 ACD     1      17.550  16.110  14.990  1.00  0.00            
ATOM     52  H25 ACD     1      16.930  15.400  14.820  1.00  0.00            
ATOM     53  O13 ACD     1      22.470  17.210  15.540  1.00  0.00            
ATOM     54  C16 ACD     1      23.850  17.300  15.640  1.00  0.00            
ATOM     55  H26 ACD     1      24.250  17.630  14.670  1.00  0.00            
ATOM     56  C17 ACD     1      24.090  18.380  16.740  1.00  0.00            
ATOM     57  H27 ACD     1      23.270  18.190  17.440  1.00  0.00            
ATOM     58  O14 ACD     1      23.930  19.700  16.160  1.00  0.00            
ATOM     59  H28 ACD     1      24.200  20.420  16.740  1.00  0.00            
ATOM     60  C18 ACD     1      25.450  18.390  17.510  1.00  0.00            
ATOM     61  H29 ACD     1      26.160  18.750  16.760  1.00  0.00            
ATOM     62  O15 ACD     1      25.440  19.220  18.740  1.00  0.00            
ATOM     63  H30 ACD     1      25.290  20.120  18.460  1.00  0.00            
ATOM     64  C19 ACD     1      25.820  16.950  17.780  1.00  0.00            
ATOM     65  H31 ACD     1      26.850  16.900  18.150  1.00  0.00            
ATOM     66  O16 ACD     1      25.660  16.090  16.650  1.00  0.00            
ATOM     67  C20 ACD     1      24.360  15.930  16.030  1.00  0.00            
ATOM     68  H32 ACD     1      23.770  15.370  16.770  1.00  0.00            
ATOM     69  C21 ACD     1      24.540  15.030  14.720  1.00  0.00            
ATOM     70  H33 ACD     1      23.690  15.280  14.070  1.00  0.00            
ATOM     71  H34 ACD     1      25.510  15.280  14.270  1.00  0.00            
ATOM     72  O17 ACD     1      24.550  13.640  15.100  1.00  0.00            
ATOM     73  H35 ACD     1      25.400  13.240  14.900  1.00  0.00            
ATOM     74  O18 ACD     1      25.020  16.390  18.770  1.00  0.00            
ATOM     75  C22 ACD     1      25.580  15.940  19.940  1.00  0.00            
ATOM     76  H36 ACD     1      26.650  15.660  19.900  1.00  0.00            
ATOM     77  C23 ACD     1      25.560  16.900  21.150  1.00  0.00            
ATOM     78  H37 ACD     1      24.520  17.230  21.220  1.00  0.00            
ATOM     79  O19 ACD     1      26.260  18.030  20.840  1.00  0.00            
ATOM     80  H38 ACD     1      25.710  18.530  20.230  1.00  0.00            
ATOM     81  C24 ACD     1      26.020  16.220  22.490  1.00  0.00            
ATOM     82  H39 ACD     1      26.960  15.700  22.270  1.00  0.00            
ATOM     83  O20 ACD     1      26.100  17.100  23.670  1.00  0.00            
ATOM     84  H40 ACD     1      26.680  17.830  23.460  1.00  0.00            
ATOM     85  C25 ACD     1      25.080  15.060  22.710  1.00  0.00            
ATOM     86  H41 ACD     1      25.300  14.570  23.660  1.00  0.00            
ATOM     87  O21 ACD     1      25.220  14.200  21.590  1.00  0.00            
ATOM     88  C26 ACD     1      24.780  14.640  20.300  1.00  0.00            
ATOM     89  H42 ACD     1      23.720  14.930  20.280  1.00  0.00            
ATOM     90  C27 ACD     1      24.980  13.460  19.300  1.00  0.00            
ATOM     91  H43 ACD     1      24.390  12.680  19.800  1.00  0.00            
ATOM     92  H44 ACD     1      24.640  13.660  18.280  1.00  0.00            
ATOM     93  O22 ACD     1      26.350  13.170  19.120  1.00  0.00            
ATOM     94  H45 ACD     1      26.430  12.570  18.370  1.00  0.00            
ATOM     95  O23 ACD     1      23.760  15.490  22.780  1.00  0.00            
ATOM     96  C28 ACD     1      22.830  15.010  23.800  1.00  0.00            
ATOM     97  H46 ACD     1      23.350  14.250  24.390  1.00  0.00            
ATOM     98  C29 ACD     1      21.550  14.440  23.180  1.00  0.00            
ATOM     99  H47 ACD     1      21.160  15.110  22.400  1.00  0.00            
ATOM    100  O24 ACD     1      20.570  14.220  24.170  1.00  0.00            
ATOM    101  C30 ACD     1      21.860  13.200  22.450  1.00  0.00            
ATOM    102  H48 ACD     1      20.910  12.860  22.010  1.00  0.00            
ATOM    103  H49 ACD     1      22.540  13.380  21.600  1.00  0.00            
ATOM    104  O25 ACD     1      22.480  12.160  23.170  1.00  0.00            
ATOM    105  H50 ACD     1      22.940  11.550  22.590  1.00  0.00            
ATOM    106  C31 ACD     1      22.590  16.180  24.690  1.00  0.00            
ATOM    107  H51 ACD     1      22.230  16.960  23.990  1.00  0.00            
ATOM    108  O26 ACD     1      23.860  16.760  25.240  1.00  0.00            
ATOM    109  H52 ACD     1      24.550  16.810  24.580  1.00  0.00            
ATOM    110  C32 ACD     1      21.430  15.880  25.720  1.00  0.00            
ATOM    111  H53 ACD     1      21.840  15.040  26.300  1.00  0.00            
ATOM    112  O27 ACD     1      21.120  17.000  26.460  1.00  0.00            
ATOM    113  H54 ACD     1      20.750  17.670  25.880  1.00  0.00            
ATOM    114  C33 ACD     1      20.200  15.430  24.920  1.00  0.00            
ATOM    115  H55 ACD     1      19.320  15.150  25.510  1.00  0.00            
ATOM    116  O28 ACD     1      19.890  16.450  24.020  1.00  0.00            
ATOM    117  C34 ACD     1      18.730  17.220  24.260  1.00  0.00            
ATOM    118  H56 ACD     1      18.470  17.030  25.310  1.00  0.00            
ATOM    119  C35 ACD     1      18.960  18.680  24.100  1.00  0.00            
ATOM    120  H57 ACD     1      19.650  18.750  23.250  1.00  0.00            
ATOM    121  O29 ACD     1      19.680  19.260  25.210  1.00  0.00            
ATOM    122  H58 ACD     1      19.730  20.200  25.020  1.00  0.00            
ATOM    123  C36 ACD     1      17.750  19.460  23.720  1.00  0.00            
ATOM    124  H59 ACD     1      17.150  19.610  24.630  1.00  0.00            
ATOM    125  O30 ACD     1      18.040  20.770  23.210  1.00  0.00            
ATOM    126  H60 ACD     1      18.080  20.620  22.260  1.00  0.00            
ATOM    127  C1  EU9     2      20.680  21.150   9.360  1.00  0.00            
ATOM    128  S1  EU9     2      21.010  22.900   9.410  1.00  0.00            
ATOM    129  O1  EU9     2      19.970  23.530   8.510  1.00  0.00            
ATOM    130  O2  EU9     2      22.440  22.860   9.220  1.00  0.00            
ATOM    131  C2  EU9     2      20.660  23.410  11.160  1.00  0.00            
ATOM    132  C3  EU9     2      21.780  23.110  12.060  1.00  0.00            
ATOM    133  N1  EU9     2      21.350  23.420  13.430  1.00  0.00            
ATOM    134  C4  EU9     2      22.460  23.360  14.440  1.00  0.00            
ATOM    135  C5  EU9     2      21.820  23.470  15.780  1.00  0.00            
ATOM    136  C6  EU9     2      21.330  24.690  16.270  1.00  0.00            
ATOM    137  C7  EU9     2      21.200  24.400  17.670  1.00  0.00            
ATOM    138  C8  EU9     2      21.570  23.090  17.830  1.00  0.00            
ATOM    139  C9  EU9     2      21.720  22.460  19.140  1.00  0.00            
ATOM    140  C10 EU9     2      21.680  23.220  20.320  1.00  0.00            
ATOM    141  C11 EU9     2      21.810  22.630  21.580  1.00  0.00            
ATOM    142  C12 EU9     2      21.970  21.250  21.690  1.00  0.00            
ATOM    143  N2  EU9     2      22.090  20.750  22.880  1.00  0.00            
ATOM    144  C13 EU9     2      22.210  19.430  23.000  1.00  0.00            
ATOM    145  N3  EU9     2      22.080  18.570  21.960  1.00  0.00            
ATOM    146  C14 EU9     2      21.810  19.070  20.790  1.00  0.00            
ATOM    147  N4  EU9     2      21.560  18.210  19.690  1.00  0.00            
ATOM    148  C15 EU9     2      21.170  16.890  19.630  1.00  0.00            
ATOM    149  C16 EU9     2      20.210  16.390  20.520  1.00  0.00            
ATOM    150  C17 EU9     2      19.700  15.080  20.350  1.00  0.00            
ATOM    151  C18 EU9     2      20.210  14.280  19.320  1.00  0.00            
ATOM    152  O3  EU9     2      19.860  13.040  19.240  1.00  0.00            
ATOM    153  C19 EU9     2      18.610  12.610  18.580  1.00  0.00            
ATOM    154  C20 EU9     2      17.520  12.490  19.710  1.00  0.00            
ATOM    155  C21 EU9     2      16.210  12.890  19.430  1.00  0.00            
ATOM    156  C22 EU9     2      15.220  12.930  20.450  1.00  0.00            
ATOM    157  C23 EU9     2      15.550  12.460  21.730  1.00  0.00            
ATOM    158  C24 EU9     2      16.870  12.010  22.050  1.00  0.00            
ATOM    159  F1  EU9     2      17.240  11.540  23.300  1.00  0.00            
ATOM    160  C25 EU9     2      17.800  12.010  21.030  1.00  0.00            
ATOM    161  C26 EU9     2      21.210  14.700  18.460  1.00  0.00            
ATOM    162  Cl1 EU9     2      21.970  13.560  17.360  1.00  0.00            
ATOM    163  C27 EU9     2      21.640  16.040  18.580  1.00  0.00            
ATOM    164  C28 EU9     2      21.840  20.480  20.540  1.00  0.00            
ATOM    165  C29 EU9     2      21.660  21.050  19.250  1.00  0.00            
ATOM    166  O4  EU9     2      21.790  22.390  16.680  1.00  0.00            
ATOM    167  H1  EU9     2      20.650  20.850   8.300  1.00  0.00            
ATOM    168  H2  EU9     2      21.330  20.570  10.020  1.00  0.00            
ATOM    169  H3  EU9     2      19.690  20.980   9.790  1.00  0.00            
ATOM    170  H4  EU9     2      19.780  22.800  11.430  1.00  0.00            
ATOM    171  H5  EU9     2      20.490  24.480  11.320  1.00  0.00            
ATOM    172  H6  EU9     2      22.550  23.790  11.700  1.00  0.00            
ATOM    173  H7  EU9     2      22.080  22.070  11.930  1.00  0.00            
ATOM    174  H8  EU9     2      20.910  24.340  13.400  1.00  0.00            
ATOM    175  H9  EU9     2      23.270  24.090  14.360  1.00  0.00            
ATOM    176  H10 EU9     2      22.970  22.390  14.300  1.00  0.00            
ATOM    177  H11 EU9     2      21.280  25.610  15.710  1.00  0.00            
ATOM    178  H12 EU9     2      20.940  25.150  18.420  1.00  0.00            
ATOM    179  H13 EU9     2      21.600  24.300  20.230  1.00  0.00            
ATOM    180  H14 EU9     2      21.820  23.290  22.450  1.00  0.00            
ATOM    181  H15 EU9     2      22.330  19.080  24.020  1.00  0.00            
ATOM    182  H16 EU9     2      21.570  18.740  18.830  1.00  0.00            
ATOM    183  H17 EU9     2      19.900  17.050  21.320  1.00  0.00            
ATOM    184  H18 EU9     2      19.030  14.680  21.100  1.00  0.00            
ATOM    185  H19 EU9     2      18.810  11.640  18.120  1.00  0.00            
ATOM    186  H20 EU9     2      18.380  13.310  17.770  1.00  0.00            
ATOM    187  H21 EU9     2      16.030  13.250  18.420  1.00  0.00            
ATOM    188  H22 EU9     2      14.210  13.250  20.190  1.00  0.00            
ATOM    189  H23 EU9     2      14.760  12.480  22.470  1.00  0.00            
ATOM    190  H24 EU9     2      18.750  11.530  21.250  1.00  0.00            
ATOM    191  H25 EU9     2      22.480  16.390  17.990  1.00  0.00            
ATOM    192  H26 EU9     2      21.600  20.460  18.340  1.00  0.00            
TER
ENDMDL
MODEL        1
ATOM      1  H1  ACD     1      16.540  16.860  26.160  1.00  0.00            
ATOM      2  O1  ACD     1      16.520  17.590  25.540  1.00  0.00            
ATOM      3  C1  ACD     1      17.090  17.010  24.330  1.00  0.00            
ATOM      4  H2  ACD     1      16.390  16.240  23.980  1.00  0.00            
ATOM      5  H3  ACD     1      17.960  16.420  24.630  1.00  0.00            
ATOM      6  C2  ACD     1      17.440  18.030  23.220  1.00  0.00            
ATOM      7  H4  ACD     1      17.920  17.520  22.370  1.00  0.00            
ATOM      8  O2  ACD     1      16.240  18.630  22.720  1.00  0.00            
ATOM      9  C3  ACD     1      16.370  19.770  21.890  1.00  0.00            
ATOM     10  H5  ACD     1      15.390  20.190  21.630  1.00  0.00            
ATOM     11  O3  ACD     1      17.000  19.330  20.660  1.00  0.00            
ATOM     12  C4  ACD     1      16.540  19.770  19.380  1.00  0.00            
ATOM     13  H6  ACD     1      15.860  20.630  19.440  1.00  0.00            
ATOM     14  C5  ACD     1      17.710  20.250  18.540  1.00  0.00            
ATOM     15  H7  ACD     1      18.530  19.530  18.500  1.00  0.00            
ATOM     16  O4  ACD     1      18.190  21.570  19.070  1.00  0.00            
ATOM     17  H8  ACD     1      18.710  21.940  18.350  1.00  0.00            
ATOM     18  C6  ACD     1      17.180  20.560  17.160  1.00  0.00            
ATOM     19  H9  ACD     1      16.490  21.420  17.150  1.00  0.00            
ATOM     20  O5  ACD     1      18.250  20.940  16.250  1.00  0.00            
ATOM     21  H10 ACD     1      18.390  20.130  15.750  1.00  0.00            
ATOM     22  C7  ACD     1      16.600  19.360  16.550  1.00  0.00            
ATOM     23  H11 ACD     1      16.190  19.500  15.540  1.00  0.00            
ATOM     24  O6  ACD     1      15.500  18.860  17.370  1.00  0.00            
ATOM     25  C8  ACD     1      15.860  18.570  18.730  1.00  0.00            
ATOM     26  H12 ACD     1      16.520  17.690  18.710  1.00  0.00            
ATOM     27  C9  ACD     1      14.660  17.950  19.490  1.00  0.00            
ATOM     28  H13 ACD     1      14.200  17.090  18.980  1.00  0.00            
ATOM     29  H14 ACD     1      14.890  17.570  20.500  1.00  0.00            
ATOM     30  O7  ACD     1      13.620  18.970  19.720  1.00  0.00            
ATOM     31  H15 ACD     1      12.870  18.650  20.230  1.00  0.00            
ATOM     32  O8  ACD     1      17.600  18.340  16.460  1.00  0.00            
ATOM     33  C10 ACD     1      17.660  17.460  15.260  1.00  0.00            
ATOM     34  H16 ACD     1      16.710  17.330  14.720  1.00  0.00            
ATOM     35  C11 ACD     1      18.640  18.030  14.260  1.00  0.00            
ATOM     36  H17 ACD     1      19.540  18.430  14.750  1.00  0.00            
ATOM     37  O9  ACD     1      18.080  19.200  13.680  1.00  0.00            
ATOM     38  H18 ACD     1      17.390  19.030  13.030  1.00  0.00            
ATOM     39  C12 ACD     1      18.940  16.970  13.190  1.00  0.00            
ATOM     40  H19 ACD     1      18.010  16.890  12.600  1.00  0.00            
ATOM     41  O10 ACD     1      20.000  17.300  12.170  1.00  0.00            
ATOM     42  H20 ACD     1      19.970  16.570  11.550  1.00  0.00            
ATOM     43  C13 ACD     1      19.430  15.680  13.810  1.00  0.00            
ATOM     44  H21 ACD     1      19.610  14.880  13.080  1.00  0.00            
ATOM     45  O11 ACD     1      18.390  15.140  14.620  1.00  0.00            
ATOM     46  C14 ACD     1      17.940  16.040  15.690  1.00  0.00            
ATOM     47  H22 ACD     1      18.750  16.050  16.440  1.00  0.00            
ATOM     48  C15 ACD     1      16.810  15.430  16.440  1.00  0.00            
ATOM     49  H23 ACD     1      17.120  14.480  16.900  1.00  0.00            
ATOM     50  H24 ACD     1      16.530  15.990  17.340  1.00  0.00            
ATOM     51  O12 ACD     1      15.630  15.150  15.570  1.00  0.00            
ATOM     52  H25 ACD     1      15.310  16.010  15.280  1.00  0.00            
ATOM     53  O13 ACD     1      20.570  15.910  14.640  1.00  0.00            
ATOM     54  C16 ACD     1      21.900  15.880  14.080  1.00  0.00            
ATOM     55  H26 ACD     1      21.960  15.880  12.990  1.00  0.00            
ATOM     56  C17 ACD     1      22.460  17.180  14.540  1.00  0.00            
ATOM     57  H27 ACD     1      21.970  17.430  15.490  1.00  0.00            
ATOM     58  O14 ACD     1      22.130  18.280  13.710  1.00  0.00            
ATOM     59  H28 ACD     1      21.330  18.080  13.200  1.00  0.00            
ATOM     60  C18 ACD     1      23.980  17.200  14.840  1.00  0.00            
ATOM     61  H29 ACD     1      24.590  17.140  13.930  1.00  0.00            
ATOM     62  O15 ACD     1      24.220  18.430  15.410  1.00  0.00            
ATOM     63  H30 ACD     1      23.850  19.090  14.820  1.00  0.00            
ATOM     64  C19 ACD     1      24.260  15.970  15.690  1.00  0.00            
ATOM     65  H31 ACD     1      25.340  16.030  15.820  1.00  0.00            
ATOM     66  O16 ACD     1      23.920  14.810  14.970  1.00  0.00            
ATOM     67  C20 ACD     1      22.500  14.650  14.770  1.00  0.00            
ATOM     68  H32 ACD     1      22.010  14.500  15.740  1.00  0.00            
ATOM     69  C21 ACD     1      22.290  13.310  13.970  1.00  0.00            
ATOM     70  H33 ACD     1      21.230  13.200  13.710  1.00  0.00            
ATOM     71  H34 ACD     1      22.940  13.440  13.090  1.00  0.00            
ATOM     72  O17 ACD     1      22.670  12.160  14.790  1.00  0.00            
ATOM     73  H35 ACD     1      23.610  12.230  14.980  1.00  0.00            
ATOM     74  O18 ACD     1      23.560  16.160  16.860  1.00  0.00            
ATOM     75  C22 ACD     1      24.350  15.860  18.070  1.00  0.00            
ATOM     76  H36 ACD     1      25.390  15.580  17.850  1.00  0.00            
ATOM     77  C23 ACD     1      24.440  17.160  18.890  1.00  0.00            
ATOM     78  H37 ACD     1      23.460  17.590  19.140  1.00  0.00            
ATOM     79  O19 ACD     1      25.250  18.130  18.240  1.00  0.00            
ATOM     80  H38 ACD     1      24.800  18.350  17.420  1.00  0.00            
ATOM     81  C24 ACD     1      25.110  16.780  20.280  1.00  0.00            
ATOM     82  H39 ACD     1      26.080  16.310  20.050  1.00  0.00            
ATOM     83  O20 ACD     1      25.240  17.940  21.070  1.00  0.00            
ATOM     84  H40 ACD     1      25.550  18.720  20.610  1.00  0.00            
ATOM     85  C25 ACD     1      24.310  15.810  21.040  1.00  0.00            
ATOM     86  H41 ACD     1      24.830  15.580  21.980  1.00  0.00            
ATOM     87  O21 ACD     1      24.280  14.600  20.240  1.00  0.00            
ATOM     88  C26 ACD     1      23.660  14.800  18.950  1.00  0.00            
ATOM     89  H42 ACD     1      22.610  14.950  19.230  1.00  0.00            
ATOM     90  C27 ACD     1      23.640  13.430  18.290  1.00  0.00            
ATOM     91  H43 ACD     1      23.240  12.750  19.040  1.00  0.00            
ATOM     92  H44 ACD     1      22.950  13.410  17.440  1.00  0.00            
ATOM     93  O22 ACD     1      24.950  13.090  17.860  1.00  0.00            
ATOM     94  H45 ACD     1      25.200  12.200  18.130  1.00  0.00            
ATOM     95  O23 ACD     1      23.010  16.230  21.330  1.00  0.00            
ATOM     96  C28 ACD     1      22.410  16.140  22.630  1.00  0.00            
ATOM     97  H46 ACD     1      22.990  15.390  23.170  1.00  0.00            
ATOM     98  C29 ACD     1      20.860  15.800  22.500  1.00  0.00            
ATOM     99  H47 ACD     1      20.450  16.580  21.840  1.00  0.00            
ATOM    100  O24 ACD     1      20.290  16.000  23.800  1.00  0.00            
ATOM    101  C30 ACD     1      20.530  14.360  22.130  1.00  0.00            
ATOM    102  H48 ACD     1      19.450  14.150  22.140  1.00  0.00            
ATOM    103  H49 ACD     1      20.830  14.140  21.100  1.00  0.00            
ATOM    104  O25 ACD     1      21.150  13.370  22.860  1.00  0.00            
ATOM    105  H50 ACD     1      21.260  12.580  22.330  1.00  0.00            
ATOM    106  C31 ACD     1      22.750  17.470  23.370  1.00  0.00            
ATOM    107  H51 ACD     1      22.280  18.200  22.700  1.00  0.00            
ATOM    108  O26 ACD     1      24.150  17.720  23.530  1.00  0.00            
ATOM    109  H52 ACD     1      24.480  17.730  22.630  1.00  0.00            
ATOM    110  C32 ACD     1      21.870  17.520  24.680  1.00  0.00            
ATOM    111  H53 ACD     1      22.160  16.710  25.360  1.00  0.00            
ATOM    112  O27 ACD     1      22.040  18.770  25.300  1.00  0.00            
ATOM    113  H54 ACD     1      22.970  18.720  25.550  1.00  0.00            
ATOM    114  C33 ACD     1      20.370  17.270  24.350  1.00  0.00            
ATOM    115  H55 ACD     1      19.750  17.270  25.250  1.00  0.00            
ATOM    116  O28 ACD     1      19.900  18.260  23.420  1.00  0.00            
ATOM    117  C34 ACD     1      18.620  18.980  23.620  1.00  0.00            
ATOM    118  H56 ACD     1      18.590  19.240  24.690  1.00  0.00            
ATOM    119  C35 ACD     1      18.710  20.210  22.740  1.00  0.00            
ATOM    120  H57 ACD     1      19.110  19.900  21.770  1.00  0.00            
ATOM    121  O29 ACD     1      19.640  21.120  23.350  1.00  0.00            
ATOM    122  H58 ACD     1      19.190  21.470  24.130  1.00  0.00            
ATOM    123  C36 ACD     1      17.290  20.820  22.540  1.00  0.00            
ATOM    124  H59 ACD     1      16.920  21.120  23.530  1.00  0.00            
ATOM    125  O30 ACD     1      17.350  21.950  21.670  1.00  0.00            
ATOM    126  H60 ACD     1      17.630  21.610  20.820  1.00  0.00            
ATOM    127  C1  EU9     2      14.440  21.730   8.620  1.00  0.00            
ATOM    128  S1  EU9     2      15.940  20.620   8.610  1.00  0.00            
ATOM    129  O1  EU9     2      16.490  20.410   7.320  1.00  0.00            
ATOM    130  O2  EU9     2      15.830  19.480   9.470  1.00  0.00            
ATOM    131  C2  EU9     2      17.130  21.690   9.430  1.00  0.00            
ATOM    132  C3  EU9     2      18.380  20.960   9.810  1.00  0.00            
ATOM    133  N1  EU9     2      19.070  21.730  10.860  1.00  0.00            
ATOM    134  C4  EU9     2      20.340  21.140  11.280  1.00  0.00            
ATOM    135  C5  EU9     2      20.890  21.600  12.630  1.00  0.00            
ATOM    136  C6  EU9     2      21.970  22.440  12.690  1.00  0.00            
ATOM    137  C7  EU9     2      22.260  22.580  14.020  1.00  0.00            
ATOM    138  C8  EU9     2      21.380  21.790  14.670  1.00  0.00            
ATOM    139  C9  EU9     2      21.500  21.650  16.130  1.00  0.00            
ATOM    140  C10 EU9     2      21.770  22.760  16.950  1.00  0.00            
ATOM    141  C11 EU9     2      21.890  22.570  18.360  1.00  0.00            
ATOM    142  C12 EU9     2      21.770  21.360  18.940  1.00  0.00            
ATOM    143  N2  EU9     2      21.860  21.230  20.240  1.00  0.00            
ATOM    144  C13 EU9     2      21.540  20.070  20.820  1.00  0.00            
ATOM    145  N3  EU9     2      21.120  18.990  20.200  1.00  0.00            
ATOM    146  C14 EU9     2      21.110  19.110  18.890  1.00  0.00            
ATOM    147  N4  EU9     2      20.860  17.880  18.260  1.00  0.00            
ATOM    148  C15 EU9     2      20.070  16.830  18.680  1.00  0.00            
ATOM    149  C16 EU9     2      18.850  16.910  19.420  1.00  0.00            
ATOM    150  C17 EU9     2      18.130  15.750  19.760  1.00  0.00            
ATOM    151  C18 EU9     2      18.490  14.500  19.230  1.00  0.00            
ATOM    152  O3  EU9     2      17.780  13.360  19.440  1.00  0.00            
ATOM    153  C19 EU9     2      16.360  13.320  19.450  1.00  0.00            
ATOM    154  C20 EU9     2      15.730  13.590  20.850  1.00  0.00            
ATOM    155  C21 EU9     2      14.810  14.590  21.070  1.00  0.00            
ATOM    156  C22 EU9     2      14.200  14.840  22.300  1.00  0.00            
ATOM    157  C23 EU9     2      14.550  14.040  23.380  1.00  0.00            
ATOM    158  C24 EU9     2      15.500  13.010  23.190  1.00  0.00            
ATOM    159  F1  EU9     2      15.730  12.120  24.160  1.00  0.00            
ATOM    160  C25 EU9     2      16.060  12.760  21.950  1.00  0.00            
ATOM    161  C26 EU9     2      19.570  14.450  18.370  1.00  0.00            
ATOM    162  Cl1 EU9     2      20.010  12.970  17.520  1.00  0.00            
ATOM    163  C27 EU9     2      20.330  15.610  18.080  1.00  0.00            
ATOM    164  C28 EU9     2      21.410  20.260  18.150  1.00  0.00            
ATOM    165  C29 EU9     2      21.350  20.380  16.760  1.00  0.00            
ATOM    166  O4  EU9     2      20.460  21.140  13.860  1.00  0.00            
ATOM    167  H1  EU9     2      13.560  21.070   8.520  1.00  0.00            
ATOM    168  H2  EU9     2      14.370  22.250   9.580  1.00  0.00            
ATOM    169  H3  EU9     2      14.710  22.330   7.740  1.00  0.00            
ATOM    170  H4  EU9     2      16.740  21.960  10.420  1.00  0.00            
ATOM    171  H5  EU9     2      17.240  22.590   8.820  1.00  0.00            
ATOM    172  H6  EU9     2      18.990  20.720   8.930  1.00  0.00            
ATOM    173  H7  EU9     2      18.160  19.990  10.260  1.00  0.00            
ATOM    174  H8  EU9     2      19.240  22.690  10.580  1.00  0.00            
ATOM    175  H9  EU9     2      21.100  21.350  10.520  1.00  0.00            
ATOM    176  H10 EU9     2      20.280  20.050  11.380  1.00  0.00            
ATOM    177  H11 EU9     2      22.570  22.930  11.930  1.00  0.00            
ATOM    178  H12 EU9     2      23.130  23.110  14.390  1.00  0.00            
ATOM    179  H13 EU9     2      21.770  23.790  16.630  1.00  0.00            
ATOM    180  H14 EU9     2      22.070  23.440  18.970  1.00  0.00            
ATOM    181  H15 EU9     2      21.520  20.100  21.900  1.00  0.00            
ATOM    182  H16 EU9     2      21.500  17.740  17.490  1.00  0.00            
ATOM    183  H17 EU9     2      18.520  17.920  19.660  1.00  0.00            
ATOM    184  H18 EU9     2      17.320  15.850  20.480  1.00  0.00            
ATOM    185  H19 EU9     2      16.150  12.260  19.230  1.00  0.00            
ATOM    186  H20 EU9     2      15.970  14.030  18.710  1.00  0.00            
ATOM    187  H21 EU9     2      14.470  15.130  20.190  1.00  0.00            
ATOM    188  H22 EU9     2      13.420  15.590  22.400  1.00  0.00            
ATOM    189  H23 EU9     2      14.140  14.220  24.370  1.00  0.00            
ATOM    190  H24 EU9     2      16.870  12.040  21.820  1.00  0.00            
ATOM    191  H25 EU9     2      21.140  15.520  17.360  1.00  0.00            
ATOM    192  H26 EU9     2      21.120  19.600  16.040  1.00  0.00            
TER
ENDMDL
MODEL        1
ATOM      1  H1  ACD     1      17.400  17.260  27.870  1.00  0.00            
ATOM      2  O1  ACD     1      18.050  16.710  27.420  1.00  0.00            
ATOM      3  C1  ACD     1      17.950  16.630  25.980  1.00  0.00            
ATOM      4  H2  ACD     1      17.020  16.100  25.710  1.00  0.00            
ATOM      5  H3  ACD     1      18.770  16.010  25.600  1.00  0.00            
ATOM      6  C2  ACD     1      17.950  17.950  25.250  1.00  0.00            
ATOM      7  H4  ACD     1      18.010  17.740  24.180  1.00  0.00            
ATOM      8  O2  ACD     1      16.660  18.460  25.460  1.00  0.00            
ATOM      9  C3  ACD     1      16.340  19.520  24.630  1.00  0.00            
ATOM     10  H5  ACD     1      15.270  19.750  24.660  1.00  0.00            
ATOM     11  O3  ACD     1      16.610  19.240  23.220  1.00  0.00            
ATOM     12  C4  ACD     1      15.610  19.280  22.140  1.00  0.00            
ATOM     13  H6  ACD     1      14.770  19.870  22.520  1.00  0.00            
ATOM     14  C5  ACD     1      16.290  20.150  20.980  1.00  0.00            
ATOM     15  H7  ACD     1      17.270  19.680  20.850  1.00  0.00            
ATOM     16  O4  ACD     1      16.510  21.570  21.350  1.00  0.00            
ATOM     17  H8  ACD     1      16.810  22.060  20.590  1.00  0.00            
ATOM     18  C6  ACD     1      15.450  19.950  19.690  1.00  0.00            
ATOM     19  H9  ACD     1      14.430  20.310  19.860  1.00  0.00            
ATOM     20  O5  ACD     1      16.010  20.710  18.640  1.00  0.00            
ATOM     21  H10 ACD     1      16.410  20.150  17.970  1.00  0.00            
ATOM     22  C7  ACD     1      15.230  18.550  19.300  1.00  0.00            
ATOM     23  H11 ACD     1      14.530  18.460  18.460  1.00  0.00            
ATOM     24  O6  ACD     1      14.570  17.930  20.390  1.00  0.00            
ATOM     25  C8  ACD     1      15.280  17.890  21.630  1.00  0.00            
ATOM     26  H12 ACD     1      16.200  17.310  21.470  1.00  0.00            
ATOM     27  C9  ACD     1      14.460  17.240  22.740  1.00  0.00            
ATOM     28  H13 ACD     1      14.220  16.260  22.300  1.00  0.00            
ATOM     29  H14 ACD     1      15.130  17.170  23.600  1.00  0.00            
ATOM     30  O7  ACD     1      13.210  17.890  22.970  1.00  0.00            
ATOM     31  H15 ACD     1      12.930  18.100  22.080  1.00  0.00            
ATOM     32  O8  ACD     1      16.450  17.940  19.000  1.00  0.00            
ATOM     33  C10 ACD     1      16.620  17.170  17.760  1.00  0.00            
ATOM     34  H16 ACD     1      15.650  17.050  17.250  1.00  0.00            
ATOM     35  C11 ACD     1      17.450  18.050  16.780  1.00  0.00            
ATOM     36  H17 ACD     1      18.360  18.330  17.320  1.00  0.00            
ATOM     37  O9  ACD     1      16.700  19.170  16.320  1.00  0.00            
ATOM     38  H18 ACD     1      15.820  18.990  15.980  1.00  0.00            
ATOM     39  C12 ACD     1      17.720  17.190  15.590  1.00  0.00            
ATOM     40  H19 ACD     1      16.830  16.810  15.080  1.00  0.00            
ATOM     41  O10 ACD     1      18.520  17.910  14.580  1.00  0.00            
ATOM     42  H20 ACD     1      18.040  17.930  13.760  1.00  0.00            
ATOM     43  C13 ACD     1      18.510  15.940  16.000  1.00  0.00            
ATOM     44  H21 ACD     1      18.730  15.390  15.070  1.00  0.00            
ATOM     45  O11 ACD     1      17.620  15.160  16.810  1.00  0.00            
ATOM     46  C14 ACD     1      17.220  15.770  18.040  1.00  0.00            
ATOM     47  H22 ACD     1      18.150  15.830  18.630  1.00  0.00            
ATOM     48  C15 ACD     1      16.320  14.820  18.740  1.00  0.00            
ATOM     49  H23 ACD     1      16.800  13.830  18.820  1.00  0.00            
ATOM     50  H24 ACD     1      16.220  15.210  19.760  1.00  0.00            
ATOM     51  O12 ACD     1      15.030  14.830  18.130  1.00  0.00            
ATOM     52  H25 ACD     1      15.210  14.340  17.320  1.00  0.00            
ATOM     53  O13 ACD     1      19.670  16.330  16.720  1.00  0.00            
ATOM     54  C16 ACD     1      20.890  16.280  16.060  1.00  0.00            
ATOM     55  H26 ACD     1      20.840  16.370  14.960  1.00  0.00            
ATOM     56  C17 ACD     1      21.470  17.660  16.510  1.00  0.00            
ATOM     57  H27 ACD     1      21.120  17.920  17.520  1.00  0.00            
ATOM     58  O14 ACD     1      20.990  18.700  15.630  1.00  0.00            
ATOM     59  H28 ACD     1      20.090  18.510  15.350  1.00  0.00            
ATOM     60  C18 ACD     1      23.020  17.610  16.580  1.00  0.00            
ATOM     61  H29 ACD     1      23.430  17.690  15.560  1.00  0.00            
ATOM     62  O15 ACD     1      23.420  18.770  17.330  1.00  0.00            
ATOM     63  H30 ACD     1      23.160  19.560  16.840  1.00  0.00            
ATOM     64  C19 ACD     1      23.550  16.400  17.300  1.00  0.00            
ATOM     65  H31 ACD     1      24.650  16.490  17.310  1.00  0.00            
ATOM     66  O16 ACD     1      23.100  15.250  16.520  1.00  0.00            
ATOM     67  C20 ACD     1      21.680  15.030  16.570  1.00  0.00            
ATOM     68  H32 ACD     1      21.320  14.770  17.570  1.00  0.00            
ATOM     69  C21 ACD     1      21.400  13.830  15.660  1.00  0.00            
ATOM     70  H33 ACD     1      20.310  13.650  15.670  1.00  0.00            
ATOM     71  H34 ACD     1      21.730  14.050  14.640  1.00  0.00            
ATOM     72  O17 ACD     1      22.060  12.660  16.150  1.00  0.00            
ATOM     73  H35 ACD     1      23.000  12.820  16.050  1.00  0.00            
ATOM     74  O18 ACD     1      23.080  16.460  18.680  1.00  0.00            
ATOM     75  C22 ACD     1      23.990  16.250  19.730  1.00  0.00            
ATOM     76  H36 ACD     1      24.940  15.860  19.340  1.00  0.00            
ATOM     77  C23 ACD     1      24.330  17.570  20.380  1.00  0.00            
ATOM     78  H37 ACD     1      23.360  17.900  20.780  1.00  0.00            
ATOM     79  O19 ACD     1      24.900  18.510  19.500  1.00  0.00            
ATOM     80  H38 ACD     1      24.450  18.540  18.650  1.00  0.00            
ATOM     81  C24 ACD     1      25.270  17.180  21.560  1.00  0.00            
ATOM     82  H39 ACD     1      26.120  16.550  21.280  1.00  0.00            
ATOM     83  O20 ACD     1      25.630  18.440  22.210  1.00  0.00            
ATOM     84  H40 ACD     1      25.000  19.100  21.890  1.00  0.00            
ATOM     85  C25 ACD     1      24.460  16.350  22.580  1.00  0.00            
ATOM     86  H41 ACD     1      25.070  16.120  23.460  1.00  0.00            
ATOM     87  O21 ACD     1      24.130  15.140  21.990  1.00  0.00            
ATOM     88  C26 ACD     1      23.440  15.230  20.770  1.00  0.00            
ATOM     89  H42 ACD     1      22.440  15.480  21.140  1.00  0.00            
ATOM     90  C27 ACD     1      23.460  13.850  20.140  1.00  0.00            
ATOM     91  H43 ACD     1      23.130  13.200  20.970  1.00  0.00            
ATOM     92  H44 ACD     1      22.760  13.720  19.300  1.00  0.00            
ATOM     93  O22 ACD     1      24.740  13.390  19.680  1.00  0.00            
ATOM     94  H45 ACD     1      25.540  13.480  20.200  1.00  0.00            
ATOM     95  O23 ACD     1      23.240  16.990  22.980  1.00  0.00            
ATOM     96  C28 ACD     1      22.980  16.930  24.420  1.00  0.00            
ATOM     97  H46 ACD     1      23.700  16.260  24.900  1.00  0.00            
ATOM     98  C29 ACD     1      21.590  16.350  24.580  1.00  0.00            
ATOM     99  H47 ACD     1      20.850  16.630  23.820  1.00  0.00            
ATOM    100  O24 ACD     1      21.030  16.630  25.850  1.00  0.00            
ATOM    101  C30 ACD     1      21.440  14.880  24.360  1.00  0.00            
ATOM    102  H48 ACD     1      20.380  14.660  24.580  1.00  0.00            
ATOM    103  H49 ACD     1      21.670  14.610  23.320  1.00  0.00            
ATOM    104  O25 ACD     1      22.250  14.060  25.270  1.00  0.00            
ATOM    105  H50 ACD     1      22.020  13.140  25.120  1.00  0.00            
ATOM    106  C31 ACD     1      23.270  18.280  25.160  1.00  0.00            
ATOM    107  H51 ACD     1      22.980  19.110  24.500  1.00  0.00            
ATOM    108  O26 ACD     1      24.720  18.500  25.330  1.00  0.00            
ATOM    109  H52 ACD     1      25.170  18.550  24.480  1.00  0.00            
ATOM    110  C32 ACD     1      22.480  18.440  26.490  1.00  0.00            
ATOM    111  H53 ACD     1      22.840  17.870  27.360  1.00  0.00            
ATOM    112  O27 ACD     1      22.560  19.800  26.940  1.00  0.00            
ATOM    113  H54 ACD     1      21.750  19.910  27.460  1.00  0.00            
ATOM    114  C33 ACD     1      21.030  17.970  26.320  1.00  0.00            
ATOM    115  H55 ACD     1      20.500  17.980  27.280  1.00  0.00            
ATOM    116  O28 ACD     1      20.310  18.770  25.390  1.00  0.00            
ATOM    117  C34 ACD     1      18.940  19.030  25.730  1.00  0.00            
ATOM    118  H56 ACD     1      18.770  19.170  26.800  1.00  0.00            
ATOM    119  C35 ACD     1      18.580  20.390  25.100  1.00  0.00            
ATOM    120  H57 ACD     1      18.830  20.360  24.030  1.00  0.00            
ATOM    121  O29 ACD     1      19.330  21.370  25.850  1.00  0.00            
ATOM    122  H58 ACD     1      18.850  21.530  26.670  1.00  0.00            
ATOM    123  C36 ACD     1      17.060  20.760  25.040  1.00  0.00            
ATOM    124  H59 ACD     1      16.680  21.090  26.020  1.00  0.00            
ATOM    125  O30 ACD     1      16.790  21.840  24.170  1.00  0.00            
ATOM    126  H60 ACD     1      16.860  21.380  23.330  1.00  0.00            
ATOM    127  C1  EU9     2      13.850  21.370   9.990  1.00  0.00            
ATOM    128  S1  EU9     2      15.600  21.050   9.560  1.00  0.00            
ATOM    129  O1  EU9     2      15.920  21.800   8.360  1.00  0.00            
ATOM    130  O2  EU9     2      15.820  19.620   9.540  1.00  0.00            
ATOM    131  C2  EU9     2      16.480  21.680  10.990  1.00  0.00            
ATOM    132  C3  EU9     2      17.970  21.390  10.850  1.00  0.00            
ATOM    133  N1  EU9     2      18.750  21.760  11.990  1.00  0.00            
ATOM    134  C4  EU9     2      18.390  21.220  13.290  1.00  0.00            
ATOM    135  C5  EU9     2      19.140  21.750  14.420  1.00  0.00            
ATOM    136  C6  EU9     2      20.000  22.840  14.290  1.00  0.00            
ATOM    137  C7  EU9     2      20.670  22.980  15.530  1.00  0.00            
ATOM    138  C8  EU9     2      20.260  21.920  16.230  1.00  0.00            
ATOM    139  C9  EU9     2      20.570  21.880  17.690  1.00  0.00            
ATOM    140  C10 EU9     2      21.060  23.020  18.410  1.00  0.00            
ATOM    141  C11 EU9     2      21.400  22.860  19.820  1.00  0.00            
ATOM    142  C12 EU9     2      21.160  21.740  20.490  1.00  0.00            
ATOM    143  N2  EU9     2      21.370  21.690  21.760  1.00  0.00            
ATOM    144  C13 EU9     2      20.990  20.590  22.440  1.00  0.00            
ATOM    145  N3  EU9     2      20.550  19.530  21.890  1.00  0.00            
ATOM    146  C14 EU9     2      20.440  19.500  20.590  1.00  0.00            
ATOM    147  N4  EU9     2      20.240  18.250  20.090  1.00  0.00            
ATOM    148  C15 EU9     2      19.700  17.080  20.590  1.00  0.00            
ATOM    149  C16 EU9     2      18.840  17.050  21.700  1.00  0.00            
ATOM    150  C17 EU9     2      18.300  15.820  22.130  1.00  0.00            
ATOM    151  C18 EU9     2      18.750  14.620  21.490  1.00  0.00            
ATOM    152  O3  EU9     2      18.250  13.380  21.730  1.00  0.00            
ATOM    153  C19 EU9     2      16.950  13.100  22.280  1.00  0.00            
ATOM    154  C20 EU9     2      16.980  13.270  23.820  1.00  0.00            
ATOM    155  C21 EU9     2      15.930  13.760  24.610  1.00  0.00            
ATOM    156  C22 EU9     2      15.910  13.740  25.960  1.00  0.00            
ATOM    157  C23 EU9     2      17.120  13.460  26.650  1.00  0.00            
ATOM    158  C24 EU9     2      18.270  13.030  25.950  1.00  0.00            
ATOM    159  F1  EU9     2      19.410  12.550  26.470  1.00  0.00            
ATOM    160  C25 EU9     2      18.160  12.850  24.550  1.00  0.00            
ATOM    161  C26 EU9     2      19.610  14.670  20.370  1.00  0.00            
ATOM    162  Cl1 EU9     2      20.120  13.090  19.660  1.00  0.00            
ATOM    163  C27 EU9     2      20.130  15.890  19.970  1.00  0.00            
ATOM    164  C28 EU9     2      20.670  20.650  19.770  1.00  0.00            
ATOM    165  C29 EU9     2      20.360  20.720  18.410  1.00  0.00            
ATOM    166  O4  EU9     2      19.340  21.130  15.620  1.00  0.00            
ATOM    167  H1  EU9     2      13.620  21.040  11.010  1.00  0.00            
ATOM    168  H2  EU9     2      13.640  22.440  10.000  1.00  0.00            
ATOM    169  H3  EU9     2      13.160  20.880   9.290  1.00  0.00            
ATOM    170  H4  EU9     2      16.030  21.070  11.790  1.00  0.00            
ATOM    171  H5  EU9     2      16.180  22.730  11.100  1.00  0.00            
ATOM    172  H6  EU9     2      18.410  21.750   9.920  1.00  0.00            
ATOM    173  H7  EU9     2      17.930  20.300  10.840  1.00  0.00            
ATOM    174  H8  EU9     2      19.740  21.630  11.790  1.00  0.00            
ATOM    175  H9  EU9     2      18.440  20.130  13.400  1.00  0.00            
ATOM    176  H10 EU9     2      17.350  21.410  13.580  1.00  0.00            
ATOM    177  H11 EU9     2      20.050  23.610  13.530  1.00  0.00            
ATOM    178  H12 EU9     2      21.330  23.780  15.870  1.00  0.00            
ATOM    179  H13 EU9     2      21.060  24.010  17.980  1.00  0.00            
ATOM    180  H14 EU9     2      21.810  23.740  20.310  1.00  0.00            
ATOM    181  H15 EU9     2      21.220  20.560  23.510  1.00  0.00            
ATOM    182  H16 EU9     2      20.730  18.210  19.200  1.00  0.00            
ATOM    183  H17 EU9     2      18.680  17.990  22.220  1.00  0.00            
ATOM    184  H18 EU9     2      17.540  15.690  22.880  1.00  0.00            
ATOM    185  H19 EU9     2      16.720  12.050  22.050  1.00  0.00            
ATOM    186  H20 EU9     2      16.140  13.670  21.800  1.00  0.00            
ATOM    187  H21 EU9     2      14.980  14.030  24.150  1.00  0.00            
ATOM    188  H22 EU9     2      14.980  14.080  26.400  1.00  0.00            
ATOM    189  H23 EU9     2      17.240  13.500  27.730  1.00  0.00            
ATOM    190  H24 EU9     2      18.970  12.460  23.940  1.00  0.00            
ATOM    191  H25 EU9     2      20.760  15.990  19.090  1.00  0.00            
ATOM    192  H26 EU9     2      19.980  19.800  17.980  1.00  0.00            
TER
ENDMDL
MODEL        1
ATOM      1  H1  ACD     1      12.000  24.710  18.530  1.00  0.00            
ATOM      2  O1  ACD     1      11.390  25.460  18.510  1.00  0.00            
ATOM      3  C1  ACD     1      11.650  26.030  17.260  1.00  0.00            
ATOM      4  H2  ACD     1      12.710  26.220  17.080  1.00  0.00            
ATOM      5  H3  ACD     1      11.180  27.020  17.250  1.00  0.00            
ATOM      6  C2  ACD     1      10.990  25.150  16.200  1.00  0.00            
ATOM      7  H4  ACD     1      11.330  24.120  16.340  1.00  0.00            
ATOM      8  O2  ACD     1       9.540  25.330  16.360  1.00  0.00            
ATOM      9  C3  ACD     1       8.800  24.680  15.290  1.00  0.00            
ATOM     10  H5  ACD     1       7.770  24.940  15.580  1.00  0.00            
ATOM     11  O3  ACD     1       8.980  23.200  15.360  1.00  0.00            
ATOM     12  C4  ACD     1       7.910  22.400  15.830  1.00  0.00            
ATOM     13  H6  ACD     1       7.170  23.050  16.320  1.00  0.00            
ATOM     14  C5  ACD     1       7.110  22.030  14.570  1.00  0.00            
ATOM     15  H7  ACD     1       7.840  21.650  13.840  1.00  0.00            
ATOM     16  O4  ACD     1       6.320  23.150  14.090  1.00  0.00            
ATOM     17  H8  ACD     1       5.580  22.740  13.640  1.00  0.00            
ATOM     18  C6  ACD     1       6.140  20.820  14.780  1.00  0.00            
ATOM     19  H9  ACD     1       5.350  21.270  15.400  1.00  0.00            
ATOM     20  O5  ACD     1       5.540  20.410  13.570  1.00  0.00            
ATOM     21  H10 ACD     1       6.240  20.050  13.030  1.00  0.00            
ATOM     22  C7  ACD     1       6.800  19.680  15.390  1.00  0.00            
ATOM     23  H11 ACD     1       6.110  18.860  15.610  1.00  0.00            
ATOM     24  O6  ACD     1       7.330  20.180  16.640  1.00  0.00            
ATOM     25  C8  ACD     1       8.380  21.230  16.700  1.00  0.00            
ATOM     26  H12 ACD     1       9.280  20.780  16.270  1.00  0.00            
ATOM     27  C9  ACD     1       8.580  21.530  18.120  1.00  0.00            
ATOM     28  H13 ACD     1       8.920  20.640  18.660  1.00  0.00            
ATOM     29  H14 ACD     1       9.410  22.250  18.120  1.00  0.00            
ATOM     30  O7  ACD     1       7.440  22.080  18.880  1.00  0.00            
ATOM     31  H15 ACD     1       6.740  21.420  18.830  1.00  0.00            
ATOM     32  O8  ACD     1       7.890  19.210  14.560  1.00  0.00            
ATOM     33  C10 ACD     1       7.750  18.020  13.850  1.00  0.00            
ATOM     34  H16 ACD     1       6.690  17.720  13.880  1.00  0.00            
ATOM     35  C11 ACD     1       8.190  18.530  12.490  1.00  0.00            
ATOM     36  H17 ACD     1       9.080  19.110  12.750  1.00  0.00            
ATOM     37  O9  ACD     1       7.240  19.330  11.740  1.00  0.00            
ATOM     38  H18 ACD     1       6.520  18.750  11.470  1.00  0.00            
ATOM     39  C12 ACD     1       8.700  17.410  11.550  1.00  0.00            
ATOM     40  H19 ACD     1       7.960  16.670  11.230  1.00  0.00            
ATOM     41  O10 ACD     1       9.280  17.870  10.370  1.00  0.00            
ATOM     42  H20 ACD     1       8.650  18.450   9.940  1.00  0.00            
ATOM     43  C13 ACD     1       9.770  16.530  12.310  1.00  0.00            
ATOM     44  H21 ACD     1      10.020  15.620  11.750  1.00  0.00            
ATOM     45  O11 ACD     1       9.120  15.900  13.480  1.00  0.00            
ATOM     46  C14 ACD     1       8.650  16.890  14.440  1.00  0.00            
ATOM     47  H22 ACD     1       9.470  17.430  14.930  1.00  0.00            
ATOM     48  C15 ACD     1       7.850  16.160  15.450  1.00  0.00            
ATOM     49  H23 ACD     1       8.410  15.340  15.920  1.00  0.00            
ATOM     50  H24 ACD     1       7.690  16.890  16.250  1.00  0.00            
ATOM     51  O12 ACD     1       6.640  15.570  14.890  1.00  0.00            
ATOM     52  H25 ACD     1       6.970  14.990  14.190  1.00  0.00            
ATOM     53  O13 ACD     1      10.940  17.270  12.700  1.00  0.00            
ATOM     54  C16 ACD     1      12.260  16.770  12.380  1.00  0.00            
ATOM     55  H26 ACD     1      12.250  15.740  12.000  1.00  0.00            
ATOM     56  C17 ACD     1      12.850  17.730  11.360  1.00  0.00            
ATOM     57  H27 ACD     1      12.790  18.750  11.770  1.00  0.00            
ATOM     58  O14 ACD     1      12.220  17.630  10.080  1.00  0.00            
ATOM     59  H28 ACD     1      11.310  17.890  10.240  1.00  0.00            
ATOM     60  C18 ACD     1      14.350  17.430  11.200  1.00  0.00            
ATOM     61  H29 ACD     1      14.340  16.400  10.830  1.00  0.00            
ATOM     62  O15 ACD     1      14.850  18.340  10.220  1.00  0.00            
ATOM     63  H30 ACD     1      14.010  18.660   9.880  1.00  0.00            
ATOM     64  C19 ACD     1      15.150  17.460  12.530  1.00  0.00            
ATOM     65  H31 ACD     1      16.160  17.070  12.400  1.00  0.00            
ATOM     66  O16 ACD     1      14.410  16.530  13.370  1.00  0.00            
ATOM     67  C20 ACD     1      13.060  16.760  13.660  1.00  0.00            
ATOM     68  H32 ACD     1      13.070  17.690  14.240  1.00  0.00            
ATOM     69  C21 ACD     1      12.540  15.750  14.560  1.00  0.00            
ATOM     70  H33 ACD     1      11.450  15.900  14.600  1.00  0.00            
ATOM     71  H34 ACD     1      12.580  14.780  14.050  1.00  0.00            
ATOM     72  O17 ACD     1      13.320  15.720  15.810  1.00  0.00            
ATOM     73  H35 ACD     1      14.260  15.620  15.640  1.00  0.00            
ATOM     74  O18 ACD     1      15.100  18.820  13.090  1.00  0.00            
ATOM     75  C22 ACD     1      16.270  19.400  13.570  1.00  0.00            
ATOM     76  H36 ACD     1      17.100  18.710  13.740  1.00  0.00            
ATOM     77  C23 ACD     1      16.780  20.340  12.480  1.00  0.00            
ATOM     78  H37 ACD     1      15.960  20.940  12.080  1.00  0.00            
ATOM     79  O19 ACD     1      17.340  19.610  11.300  1.00  0.00            
ATOM     80  H38 ACD     1      16.530  19.280  10.900  1.00  0.00            
ATOM     81  C24 ACD     1      17.790  21.360  13.000  1.00  0.00            
ATOM     82  H39 ACD     1      18.720  20.890  13.360  1.00  0.00            
ATOM     83  O20 ACD     1      18.050  22.280  12.040  1.00  0.00            
ATOM     84  H40 ACD     1      17.310  22.890  12.070  1.00  0.00            
ATOM     85  C25 ACD     1      17.200  22.100  14.150  1.00  0.00            
ATOM     86  H41 ACD     1      17.900  22.830  14.570  1.00  0.00            
ATOM     87  O21 ACD     1      16.780  21.300  15.200  1.00  0.00            
ATOM     88  C26 ACD     1      15.890  20.190  14.890  1.00  0.00            
ATOM     89  H42 ACD     1      14.880  20.610  14.790  1.00  0.00            
ATOM     90  C27 ACD     1      15.770  19.270  16.080  1.00  0.00            
ATOM     91  H43 ACD     1      15.450  19.780  17.000  1.00  0.00            
ATOM     92  H44 ACD     1      15.060  18.490  15.760  1.00  0.00            
ATOM     93  O22 ACD     1      17.040  18.760  16.350  1.00  0.00            
ATOM     94  H45 ACD     1      16.960  18.120  17.060  1.00  0.00            
ATOM     95  O23 ACD     1      16.050  22.850  13.740  1.00  0.00            
ATOM     96  C28 ACD     1      16.070  24.230  13.980  1.00  0.00            
ATOM     97  H46 ACD     1      17.060  24.670  13.800  1.00  0.00            
ATOM     98  C29 ACD     1      15.510  24.610  15.430  1.00  0.00            
ATOM     99  H47 ACD     1      14.680  23.950  15.680  1.00  0.00            
ATOM    100  O24 ACD     1      14.970  25.940  15.490  1.00  0.00            
ATOM    101  C30 ACD     1      16.500  24.370  16.550  1.00  0.00            
ATOM    102  H48 ACD     1      16.070  24.640  17.530  1.00  0.00            
ATOM    103  H49 ACD     1      16.550  23.280  16.670  1.00  0.00            
ATOM    104  O25 ACD     1      17.810  24.890  16.510  1.00  0.00            
ATOM    105  H50 ACD     1      17.890  25.670  17.060  1.00  0.00            
ATOM    106  C31 ACD     1      15.270  24.820  12.860  1.00  0.00            
ATOM    107  H51 ACD     1      14.470  24.090  12.700  1.00  0.00            
ATOM    108  O26 ACD     1      16.160  24.930  11.700  1.00  0.00            
ATOM    109  H52 ACD     1      15.580  25.200  10.980  1.00  0.00            
ATOM    110  C32 ACD     1      14.540  26.100  13.120  1.00  0.00            
ATOM    111  H53 ACD     1      15.360  26.830  13.120  1.00  0.00            
ATOM    112  O27 ACD     1      13.740  26.520  12.080  1.00  0.00            
ATOM    113  H54 ACD     1      12.910  26.030  12.190  1.00  0.00            
ATOM    114  C33 ACD     1      13.920  26.180  14.510  1.00  0.00            
ATOM    115  H55 ACD     1      13.650  27.230  14.610  1.00  0.00            
ATOM    116  O28 ACD     1      12.810  25.270  14.610  1.00  0.00            
ATOM    117  C34 ACD     1      11.450  25.680  14.850  1.00  0.00            
ATOM    118  H56 ACD     1      11.290  26.760  14.760  1.00  0.00            
ATOM    119  C35 ACD     1      10.660  25.070  13.670  1.00  0.00            
ATOM    120  H57 ACD     1      10.790  23.980  13.690  1.00  0.00            
ATOM    121  O29 ACD     1      11.080  25.680  12.390  1.00  0.00            
ATOM    122  H58 ACD     1      10.720  26.550  12.210  1.00  0.00            
ATOM    123  C36 ACD     1       9.170  25.290  13.920  1.00  0.00            
ATOM    124  H59 ACD     1       8.930  26.350  14.030  1.00  0.00            
ATOM    125  O30 ACD     1       8.330  24.800  12.870  1.00  0.00            
ATOM    126  H60 ACD     1       7.730  24.160  13.270  1.00  0.00            
ATOM    127  C1  EU9     2      18.510  29.350   8.570  1.00  0.00            
ATOM    128  S1  EU9     2      18.870  28.710   6.910  1.00  0.00            
ATOM    129  O1  EU9     2      20.250  28.370   6.850  1.00  0.00            
ATOM    130  O2  EU9     2      18.350  29.580   5.900  1.00  0.00            
ATOM    131  C2  EU9     2      17.970  27.200   6.930  1.00  0.00            
ATOM    132  C3  EU9     2      18.590  26.040   7.710  1.00  0.00            
ATOM    133  N1  EU9     2      17.530  25.030   7.880  1.00  0.00            
ATOM    134  C4  EU9     2      17.930  23.810   8.550  1.00  0.00            
ATOM    135  C5  EU9     2      16.860  22.710   8.440  1.00  0.00            
ATOM    136  C6  EU9     2      16.830  21.800   7.430  1.00  0.00            
ATOM    137  C7  EU9     2      15.500  21.220   7.500  1.00  0.00            
ATOM    138  C8  EU9     2      14.970  21.840   8.660  1.00  0.00            
ATOM    139  C9  EU9     2      13.630  21.560   9.100  1.00  0.00            
ATOM    140  C10 EU9     2      12.650  21.260   8.150  1.00  0.00            
ATOM    141  C11 EU9     2      11.330  21.110   8.560  1.00  0.00            
ATOM    142  C12 EU9     2      10.980  21.300   9.870  1.00  0.00            
ATOM    143  N2  EU9     2       9.730  21.370  10.270  1.00  0.00            
ATOM    144  C13 EU9     2       9.510  21.410  11.570  1.00  0.00            
ATOM    145  N3  EU9     2      10.350  21.460  12.620  1.00  0.00            
ATOM    146  C14 EU9     2      11.630  21.470  12.200  1.00  0.00            
ATOM    147  N4  EU9     2      12.480  21.370  13.290  1.00  0.00            
ATOM    148  C15 EU9     2      12.200  21.020  14.620  1.00  0.00            
ATOM    149  C16 EU9     2      11.520  19.820  14.890  1.00  0.00            
ATOM    150  C17 EU9     2      11.570  19.280  16.200  1.00  0.00            
ATOM    151  C18 EU9     2      12.110  20.020  17.280  1.00  0.00            
ATOM    152  O3  EU9     2      12.310  19.560  18.550  1.00  0.00            
ATOM    153  C19 EU9     2      12.180  18.210  18.840  1.00  0.00            
ATOM    154  C20 EU9     2      10.750  17.870  19.190  1.00  0.00            
ATOM    155  C21 EU9     2      10.140  16.770  18.680  1.00  0.00            
ATOM    156  C22 EU9     2       8.750  16.590  18.940  1.00  0.00            
ATOM    157  C23 EU9     2       8.000  17.520  19.610  1.00  0.00            
ATOM    158  C24 EU9     2       8.670  18.540  20.320  1.00  0.00            
ATOM    159  F1  EU9     2       8.010  19.470  21.040  1.00  0.00            
ATOM    160  C25 EU9     2      10.030  18.720  20.080  1.00  0.00            
ATOM    161  C26 EU9     2      12.690  21.260  16.990  1.00  0.00            
ATOM    162  Cl1 EU9     2      13.500  22.270  18.190  1.00  0.00            
ATOM    163  C27 EU9     2      12.700  21.770  15.690  1.00  0.00            
ATOM    164  C28 EU9     2      11.970  21.490  10.850  1.00  0.00            
ATOM    165  C29 EU9     2      13.270  21.500  10.460  1.00  0.00            
ATOM    166  O4  EU9     2      15.750  22.720   9.330  1.00  0.00            
ATOM    167  H1  EU9     2      18.910  28.740   9.390  1.00  0.00            
ATOM    168  H2  EU9     2      18.950  30.350   8.700  1.00  0.00            
ATOM    169  H3  EU9     2      17.420  29.370   8.560  1.00  0.00            
ATOM    170  H4  EU9     2      17.850  26.920   5.880  1.00  0.00            
ATOM    171  H5  EU9     2      16.980  27.360   7.370  1.00  0.00            
ATOM    172  H6  EU9     2      19.020  26.350   8.670  1.00  0.00            
ATOM    173  H7  EU9     2      19.310  25.610   7.010  1.00  0.00            
ATOM    174  H8  EU9     2      17.230  24.820   6.930  1.00  0.00            
ATOM    175  H9  EU9     2      18.090  24.040   9.610  1.00  0.00            
ATOM    176  H10 EU9     2      18.850  23.390   8.120  1.00  0.00            
ATOM    177  H11 EU9     2      17.580  21.710   6.650  1.00  0.00            
ATOM    178  H12 EU9     2      15.070  20.480   6.830  1.00  0.00            
ATOM    179  H13 EU9     2      12.930  21.060   7.120  1.00  0.00            
ATOM    180  H14 EU9     2      10.510  20.950   7.870  1.00  0.00            
ATOM    181  H15 EU9     2       8.450  21.380  11.800  1.00  0.00            
ATOM    182  H16 EU9     2      13.460  21.410  13.050  1.00  0.00            
ATOM    183  H17 EU9     2      11.010  19.270  14.100  1.00  0.00            
ATOM    184  H18 EU9     2      11.070  18.350  16.460  1.00  0.00            
ATOM    185  H19 EU9     2      12.770  17.940  19.730  1.00  0.00            
ATOM    186  H20 EU9     2      12.650  17.620  18.040  1.00  0.00            
ATOM    187  H21 EU9     2      10.720  16.110  18.050  1.00  0.00            
ATOM    188  H22 EU9     2       8.280  15.710  18.510  1.00  0.00            
ATOM    189  H23 EU9     2       6.910  17.450  19.640  1.00  0.00            
ATOM    190  H24 EU9     2      10.560  19.600  20.410  1.00  0.00            
ATOM    191  H25 EU9     2      13.300  22.650  15.470  1.00  0.00            
ATOM    192  H26 EU9     2      14.090  21.500  11.170  1.00  0.00            
TER
ENDMDL
MODEL        1
ATOM      1  H1  ACD     1       3.310  15.450   7.190  1.00  0.00            
ATOM      2  O1  ACD     1       3.750  15.980   6.520  1.00  0.00            
ATOM      3  C1  ACD     1       3.330  17.200   6.900  1.00  0.00            
ATOM      4  H2  ACD     1       4.070  17.520   7.660  1.00  0.00            
ATOM      5  H3  ACD     1       2.400  17.060   7.450  1.00  0.00            
ATOM      6  C2  ACD     1       3.070  18.170   5.750  1.00  0.00            
ATOM      7  H4  ACD     1       2.690  19.100   6.200  1.00  0.00            
ATOM      8  O2  ACD     1       4.170  18.460   4.930  1.00  0.00            
ATOM      9  C3  ACD     1       4.010  19.650   4.140  1.00  0.00            
ATOM     10  H5  ACD     1       4.870  19.770   3.470  1.00  0.00            
ATOM     11  O3  ACD     1       3.700  20.820   4.890  1.00  0.00            
ATOM     12  C4  ACD     1       4.820  21.620   5.340  1.00  0.00            
ATOM     13  H6  ACD     1       5.800  21.140   5.200  1.00  0.00            
ATOM     14  C5  ACD     1       4.650  22.870   4.520  1.00  0.00            
ATOM     15  H7  ACD     1       3.690  23.340   4.770  1.00  0.00            
ATOM     16  O4  ACD     1       4.780  22.580   3.130  1.00  0.00            
ATOM     17  H8  ACD     1       4.660  23.380   2.610  1.00  0.00            
ATOM     18  C6  ACD     1       5.710  23.870   4.980  1.00  0.00            
ATOM     19  H9  ACD     1       6.710  23.460   4.800  1.00  0.00            
ATOM     20  O5  ACD     1       5.550  25.090   4.290  1.00  0.00            
ATOM     21  H10 ACD     1       5.640  24.970   3.340  1.00  0.00            
ATOM     22  C7  ACD     1       5.630  24.130   6.480  1.00  0.00            
ATOM     23  H11 ACD     1       6.470  24.820   6.580  1.00  0.00            
ATOM     24  O6  ACD     1       5.770  22.880   7.200  1.00  0.00            
ATOM     25  C8  ACD     1       4.790  21.900   6.830  1.00  0.00            
ATOM     26  H12 ACD     1       3.760  22.200   7.080  1.00  0.00            
ATOM     27  C9  ACD     1       5.070  20.600   7.630  1.00  0.00            
ATOM     28  H13 ACD     1       5.010  20.860   8.700  1.00  0.00            
ATOM     29  H14 ACD     1       4.300  19.840   7.440  1.00  0.00            
ATOM     30  O7  ACD     1       6.360  20.110   7.360  1.00  0.00            
ATOM     31  H15 ACD     1       7.020  20.810   7.290  1.00  0.00            
ATOM     32  O8  ACD     1       4.410  24.850   6.690  1.00  0.00            
ATOM     33  C10 ACD     1       4.200  25.620   7.820  1.00  0.00            
ATOM     34  H16 ACD     1       5.110  26.170   8.120  1.00  0.00            
ATOM     35  C11 ACD     1       3.060  26.590   7.410  1.00  0.00            
ATOM     36  H17 ACD     1       2.450  26.000   6.710  1.00  0.00            
ATOM     37  O9  ACD     1       3.610  27.730   6.740  1.00  0.00            
ATOM     38  H18 ACD     1       3.950  27.440   5.890  1.00  0.00            
ATOM     39  C12 ACD     1       2.170  27.150   8.510  1.00  0.00            
ATOM     40  H19 ACD     1       2.660  27.970   9.060  1.00  0.00            
ATOM     41  O10 ACD     1       0.980  27.770   8.040  1.00  0.00            
ATOM     42  H20 ACD     1       0.440  27.030   7.750  1.00  0.00            
ATOM     43  C13 ACD     1       1.740  25.980   9.420  1.00  0.00            
ATOM     44  H21 ACD     1       1.260  26.280  10.360  1.00  0.00            
ATOM     45  O11 ACD     1       2.860  25.350   9.920  1.00  0.00            
ATOM     46  C14 ACD     1       3.810  24.740   8.970  1.00  0.00            
ATOM     47  H22 ACD     1       3.320  23.860   8.530  1.00  0.00            
ATOM     48  C15 ACD     1       5.030  24.420   9.810  1.00  0.00            
ATOM     49  H23 ACD     1       5.880  24.390   9.120  1.00  0.00            
ATOM     50  H24 ACD     1       5.150  25.280  10.490  1.00  0.00            
ATOM     51  O12 ACD     1       4.910  23.240  10.600  1.00  0.00            
ATOM     52  H25 ACD     1       4.010  23.080  10.910  1.00  0.00            
ATOM     53  O13 ACD     1       0.870  25.100   8.690  1.00  0.00            
ATOM     54  C16 ACD     1      -0.570  25.110   8.980  1.00  0.00            
ATOM     55  H26 ACD     1      -0.910  26.080   9.380  1.00  0.00            
ATOM     56  C17 ACD     1      -1.280  25.010   7.620  1.00  0.00            
ATOM     57  H27 ACD     1      -0.740  24.210   7.100  1.00  0.00            
ATOM     58  O14 ACD     1      -1.000  26.190   6.890  1.00  0.00            
ATOM     59  H28 ACD     1      -1.390  26.070   6.010  1.00  0.00            
ATOM     60  C18 ACD     1      -2.770  24.770   7.780  1.00  0.00            
ATOM     61  H29 ACD     1      -3.320  25.630   8.190  1.00  0.00            
ATOM     62  O15 ACD     1      -3.490  24.420   6.530  1.00  0.00            
ATOM     63  H30 ACD     1      -4.320  24.900   6.590  1.00  0.00            
ATOM     64  C19 ACD     1      -3.030  23.660   8.810  1.00  0.00            
ATOM     65  H31 ACD     1      -4.100  23.500   8.910  1.00  0.00            
ATOM     66  O16 ACD     1      -2.410  23.970  10.060  1.00  0.00            
ATOM     67  C20 ACD     1      -1.000  24.060  10.030  1.00  0.00            
ATOM     68  H32 ACD     1      -0.590  23.090   9.710  1.00  0.00            
ATOM     69  C21 ACD     1      -0.490  24.410  11.500  1.00  0.00            
ATOM     70  H33 ACD     1      -0.870  23.650  12.190  1.00  0.00            
ATOM     71  H34 ACD     1       0.590  24.350  11.370  1.00  0.00            
ATOM     72  O17 ACD     1      -0.920  25.690  11.990  1.00  0.00            
ATOM     73  H35 ACD     1      -0.430  25.950  12.780  1.00  0.00            
ATOM     74  O18 ACD     1      -2.460  22.460   8.270  1.00  0.00            
ATOM     75  C22 ACD     1      -3.340  21.380   8.490  1.00  0.00            
ATOM     76  H36 ACD     1      -3.990  21.480   9.360  1.00  0.00            
ATOM     77  C23 ACD     1      -4.180  21.080   7.230  1.00  0.00            
ATOM     78  H37 ACD     1      -3.540  20.980   6.350  1.00  0.00            
ATOM     79  O19 ACD     1      -5.130  22.100   6.860  1.00  0.00            
ATOM     80  H38 ACD     1      -4.630  22.890   6.640  1.00  0.00            
ATOM     81  C24 ACD     1      -4.860  19.720   7.390  1.00  0.00            
ATOM     82  H39 ACD     1      -5.650  19.990   8.100  1.00  0.00            
ATOM     83  O20 ACD     1      -5.460  19.330   6.140  1.00  0.00            
ATOM     84  H40 ACD     1      -6.020  18.570   6.330  1.00  0.00            
ATOM     85  C25 ACD     1      -3.860  18.620   7.800  1.00  0.00            
ATOM     86  H41 ACD     1      -4.260  17.650   8.120  1.00  0.00            
ATOM     87  O21 ACD     1      -3.260  19.050   9.020  1.00  0.00            
ATOM     88  C26 ACD     1      -2.440  20.190   8.840  1.00  0.00            
ATOM     89  H42 ACD     1      -1.700  20.070   8.040  1.00  0.00            
ATOM     90  C27 ACD     1      -1.670  20.290  10.180  1.00  0.00            
ATOM     91  H43 ACD     1      -0.880  19.530  10.120  1.00  0.00            
ATOM     92  H44 ACD     1      -1.170  21.270  10.180  1.00  0.00            
ATOM     93  O22 ACD     1      -2.480  20.170  11.330  1.00  0.00            
ATOM     94  H45 ACD     1      -2.970  20.990  11.390  1.00  0.00            
ATOM     95  O23 ACD     1      -2.790  18.340   6.870  1.00  0.00            
ATOM     96  C28 ACD     1      -2.270  17.030   6.840  1.00  0.00            
ATOM     97  H46 ACD     1      -2.930  16.210   7.150  1.00  0.00            
ATOM     98  C29 ACD     1      -1.110  16.890   7.830  1.00  0.00            
ATOM     99  H47 ACD     1      -0.750  17.920   7.940  1.00  0.00            
ATOM    100  O24 ACD     1      -0.040  16.110   7.320  1.00  0.00            
ATOM    101  C30 ACD     1      -1.510  16.450   9.270  1.00  0.00            
ATOM    102  H48 ACD     1      -0.600  16.510   9.880  1.00  0.00            
ATOM    103  H49 ACD     1      -2.150  17.210   9.750  1.00  0.00            
ATOM    104  O25 ACD     1      -2.150  15.250   9.310  1.00  0.00            
ATOM    105  H50 ACD     1      -2.510  15.140  10.190  1.00  0.00            
ATOM    106  C31 ACD     1      -2.030  16.820   5.360  1.00  0.00            
ATOM    107  H51 ACD     1      -1.680  17.760   4.910  1.00  0.00            
ATOM    108  O26 ACD     1      -3.260  16.470   4.650  1.00  0.00            
ATOM    109  H52 ACD     1      -2.930  16.250   3.780  1.00  0.00            
ATOM    110  C32 ACD     1      -0.880  15.810   5.150  1.00  0.00            
ATOM    111  H53 ACD     1      -1.290  14.810   5.360  1.00  0.00            
ATOM    112  O27 ACD     1      -0.460  15.750   3.760  1.00  0.00            
ATOM    113  H54 ACD     1      -1.180  15.650   3.130  1.00  0.00            
ATOM    114  C33 ACD     1       0.300  16.280   5.910  1.00  0.00            
ATOM    115  H55 ACD     1       1.130  15.570   5.810  1.00  0.00            
ATOM    116  O28 ACD     1       0.790  17.560   5.640  1.00  0.00            
ATOM    117  C34 ACD     1       1.940  17.750   4.890  1.00  0.00            
ATOM    118  H56 ACD     1       2.160  16.800   4.380  1.00  0.00            
ATOM    119  C35 ACD     1       1.640  18.740   3.840  1.00  0.00            
ATOM    120  H57 ACD     1       1.130  19.600   4.280  1.00  0.00            
ATOM    121  O29 ACD     1       0.810  17.990   2.910  1.00  0.00            
ATOM    122  H58 ACD     1       0.260  17.460   3.490  1.00  0.00            
ATOM    123  C36 ACD     1       2.910  19.310   3.220  1.00  0.00            
ATOM    124  H59 ACD     1       3.310  18.540   2.560  1.00  0.00            
ATOM    125  O30 ACD     1       2.560  20.450   2.510  1.00  0.00            
ATOM    126  H60 ACD     1       3.000  21.130   3.020  1.00  0.00            
ATOM    127  C1  EU9     2      10.140  28.310   6.430  1.00  0.00            
ATOM    128  S1  EU9     2       9.370  28.540   4.830  1.00  0.00            
ATOM    129  O1  EU9     2      10.060  27.740   3.750  1.00  0.00            
ATOM    130  O2  EU9     2       9.290  29.970   4.650  1.00  0.00            
ATOM    131  C2  EU9     2       7.670  28.050   5.090  1.00  0.00            
ATOM    132  C3  EU9     2       6.740  28.520   3.930  1.00  0.00            
ATOM    133  N1  EU9     2       5.410  28.030   4.220  1.00  0.00            
ATOM    134  C4  EU9     2       4.330  28.460   3.320  1.00  0.00            
ATOM    135  C5  EU9     2       3.100  27.660   3.820  1.00  0.00            
ATOM    136  C6  EU9     2       1.920  28.260   4.130  1.00  0.00            
ATOM    137  C7  EU9     2       1.020  27.170   4.290  1.00  0.00            
ATOM    138  C8  EU9     2       1.760  26.100   3.920  1.00  0.00            
ATOM    139  C9  EU9     2       1.080  24.820   3.850  1.00  0.00            
ATOM    140  C10 EU9     2       0.380  24.470   2.700  1.00  0.00            
ATOM    141  C11 EU9     2      -0.490  23.380   2.800  1.00  0.00            
ATOM    142  C12 EU9     2      -0.540  22.590   3.950  1.00  0.00            
ATOM    143  N2  EU9     2      -1.310  21.480   3.930  1.00  0.00            
ATOM    144  C13 EU9     2      -1.310  20.700   5.080  1.00  0.00            
ATOM    145  N3  EU9     2      -0.560  20.900   6.100  1.00  0.00            
ATOM    146  C14 EU9     2       0.200  21.970   6.060  1.00  0.00            
ATOM    147  N4  EU9     2       0.960  22.220   7.200  1.00  0.00            
ATOM    148  C15 EU9     2       1.310  21.310   8.210  1.00  0.00            
ATOM    149  C16 EU9     2       1.160  19.890   8.250  1.00  0.00            
ATOM    150  C17 EU9     2       1.470  19.100   9.400  1.00  0.00            
ATOM    151  C18 EU9     2       1.680  19.740  10.660  1.00  0.00            
ATOM    152  O3  EU9     2       1.770  18.930  11.790  1.00  0.00            
ATOM    153  C19 EU9     2       3.000  19.060  12.520  1.00  0.00            
ATOM    154  C20 EU9     2       4.270  18.800  11.660  1.00  0.00            
ATOM    155  C21 EU9     2       5.280  19.780  11.530  1.00  0.00            
ATOM    156  C22 EU9     2       6.380  19.590  10.690  1.00  0.00            
ATOM    157  C23 EU9     2       6.470  18.360   9.990  1.00  0.00            
ATOM    158  C24 EU9     2       5.510  17.370  10.100  1.00  0.00            
ATOM    159  F1  EU9     2       5.520  16.240   9.410  1.00  0.00            
ATOM    160  C25 EU9     2       4.400  17.610  10.940  1.00  0.00            
ATOM    161  C26 EU9     2       1.750  21.130  10.700  1.00  0.00            
ATOM    162  Cl1 EU9     2       1.810  22.100  12.120  1.00  0.00            
ATOM    163  C27 EU9     2       1.600  21.870   9.450  1.00  0.00            
ATOM    164  C28 EU9     2       0.220  22.840   5.040  1.00  0.00            
ATOM    165  C29 EU9     2       1.070  23.990   4.960  1.00  0.00            
ATOM    166  O4  EU9     2       3.020  26.320   3.510  1.00  0.00            
ATOM    167  H1  EU9     2      11.090  28.870   6.460  1.00  0.00            
ATOM    168  H2  EU9     2       9.410  28.640   7.180  1.00  0.00            
ATOM    169  H3  EU9     2      10.450  27.260   6.500  1.00  0.00            
ATOM    170  H4  EU9     2       7.390  28.540   6.030  1.00  0.00            
ATOM    171  H5  EU9     2       7.640  26.960   5.200  1.00  0.00            
ATOM    172  H6  EU9     2       7.050  28.180   2.940  1.00  0.00            
ATOM    173  H7  EU9     2       6.790  29.620   3.940  1.00  0.00            
ATOM    174  H8  EU9     2       5.490  27.020   4.180  1.00  0.00            
ATOM    175  H9  EU9     2       4.560  28.210   2.270  1.00  0.00            
ATOM    176  H10 EU9     2       4.140  29.530   3.480  1.00  0.00            
ATOM    177  H11 EU9     2       1.720  29.320   4.260  1.00  0.00            
ATOM    178  H12 EU9     2      -0.030  27.140   4.570  1.00  0.00            
ATOM    179  H13 EU9     2       0.400  25.070   1.800  1.00  0.00            
ATOM    180  H14 EU9     2      -1.020  23.180   1.880  1.00  0.00            
ATOM    181  H15 EU9     2      -1.970  19.840   5.150  1.00  0.00            
ATOM    182  H16 EU9     2       0.940  23.180   7.510  1.00  0.00            
ATOM    183  H17 EU9     2       0.860  19.450   7.310  1.00  0.00            
ATOM    184  H18 EU9     2       1.350  18.030   9.420  1.00  0.00            
ATOM    185  H19 EU9     2       3.000  18.420  13.410  1.00  0.00            
ATOM    186  H20 EU9     2       3.150  20.070  12.920  1.00  0.00            
ATOM    187  H21 EU9     2       5.160  20.750  12.000  1.00  0.00            
ATOM    188  H22 EU9     2       7.180  20.320  10.680  1.00  0.00            
ATOM    189  H23 EU9     2       7.370  18.170   9.410  1.00  0.00            
ATOM    190  H24 EU9     2       3.520  16.970  10.840  1.00  0.00            
ATOM    191  H25 EU9     2       1.610  22.960   9.520  1.00  0.00            
ATOM    192  H26 EU9     2       1.800  24.090   5.750  1.00  0.00            
TER
ENDMDL
MODEL        1
ATOM      1  H1  ACD     1      17.890  24.560  23.280  1.00  0.00            
ATOM      2  O1  ACD     1      18.080  24.420  22.350  1.00  0.00            
ATOM      3  C1  ACD     1      17.860  25.640  21.710  1.00  0.00            
ATOM      4  H2  ACD     1      16.880  25.540  21.230  1.00  0.00            
ATOM      5  H3  ACD     1      18.600  25.740  20.910  1.00  0.00            
ATOM      6  C2  ACD     1      17.760  26.770  22.720  1.00  0.00            
ATOM      7  H4  ACD     1      17.850  27.600  22.020  1.00  0.00            
ATOM      8  O2  ACD     1      16.450  26.890  23.300  1.00  0.00            
ATOM      9  C3  ACD     1      16.190  27.940  24.190  1.00  0.00            
ATOM     10  H5  ACD     1      15.210  27.820  24.670  1.00  0.00            
ATOM     11  O3  ACD     1      16.130  29.180  23.500  1.00  0.00            
ATOM     12  C4  ACD     1      14.930  29.640  22.970  1.00  0.00            
ATOM     13  H6  ACD     1      14.250  29.780  23.820  1.00  0.00            
ATOM     14  C5  ACD     1      15.330  31.100  22.460  1.00  0.00            
ATOM     15  H7  ACD     1      16.110  30.960  21.690  1.00  0.00            
ATOM     16  O4  ACD     1      15.770  31.880  23.590  1.00  0.00            
ATOM     17  H8  ACD     1      16.230  31.310  24.210  1.00  0.00            
ATOM     18  C6  ACD     1      14.280  31.790  21.580  1.00  0.00            
ATOM     19  H9  ACD     1      13.400  31.860  22.230  1.00  0.00            
ATOM     20  O5  ACD     1      14.760  33.010  21.120  1.00  0.00            
ATOM     21  H10 ACD     1      14.980  33.530  21.890  1.00  0.00            
ATOM     22  C7  ACD     1      13.910  30.860  20.420  1.00  0.00            
ATOM     23  H11 ACD     1      13.130  31.240  19.760  1.00  0.00            
ATOM     24  O6  ACD     1      13.470  29.630  21.050  1.00  0.00            
ATOM     25  C8  ACD     1      14.330  28.830  21.760  1.00  0.00            
ATOM     26  H12 ACD     1      15.030  28.470  21.000  1.00  0.00            
ATOM     27  C9  ACD     1      13.350  27.730  22.250  1.00  0.00            
ATOM     28  H13 ACD     1      13.890  27.000  22.870  1.00  0.00            
ATOM     29  H14 ACD     1      12.540  28.170  22.860  1.00  0.00            
ATOM     30  O7  ACD     1      12.710  26.900  21.280  1.00  0.00            
ATOM     31  H15 ACD     1      12.240  27.520  20.720  1.00  0.00            
ATOM     32  O8  ACD     1      14.960  30.640  19.510  1.00  0.00            
ATOM     33  C10 ACD     1      15.120  31.370  18.260  1.00  0.00            
ATOM     34  H16 ACD     1      14.410  32.190  18.100  1.00  0.00            
ATOM     35  C11 ACD     1      16.530  31.980  18.240  1.00  0.00            
ATOM     36  H17 ACD     1      17.260  31.250  18.600  1.00  0.00            
ATOM     37  O9  ACD     1      16.690  33.060  19.200  1.00  0.00            
ATOM     38  H18 ACD     1      16.000  32.880  19.850  1.00  0.00            
ATOM     39  C12 ACD     1      16.880  32.510  16.870  1.00  0.00            
ATOM     40  H19 ACD     1      16.250  33.380  16.640  1.00  0.00            
ATOM     41  O10 ACD     1      18.280  32.940  16.790  1.00  0.00            
ATOM     42  H20 ACD     1      18.380  33.600  17.480  1.00  0.00            
ATOM     43  C13 ACD     1      16.680  31.450  15.790  1.00  0.00            
ATOM     44  H21 ACD     1      16.860  31.870  14.800  1.00  0.00            
ATOM     45  O11 ACD     1      15.310  31.050  15.870  1.00  0.00            
ATOM     46  C14 ACD     1      14.980  30.360  17.090  1.00  0.00            
ATOM     47  H22 ACD     1      15.560  29.450  17.280  1.00  0.00            
ATOM     48  C15 ACD     1      13.530  29.790  16.920  1.00  0.00            
ATOM     49  H23 ACD     1      13.190  29.380  17.880  1.00  0.00            
ATOM     50  H24 ACD     1      12.800  30.590  16.710  1.00  0.00            
ATOM     51  O12 ACD     1      13.330  28.660  16.010  1.00  0.00            
ATOM     52  H25 ACD     1      13.640  29.030  15.180  1.00  0.00            
ATOM     53  O13 ACD     1      17.510  30.320  16.100  1.00  0.00            
ATOM     54  C16 ACD     1      18.270  29.870  14.920  1.00  0.00            
ATOM     55  H26 ACD     1      17.730  30.130  14.000  1.00  0.00            
ATOM     56  C17 ACD     1      19.680  30.390  14.940  1.00  0.00            
ATOM     57  H27 ACD     1      20.160  30.230  15.910  1.00  0.00            
ATOM     58  O14 ACD     1      19.740  31.780  14.710  1.00  0.00            
ATOM     59  H28 ACD     1      19.310  32.280  15.410  1.00  0.00            
ATOM     60  C18 ACD     1      20.520  29.580  13.910  1.00  0.00            
ATOM     61  H29 ACD     1      20.030  29.660  12.930  1.00  0.00            
ATOM     62  O15 ACD     1      21.800  30.020  13.880  1.00  0.00            
ATOM     63  H30 ACD     1      21.680  30.840  13.390  1.00  0.00            
ATOM     64  C19 ACD     1      20.520  28.130  14.400  1.00  0.00            
ATOM     65  H31 ACD     1      21.110  27.560  13.680  1.00  0.00            
ATOM     66  O16 ACD     1      19.150  27.730  14.090  1.00  0.00            
ATOM     67  C20 ACD     1      18.150  28.310  14.910  1.00  0.00            
ATOM     68  H32 ACD     1      18.290  28.050  15.960  1.00  0.00            
ATOM     69  C21 ACD     1      16.750  27.860  14.480  1.00  0.00            
ATOM     70  H33 ACD     1      16.170  28.400  15.230  1.00  0.00            
ATOM     71  H34 ACD     1      16.510  28.230  13.470  1.00  0.00            
ATOM     72  O17 ACD     1      16.540  26.420  14.630  1.00  0.00            
ATOM     73  H35 ACD     1      17.200  25.940  14.120  1.00  0.00            
ATOM     74  O18 ACD     1      20.950  27.900  15.760  1.00  0.00            
ATOM     75  C22 ACD     1      22.360  27.710  15.930  1.00  0.00            
ATOM     76  H36 ACD     1      22.910  27.660  14.990  1.00  0.00            
ATOM     77  C23 ACD     1      22.890  28.780  16.910  1.00  0.00            
ATOM     78  H37 ACD     1      22.100  28.980  17.650  1.00  0.00            
ATOM     79  O19 ACD     1      23.270  29.980  16.170  1.00  0.00            
ATOM     80  H38 ACD     1      22.770  30.040  15.350  1.00  0.00            
ATOM     81  C24 ACD     1      24.100  28.250  17.730  1.00  0.00            
ATOM     82  H39 ACD     1      24.900  28.100  16.990  1.00  0.00            
ATOM     83  O20 ACD     1      24.540  29.130  18.780  1.00  0.00            
ATOM     84  H40 ACD     1      23.850  29.080  19.450  1.00  0.00            
ATOM     85  C25 ACD     1      23.860  26.930  18.370  1.00  0.00            
ATOM     86  H41 ACD     1      24.760  26.660  18.940  1.00  0.00            
ATOM     87  O21 ACD     1      23.620  26.010  17.370  1.00  0.00            
ATOM     88  C26 ACD     1      22.510  26.260  16.500  1.00  0.00            
ATOM     89  H42 ACD     1      21.650  25.970  17.110  1.00  0.00            
ATOM     90  C27 ACD     1      22.460  25.200  15.440  1.00  0.00            
ATOM     91  H43 ACD     1      21.650  25.410  14.730  1.00  0.00            
ATOM     92  H44 ACD     1      23.400  25.380  14.900  1.00  0.00            
ATOM     93  O22 ACD     1      22.390  23.910  15.960  1.00  0.00            
ATOM     94  H45 ACD     1      23.230  23.750  16.400  1.00  0.00            
ATOM     95  O23 ACD     1      22.660  27.040  19.220  1.00  0.00            
ATOM     96  C28 ACD     1      22.730  26.800  20.650  1.00  0.00            
ATOM     97  H46 ACD     1      23.670  26.310  20.940  1.00  0.00            
ATOM     98  C29 ACD     1      21.650  25.850  21.020  1.00  0.00            
ATOM     99  H47 ACD     1      20.700  26.280  20.690  1.00  0.00            
ATOM    100  O24 ACD     1      21.570  25.630  22.480  1.00  0.00            
ATOM    101  C30 ACD     1      21.820  24.450  20.360  1.00  0.00            
ATOM    102  H48 ACD     1      22.140  24.550  19.320  1.00  0.00            
ATOM    103  H49 ACD     1      22.600  23.900  20.910  1.00  0.00            
ATOM    104  O25 ACD     1      20.610  23.700  20.550  1.00  0.00            
ATOM    105  H50 ACD     1      20.490  23.790  21.500  1.00  0.00            
ATOM    106  C31 ACD     1      22.470  28.130  21.380  1.00  0.00            
ATOM    107  H51 ACD     1      21.530  28.540  20.980  1.00  0.00            
ATOM    108  O26 ACD     1      23.520  29.100  21.250  1.00  0.00            
ATOM    109  H52 ACD     1      23.440  29.770  21.940  1.00  0.00            
ATOM    110  C32 ACD     1      22.300  27.890  22.940  1.00  0.00            
ATOM    111  H53 ACD     1      23.180  27.600  23.520  1.00  0.00            
ATOM    112  O27 ACD     1      21.900  29.120  23.480  1.00  0.00            
ATOM    113  H54 ACD     1      20.950  28.980  23.440  1.00  0.00            
ATOM    114  C33 ACD     1      21.230  26.870  23.200  1.00  0.00            
ATOM    115  H55 ACD     1      21.310  26.720  24.280  1.00  0.00            
ATOM    116  O28 ACD     1      19.940  27.310  22.860  1.00  0.00            
ATOM    117  C34 ACD     1      18.890  26.880  23.670  1.00  0.00            
ATOM    118  H56 ACD     1      19.080  25.910  24.140  1.00  0.00            
ATOM    119  C35 ACD     1      18.600  27.960  24.660  1.00  0.00            
ATOM    120  H57 ACD     1      18.590  28.840  24.010  1.00  0.00            
ATOM    121  O29 ACD     1      19.700  28.110  25.590  1.00  0.00            
ATOM    122  H58 ACD     1      19.810  27.370  26.190  1.00  0.00            
ATOM    123  C36 ACD     1      17.240  27.830  25.310  1.00  0.00            
ATOM    124  H59 ACD     1      17.120  26.880  25.860  1.00  0.00            
ATOM    125  O30 ACD     1      16.980  28.830  26.270  1.00  0.00            
ATOM    126  H60 ACD     1      17.370  29.640  25.930  1.00  0.00            
ATOM    127  C1  EU9     2      19.240  37.740  16.290  1.00  0.00            
ATOM    128  S1  EU9     2      18.240  36.230  15.970  1.00  0.00            
ATOM    129  O1  EU9     2      17.050  36.840  15.370  1.00  0.00            
ATOM    130  O2  EU9     2      18.220  35.600  17.300  1.00  0.00            
ATOM    131  C2  EU9     2      19.050  35.370  14.660  1.00  0.00            
ATOM    132  C3  EU9     2      20.460  35.360  14.930  1.00  0.00            
ATOM    133  N1  EU9     2      21.080  34.290  14.080  1.00  0.00            
ATOM    134  C4  EU9     2      22.510  34.180  14.200  1.00  0.00            
ATOM    135  C5  EU9     2      22.920  33.550  15.530  1.00  0.00            
ATOM    136  C6  EU9     2      24.170  33.780  16.140  1.00  0.00            
ATOM    137  C7  EU9     2      24.030  33.310  17.440  1.00  0.00            
ATOM    138  C8  EU9     2      22.730  32.800  17.480  1.00  0.00            
ATOM    139  C9  EU9     2      22.130  32.340  18.730  1.00  0.00            
ATOM    140  C10 EU9     2      22.340  33.110  19.910  1.00  0.00            
ATOM    141  C11 EU9     2      21.610  32.810  21.070  1.00  0.00            
ATOM    142  C12 EU9     2      20.610  31.830  21.090  1.00  0.00            
ATOM    143  N2  EU9     2      19.850  31.670  22.190  1.00  0.00            
ATOM    144  C13 EU9     2      18.870  30.790  22.070  1.00  0.00            
ATOM    145  N3  EU9     2      18.650  29.900  21.100  1.00  0.00            
ATOM    146  C14 EU9     2      19.420  30.070  20.050  1.00  0.00            
ATOM    147  N4  EU9     2      19.320  29.130  19.090  1.00  0.00            
ATOM    148  C15 EU9     2      18.470  28.040  18.940  1.00  0.00            
ATOM    149  C16 EU9     2      17.150  28.070  19.430  1.00  0.00            
ATOM    150  C17 EU9     2      16.260  27.110  18.990  1.00  0.00            
ATOM    151  C18 EU9     2      16.670  25.970  18.300  1.00  0.00            
ATOM    152  O3  EU9     2      15.880  25.000  17.860  1.00  0.00            
ATOM    153  C19 EU9     2      14.540  25.210  17.540  1.00  0.00            
ATOM    154  C20 EU9     2      13.950  23.980  16.940  1.00  0.00            
ATOM    155  C21 EU9     2      14.580  23.360  15.830  1.00  0.00            
ATOM    156  C22 EU9     2      14.170  22.090  15.360  1.00  0.00            
ATOM    157  C23 EU9     2      13.070  21.470  15.980  1.00  0.00            
ATOM    158  C24 EU9     2      12.450  22.070  17.070  1.00  0.00            
ATOM    159  F1  EU9     2      11.380  21.400  17.620  1.00  0.00            
ATOM    160  C25 EU9     2      12.910  23.340  17.530  1.00  0.00            
ATOM    161  C26 EU9     2      18.070  25.900  17.980  1.00  0.00            
ATOM    162  Cl1 EU9     2      18.720  24.540  17.050  1.00  0.00            
ATOM    163  C27 EU9     2      18.950  26.880  18.410  1.00  0.00            
ATOM    164  C28 EU9     2      20.440  31.020  19.940  1.00  0.00            
ATOM    165  C29 EU9     2      21.130  31.350  18.740  1.00  0.00            
ATOM    166  O4  EU9     2      21.990  32.900  16.270  1.00  0.00            
ATOM    167  H1  EU9     2      19.270  38.180  15.290  1.00  0.00            
ATOM    168  H2  EU9     2      18.730  38.460  16.950  1.00  0.00            
ATOM    169  H3  EU9     2      20.220  37.500  16.730  1.00  0.00            
ATOM    170  H4  EU9     2      18.800  35.960  13.780  1.00  0.00            
ATOM    171  H5  EU9     2      18.630  34.360  14.620  1.00  0.00            
ATOM    172  H6  EU9     2      20.510  35.200  16.010  1.00  0.00            
ATOM    173  H7  EU9     2      20.910  36.290  14.570  1.00  0.00            
ATOM    174  H8  EU9     2      20.750  33.330  14.230  1.00  0.00            
ATOM    175  H9  EU9     2      22.860  35.220  14.260  1.00  0.00            
ATOM    176  H10 EU9     2      23.010  33.690  13.360  1.00  0.00            
ATOM    177  H11 EU9     2      25.050  34.230  15.700  1.00  0.00            
ATOM    178  H12 EU9     2      24.750  33.380  18.250  1.00  0.00            
ATOM    179  H13 EU9     2      22.980  33.990  19.920  1.00  0.00            
ATOM    180  H14 EU9     2      21.680  33.380  21.990  1.00  0.00            
ATOM    181  H15 EU9     2      18.250  30.710  22.960  1.00  0.00            
ATOM    182  H16 EU9     2      19.890  29.320  18.280  1.00  0.00            
ATOM    183  H17 EU9     2      16.840  28.970  19.940  1.00  0.00            
ATOM    184  H18 EU9     2      15.190  27.130  19.170  1.00  0.00            
ATOM    185  H19 EU9     2      14.390  26.070  16.870  1.00  0.00            
ATOM    186  H20 EU9     2      14.040  25.350  18.510  1.00  0.00            
ATOM    187  H21 EU9     2      15.380  23.820  15.260  1.00  0.00            
ATOM    188  H22 EU9     2      14.610  21.750  14.430  1.00  0.00            
ATOM    189  H23 EU9     2      12.800  20.480  15.630  1.00  0.00            
ATOM    190  H24 EU9     2      12.330  23.800  18.330  1.00  0.00            
ATOM    191  H25 EU9     2      20.000  26.750  18.170  1.00  0.00            
ATOM    192  H26 EU9     2      20.850  30.880  17.800  1.00  0.00            
TER
ENDMDL
MODEL        1
ATOM      1  H1  ACD     1      23.290  13.930  24.530  1.00  0.00            
ATOM      2  O1  ACD     1      24.120  13.450  24.520  1.00  0.00            
ATOM      3  C1  ACD     1      24.630  13.440  23.220  1.00  0.00            
ATOM      4  H2  ACD     1      23.850  13.020  22.570  1.00  0.00            
ATOM      5  H3  ACD     1      25.460  12.730  23.160  1.00  0.00            
ATOM      6  C2  ACD     1      25.010  14.820  22.850  1.00  0.00            
ATOM      7  H4  ACD     1      25.450  14.650  21.860  1.00  0.00            
ATOM      8  O2  ACD     1      23.910  15.720  22.680  1.00  0.00            
ATOM      9  C3  ACD     1      24.270  16.820  22.040  1.00  0.00            
ATOM     10  H5  ACD     1      23.390  17.460  21.960  1.00  0.00            
ATOM     11  O3  ACD     1      24.850  16.570  20.750  1.00  0.00            
ATOM     12  C4  ACD     1      23.910  16.860  19.710  1.00  0.00            
ATOM     13  H6  ACD     1      22.890  16.650  20.060  1.00  0.00            
ATOM     14  C5  ACD     1      24.100  18.290  19.270  1.00  0.00            
ATOM     15  H7  ACD     1      25.150  18.510  19.030  1.00  0.00            
ATOM     16  O4  ACD     1      23.630  19.330  20.270  1.00  0.00            
ATOM     17  H8  ACD     1      23.800  20.200  19.910  1.00  0.00            
ATOM     18  C6  ACD     1      23.250  18.480  18.010  1.00  0.00            
ATOM     19  H9  ACD     1      22.210  18.470  18.350  1.00  0.00            
ATOM     20  O5  ACD     1      23.510  19.810  17.480  1.00  0.00            
ATOM     21  H10 ACD     1      24.390  19.810  17.100  1.00  0.00            
ATOM     22  C7  ACD     1      23.510  17.430  16.920  1.00  0.00            
ATOM     23  H11 ACD     1      22.770  17.450  16.120  1.00  0.00            
ATOM     24  O6  ACD     1      23.470  16.100  17.420  1.00  0.00            
ATOM     25  C8  ACD     1      24.190  15.840  18.620  1.00  0.00            
ATOM     26  H12 ACD     1      25.260  15.900  18.420  1.00  0.00            
ATOM     27  C9  ACD     1      24.010  14.380  19.100  1.00  0.00            
ATOM     28  H13 ACD     1      24.100  13.720  18.230  1.00  0.00            
ATOM     29  H14 ACD     1      24.740  14.140  19.880  1.00  0.00            
ATOM     30  O7  ACD     1      22.620  14.240  19.580  1.00  0.00            
ATOM     31  H15 ACD     1      22.170  14.220  18.740  1.00  0.00            
ATOM     32  O8  ACD     1      24.780  17.700  16.310  1.00  0.00            
ATOM     33  C10 ACD     1      25.080  17.060  15.000  1.00  0.00            
ATOM     34  H16 ACD     1      24.320  17.220  14.230  1.00  0.00            
ATOM     35  C11 ACD     1      26.380  17.850  14.560  1.00  0.00            
ATOM     36  H17 ACD     1      26.970  18.000  15.470  1.00  0.00            
ATOM     37  O9  ACD     1      26.000  19.040  13.900  1.00  0.00            
ATOM     38  H18 ACD     1      26.820  19.540  13.860  1.00  0.00            
ATOM     39  C12 ACD     1      27.210  16.980  13.630  1.00  0.00            
ATOM     40  H19 ACD     1      26.620  17.000  12.710  1.00  0.00            
ATOM     41  O10 ACD     1      28.400  17.750  13.380  1.00  0.00            
ATOM     42  H20 ACD     1      28.930  17.690  14.180  1.00  0.00            
ATOM     43  C13 ACD     1      27.480  15.550  14.160  1.00  0.00            
ATOM     44  H21 ACD     1      28.020  14.980  13.390  1.00  0.00            
ATOM     45  O11 ACD     1      26.190  14.970  14.270  1.00  0.00            
ATOM     46  C14 ACD     1      25.240  15.540  15.160  1.00  0.00            
ATOM     47  H22 ACD     1      25.680  15.370  16.150  1.00  0.00            
ATOM     48  C15 ACD     1      23.960  14.760  14.910  1.00  0.00            
ATOM     49  H23 ACD     1      23.080  15.330  15.210  1.00  0.00            
ATOM     50  H24 ACD     1      23.870  14.550  13.830  1.00  0.00            
ATOM     51  O12 ACD     1      23.960  13.430  15.540  1.00  0.00            
ATOM     52  H25 ACD     1      23.330  13.510  16.270  1.00  0.00            
ATOM     53  O13 ACD     1      28.200  15.560  15.460  1.00  0.00            
ATOM     54  C16 ACD     1      29.600  15.440  15.390  1.00  0.00            
ATOM     55  H26 ACD     1      30.000  15.630  14.390  1.00  0.00            
ATOM     56  C17 ACD     1      30.150  16.510  16.380  1.00  0.00            
ATOM     57  H27 ACD     1      29.730  16.600  17.390  1.00  0.00            
ATOM     58  O14 ACD     1      29.970  17.780  15.750  1.00  0.00            
ATOM     59  H28 ACD     1      30.340  18.460  16.320  1.00  0.00            
ATOM     60  C18 ACD     1      31.630  16.280  16.500  1.00  0.00            
ATOM     61  H29 ACD     1      32.090  16.500  15.530  1.00  0.00            
ATOM     62  O15 ACD     1      32.240  17.150  17.450  1.00  0.00            
ATOM     63  H30 ACD     1      32.160  18.070  17.210  1.00  0.00            
ATOM     64  C19 ACD     1      31.940  14.940  17.020  1.00  0.00            
ATOM     65  H31 ACD     1      33.030  14.870  16.990  1.00  0.00            
ATOM     66  O16 ACD     1      31.400  13.990  16.100  1.00  0.00            
ATOM     67  C20 ACD     1      29.990  14.010  15.870  1.00  0.00            
ATOM     68  H32 ACD     1      29.510  13.690  16.810  1.00  0.00            
ATOM     69  C21 ACD     1      29.680  12.860  14.890  1.00  0.00            
ATOM     70  H33 ACD     1      30.320  11.980  15.040  1.00  0.00            
ATOM     71  H34 ACD     1      28.650  12.580  15.140  1.00  0.00            
ATOM     72  O17 ACD     1      29.730  13.170  13.510  1.00  0.00            
ATOM     73  H35 ACD     1      29.270  12.460  13.050  1.00  0.00            
ATOM     74  O18 ACD     1      31.330  14.810  18.300  1.00  0.00            
ATOM     75  C22 ACD     1      32.100  14.110  19.330  1.00  0.00            
ATOM     76  H36 ACD     1      32.930  13.550  18.900  1.00  0.00            
ATOM     77  C23 ACD     1      32.740  15.110  20.230  1.00  0.00            
ATOM     78  H37 ACD     1      31.940  15.690  20.710  1.00  0.00            
ATOM     79  O19 ACD     1      33.600  15.980  19.410  1.00  0.00            
ATOM     80  H38 ACD     1      33.060  16.530  18.830  1.00  0.00            
ATOM     81  C24 ACD     1      33.410  14.440  21.370  1.00  0.00            
ATOM     82  H39 ACD     1      34.240  13.870  20.920  1.00  0.00            
ATOM     83  O20 ACD     1      33.900  15.400  22.280  1.00  0.00            
ATOM     84  H40 ACD     1      33.090  15.850  22.510  1.00  0.00            
ATOM     85  C25 ACD     1      32.440  13.540  22.110  1.00  0.00            
ATOM     86  H41 ACD     1      32.830  13.030  22.990  1.00  0.00            
ATOM     87  O21 ACD     1      31.920  12.610  21.190  1.00  0.00            
ATOM     88  C26 ACD     1      31.180  13.140  20.060  1.00  0.00            
ATOM     89  H42 ACD     1      30.280  13.700  20.360  1.00  0.00            
ATOM     90  C27 ACD     1      30.650  12.000  19.180  1.00  0.00            
ATOM     91  H43 ACD     1      30.080  11.210  19.680  1.00  0.00            
ATOM     92  H44 ACD     1      29.960  12.410  18.430  1.00  0.00            
ATOM     93  O22 ACD     1      31.730  11.350  18.440  1.00  0.00            
ATOM     94  H45 ACD     1      31.290  10.730  17.860  1.00  0.00            
ATOM     95  O23 ACD     1      31.370  14.310  22.740  1.00  0.00            
ATOM     96  C28 ACD     1      30.610  13.790  23.880  1.00  0.00            
ATOM     97  H46 ACD     1      31.390  13.450  24.570  1.00  0.00            
ATOM     98  C29 ACD     1      29.680  12.590  23.440  1.00  0.00            
ATOM     99  H47 ACD     1      29.560  12.620  22.350  1.00  0.00            
ATOM    100  O24 ACD     1      28.340  12.680  24.060  1.00  0.00            
ATOM    101  C30 ACD     1      30.340  11.270  23.750  1.00  0.00            
ATOM    102  H48 ACD     1      29.680  10.470  23.380  1.00  0.00            
ATOM    103  H49 ACD     1      31.330  11.160  23.280  1.00  0.00            
ATOM    104  O25 ACD     1      30.490  11.130  25.160  1.00  0.00            
ATOM    105  H50 ACD     1      29.700  11.230  25.700  1.00  0.00            
ATOM    106  C31 ACD     1      29.910  14.980  24.570  1.00  0.00            
ATOM    107  H51 ACD     1      29.450  15.490  23.710  1.00  0.00            
ATOM    108  O26 ACD     1      30.800  15.840  25.360  1.00  0.00            
ATOM    109  H52 ACD     1      30.400  16.130  26.180  1.00  0.00            
ATOM    110  C32 ACD     1      28.740  14.580  25.430  1.00  0.00            
ATOM    111  H53 ACD     1      29.080  13.840  26.170  1.00  0.00            
ATOM    112  O27 ACD     1      28.120  15.710  26.090  1.00  0.00            
ATOM    113  H54 ACD     1      27.820  16.220  25.320  1.00  0.00            
ATOM    114  C33 ACD     1      27.750  13.910  24.520  1.00  0.00            
ATOM    115  H55 ACD     1      26.850  13.550  25.030  1.00  0.00            
ATOM    116  O28 ACD     1      27.290  14.700  23.440  1.00  0.00            
ATOM    117  C34 ACD     1      26.100  15.420  23.750  1.00  0.00            
ATOM    118  H56 ACD     1      25.710  15.370  24.770  1.00  0.00            
ATOM    119  C35 ACD     1      26.450  16.820  23.240  1.00  0.00            
ATOM    120  H57 ACD     1      27.140  16.730  22.390  1.00  0.00            
ATOM    121  O29 ACD     1      27.190  17.460  24.250  1.00  0.00            
ATOM    122  H58 ACD     1      27.380  18.350  23.940  1.00  0.00            
ATOM    123  C36 ACD     1      25.220  17.620  22.880  1.00  0.00            
ATOM    124  H59 ACD     1      24.670  17.730  23.820  1.00  0.00            
ATOM    125  O30 ACD     1      25.400  18.860  22.230  1.00  0.00            
ATOM    126  H60 ACD     1      24.580  18.950  21.740  1.00  0.00            
ATOM    127  C1  EU9     2      18.940  20.220  13.800  1.00  0.00            
ATOM    128  S1  EU9     2      20.600  20.050  13.370  1.00  0.00            
ATOM    129  O1  EU9     2      20.760  20.600  12.020  1.00  0.00            
ATOM    130  O2  EU9     2      20.900  18.640  13.490  1.00  0.00            
ATOM    131  C2  EU9     2      21.430  21.010  14.630  1.00  0.00            
ATOM    132  C3  EU9     2      22.920  21.400  14.340  1.00  0.00            
ATOM    133  N1  EU9     2      23.360  22.380  15.290  1.00  0.00            
ATOM    134  C4  EU9     2      24.810  22.760  15.150  1.00  0.00            
ATOM    135  C5  EU9     2      25.900  21.790  15.540  1.00  0.00            
ATOM    136  C6  EU9     2      27.100  21.660  14.840  1.00  0.00            
ATOM    137  C7  EU9     2      27.920  20.820  15.630  1.00  0.00            
ATOM    138  C8  EU9     2      27.110  20.580  16.710  1.00  0.00            
ATOM    139  C9  EU9     2      27.680  20.020  17.910  1.00  0.00            
ATOM    140  C10 EU9     2      28.390  20.880  18.850  1.00  0.00            
ATOM    141  C11 EU9     2      28.900  20.270  19.950  1.00  0.00            
ATOM    142  C12 EU9     2      28.820  18.910  20.250  1.00  0.00            
ATOM    143  N2  EU9     2      29.480  18.470  21.340  1.00  0.00            
ATOM    144  C13 EU9     2      29.620  17.130  21.420  1.00  0.00            
ATOM    145  N3  EU9     2      29.200  16.260  20.510  1.00  0.00            
ATOM    146  C14 EU9     2      28.420  16.730  19.520  1.00  0.00            
ATOM    147  N4  EU9     2      27.850  15.720  18.770  1.00  0.00            
ATOM    148  C15 EU9     2      27.680  14.370  18.990  1.00  0.00            
ATOM    149  C16 EU9     2      27.660  13.790  20.270  1.00  0.00            
ATOM    150  C17 EU9     2      27.430  12.410  20.450  1.00  0.00            
ATOM    151  C18 EU9     2      27.020  11.610  19.410  1.00  0.00            
ATOM    152  O3  EU9     2      26.810  10.270  19.630  1.00  0.00            
ATOM    153  C19 EU9     2      25.940   9.610  20.580  1.00  0.00            
ATOM    154  C20 EU9     2      24.460  10.010  20.470  1.00  0.00            
ATOM    155  C21 EU9     2      23.900  10.200  19.160  1.00  0.00            
ATOM    156  C22 EU9     2      22.530  10.340  19.060  1.00  0.00            
ATOM    157  C23 EU9     2      21.700  10.380  20.140  1.00  0.00            
ATOM    158  C24 EU9     2      22.210  10.170  21.420  1.00  0.00            
ATOM    159  F1  EU9     2      21.450  10.250  22.570  1.00  0.00            
ATOM    160  C25 EU9     2      23.620   9.970  21.590  1.00  0.00            
ATOM    161  C26 EU9     2      26.980  12.150  18.140  1.00  0.00            
ATOM    162  Cl1 EU9     2      26.940  11.060  16.740  1.00  0.00            
ATOM    163  C27 EU9     2      27.280  13.490  17.910  1.00  0.00            
ATOM    164  C28 EU9     2      28.240  18.070  19.320  1.00  0.00            
ATOM    165  C29 EU9     2      27.560  18.650  18.230  1.00  0.00            
ATOM    166  O4  EU9     2      25.880  21.260  16.790  1.00  0.00            
ATOM    167  H1  EU9     2      18.860  20.090  14.880  1.00  0.00            
ATOM    168  H2  EU9     2      18.670  21.240  13.490  1.00  0.00            
ATOM    169  H3  EU9     2      18.340  19.510  13.210  1.00  0.00            
ATOM    170  H4  EU9     2      21.420  20.350  15.500  1.00  0.00            
ATOM    171  H5  EU9     2      20.800  21.900  14.760  1.00  0.00            
ATOM    172  H6  EU9     2      23.080  21.830  13.350  1.00  0.00            
ATOM    173  H7  EU9     2      23.450  20.440  14.350  1.00  0.00            
ATOM    174  H8  EU9     2      23.300  21.900  16.190  1.00  0.00            
ATOM    175  H9  EU9     2      24.990  23.670  15.740  1.00  0.00            
ATOM    176  H10 EU9     2      24.900  23.130  14.130  1.00  0.00            
ATOM    177  H11 EU9     2      27.240  22.170  13.900  1.00  0.00            
ATOM    178  H12 EU9     2      28.960  20.530  15.490  1.00  0.00            
ATOM    179  H13 EU9     2      28.500  21.950  18.720  1.00  0.00            
ATOM    180  H14 EU9     2      29.550  20.850  20.610  1.00  0.00            
ATOM    181  H15 EU9     2      30.080  16.750  22.330  1.00  0.00            
ATOM    182  H16 EU9     2      27.540  16.010  17.850  1.00  0.00            
ATOM    183  H17 EU9     2      27.880  14.350  21.180  1.00  0.00            
ATOM    184  H18 EU9     2      27.540  12.000  21.450  1.00  0.00            
ATOM    185  H19 EU9     2      26.350   9.760  21.580  1.00  0.00            
ATOM    186  H20 EU9     2      25.900   8.560  20.280  1.00  0.00            
ATOM    187  H21 EU9     2      24.570  10.300  18.320  1.00  0.00            
ATOM    188  H22 EU9     2      22.140  10.530  18.060  1.00  0.00            
ATOM    189  H23 EU9     2      20.630  10.500  20.060  1.00  0.00            
ATOM    190  H24 EU9     2      24.030   9.930  22.600  1.00  0.00            
ATOM    191  H25 EU9     2      27.210  13.880  16.900  1.00  0.00            
ATOM    192  H26 EU9     2      27.070  17.920  17.600  1.00  0.00            
TER
ENDMDL
MODEL        1
ATOM      1  H1  ACD     1       9.320  14.920   1.970  1.00  0.00            
ATOM      2  O1  ACD     1       8.510  14.410   2.110  1.00  0.00            
ATOM      3  C1  ACD     1       7.850  14.830   3.330  1.00  0.00            
ATOM      4  H2  ACD     1       8.350  14.620   4.280  1.00  0.00            
ATOM      5  H3  ACD     1       6.970  14.180   3.360  1.00  0.00            
ATOM      6  C2  ACD     1       7.300  16.250   3.180  1.00  0.00            
ATOM      7  H4  ACD     1       6.870  16.440   4.180  1.00  0.00            
ATOM      8  O2  ACD     1       8.450  17.120   3.110  1.00  0.00            
ATOM      9  C3  ACD     1       8.050  18.480   2.900  1.00  0.00            
ATOM     10  H5  ACD     1       9.000  19.000   2.720  1.00  0.00            
ATOM     11  O3  ACD     1       7.410  19.030   4.020  1.00  0.00            
ATOM     12  C4  ACD     1       8.160  19.940   4.860  1.00  0.00            
ATOM     13  H6  ACD     1       9.220  19.680   4.980  1.00  0.00            
ATOM     14  C5  ACD     1       8.050  21.350   4.400  1.00  0.00            
ATOM     15  H7  ACD     1       6.990  21.650   4.480  1.00  0.00            
ATOM     16  O4  ACD     1       8.460  21.580   3.080  1.00  0.00            
ATOM     17  H8  ACD     1       9.410  21.420   3.040  1.00  0.00            
ATOM     18  C6  ACD     1       8.700  22.260   5.430  1.00  0.00            
ATOM     19  H9  ACD     1       9.790  22.140   5.450  1.00  0.00            
ATOM     20  O5  ACD     1       8.340  23.590   5.020  1.00  0.00            
ATOM     21  H10 ACD     1       7.380  23.660   4.920  1.00  0.00            
ATOM     22  C7  ACD     1       8.170  22.130   6.890  1.00  0.00            
ATOM     23  H11 ACD     1       8.790  22.560   7.680  1.00  0.00            
ATOM     24  O6  ACD     1       8.240  20.760   7.200  1.00  0.00            
ATOM     25  C8  ACD     1       7.550  19.870   6.290  1.00  0.00            
ATOM     26  H12 ACD     1       6.460  19.960   6.220  1.00  0.00            
ATOM     27  C9  ACD     1       7.770  18.520   6.920  1.00  0.00            
ATOM     28  H13 ACD     1       7.150  18.490   7.830  1.00  0.00            
ATOM     29  H14 ACD     1       7.380  17.720   6.270  1.00  0.00            
ATOM     30  O7  ACD     1       9.100  18.150   7.120  1.00  0.00            
ATOM     31  H15 ACD     1       9.320  18.230   8.060  1.00  0.00            
ATOM     32  O8  ACD     1       6.830  22.770   7.110  1.00  0.00            
ATOM     33  C10 ACD     1       6.490  23.060   8.490  1.00  0.00            
ATOM     34  H16 ACD     1       7.270  23.630   8.990  1.00  0.00            
ATOM     35  C11 ACD     1       5.120  23.910   8.280  1.00  0.00            
ATOM     36  H17 ACD     1       4.650  23.590   7.340  1.00  0.00            
ATOM     37  O9  ACD     1       5.420  25.270   8.200  1.00  0.00            
ATOM     38  H18 ACD     1       6.070  25.440   7.520  1.00  0.00            
ATOM     39  C12 ACD     1       4.030  23.720   9.430  1.00  0.00            
ATOM     40  H19 ACD     1       4.330  24.200  10.360  1.00  0.00            
ATOM     41  O10 ACD     1       2.760  24.160   9.040  1.00  0.00            
ATOM     42  H20 ACD     1       2.520  23.720   8.220  1.00  0.00            
ATOM     43  C13 ACD     1       3.880  22.280   9.790  1.00  0.00            
ATOM     44  H21 ACD     1       3.180  22.230  10.630  1.00  0.00            
ATOM     45  O11 ACD     1       5.200  21.860  10.170  1.00  0.00            
ATOM     46  C14 ACD     1       6.270  21.790   9.340  1.00  0.00            
ATOM     47  H22 ACD     1       6.100  20.980   8.620  1.00  0.00            
ATOM     48  C15 ACD     1       7.430  21.480  10.300  1.00  0.00            
ATOM     49  H23 ACD     1       8.280  21.270   9.640  1.00  0.00            
ATOM     50  H24 ACD     1       7.630  22.330  10.960  1.00  0.00            
ATOM     51  O12 ACD     1       7.090  20.270  10.990  1.00  0.00            
ATOM     52  H25 ACD     1       6.400  20.530  11.600  1.00  0.00            
ATOM     53  O13 ACD     1       3.390  21.490   8.640  1.00  0.00            
ATOM     54  C16 ACD     1       1.990  21.220   8.580  1.00  0.00            
ATOM     55  H26 ACD     1       1.420  21.890   9.230  1.00  0.00            
ATOM     56  C17 ACD     1       1.490  21.490   7.130  1.00  0.00            
ATOM     57  H27 ACD     1       2.080  20.930   6.390  1.00  0.00            
ATOM     58  O14 ACD     1       1.670  22.940   6.860  1.00  0.00            
ATOM     59  H28 ACD     1       1.100  23.330   6.190  1.00  0.00            
ATOM     60  C18 ACD     1       0.030  21.050   6.980  1.00  0.00            
ATOM     61  H29 ACD     1      -0.700  21.630   7.560  1.00  0.00            
ATOM     62  O15 ACD     1      -0.370  21.140   5.670  1.00  0.00            
ATOM     63  H30 ACD     1       0.020  21.890   5.220  1.00  0.00            
ATOM     64  C19 ACD     1      -0.170  19.610   7.470  1.00  0.00            
ATOM     65  H31 ACD     1      -1.240  19.400   7.520  1.00  0.00            
ATOM     66  O16 ACD     1       0.300  19.580   8.790  1.00  0.00            
ATOM     67  C20 ACD     1       1.690  19.790   8.980  1.00  0.00            
ATOM     68  H32 ACD     1       2.290  19.200   8.280  1.00  0.00            
ATOM     69  C21 ACD     1       2.070  19.570  10.480  1.00  0.00            
ATOM     70  H33 ACD     1       1.840  18.540  10.790  1.00  0.00            
ATOM     71  H34 ACD     1       3.160  19.640  10.570  1.00  0.00            
ATOM     72  O17 ACD     1       1.530  20.580  11.360  1.00  0.00            
ATOM     73  H35 ACD     1       1.890  20.320  12.210  1.00  0.00            
ATOM     74  O18 ACD     1       0.530  18.670   6.610  1.00  0.00            
ATOM     75  C22 ACD     1      -0.220  17.480   6.280  1.00  0.00            
ATOM     76  H36 ACD     1      -0.980  17.290   7.050  1.00  0.00            
ATOM     77  C23 ACD     1      -0.840  17.790   4.860  1.00  0.00            
ATOM     78  H37 ACD     1      -0.030  18.200   4.240  1.00  0.00            
ATOM     79  O19 ACD     1      -1.870  18.780   4.980  1.00  0.00            
ATOM     80  H38 ACD     1      -1.440  19.600   5.230  1.00  0.00            
ATOM     81  C24 ACD     1      -1.300  16.470   4.260  1.00  0.00            
ATOM     82  H39 ACD     1      -2.120  16.050   4.850  1.00  0.00            
ATOM     83  O20 ACD     1      -1.590  16.710   2.880  1.00  0.00            
ATOM     84  H40 ACD     1      -0.700  16.800   2.510  1.00  0.00            
ATOM     85  C25 ACD     1      -0.190  15.430   4.280  1.00  0.00            
ATOM     86  H41 ACD     1      -0.630  14.490   3.930  1.00  0.00            
ATOM     87  O21 ACD     1       0.080  15.190   5.670  1.00  0.00            
ATOM     88  C26 ACD     1       0.780  16.290   6.330  1.00  0.00            
ATOM     89  H42 ACD     1       1.660  16.530   5.720  1.00  0.00            
ATOM     90  C27 ACD     1       1.320  15.930   7.710  1.00  0.00            
ATOM     91  H43 ACD     1       2.220  15.310   7.550  1.00  0.00            
ATOM     92  H44 ACD     1       1.510  16.910   8.160  1.00  0.00            
ATOM     93  O22 ACD     1       0.370  15.250   8.500  1.00  0.00            
ATOM     94  H45 ACD     1       0.860  15.030   9.300  1.00  0.00            
ATOM     95  O23 ACD     1       1.060  15.750   3.660  1.00  0.00            
ATOM     96  C28 ACD     1       1.770  14.690   3.030  1.00  0.00            
ATOM     97  H46 ACD     1       1.130  13.840   2.760  1.00  0.00            
ATOM     98  C29 ACD     1       2.940  14.300   3.910  1.00  0.00            
ATOM     99  H47 ACD     1       3.170  15.220   4.450  1.00  0.00            
ATOM    100  O24 ACD     1       4.130  13.870   3.260  1.00  0.00            
ATOM    101  C30 ACD     1       2.620  13.090   4.830  1.00  0.00            
ATOM    102  H48 ACD     1       3.540  12.800   5.350  1.00  0.00            
ATOM    103  H49 ACD     1       1.820  13.280   5.550  1.00  0.00            
ATOM    104  O25 ACD     1       2.110  12.020   4.010  1.00  0.00            
ATOM    105  H50 ACD     1       2.800  11.360   3.950  1.00  0.00            
ATOM    106  C31 ACD     1       2.300  15.340   1.740  1.00  0.00            
ATOM    107  H51 ACD     1       2.710  16.310   2.050  1.00  0.00            
ATOM    108  O26 ACD     1       1.150  15.530   0.830  1.00  0.00            
ATOM    109  H52 ACD     1       1.270  16.320   0.300  1.00  0.00            
ATOM    110  C32 ACD     1       3.550  14.760   1.140  1.00  0.00            
ATOM    111  H53 ACD     1       3.370  13.710   0.880  1.00  0.00            
ATOM    112  O27 ACD     1       3.950  15.560   0.000  1.00  0.00            
ATOM    113  H54 ACD     1       4.290  16.390   0.350  1.00  0.00            
ATOM    114  C33 ACD     1       4.640  14.630   2.230  1.00  0.00            
ATOM    115  H55 ACD     1       5.520  14.120   1.840  1.00  0.00            
ATOM    116  O28 ACD     1       5.010  15.870   2.680  1.00  0.00            
ATOM    117  C34 ACD     1       6.210  16.440   2.160  1.00  0.00            
ATOM    118  H56 ACD     1       6.540  15.970   1.230  1.00  0.00            
ATOM    119  C35 ACD     1       5.880  17.830   1.860  1.00  0.00            
ATOM    120  H57 ACD     1       5.370  18.320   2.710  1.00  0.00            
ATOM    121  O29 ACD     1       5.050  17.980   0.640  1.00  0.00            
ATOM    122  H58 ACD     1       5.020  18.940   0.530  1.00  0.00            
ATOM    123  C36 ACD     1       7.110  18.620   1.680  1.00  0.00            
ATOM    124  H59 ACD     1       7.660  18.280   0.800  1.00  0.00            
ATOM    125  O30 ACD     1       6.840  20.050   1.430  1.00  0.00            
ATOM    126  H60 ACD     1       7.390  20.460   2.110  1.00  0.00            
ATOM    127  C1  EU9     2      11.750  27.330   9.040  1.00  0.00            
ATOM    128  S1  EU9     2      10.170  27.040   9.830  1.00  0.00            
ATOM    129  O1  EU9     2       9.580  28.360  10.110  1.00  0.00            
ATOM    130  O2  EU9     2      10.590  26.350  11.020  1.00  0.00            
ATOM    131  C2  EU9     2       9.210  26.090   8.730  1.00  0.00            
ATOM    132  C3  EU9     2       8.700  26.870   7.490  1.00  0.00            
ATOM    133  N1  EU9     2       7.720  26.040   6.720  1.00  0.00            
ATOM    134  C4  EU9     2       7.040  26.780   5.660  1.00  0.00            
ATOM    135  C5  EU9     2       5.850  25.940   5.230  1.00  0.00            
ATOM    136  C6  EU9     2       4.520  26.280   5.490  1.00  0.00            
ATOM    137  C7  EU9     2       3.680  25.290   4.890  1.00  0.00            
ATOM    138  C8  EU9     2       4.630  24.470   4.390  1.00  0.00            
ATOM    139  C9  EU9     2       4.220  23.210   3.890  1.00  0.00            
ATOM    140  C10 EU9     2       3.650  23.200   2.630  1.00  0.00            
ATOM    141  C11 EU9     2       3.100  22.060   2.020  1.00  0.00            
ATOM    142  C12 EU9     2       2.920  20.920   2.810  1.00  0.00            
ATOM    143  N2  EU9     2       2.180  19.900   2.320  1.00  0.00            
ATOM    144  C13 EU9     2       2.220  18.800   3.070  1.00  0.00            
ATOM    145  N3  EU9     2       2.940  18.640   4.150  1.00  0.00            
ATOM    146  C14 EU9     2       3.640  19.610   4.600  1.00  0.00            
ATOM    147  N4  EU9     2       4.200  19.350   5.870  1.00  0.00            
ATOM    148  C15 EU9     2       4.490  18.170   6.610  1.00  0.00            
ATOM    149  C16 EU9     2       4.660  16.940   5.990  1.00  0.00            
ATOM    150  C17 EU9     2       5.010  15.840   6.760  1.00  0.00            
ATOM    151  C18 EU9     2       5.200  15.930   8.150  1.00  0.00            
ATOM    152  O3  EU9     2       5.720  14.800   8.850  1.00  0.00            
ATOM    153  C19 EU9     2       7.100  14.650   9.230  1.00  0.00            
ATOM    154  C20 EU9     2       8.000  14.340   8.090  1.00  0.00            
ATOM    155  C21 EU9     2       9.180  15.080   7.920  1.00  0.00            
ATOM    156  C22 EU9     2      10.090  14.680   6.880  1.00  0.00            
ATOM    157  C23 EU9     2       9.740  13.630   5.990  1.00  0.00            
ATOM    158  C24 EU9     2       8.510  13.000   6.150  1.00  0.00            
ATOM    159  F1  EU9     2       8.290  11.860   5.430  1.00  0.00            
ATOM    160  C25 EU9     2       7.630  13.330   7.180  1.00  0.00            
ATOM    161  C26 EU9     2       4.860  17.120   8.820  1.00  0.00            
ATOM    162  Cl1 EU9     2       5.050  17.260  10.540  1.00  0.00            
ATOM    163  C27 EU9     2       4.590  18.210   8.060  1.00  0.00            
ATOM    164  C28 EU9     2       3.600  20.850   4.050  1.00  0.00            
ATOM    165  C29 EU9     2       4.320  21.930   4.620  1.00  0.00            
ATOM    166  O4  EU9     2       6.000  24.710   4.600  1.00  0.00            
ATOM    167  H1  EU9     2      12.370  27.640   9.890  1.00  0.00            
ATOM    168  H2  EU9     2      12.080  26.330   8.730  1.00  0.00            
ATOM    169  H3  EU9     2      11.640  28.010   8.190  1.00  0.00            
ATOM    170  H4  EU9     2       8.310  25.940   9.330  1.00  0.00            
ATOM    171  H5  EU9     2       9.680  25.130   8.500  1.00  0.00            
ATOM    172  H6  EU9     2       9.670  27.110   7.040  1.00  0.00            
ATOM    173  H7  EU9     2       8.280  27.840   7.790  1.00  0.00            
ATOM    174  H8  EU9     2       7.950  25.170   6.230  1.00  0.00            
ATOM    175  H9  EU9     2       7.760  27.060   4.880  1.00  0.00            
ATOM    176  H10 EU9     2       6.650  27.740   6.040  1.00  0.00            
ATOM    177  H11 EU9     2       4.210  27.250   5.870  1.00  0.00            
ATOM    178  H12 EU9     2       2.610  25.140   4.940  1.00  0.00            
ATOM    179  H13 EU9     2       3.670  24.030   1.930  1.00  0.00            
ATOM    180  H14 EU9     2       2.660  21.970   1.030  1.00  0.00            
ATOM    181  H15 EU9     2       1.610  17.980   2.690  1.00  0.00            
ATOM    182  H16 EU9     2       4.360  20.200   6.400  1.00  0.00            
ATOM    183  H17 EU9     2       4.530  16.850   4.920  1.00  0.00            
ATOM    184  H18 EU9     2       5.300  14.980   6.180  1.00  0.00            
ATOM    185  H19 EU9     2       7.220  13.810   9.930  1.00  0.00            
ATOM    186  H20 EU9     2       7.410  15.590   9.720  1.00  0.00            
ATOM    187  H21 EU9     2       9.600  15.780   8.640  1.00  0.00            
ATOM    188  H22 EU9     2      11.110  15.050   6.810  1.00  0.00            
ATOM    189  H23 EU9     2      10.490  13.280   5.280  1.00  0.00            
ATOM    190  H24 EU9     2       6.730  12.750   7.390  1.00  0.00            
ATOM    191  H25 EU9     2       4.590  19.150   8.610  1.00  0.00            
ATOM    192  H26 EU9     2       4.810  21.880   5.580  1.00  0.00            
TER
ENDMDL
MODEL        1
ATOM      1  H1  ACD     1       8.000  12.380   4.320  1.00  0.00            
ATOM      2  O1  ACD     1       7.250  11.950   4.750  1.00  0.00            
ATOM      3  C1  ACD     1       6.570  12.870   5.570  1.00  0.00            
ATOM      4  H2  ACD     1       7.170  13.050   6.470  1.00  0.00            
ATOM      5  H3  ACD     1       5.640  12.350   5.850  1.00  0.00            
ATOM      6  C2  ACD     1       6.220  14.280   4.940  1.00  0.00            
ATOM      7  H4  ACD     1       5.860  14.790   5.840  1.00  0.00            
ATOM      8  O2  ACD     1       7.430  14.940   4.520  1.00  0.00            
ATOM      9  C3  ACD     1       7.170  16.190   3.900  1.00  0.00            
ATOM     10  H5  ACD     1       8.120  16.520   3.490  1.00  0.00            
ATOM     11  O3  ACD     1       6.740  17.190   4.840  1.00  0.00            
ATOM     12  C4  ACD     1       7.770  17.990   5.510  1.00  0.00            
ATOM     13  H6  ACD     1       8.720  17.450   5.480  1.00  0.00            
ATOM     14  C5  ACD     1       7.900  19.280   4.800  1.00  0.00            
ATOM     15  H7  ACD     1       6.980  19.890   4.880  1.00  0.00            
ATOM     16  O4  ACD     1       8.400  19.000   3.450  1.00  0.00            
ATOM     17  H8  ACD     1       9.200  18.490   3.620  1.00  0.00            
ATOM     18  C6  ACD     1       8.930  20.170   5.470  1.00  0.00            
ATOM     19  H9  ACD     1       9.820  19.540   5.570  1.00  0.00            
ATOM     20  O5  ACD     1       9.230  21.280   4.640  1.00  0.00            
ATOM     21  H10 ACD     1       9.500  20.990   3.760  1.00  0.00            
ATOM     22  C7  ACD     1       8.490  20.470   6.900  1.00  0.00            
ATOM     23  H11 ACD     1       9.260  21.070   7.400  1.00  0.00            
ATOM     24  O6  ACD     1       8.310  19.180   7.620  1.00  0.00            
ATOM     25  C8  ACD     1       7.470  18.240   6.960  1.00  0.00            
ATOM     26  H12 ACD     1       6.440  18.620   7.020  1.00  0.00            
ATOM     27  C9  ACD     1       7.440  16.940   7.730  1.00  0.00            
ATOM     28  H13 ACD     1       7.250  17.160   8.780  1.00  0.00            
ATOM     29  H14 ACD     1       6.640  16.250   7.420  1.00  0.00            
ATOM     30  O7  ACD     1       8.630  16.210   7.600  1.00  0.00            
ATOM     31  H15 ACD     1       9.330  16.710   8.020  1.00  0.00            
ATOM     32  O8  ACD     1       7.260  21.230   6.870  1.00  0.00            
ATOM     33  C10 ACD     1       6.690  21.910   7.980  1.00  0.00            
ATOM     34  H16 ACD     1       7.390  22.590   8.490  1.00  0.00            
ATOM     35  C11 ACD     1       5.740  22.960   7.380  1.00  0.00            
ATOM     36  H17 ACD     1       5.240  22.470   6.530  1.00  0.00            
ATOM     37  O9  ACD     1       6.520  24.100   6.820  1.00  0.00            
ATOM     38  H18 ACD     1       7.110  23.650   6.220  1.00  0.00            
ATOM     39  C12 ACD     1       4.630  23.370   8.340  1.00  0.00            
ATOM     40  H19 ACD     1       4.990  23.930   9.210  1.00  0.00            
ATOM     41  O10 ACD     1       3.670  24.070   7.530  1.00  0.00            
ATOM     42  H20 ACD     1       3.050  23.450   7.130  1.00  0.00            
ATOM     43  C13 ACD     1       3.840  22.240   8.890  1.00  0.00            
ATOM     44  H21 ACD     1       3.060  22.690   9.520  1.00  0.00            
ATOM     45  O11 ACD     1       4.770  21.470   9.630  1.00  0.00            
ATOM     46  C14 ACD     1       5.990  20.980   9.010  1.00  0.00            
ATOM     47  H22 ACD     1       5.760  20.100   8.390  1.00  0.00            
ATOM     48  C15 ACD     1       6.960  20.730  10.120  1.00  0.00            
ATOM     49  H23 ACD     1       7.950  20.640   9.660  1.00  0.00            
ATOM     50  H24 ACD     1       6.970  21.630  10.760  1.00  0.00            
ATOM     51  O12 ACD     1       6.580  19.590  10.880  1.00  0.00            
ATOM     52  H25 ACD     1       6.030  19.920  11.590  1.00  0.00            
ATOM     53  O13 ACD     1       3.240  21.400   7.880  1.00  0.00            
ATOM     54  C16 ACD     1       1.760  21.450   7.930  1.00  0.00            
ATOM     55  H26 ACD     1       1.440  22.330   8.490  1.00  0.00            
ATOM     56  C17 ACD     1       1.380  21.520   6.470  1.00  0.00            
ATOM     57  H27 ACD     1       1.790  20.720   5.850  1.00  0.00            
ATOM     58  O14 ACD     1       1.930  22.800   5.940  1.00  0.00            
ATOM     59  H28 ACD     1       1.650  23.010   5.040  1.00  0.00            
ATOM     60  C18 ACD     1      -0.130  21.360   6.360  1.00  0.00            
ATOM     61  H29 ACD     1      -0.700  22.180   6.800  1.00  0.00            
ATOM     62  O15 ACD     1      -0.570  21.190   5.050  1.00  0.00            
ATOM     63  H30 ACD     1      -0.080  21.760   4.450  1.00  0.00            
ATOM     64  C19 ACD     1      -0.620  20.130   7.190  1.00  0.00            
ATOM     65  H31 ACD     1      -1.710  20.140   7.160  1.00  0.00            
ATOM     66  O16 ACD     1      -0.230  20.190   8.500  1.00  0.00            
ATOM     67  C20 ACD     1       1.150  20.270   8.650  1.00  0.00            
ATOM     68  H32 ACD     1       1.610  19.320   8.350  1.00  0.00            
ATOM     69  C21 ACD     1       1.320  20.430  10.140  1.00  0.00            
ATOM     70  H33 ACD     1       0.890  19.560  10.650  1.00  0.00            
ATOM     71  H34 ACD     1       2.370  20.510  10.450  1.00  0.00            
ATOM     72  O17 ACD     1       0.550  21.620  10.640  1.00  0.00            
ATOM     73  H35 ACD     1      -0.380  21.420  10.460  1.00  0.00            
ATOM     74  O18 ACD     1      -0.080  18.930   6.580  1.00  0.00            
ATOM     75  C22 ACD     1      -1.010  17.800   6.720  1.00  0.00            
ATOM     76  H36 ACD     1      -1.870  18.090   7.340  1.00  0.00            
ATOM     77  C23 ACD     1      -1.480  17.470   5.360  1.00  0.00            
ATOM     78  H37 ACD     1      -0.580  17.400   4.730  1.00  0.00            
ATOM     79  O19 ACD     1      -2.260  18.600   4.870  1.00  0.00            
ATOM     80  H38 ACD     1      -1.600  19.300   4.880  1.00  0.00            
ATOM     81  C24 ACD     1      -2.220  16.110   5.320  1.00  0.00            
ATOM     82  H39 ACD     1      -3.140  16.010   5.900  1.00  0.00            
ATOM     83  O20 ACD     1      -2.570  15.750   3.950  1.00  0.00            
ATOM     84  H40 ACD     1      -2.980  16.470   3.460  1.00  0.00            
ATOM     85  C25 ACD     1      -1.280  14.990   5.840  1.00  0.00            
ATOM     86  H41 ACD     1      -1.880  14.080   5.840  1.00  0.00            
ATOM     87  O21 ACD     1      -0.920  15.320   7.160  1.00  0.00            
ATOM     88  C26 ACD     1      -0.310  16.580   7.370  1.00  0.00            
ATOM     89  H42 ACD     1       0.710  16.630   6.940  1.00  0.00            
ATOM     90  C27 ACD     1      -0.080  16.730   8.870  1.00  0.00            
ATOM     91  H43 ACD     1       0.620  15.950   9.190  1.00  0.00            
ATOM     92  H44 ACD     1       0.320  17.740   9.050  1.00  0.00            
ATOM     93  O22 ACD     1      -1.290  16.580   9.590  1.00  0.00            
ATOM     94  H45 ACD     1      -1.450  15.630   9.520  1.00  0.00            
ATOM     95  O23 ACD     1      -0.080  14.880   5.050  1.00  0.00            
ATOM     96  C28 ACD     1       0.590  13.600   4.810  1.00  0.00            
ATOM     97  H46 ACD     1      -0.090  12.750   4.720  1.00  0.00            
ATOM     98  C29 ACD     1       1.550  13.330   6.000  1.00  0.00            
ATOM     99  H47 ACD     1       1.940  14.300   6.350  1.00  0.00            
ATOM    100  O24 ACD     1       2.580  12.390   5.650  1.00  0.00            
ATOM    101  C30 ACD     1       0.900  12.660   7.260  1.00  0.00            
ATOM    102  H48 ACD     1       1.690  12.490   8.010  1.00  0.00            
ATOM    103  H49 ACD     1       0.180  13.330   7.750  1.00  0.00            
ATOM    104  O25 ACD     1       0.320  11.460   6.900  1.00  0.00            
ATOM    105  H50 ACD     1       1.000  10.800   6.730  1.00  0.00            
ATOM    106  C31 ACD     1       1.340  13.740   3.410  1.00  0.00            
ATOM    107  H51 ACD     1       1.850  14.710   3.470  1.00  0.00            
ATOM    108  O26 ACD     1       0.380  13.660   2.290  1.00  0.00            
ATOM    109  H52 ACD     1      -0.020  14.530   2.200  1.00  0.00            
ATOM    110  C32 ACD     1       2.380  12.590   3.270  1.00  0.00            
ATOM    111  H53 ACD     1       1.860  11.620   3.250  1.00  0.00            
ATOM    112  O27 ACD     1       3.080  12.690   2.040  1.00  0.00            
ATOM    113  H54 ACD     1       3.510  13.540   2.050  1.00  0.00            
ATOM    114  C33 ACD     1       3.340  12.650   4.430  1.00  0.00            
ATOM    115  H55 ACD     1       4.120  11.910   4.240  1.00  0.00            
ATOM    116  O28 ACD     1       3.890  13.950   4.700  1.00  0.00            
ATOM    117  C34 ACD     1       5.090  14.120   3.920  1.00  0.00            
ATOM    118  H56 ACD     1       5.380  13.250   3.320  1.00  0.00            
ATOM    119  C35 ACD     1       4.850  15.390   3.150  1.00  0.00            
ATOM    120  H57 ACD     1       4.340  16.070   3.850  1.00  0.00            
ATOM    121  O29 ACD     1       4.080  15.140   1.990  1.00  0.00            
ATOM    122  H58 ACD     1       4.020  15.910   1.420  1.00  0.00            
ATOM    123  C36 ACD     1       6.180  16.030   2.710  1.00  0.00            
ATOM    124  H59 ACD     1       6.670  15.340   2.010  1.00  0.00            
ATOM    125  O30 ACD     1       6.060  17.330   2.130  1.00  0.00            
ATOM    126  H60 ACD     1       5.950  18.020   2.790  1.00  0.00            
ATOM    127  C1  EU9     2      13.470  23.290   6.060  1.00  0.00            
ATOM    128  S1  EU9     2      12.490  24.210   7.150  1.00  0.00            
ATOM    129  O1  EU9     2      12.670  25.660   6.770  1.00  0.00            
ATOM    130  O2  EU9     2      12.880  23.820   8.530  1.00  0.00            
ATOM    131  C2  EU9     2      10.760  23.780   6.880  1.00  0.00            
ATOM    132  C3  EU9     2      10.240  24.430   5.560  1.00  0.00            
ATOM    133  N1  EU9     2       8.820  24.110   5.280  1.00  0.00            
ATOM    134  C4  EU9     2       8.260  24.700   4.060  1.00  0.00            
ATOM    135  C5  EU9     2       6.870  24.200   3.870  1.00  0.00            
ATOM    136  C6  EU9     2       5.820  25.020   3.530  1.00  0.00            
ATOM    137  C7  EU9     2       4.730  24.220   3.340  1.00  0.00            
ATOM    138  C8  EU9     2       5.240  22.920   3.440  1.00  0.00            
ATOM    139  C9  EU9     2       4.330  21.770   3.180  1.00  0.00            
ATOM    140  C10 EU9     2       3.670  21.600   1.970  1.00  0.00            
ATOM    141  C11 EU9     2       2.850  20.510   1.720  1.00  0.00            
ATOM    142  C12 EU9     2       2.600  19.520   2.700  1.00  0.00            
ATOM    143  N2  EU9     2       1.850  18.460   2.380  1.00  0.00            
ATOM    144  C13 EU9     2       1.740  17.520   3.340  1.00  0.00            
ATOM    145  N3  EU9     2       2.180  17.620   4.590  1.00  0.00            
ATOM    146  C14 EU9     2       2.920  18.700   4.870  1.00  0.00            
ATOM    147  N4  EU9     2       3.540  18.660   6.160  1.00  0.00            
ATOM    148  C15 EU9     2       3.650  17.720   7.170  1.00  0.00            
ATOM    149  C16 EU9     2       3.690  16.350   6.970  1.00  0.00            
ATOM    150  C17 EU9     2       3.880  15.440   8.050  1.00  0.00            
ATOM    151  C18 EU9     2       3.890  15.910   9.340  1.00  0.00            
ATOM    152  O3  EU9     2       3.920  14.960  10.340  1.00  0.00            
ATOM    153  C19 EU9     2       5.230  14.490  10.880  1.00  0.00            
ATOM    154  C20 EU9     2       5.970  13.520   9.990  1.00  0.00            
ATOM    155  C21 EU9     2       7.230  13.850   9.510  1.00  0.00            
ATOM    156  C22 EU9     2       8.040  12.860   8.870  1.00  0.00            
ATOM    157  C23 EU9     2       7.430  11.610   8.650  1.00  0.00            
ATOM    158  C24 EU9     2       6.200  11.390   9.030  1.00  0.00            
ATOM    159  F1  EU9     2       5.670  10.170   8.900  1.00  0.00            
ATOM    160  C25 EU9     2       5.490  12.250   9.870  1.00  0.00            
ATOM    161  C26 EU9     2       3.910  17.300   9.590  1.00  0.00            
ATOM    162  Cl1 EU9     2       3.830  17.930  11.220  1.00  0.00            
ATOM    163  C27 EU9     2       3.790  18.210   8.480  1.00  0.00            
ATOM    164  C28 EU9     2       3.190  19.710   3.950  1.00  0.00            
ATOM    165  C29 EU9     2       4.030  20.810   4.170  1.00  0.00            
ATOM    166  O4  EU9     2       6.550  22.850   3.830  1.00  0.00            
ATOM    167  H1  EU9     2      13.500  22.270   6.460  1.00  0.00            
ATOM    168  H2  EU9     2      12.960  23.320   5.090  1.00  0.00            
ATOM    169  H3  EU9     2      14.420  23.840   6.030  1.00  0.00            
ATOM    170  H4  EU9     2      10.300  24.110   7.830  1.00  0.00            
ATOM    171  H5  EU9     2      10.700  22.690   6.800  1.00  0.00            
ATOM    172  H6  EU9     2      10.810  24.110   4.680  1.00  0.00            
ATOM    173  H7  EU9     2      10.290  25.510   5.730  1.00  0.00            
ATOM    174  H8  EU9     2       8.890  23.110   5.100  1.00  0.00            
ATOM    175  H9  EU9     2       8.790  24.390   3.150  1.00  0.00            
ATOM    176  H10 EU9     2       8.260  25.790   4.180  1.00  0.00            
ATOM    177  H11 EU9     2       5.880  26.100   3.390  1.00  0.00            
ATOM    178  H12 EU9     2       3.730  24.580   3.150  1.00  0.00            
ATOM    179  H13 EU9     2       3.810  22.260   1.110  1.00  0.00            
ATOM    180  H14 EU9     2       2.480  20.230   0.740  1.00  0.00            
ATOM    181  H15 EU9     2       1.250  16.570   3.140  1.00  0.00            
ATOM    182  H16 EU9     2       3.720  19.640   6.380  1.00  0.00            
ATOM    183  H17 EU9     2       3.560  16.010   5.940  1.00  0.00            
ATOM    184  H18 EU9     2       3.920  14.380   7.860  1.00  0.00            
ATOM    185  H19 EU9     2       5.130  13.980  11.850  1.00  0.00            
ATOM    186  H20 EU9     2       5.890  15.330  11.100  1.00  0.00            
ATOM    187  H21 EU9     2       7.640  14.840   9.670  1.00  0.00            
ATOM    188  H22 EU9     2       9.040  13.070   8.520  1.00  0.00            
ATOM    189  H23 EU9     2       7.970  10.860   8.090  1.00  0.00            
ATOM    190  H24 EU9     2       4.580  11.870  10.320  1.00  0.00            
ATOM    191  H25 EU9     2       3.790  19.260   8.750  1.00  0.00            
ATOM    192  H26 EU9     2       4.500  20.970   5.130  1.00  0.00            
TER
ENDMDL
MODEL        1
ATOM      1  H1  ACD     1      10.220  25.570  11.630  1.00  0.00            
ATOM      2  O1  ACD     1       9.810  25.640  10.760  1.00  0.00            
ATOM      3  C1  ACD     1      10.670  26.460  10.010  1.00  0.00            
ATOM      4  H2  ACD     1      11.640  25.950   9.970  1.00  0.00            
ATOM      5  H3  ACD     1      10.880  27.370  10.590  1.00  0.00            
ATOM      6  C2  ACD     1      10.100  26.670   8.620  1.00  0.00            
ATOM      7  H4  ACD     1       9.850  25.650   8.310  1.00  0.00            
ATOM      8  O2  ACD     1       8.900  27.410   8.650  1.00  0.00            
ATOM      9  C3  ACD     1       8.210  27.550   7.430  1.00  0.00            
ATOM     10  H5  ACD     1       7.250  28.060   7.530  1.00  0.00            
ATOM     11  O3  ACD     1       7.910  26.320   6.880  1.00  0.00            
ATOM     12  C4  ACD     1       6.470  25.950   6.970  1.00  0.00            
ATOM     13  H6  ACD     1       5.890  26.570   7.660  1.00  0.00            
ATOM     14  C5  ACD     1       5.930  26.240   5.540  1.00  0.00            
ATOM     15  H7  ACD     1       6.780  25.970   4.900  1.00  0.00            
ATOM     16  O4  ACD     1       5.710  27.620   5.370  1.00  0.00            
ATOM     17  H8  ACD     1       5.200  27.830   4.590  1.00  0.00            
ATOM     18  C6  ACD     1       4.800  25.350   5.180  1.00  0.00            
ATOM     19  H9  ACD     1       3.880  25.670   5.680  1.00  0.00            
ATOM     20  O5  ACD     1       4.690  25.380   3.740  1.00  0.00            
ATOM     21  H10 ACD     1       5.390  24.770   3.490  1.00  0.00            
ATOM     22  C7  ACD     1       5.040  23.900   5.520  1.00  0.00            
ATOM     23  H11 ACD     1       4.110  23.340   5.350  1.00  0.00            
ATOM     24  O6  ACD     1       5.270  23.840   6.870  1.00  0.00            
ATOM     25  C8  ACD     1       6.400  24.450   7.330  1.00  0.00            
ATOM     26  H12 ACD     1       7.210  24.140   6.670  1.00  0.00            
ATOM     27  C9  ACD     1       6.680  24.030   8.750  1.00  0.00            
ATOM     28  H13 ACD     1       6.740  22.940   8.880  1.00  0.00            
ATOM     29  H14 ACD     1       7.650  24.470   9.000  1.00  0.00            
ATOM     30  O7  ACD     1       5.620  24.320   9.650  1.00  0.00            
ATOM     31  H15 ACD     1       4.870  23.990   9.140  1.00  0.00            
ATOM     32  O8  ACD     1       6.070  23.330   4.740  1.00  0.00            
ATOM     33  C10 ACD     1       5.930  22.080   4.100  1.00  0.00            
ATOM     34  H16 ACD     1       4.950  21.780   3.720  1.00  0.00            
ATOM     35  C11 ACD     1       6.720  22.190   2.740  1.00  0.00            
ATOM     36  H17 ACD     1       7.710  22.520   3.080  1.00  0.00            
ATOM     37  O9  ACD     1       6.190  23.220   1.790  1.00  0.00            
ATOM     38  H18 ACD     1       6.770  23.200   1.020  1.00  0.00            
ATOM     39  C12 ACD     1       7.020  20.810   2.110  1.00  0.00            
ATOM     40  H19 ACD     1       6.060  20.300   1.970  1.00  0.00            
ATOM     41  O10 ACD     1       7.830  20.800   0.980  1.00  0.00            
ATOM     42  H20 ACD     1       7.260  20.570   0.240  1.00  0.00            
ATOM     43  C13 ACD     1       7.680  19.950   3.200  1.00  0.00            
ATOM     44  H21 ACD     1       7.910  19.000   2.710  1.00  0.00            
ATOM     45  O11 ACD     1       6.790  19.720   4.230  1.00  0.00            
ATOM     46  C14 ACD     1       6.460  20.890   5.000  1.00  0.00            
ATOM     47  H22 ACD     1       7.440  21.280   5.310  1.00  0.00            
ATOM     48  C15 ACD     1       5.500  20.420   6.100  1.00  0.00            
ATOM     49  H23 ACD     1       6.090  19.610   6.540  1.00  0.00            
ATOM     50  H24 ACD     1       5.250  21.210   6.820  1.00  0.00            
ATOM     51  O12 ACD     1       4.320  19.910   5.580  1.00  0.00            
ATOM     52  H25 ACD     1       4.500  19.430   4.770  1.00  0.00            
ATOM     53  O13 ACD     1       8.870  20.540   3.680  1.00  0.00            
ATOM     54  C16 ACD     1      10.050  19.800   3.660  1.00  0.00            
ATOM     55  H26 ACD     1       9.960  18.970   2.950  1.00  0.00            
ATOM     56  C17 ACD     1      11.050  20.830   3.050  1.00  0.00            
ATOM     57  H27 ACD     1      11.110  21.760   3.630  1.00  0.00            
ATOM     58  O14 ACD     1      10.610  21.190   1.730  1.00  0.00            
ATOM     59  H28 ACD     1       9.940  21.840   1.930  1.00  0.00            
ATOM     60  C18 ACD     1      12.470  20.150   3.050  1.00  0.00            
ATOM     61  H29 ACD     1      12.460  19.250   2.420  1.00  0.00            
ATOM     62  O15 ACD     1      13.560  20.940   2.650  1.00  0.00            
ATOM     63  H30 ACD     1      13.460  21.080   1.700  1.00  0.00            
ATOM     64  C19 ACD     1      12.800  19.640   4.460  1.00  0.00            
ATOM     65  H31 ACD     1      13.690  19.000   4.390  1.00  0.00            
ATOM     66  O16 ACD     1      11.830  18.790   5.000  1.00  0.00            
ATOM     67  C20 ACD     1      10.540  19.390   5.080  1.00  0.00            
ATOM     68  H32 ACD     1      10.600  20.340   5.620  1.00  0.00            
ATOM     69  C21 ACD     1       9.600  18.500   5.950  1.00  0.00            
ATOM     70  H33 ACD     1       8.580  18.780   5.680  1.00  0.00            
ATOM     71  H34 ACD     1       9.720  17.480   5.570  1.00  0.00            
ATOM     72  O17 ACD     1       9.760  18.580   7.340  1.00  0.00            
ATOM     73  H35 ACD     1      10.630  18.220   7.570  1.00  0.00            
ATOM     74  O18 ACD     1      13.140  20.630   5.440  1.00  0.00            
ATOM     75  C22 ACD     1      14.310  20.450   6.260  1.00  0.00            
ATOM     76  H36 ACD     1      14.590  19.400   6.310  1.00  0.00            
ATOM     77  C23 ACD     1      15.280  21.340   5.570  1.00  0.00            
ATOM     78  H37 ACD     1      14.700  22.220   5.270  1.00  0.00            
ATOM     79  O19 ACD     1      15.870  20.730   4.410  1.00  0.00            
ATOM     80  H38 ACD     1      15.210  20.750   3.720  1.00  0.00            
ATOM     81  C24 ACD     1      16.330  21.960   6.520  1.00  0.00            
ATOM     82  H39 ACD     1      17.060  21.160   6.680  1.00  0.00            
ATOM     83  O20 ACD     1      17.050  23.030   5.990  1.00  0.00            
ATOM     84  H40 ACD     1      16.450  23.690   5.650  1.00  0.00            
ATOM     85  C25 ACD     1      15.660  22.520   7.810  1.00  0.00            
ATOM     86  H41 ACD     1      16.330  22.890   8.590  1.00  0.00            
ATOM     87  O21 ACD     1      15.030  21.400   8.420  1.00  0.00            
ATOM     88  C26 ACD     1      13.930  20.960   7.670  1.00  0.00            
ATOM     89  H42 ACD     1      13.170  21.750   7.670  1.00  0.00            
ATOM     90  C27 ACD     1      13.230  19.850   8.450  1.00  0.00            
ATOM     91  H43 ACD     1      12.990  20.340   9.400  1.00  0.00            
ATOM     92  H44 ACD     1      12.380  19.600   7.810  1.00  0.00            
ATOM     93  O22 ACD     1      14.010  18.680   8.610  1.00  0.00            
ATOM     94  H45 ACD     1      13.430  18.050   8.170  1.00  0.00            
ATOM     95  O23 ACD     1      14.720  23.600   7.500  1.00  0.00            
ATOM     96  C28 ACD     1      15.240  24.950   7.650  1.00  0.00            
ATOM     97  H46 ACD     1      16.330  25.020   7.720  1.00  0.00            
ATOM     98  C29 ACD     1      14.560  25.390   8.970  1.00  0.00            
ATOM     99  H47 ACD     1      13.600  24.890   9.120  1.00  0.00            
ATOM    100  O24 ACD     1      14.370  26.810   8.910  1.00  0.00            
ATOM    101  C30 ACD     1      15.500  25.060  10.180  1.00  0.00            
ATOM    102  H48 ACD     1      15.000  25.510  11.050  1.00  0.00            
ATOM    103  H49 ACD     1      15.550  23.990  10.400  1.00  0.00            
ATOM    104  O25 ACD     1      16.870  25.500   9.950  1.00  0.00            
ATOM    105  H50 ACD     1      17.420  25.130  10.650  1.00  0.00            
ATOM    106  C31 ACD     1      14.730  25.620   6.340  1.00  0.00            
ATOM    107  H51 ACD     1      13.710  25.360   6.030  1.00  0.00            
ATOM    108  O26 ACD     1      15.660  25.250   5.260  1.00  0.00            
ATOM    109  H52 ACD     1      16.500  25.720   5.310  1.00  0.00            
ATOM    110  C32 ACD     1      14.550  27.130   6.540  1.00  0.00            
ATOM    111  H53 ACD     1      15.500  27.640   6.770  1.00  0.00            
ATOM    112  O27 ACD     1      14.010  27.810   5.420  1.00  0.00            
ATOM    113  H54 ACD     1      13.050  27.750   5.440  1.00  0.00            
ATOM    114  C33 ACD     1      13.620  27.240   7.740  1.00  0.00            
ATOM    115  H55 ACD     1      13.520  28.330   7.880  1.00  0.00            
ATOM    116  O28 ACD     1      12.340  26.570   7.590  1.00  0.00            
ATOM    117  C34 ACD     1      11.110  27.300   7.650  1.00  0.00            
ATOM    118  H56 ACD     1      11.450  28.250   8.060  1.00  0.00            
ATOM    119  C35 ACD     1      10.520  27.440   6.270  1.00  0.00            
ATOM    120  H57 ACD     1      10.290  26.480   5.800  1.00  0.00            
ATOM    121  O29 ACD     1      11.450  28.240   5.470  1.00  0.00            
ATOM    122  H58 ACD     1      11.110  28.410   4.590  1.00  0.00            
ATOM    123  C36 ACD     1       9.140  28.150   6.380  1.00  0.00            
ATOM    124  H59 ACD     1       9.300  29.170   6.730  1.00  0.00            
ATOM    125  O30 ACD     1       8.530  28.330   5.070  1.00  0.00            
ATOM    126  H60 ACD     1       7.710  27.820   5.110  1.00  0.00            
ATOM    127  C1  EU9     2      22.840  24.850   5.920  1.00  0.00            
ATOM    128  S1  EU9     2      21.580  25.110   4.780  1.00  0.00            
ATOM    129  O1  EU9     2      22.120  24.820   3.440  1.00  0.00            
ATOM    130  O2  EU9     2      20.910  26.390   4.950  1.00  0.00            
ATOM    131  C2  EU9     2      20.160  23.950   4.880  1.00  0.00            
ATOM    132  C3  EU9     2      19.270  24.000   3.640  1.00  0.00            
ATOM    133  N1  EU9     2      18.540  22.760   3.500  1.00  0.00            
ATOM    134  C4  EU9     2      17.890  22.390   2.240  1.00  0.00            
ATOM    135  C5  EU9     2      16.830  23.420   1.840  1.00  0.00            
ATOM    136  C6  EU9     2      17.170  24.390   1.010  1.00  0.00            
ATOM    137  C7  EU9     2      15.930  25.150   0.950  1.00  0.00            
ATOM    138  C8  EU9     2      14.980  24.320   1.580  1.00  0.00            
ATOM    139  C9  EU9     2      13.590  24.750   1.750  1.00  0.00            
ATOM    140  C10 EU9     2      12.910  25.300   0.690  1.00  0.00            
ATOM    141  C11 EU9     2      11.570  25.730   0.770  1.00  0.00            
ATOM    142  C12 EU9     2      10.800  25.280   1.850  1.00  0.00            
ATOM    143  N2  EU9     2       9.510  25.620   1.940  1.00  0.00            
ATOM    144  C13 EU9     2       8.820  25.140   2.990  1.00  0.00            
ATOM    145  N3  EU9     2       9.330  24.590   4.090  1.00  0.00            
ATOM    146  C14 EU9     2      10.640  24.530   4.130  1.00  0.00            
ATOM    147  N4  EU9     2      11.210  24.010   5.290  1.00  0.00            
ATOM    148  C15 EU9     2      10.600  23.480   6.450  1.00  0.00            
ATOM    149  C16 EU9     2       9.490  22.660   6.370  1.00  0.00            
ATOM    150  C17 EU9     2       9.110  21.970   7.500  1.00  0.00            
ATOM    151  C18 EU9     2       9.840  22.080   8.710  1.00  0.00            
ATOM    152  O3  EU9     2       9.480  21.570   9.950  1.00  0.00            
ATOM    153  C19 EU9     2       8.700  20.360  10.080  1.00  0.00            
ATOM    154  C20 EU9     2       7.320  20.710  10.500  1.00  0.00            
ATOM    155  C21 EU9     2       7.060  21.800  11.350  1.00  0.00            
ATOM    156  C22 EU9     2       5.760  22.070  11.830  1.00  0.00            
ATOM    157  C23 EU9     2       4.720  21.160  11.460  1.00  0.00            
ATOM    158  C24 EU9     2       5.000  20.090  10.650  1.00  0.00            
ATOM    159  F1  EU9     2       4.000  19.150  10.420  1.00  0.00            
ATOM    160  C25 EU9     2       6.250  19.810  10.160  1.00  0.00            
ATOM    161  C26 EU9     2      10.930  22.930   8.800  1.00  0.00            
ATOM    162  Cl1 EU9     2      11.950  22.810  10.130  1.00  0.00            
ATOM    163  C27 EU9     2      11.320  23.650   7.650  1.00  0.00            
ATOM    164  C28 EU9     2      11.450  24.860   3.000  1.00  0.00            
ATOM    165  C29 EU9     2      12.830  24.520   2.930  1.00  0.00            
ATOM    166  O4  EU9     2      15.520  23.240   2.270  1.00  0.00            
ATOM    167  H1  EU9     2      23.160  23.800   5.860  1.00  0.00            
ATOM    168  H2  EU9     2      23.650  25.510   5.580  1.00  0.00            
ATOM    169  H3  EU9     2      22.450  25.100   6.920  1.00  0.00            
ATOM    170  H4  EU9     2      19.640  24.080   5.840  1.00  0.00            
ATOM    171  H5  EU9     2      20.550  22.930   5.020  1.00  0.00            
ATOM    172  H6  EU9     2      19.880  24.120   2.740  1.00  0.00            
ATOM    173  H7  EU9     2      18.540  24.820   3.570  1.00  0.00            
ATOM    174  H8  EU9     2      17.840  22.720   4.240  1.00  0.00            
ATOM    175  H9  EU9     2      17.420  21.410   2.290  1.00  0.00            
ATOM    176  H10 EU9     2      18.580  22.340   1.380  1.00  0.00            
ATOM    177  H11 EU9     2      18.110  24.580   0.520  1.00  0.00            
ATOM    178  H12 EU9     2      15.790  26.100   0.450  1.00  0.00            
ATOM    179  H13 EU9     2      13.420  25.370  -0.260  1.00  0.00            
ATOM    180  H14 EU9     2      11.050  26.060  -0.120  1.00  0.00            
ATOM    181  H15 EU9     2       7.760  25.400   2.950  1.00  0.00            
ATOM    182  H16 EU9     2      12.210  24.120   5.250  1.00  0.00            
ATOM    183  H17 EU9     2       8.860  22.730   5.490  1.00  0.00            
ATOM    184  H18 EU9     2       8.210  21.370   7.490  1.00  0.00            
ATOM    185  H19 EU9     2       9.130  19.600  10.730  1.00  0.00            
ATOM    186  H20 EU9     2       8.790  19.890   9.090  1.00  0.00            
ATOM    187  H21 EU9     2       7.870  22.470  11.650  1.00  0.00            
ATOM    188  H22 EU9     2       5.570  22.930  12.470  1.00  0.00            
ATOM    189  H23 EU9     2       3.670  21.330  11.680  1.00  0.00            
ATOM    190  H24 EU9     2       6.450  18.890   9.610  1.00  0.00            
ATOM    191  H25 EU9     2      12.310  24.090   7.620  1.00  0.00            
ATOM    192  H26 EU9     2      13.380  24.140   3.790  1.00  0.00            
TER
ENDMDL
MODEL        1
ATOM      1  H1  ACD     1      19.390  16.350  20.400  1.00  0.00            
ATOM      2  O1  ACD     1      19.150  16.110  19.500  1.00  0.00            
ATOM      3  C1  ACD     1      19.370  17.330  18.810  1.00  0.00            
ATOM      4  H2  ACD     1      20.330  17.350  18.270  1.00  0.00            
ATOM      5  H3  ACD     1      19.470  18.120  19.560  1.00  0.00            
ATOM      6  C2  ACD     1      18.250  17.810  17.920  1.00  0.00            
ATOM      7  H4  ACD     1      18.440  18.870  17.710  1.00  0.00            
ATOM      8  O2  ACD     1      18.240  17.020  16.710  1.00  0.00            
ATOM      9  C3  ACD     1      17.380  17.510  15.680  1.00  0.00            
ATOM     10  H5  ACD     1      17.450  16.900  14.770  1.00  0.00            
ATOM     11  O3  ACD     1      17.730  18.880  15.360  1.00  0.00            
ATOM     12  C4  ACD     1      18.450  19.110  14.140  1.00  0.00            
ATOM     13  H6  ACD     1      18.830  18.130  13.830  1.00  0.00            
ATOM     14  C5  ACD     1      17.520  19.720  13.090  1.00  0.00            
ATOM     15  H7  ACD     1      17.150  20.660  13.530  1.00  0.00            
ATOM     16  O4  ACD     1      16.480  18.830  12.620  1.00  0.00            
ATOM     17  H8  ACD     1      15.890  18.660  13.360  1.00  0.00            
ATOM     18  C6  ACD     1      18.340  20.300  11.930  1.00  0.00            
ATOM     19  H9  ACD     1      18.900  19.490  11.450  1.00  0.00            
ATOM     20  O5  ACD     1      17.360  20.970  11.110  1.00  0.00            
ATOM     21  H10 ACD     1      16.630  20.350  11.210  1.00  0.00            
ATOM     22  C7  ACD     1      19.490  21.230  12.360  1.00  0.00            
ATOM     23  H11 ACD     1      20.060  21.430  11.450  1.00  0.00            
ATOM     24  O6  ACD     1      20.340  20.540  13.260  1.00  0.00            
ATOM     25  C8  ACD     1      19.630  20.030  14.430  1.00  0.00            
ATOM     26  H12 ACD     1      19.090  20.830  14.960  1.00  0.00            
ATOM     27  C9  ACD     1      20.670  19.350  15.320  1.00  0.00            
ATOM     28  H13 ACD     1      21.360  20.100  15.740  1.00  0.00            
ATOM     29  H14 ACD     1      20.270  18.880  16.230  1.00  0.00            
ATOM     30  O7  ACD     1      21.330  18.310  14.610  1.00  0.00            
ATOM     31  H15 ACD     1      20.960  18.040  13.770  1.00  0.00            
ATOM     32  O8  ACD     1      18.980  22.480  12.940  1.00  0.00            
ATOM     33  C10 ACD     1      19.360  23.730  12.370  1.00  0.00            
ATOM     34  H16 ACD     1      19.790  23.520  11.380  1.00  0.00            
ATOM     35  C11 ACD     1      17.970  24.370  12.060  1.00  0.00            
ATOM     36  H17 ACD     1      17.350  24.210  12.940  1.00  0.00            
ATOM     37  O9  ACD     1      17.400  23.740  10.900  1.00  0.00            
ATOM     38  H18 ACD     1      17.610  22.800  10.990  1.00  0.00            
ATOM     39  C12 ACD     1      18.070  25.860  11.830  1.00  0.00            
ATOM     40  H19 ACD     1      18.730  26.000  10.970  1.00  0.00            
ATOM     41  O10 ACD     1      16.730  26.400  11.670  1.00  0.00            
ATOM     42  H20 ACD     1      16.170  26.000  12.340  1.00  0.00            
ATOM     43  C13 ACD     1      18.770  26.430  13.100  1.00  0.00            
ATOM     44  H21 ACD     1      18.830  27.520  13.010  1.00  0.00            
ATOM     45  O11 ACD     1      20.080  25.920  13.080  1.00  0.00            
ATOM     46  C14 ACD     1      20.230  24.510  13.280  1.00  0.00            
ATOM     47  H22 ACD     1      19.870  24.270  14.280  1.00  0.00            
ATOM     48  C15 ACD     1      21.650  24.230  13.060  1.00  0.00            
ATOM     49  H23 ACD     1      22.210  24.740  13.860  1.00  0.00            
ATOM     50  H24 ACD     1      21.950  23.190  13.220  1.00  0.00            
ATOM     51  O12 ACD     1      22.110  24.750  11.790  1.00  0.00            
ATOM     52  H25 ACD     1      22.030  25.710  11.790  1.00  0.00            
ATOM     53  O13 ACD     1      18.060  26.090  14.290  1.00  0.00            
ATOM     54  C16 ACD     1      17.000  27.000  14.810  1.00  0.00            
ATOM     55  H26 ACD     1      16.720  27.800  14.110  1.00  0.00            
ATOM     56  C17 ACD     1      15.800  26.070  15.090  1.00  0.00            
ATOM     57  H27 ACD     1      16.130  25.140  15.550  1.00  0.00            
ATOM     58  O14 ACD     1      15.060  25.720  13.860  1.00  0.00            
ATOM     59  H28 ACD     1      14.280  25.190  14.040  1.00  0.00            
ATOM     60  C18 ACD     1      14.860  26.680  16.150  1.00  0.00            
ATOM     61  H29 ACD     1      14.330  27.480  15.620  1.00  0.00            
ATOM     62  O15 ACD     1      14.040  25.690  16.660  1.00  0.00            
ATOM     63  H30 ACD     1      14.310  25.570  17.570  1.00  0.00            
ATOM     64  C19 ACD     1      15.620  27.270  17.340  1.00  0.00            
ATOM     65  H31 ACD     1      14.980  27.910  17.970  1.00  0.00            
ATOM     66  O16 ACD     1      16.590  28.150  16.920  1.00  0.00            
ATOM     67  C20 ACD     1      17.570  27.580  16.070  1.00  0.00            
ATOM     68  H32 ACD     1      18.100  26.780  16.610  1.00  0.00            
ATOM     69  C21 ACD     1      18.580  28.670  15.760  1.00  0.00            
ATOM     70  H33 ACD     1      19.030  29.030  16.700  1.00  0.00            
ATOM     71  H34 ACD     1      19.460  28.210  15.290  1.00  0.00            
ATOM     72  O17 ACD     1      18.050  29.800  14.960  1.00  0.00            
ATOM     73  H35 ACD     1      17.240  30.040  15.420  1.00  0.00            
ATOM     74  O18 ACD     1      16.300  26.190  18.040  1.00  0.00            
ATOM     75  C22 ACD     1      16.350  26.180  19.400  1.00  0.00            
ATOM     76  H36 ACD     1      16.430  27.160  19.890  1.00  0.00            
ATOM     77  C23 ACD     1      15.100  25.470  19.920  1.00  0.00            
ATOM     78  H37 ACD     1      14.940  24.540  19.360  1.00  0.00            
ATOM     79  O19 ACD     1      13.940  26.180  19.640  1.00  0.00            
ATOM     80  H38 ACD     1      13.920  27.120  19.840  1.00  0.00            
ATOM     81  C24 ACD     1      15.250  25.070  21.330  1.00  0.00            
ATOM     82  H39 ACD     1      15.330  26.000  21.910  1.00  0.00            
ATOM     83  O20 ACD     1      14.130  24.330  21.830  1.00  0.00            
ATOM     84  H40 ACD     1      13.370  24.910  21.760  1.00  0.00            
ATOM     85  C25 ACD     1      16.480  24.210  21.600  1.00  0.00            
ATOM     86  H41 ACD     1      16.690  23.990  22.650  1.00  0.00            
ATOM     87  O21 ACD     1      17.600  25.020  21.150  1.00  0.00            
ATOM     88  C26 ACD     1      17.550  25.360  19.800  1.00  0.00            
ATOM     89  H42 ACD     1      17.700  24.470  19.180  1.00  0.00            
ATOM     90  C27 ACD     1      18.860  26.170  19.620  1.00  0.00            
ATOM     91  H43 ACD     1      19.700  25.560  19.990  1.00  0.00            
ATOM     92  H44 ACD     1      18.920  26.340  18.530  1.00  0.00            
ATOM     93  O22 ACD     1      18.850  27.460  20.250  1.00  0.00            
ATOM     94  H45 ACD     1      19.640  27.970  20.070  1.00  0.00            
ATOM     95  O23 ACD     1      16.470  23.070  20.800  1.00  0.00            
ATOM     96  C28 ACD     1      16.610  21.820  21.470  1.00  0.00            
ATOM     97  H46 ACD     1      16.540  21.900  22.560  1.00  0.00            
ATOM     98  C29 ACD     1      17.980  21.200  21.090  1.00  0.00            
ATOM     99  H47 ACD     1      18.040  21.230  20.000  1.00  0.00            
ATOM    100  O24 ACD     1      17.950  19.770  21.410  1.00  0.00            
ATOM    101  C30 ACD     1      19.240  21.760  21.730  1.00  0.00            
ATOM    102  H48 ACD     1      20.120  21.120  21.560  1.00  0.00            
ATOM    103  H49 ACD     1      19.480  22.710  21.240  1.00  0.00            
ATOM    104  O25 ACD     1      19.070  21.990  23.090  1.00  0.00            
ATOM    105  H50 ACD     1      19.060  21.140  23.540  1.00  0.00            
ATOM    106  C31 ACD     1      15.410  20.960  21.160  1.00  0.00            
ATOM    107  H51 ACD     1      15.380  21.110  20.070  1.00  0.00            
ATOM    108  O26 ACD     1      14.190  21.560  21.710  1.00  0.00            
ATOM    109  H52 ACD     1      14.340  22.500  21.790  1.00  0.00            
ATOM    110  C32 ACD     1      15.550  19.500  21.370  1.00  0.00            
ATOM    111  H53 ACD     1      15.640  19.380  22.460  1.00  0.00            
ATOM    112  O27 ACD     1      14.510  18.580  20.980  1.00  0.00            
ATOM    113  H54 ACD     1      14.440  18.740  20.030  1.00  0.00            
ATOM    114  C33 ACD     1      16.870  18.970  20.820  1.00  0.00            
ATOM    115  H55 ACD     1      17.040  17.970  21.230  1.00  0.00            
ATOM    116  O28 ACD     1      16.890  19.050  19.420  1.00  0.00            
ATOM    117  C34 ACD     1      16.840  17.930  18.520  1.00  0.00            
ATOM    118  H56 ACD     1      16.560  17.040  19.090  1.00  0.00            
ATOM    119  C35 ACD     1      15.740  18.180  17.470  1.00  0.00            
ATOM    120  H57 ACD     1      15.760  19.240  17.190  1.00  0.00            
ATOM    121  O29 ACD     1      14.470  17.990  18.130  1.00  0.00            
ATOM    122  H58 ACD     1      13.880  18.440  17.510  1.00  0.00            
ATOM    123  C36 ACD     1      15.920  17.410  16.140  1.00  0.00            
ATOM    124  H59 ACD     1      15.650  16.340  16.190  1.00  0.00            
ATOM    125  O30 ACD     1      15.040  17.960  15.140  1.00  0.00            
ATOM    126  H60 ACD     1      14.150  17.590  15.120  1.00  0.00            
ATOM    127  C1  EU9     2       8.090  20.950   5.770  1.00  0.00            
ATOM    128  S1  EU9     2       8.920  20.430   7.260  1.00  0.00            
ATOM    129  O1  EU9     2       8.690  18.970   7.420  1.00  0.00            
ATOM    130  O2  EU9     2       8.550  21.360   8.300  1.00  0.00            
ATOM    131  C2  EU9     2      10.650  20.650   6.910  1.00  0.00            
ATOM    132  C3  EU9     2      11.680  20.040   7.930  1.00  0.00            
ATOM    133  N1  EU9     2      12.990  20.480   7.450  1.00  0.00            
ATOM    134  C4  EU9     2      14.120  20.080   8.340  1.00  0.00            
ATOM    135  C5  EU9     2      14.110  20.930   9.570  1.00  0.00            
ATOM    136  C6  EU9     2      14.610  22.170   9.680  1.00  0.00            
ATOM    137  C7  EU9     2      14.600  22.480  11.010  1.00  0.00            
ATOM    138  C8  EU9     2      14.110  21.380  11.580  1.00  0.00            
ATOM    139  C9  EU9     2      14.000  21.210  13.020  1.00  0.00            
ATOM    140  C10 EU9     2      13.040  20.220  13.440  1.00  0.00            
ATOM    141  C11 EU9     2      12.670  20.130  14.790  1.00  0.00            
ATOM    142  C12 EU9     2      13.520  20.830  15.740  1.00  0.00            
ATOM    143  N2  EU9     2      13.170  20.800  16.970  1.00  0.00            
ATOM    144  C13 EU9     2      13.970  21.420  17.860  1.00  0.00            
ATOM    145  N3  EU9     2      15.130  22.020  17.550  1.00  0.00            
ATOM    146  C14 EU9     2      15.450  22.050  16.280  1.00  0.00            
ATOM    147  N4  EU9     2      16.660  22.650  15.960  1.00  0.00            
ATOM    148  C15 EU9     2      17.930  22.660  16.590  1.00  0.00            
ATOM    149  C16 EU9     2      18.310  21.610  17.450  1.00  0.00            
ATOM    150  C17 EU9     2      19.590  21.660  17.980  1.00  0.00            
ATOM    151  C18 EU9     2      20.480  22.760  17.780  1.00  0.00            
ATOM    152  O3  EU9     2      21.740  22.740  18.380  1.00  0.00            
ATOM    153  C19 EU9     2      22.840  22.080  17.850  1.00  0.00            
ATOM    154  C20 EU9     2      22.810  20.630  18.270  1.00  0.00            
ATOM    155  C21 EU9     2      22.410  20.280  19.600  1.00  0.00            
ATOM    156  C22 EU9     2      22.370  18.960  19.970  1.00  0.00            
ATOM    157  C23 EU9     2      22.670  17.930  19.050  1.00  0.00            
ATOM    158  C24 EU9     2      23.130  18.290  17.790  1.00  0.00            
ATOM    159  F1  EU9     2      23.510  17.280  16.980  1.00  0.00            
ATOM    160  C25 EU9     2      23.300  19.630  17.390  1.00  0.00            
ATOM    161  C26 EU9     2      20.050  23.860  17.020  1.00  0.00            
ATOM    162  Cl1 EU9     2      20.980  25.230  16.730  1.00  0.00            
ATOM    163  C27 EU9     2      18.790  23.750  16.410  1.00  0.00            
ATOM    164  C28 EU9     2      14.620  21.580  15.310  1.00  0.00            
ATOM    165  C29 EU9     2      14.860  21.810  13.950  1.00  0.00            
ATOM    166  O4  EU9     2      13.780  20.340  10.750  1.00  0.00            
ATOM    167  H1  EU9     2       7.080  20.520   5.730  1.00  0.00            
ATOM    168  H2  EU9     2       8.160  22.030   5.610  1.00  0.00            
ATOM    169  H3  EU9     2       8.740  20.480   5.020  1.00  0.00            
ATOM    170  H4  EU9     2      10.740  21.740   6.900  1.00  0.00            
ATOM    171  H5  EU9     2      10.680  20.220   5.900  1.00  0.00            
ATOM    172  H6  EU9     2      11.670  18.940   7.910  1.00  0.00            
ATOM    173  H7  EU9     2      11.420  20.430   8.920  1.00  0.00            
ATOM    174  H8  EU9     2      13.140  20.270   6.470  1.00  0.00            
ATOM    175  H9  EU9     2      15.100  20.200   7.860  1.00  0.00            
ATOM    176  H10 EU9     2      13.990  19.040   8.640  1.00  0.00            
ATOM    177  H11 EU9     2      14.930  22.800   8.860  1.00  0.00            
ATOM    178  H12 EU9     2      15.090  23.340  11.450  1.00  0.00            
ATOM    179  H13 EU9     2      12.420  19.620  12.780  1.00  0.00            
ATOM    180  H14 EU9     2      11.890  19.470  15.150  1.00  0.00            
ATOM    181  H15 EU9     2      13.700  21.340  18.910  1.00  0.00            
ATOM    182  H16 EU9     2      16.600  23.020  15.020  1.00  0.00            
ATOM    183  H17 EU9     2      17.640  20.800  17.710  1.00  0.00            
ATOM    184  H18 EU9     2      19.930  20.830  18.590  1.00  0.00            
ATOM    185  H19 EU9     2      23.780  22.620  18.030  1.00  0.00            
ATOM    186  H20 EU9     2      22.770  22.110  16.760  1.00  0.00            
ATOM    187  H21 EU9     2      22.010  21.040  20.250  1.00  0.00            
ATOM    188  H22 EU9     2      22.040  18.630  20.960  1.00  0.00            
ATOM    189  H23 EU9     2      22.730  16.920  19.420  1.00  0.00            
ATOM    190  H24 EU9     2      23.680  19.940  16.420  1.00  0.00            
ATOM    191  H25 EU9     2      18.380  24.620  15.910  1.00  0.00            
ATOM    192  H26 EU9     2      15.730  22.390  13.660  1.00  0.00            
TER
ENDMDL
MODEL        1
ATOM      1  H1  ACD     1      23.720  10.560  24.780  1.00  0.00            
ATOM      2  O1  ACD     1      23.550  11.330  24.230  1.00  0.00            
ATOM      3  C1  ACD     1      23.830  10.980  22.890  1.00  0.00            
ATOM      4  H2  ACD     1      22.980  10.640  22.290  1.00  0.00            
ATOM      5  H3  ACD     1      24.530  10.130  22.890  1.00  0.00            
ATOM      6  C2  ACD     1      24.460  12.140  22.090  1.00  0.00            
ATOM      7  H4  ACD     1      24.630  11.700  21.100  1.00  0.00            
ATOM      8  O2  ACD     1      23.670  13.280  22.140  1.00  0.00            
ATOM      9  C3  ACD     1      24.170  14.330  21.410  1.00  0.00            
ATOM     10  H5  ACD     1      23.420  15.130  21.390  1.00  0.00            
ATOM     11  O3  ACD     1      24.420  13.990  19.980  1.00  0.00            
ATOM     12  C4  ACD     1      23.310  14.320  19.110  1.00  0.00            
ATOM     13  H6  ACD     1      22.440  14.790  19.580  1.00  0.00            
ATOM     14  C5  ACD     1      23.870  15.360  18.230  1.00  0.00            
ATOM     15  H7  ACD     1      24.830  14.960  17.890  1.00  0.00            
ATOM     16  O4  ACD     1      24.080  16.620  19.040  1.00  0.00            
ATOM     17  H8  ACD     1      24.580  16.320  19.810  1.00  0.00            
ATOM     18  C6  ACD     1      23.050  15.660  16.980  1.00  0.00            
ATOM     19  H9  ACD     1      22.080  16.050  17.320  1.00  0.00            
ATOM     20  O5  ACD     1      23.730  16.620  16.110  1.00  0.00            
ATOM     21  H10 ACD     1      24.640  16.350  15.980  1.00  0.00            
ATOM     22  C7  ACD     1      23.000  14.360  16.200  1.00  0.00            
ATOM     23  H11 ACD     1      22.390  14.600  15.310  1.00  0.00            
ATOM     24  O6  ACD     1      22.320  13.460  17.050  1.00  0.00            
ATOM     25  C8  ACD     1      22.980  13.120  18.300  1.00  0.00            
ATOM     26  H12 ACD     1      23.900  12.550  18.120  1.00  0.00            
ATOM     27  C9  ACD     1      22.170  12.140  19.090  1.00  0.00            
ATOM     28  H13 ACD     1      21.990  11.320  18.380  1.00  0.00            
ATOM     29  H14 ACD     1      22.760  11.750  19.930  1.00  0.00            
ATOM     30  O7  ACD     1      20.900  12.620  19.600  1.00  0.00            
ATOM     31  H15 ACD     1      20.610  12.070  20.340  1.00  0.00            
ATOM     32  O8  ACD     1      24.210  13.870  15.800  1.00  0.00            
ATOM     33  C10 ACD     1      24.740  14.340  14.560  1.00  0.00            
ATOM     34  H16 ACD     1      24.080  15.050  14.050  1.00  0.00            
ATOM     35  C11 ACD     1      26.180  14.850  14.980  1.00  0.00            
ATOM     36  H17 ACD     1      26.640  14.160  15.710  1.00  0.00            
ATOM     37  O9  ACD     1      26.230  16.090  15.730  1.00  0.00            
ATOM     38  H18 ACD     1      26.590  16.790  15.180  1.00  0.00            
ATOM     39  C12 ACD     1      27.140  14.830  13.740  1.00  0.00            
ATOM     40  H19 ACD     1      26.710  15.490  12.980  1.00  0.00            
ATOM     41  O10 ACD     1      28.460  15.350  14.070  1.00  0.00            
ATOM     42  H20 ACD     1      29.000  15.380  13.280  1.00  0.00            
ATOM     43  C13 ACD     1      27.230  13.390  13.250  1.00  0.00            
ATOM     44  H21 ACD     1      27.850  13.170  12.370  1.00  0.00            
ATOM     45  O11 ACD     1      25.880  13.090  12.800  1.00  0.00            
ATOM     46  C14 ACD     1      24.760  13.090  13.720  1.00  0.00            
ATOM     47  H22 ACD     1      24.860  12.180  14.320  1.00  0.00            
ATOM     48  C15 ACD     1      23.490  12.920  13.010  1.00  0.00            
ATOM     49  H23 ACD     1      22.620  12.940  13.670  1.00  0.00            
ATOM     50  H24 ACD     1      23.370  13.720  12.260  1.00  0.00            
ATOM     51  O12 ACD     1      23.360  11.670  12.450  1.00  0.00            
ATOM     52  H25 ACD     1      23.980  11.550  11.720  1.00  0.00            
ATOM     53  O13 ACD     1      27.440  12.470  14.280  1.00  0.00            
ATOM     54  C16 ACD     1      28.560  11.540  14.240  1.00  0.00            
ATOM     55  H26 ACD     1      29.240  11.650  13.380  1.00  0.00            
ATOM     56  C17 ACD     1      29.560  11.800  15.430  1.00  0.00            
ATOM     57  H27 ACD     1      28.880  11.800  16.290  1.00  0.00            
ATOM     58  O14 ACD     1      30.030  13.150  15.300  1.00  0.00            
ATOM     59  H28 ACD     1      29.340  13.710  14.940  1.00  0.00            
ATOM     60  C18 ACD     1      30.610  10.740  15.580  1.00  0.00            
ATOM     61  H29 ACD     1      31.180  10.820  14.650  1.00  0.00            
ATOM     62  O15 ACD     1      31.520  10.900  16.630  1.00  0.00            
ATOM     63  H30 ACD     1      31.890  11.750  16.360  1.00  0.00            
ATOM     64  C19 ACD     1      30.000   9.360  15.600  1.00  0.00            
ATOM     65  H31 ACD     1      30.750   8.560  15.650  1.00  0.00            
ATOM     66  O16 ACD     1      29.190   9.210  14.440  1.00  0.00            
ATOM     67  C20 ACD     1      28.030  10.070  14.270  1.00  0.00            
ATOM     68  H32 ACD     1      27.420  10.110  15.180  1.00  0.00            
ATOM     69  C21 ACD     1      27.330   9.580  13.030  1.00  0.00            
ATOM     70  H33 ACD     1      27.130   8.510  13.160  1.00  0.00            
ATOM     71  H34 ACD     1      26.400  10.150  12.960  1.00  0.00            
ATOM     72  O17 ACD     1      28.000   9.860  11.760  1.00  0.00            
ATOM     73  H35 ACD     1      28.740   9.270  11.600  1.00  0.00            
ATOM     74  O18 ACD     1      29.170   9.260  16.750  1.00  0.00            
ATOM     75  C22 ACD     1      29.310   8.130  17.620  1.00  0.00            
ATOM     76  H36 ACD     1      29.670   7.280  17.040  1.00  0.00            
ATOM     77  C23 ACD     1      30.350   8.440  18.780  1.00  0.00            
ATOM     78  H37 ACD     1      29.970   9.350  19.270  1.00  0.00            
ATOM     79  O19 ACD     1      31.680   8.630  18.300  1.00  0.00            
ATOM     80  H38 ACD     1      31.740   9.400  17.720  1.00  0.00            
ATOM     81  C24 ACD     1      30.290   7.430  19.960  1.00  0.00            
ATOM     82  H39 ACD     1      30.630   6.490  19.500  1.00  0.00            
ATOM     83  O20 ACD     1      31.060   7.720  21.030  1.00  0.00            
ATOM     84  H40 ACD     1      30.810   8.580  21.390  1.00  0.00            
ATOM     85  C25 ACD     1      28.860   7.230  20.380  1.00  0.00            
ATOM     86  H41 ACD     1      28.770   6.440  21.130  1.00  0.00            
ATOM     87  O21 ACD     1      28.050   6.830  19.340  1.00  0.00            
ATOM     88  C26 ACD     1      27.960   7.670  18.190  1.00  0.00            
ATOM     89  H42 ACD     1      27.470   8.600  18.530  1.00  0.00            
ATOM     90  C27 ACD     1      27.060   7.040  17.090  1.00  0.00            
ATOM     91  H43 ACD     1      26.050   6.830  17.440  1.00  0.00            
ATOM     92  H44 ACD     1      26.910   7.770  16.280  1.00  0.00            
ATOM     93  O22 ACD     1      27.680   5.930  16.500  1.00  0.00            
ATOM     94  H45 ACD     1      28.120   5.440  17.200  1.00  0.00            
ATOM     95  O23 ACD     1      28.360   8.460  20.980  1.00  0.00            
ATOM     96  C28 ACD     1      28.440   8.730  22.370  1.00  0.00            
ATOM     97  H46 ACD     1      29.100   7.950  22.770  1.00  0.00            
ATOM     98  C29 ACD     1      26.990   8.690  22.880  1.00  0.00            
ATOM     99  H47 ACD     1      26.340   9.030  22.060  1.00  0.00            
ATOM    100  O24 ACD     1      26.690   9.530  24.070  1.00  0.00            
ATOM    101  C30 ACD     1      26.560   7.250  23.140  1.00  0.00            
ATOM    102  H48 ACD     1      25.460   7.190  23.160  1.00  0.00            
ATOM    103  H49 ACD     1      26.990   6.660  22.320  1.00  0.00            
ATOM    104  O25 ACD     1      27.100   6.730  24.390  1.00  0.00            
ATOM    105  H50 ACD     1      26.880   7.420  25.030  1.00  0.00            
ATOM    106  C31 ACD     1      29.090  10.090  22.530  1.00  0.00            
ATOM    107  H51 ACD     1      28.670  10.660  21.690  1.00  0.00            
ATOM    108  O26 ACD     1      30.520  10.010  22.500  1.00  0.00            
ATOM    109  H52 ACD     1      30.820  10.920  22.550  1.00  0.00            
ATOM    110  C32 ACD     1      28.710  10.720  23.910  1.00  0.00            
ATOM    111  H53 ACD     1      29.100  10.010  24.650  1.00  0.00            
ATOM    112  O27 ACD     1      29.320  11.950  24.060  1.00  0.00            
ATOM    113  H54 ACD     1      28.770  12.450  23.440  1.00  0.00            
ATOM    114  C33 ACD     1      27.140  10.810  23.980  1.00  0.00            
ATOM    115  H55 ACD     1      26.850  11.350  24.890  1.00  0.00            
ATOM    116  O28 ACD     1      26.710  11.500  22.740  1.00  0.00            
ATOM    117  C34 ACD     1      25.790  12.570  22.740  1.00  0.00            
ATOM    118  H56 ACD     1      25.550  12.880  23.770  1.00  0.00            
ATOM    119  C35 ACD     1      26.420  13.690  21.980  1.00  0.00            
ATOM    120  H57 ACD     1      26.450  13.480  20.900  1.00  0.00            
ATOM    121  O29 ACD     1      27.700  13.920  22.570  1.00  0.00            
ATOM    122  H58 ACD     1      28.190  14.580  22.080  1.00  0.00            
ATOM    123  C36 ACD     1      25.480  14.840  22.030  1.00  0.00            
ATOM    124  H59 ACD     1      25.400  15.110  23.090  1.00  0.00            
ATOM    125  O30 ACD     1      25.980  15.940  21.290  1.00  0.00            
ATOM    126  H60 ACD     1      26.880  16.140  21.580  1.00  0.00            
ATOM    127  C1  EU9     2      23.760  20.030  11.270  1.00  0.00            
ATOM    128  S1  EU9     2      24.460  20.630  12.820  1.00  0.00            
ATOM    129  O1  EU9     2      23.820  21.860  13.220  1.00  0.00            
ATOM    130  O2  EU9     2      25.890  20.710  12.740  1.00  0.00            
ATOM    131  C2  EU9     2      23.920  19.600  14.190  1.00  0.00            
ATOM    132  C3  EU9     2      24.840  19.910  15.380  1.00  0.00            
ATOM    133  N1  EU9     2      24.220  19.330  16.650  1.00  0.00            
ATOM    134  C4  EU9     2      24.960  19.810  17.850  1.00  0.00            
ATOM    135  C5  EU9     2      26.390  19.290  17.880  1.00  0.00            
ATOM    136  C6  EU9     2      27.560  20.010  17.670  1.00  0.00            
ATOM    137  C7  EU9     2      28.640  19.140  17.830  1.00  0.00            
ATOM    138  C8  EU9     2      27.990  18.040  18.270  1.00  0.00            
ATOM    139  C9  EU9     2      28.760  16.790  18.560  1.00  0.00            
ATOM    140  C10 EU9     2      30.050  16.840  19.020  1.00  0.00            
ATOM    141  C11 EU9     2      30.730  15.640  19.320  1.00  0.00            
ATOM    142  C12 EU9     2      30.120  14.390  19.200  1.00  0.00            
ATOM    143  N2  EU9     2      30.860  13.360  19.480  1.00  0.00            
ATOM    144  C13 EU9     2      30.200  12.210  19.410  1.00  0.00            
ATOM    145  N3  EU9     2      28.920  12.050  19.040  1.00  0.00            
ATOM    146  C14 EU9     2      28.310  13.110  18.620  1.00  0.00            
ATOM    147  N4  EU9     2      27.060  12.810  18.050  1.00  0.00            
ATOM    148  C15 EU9     2      26.300  11.570  18.100  1.00  0.00            
ATOM    149  C16 EU9     2      26.170  10.700  19.220  1.00  0.00            
ATOM    150  C17 EU9     2      25.120   9.760  19.200  1.00  0.00            
ATOM    151  C18 EU9     2      24.380   9.480  18.060  1.00  0.00            
ATOM    152  O3  EU9     2      23.400   8.560  18.060  1.00  0.00            
ATOM    153  C19 EU9     2      23.350   7.340  18.660  1.00  0.00            
ATOM    154  C20 EU9     2      23.110   7.230  20.140  1.00  0.00            
ATOM    155  C21 EU9     2      22.330   8.210  20.860  1.00  0.00            
ATOM    156  C22 EU9     2      22.000   7.970  22.170  1.00  0.00            
ATOM    157  C23 EU9     2      22.520   6.890  22.840  1.00  0.00            
ATOM    158  C24 EU9     2      23.250   5.940  22.160  1.00  0.00            
ATOM    159  F1  EU9     2      23.850   5.030  22.840  1.00  0.00            
ATOM    160  C25 EU9     2      23.580   6.100  20.820  1.00  0.00            
ATOM    161  C26 EU9     2      24.620  10.220  16.900  1.00  0.00            
ATOM    162  Cl1 EU9     2      23.770   9.910  15.390  1.00  0.00            
ATOM    163  C27 EU9     2      25.660  11.200  16.910  1.00  0.00            
ATOM    164  C28 EU9     2      28.830  14.380  18.700  1.00  0.00            
ATOM    165  C29 EU9     2      28.150  15.540  18.390  1.00  0.00            
ATOM    166  O4  EU9     2      26.600  18.060  18.240  1.00  0.00            
ATOM    167  H1  EU9     2      22.670  19.990  11.370  1.00  0.00            
ATOM    168  H2  EU9     2      24.120  20.640  10.430  1.00  0.00            
ATOM    169  H3  EU9     2      24.100  19.010  11.070  1.00  0.00            
ATOM    170  H4  EU9     2      24.000  18.590  13.780  1.00  0.00            
ATOM    171  H5  EU9     2      22.880  19.850  14.430  1.00  0.00            
ATOM    172  H6  EU9     2      24.780  21.010  15.370  1.00  0.00            
ATOM    173  H7  EU9     2      25.850  19.510  15.210  1.00  0.00            
ATOM    174  H8  EU9     2      24.270  18.310  16.620  1.00  0.00            
ATOM    175  H9  EU9     2      24.490  19.420  18.760  1.00  0.00            
ATOM    176  H10 EU9     2      25.010  20.900  18.000  1.00  0.00            
ATOM    177  H11 EU9     2      27.680  21.070  17.480  1.00  0.00            
ATOM    178  H12 EU9     2      29.700  19.330  17.720  1.00  0.00            
ATOM    179  H13 EU9     2      30.550  17.800  19.110  1.00  0.00            
ATOM    180  H14 EU9     2      31.810  15.660  19.440  1.00  0.00            
ATOM    181  H15 EU9     2      30.810  11.330  19.640  1.00  0.00            
ATOM    182  H16 EU9     2      26.620  13.590  17.590  1.00  0.00            
ATOM    183  H17 EU9     2      26.680  11.040  20.110  1.00  0.00            
ATOM    184  H18 EU9     2      24.890   9.200  20.110  1.00  0.00            
ATOM    185  H19 EU9     2      24.230   6.790  18.290  1.00  0.00            
ATOM    186  H20 EU9     2      22.510   6.780  18.220  1.00  0.00            
ATOM    187  H21 EU9     2      21.850   9.050  20.360  1.00  0.00            
ATOM    188  H22 EU9     2      21.360   8.660  22.730  1.00  0.00            
ATOM    189  H23 EU9     2      22.160   6.670  23.840  1.00  0.00            
ATOM    190  H24 EU9     2      24.100   5.340  20.230  1.00  0.00            
ATOM    191  H25 EU9     2      25.950  11.710  16.000  1.00  0.00            
ATOM    192  H26 EU9     2      27.140  15.450  17.980  1.00  0.00            
TER
ENDMDL
MODEL        1
ATOM      1  H1  ACD     1      22.830  13.080  23.160  1.00  0.00            
ATOM      2  O1  ACD     1      23.660  12.660  22.910  1.00  0.00            
ATOM      3  C1  ACD     1      24.210  13.510  21.960  1.00  0.00            
ATOM      4  H2  ACD     1      25.290  13.320  21.900  1.00  0.00            
ATOM      5  H3  ACD     1      24.150  14.570  22.240  1.00  0.00            
ATOM      6  C2  ACD     1      23.810  13.120  20.570  1.00  0.00            
ATOM      7  H4  ACD     1      23.900  12.050  20.370  1.00  0.00            
ATOM      8  O2  ACD     1      22.430  13.440  20.390  1.00  0.00            
ATOM      9  C3  ACD     1      21.960  13.260  19.080  1.00  0.00            
ATOM     10  H5  ACD     1      20.890  13.490  19.100  1.00  0.00            
ATOM     11  O3  ACD     1      22.240  11.940  18.740  1.00  0.00            
ATOM     12  C4  ACD     1      21.050  11.100  18.630  1.00  0.00            
ATOM     13  H6  ACD     1      20.150  11.570  19.040  1.00  0.00            
ATOM     14  C5  ACD     1      20.810  10.890  17.160  1.00  0.00            
ATOM     15  H7  ACD     1      21.800  10.700  16.730  1.00  0.00            
ATOM     16  O4  ACD     1      20.250  12.030  16.410  1.00  0.00            
ATOM     17  H8  ACD     1      20.900  12.730  16.360  1.00  0.00            
ATOM     18  C6  ACD     1      19.860   9.710  16.960  1.00  0.00            
ATOM     19  H9  ACD     1      18.870   9.990  17.350  1.00  0.00            
ATOM     20  O5  ACD     1      19.800   9.190  15.610  1.00  0.00            
ATOM     21  H10 ACD     1      19.500   9.890  15.020  1.00  0.00            
ATOM     22  C7  ACD     1      20.440   8.480  17.700  1.00  0.00            
ATOM     23  H11 ACD     1      19.800   7.630  17.440  1.00  0.00            
ATOM     24  O6  ACD     1      20.420   8.790  19.060  1.00  0.00            
ATOM     25  C8  ACD     1      21.370   9.790  19.410  1.00  0.00            
ATOM     26  H12 ACD     1      22.360   9.410  19.130  1.00  0.00            
ATOM     27  C9  ACD     1      21.350  10.110  20.830  1.00  0.00            
ATOM     28  H13 ACD     1      21.660   9.170  21.300  1.00  0.00            
ATOM     29  H14 ACD     1      22.190  10.810  21.000  1.00  0.00            
ATOM     30  O7  ACD     1      20.150  10.700  21.350  1.00  0.00            
ATOM     31  H15 ACD     1      19.790   9.880  21.690  1.00  0.00            
ATOM     32  O8  ACD     1      21.750   8.050  17.230  1.00  0.00            
ATOM     33  C10 ACD     1      22.040   6.620  17.010  1.00  0.00            
ATOM     34  H16 ACD     1      21.330   5.970  17.510  1.00  0.00            
ATOM     35  C11 ACD     1      21.740   6.420  15.530  1.00  0.00            
ATOM     36  H17 ACD     1      22.250   7.140  14.880  1.00  0.00            
ATOM     37  O9  ACD     1      20.380   6.420  15.210  1.00  0.00            
ATOM     38  H18 ACD     1      20.030   7.310  15.310  1.00  0.00            
ATOM     39  C12 ACD     1      22.360   5.010  15.060  1.00  0.00            
ATOM     40  H19 ACD     1      21.780   4.150  15.420  1.00  0.00            
ATOM     41  O10 ACD     1      22.450   4.830  13.660  1.00  0.00            
ATOM     42  H20 ACD     1      23.190   5.410  13.460  1.00  0.00            
ATOM     43  C13 ACD     1      23.820   4.890  15.520  1.00  0.00            
ATOM     44  H21 ACD     1      24.330   3.960  15.240  1.00  0.00            
ATOM     45  O11 ACD     1      23.930   5.040  16.960  1.00  0.00            
ATOM     46  C14 ACD     1      23.460   6.250  17.490  1.00  0.00            
ATOM     47  H22 ACD     1      24.100   7.060  17.130  1.00  0.00            
ATOM     48  C15 ACD     1      23.480   6.200  19.030  1.00  0.00            
ATOM     49  H23 ACD     1      24.520   6.130  19.390  1.00  0.00            
ATOM     50  H24 ACD     1      23.100   7.170  19.370  1.00  0.00            
ATOM     51  O12 ACD     1      22.720   5.050  19.480  1.00  0.00            
ATOM     52  H25 ACD     1      22.990   4.300  18.930  1.00  0.00            
ATOM     53  O13 ACD     1      24.640   5.950  15.010  1.00  0.00            
ATOM     54  C16 ACD     1      25.690   5.550  14.180  1.00  0.00            
ATOM     55  H26 ACD     1      25.450   4.730  13.490  1.00  0.00            
ATOM     56  C17 ACD     1      25.800   6.740  13.280  1.00  0.00            
ATOM     57  H27 ACD     1      25.620   7.630  13.900  1.00  0.00            
ATOM     58  O14 ACD     1      24.710   6.550  12.300  1.00  0.00            
ATOM     59  H28 ACD     1      24.750   7.360  11.780  1.00  0.00            
ATOM     60  C18 ACD     1      27.210   6.660  12.580  1.00  0.00            
ATOM     61  H29 ACD     1      27.420   5.780  11.970  1.00  0.00            
ATOM     62  O15 ACD     1      27.330   7.870  11.880  1.00  0.00            
ATOM     63  H30 ACD     1      26.510   7.920  11.380  1.00  0.00            
ATOM     64  C19 ACD     1      28.260   6.610  13.730  1.00  0.00            
ATOM     65  H31 ACD     1      29.230   6.540  13.220  1.00  0.00            
ATOM     66  O16 ACD     1      28.140   5.410  14.410  1.00  0.00            
ATOM     67  C20 ACD     1      26.900   5.230  15.050  1.00  0.00            
ATOM     68  H32 ACD     1      26.810   5.810  15.980  1.00  0.00            
ATOM     69  C21 ACD     1      26.850   3.810  15.560  1.00  0.00            
ATOM     70  H33 ACD     1      27.870   3.560  15.880  1.00  0.00            
ATOM     71  H34 ACD     1      26.170   3.750  16.410  1.00  0.00            
ATOM     72  O17 ACD     1      26.540   2.840  14.560  1.00  0.00            
ATOM     73  H35 ACD     1      27.410   2.740  14.150  1.00  0.00            
ATOM     74  O18 ACD     1      28.120   7.740  14.630  1.00  0.00            
ATOM     75  C22 ACD     1      29.160   8.640  14.700  1.00  0.00            
ATOM     76  H36 ACD     1      29.870   8.360  13.910  1.00  0.00            
ATOM     77  C23 ACD     1      28.560   9.980  14.290  1.00  0.00            
ATOM     78  H37 ACD     1      27.600  10.070  14.790  1.00  0.00            
ATOM     79  O19 ACD     1      28.480  10.040  12.860  1.00  0.00            
ATOM     80  H38 ACD     1      28.120   9.180  12.610  1.00  0.00            
ATOM     81  C24 ACD     1      29.450  11.090  14.690  1.00  0.00            
ATOM     82  H39 ACD     1      30.390  11.000  14.140  1.00  0.00            
ATOM     83  O20 ACD     1      28.820  12.270  14.320  1.00  0.00            
ATOM     84  H40 ACD     1      28.270  12.030  13.560  1.00  0.00            
ATOM     85  C25 ACD     1      29.830  11.070  16.100  1.00  0.00            
ATOM     86  H41 ACD     1      30.460  11.950  16.270  1.00  0.00            
ATOM     87  O21 ACD     1      30.500   9.900  16.330  1.00  0.00            
ATOM     88  C26 ACD     1      29.670   8.740  16.140  1.00  0.00            
ATOM     89  H42 ACD     1      28.810   8.720  16.810  1.00  0.00            
ATOM     90  C27 ACD     1      30.470   7.500  16.470  1.00  0.00            
ATOM     91  H43 ACD     1      30.560   7.600  17.560  1.00  0.00            
ATOM     92  H44 ACD     1      29.850   6.610  16.360  1.00  0.00            
ATOM     93  O22 ACD     1      31.660   7.320  15.710  1.00  0.00            
ATOM     94  H45 ACD     1      32.230   8.070  15.890  1.00  0.00            
ATOM     95  O23 ACD     1      28.700  11.250  16.980  1.00  0.00            
ATOM     96  C28 ACD     1      28.920  12.220  18.020  1.00  0.00            
ATOM     97  H46 ACD     1      29.980  12.470  18.200  1.00  0.00            
ATOM     98  C29 ACD     1      28.330  11.650  19.290  1.00  0.00            
ATOM     99  H47 ACD     1      27.350  11.300  18.960  1.00  0.00            
ATOM    100  O24 ACD     1      28.190  12.640  20.270  1.00  0.00            
ATOM    101  C30 ACD     1      29.190  10.490  19.760  1.00  0.00            
ATOM    102  H48 ACD     1      28.980  10.230  20.810  1.00  0.00            
ATOM    103  H49 ACD     1      29.070   9.630  19.100  1.00  0.00            
ATOM    104  O25 ACD     1      30.580  10.760  19.710  1.00  0.00            
ATOM    105  H50 ACD     1      30.920  11.040  20.570  1.00  0.00            
ATOM    106  C31 ACD     1      28.130  13.380  17.520  1.00  0.00            
ATOM    107  H51 ACD     1      27.110  13.030  17.280  1.00  0.00            
ATOM    108  O26 ACD     1      28.670  14.020  16.350  1.00  0.00            
ATOM    109  H52 ACD     1      28.640  13.420  15.600  1.00  0.00            
ATOM    110  C32 ACD     1      27.960  14.320  18.690  1.00  0.00            
ATOM    111  H53 ACD     1      28.940  14.560  19.110  1.00  0.00            
ATOM    112  O27 ACD     1      27.350  15.480  18.140  1.00  0.00            
ATOM    113  H54 ACD     1      28.040  15.770  17.540  1.00  0.00            
ATOM    114  C33 ACD     1      27.260  13.670  19.880  1.00  0.00            
ATOM    115  H55 ACD     1      27.120  14.330  20.740  1.00  0.00            
ATOM    116  O28 ACD     1      26.010  13.200  19.430  1.00  0.00            
ATOM    117  C34 ACD     1      24.740  13.890  19.590  1.00  0.00            
ATOM    118  H56 ACD     1      24.900  14.900  19.970  1.00  0.00            
ATOM    119  C35 ACD     1      24.230  14.030  18.140  1.00  0.00            
ATOM    120  H57 ACD     1      24.610  13.090  17.720  1.00  0.00            
ATOM    121  O29 ACD     1      24.820  15.140  17.430  1.00  0.00            
ATOM    122  H58 ACD     1      25.740  15.120  17.700  1.00  0.00            
ATOM    123  C36 ACD     1      22.670  14.060  18.030  1.00  0.00            
ATOM    124  H59 ACD     1      22.440  15.110  18.260  1.00  0.00            
ATOM    125  O30 ACD     1      22.240  13.710  16.770  1.00  0.00            
ATOM    126  H60 ACD     1      22.630  14.390  16.210  1.00  0.00            
ATOM    127  C1  EU9     2      25.040   2.960   7.910  1.00  0.00            
ATOM    128  S1  EU9     2      23.710   2.780   9.120  1.00  0.00            
ATOM    129  O1  EU9     2      24.230   2.050  10.240  1.00  0.00            
ATOM    130  O2  EU9     2      22.560   2.230   8.420  1.00  0.00            
ATOM    131  C2  EU9     2      23.280   4.430   9.700  1.00  0.00            
ATOM    132  C3  EU9     2      21.980   4.470  10.390  1.00  0.00            
ATOM    133  N1  EU9     2      21.740   5.850  10.830  1.00  0.00            
ATOM    134  C4  EU9     2      20.450   6.090  11.510  1.00  0.00            
ATOM    135  C5  EU9     2      20.400   7.520  12.020  1.00  0.00            
ATOM    136  C6  EU9     2      19.280   8.360  11.870  1.00  0.00            
ATOM    137  C7  EU9     2      19.830   9.620  12.190  1.00  0.00            
ATOM    138  C8  EU9     2      21.100   9.380  12.630  1.00  0.00            
ATOM    139  C9  EU9     2      22.050  10.450  13.080  1.00  0.00            
ATOM    140  C10 EU9     2      22.090  11.770  12.470  1.00  0.00            
ATOM    141  C11 EU9     2      23.130  12.670  12.760  1.00  0.00            
ATOM    142  C12 EU9     2      24.020  12.310  13.710  1.00  0.00            
ATOM    143  N2  EU9     2      24.910  13.230  14.020  1.00  0.00            
ATOM    144  C13 EU9     2      25.830  12.850  14.900  1.00  0.00            
ATOM    145  N3  EU9     2      25.800  11.770  15.570  1.00  0.00            
ATOM    146  C14 EU9     2      24.890  10.870  15.330  1.00  0.00            
ATOM    147  N4  EU9     2      24.960   9.660  16.060  1.00  0.00            
ATOM    148  C15 EU9     2      25.590   9.370  17.290  1.00  0.00            
ATOM    149  C16 EU9     2      25.060  10.020  18.460  1.00  0.00            
ATOM    150  C17 EU9     2      25.470   9.560  19.750  1.00  0.00            
ATOM    151  C18 EU9     2      26.370   8.500  19.890  1.00  0.00            
ATOM    152  O3  EU9     2      26.750   8.090  21.120  1.00  0.00            
ATOM    153  C19 EU9     2      26.640   8.890  22.370  1.00  0.00            
ATOM    154  C20 EU9     2      25.180   8.810  22.990  1.00  0.00            
ATOM    155  C21 EU9     2      24.770   9.680  24.010  1.00  0.00            
ATOM    156  C22 EU9     2      23.570   9.540  24.670  1.00  0.00            
ATOM    157  C23 EU9     2      22.670   8.560  24.340  1.00  0.00            
ATOM    158  C24 EU9     2      23.000   7.700  23.260  1.00  0.00            
ATOM    159  F1  EU9     2      22.200   6.690  22.860  1.00  0.00            
ATOM    160  C25 EU9     2      24.230   7.890  22.540  1.00  0.00            
ATOM    161  C26 EU9     2      26.780   7.860  18.730  1.00  0.00            
ATOM    162  Cl1 EU9     2      27.610   6.360  18.760  1.00  0.00            
ATOM    163  C27 EU9     2      26.450   8.320  17.470  1.00  0.00            
ATOM    164  C28 EU9     2      23.940  11.060  14.370  1.00  0.00            
ATOM    165  C29 EU9     2      23.020  10.120  13.980  1.00  0.00            
ATOM    166  O4  EU9     2      21.480   8.100  12.640  1.00  0.00            
ATOM    167  H1  EU9     2      25.930   3.310   8.450  1.00  0.00            
ATOM    168  H2  EU9     2      25.210   1.980   7.450  1.00  0.00            
ATOM    169  H3  EU9     2      24.730   3.630   7.100  1.00  0.00            
ATOM    170  H4  EU9     2      23.130   5.060   8.820  1.00  0.00            
ATOM    171  H5  EU9     2      24.050   4.780  10.400  1.00  0.00            
ATOM    172  H6  EU9     2      21.900   3.810  11.260  1.00  0.00            
ATOM    173  H7  EU9     2      21.160   4.200   9.700  1.00  0.00            
ATOM    174  H8  EU9     2      22.440   6.070  11.530  1.00  0.00            
ATOM    175  H9  EU9     2      20.260   5.360  12.300  1.00  0.00            
ATOM    176  H10 EU9     2      19.620   5.850  10.830  1.00  0.00            
ATOM    177  H11 EU9     2      18.310   8.150  11.440  1.00  0.00            
ATOM    178  H12 EU9     2      19.370  10.590  12.030  1.00  0.00            
ATOM    179  H13 EU9     2      21.310  12.040  11.760  1.00  0.00            
ATOM    180  H14 EU9     2      23.180  13.660  12.320  1.00  0.00            
ATOM    181  H15 EU9     2      26.570  13.570  15.250  1.00  0.00            
ATOM    182  H16 EU9     2      24.310   8.920  15.810  1.00  0.00            
ATOM    183  H17 EU9     2      24.320  10.800  18.310  1.00  0.00            
ATOM    184  H18 EU9     2      25.090  10.160  20.570  1.00  0.00            
ATOM    185  H19 EU9     2      26.940   9.930  22.200  1.00  0.00            
ATOM    186  H20 EU9     2      27.360   8.510  23.100  1.00  0.00            
ATOM    187  H21 EU9     2      25.490  10.330  24.490  1.00  0.00            
ATOM    188  H22 EU9     2      23.260  10.180  25.500  1.00  0.00            
ATOM    189  H23 EU9     2      21.780   8.510  24.960  1.00  0.00            
ATOM    190  H24 EU9     2      24.440   7.240  21.690  1.00  0.00            
ATOM    191  H25 EU9     2      26.720   7.700  16.620  1.00  0.00            
ATOM    192  H26 EU9     2      23.040   9.090  14.320  1.00  0.00            
TER
ENDMDL
MODEL        1
ATOM      1  H1  ACD     1      12.700  13.410   5.710  1.00  0.00            
ATOM      2  O1  ACD     1      12.180  14.150   5.390  1.00  0.00            
ATOM      3  C1  ACD     1      11.850  14.660   6.630  1.00  0.00            
ATOM      4  H2  ACD     1      12.780  14.930   7.150  1.00  0.00            
ATOM      5  H3  ACD     1      11.470  13.900   7.330  1.00  0.00            
ATOM      6  C2  ACD     1      10.920  15.830   6.530  1.00  0.00            
ATOM      7  H4  ACD     1      10.390  15.790   7.490  1.00  0.00            
ATOM      8  O2  ACD     1      11.690  17.080   6.520  1.00  0.00            
ATOM      9  C3  ACD     1      10.880  18.240   6.710  1.00  0.00            
ATOM     10  H5  ACD     1      11.600  19.070   6.700  1.00  0.00            
ATOM     11  O3  ACD     1      10.130  18.310   7.900  1.00  0.00            
ATOM     12  C4  ACD     1      10.730  19.040   8.910  1.00  0.00            
ATOM     13  H6  ACD     1      11.830  19.090   8.850  1.00  0.00            
ATOM     14  C5  ACD     1      10.230  20.500   8.890  1.00  0.00            
ATOM     15  H7  ACD     1       9.140  20.400   8.920  1.00  0.00            
ATOM     16  O4  ACD     1      10.620  21.100   7.650  1.00  0.00            
ATOM     17  H8  ACD     1      10.010  20.660   7.050  1.00  0.00            
ATOM     18  C6  ACD     1      10.800  21.230  10.140  1.00  0.00            
ATOM     19  H9  ACD     1      11.900  21.270  10.080  1.00  0.00            
ATOM     20  O5  ACD     1      10.300  22.600  10.290  1.00  0.00            
ATOM     21  H10 ACD     1       9.480  22.600  10.790  1.00  0.00            
ATOM     22  C7  ACD     1      10.360  20.500  11.480  1.00  0.00            
ATOM     23  H11 ACD     1      10.880  20.980  12.320  1.00  0.00            
ATOM     24  O6  ACD     1      10.930  19.200  11.450  1.00  0.00            
ATOM     25  C8  ACD     1      10.500  18.360  10.320  1.00  0.00            
ATOM     26  H12 ACD     1       9.450  18.110  10.490  1.00  0.00            
ATOM     27  C9  ACD     1      11.310  17.000  10.420  1.00  0.00            
ATOM     28  H13 ACD     1      10.960  16.390  11.260  1.00  0.00            
ATOM     29  H14 ACD     1      11.190  16.400   9.500  1.00  0.00            
ATOM     30  O7  ACD     1      12.700  17.220  10.640  1.00  0.00            
ATOM     31  H15 ACD     1      13.190  16.390  10.670  1.00  0.00            
ATOM     32  O8  ACD     1       8.900  20.360  11.690  1.00  0.00            
ATOM     33  C10 ACD     1       8.360  20.140  13.000  1.00  0.00            
ATOM     34  H16 ACD     1       8.910  20.730  13.750  1.00  0.00            
ATOM     35  C11 ACD     1       6.970  20.630  12.950  1.00  0.00            
ATOM     36  H17 ACD     1       6.650  20.490  11.910  1.00  0.00            
ATOM     37  O9  ACD     1       7.080  22.030  13.210  1.00  0.00            
ATOM     38  H18 ACD     1       7.350  22.240  14.110  1.00  0.00            
ATOM     39  C12 ACD     1       5.950  19.990  13.930  1.00  0.00            
ATOM     40  H19 ACD     1       6.180  20.320  14.950  1.00  0.00            
ATOM     41  O10 ACD     1       4.610  20.310  13.620  1.00  0.00            
ATOM     42  H20 ACD     1       4.390  19.850  12.810  1.00  0.00            
ATOM     43  C13 ACD     1       6.120  18.480  13.750  1.00  0.00            
ATOM     44  H21 ACD     1       5.550  17.880  14.460  1.00  0.00            
ATOM     45  O11 ACD     1       7.420  18.090  14.060  1.00  0.00            
ATOM     46  C14 ACD     1       8.550  18.690  13.390  1.00  0.00            
ATOM     47  H22 ACD     1       8.730  18.050  12.520  1.00  0.00            
ATOM     48  C15 ACD     1       9.660  18.450  14.430  1.00  0.00            
ATOM     49  H23 ACD     1       9.840  17.390  14.630  1.00  0.00            
ATOM     50  H24 ACD     1      10.590  18.870  14.010  1.00  0.00            
ATOM     51  O12 ACD     1       9.560  19.100  15.760  1.00  0.00            
ATOM     52  H25 ACD     1      10.420  19.270  16.150  1.00  0.00            
ATOM     53  O13 ACD     1       5.690  18.060  12.530  1.00  0.00            
ATOM     54  C16 ACD     1       4.330  17.460  12.480  1.00  0.00            
ATOM     55  H26 ACD     1       3.690  17.870  13.270  1.00  0.00            
ATOM     56  C17 ACD     1       3.840  18.000  11.150  1.00  0.00            
ATOM     57  H27 ACD     1       4.450  17.680  10.290  1.00  0.00            
ATOM     58  O14 ACD     1       3.710  19.460  11.090  1.00  0.00            
ATOM     59  H28 ACD     1       3.080  19.780  10.430  1.00  0.00            
ATOM     60  C18 ACD     1       2.510  17.320  10.760  1.00  0.00            
ATOM     61  H29 ACD     1       1.840  17.570  11.580  1.00  0.00            
ATOM     62  O15 ACD     1       1.990  17.670   9.450  1.00  0.00            
ATOM     63  H30 ACD     1       1.810  18.610   9.440  1.00  0.00            
ATOM     64  C19 ACD     1       2.790  15.840  10.770  1.00  0.00            
ATOM     65  H31 ACD     1       1.820  15.380  10.550  1.00  0.00            
ATOM     66  O16 ACD     1       3.140  15.370  12.040  1.00  0.00            
ATOM     67  C20 ACD     1       4.380  15.950  12.500  1.00  0.00            
ATOM     68  H32 ACD     1       5.200  15.580  11.870  1.00  0.00            
ATOM     69  C21 ACD     1       4.580  15.410  13.930  1.00  0.00            
ATOM     70  H33 ACD     1       4.530  14.310  13.960  1.00  0.00            
ATOM     71  H34 ACD     1       5.600  15.720  14.190  1.00  0.00            
ATOM     72  O17 ACD     1       3.660  15.910  14.910  1.00  0.00            
ATOM     73  H35 ACD     1       2.870  15.380  14.860  1.00  0.00            
ATOM     74  O18 ACD     1       3.770  15.480   9.790  1.00  0.00            
ATOM     75  C22 ACD     1       3.550  14.300   9.110  1.00  0.00            
ATOM     76  H36 ACD     1       2.750  13.710   9.580  1.00  0.00            
ATOM     77  C23 ACD     1       2.930  14.690   7.760  1.00  0.00            
ATOM     78  H37 ACD     1       3.630  15.420   7.340  1.00  0.00            
ATOM     79  O19 ACD     1       1.640  15.310   7.870  1.00  0.00            
ATOM     80  H38 ACD     1       1.820  16.050   8.460  1.00  0.00            
ATOM     81  C24 ACD     1       2.900  13.430   6.940  1.00  0.00            
ATOM     82  H39 ACD     1       2.330  12.680   7.490  1.00  0.00            
ATOM     83  O20 ACD     1       2.250  13.770   5.740  1.00  0.00            
ATOM     84  H40 ACD     1       1.800  14.590   5.980  1.00  0.00            
ATOM     85  C25 ACD     1       4.260  12.810   6.750  1.00  0.00            
ATOM     86  H41 ACD     1       4.190  11.830   6.260  1.00  0.00            
ATOM     87  O21 ACD     1       4.830  12.540   8.020  1.00  0.00            
ATOM     88  C26 ACD     1       4.890  13.640   8.940  1.00  0.00            
ATOM     89  H42 ACD     1       5.560  14.370   8.460  1.00  0.00            
ATOM     90  C27 ACD     1       5.330  13.050  10.310  1.00  0.00            
ATOM     91  H43 ACD     1       6.310  12.590  10.180  1.00  0.00            
ATOM     92  H44 ACD     1       5.290  13.850  11.060  1.00  0.00            
ATOM     93  O22 ACD     1       4.510  11.870  10.660  1.00  0.00            
ATOM     94  H45 ACD     1       4.480  11.240   9.940  1.00  0.00            
ATOM     95  O23 ACD     1       5.090  13.640   6.020  1.00  0.00            
ATOM     96  C28 ACD     1       6.070  12.910   5.270  1.00  0.00            
ATOM     97  H46 ACD     1       5.660  12.040   4.750  1.00  0.00            
ATOM     98  C29 ACD     1       7.250  12.440   6.220  1.00  0.00            
ATOM     99  H47 ACD     1       7.330  13.060   7.120  1.00  0.00            
ATOM    100  O24 ACD     1       8.590  12.450   5.620  1.00  0.00            
ATOM    101  C30 ACD     1       7.030  11.020   6.640  1.00  0.00            
ATOM    102  H48 ACD     1       7.750  10.840   7.450  1.00  0.00            
ATOM    103  H49 ACD     1       6.020  10.780   6.990  1.00  0.00            
ATOM    104  O25 ACD     1       7.180  10.170   5.440  1.00  0.00            
ATOM    105  H50 ACD     1       8.120  10.270   5.230  1.00  0.00            
ATOM    106  C31 ACD     1       6.500  13.880   4.170  1.00  0.00            
ATOM    107  H51 ACD     1       6.480  14.920   4.500  1.00  0.00            
ATOM    108  O26 ACD     1       5.630  13.620   3.060  1.00  0.00            
ATOM    109  H52 ACD     1       4.930  14.290   3.060  1.00  0.00            
ATOM    110  C32 ACD     1       7.900  13.670   3.700  1.00  0.00            
ATOM    111  H53 ACD     1       7.950  12.720   3.160  1.00  0.00            
ATOM    112  O27 ACD     1       8.300  14.780   2.880  1.00  0.00            
ATOM    113  H54 ACD     1       8.310  15.590   3.390  1.00  0.00            
ATOM    114  C33 ACD     1       8.910  13.560   4.820  1.00  0.00            
ATOM    115  H55 ACD     1       9.930  13.320   4.490  1.00  0.00            
ATOM    116  O28 ACD     1       8.870  14.770   5.650  1.00  0.00            
ATOM    117  C34 ACD     1       9.800  15.820   5.430  1.00  0.00            
ATOM    118  H56 ACD     1      10.300  15.700   4.460  1.00  0.00            
ATOM    119  C35 ACD     1       9.030  17.090   5.280  1.00  0.00            
ATOM    120  H57 ACD     1       8.340  17.060   6.120  1.00  0.00            
ATOM    121  O29 ACD     1       8.250  17.220   4.090  1.00  0.00            
ATOM    122  H58 ACD     1       7.990  18.140   3.980  1.00  0.00            
ATOM    123  C36 ACD     1       9.980  18.320   5.380  1.00  0.00            
ATOM    124  H59 ACD     1      10.710  18.340   4.560  1.00  0.00            
ATOM    125  O30 ACD     1       9.400  19.610   5.240  1.00  0.00            
ATOM    126  H60 ACD     1       9.690  19.840   4.360  1.00  0.00            
ATOM    127  C1  EU9     2       7.960  31.000   8.260  1.00  0.00            
ATOM    128  S1  EU9     2       8.960  30.170   7.050  1.00  0.00            
ATOM    129  O1  EU9     2      10.260  30.340   7.600  1.00  0.00            
ATOM    130  O2  EU9     2       8.580  30.760   5.780  1.00  0.00            
ATOM    131  C2  EU9     2       8.520  28.450   6.950  1.00  0.00            
ATOM    132  C3  EU9     2       8.760  27.720   8.260  1.00  0.00            
ATOM    133  N1  EU9     2       7.850  26.560   8.470  1.00  0.00            
ATOM    134  C4  EU9     2       8.270  25.650   9.600  1.00  0.00            
ATOM    135  C5  EU9     2       7.400  24.460   9.550  1.00  0.00            
ATOM    136  C6  EU9     2       6.260  24.420  10.280  1.00  0.00            
ATOM    137  C7  EU9     2       5.900  23.060  10.210  1.00  0.00            
ATOM    138  C8  EU9     2       6.790  22.400   9.400  1.00  0.00            
ATOM    139  C9  EU9     2       6.280  21.290   8.590  1.00  0.00            
ATOM    140  C10 EU9     2       5.710  21.520   7.310  1.00  0.00            
ATOM    141  C11 EU9     2       5.370  20.360   6.520  1.00  0.00            
ATOM    142  C12 EU9     2       5.510  19.060   6.950  1.00  0.00            
ATOM    143  N2  EU9     2       5.100  17.990   6.190  1.00  0.00            
ATOM    144  C13 EU9     2       5.530  16.780   6.570  1.00  0.00            
ATOM    145  N3  EU9     2       6.350  16.570   7.570  1.00  0.00            
ATOM    146  C14 EU9     2       6.600  17.530   8.410  1.00  0.00            
ATOM    147  N4  EU9     2       7.230  17.150   9.540  1.00  0.00            
ATOM    148  C15 EU9     2       7.790  15.990  10.060  1.00  0.00            
ATOM    149  C16 EU9     2       8.440  15.060   9.230  1.00  0.00            
ATOM    150  C17 EU9     2       9.120  13.950   9.690  1.00  0.00            
ATOM    151  C18 EU9     2       9.230  13.740  11.120  1.00  0.00            
ATOM    152  O3  EU9     2      10.060  12.740  11.590  1.00  0.00            
ATOM    153  C19 EU9     2      10.370  11.490  10.870  1.00  0.00            
ATOM    154  C20 EU9     2       9.270  10.490  11.010  1.00  0.00            
ATOM    155  C21 EU9     2       8.900   9.710   9.900  1.00  0.00            
ATOM    156  C22 EU9     2       7.720   8.970   9.910  1.00  0.00            
ATOM    157  C23 EU9     2       6.880   8.960  11.050  1.00  0.00            
ATOM    158  C24 EU9     2       7.300   9.640  12.210  1.00  0.00            
ATOM    159  F1  EU9     2       6.600   9.610  13.340  1.00  0.00            
ATOM    160  C25 EU9     2       8.450  10.440  12.120  1.00  0.00            
ATOM    161  C26 EU9     2       8.620  14.650  11.960  1.00  0.00            
ATOM    162  Cl1 EU9     2       8.580  14.460  13.690  1.00  0.00            
ATOM    163  C27 EU9     2       7.900  15.770  11.450  1.00  0.00            
ATOM    164  C28 EU9     2       6.260  18.850   8.120  1.00  0.00            
ATOM    165  C29 EU9     2       6.580  19.940   8.980  1.00  0.00            
ATOM    166  O4  EU9     2       7.720  23.300   8.890  1.00  0.00            
ATOM    167  H1  EU9     2       8.000  32.080   8.080  1.00  0.00            
ATOM    168  H2  EU9     2       6.920  30.650   8.150  1.00  0.00            
ATOM    169  H3  EU9     2       8.400  30.750   9.230  1.00  0.00            
ATOM    170  H4  EU9     2       9.210  27.930   6.280  1.00  0.00            
ATOM    171  H5  EU9     2       7.480  28.380   6.600  1.00  0.00            
ATOM    172  H6  EU9     2       8.750  28.420   9.110  1.00  0.00            
ATOM    173  H7  EU9     2       9.820  27.460   8.220  1.00  0.00            
ATOM    174  H8  EU9     2       6.920  26.910   8.700  1.00  0.00            
ATOM    175  H9  EU9     2       8.310  26.150  10.580  1.00  0.00            
ATOM    176  H10 EU9     2       9.290  25.300   9.420  1.00  0.00            
ATOM    177  H11 EU9     2       5.810  25.240  10.830  1.00  0.00            
ATOM    178  H12 EU9     2       4.950  22.740  10.620  1.00  0.00            
ATOM    179  H13 EU9     2       5.600  22.510   6.880  1.00  0.00            
ATOM    180  H14 EU9     2       5.000  20.540   5.510  1.00  0.00            
ATOM    181  H15 EU9     2       5.460  15.980   5.840  1.00  0.00            
ATOM    182  H16 EU9     2       7.070  17.760  10.330  1.00  0.00            
ATOM    183  H17 EU9     2       8.450  15.270   8.160  1.00  0.00            
ATOM    184  H18 EU9     2       9.460  13.140   9.050  1.00  0.00            
ATOM    185  H19 EU9     2      11.230  10.960  11.300  1.00  0.00            
ATOM    186  H20 EU9     2      10.700  11.720   9.850  1.00  0.00            
ATOM    187  H21 EU9     2       9.520   9.600   9.020  1.00  0.00            
ATOM    188  H22 EU9     2       7.350   8.540   8.990  1.00  0.00            
ATOM    189  H23 EU9     2       5.930   8.440  11.050  1.00  0.00            
ATOM    190  H24 EU9     2       8.680  11.080  12.960  1.00  0.00            
ATOM    191  H25 EU9     2       7.380  16.440  12.120  1.00  0.00            
ATOM    192  H26 EU9     2       7.180  19.740   9.860  1.00  0.00            
TER
ENDMDL
MODEL        1
ATOM      1  H1  ACD     1      19.010  12.380  19.490  1.00  0.00            
ATOM      2  O1  ACD     1      19.840  12.720  19.850  1.00  0.00            
ATOM      3  C1  ACD     1      20.630  13.270  18.850  1.00  0.00            
ATOM      4  H2  ACD     1      21.670  13.140  19.160  1.00  0.00            
ATOM      5  H3  ACD     1      20.390  14.340  18.780  1.00  0.00            
ATOM      6  C2  ACD     1      20.470  12.530  17.600  1.00  0.00            
ATOM      7  H4  ACD     1      20.780  11.490  17.740  1.00  0.00            
ATOM      8  O2  ACD     1      19.070  12.500  17.330  1.00  0.00            
ATOM      9  C3  ACD     1      18.740  11.750  16.170  1.00  0.00            
ATOM     10  H5  ACD     1      17.660  11.680  16.010  1.00  0.00            
ATOM     11  O3  ACD     1      19.230  10.400  16.330  1.00  0.00            
ATOM     12  C4  ACD     1      18.210   9.420  16.540  1.00  0.00            
ATOM     13  H6  ACD     1      17.230   9.900  16.630  1.00  0.00            
ATOM     14  C5  ACD     1      18.210   8.500  15.200  1.00  0.00            
ATOM     15  H7  ACD     1      19.280   8.300  15.050  1.00  0.00            
ATOM     16  O4  ACD     1      17.700   9.320  14.140  1.00  0.00            
ATOM     17  H8  ACD     1      18.260  10.100  14.140  1.00  0.00            
ATOM     18  C6  ACD     1      17.480   7.220  15.490  1.00  0.00            
ATOM     19  H9  ACD     1      16.400   7.390  15.560  1.00  0.00            
ATOM     20  O5  ACD     1      17.720   6.350  14.380  1.00  0.00            
ATOM     21  H10 ACD     1      17.270   6.690  13.600  1.00  0.00            
ATOM     22  C7  ACD     1      17.980   6.600  16.830  1.00  0.00            
ATOM     23  H11 ACD     1      17.430   5.680  17.040  1.00  0.00            
ATOM     24  O6  ACD     1      17.730   7.510  17.910  1.00  0.00            
ATOM     25  C8  ACD     1      18.590   8.650  17.800  1.00  0.00            
ATOM     26  H12 ACD     1      19.660   8.400  17.750  1.00  0.00            
ATOM     27  C9  ACD     1      18.400   9.540  19.030  1.00  0.00            
ATOM     28  H13 ACD     1      18.550   8.900  19.910  1.00  0.00            
ATOM     29  H14 ACD     1      19.200  10.290  18.940  1.00  0.00            
ATOM     30  O7  ACD     1      17.160  10.150  19.220  1.00  0.00            
ATOM     31  H15 ACD     1      16.460   9.540  18.980  1.00  0.00            
ATOM     32  O8  ACD     1      19.390   6.330  16.740  1.00  0.00            
ATOM     33  C10 ACD     1      19.730   5.050  17.380  1.00  0.00            
ATOM     34  H16 ACD     1      18.950   4.620  18.010  1.00  0.00            
ATOM     35  C11 ACD     1      20.050   4.140  16.180  1.00  0.00            
ATOM     36  H17 ACD     1      20.770   4.720  15.580  1.00  0.00            
ATOM     37  O9  ACD     1      18.840   3.900  15.360  1.00  0.00            
ATOM     38  H18 ACD     1      18.590   4.790  15.110  1.00  0.00            
ATOM     39  C12 ACD     1      20.740   2.880  16.700  1.00  0.00            
ATOM     40  H19 ACD     1      20.040   2.350  17.360  1.00  0.00            
ATOM     41  O10 ACD     1      21.200   1.950  15.700  1.00  0.00            
ATOM     42  H20 ACD     1      21.790   2.470  15.150  1.00  0.00            
ATOM     43  C13 ACD     1      21.960   3.290  17.530  1.00  0.00            
ATOM     44  H21 ACD     1      22.330   2.330  17.910  1.00  0.00            
ATOM     45  O11 ACD     1      21.500   4.150  18.640  1.00  0.00            
ATOM     46  C14 ACD     1      20.910   5.340  18.280  1.00  0.00            
ATOM     47  H22 ACD     1      21.630   5.950  17.720  1.00  0.00            
ATOM     48  C15 ACD     1      20.550   6.120  19.520  1.00  0.00            
ATOM     49  H23 ACD     1      21.410   6.010  20.190  1.00  0.00            
ATOM     50  H24 ACD     1      20.420   7.150  19.160  1.00  0.00            
ATOM     51  O12 ACD     1      19.430   5.630  20.240  1.00  0.00            
ATOM     52  H25 ACD     1      19.740   4.830  20.680  1.00  0.00            
ATOM     53  O13 ACD     1      22.980   4.040  16.830  1.00  0.00            
ATOM     54  C16 ACD     1      24.160   3.400  16.420  1.00  0.00            
ATOM     55  H26 ACD     1      24.130   2.300  16.490  1.00  0.00            
ATOM     56  C17 ACD     1      24.370   3.870  15.000  1.00  0.00            
ATOM     57  H27 ACD     1      24.090   4.930  15.000  1.00  0.00            
ATOM     58  O14 ACD     1      23.550   3.110  14.060  1.00  0.00            
ATOM     59  H28 ACD     1      23.730   3.490  13.200  1.00  0.00            
ATOM     60  C18 ACD     1      25.870   3.830  14.580  1.00  0.00            
ATOM     61  H29 ACD     1      26.220   2.790  14.510  1.00  0.00            
ATOM     62  O15 ACD     1      26.020   4.600  13.380  1.00  0.00            
ATOM     63  H30 ACD     1      26.950   4.650  13.150  1.00  0.00            
ATOM     64  C19 ACD     1      26.690   4.600  15.650  1.00  0.00            
ATOM     65  H31 ACD     1      27.760   4.590  15.410  1.00  0.00            
ATOM     66  O16 ACD     1      26.490   3.920  16.880  1.00  0.00            
ATOM     67  C20 ACD     1      25.180   3.870  17.420  1.00  0.00            
ATOM     68  H32 ACD     1      24.950   4.890  17.770  1.00  0.00            
ATOM     69  C21 ACD     1      25.190   2.890  18.590  1.00  0.00            
ATOM     70  H33 ACD     1      25.880   3.320  19.320  1.00  0.00            
ATOM     71  H34 ACD     1      24.180   2.800  19.020  1.00  0.00            
ATOM     72  O17 ACD     1      25.610   1.560  18.290  1.00  0.00            
ATOM     73  H35 ACD     1      26.560   1.620  18.240  1.00  0.00            
ATOM     74  O18 ACD     1      26.220   5.870  15.800  1.00  0.00            
ATOM     75  C22 ACD     1      27.030   6.950  15.470  1.00  0.00            
ATOM     76  H36 ACD     1      27.870   6.670  14.810  1.00  0.00            
ATOM     77  C23 ACD     1      26.170   7.910  14.580  1.00  0.00            
ATOM     78  H37 ACD     1      25.310   8.320  15.130  1.00  0.00            
ATOM     79  O19 ACD     1      25.600   7.260  13.430  1.00  0.00            
ATOM     80  H38 ACD     1      25.650   6.320  13.610  1.00  0.00            
ATOM     81  C24 ACD     1      27.020   9.090  14.100  1.00  0.00            
ATOM     82  H39 ACD     1      28.020   8.770  13.800  1.00  0.00            
ATOM     83  O20 ACD     1      26.240   9.930  13.230  1.00  0.00            
ATOM     84  H40 ACD     1      25.840   9.290  12.630  1.00  0.00            
ATOM     85  C25 ACD     1      27.330   9.870  15.470  1.00  0.00            
ATOM     86  H41 ACD     1      27.990  10.740  15.440  1.00  0.00            
ATOM     87  O21 ACD     1      28.050   9.030  16.330  1.00  0.00            
ATOM     88  C26 ACD     1      27.530   7.700  16.700  1.00  0.00            
ATOM     89  H42 ACD     1      26.690   7.840  17.390  1.00  0.00            
ATOM     90  C27 ACD     1      28.520   6.760  17.370  1.00  0.00            
ATOM     91  H43 ACD     1      28.890   7.220  18.300  1.00  0.00            
ATOM     92  H44 ACD     1      28.010   5.830  17.670  1.00  0.00            
ATOM     93  O22 ACD     1      29.620   6.410  16.550  1.00  0.00            
ATOM     94  H45 ACD     1      30.280   6.010  17.130  1.00  0.00            
ATOM     95  O23 ACD     1      26.120  10.290  16.170  1.00  0.00            
ATOM     96  C28 ACD     1      25.880  11.680  16.390  1.00  0.00            
ATOM     97  H46 ACD     1      26.770  12.310  16.430  1.00  0.00            
ATOM     98  C29 ACD     1      25.150  11.820  17.790  1.00  0.00            
ATOM     99  H47 ACD     1      24.340  11.100  17.680  1.00  0.00            
ATOM    100  O24 ACD     1      24.530  13.170  17.930  1.00  0.00            
ATOM    101  C30 ACD     1      25.950  11.430  19.000  1.00  0.00            
ATOM    102  H48 ACD     1      25.370  11.640  19.920  1.00  0.00            
ATOM    103  H49 ACD     1      26.150  10.360  18.930  1.00  0.00            
ATOM    104  O25 ACD     1      27.170  12.140  19.080  1.00  0.00            
ATOM    105  H50 ACD     1      27.310  12.730  18.330  1.00  0.00            
ATOM    106  C31 ACD     1      25.090  12.310  15.230  1.00  0.00            
ATOM    107  H51 ACD     1      24.160  11.730  15.190  1.00  0.00            
ATOM    108  O26 ACD     1      25.850  12.340  13.990  1.00  0.00            
ATOM    109  H52 ACD     1      26.170  11.450  13.820  1.00  0.00            
ATOM    110  C32 ACD     1      24.540  13.670  15.670  1.00  0.00            
ATOM    111  H53 ACD     1      25.340  14.410  15.820  1.00  0.00            
ATOM    112  O27 ACD     1      23.720  14.300  14.660  1.00  0.00            
ATOM    113  H54 ACD     1      24.300  14.870  14.150  1.00  0.00            
ATOM    114  C33 ACD     1      23.730  13.560  16.880  1.00  0.00            
ATOM    115  H55 ACD     1      23.440  14.570  17.170  1.00  0.00            
ATOM    116  O28 ACD     1      22.590  12.730  16.810  1.00  0.00            
ATOM    117  C34 ACD     1      21.250  13.110  16.420  1.00  0.00            
ATOM    118  H56 ACD     1      21.090  14.200  16.440  1.00  0.00            
ATOM    119  C35 ACD     1      20.820  12.630  15.010  1.00  0.00            
ATOM    120  H57 ACD     1      21.300  11.660  14.850  1.00  0.00            
ATOM    121  O29 ACD     1      21.250  13.660  14.200  1.00  0.00            
ATOM    122  H58 ACD     1      22.190  13.820  14.340  1.00  0.00            
ATOM    123  C36 ACD     1      19.270  12.460  14.890  1.00  0.00            
ATOM    124  H59 ACD     1      18.960  13.510  15.030  1.00  0.00            
ATOM    125  O30 ACD     1      18.850  11.760  13.730  1.00  0.00            
ATOM    126  H60 ACD     1      19.270  12.320  13.080  1.00  0.00            
ATOM    127  C1  EU9     2      26.090   1.020   7.000  1.00  0.00            
ATOM    128  S1  EU9     2      24.990   0.030   8.080  1.00  0.00            
ATOM    129  O1  EU9     2      25.900  -0.540   9.090  1.00  0.00            
ATOM    130  O2  EU9     2      24.150  -0.820   7.240  1.00  0.00            
ATOM    131  C2  EU9     2      23.950   1.290   8.840  1.00  0.00            
ATOM    132  C3  EU9     2      23.010   0.680   9.830  1.00  0.00            
ATOM    133  N1  EU9     2      22.230   1.790  10.340  1.00  0.00            
ATOM    134  C4  EU9     2      21.130   1.450  11.230  1.00  0.00            
ATOM    135  C5  EU9     2      20.360   2.700  11.630  1.00  0.00            
ATOM    136  C6  EU9     2      18.960   2.900  11.740  1.00  0.00            
ATOM    137  C7  EU9     2      18.820   4.280  12.130  1.00  0.00            
ATOM    138  C8  EU9     2      20.100   4.720  12.210  1.00  0.00            
ATOM    139  C9  EU9     2      20.360   6.130  12.230  1.00  0.00            
ATOM    140  C10 EU9     2      20.020   6.970  11.110  1.00  0.00            
ATOM    141  C11 EU9     2      20.540   8.300  11.140  1.00  0.00            
ATOM    142  C12 EU9     2      21.230   8.880  12.170  1.00  0.00            
ATOM    143  N2  EU9     2      21.730  10.110  12.110  1.00  0.00            
ATOM    144  C13 EU9     2      22.400  10.560  13.150  1.00  0.00            
ATOM    145  N3  EU9     2      22.740   9.840  14.210  1.00  0.00            
ATOM    146  C14 EU9     2      22.380   8.590  14.260  1.00  0.00            
ATOM    147  N4  EU9     2      22.830   7.860  15.320  1.00  0.00            
ATOM    148  C15 EU9     2      22.980   8.190  16.650  1.00  0.00            
ATOM    149  C16 EU9     2      22.230   9.230  17.250  1.00  0.00            
ATOM    150  C17 EU9     2      22.420   9.500  18.630  1.00  0.00            
ATOM    151  C18 EU9     2      23.300   8.760  19.460  1.00  0.00            
ATOM    152  O3  EU9     2      23.440   8.970  20.860  1.00  0.00            
ATOM    153  C19 EU9     2      23.060  10.130  21.570  1.00  0.00            
ATOM    154  C20 EU9     2      21.570   9.980  22.050  1.00  0.00            
ATOM    155  C21 EU9     2      20.750  11.090  22.480  1.00  0.00            
ATOM    156  C22 EU9     2      19.460  11.020  22.910  1.00  0.00            
ATOM    157  C23 EU9     2      18.830   9.770  23.000  1.00  0.00            
ATOM    158  C24 EU9     2      19.560   8.650  22.690  1.00  0.00            
ATOM    159  F1  EU9     2      18.810   7.550  22.600  1.00  0.00            
ATOM    160  C25 EU9     2      20.880   8.720  22.280  1.00  0.00            
ATOM    161  C26 EU9     2      24.020   7.730  18.840  1.00  0.00            
ATOM    162  Cl1 EU9     2      25.120   6.770  19.840  1.00  0.00            
ATOM    163  C27 EU9     2      23.810   7.410  17.510  1.00  0.00            
ATOM    164  C28 EU9     2      21.650   7.970  13.190  1.00  0.00            
ATOM    165  C29 EU9     2      21.240   6.610  13.220  1.00  0.00            
ATOM    166  O4  EU9     2      21.110   3.800  11.950  1.00  0.00            
ATOM    167  H1  EU9     2      25.560   1.890   6.610  1.00  0.00            
ATOM    168  H2  EU9     2      26.870   1.330   7.700  1.00  0.00            
ATOM    169  H3  EU9     2      26.570   0.360   6.270  1.00  0.00            
ATOM    170  H4  EU9     2      23.390   1.890   8.120  1.00  0.00            
ATOM    171  H5  EU9     2      24.650   1.910   9.420  1.00  0.00            
ATOM    172  H6  EU9     2      23.650   0.240  10.610  1.00  0.00            
ATOM    173  H7  EU9     2      22.360  -0.110   9.430  1.00  0.00            
ATOM    174  H8  EU9     2      22.740   2.500  10.860  1.00  0.00            
ATOM    175  H9  EU9     2      21.490   0.960  12.140  1.00  0.00            
ATOM    176  H10 EU9     2      20.450   0.740  10.740  1.00  0.00            
ATOM    177  H11 EU9     2      18.220   2.120  11.630  1.00  0.00            
ATOM    178  H12 EU9     2      17.890   4.820  12.280  1.00  0.00            
ATOM    179  H13 EU9     2      19.660   6.510  10.200  1.00  0.00            
ATOM    180  H14 EU9     2      20.210   8.910  10.300  1.00  0.00            
ATOM    181  H15 EU9     2      22.790  11.570  13.060  1.00  0.00            
ATOM    182  H16 EU9     2      23.040   6.900  15.090  1.00  0.00            
ATOM    183  H17 EU9     2      21.530   9.850  16.700  1.00  0.00            
ATOM    184  H18 EU9     2      21.810  10.270  19.090  1.00  0.00            
ATOM    185  H19 EU9     2      23.040  10.970  20.860  1.00  0.00            
ATOM    186  H20 EU9     2      23.730  10.350  22.410  1.00  0.00            
ATOM    187  H21 EU9     2      21.160  12.100  22.450  1.00  0.00            
ATOM    188  H22 EU9     2      18.900  11.930  23.070  1.00  0.00            
ATOM    189  H23 EU9     2      17.800   9.720  23.320  1.00  0.00            
ATOM    190  H24 EU9     2      21.430   7.820  22.030  1.00  0.00            
ATOM    191  H25 EU9     2      24.200   6.480  17.090  1.00  0.00            
ATOM    192  H26 EU9     2      21.510   6.010  14.090  1.00  0.00            
TER
ENDMDL
MODEL        1
ATOM      1  H1  ACD     1      24.150  23.840   9.640  1.00  0.00            
ATOM      2  O1  ACD     1      24.070  24.790   9.740  1.00  0.00            
ATOM      3  C1  ACD     1      23.220  25.210   8.660  1.00  0.00            
ATOM      4  H2  ACD     1      23.740  25.440   7.720  1.00  0.00            
ATOM      5  H3  ACD     1      22.810  26.160   9.030  1.00  0.00            
ATOM      6  C2  ACD     1      22.140  24.210   8.270  1.00  0.00            
ATOM      7  H4  ACD     1      21.470  24.770   7.610  1.00  0.00            
ATOM      8  O2  ACD     1      22.710  23.100   7.590  1.00  0.00            
ATOM      9  C3  ACD     1      21.800  22.060   7.260  1.00  0.00            
ATOM     10  H5  ACD     1      22.400  21.260   6.830  1.00  0.00            
ATOM     11  O3  ACD     1      20.770  22.580   6.360  1.00  0.00            
ATOM     12  C4  ACD     1      20.150  21.610   5.550  1.00  0.00            
ATOM     13  H6  ACD     1      20.560  20.600   5.620  1.00  0.00            
ATOM     14  C5  ACD     1      18.590  21.640   5.900  1.00  0.00            
ATOM     15  H7  ACD     1      18.220  22.640   6.160  1.00  0.00            
ATOM     16  O4  ACD     1      18.330  20.760   7.020  1.00  0.00            
ATOM     17  H8  ACD     1      17.390  20.590   7.120  1.00  0.00            
ATOM     18  C6  ACD     1      17.730  21.390   4.700  1.00  0.00            
ATOM     19  H9  ACD     1      17.660  20.300   4.590  1.00  0.00            
ATOM     20  O5  ACD     1      16.390  21.740   4.870  1.00  0.00            
ATOM     21  H10 ACD     1      16.160  21.190   5.630  1.00  0.00            
ATOM     22  C7  ACD     1      18.220  21.910   3.420  1.00  0.00            
ATOM     23  H11 ACD     1      17.620  21.590   2.560  1.00  0.00            
ATOM     24  O6  ACD     1      19.550  21.570   3.200  1.00  0.00            
ATOM     25  C8  ACD     1      20.500  22.090   4.120  1.00  0.00            
ATOM     26  H12 ACD     1      20.440  23.180   4.010  1.00  0.00            
ATOM     27  C9  ACD     1      21.930  21.880   3.660  1.00  0.00            
ATOM     28  H13 ACD     1      21.960  22.320   2.660  1.00  0.00            
ATOM     29  H14 ACD     1      22.620  22.470   4.280  1.00  0.00            
ATOM     30  O7  ACD     1      22.330  20.490   3.510  1.00  0.00            
ATOM     31  H15 ACD     1      21.680  20.130   2.900  1.00  0.00            
ATOM     32  O8  ACD     1      18.090  23.330   3.420  1.00  0.00            
ATOM     33  C10 ACD     1      17.580  24.040   2.300  1.00  0.00            
ATOM     34  H16 ACD     1      17.420  23.320   1.480  1.00  0.00            
ATOM     35  C11 ACD     1      16.260  24.590   2.830  1.00  0.00            
ATOM     36  H17 ACD     1      16.430  25.020   3.830  1.00  0.00            
ATOM     37  O9  ACD     1      15.280  23.500   3.000  1.00  0.00            
ATOM     38  H18 ACD     1      15.730  22.880   3.580  1.00  0.00            
ATOM     39  C12 ACD     1      15.710  25.760   2.020  1.00  0.00            
ATOM     40  H19 ACD     1      15.390  25.300   1.070  1.00  0.00            
ATOM     41  O10 ACD     1      14.600  26.410   2.650  1.00  0.00            
ATOM     42  H20 ACD     1      13.830  25.870   2.450  1.00  0.00            
ATOM     43  C13 ACD     1      16.760  26.730   1.690  1.00  0.00            
ATOM     44  H21 ACD     1      16.510  27.460   0.910  1.00  0.00            
ATOM     45  O11 ACD     1      17.840  26.070   1.080  1.00  0.00            
ATOM     46  C14 ACD     1      18.520  25.140   1.900  1.00  0.00            
ATOM     47  H22 ACD     1      19.030  25.570   2.780  1.00  0.00            
ATOM     48  C15 ACD     1      19.640  24.550   1.070  1.00  0.00            
ATOM     49  H23 ACD     1      20.120  23.750   1.650  1.00  0.00            
ATOM     50  H24 ACD     1      19.190  24.050   0.200  1.00  0.00            
ATOM     51  O12 ACD     1      20.600  25.550   0.540  1.00  0.00            
ATOM     52  H25 ACD     1      20.120  26.090  -0.100  1.00  0.00            
ATOM     53  O13 ACD     1      17.190  27.370   2.890  1.00  0.00            
ATOM     54  C16 ACD     1      17.160  28.780   2.780  1.00  0.00            
ATOM     55  H26 ACD     1      17.200  29.120   1.740  1.00  0.00            
ATOM     56  C17 ACD     1      15.830  29.330   3.380  1.00  0.00            
ATOM     57  H27 ACD     1      15.660  28.980   4.410  1.00  0.00            
ATOM     58  O14 ACD     1      14.760  29.030   2.590  1.00  0.00            
ATOM     59  H28 ACD     1      14.630  28.070   2.540  1.00  0.00            
ATOM     60  C18 ACD     1      15.960  30.830   3.610  1.00  0.00            
ATOM     61  H29 ACD     1      16.100  31.280   2.620  1.00  0.00            
ATOM     62  O15 ACD     1      14.800  31.290   4.330  1.00  0.00            
ATOM     63  H30 ACD     1      14.670  30.830   5.170  1.00  0.00            
ATOM     64  C19 ACD     1      17.190  31.110   4.490  1.00  0.00            
ATOM     65  H31 ACD     1      17.390  32.120   4.850  1.00  0.00            
ATOM     66  O16 ACD     1      18.310  30.640   3.730  1.00  0.00            
ATOM     67  C20 ACD     1      18.430  29.250   3.520  1.00  0.00            
ATOM     68  H32 ACD     1      18.670  28.790   4.490  1.00  0.00            
ATOM     69  C21 ACD     1      19.660  28.990   2.670  1.00  0.00            
ATOM     70  H33 ACD     1      20.360  29.590   3.260  1.00  0.00            
ATOM     71  H34 ACD     1      19.870  27.910   2.680  1.00  0.00            
ATOM     72  O17 ACD     1      19.730  29.580   1.410  1.00  0.00            
ATOM     73  H35 ACD     1      19.710  30.520   1.600  1.00  0.00            
ATOM     74  O18 ACD     1      17.250  30.310   5.680  1.00  0.00            
ATOM     75  C22 ACD     1      16.600  30.850   6.890  1.00  0.00            
ATOM     76  H36 ACD     1      15.940  31.710   6.720  1.00  0.00            
ATOM     77  C23 ACD     1      15.780  29.660   7.340  1.00  0.00            
ATOM     78  H37 ACD     1      16.290  28.760   6.970  1.00  0.00            
ATOM     79  O19 ACD     1      14.560  29.610   6.650  1.00  0.00            
ATOM     80  H38 ACD     1      14.340  28.670   6.680  1.00  0.00            
ATOM     81  C24 ACD     1      15.640  29.450   8.840  1.00  0.00            
ATOM     82  H39 ACD     1      14.800  30.080   9.150  1.00  0.00            
ATOM     83  O20 ACD     1      15.200  28.110   9.040  1.00  0.00            
ATOM     84  H40 ACD     1      15.840  27.730   9.660  1.00  0.00            
ATOM     85  C25 ACD     1      16.860  29.770   9.640  1.00  0.00            
ATOM     86  H41 ACD     1      16.570  29.730  10.700  1.00  0.00            
ATOM     87  O21 ACD     1      17.330  31.030   9.260  1.00  0.00            
ATOM     88  C26 ACD     1      17.710  31.200   7.850  1.00  0.00            
ATOM     89  H42 ACD     1      18.580  30.570   7.630  1.00  0.00            
ATOM     90  C27 ACD     1      18.190  32.600   7.630  1.00  0.00            
ATOM     91  H43 ACD     1      18.720  32.950   8.530  1.00  0.00            
ATOM     92  H44 ACD     1      19.000  32.530   6.890  1.00  0.00            
ATOM     93  O22 ACD     1      17.240  33.620   7.380  1.00  0.00            
ATOM     94  H45 ACD     1      16.620  33.650   8.110  1.00  0.00            
ATOM     95  O23 ACD     1      17.890  28.760   9.350  1.00  0.00            
ATOM     96  C28 ACD     1      18.500  28.010  10.380  1.00  0.00            
ATOM     97  H46 ACD     1      18.280  28.420  11.370  1.00  0.00            
ATOM     98  C29 ACD     1      20.050  27.990  10.290  1.00  0.00            
ATOM     99  H47 ACD     1      20.320  27.770   9.240  1.00  0.00            
ATOM    100  O24 ACD     1      20.720  26.900  11.070  1.00  0.00            
ATOM    101  C30 ACD     1      20.760  29.300  10.730  1.00  0.00            
ATOM    102  H48 ACD     1      21.850  29.200  10.600  1.00  0.00            
ATOM    103  H49 ACD     1      20.480  30.140  10.090  1.00  0.00            
ATOM    104  O25 ACD     1      20.280  29.610  12.130  1.00  0.00            
ATOM    105  H50 ACD     1      20.590  28.870  12.650  1.00  0.00            
ATOM    106  C31 ACD     1      17.880  26.550  10.300  1.00  0.00            
ATOM    107  H51 ACD     1      17.920  26.200   9.260  1.00  0.00            
ATOM    108  O26 ACD     1      16.550  26.560  10.680  1.00  0.00            
ATOM    109  H52 ACD     1      16.560  26.830  11.610  1.00  0.00            
ATOM    110  C32 ACD     1      18.700  25.610  11.210  1.00  0.00            
ATOM    111  H53 ACD     1      18.620  25.950  12.250  1.00  0.00            
ATOM    112  O27 ACD     1      18.090  24.340  11.170  1.00  0.00            
ATOM    113  H54 ACD     1      17.140  24.410  11.290  1.00  0.00            
ATOM    114  C33 ACD     1      20.160  25.550  10.890  1.00  0.00            
ATOM    115  H55 ACD     1      20.710  24.980  11.650  1.00  0.00            
ATOM    116  O28 ACD     1      20.340  24.940   9.590  1.00  0.00            
ATOM    117  C34 ACD     1      21.150  23.810   9.430  1.00  0.00            
ATOM    118  H56 ACD     1      21.790  23.680  10.320  1.00  0.00            
ATOM    119  C35 ACD     1      20.260  22.640   9.200  1.00  0.00            
ATOM    120  H57 ACD     1      19.530  22.840   8.400  1.00  0.00            
ATOM    121  O29 ACD     1      19.720  22.280  10.490  1.00  0.00            
ATOM    122  H58 ACD     1      19.310  23.070  10.840  1.00  0.00            
ATOM    123  C36 ACD     1      21.170  21.530   8.630  1.00  0.00            
ATOM    124  H59 ACD     1      21.960  21.290   9.350  1.00  0.00            
ATOM    125  O30 ACD     1      20.510  20.310   8.430  1.00  0.00            
ATOM    126  H60 ACD     1      19.740  20.550   7.920  1.00  0.00            
ATOM    127  C1  EU9     2       8.340  34.590   3.410  1.00  0.00            
ATOM    128  S1  EU9     2       7.630  33.310   2.450  1.00  0.00            
ATOM    129  O1  EU9     2       7.920  33.660   1.080  1.00  0.00            
ATOM    130  O2  EU9     2       6.250  33.320   2.850  1.00  0.00            
ATOM    131  C2  EU9     2       8.490  31.910   3.050  1.00  0.00            
ATOM    132  C3  EU9     2      10.020  31.790   3.250  1.00  0.00            
ATOM    133  N1  EU9     2      10.260  30.370   3.460  1.00  0.00            
ATOM    134  C4  EU9     2      11.640  29.910   3.750  1.00  0.00            
ATOM    135  C5  EU9     2      11.670  28.480   4.130  1.00  0.00            
ATOM    136  C6  EU9     2      10.620  27.620   4.330  1.00  0.00            
ATOM    137  C7  EU9     2      11.130  26.400   4.790  1.00  0.00            
ATOM    138  C8  EU9     2      12.460  26.670   4.980  1.00  0.00            
ATOM    139  C9  EU9     2      13.340  25.780   5.740  1.00  0.00            
ATOM    140  C10 EU9     2      12.780  24.690   6.370  1.00  0.00            
ATOM    141  C11 EU9     2      13.610  23.930   7.230  1.00  0.00            
ATOM    142  C12 EU9     2      14.990  24.140   7.340  1.00  0.00            
ATOM    143  N2  EU9     2      15.650  23.360   8.190  1.00  0.00            
ATOM    144  C13 EU9     2      16.980  23.550   8.290  1.00  0.00            
ATOM    145  N3  EU9     2      17.630  24.470   7.570  1.00  0.00            
ATOM    146  C14 EU9     2      16.910  25.280   6.750  1.00  0.00            
ATOM    147  N4  EU9     2      17.660  26.240   6.110  1.00  0.00            
ATOM    148  C15 EU9     2      18.990  26.540   6.320  1.00  0.00            
ATOM    149  C16 EU9     2      19.980  25.710   5.760  1.00  0.00            
ATOM    150  C17 EU9     2      21.290  26.140   5.600  1.00  0.00            
ATOM    151  C18 EU9     2      21.650  27.450   5.880  1.00  0.00            
ATOM    152  O3  EU9     2      22.990  27.830   5.710  1.00  0.00            
ATOM    153  C19 EU9     2      23.580  27.930   4.460  1.00  0.00            
ATOM    154  C20 EU9     2      25.060  27.760   4.620  1.00  0.00            
ATOM    155  C21 EU9     2      25.650  26.510   4.870  1.00  0.00            
ATOM    156  C22 EU9     2      27.040  26.450   5.140  1.00  0.00            
ATOM    157  C23 EU9     2      27.860  27.630   5.140  1.00  0.00            
ATOM    158  C24 EU9     2      27.260  28.880   4.880  1.00  0.00            
ATOM    159  F1  EU9     2      27.990  29.990   4.870  1.00  0.00            
ATOM    160  C25 EU9     2      25.910  28.890   4.590  1.00  0.00            
ATOM    161  C26 EU9     2      20.750  28.340   6.430  1.00  0.00            
ATOM    162  Cl1 EU9     2      21.270  29.950   6.920  1.00  0.00            
ATOM    163  C27 EU9     2      19.390  27.870   6.600  1.00  0.00            
ATOM    164  C28 EU9     2      15.560  25.170   6.600  1.00  0.00            
ATOM    165  C29 EU9     2      14.710  25.990   5.810  1.00  0.00            
ATOM    166  O4  EU9     2      12.810  28.000   4.700  1.00  0.00            
ATOM    167  H1  EU9     2       7.810  35.490   3.070  1.00  0.00            
ATOM    168  H2  EU9     2       8.190  34.390   4.480  1.00  0.00            
ATOM    169  H3  EU9     2       9.400  34.710   3.160  1.00  0.00            
ATOM    170  H4  EU9     2       8.140  31.140   2.350  1.00  0.00            
ATOM    171  H5  EU9     2       7.970  31.600   3.960  1.00  0.00            
ATOM    172  H6  EU9     2      10.330  32.420   4.090  1.00  0.00            
ATOM    173  H7  EU9     2      10.470  32.230   2.360  1.00  0.00            
ATOM    174  H8  EU9     2       9.710  30.160   4.290  1.00  0.00            
ATOM    175  H9  EU9     2      12.110  30.390   4.620  1.00  0.00            
ATOM    176  H10 EU9     2      12.300  30.180   2.910  1.00  0.00            
ATOM    177  H11 EU9     2       9.590  27.820   4.080  1.00  0.00            
ATOM    178  H12 EU9     2      10.580  25.490   4.990  1.00  0.00            
ATOM    179  H13 EU9     2      11.700  24.610   6.390  1.00  0.00            
ATOM    180  H14 EU9     2      13.120  23.250   7.920  1.00  0.00            
ATOM    181  H15 EU9     2      17.560  22.960   9.000  1.00  0.00            
ATOM    182  H16 EU9     2      17.100  26.750   5.430  1.00  0.00            
ATOM    183  H17 EU9     2      19.650  24.760   5.340  1.00  0.00            
ATOM    184  H18 EU9     2      21.980  25.450   5.130  1.00  0.00            
ATOM    185  H19 EU9     2      23.360  28.880   3.960  1.00  0.00            
ATOM    186  H20 EU9     2      23.040  27.130   3.920  1.00  0.00            
ATOM    187  H21 EU9     2      25.000  25.640   4.970  1.00  0.00            
ATOM    188  H22 EU9     2      27.500  25.510   5.390  1.00  0.00            
ATOM    189  H23 EU9     2      28.910  27.540   5.400  1.00  0.00            
ATOM    190  H24 EU9     2      25.440  29.870   4.500  1.00  0.00            
ATOM    191  H25 EU9     2      18.590  28.560   6.860  1.00  0.00            
ATOM    192  H26 EU9     2      15.170  26.700   5.120  1.00  0.00            
TER
ENDMDL
MODEL        1
ATOM      1  H1  ACD     1      11.040  34.200   0.680  1.00  0.00            
ATOM      2  O1  ACD     1      10.420  33.530   0.380  1.00  0.00            
ATOM      3  C1  ACD     1       9.520  33.320   1.550  1.00  0.00            
ATOM      4  H2  ACD     1       8.850  32.470   1.390  1.00  0.00            
ATOM      5  H3  ACD     1       8.910  34.240   1.580  1.00  0.00            
ATOM      6  C2  ACD     1      10.320  33.040   2.820  1.00  0.00            
ATOM      7  H4  ACD     1      10.860  32.090   2.750  1.00  0.00            
ATOM      8  O2  ACD     1      11.210  34.160   2.920  1.00  0.00            
ATOM      9  C3  ACD     1      11.960  34.240   4.050  1.00  0.00            
ATOM     10  H5  ACD     1      12.550  35.160   3.970  1.00  0.00            
ATOM     11  O3  ACD     1      12.830  33.220   4.160  1.00  0.00            
ATOM     12  C4  ACD     1      14.240  33.490   3.970  1.00  0.00            
ATOM     13  H6  ACD     1      14.530  34.520   3.730  1.00  0.00            
ATOM     14  C5  ACD     1      14.880  33.190   5.330  1.00  0.00            
ATOM     15  H7  ACD     1      14.440  32.240   5.640  1.00  0.00            
ATOM     16  O4  ACD     1      14.640  34.230   6.220  1.00  0.00            
ATOM     17  H8  ACD     1      13.730  34.060   6.460  1.00  0.00            
ATOM     18  C6  ACD     1      16.390  32.890   5.100  1.00  0.00            
ATOM     19  H9  ACD     1      16.780  33.840   4.710  1.00  0.00            
ATOM     20  O5  ACD     1      17.080  32.440   6.250  1.00  0.00            
ATOM     21  H10 ACD     1      16.540  31.760   6.650  1.00  0.00            
ATOM     22  C7  ACD     1      16.590  31.750   3.970  1.00  0.00            
ATOM     23  H11 ACD     1      17.670  31.640   3.830  1.00  0.00            
ATOM     24  O6  ACD     1      16.000  32.380   2.790  1.00  0.00            
ATOM     25  C8  ACD     1      14.630  32.580   2.850  1.00  0.00            
ATOM     26  H12 ACD     1      14.190  31.590   3.000  1.00  0.00            
ATOM     27  C9  ACD     1      14.140  33.020   1.540  1.00  0.00            
ATOM     28  H13 ACD     1      14.620  32.500   0.700  1.00  0.00            
ATOM     29  H14 ACD     1      13.070  32.750   1.600  1.00  0.00            
ATOM     30  O7  ACD     1      14.300  34.400   1.310  1.00  0.00            
ATOM     31  H15 ACD     1      15.210  34.690   1.230  1.00  0.00            
ATOM     32  O8  ACD     1      15.920  30.530   4.390  1.00  0.00            
ATOM     33  C10 ACD     1      16.750  29.570   5.090  1.00  0.00            
ATOM     34  H16 ACD     1      17.640  30.030   5.550  1.00  0.00            
ATOM     35  C11 ACD     1      15.730  29.080   6.190  1.00  0.00            
ATOM     36  H17 ACD     1      14.720  28.910   5.790  1.00  0.00            
ATOM     37  O9  ACD     1      15.810  29.960   7.360  1.00  0.00            
ATOM     38  H18 ACD     1      15.300  29.550   8.060  1.00  0.00            
ATOM     39  C12 ACD     1      16.230  27.740   6.660  1.00  0.00            
ATOM     40  H19 ACD     1      17.180  27.890   7.170  1.00  0.00            
ATOM     41  O10 ACD     1      15.310  27.210   7.660  1.00  0.00            
ATOM     42  H20 ACD     1      14.960  26.440   7.200  1.00  0.00            
ATOM     43  C13 ACD     1      16.390  26.750   5.540  1.00  0.00            
ATOM     44  H21 ACD     1      16.580  25.760   5.960  1.00  0.00            
ATOM     45  O11 ACD     1      17.450  27.270   4.720  1.00  0.00            
ATOM     46  C14 ACD     1      17.220  28.510   4.090  1.00  0.00            
ATOM     47  H22 ACD     1      16.360  28.330   3.440  1.00  0.00            
ATOM     48  C15 ACD     1      18.350  28.910   3.200  1.00  0.00            
ATOM     49  H23 ACD     1      18.550  28.090   2.500  1.00  0.00            
ATOM     50  H24 ACD     1      18.000  29.760   2.610  1.00  0.00            
ATOM     51  O12 ACD     1      19.450  29.200   3.900  1.00  0.00            
ATOM     52  H25 ACD     1      20.170  28.960   3.320  1.00  0.00            
ATOM     53  O13 ACD     1      15.150  26.690   4.790  1.00  0.00            
ATOM     54  C16 ACD     1      14.420  25.440   4.610  1.00  0.00            
ATOM     55  H26 ACD     1      15.030  24.540   4.740  1.00  0.00            
ATOM     56  C17 ACD     1      13.160  25.410   5.580  1.00  0.00            
ATOM     57  H27 ACD     1      12.650  26.370   5.450  1.00  0.00            
ATOM     58  O14 ACD     1      13.670  25.230   6.910  1.00  0.00            
ATOM     59  H28 ACD     1      13.030  25.480   7.580  1.00  0.00            
ATOM     60  C18 ACD     1      12.110  24.330   5.270  1.00  0.00            
ATOM     61  H29 ACD     1      12.620  23.380   5.440  1.00  0.00            
ATOM     62  O15 ACD     1      10.910  24.270   6.060  1.00  0.00            
ATOM     63  H30 ACD     1      11.210  24.500   6.950  1.00  0.00            
ATOM     64  C19 ACD     1      11.810  24.340   3.770  1.00  0.00            
ATOM     65  H31 ACD     1      11.290  23.450   3.400  1.00  0.00            
ATOM     66  O16 ACD     1      12.880  24.400   2.930  1.00  0.00            
ATOM     67  C20 ACD     1      13.780  25.480   3.210  1.00  0.00            
ATOM     68  H32 ACD     1      13.240  26.430   3.160  1.00  0.00            
ATOM     69  C21 ACD     1      14.820  25.280   2.210  1.00  0.00            
ATOM     70  H33 ACD     1      14.320  25.070   1.250  1.00  0.00            
ATOM     71  H34 ACD     1      15.420  26.180   2.010  1.00  0.00            
ATOM     72  O17 ACD     1      15.700  24.160   2.460  1.00  0.00            
ATOM     73  H35 ACD     1      16.550  24.530   2.190  1.00  0.00            
ATOM     74  O18 ACD     1      10.920  25.400   3.450  1.00  0.00            
ATOM     75  C22 ACD     1       9.540  25.130   3.070  1.00  0.00            
ATOM     76  H36 ACD     1       9.410  24.060   2.880  1.00  0.00            
ATOM     77  C23 ACD     1       8.570  25.420   4.180  1.00  0.00            
ATOM     78  H37 ACD     1       8.820  26.390   4.640  1.00  0.00            
ATOM     79  O19 ACD     1       8.520  24.440   5.230  1.00  0.00            
ATOM     80  H38 ACD     1       9.440  24.220   5.390  1.00  0.00            
ATOM     81  C24 ACD     1       7.140  25.590   3.580  1.00  0.00            
ATOM     82  H39 ACD     1       6.940  24.650   3.060  1.00  0.00            
ATOM     83  O20 ACD     1       6.260  25.940   4.680  1.00  0.00            
ATOM     84  H40 ACD     1       6.140  25.110   5.150  1.00  0.00            
ATOM     85  C25 ACD     1       7.130  26.760   2.510  1.00  0.00            
ATOM     86  H41 ACD     1       6.150  26.830   2.030  1.00  0.00            
ATOM     87  O21 ACD     1       7.960  26.170   1.490  1.00  0.00            
ATOM     88  C26 ACD     1       9.370  26.090   1.820  1.00  0.00            
ATOM     89  H42 ACD     1       9.620  27.120   2.110  1.00  0.00            
ATOM     90  C27 ACD     1      10.260  25.780   0.610  1.00  0.00            
ATOM     91  H43 ACD     1      10.230  26.580  -0.150  1.00  0.00            
ATOM     92  H44 ACD     1      11.300  25.670   0.950  1.00  0.00            
ATOM     93  O22 ACD     1       9.870  24.500  -0.030  1.00  0.00            
ATOM     94  H45 ACD     1       9.300  24.800  -0.740  1.00  0.00            
ATOM     95  O23 ACD     1       7.610  27.940   3.080  1.00  0.00            
ATOM     96  C28 ACD     1       6.770  29.020   3.480  1.00  0.00            
ATOM     97  H46 ACD     1       5.710  28.730   3.500  1.00  0.00            
ATOM     98  C29 ACD     1       6.850  30.140   2.380  1.00  0.00            
ATOM     99  H47 ACD     1       7.910  30.200   2.120  1.00  0.00            
ATOM    100  O24 ACD     1       6.600  31.420   2.980  1.00  0.00            
ATOM    101  C30 ACD     1       5.950  29.910   1.170  1.00  0.00            
ATOM    102  H48 ACD     1       6.060  28.920   0.700  1.00  0.00            
ATOM    103  H49 ACD     1       4.950  29.970   1.620  1.00  0.00            
ATOM    104  O25 ACD     1       6.150  31.000   0.200  1.00  0.00            
ATOM    105  H50 ACD     1       5.320  31.460   0.320  1.00  0.00            
ATOM    106  C31 ACD     1       7.120  29.290   4.890  1.00  0.00            
ATOM    107  H51 ACD     1       8.210  29.290   5.050  1.00  0.00            
ATOM    108  O26 ACD     1       6.490  28.270   5.750  1.00  0.00            
ATOM    109  H52 ACD     1       6.740  27.430   5.340  1.00  0.00            
ATOM    110  C32 ACD     1       6.650  30.720   5.210  1.00  0.00            
ATOM    111  H53 ACD     1       5.550  30.690   5.190  1.00  0.00            
ATOM    112  O27 ACD     1       7.040  31.130   6.490  1.00  0.00            
ATOM    113  H54 ACD     1       6.880  30.360   7.050  1.00  0.00            
ATOM    114  C33 ACD     1       7.240  31.730   4.260  1.00  0.00            
ATOM    115  H55 ACD     1       6.850  32.700   4.580  1.00  0.00            
ATOM    116  O28 ACD     1       8.660  31.670   4.120  1.00  0.00            
ATOM    117  C34 ACD     1       9.390  32.950   4.030  1.00  0.00            
ATOM    118  H56 ACD     1       8.720  33.810   3.910  1.00  0.00            
ATOM    119  C35 ACD     1      10.080  33.120   5.310  1.00  0.00            
ATOM    120  H57 ACD     1      10.710  32.250   5.550  1.00  0.00            
ATOM    121  O29 ACD     1       9.140  33.390   6.360  1.00  0.00            
ATOM    122  H58 ACD     1       8.590  32.640   6.580  1.00  0.00            
ATOM    123  C36 ACD     1      10.990  34.350   5.200  1.00  0.00            
ATOM    124  H59 ACD     1      10.380  35.240   5.020  1.00  0.00            
ATOM    125  O30 ACD     1      11.690  34.520   6.380  1.00  0.00            
ATOM    126  H60 ACD     1      11.110  34.310   7.120  1.00  0.00            
ATOM    127  C1  EU9     2       8.100  38.950   5.580  1.00  0.00            
ATOM    128  S1  EU9     2       8.360  37.810   6.930  1.00  0.00            
ATOM    129  O1  EU9     2       7.700  36.510   6.710  1.00  0.00            
ATOM    130  O2  EU9     2       7.740  38.480   8.090  1.00  0.00            
ATOM    131  C2  EU9     2      10.110  37.790   7.370  1.00  0.00            
ATOM    132  C3  EU9     2      10.350  36.960   8.640  1.00  0.00            
ATOM    133  N1  EU9     2      11.710  37.220   9.270  1.00  0.00            
ATOM    134  C4  EU9     2      12.040  36.190  10.290  1.00  0.00            
ATOM    135  C5  EU9     2      12.370  34.860   9.580  1.00  0.00            
ATOM    136  C6  EU9     2      13.590  34.420   9.180  1.00  0.00            
ATOM    137  C7  EU9     2      13.460  33.070   8.810  1.00  0.00            
ATOM    138  C8  EU9     2      12.140  32.860   9.020  1.00  0.00            
ATOM    139  C9  EU9     2      11.530  31.570   8.770  1.00  0.00            
ATOM    140  C10 EU9     2      10.510  31.100   9.610  1.00  0.00            
ATOM    141  C11 EU9     2       9.820  29.910   9.350  1.00  0.00            
ATOM    142  C12 EU9     2      10.180  29.120   8.270  1.00  0.00            
ATOM    143  N2  EU9     2       9.530  27.970   8.110  1.00  0.00            
ATOM    144  C13 EU9     2       9.820  27.350   6.990  1.00  0.00            
ATOM    145  N3  EU9     2      10.670  27.730   6.040  1.00  0.00            
ATOM    146  C14 EU9     2      11.220  28.940   6.180  1.00  0.00            
ATOM    147  N4  EU9     2      12.180  29.250   5.250  1.00  0.00            
ATOM    148  C15 EU9     2      12.090  29.200   3.860  1.00  0.00            
ATOM    149  C16 EU9     2      10.850  29.280   3.210  1.00  0.00            
ATOM    150  C17 EU9     2      10.790  29.360   1.790  1.00  0.00            
ATOM    151  C18 EU9     2      11.940  29.480   1.060  1.00  0.00            
ATOM    152  O3  EU9     2      11.920  29.700  -0.320  1.00  0.00            
ATOM    153  C19 EU9     2      10.610  30.110  -0.950  1.00  0.00            
ATOM    154  C20 EU9     2      10.790  30.220  -2.460  1.00  0.00            
ATOM    155  C21 EU9     2      11.280  31.420  -2.930  1.00  0.00            
ATOM    156  C22 EU9     2      11.730  31.470  -4.280  1.00  0.00            
ATOM    157  C23 EU9     2      11.500  30.350  -5.150  1.00  0.00            
ATOM    158  C24 EU9     2      10.860  29.230  -4.660  1.00  0.00            
ATOM    159  F1  EU9     2      10.880  28.170  -5.530  1.00  0.00            
ATOM    160  C25 EU9     2      10.580  29.170  -3.340  1.00  0.00            
ATOM    161  C26 EU9     2      13.190  29.330   1.710  1.00  0.00            
ATOM    162  Cl1 EU9     2      14.750  29.490   0.940  1.00  0.00            
ATOM    163  C27 EU9     2      13.260  29.190   3.100  1.00  0.00            
ATOM    164  C28 EU9     2      11.080  29.640   7.380  1.00  0.00            
ATOM    165  C29 EU9     2      11.870  30.840   7.610  1.00  0.00            
ATOM    166  O4  EU9     2      11.360  33.940   9.350  1.00  0.00            
ATOM    167  H1  EU9     2       8.400  38.520   4.620  1.00  0.00            
ATOM    168  H2  EU9     2       7.010  39.050   5.650  1.00  0.00            
ATOM    169  H3  EU9     2       8.470  39.960   5.780  1.00  0.00            
ATOM    170  H4  EU9     2      10.450  38.830   7.450  1.00  0.00            
ATOM    171  H5  EU9     2      10.630  37.360   6.500  1.00  0.00            
ATOM    172  H6  EU9     2      10.200  35.930   8.300  1.00  0.00            
ATOM    173  H7  EU9     2       9.680  37.210   9.480  1.00  0.00            
ATOM    174  H8  EU9     2      11.560  38.130   9.710  1.00  0.00            
ATOM    175  H9  EU9     2      11.210  36.090  10.990  1.00  0.00            
ATOM    176  H10 EU9     2      12.990  36.450  10.790  1.00  0.00            
ATOM    177  H11 EU9     2      14.510  35.000   9.200  1.00  0.00            
ATOM    178  H12 EU9     2      14.240  32.390   8.470  1.00  0.00            
ATOM    179  H13 EU9     2      10.220  31.740  10.440  1.00  0.00            
ATOM    180  H14 EU9     2       9.020  29.550   9.990  1.00  0.00            
ATOM    181  H15 EU9     2       9.390  26.360   6.850  1.00  0.00            
ATOM    182  H16 EU9     2      12.820  29.960   5.590  1.00  0.00            
ATOM    183  H17 EU9     2       9.930  29.280   3.790  1.00  0.00            
ATOM    184  H18 EU9     2       9.800  29.490   1.370  1.00  0.00            
ATOM    185  H19 EU9     2      10.370  31.100  -0.520  1.00  0.00            
ATOM    186  H20 EU9     2       9.810  29.380  -0.810  1.00  0.00            
ATOM    187  H21 EU9     2      11.360  32.220  -2.200  1.00  0.00            
ATOM    188  H22 EU9     2      12.190  32.340  -4.750  1.00  0.00            
ATOM    189  H23 EU9     2      11.750  30.420  -6.200  1.00  0.00            
ATOM    190  H24 EU9     2      10.260  28.210  -2.940  1.00  0.00            
ATOM    191  H25 EU9     2      14.230  29.160   3.590  1.00  0.00            
ATOM    192  H26 EU9     2      12.630  31.180   6.920  1.00  0.00            
TER
ENDMDL
MODEL        1
ATOM      1  H1  ACD     1      25.050  15.490  19.160  1.00  0.00            
ATOM      2  O1  ACD     1      25.500  15.510  18.310  1.00  0.00            
ATOM      3  C1  ACD     1      24.510  15.810  17.320  1.00  0.00            
ATOM      4  H2  ACD     1      24.960  16.150  16.370  1.00  0.00            
ATOM      5  H3  ACD     1      24.000  16.720  17.660  1.00  0.00            
ATOM      6  C2  ACD     1      23.580  14.640  17.130  1.00  0.00            
ATOM      7  H4  ACD     1      24.030  13.730  16.740  1.00  0.00            
ATOM      8  O2  ACD     1      23.070  14.410  18.460  1.00  0.00            
ATOM      9  C3  ACD     1      21.930  13.470  18.540  1.00  0.00            
ATOM     10  H5  ACD     1      21.630  13.420  19.590  1.00  0.00            
ATOM     11  O3  ACD     1      22.360  12.200  18.180  1.00  0.00            
ATOM     12  C4  ACD     1      21.690  11.080  18.660  1.00  0.00            
ATOM     13  H6  ACD     1      20.870  11.370  19.340  1.00  0.00            
ATOM     14  C5  ACD     1      21.230  10.310  17.440  1.00  0.00            
ATOM     15  H7  ACD     1      22.060   9.990  16.800  1.00  0.00            
ATOM     16  O4  ACD     1      20.240  11.000  16.710  1.00  0.00            
ATOM     17  H8  ACD     1      19.840  10.320  16.150  1.00  0.00            
ATOM     18  C6  ACD     1      20.680   8.900  17.790  1.00  0.00            
ATOM     19  H9  ACD     1      19.730   9.020  18.320  1.00  0.00            
ATOM     20  O5  ACD     1      20.360   8.070  16.660  1.00  0.00            
ATOM     21  H10 ACD     1      19.480   8.250  16.340  1.00  0.00            
ATOM     22  C7  ACD     1      21.650   8.150  18.650  1.00  0.00            
ATOM     23  H11 ACD     1      21.060   7.280  18.950  1.00  0.00            
ATOM     24  O6  ACD     1      22.070   8.890  19.760  1.00  0.00            
ATOM     25  C8  ACD     1      22.650  10.210  19.450  1.00  0.00            
ATOM     26  H12 ACD     1      23.560  10.070  18.860  1.00  0.00            
ATOM     27  C9  ACD     1      23.130  10.840  20.700  1.00  0.00            
ATOM     28  H13 ACD     1      23.710  10.110  21.280  1.00  0.00            
ATOM     29  H14 ACD     1      23.870  11.600  20.410  1.00  0.00            
ATOM     30  O7  ACD     1      22.130  11.430  21.530  1.00  0.00            
ATOM     31  H15 ACD     1      21.480  10.750  21.750  1.00  0.00            
ATOM     32  O8  ACD     1      22.730   7.830  17.740  1.00  0.00            
ATOM     33  C10 ACD     1      23.220   6.430  17.790  1.00  0.00            
ATOM     34  H16 ACD     1      22.760   5.880  18.620  1.00  0.00            
ATOM     35  C11 ACD     1      22.800   5.800  16.500  1.00  0.00            
ATOM     36  H17 ACD     1      23.140   6.500  15.730  1.00  0.00            
ATOM     37  O9  ACD     1      21.430   5.670  16.440  1.00  0.00            
ATOM     38  H18 ACD     1      21.010   6.510  16.600  1.00  0.00            
ATOM     39  C12 ACD     1      23.560   4.460  16.290  1.00  0.00            
ATOM     40  H19 ACD     1      23.250   3.810  17.120  1.00  0.00            
ATOM     41  O10 ACD     1      23.140   3.780  15.040  1.00  0.00            
ATOM     42  H20 ACD     1      22.190   3.840  14.890  1.00  0.00            
ATOM     43  C13 ACD     1      25.100   4.690  16.370  1.00  0.00            
ATOM     44  H21 ACD     1      25.640   3.740  16.280  1.00  0.00            
ATOM     45  O11 ACD     1      25.270   5.230  17.640  1.00  0.00            
ATOM     46  C14 ACD     1      24.710   6.490  18.020  1.00  0.00            
ATOM     47  H22 ACD     1      25.170   7.260  17.390  1.00  0.00            
ATOM     48  C15 ACD     1      25.010   6.960  19.430  1.00  0.00            
ATOM     49  H23 ACD     1      26.040   6.790  19.790  1.00  0.00            
ATOM     50  H24 ACD     1      24.880   8.030  19.620  1.00  0.00            
ATOM     51  O12 ACD     1      24.320   6.230  20.500  1.00  0.00            
ATOM     52  H25 ACD     1      24.620   6.540  21.350  1.00  0.00            
ATOM     53  O13 ACD     1      25.510   5.620  15.380  1.00  0.00            
ATOM     54  C16 ACD     1      26.130   5.160  14.240  1.00  0.00            
ATOM     55  H26 ACD     1      26.510   4.140  14.350  1.00  0.00            
ATOM     56  C17 ACD     1      25.230   5.190  12.980  1.00  0.00            
ATOM     57  H27 ACD     1      24.540   6.020  13.140  1.00  0.00            
ATOM     58  O14 ACD     1      24.580   3.920  12.900  1.00  0.00            
ATOM     59  H28 ACD     1      23.940   3.840  13.620  1.00  0.00            
ATOM     60  C18 ACD     1      25.920   5.560  11.720  1.00  0.00            
ATOM     61  H29 ACD     1      26.490   4.690  11.380  1.00  0.00            
ATOM     62  O15 ACD     1      24.930   5.880  10.740  1.00  0.00            
ATOM     63  H30 ACD     1      24.480   5.030  10.760  1.00  0.00            
ATOM     64  C19 ACD     1      26.800   6.700  11.950  1.00  0.00            
ATOM     65  H31 ACD     1      27.320   6.790  10.990  1.00  0.00            
ATOM     66  O16 ACD     1      27.850   6.300  12.800  1.00  0.00            
ATOM     67  C20 ACD     1      27.420   6.000  14.080  1.00  0.00            
ATOM     68  H32 ACD     1      27.180   7.000  14.480  1.00  0.00            
ATOM     69  C21 ACD     1      28.560   5.380  14.880  1.00  0.00            
ATOM     70  H33 ACD     1      29.400   6.090  14.920  1.00  0.00            
ATOM     71  H34 ACD     1      28.200   5.300  15.910  1.00  0.00            
ATOM     72  O17 ACD     1      28.910   4.080  14.470  1.00  0.00            
ATOM     73  H35 ACD     1      29.600   4.190  13.810  1.00  0.00            
ATOM     74  O18 ACD     1      26.070   7.850  12.340  1.00  0.00            
ATOM     75  C22 ACD     1      26.420   9.060  11.590  1.00  0.00            
ATOM     76  H36 ACD     1      27.020   8.860  10.690  1.00  0.00            
ATOM     77  C23 ACD     1      25.090   9.550  11.040  1.00  0.00            
ATOM     78  H37 ACD     1      24.510   9.720  11.960  1.00  0.00            
ATOM     79  O19 ACD     1      24.490   8.500  10.200  1.00  0.00            
ATOM     80  H38 ACD     1      24.640   7.660  10.630  1.00  0.00            
ATOM     81  C24 ACD     1      25.180  10.860  10.320  1.00  0.00            
ATOM     82  H39 ACD     1      25.740  10.750   9.380  1.00  0.00            
ATOM     83  O20 ACD     1      23.890  11.460  10.050  1.00  0.00            
ATOM     84  H40 ACD     1      23.470  11.710  10.880  1.00  0.00            
ATOM     85  C25 ACD     1      25.930  11.910  11.090  1.00  0.00            
ATOM     86  H41 ACD     1      26.280  12.670  10.390  1.00  0.00            
ATOM     87  O21 ACD     1      27.100  11.360  11.710  1.00  0.00            
ATOM     88  C26 ACD     1      26.910  10.150  12.460  1.00  0.00            
ATOM     89  H42 ACD     1      26.350  10.450  13.360  1.00  0.00            
ATOM     90  C27 ACD     1      28.260   9.850  13.110  1.00  0.00            
ATOM     91  H43 ACD     1      28.430  10.680  13.810  1.00  0.00            
ATOM     92  H44 ACD     1      28.220   8.900  13.660  1.00  0.00            
ATOM     93  O22 ACD     1      29.210   9.720  12.080  1.00  0.00            
ATOM     94  H45 ACD     1      29.380  10.590  11.700  1.00  0.00            
ATOM     95  O23 ACD     1      25.100  12.450  12.040  1.00  0.00            
ATOM     96  C28 ACD     1      25.140  13.820  12.360  1.00  0.00            
ATOM     97  H46 ACD     1      25.980  14.290  11.830  1.00  0.00            
ATOM     98  C29 ACD     1      25.480  13.900  13.850  1.00  0.00            
ATOM     99  H47 ACD     1      24.800  13.200  14.360  1.00  0.00            
ATOM    100  O24 ACD     1      25.240  15.210  14.340  1.00  0.00            
ATOM    101  C30 ACD     1      26.940  13.630  14.140  1.00  0.00            
ATOM    102  H48 ACD     1      27.060  13.720  15.230  1.00  0.00            
ATOM    103  H49 ACD     1      27.150  12.570  13.930  1.00  0.00            
ATOM    104  O25 ACD     1      27.840  14.530  13.420  1.00  0.00            
ATOM    105  H50 ACD     1      28.640  14.590  13.950  1.00  0.00            
ATOM    106  C31 ACD     1      23.870  14.570  12.010  1.00  0.00            
ATOM    107  H51 ACD     1      22.960  14.000  12.250  1.00  0.00            
ATOM    108  O26 ACD     1      23.790  14.720  10.520  1.00  0.00            
ATOM    109  H52 ACD     1      24.670  14.920  10.200  1.00  0.00            
ATOM    110  C32 ACD     1      23.690  15.910  12.710  1.00  0.00            
ATOM    111  H53 ACD     1      24.460  16.610  12.340  1.00  0.00            
ATOM    112  O27 ACD     1      22.450  16.570  12.540  1.00  0.00            
ATOM    113  H54 ACD     1      22.370  16.900  11.640  1.00  0.00            
ATOM    114  C33 ACD     1      23.940  15.720  14.190  1.00  0.00            
ATOM    115  H55 ACD     1      23.940  16.670  14.730  1.00  0.00            
ATOM    116  O28 ACD     1      22.950  14.880  14.840  1.00  0.00            
ATOM    117  C34 ACD     1      22.520  15.070  16.160  1.00  0.00            
ATOM    118  H56 ACD     1      22.270  16.120  16.360  1.00  0.00            
ATOM    119  C35 ACD     1      21.310  14.270  16.210  1.00  0.00            
ATOM    120  H57 ACD     1      21.570  13.260  15.880  1.00  0.00            
ATOM    121  O29 ACD     1      20.240  14.980  15.450  1.00  0.00            
ATOM    122  H58 ACD     1      20.510  14.960  14.530  1.00  0.00            
ATOM    123  C36 ACD     1      20.830  14.110  17.680  1.00  0.00            
ATOM    124  H59 ACD     1      20.610  15.100  18.090  1.00  0.00            
ATOM    125  O30 ACD     1      19.580  13.290  17.750  1.00  0.00            
ATOM    126  H60 ACD     1      19.920  12.410  17.550  1.00  0.00            
ATOM    127  C1  EU9     2      25.030   0.830   7.610  1.00  0.00            
ATOM    128  S1  EU9     2      24.120   0.410   9.140  1.00  0.00            
ATOM    129  O1  EU9     2      25.200  -0.180   9.930  1.00  0.00            
ATOM    130  O2  EU9     2      23.060  -0.560   8.750  1.00  0.00            
ATOM    131  C2  EU9     2      23.450   1.870   9.880  1.00  0.00            
ATOM    132  C3  EU9     2      22.890   1.590  11.290  1.00  0.00            
ATOM    133  N1  EU9     2      22.150   2.820  11.800  1.00  0.00            
ATOM    134  C4  EU9     2      21.250   2.530  12.940  1.00  0.00            
ATOM    135  C5  EU9     2      20.360   3.710  13.340  1.00  0.00            
ATOM    136  C6  EU9     2      18.980   3.640  13.290  1.00  0.00            
ATOM    137  C7  EU9     2      18.510   4.980  13.290  1.00  0.00            
ATOM    138  C8  EU9     2      19.660   5.700  13.440  1.00  0.00            
ATOM    139  C9  EU9     2      19.700   7.180  13.410  1.00  0.00            
ATOM    140  C10 EU9     2      18.620   7.930  12.950  1.00  0.00            
ATOM    141  C11 EU9     2      18.740   9.280  12.620  1.00  0.00            
ATOM    142  C12 EU9     2      19.980   9.910  12.940  1.00  0.00            
ATOM    143  N2  EU9     2      20.050  11.230  12.820  1.00  0.00            
ATOM    144  C13 EU9     2      21.200  11.860  13.060  1.00  0.00            
ATOM    145  N3  EU9     2      22.290  11.250  13.490  1.00  0.00            
ATOM    146  C14 EU9     2      22.200  10.000  13.820  1.00  0.00            
ATOM    147  N4  EU9     2      23.340   9.420  14.320  1.00  0.00            
ATOM    148  C15 EU9     2      24.320   9.880  15.160  1.00  0.00            
ATOM    149  C16 EU9     2      24.310  11.090  15.870  1.00  0.00            
ATOM    150  C17 EU9     2      25.410  11.560  16.640  1.00  0.00            
ATOM    151  C18 EU9     2      26.450  10.690  16.960  1.00  0.00            
ATOM    152  O3  EU9     2      27.530  11.050  17.730  1.00  0.00            
ATOM    153  C19 EU9     2      27.380  11.840  18.920  1.00  0.00            
ATOM    154  C20 EU9     2      27.060  11.020  20.160  1.00  0.00            
ATOM    155  C21 EU9     2      26.420  11.600  21.240  1.00  0.00            
ATOM    156  C22 EU9     2      26.300  10.970  22.510  1.00  0.00            
ATOM    157  C23 EU9     2      26.850   9.700  22.580  1.00  0.00            
ATOM    158  C24 EU9     2      27.370   9.020  21.510  1.00  0.00            
ATOM    159  F1  EU9     2      27.670   7.700  21.550  1.00  0.00            
ATOM    160  C25 EU9     2      27.550   9.730  20.330  1.00  0.00            
ATOM    161  C26 EU9     2      26.470   9.370  16.420  1.00  0.00            
ATOM    162  Cl1 EU9     2      27.860   8.320  16.610  1.00  0.00            
ATOM    163  C27 EU9     2      25.410   9.020  15.530  1.00  0.00            
ATOM    164  C28 EU9     2      21.080   9.230  13.450  1.00  0.00            
ATOM    165  C29 EU9     2      20.920   7.810  13.580  1.00  0.00            
ATOM    166  O4  EU9     2      20.870   4.970  13.370  1.00  0.00            
ATOM    167  H1  EU9     2      25.170  -0.010   6.930  1.00  0.00            
ATOM    168  H2  EU9     2      24.360   1.480   7.040  1.00  0.00            
ATOM    169  H3  EU9     2      26.020   1.200   7.920  1.00  0.00            
ATOM    170  H4  EU9     2      22.710   2.230   9.150  1.00  0.00            
ATOM    171  H5  EU9     2      24.320   2.540   9.870  1.00  0.00            
ATOM    172  H6  EU9     2      23.770   1.330  11.900  1.00  0.00            
ATOM    173  H7  EU9     2      22.200   0.750  11.390  1.00  0.00            
ATOM    174  H8  EU9     2      22.840   3.560  11.910  1.00  0.00            
ATOM    175  H9  EU9     2      21.840   2.140  13.770  1.00  0.00            
ATOM    176  H10 EU9     2      20.600   1.740  12.540  1.00  0.00            
ATOM    177  H11 EU9     2      18.410   2.720  13.210  1.00  0.00            
ATOM    178  H12 EU9     2      17.480   5.310  13.260  1.00  0.00            
ATOM    179  H13 EU9     2      17.660   7.470  12.730  1.00  0.00            
ATOM    180  H14 EU9     2      17.930   9.910  12.270  1.00  0.00            
ATOM    181  H15 EU9     2      21.180  12.940  12.950  1.00  0.00            
ATOM    182  H16 EU9     2      23.390   8.470  13.980  1.00  0.00            
ATOM    183  H17 EU9     2      23.440  11.740  15.780  1.00  0.00            
ATOM    184  H18 EU9     2      25.440  12.560  17.080  1.00  0.00            
ATOM    185  H19 EU9     2      26.690  12.660  18.670  1.00  0.00            
ATOM    186  H20 EU9     2      28.310  12.390  19.050  1.00  0.00            
ATOM    187  H21 EU9     2      26.040  12.610  21.140  1.00  0.00            
ATOM    188  H22 EU9     2      25.800  11.450  23.340  1.00  0.00            
ATOM    189  H23 EU9     2      26.710   9.170  23.510  1.00  0.00            
ATOM    190  H24 EU9     2      28.020   9.230  19.490  1.00  0.00            
ATOM    191  H25 EU9     2      25.420   8.010  15.130  1.00  0.00            
ATOM    192  H26 EU9     2      21.750   7.240  13.990  1.00  0.00            
TER
ENDMDL
MODEL        1
ATOM      1  H1  ACD     1      22.720  17.070  13.570  1.00  0.00            
ATOM      2  O1  ACD     1      21.820  17.110  13.900  1.00  0.00            
ATOM      3  C1  ACD     1      20.970  16.400  13.060  1.00  0.00            
ATOM      4  H2  ACD     1      21.390  15.420  12.810  1.00  0.00            
ATOM      5  H3  ACD     1      20.890  16.990  12.130  1.00  0.00            
ATOM      6  C2  ACD     1      19.600  16.150  13.640  1.00  0.00            
ATOM      7  H4  ACD     1      19.820  15.720  14.620  1.00  0.00            
ATOM      8  O2  ACD     1      18.860  17.380  13.850  1.00  0.00            
ATOM      9  C3  ACD     1      17.560  17.380  14.310  1.00  0.00            
ATOM     10  H5  ACD     1      17.110  18.380  14.250  1.00  0.00            
ATOM     11  O3  ACD     1      17.440  16.770  15.560  1.00  0.00            
ATOM     12  C4  ACD     1      17.250  17.670  16.700  1.00  0.00            
ATOM     13  H6  ACD     1      16.990  18.680  16.370  1.00  0.00            
ATOM     14  C5  ACD     1      16.080  17.000  17.410  1.00  0.00            
ATOM     15  H7  ACD     1      16.100  15.920  17.220  1.00  0.00            
ATOM     16  O4  ACD     1      14.850  17.520  16.890  1.00  0.00            
ATOM     17  H8  ACD     1      14.120  16.970  17.200  1.00  0.00            
ATOM     18  C6  ACD     1      16.100  17.130  18.950  1.00  0.00            
ATOM     19  H9  ACD     1      15.850  18.190  19.030  1.00  0.00            
ATOM     20  O5  ACD     1      15.130  16.400  19.630  1.00  0.00            
ATOM     21  H10 ACD     1      15.370  15.470  19.660  1.00  0.00            
ATOM     22  C7  ACD     1      17.450  16.780  19.380  1.00  0.00            
ATOM     23  H11 ACD     1      17.570  16.850  20.470  1.00  0.00            
ATOM     24  O6  ACD     1      18.310  17.740  18.880  1.00  0.00            
ATOM     25  C8  ACD     1      18.550  17.670  17.470  1.00  0.00            
ATOM     26  H12 ACD     1      19.010  16.710  17.200  1.00  0.00            
ATOM     27  C9  ACD     1      19.450  18.800  17.100  1.00  0.00            
ATOM     28  H13 ACD     1      20.480  18.740  17.490  1.00  0.00            
ATOM     29  H14 ACD     1      19.540  18.860  16.000  1.00  0.00            
ATOM     30  O7  ACD     1      18.810  20.020  17.560  1.00  0.00            
ATOM     31  H15 ACD     1      19.490  20.650  17.810  1.00  0.00            
ATOM     32  O8  ACD     1      17.870  15.460  19.080  1.00  0.00            
ATOM     33  C10 ACD     1      17.910  14.410  20.080  1.00  0.00            
ATOM     34  H16 ACD     1      17.350  14.650  21.000  1.00  0.00            
ATOM     35  C11 ACD     1      17.240  13.190  19.450  1.00  0.00            
ATOM     36  H17 ACD     1      17.800  12.990  18.530  1.00  0.00            
ATOM     37  O9  ACD     1      15.860  13.550  19.240  1.00  0.00            
ATOM     38  H18 ACD     1      15.280  12.840  18.930  1.00  0.00            
ATOM     39  C12 ACD     1      17.430  11.990  20.390  1.00  0.00            
ATOM     40  H19 ACD     1      16.980  12.210  21.360  1.00  0.00            
ATOM     41  O10 ACD     1      16.980  10.690  19.920  1.00  0.00            
ATOM     42  H20 ACD     1      16.070  10.750  19.610  1.00  0.00            
ATOM     43  C13 ACD     1      18.960  11.790  20.600  1.00  0.00            
ATOM     44  H21 ACD     1      19.180  10.970  21.290  1.00  0.00            
ATOM     45  O11 ACD     1      19.510  12.970  21.230  1.00  0.00            
ATOM     46  C14 ACD     1      19.360  14.120  20.430  1.00  0.00            
ATOM     47  H22 ACD     1      19.950  14.000  19.520  1.00  0.00            
ATOM     48  C15 ACD     1      20.010  15.310  21.130  1.00  0.00            
ATOM     49  H23 ACD     1      20.950  15.060  21.640  1.00  0.00            
ATOM     50  H24 ACD     1      20.250  16.040  20.350  1.00  0.00            
ATOM     51  O12 ACD     1      19.270  15.940  22.180  1.00  0.00            
ATOM     52  H25 ACD     1      19.330  15.590  23.070  1.00  0.00            
ATOM     53  O13 ACD     1      19.680  11.460  19.400  1.00  0.00            
ATOM     54  C16 ACD     1      20.730  10.600  19.540  1.00  0.00            
ATOM     55  H26 ACD     1      20.980  10.370  20.580  1.00  0.00            
ATOM     56  C17 ACD     1      20.260   9.300  18.880  1.00  0.00            
ATOM     57  H27 ACD     1      19.920   9.640  17.890  1.00  0.00            
ATOM     58  O14 ACD     1      19.040   8.750  19.530  1.00  0.00            
ATOM     59  H28 ACD     1      18.320   9.390  19.480  1.00  0.00            
ATOM     60  C18 ACD     1      21.390   8.340  18.710  1.00  0.00            
ATOM     61  H29 ACD     1      21.680   8.100  19.740  1.00  0.00            
ATOM     62  O15 ACD     1      21.160   7.190  17.950  1.00  0.00            
ATOM     63  H30 ACD     1      21.380   7.440  17.050  1.00  0.00            
ATOM     64  C19 ACD     1      22.530   8.970  18.060  1.00  0.00            
ATOM     65  H31 ACD     1      23.350   8.250  18.030  1.00  0.00            
ATOM     66  O16 ACD     1      22.940  10.070  18.760  1.00  0.00            
ATOM     67  C20 ACD     1      21.990  11.200  18.880  1.00  0.00            
ATOM     68  H32 ACD     1      21.770  11.500  17.850  1.00  0.00            
ATOM     69  C21 ACD     1      22.560  12.290  19.770  1.00  0.00            
ATOM     70  H33 ACD     1      23.380  12.810  19.270  1.00  0.00            
ATOM     71  H34 ACD     1      21.880  13.140  19.890  1.00  0.00            
ATOM     72  O17 ACD     1      22.950  11.710  21.030  1.00  0.00            
ATOM     73  H35 ACD     1      23.350  12.350  21.630  1.00  0.00            
ATOM     74  O18 ACD     1      22.200   9.350  16.750  1.00  0.00            
ATOM     75  C22 ACD     1      23.100   9.160  15.790  1.00  0.00            
ATOM     76  H36 ACD     1      23.910   8.440  15.990  1.00  0.00            
ATOM     77  C23 ACD     1      22.320   8.450  14.700  1.00  0.00            
ATOM     78  H37 ACD     1      21.390   9.030  14.620  1.00  0.00            
ATOM     79  O19 ACD     1      22.120   7.070  15.190  1.00  0.00            
ATOM     80  H38 ACD     1      23.020   6.740  15.070  1.00  0.00            
ATOM     81  C24 ACD     1      22.980   8.520  13.330  1.00  0.00            
ATOM     82  H39 ACD     1      23.920   7.960  13.370  1.00  0.00            
ATOM     83  O20 ACD     1      22.230   7.940  12.230  1.00  0.00            
ATOM     84  H40 ACD     1      22.550   7.050  12.130  1.00  0.00            
ATOM     85  C25 ACD     1      23.330   9.960  13.040  1.00  0.00            
ATOM     86  H41 ACD     1      23.780   9.970  12.040  1.00  0.00            
ATOM     87  O21 ACD     1      24.260  10.360  14.080  1.00  0.00            
ATOM     88  C26 ACD     1      23.710  10.420  15.400  1.00  0.00            
ATOM     89  H42 ACD     1      22.950  11.210  15.400  1.00  0.00            
ATOM     90  C27 ACD     1      24.860  10.840  16.320  1.00  0.00            
ATOM     91  H43 ACD     1      25.330  11.690  15.810  1.00  0.00            
ATOM     92  H44 ACD     1      24.410  11.030  17.300  1.00  0.00            
ATOM     93  O22 ACD     1      25.970   9.920  16.320  1.00  0.00            
ATOM     94  H45 ACD     1      26.330  10.110  15.450  1.00  0.00            
ATOM     95  O23 ACD     1      22.290  10.820  13.190  1.00  0.00            
ATOM     96  C28 ACD     1      21.710  11.300  12.020  1.00  0.00            
ATOM     97  H46 ACD     1      22.020  10.680  11.170  1.00  0.00            
ATOM     98  C29 ACD     1      21.960  12.850  11.750  1.00  0.00            
ATOM     99  H47 ACD     1      21.910  13.350  12.730  1.00  0.00            
ATOM    100  O24 ACD     1      20.930  13.430  10.940  1.00  0.00            
ATOM    101  C30 ACD     1      23.330  13.090  11.200  1.00  0.00            
ATOM    102  H48 ACD     1      23.530  14.160  11.270  1.00  0.00            
ATOM    103  H49 ACD     1      23.930  12.520  11.930  1.00  0.00            
ATOM    104  O25 ACD     1      23.600  12.560   9.910  1.00  0.00            
ATOM    105  H50 ACD     1      24.520  12.580   9.630  1.00  0.00            
ATOM    106  C31 ACD     1      20.190  10.960  12.240  1.00  0.00            
ATOM    107  H51 ACD     1      19.980  11.380  13.230  1.00  0.00            
ATOM    108  O26 ACD     1      19.930   9.510  12.200  1.00  0.00            
ATOM    109  H52 ACD     1      20.760   9.070  12.410  1.00  0.00            
ATOM    110  C32 ACD     1      19.240  11.820  11.420  1.00  0.00            
ATOM    111  H53 ACD     1      19.340  11.530  10.360  1.00  0.00            
ATOM    112  O27 ACD     1      17.910  11.650  11.900  1.00  0.00            
ATOM    113  H54 ACD     1      17.570  10.750  11.840  1.00  0.00            
ATOM    114  C33 ACD     1      19.600  13.310  11.420  1.00  0.00            
ATOM    115  H55 ACD     1      19.030  13.810  10.630  1.00  0.00            
ATOM    116  O28 ACD     1      19.400  13.970  12.690  1.00  0.00            
ATOM    117  C34 ACD     1      18.800  15.230  12.660  1.00  0.00            
ATOM    118  H56 ACD     1      18.910  15.640  11.650  1.00  0.00            
ATOM    119  C35 ACD     1      17.340  15.090  13.060  1.00  0.00            
ATOM    120  H57 ACD     1      17.280  14.550  14.010  1.00  0.00            
ATOM    121  O29 ACD     1      16.590  14.390  12.030  1.00  0.00            
ATOM    122  H58 ACD     1      17.020  13.540  11.980  1.00  0.00            
ATOM    123  C36 ACD     1      16.700  16.480  13.350  1.00  0.00            
ATOM    124  H59 ACD     1      16.600  17.010  12.390  1.00  0.00            
ATOM    125  O30 ACD     1      15.410  16.270  13.920  1.00  0.00            
ATOM    126  H60 ACD     1      15.530  16.280  14.870  1.00  0.00            
ATOM    127  C1  EU9     2      12.640  22.520  18.740  1.00  0.00            
ATOM    128  S1  EU9     2      12.060  21.070  19.540  1.00  0.00            
ATOM    129  O1  EU9     2      10.640  21.340  19.790  1.00  0.00            
ATOM    130  O2  EU9     2      12.930  20.830  20.670  1.00  0.00            
ATOM    131  C2  EU9     2      12.370  19.830  18.260  1.00  0.00            
ATOM    132  C3  EU9     2      12.030  18.460  18.830  1.00  0.00            
ATOM    133  N1  EU9     2      12.040  17.520  17.770  1.00  0.00            
ATOM    134  C4  EU9     2      12.090  16.160  18.290  1.00  0.00            
ATOM    135  C5  EU9     2      12.630  15.200  17.250  1.00  0.00            
ATOM    136  C6  EU9     2      11.940  14.920  16.080  1.00  0.00            
ATOM    137  C7  EU9     2      12.890  14.220  15.300  1.00  0.00            
ATOM    138  C8  EU9     2      14.010  14.120  16.160  1.00  0.00            
ATOM    139  C9  EU9     2      14.940  12.980  15.890  1.00  0.00            
ATOM    140  C10 EU9     2      14.520  11.750  15.440  1.00  0.00            
ATOM    141  C11 EU9     2      15.400  10.700  15.240  1.00  0.00            
ATOM    142  C12 EU9     2      16.770  10.890  15.530  1.00  0.00            
ATOM    143  N2  EU9     2      17.560   9.830  15.270  1.00  0.00            
ATOM    144  C13 EU9     2      18.870  10.060  15.420  1.00  0.00            
ATOM    145  N3  EU9     2      19.450  11.230  15.820  1.00  0.00            
ATOM    146  C14 EU9     2      18.670  12.280  16.030  1.00  0.00            
ATOM    147  N4  EU9     2      19.250  13.450  16.350  1.00  0.00            
ATOM    148  C15 EU9     2      20.550  13.880  16.330  1.00  0.00            
ATOM    149  C16 EU9     2      20.810  14.960  17.240  1.00  0.00            
ATOM    150  C17 EU9     2      22.040  15.610  17.240  1.00  0.00            
ATOM    151  C18 EU9     2      23.080  15.250  16.300  1.00  0.00            
ATOM    152  O3  EU9     2      24.180  15.960  16.040  1.00  0.00            
ATOM    153  C19 EU9     2      24.800  16.700  17.160  1.00  0.00            
ATOM    154  C20 EU9     2      25.270  15.670  18.220  1.00  0.00            
ATOM    155  C21 EU9     2      25.140  15.970  19.560  1.00  0.00            
ATOM    156  C22 EU9     2      25.560  15.070  20.550  1.00  0.00            
ATOM    157  C23 EU9     2      26.110  13.850  20.210  1.00  0.00            
ATOM    158  C24 EU9     2      26.300  13.550  18.830  1.00  0.00            
ATOM    159  F1  EU9     2      26.800  12.360  18.370  1.00  0.00            
ATOM    160  C25 EU9     2      25.890  14.440  17.860  1.00  0.00            
ATOM    161  C26 EU9     2      22.880  14.120  15.530  1.00  0.00            
ATOM    162  Cl1 EU9     2      24.230  13.720  14.450  1.00  0.00            
ATOM    163  C27 EU9     2      21.630  13.400  15.590  1.00  0.00            
ATOM    164  C28 EU9     2      17.260  12.140  15.880  1.00  0.00            
ATOM    165  C29 EU9     2      16.290  13.180  16.030  1.00  0.00            
ATOM    166  O4  EU9     2      13.890  14.640  17.410  1.00  0.00            
ATOM    167  H1  EU9     2      12.100  22.820  17.840  1.00  0.00            
ATOM    168  H2  EU9     2      12.490  23.250  19.540  1.00  0.00            
ATOM    169  H3  EU9     2      13.650  22.280  18.370  1.00  0.00            
ATOM    170  H4  EU9     2      13.440  19.810  18.010  1.00  0.00            
ATOM    171  H5  EU9     2      11.650  20.090  17.470  1.00  0.00            
ATOM    172  H6  EU9     2      11.050  18.470  19.310  1.00  0.00            
ATOM    173  H7  EU9     2      12.770  18.310  19.630  1.00  0.00            
ATOM    174  H8  EU9     2      11.360  17.740  17.050  1.00  0.00            
ATOM    175  H9  EU9     2      11.140  15.790  18.700  1.00  0.00            
ATOM    176  H10 EU9     2      12.830  15.980  19.090  1.00  0.00            
ATOM    177  H11 EU9     2      10.930  15.180  15.800  1.00  0.00            
ATOM    178  H12 EU9     2      12.750  13.840  14.300  1.00  0.00            
ATOM    179  H13 EU9     2      13.480  11.450  15.370  1.00  0.00            
ATOM    180  H14 EU9     2      15.050   9.720  14.920  1.00  0.00            
ATOM    181  H15 EU9     2      19.570   9.240  15.280  1.00  0.00            
ATOM    182  H16 EU9     2      18.630  14.220  16.530  1.00  0.00            
ATOM    183  H17 EU9     2      20.040  15.170  17.970  1.00  0.00            
ATOM    184  H18 EU9     2      22.250  16.370  17.990  1.00  0.00            
ATOM    185  H19 EU9     2      24.230  17.530  17.610  1.00  0.00            
ATOM    186  H20 EU9     2      25.630  17.250  16.700  1.00  0.00            
ATOM    187  H21 EU9     2      24.680  16.900  19.870  1.00  0.00            
ATOM    188  H22 EU9     2      25.390  15.260  21.610  1.00  0.00            
ATOM    189  H23 EU9     2      26.400  13.100  20.930  1.00  0.00            
ATOM    190  H24 EU9     2      26.110  14.160  16.830  1.00  0.00            
ATOM    191  H25 EU9     2      21.460  12.540  14.950  1.00  0.00            
ATOM    192  H26 EU9     2      16.570  14.200  16.290  1.00  0.00            
TER
ENDMDL
MODEL        1
ATOM      1  H1  ACD     1      16.660  28.500  10.380  1.00  0.00            
ATOM      2  O1  ACD     1      17.230  29.240  10.570  1.00  0.00            
ATOM      3  C1  ACD     1      16.630  29.770  11.730  1.00  0.00            
ATOM      4  H2  ACD     1      15.800  30.460  11.530  1.00  0.00            
ATOM      5  H3  ACD     1      17.240  30.490  12.290  1.00  0.00            
ATOM      6  C2  ACD     1      16.220  28.600  12.660  1.00  0.00            
ATOM      7  H4  ACD     1      15.760  28.940  13.590  1.00  0.00            
ATOM      8  O2  ACD     1      15.190  27.790  11.990  1.00  0.00            
ATOM      9  C3  ACD     1      14.670  26.720  12.740  1.00  0.00            
ATOM     10  H5  ACD     1      13.970  26.180  12.090  1.00  0.00            
ATOM     11  O3  ACD     1      14.040  27.270  13.880  1.00  0.00            
ATOM     12  C4  ACD     1      12.640  27.510  13.830  1.00  0.00            
ATOM     13  H6  ACD     1      12.250  27.330  12.820  1.00  0.00            
ATOM     14  C5  ACD     1      12.040  26.500  14.820  1.00  0.00            
ATOM     15  H7  ACD     1      12.720  26.600  15.680  1.00  0.00            
ATOM     16  O4  ACD     1      12.100  25.140  14.190  1.00  0.00            
ATOM     17  H8  ACD     1      11.550  24.520  14.690  1.00  0.00            
ATOM     18  C6  ACD     1      10.640  26.890  15.230  1.00  0.00            
ATOM     19  H9  ACD     1       9.980  26.880  14.350  1.00  0.00            
ATOM     20  O5  ACD     1      10.140  26.080  16.360  1.00  0.00            
ATOM     21  H10 ACD     1       9.210  26.280  16.490  1.00  0.00            
ATOM     22  C7  ACD     1      10.560  28.350  15.760  1.00  0.00            
ATOM     23  H11 ACD     1       9.510  28.660  15.820  1.00  0.00            
ATOM     24  O6  ACD     1      11.040  29.130  14.700  1.00  0.00            
ATOM     25  C8  ACD     1      12.350  28.950  14.210  1.00  0.00            
ATOM     26  H12 ACD     1      12.950  29.140  15.110  1.00  0.00            
ATOM     27  C9  ACD     1      12.740  29.930  13.130  1.00  0.00            
ATOM     28  H13 ACD     1      12.270  30.890  13.390  1.00  0.00            
ATOM     29  H14 ACD     1      13.820  30.120  13.120  1.00  0.00            
ATOM     30  O7  ACD     1      12.340  29.580  11.840  1.00  0.00            
ATOM     31  H15 ACD     1      11.380  29.550  11.940  1.00  0.00            
ATOM     32  O8  ACD     1      11.320  28.640  16.870  1.00  0.00            
ATOM     33  C10 ACD     1      10.810  28.370  18.140  1.00  0.00            
ATOM     34  H16 ACD     1       9.850  27.880  17.970  1.00  0.00            
ATOM     35  C11 ACD     1      11.890  27.460  18.710  1.00  0.00            
ATOM     36  H17 ACD     1      12.860  27.760  18.300  1.00  0.00            
ATOM     37  O9  ACD     1      11.640  26.060  18.510  1.00  0.00            
ATOM     38  H18 ACD     1      11.040  25.960  17.760  1.00  0.00            
ATOM     39  C12 ACD     1      12.000  27.650  20.230  1.00  0.00            
ATOM     40  H19 ACD     1      11.100  27.310  20.760  1.00  0.00            
ATOM     41  O10 ACD     1      13.040  27.000  20.820  1.00  0.00            
ATOM     42  H20 ACD     1      13.040  26.060  20.630  1.00  0.00            
ATOM     43  C13 ACD     1      12.250  29.040  20.600  1.00  0.00            
ATOM     44  H21 ACD     1      12.340  29.070  21.690  1.00  0.00            
ATOM     45  O11 ACD     1      11.070  29.710  20.140  1.00  0.00            
ATOM     46  C14 ACD     1      10.710  29.740  18.750  1.00  0.00            
ATOM     47  H22 ACD     1      11.460  30.360  18.240  1.00  0.00            
ATOM     48  C15 ACD     1       9.330  30.410  18.580  1.00  0.00            
ATOM     49  H23 ACD     1       9.260  31.360  19.120  1.00  0.00            
ATOM     50  H24 ACD     1       9.250  30.540  17.500  1.00  0.00            
ATOM     51  O12 ACD     1       8.180  29.620  19.020  1.00  0.00            
ATOM     52  H25 ACD     1       7.390  30.150  18.870  1.00  0.00            
ATOM     53  O13 ACD     1      13.460  29.470  20.000  1.00  0.00            
ATOM     54  C16 ACD     1      14.380  30.230  20.680  1.00  0.00            
ATOM     55  H26 ACD     1      14.100  30.380  21.730  1.00  0.00            
ATOM     56  C17 ACD     1      15.700  29.490  20.620  1.00  0.00            
ATOM     57  H27 ACD     1      16.070  29.420  19.590  1.00  0.00            
ATOM     58  O14 ACD     1      15.500  28.260  21.250  1.00  0.00            
ATOM     59  H28 ACD     1      14.760  27.750  20.920  1.00  0.00            
ATOM     60  C18 ACD     1      16.830  30.270  21.340  1.00  0.00            
ATOM     61  H29 ACD     1      16.580  30.450  22.390  1.00  0.00            
ATOM     62  O15 ACD     1      18.110  29.690  21.240  1.00  0.00
[truncated: 1,879,144 more chars]
