# Supplementary material for: Achieving Chemical Accuracy in Cyclodextrin Host–Guest Binding via Integrative Atomistic Modelling
Source: Adv Sci (Weinh). 2025 Dec 14;13(10):e19782. doi: 10.1002/advs.202519782 (PMC12915143; doi:10.1002/advs.202519782)
Supplement: Supplementary file 1 — Supporting Information [file ADVS-13-e19782-s003.zip › all_poses/ACD.FC0.pdb]

MODEL        1
ATOM      1  H1  ACD     1      16.940  20.710  22.980  1.00  0.00            
ATOM      2  O1  ACD     1      16.090  20.930  22.580  1.00  0.00            
ATOM      3  C1  ACD     1      16.380  21.660  21.410  1.00  0.00            
ATOM      4  H2  ACD     1      16.950  20.930  20.820  1.00  0.00            
ATOM      5  H3  ACD     1      17.010  22.540  21.610  1.00  0.00            
ATOM      6  C2  ACD     1      15.260  22.030  20.500  1.00  0.00            
ATOM      7  H4  ACD     1      15.690  22.680  19.730  1.00  0.00            
ATOM      8  O2  ACD     1      14.650  20.910  19.840  1.00  0.00            
ATOM      9  C3  ACD     1      13.770  21.270  18.810  1.00  0.00            
ATOM     10  H5  ACD     1      13.300  20.400  18.350  1.00  0.00            
ATOM     11  O3  ACD     1      14.430  21.920  17.830  1.00  0.00            
ATOM     12  C4  ACD     1      14.740  21.170  16.640  1.00  0.00            
ATOM     13  H6  ACD     1      13.890  20.650  16.180  1.00  0.00            
ATOM     14  C5  ACD     1      14.980  22.320  15.600  1.00  0.00            
ATOM     15  H7  ACD     1      15.550  23.190  15.940  1.00  0.00            
ATOM     16  O4  ACD     1      13.800  22.830  15.090  1.00  0.00            
ATOM     17  H8  ACD     1      13.630  23.670  15.540  1.00  0.00            
ATOM     18  C6  ACD     1      15.800  21.820  14.390  1.00  0.00            
ATOM     19  H9  ACD     1      15.200  21.030  13.920  1.00  0.00            
ATOM     20  O5  ACD     1      16.130  22.850  13.530  1.00  0.00            
ATOM     21  H10 ACD     1      15.300  23.060  13.080  1.00  0.00            
ATOM     22  C7  ACD     1      17.060  21.210  14.870  1.00  0.00            
ATOM     23  H11 ACD     1      17.660  20.710  14.110  1.00  0.00            
ATOM     24  O6  ACD     1      16.700  20.070  15.660  1.00  0.00            
ATOM     25  C8  ACD     1      15.950  20.290  16.870  1.00  0.00            
ATOM     26  H12 ACD     1      16.640  20.760  17.580  1.00  0.00            
ATOM     27  C9  ACD     1      15.580  18.890  17.470  1.00  0.00            
ATOM     28  H13 ACD     1      16.410  18.180  17.330  1.00  0.00            
ATOM     29  H14 ACD     1      15.570  19.050  18.560  1.00  0.00            
ATOM     30  O7  ACD     1      14.340  18.340  17.030  1.00  0.00            
ATOM     31  H15 ACD     1      14.200  17.570  17.590  1.00  0.00            
ATOM     32  O8  ACD     1      17.760  22.140  15.670  1.00  0.00            
ATOM     33  C10 ACD     1      19.160  22.410  15.350  1.00  0.00            
ATOM     34  H16 ACD     1      19.380  21.840  14.440  1.00  0.00            
ATOM     35  C11 ACD     1      19.190  23.910  14.980  1.00  0.00            
ATOM     36  H17 ACD     1      18.750  24.380  15.860  1.00  0.00            
ATOM     37  O9  ACD     1      18.430  24.110  13.720  1.00  0.00            
ATOM     38  H18 ACD     1      17.530  23.780  13.630  1.00  0.00            
ATOM     39  C12 ACD     1      20.650  24.260  14.850  1.00  0.00            
ATOM     40  H19 ACD     1      21.100  23.740  14.000  1.00  0.00            
ATOM     41  O10 ACD     1      20.720  25.680  14.590  1.00  0.00            
ATOM     42  H20 ACD     1      20.210  26.070  15.300  1.00  0.00            
ATOM     43  C13 ACD     1      21.390  23.940  16.180  1.00  0.00            
ATOM     44  H21 ACD     1      22.440  24.230  16.250  1.00  0.00            
ATOM     45  O11 ACD     1      21.310  22.550  16.330  1.00  0.00            
ATOM     46  C14 ACD     1      20.000  21.940  16.460  1.00  0.00            
ATOM     47  H22 ACD     1      19.650  22.250  17.450  1.00  0.00            
ATOM     48  C15 ACD     1      20.220  20.440  16.530  1.00  0.00            
ATOM     49  H23 ACD     1      20.850  20.260  17.410  1.00  0.00            
ATOM     50  H24 ACD     1      19.280  20.000  16.880  1.00  0.00            
ATOM     51  O12 ACD     1      20.750  19.790  15.380  1.00  0.00            
ATOM     52  H25 ACD     1      21.510  20.340  15.160  1.00  0.00            
ATOM     53  O13 ACD     1      20.820  24.570  17.310  1.00  0.00            
ATOM     54  C16 ACD     1      21.380  25.860  17.670  1.00  0.00            
ATOM     55  H26 ACD     1      22.130  26.200  16.940  1.00  0.00            
ATOM     56  C17 ACD     1      20.240  26.890  17.980  1.00  0.00            
ATOM     57  H27 ACD     1      19.570  26.530  18.770  1.00  0.00            
ATOM     58  O14 ACD     1      19.460  27.260  16.910  1.00  0.00            
ATOM     59  H28 ACD     1      18.720  27.740  17.290  1.00  0.00            
ATOM     60  C18 ACD     1      20.870  28.190  18.520  1.00  0.00            
ATOM     61  H29 ACD     1      21.700  28.440  17.840  1.00  0.00            
ATOM     62  O15 ACD     1      20.010  29.330  18.700  1.00  0.00            
ATOM     63  H30 ACD     1      19.520  29.200  19.520  1.00  0.00            
ATOM     64  C19 ACD     1      21.590  27.780  19.810  1.00  0.00            
ATOM     65  H31 ACD     1      21.970  28.730  20.190  1.00  0.00            
ATOM     66  O16 ACD     1      22.620  26.800  19.500  1.00  0.00            
ATOM     67  C20 ACD     1      22.140  25.570  18.940  1.00  0.00            
ATOM     68  H32 ACD     1      21.490  25.100  19.690  1.00  0.00            
ATOM     69  C21 ACD     1      23.340  24.590  18.780  1.00  0.00            
ATOM     70  H33 ACD     1      23.770  24.370  19.770  1.00  0.00            
ATOM     71  H34 ACD     1      22.990  23.620  18.400  1.00  0.00            
ATOM     72  O17 ACD     1      24.290  25.190  17.840  1.00  0.00            
ATOM     73  H35 ACD     1      24.630  25.980  18.280  1.00  0.00            
ATOM     74  O18 ACD     1      20.630  27.240  20.730  1.00  0.00            
ATOM     75  C22 ACD     1      20.530  27.750  22.000  1.00  0.00            
ATOM     76  H36 ACD     1      21.340  28.440  22.300  1.00  0.00            
ATOM     77  C23 ACD     1      19.400  28.740  22.050  1.00  0.00            
ATOM     78  H37 ACD     1      18.530  28.260  21.570  1.00  0.00            
ATOM     79  O19 ACD     1      19.690  29.960  21.280  1.00  0.00            
ATOM     80  H38 ACD     1      18.820  30.370  21.320  1.00  0.00            
ATOM     81  C24 ACD     1      18.830  29.020  23.400  1.00  0.00            
ATOM     82  H39 ACD     1      19.590  29.520  24.020  1.00  0.00            
ATOM     83  O20 ACD     1      17.590  29.810  23.440  1.00  0.00            
ATOM     84  H40 ACD     1      16.970  29.100  23.260  1.00  0.00            
ATOM     85  C25 ACD     1      18.540  27.730  24.060  1.00  0.00            
ATOM     86  H41 ACD     1      18.090  27.910  25.050  1.00  0.00            
ATOM     87  O21 ACD     1      19.760  26.970  24.170  1.00  0.00            
ATOM     88  C26 ACD     1      20.360  26.600  22.990  1.00  0.00            
ATOM     89  H42 ACD     1      19.640  25.960  22.470  1.00  0.00            
ATOM     90  C27 ACD     1      21.630  25.890  23.210  1.00  0.00            
ATOM     91  H43 ACD     1      21.420  25.220  24.050  1.00  0.00            
ATOM     92  H44 ACD     1      21.970  25.500  22.250  1.00  0.00            
ATOM     93  O22 ACD     1      22.640  26.710  23.690  1.00  0.00            
ATOM     94  H45 ACD     1      23.110  27.220  23.030  1.00  0.00            
ATOM     95  O23 ACD     1      17.610  26.980  23.230  1.00  0.00            
ATOM     96  C28 ACD     1      16.660  26.150  23.920  1.00  0.00            
ATOM     97  H46 ACD     1      16.680  26.330  25.000  1.00  0.00            
ATOM     98  C29 ACD     1      17.000  24.620  23.650  1.00  0.00            
ATOM     99  H47 ACD     1      17.360  24.320  22.660  1.00  0.00            
ATOM    100  O24 ACD     1      15.820  23.910  23.860  1.00  0.00            
ATOM    101  C30 ACD     1      18.190  24.180  24.520  1.00  0.00            
ATOM    102  H48 ACD     1      18.240  23.080  24.540  1.00  0.00            
ATOM    103  H49 ACD     1      19.170  24.520  24.160  1.00  0.00            
ATOM    104  O25 ACD     1      18.090  24.600  25.920  1.00  0.00            
ATOM    105  H50 ACD     1      18.610  24.010  26.470  1.00  0.00            
ATOM    106  C31 ACD     1      15.400  26.600  23.210  1.00  0.00            
ATOM    107  H51 ACD     1      15.630  26.550  22.140  1.00  0.00            
ATOM    108  O26 ACD     1      15.000  27.930  23.520  1.00  0.00            
ATOM    109  H52 ACD     1      14.220  27.870  24.060  1.00  0.00            
ATOM    110  C32 ACD     1      14.230  25.640  23.500  1.00  0.00            
ATOM    111  H53 ACD     1      13.990  25.790  24.560  1.00  0.00            
ATOM    112  O27 ACD     1      13.110  25.910  22.720  1.00  0.00            
ATOM    113  H54 ACD     1      13.180  25.330  21.960  1.00  0.00            
ATOM    114  C33 ACD     1      14.660  24.230  23.140  1.00  0.00            
ATOM    115  H55 ACD     1      13.850  23.570  23.450  1.00  0.00            
ATOM    116  O28 ACD     1      14.870  24.030  21.770  1.00  0.00            
ATOM    117  C34 ACD     1      14.220  22.840  21.260  1.00  0.00            
ATOM    118  H56 ACD     1      13.660  22.260  22.010  1.00  0.00            
ATOM    119  C35 ACD     1      13.180  23.390  20.310  1.00  0.00            
ATOM    120  H57 ACD     1      13.610  24.160  19.660  1.00  0.00            
ATOM    121  O29 ACD     1      12.120  23.990  21.040  1.00  0.00            
ATOM    122  H58 ACD     1      11.560  24.490  20.440  1.00  0.00            
ATOM    123  C36 ACD     1      12.680  22.200  19.470  1.00  0.00            
ATOM    124  H59 ACD     1      12.020  21.680  20.170  1.00  0.00            
ATOM    125  O30 ACD     1      11.920  22.650  18.380  1.00  0.00            
ATOM    126  H60 ACD     1      12.440  23.370  18.010  1.00  0.00            
ATOM    127  N1  FC0     2      13.690  26.040  12.540  1.00  0.00            
ATOM    128  C1  FC0     2      14.170  26.620  13.650  1.00  0.00            
ATOM    129  C2  FC0     2      15.460  26.280  14.090  1.00  0.00            
ATOM    130  C3  FC0     2      15.990  26.890  15.290  1.00  0.00            
ATOM    131  C4  FC0     2      15.120  27.710  16.040  1.00  0.00            
ATOM    132  S1  FC0     2      15.670  28.220  17.710  1.00  0.00            
ATOM    133  O1  FC0     2      17.160  28.230  17.750  1.00  0.00            
ATOM    134  O2  FC0     2      14.860  29.360  18.160  1.00  0.00            
ATOM    135  N2  FC0     2      15.030  27.000  18.680  1.00  0.00            
ATOM    136  C5  FC0     2      16.010  26.140  18.890  1.00  0.00            
ATOM    137  N3  FC0     2      16.600  26.390  20.030  1.00  0.00            
ATOM    138  C6  FC0     2      17.530  25.480  20.240  1.00  0.00            
ATOM    139  C7  FC0     2      17.870  24.510  19.370  1.00  0.00            
ATOM    140  C8  FC0     2      17.050  24.310  18.250  1.00  0.00            
ATOM    141  N4  FC0     2      16.120  25.190  17.970  1.00  0.00            
ATOM    142  C9  FC0     2      13.850  27.950  15.620  1.00  0.00            
ATOM    143  C10 FC0     2      13.410  27.390  14.420  1.00  0.00            
ATOM    144  H1  FC0     2      14.270  25.380  12.050  1.00  0.00            
ATOM    145  H2  FC0     2      12.710  26.020  12.310  1.00  0.00            
ATOM    146  H3  FC0     2      16.100  25.680  13.450  1.00  0.00            
ATOM    147  H4  FC0     2      16.980  26.810  15.730  1.00  0.00            
ATOM    148  H5  FC0     2      14.930  27.520  19.540  1.00  0.00            
ATOM    149  H6  FC0     2      18.140  25.600  21.140  1.00  0.00            
ATOM    150  H7  FC0     2      18.750  23.900  19.550  1.00  0.00            
ATOM    151  H8  FC0     2      17.140  23.380  17.680  1.00  0.00            
ATOM    152  H9  FC0     2      13.110  28.380  16.290  1.00  0.00            
ATOM    153  H10 FC0     2      12.370  27.420  14.110  1.00  0.00            
TER
ENDMDL
MODEL        1
ATOM      1  H1  ACD     1      17.140  20.070  26.480  1.00  0.00            
ATOM      2  O1  ACD     1      17.260  19.160  26.210  1.00  0.00            
ATOM      3  C1  ACD     1      17.920  19.460  24.880  1.00  0.00            
ATOM      4  H2  ACD     1      18.640  18.630  24.780  1.00  0.00            
ATOM      5  H3  ACD     1      18.400  20.430  25.050  1.00  0.00            
ATOM      6  C2  ACD     1      16.940  19.520  23.690  1.00  0.00            
ATOM      7  H4  ACD     1      17.440  20.180  22.970  1.00  0.00            
ATOM      8  O2  ACD     1      16.740  18.160  23.300  1.00  0.00            
ATOM      9  C3  ACD     1      15.890  17.830  22.180  1.00  0.00            
ATOM     10  H5  ACD     1      15.760  16.740  22.130  1.00  0.00            
ATOM     11  O3  ACD     1      16.460  18.380  20.970  1.00  0.00            
ATOM     12  C4  ACD     1      16.110  17.890  19.710  1.00  0.00            
ATOM     13  H6  ACD     1      15.220  17.250  19.660  1.00  0.00            
ATOM     14  C5  ACD     1      15.750  19.070  18.850  1.00  0.00            
ATOM     15  H7  ACD     1      16.300  19.970  19.140  1.00  0.00            
ATOM     16  O4  ACD     1      14.370  19.370  19.060  1.00  0.00            
ATOM     17  H8  ACD     1      14.190  20.210  18.640  1.00  0.00            
ATOM     18  C6  ACD     1      16.010  18.780  17.350  1.00  0.00            
ATOM     19  H9  ACD     1      15.360  17.960  17.000  1.00  0.00            
ATOM     20  O5  ACD     1      15.630  19.790  16.460  1.00  0.00            
ATOM     21  H10 ACD     1      16.150  20.550  16.720  1.00  0.00            
ATOM     22  C7  ACD     1      17.480  18.430  17.200  1.00  0.00            
ATOM     23  H11 ACD     1      17.710  18.330  16.140  1.00  0.00            
ATOM     24  O6  ACD     1      17.710  17.180  17.800  1.00  0.00            
ATOM     25  C8  ACD     1      17.330  17.090  19.190  1.00  0.00            
ATOM     26  H12 ACD     1      18.220  17.330  19.780  1.00  0.00            
ATOM     27  C9  ACD     1      17.180  15.570  19.420  1.00  0.00            
ATOM     28  H13 ACD     1      18.150  15.060  19.330  1.00  0.00            
ATOM     29  H14 ACD     1      16.960  15.410  20.480  1.00  0.00            
ATOM     30  O7  ACD     1      16.160  15.050  18.640  1.00  0.00            
ATOM     31  H15 ACD     1      15.660  14.400  19.150  1.00  0.00            
ATOM     32  O8  ACD     1      18.260  19.400  17.800  1.00  0.00            
ATOM     33  C10 ACD     1      19.070  20.280  16.940  1.00  0.00            
ATOM     34  H16 ACD     1      19.050  19.940  15.900  1.00  0.00            
ATOM     35  C11 ACD     1      18.590  21.710  17.060  1.00  0.00            
ATOM     36  H17 ACD     1      18.190  21.840  18.070  1.00  0.00            
ATOM     37  O9  ACD     1      17.430  21.900  16.240  1.00  0.00            
ATOM     38  H18 ACD     1      17.600  22.730  15.780  1.00  0.00            
ATOM     39  C12 ACD     1      19.660  22.720  16.650  1.00  0.00            
ATOM     40  H19 ACD     1      19.810  22.550  15.580  1.00  0.00            
ATOM     41  O10 ACD     1      19.300  24.070  16.920  1.00  0.00            
ATOM     42  H20 ACD     1      19.610  24.210  17.820  1.00  0.00            
ATOM     43  C13 ACD     1      21.000  22.490  17.300  1.00  0.00            
ATOM     44  H21 ACD     1      21.520  23.250  16.720  1.00  0.00            
ATOM     45  O11 ACD     1      21.340  21.190  16.980  1.00  0.00            
ATOM     46  C14 ACD     1      20.470  20.200  17.510  1.00  0.00            
ATOM     47  H22 ACD     1      20.420  20.390  18.590  1.00  0.00            
ATOM     48  C15 ACD     1      21.110  18.860  17.260  1.00  0.00            
ATOM     49  H23 ACD     1      22.140  19.010  17.630  1.00  0.00            
ATOM     50  H24 ACD     1      20.640  18.080  17.870  1.00  0.00            
ATOM     51  O12 ACD     1      21.220  18.590  15.820  1.00  0.00            
ATOM     52  H25 ACD     1      21.850  17.880  15.660  1.00  0.00            
ATOM     53  O13 ACD     1      21.060  22.720  18.710  1.00  0.00            
ATOM     54  C16 ACD     1      22.090  23.600  19.140  1.00  0.00            
ATOM     55  H26 ACD     1      23.000  23.440  18.560  1.00  0.00            
ATOM     56  C17 ACD     1      21.760  25.060  18.870  1.00  0.00            
ATOM     57  H27 ACD     1      20.730  25.300  19.160  1.00  0.00            
ATOM     58  O14 ACD     1      21.870  25.410  17.500  1.00  0.00            
ATOM     59  H28 ACD     1      21.570  26.310  17.350  1.00  0.00            
ATOM     60  C18 ACD     1      22.510  26.120  19.650  1.00  0.00            
ATOM     61  H29 ACD     1      23.560  26.220  19.330  1.00  0.00            
ATOM     62  O15 ACD     1      21.930  27.420  19.490  1.00  0.00            
ATOM     63  H30 ACD     1      22.610  27.990  19.850  1.00  0.00            
ATOM     64  C19 ACD     1      22.620  25.660  21.080  1.00  0.00            
ATOM     65  H31 ACD     1      23.310  26.210  21.730  1.00  0.00            
ATOM     66  O16 ACD     1      23.210  24.340  21.170  1.00  0.00            
ATOM     67  C20 ACD     1      22.360  23.300  20.700  1.00  0.00            
ATOM     68  H32 ACD     1      21.410  23.250  21.250  1.00  0.00            
ATOM     69  C21 ACD     1      23.020  21.940  20.920  1.00  0.00            
ATOM     70  H33 ACD     1      23.270  21.870  21.980  1.00  0.00            
ATOM     71  H34 ACD     1      22.270  21.180  20.690  1.00  0.00            
ATOM     72  O17 ACD     1      24.200  21.850  20.120  1.00  0.00            
ATOM     73  H35 ACD     1      24.340  20.910  20.230  1.00  0.00            
ATOM     74  O18 ACD     1      21.360  25.490  21.680  1.00  0.00            
ATOM     75  C22 ACD     1      21.140  26.330  22.810  1.00  0.00            
ATOM     76  H36 ACD     1      21.940  27.050  23.030  1.00  0.00            
ATOM     77  C23 ACD     1      19.830  27.030  22.530  1.00  0.00            
ATOM     78  H37 ACD     1      19.220  26.320  21.950  1.00  0.00            
ATOM     79  O19 ACD     1      20.070  28.170  21.650  1.00  0.00            
ATOM     80  H38 ACD     1      20.180  27.870  20.740  1.00  0.00            
ATOM     81  C24 ACD     1      19.160  27.450  23.780  1.00  0.00            
ATOM     82  H39 ACD     1      19.780  28.280  24.140  1.00  0.00            
ATOM     83  O20 ACD     1      17.860  28.000  23.410  1.00  0.00            
ATOM     84  H40 ACD     1      17.220  27.300  23.300  1.00  0.00            
ATOM     85  C25 ACD     1      19.000  26.360  24.790  1.00  0.00            
ATOM     86  H41 ACD     1      18.530  26.720  25.710  1.00  0.00            
ATOM     87  O21 ACD     1      20.280  25.840  25.020  1.00  0.00            
ATOM     88  C26 ACD     1      21.020  25.250  23.920  1.00  0.00            
ATOM     89  H42 ACD     1      20.460  24.480  23.380  1.00  0.00            
ATOM     90  C27 ACD     1      22.340  24.700  24.440  1.00  0.00            
ATOM     91  H43 ACD     1      22.110  23.690  24.800  1.00  0.00            
ATOM     92  H44 ACD     1      22.980  24.480  23.580  1.00  0.00            
ATOM     93  O22 ACD     1      22.950  25.610  25.310  1.00  0.00            
ATOM     94  H45 ACD     1      22.350  25.810  26.040  1.00  0.00            
ATOM     95  O23 ACD     1      18.080  25.350  24.220  1.00  0.00            
ATOM     96  C28 ACD     1      17.100  24.710  25.050  1.00  0.00            
ATOM     97  H46 ACD     1      16.810  25.420  25.830  1.00  0.00            
ATOM     98  C29 ACD     1      17.600  23.410  25.690  1.00  0.00            
ATOM     99  H47 ACD     1      18.280  22.910  24.990  1.00  0.00            
ATOM    100  O24 ACD     1      16.570  22.520  26.080  1.00  0.00            
ATOM    101  C30 ACD     1      18.570  23.620  26.870  1.00  0.00            
ATOM    102  H48 ACD     1      18.730  22.580  27.180  1.00  0.00            
ATOM    103  H49 ACD     1      19.580  23.950  26.600  1.00  0.00            
ATOM    104  O25 ACD     1      18.020  24.430  27.870  1.00  0.00            
ATOM    105  H50 ACD     1      17.070  24.330  27.860  1.00  0.00            
ATOM    106  C31 ACD     1      15.840  24.560  24.220  1.00  0.00            
ATOM    107  H51 ACD     1      16.180  24.070  23.300  1.00  0.00            
ATOM    108  O26 ACD     1      15.330  25.810  23.800  1.00  0.00            
ATOM    109  H52 ACD     1      15.120  26.400  24.520  1.00  0.00            
ATOM    110  C32 ACD     1      14.840  23.620  24.830  1.00  0.00            
ATOM    111  H53 ACD     1      14.370  24.040  25.720  1.00  0.00            
ATOM    112  O27 ACD     1      13.880  23.300  23.860  1.00  0.00            
ATOM    113  H54 ACD     1      13.450  24.150  23.690  1.00  0.00            
ATOM    114  C33 ACD     1      15.400  22.320  25.260  1.00  0.00            
ATOM    115  H55 ACD     1      14.650  21.720  25.790  1.00  0.00            
ATOM    116  O28 ACD     1      15.840  21.590  24.120  1.00  0.00            
ATOM    117  C34 ACD     1      15.610  20.190  24.030  1.00  0.00            
ATOM    118  H56 ACD     1      15.080  19.770  24.890  1.00  0.00            
ATOM    119  C35 ACD     1      14.700  19.990  22.870  1.00  0.00            
ATOM    120  H57 ACD     1      15.080  20.410  21.930  1.00  0.00            
ATOM    121  O29 ACD     1      13.410  20.590  23.160  1.00  0.00            
ATOM    122  H58 ACD     1      13.570  21.440  23.580  1.00  0.00            
ATOM    123  C36 ACD     1      14.500  18.500  22.520  1.00  0.00            
ATOM    124  H59 ACD     1      14.240  17.950  23.430  1.00  0.00            
ATOM    125  O30 ACD     1      13.510  18.170  21.470  1.00  0.00            
ATOM    126  H60 ACD     1      13.670  18.650  20.660  1.00  0.00            
ATOM    127  N1  FC0     2      12.810  21.620  17.970  1.00  0.00            
ATOM    128  C1  FC0     2      13.790  22.360  18.500  1.00  0.00            
ATOM    129  C2  FC0     2      14.840  22.870  17.680  1.00  0.00            
ATOM    130  C3  FC0     2      15.910  23.550  18.290  1.00  0.00            
ATOM    131  C4  FC0     2      15.990  23.640  19.710  1.00  0.00            
ATOM    132  S1  FC0     2      17.390  24.300  20.510  1.00  0.00            
ATOM    133  O1  FC0     2      18.480  24.490  19.540  1.00  0.00            
ATOM    134  O2  FC0     2      16.950  25.470  21.230  1.00  0.00            
ATOM    135  N2  FC0     2      17.830  23.380  21.820  1.00  0.00            
ATOM    136  C5  FC0     2      18.610  22.290  21.650  1.00  0.00            
ATOM    137  N3  FC0     2      19.520  22.230  22.580  1.00  0.00            
ATOM    138  C6  FC0     2      20.190  21.100  22.660  1.00  0.00            
ATOM    139  C7  FC0     2      19.990  20.150  21.700  1.00  0.00            
ATOM    140  C8  FC0     2      18.980  20.330  20.680  1.00  0.00            
ATOM    141  N4  FC0     2      18.200  21.450  20.750  1.00  0.00            
ATOM    142  C9  FC0     2      14.970  23.140  20.440  1.00  0.00            
ATOM    143  C10 FC0     2      13.880  22.520  19.880  1.00  0.00            
ATOM    144  H1  FC0     2      12.670  21.750  16.970  1.00  0.00            
ATOM    145  H2  FC0     2      11.940  21.630  18.490  1.00  0.00            
ATOM    146  H3  FC0     2      14.780  22.960  16.600  1.00  0.00            
ATOM    147  H4  FC0     2      16.680  23.980  17.660  1.00  0.00            
ATOM    148  H5  FC0     2      18.180  23.970  22.570  1.00  0.00            
ATOM    149  H6  FC0     2      20.990  21.110  23.400  1.00  0.00            
ATOM    150  H7  FC0     2      20.630  19.280  21.720  1.00  0.00            
ATOM    151  H8  FC0     2      18.720  19.580  19.940  1.00  0.00            
ATOM    152  H9  FC0     2      15.010  23.170  21.530  1.00  0.00            
ATOM    153  H10 FC0     2      13.180  22.130  20.600  1.00  0.00            
TER
ENDMDL
MODEL        1
ATOM      1  H1  ACD     1      13.330  18.700  22.280  1.00  0.00            
ATOM      2  O1  ACD     1      14.020  18.230  21.800  1.00  0.00            
ATOM      3  C1  ACD     1      15.270  18.920  21.990  1.00  0.00            
ATOM      4  H2  ACD     1      16.180  18.310  21.930  1.00  0.00            
ATOM      5  H3  ACD     1      15.360  19.460  22.940  1.00  0.00            
ATOM      6  C2  ACD     1      15.610  19.950  20.880  1.00  0.00            
ATOM      7  H4  ACD     1      16.550  20.450  21.150  1.00  0.00            
ATOM      8  O2  ACD     1      15.700  19.330  19.550  1.00  0.00            
ATOM      9  C3  ACD     1      15.680  20.040  18.340  1.00  0.00            
ATOM     10  H5  ACD     1      15.610  19.330  17.510  1.00  0.00            
ATOM     11  O3  ACD     1      16.810  20.880  18.220  1.00  0.00            
ATOM     12  C4  ACD     1      17.640  20.650  17.150  1.00  0.00            
ATOM     13  H6  ACD     1      17.280  19.750  16.640  1.00  0.00            
ATOM     14  C5  ACD     1      17.530  21.930  16.260  1.00  0.00            
ATOM     15  H7  ACD     1      17.620  22.730  17.010  1.00  0.00            
ATOM     16  O4  ACD     1      16.270  22.020  15.530  1.00  0.00            
ATOM     17  H8  ACD     1      15.590  21.880  16.200  1.00  0.00            
ATOM     18  C6  ACD     1      18.740  22.260  15.350  1.00  0.00            
ATOM     19  H9  ACD     1      18.690  21.750  14.380  1.00  0.00            
ATOM     20  O5  ACD     1      18.710  23.730  15.230  1.00  0.00            
ATOM     21  H10 ACD     1      19.110  24.030  16.050  1.00  0.00            
ATOM     22  C7  ACD     1      20.060  21.930  16.140  1.00  0.00            
ATOM     23  H11 ACD     1      20.870  21.900  15.410  1.00  0.00            
ATOM     24  O6  ACD     1      19.990  20.640  16.770  1.00  0.00            
ATOM     25  C8  ACD     1      19.000  20.490  17.790  1.00  0.00            
ATOM     26  H12 ACD     1      19.180  21.170  18.630  1.00  0.00            
ATOM     27  C9  ACD     1      19.110  19.110  18.360  1.00  0.00            
ATOM     28  H13 ACD     1      20.160  18.980  18.640  1.00  0.00            
ATOM     29  H14 ACD     1      18.390  19.120  19.190  1.00  0.00            
ATOM     30  O7  ACD     1      18.840  18.070  17.400  1.00  0.00            
ATOM     31  H15 ACD     1      19.080  17.250  17.830  1.00  0.00            
ATOM     32  O8  ACD     1      20.290  22.900  17.120  1.00  0.00            
ATOM     33  C10 ACD     1      21.610  23.360  17.340  1.00  0.00            
ATOM     34  H16 ACD     1      22.450  22.840  16.860  1.00  0.00            
ATOM     35  C11 ACD     1      21.670  24.830  16.850  1.00  0.00            
ATOM     36  H17 ACD     1      20.830  25.400  17.270  1.00  0.00            
ATOM     37  O9  ACD     1      21.640  24.820  15.370  1.00  0.00            
ATOM     38  H18 ACD     1      20.890  25.340  15.100  1.00  0.00            
ATOM     39  C12 ACD     1      22.960  25.530  17.260  1.00  0.00            
ATOM     40  H19 ACD     1      23.860  24.970  17.000  1.00  0.00            
ATOM     41  O10 ACD     1      22.980  26.830  16.830  1.00  0.00            
ATOM     42  H20 ACD     1      22.210  27.310  17.120  1.00  0.00            
ATOM     43  C13 ACD     1      23.060  25.510  18.790  1.00  0.00            
ATOM     44  H21 ACD     1      24.060  25.870  19.080  1.00  0.00            
ATOM     45  O11 ACD     1      23.060  24.110  19.160  1.00  0.00            
ATOM     46  C14 ACD     1      21.860  23.360  18.830  1.00  0.00            
ATOM     47  H22 ACD     1      20.990  23.810  19.330  1.00  0.00            
ATOM     48  C15 ACD     1      22.010  21.930  19.440  1.00  0.00            
ATOM     49  H23 ACD     1      22.220  22.030  20.510  1.00  0.00            
ATOM     50  H24 ACD     1      21.060  21.380  19.310  1.00  0.00            
ATOM     51  O12 ACD     1      23.030  21.170  18.840  1.00  0.00            
ATOM     52  H25 ACD     1      23.710  21.860  18.810  1.00  0.00            
ATOM     53  O13 ACD     1      22.000  26.100  19.370  1.00  0.00            
ATOM     54  C16 ACD     1      22.020  27.460  19.750  1.00  0.00            
ATOM     55  H26 ACD     1      22.860  28.010  19.300  1.00  0.00            
ATOM     56  C17 ACD     1      20.740  28.080  19.190  1.00  0.00            
ATOM     57  H27 ACD     1      19.890  27.430  19.430  1.00  0.00            
ATOM     58  O14 ACD     1      20.750  28.180  17.720  1.00  0.00            
ATOM     59  H28 ACD     1      19.950  28.650  17.470  1.00  0.00            
ATOM     60  C18 ACD     1      20.500  29.410  19.910  1.00  0.00            
ATOM     61  H29 ACD     1      21.280  30.090  19.540  1.00  0.00            
ATOM     62  O15 ACD     1      19.170  29.880  19.510  1.00  0.00            
ATOM     63  H30 ACD     1      19.180  30.050  18.560  1.00  0.00            
ATOM     64  C19 ACD     1      20.550  29.240  21.450  1.00  0.00            
ATOM     65  H31 ACD     1      20.380  30.160  22.010  1.00  0.00            
ATOM     66  O16 ACD     1      21.810  28.800  21.790  1.00  0.00            
ATOM     67  C20 ACD     1      22.180  27.590  21.250  1.00  0.00            
ATOM     68  H32 ACD     1      21.600  26.800  21.740  1.00  0.00            
ATOM     69  C21 ACD     1      23.590  27.300  21.720  1.00  0.00            
ATOM     70  H33 ACD     1      23.720  27.500  22.790  1.00  0.00            
ATOM     71  H34 ACD     1      23.780  26.230  21.580  1.00  0.00            
ATOM     72  O17 ACD     1      24.520  28.220  21.070  1.00  0.00            
ATOM     73  H35 ACD     1      24.440  29.080  21.490  1.00  0.00            
ATOM     74  O18 ACD     1      19.590  28.200  21.830  1.00  0.00            
ATOM     75  C22 ACD     1      18.800  28.500  22.910  1.00  0.00            
ATOM     76  H36 ACD     1      19.100  29.470  23.320  1.00  0.00            
ATOM     77  C23 ACD     1      17.370  28.510  22.350  1.00  0.00            
ATOM     78  H37 ACD     1      17.310  27.530  21.860  1.00  0.00            
ATOM     79  O19 ACD     1      17.080  29.650  21.550  1.00  0.00            
ATOM     80  H38 ACD     1      17.740  29.750  20.860  1.00  0.00            
ATOM     81  C24 ACD     1      16.330  28.410  23.440  1.00  0.00            
ATOM     82  H39 ACD     1      16.490  29.310  24.040  1.00  0.00            
ATOM     83  O20 ACD     1      14.960  28.280  22.890  1.00  0.00            
ATOM     84  H40 ACD     1      14.740  27.340  22.910  1.00  0.00            
ATOM     85  C25 ACD     1      16.630  27.100  24.230  1.00  0.00            
ATOM     86  H41 ACD     1      15.940  26.830  25.030  1.00  0.00            
ATOM     87  O21 ACD     1      17.870  27.220  24.850  1.00  0.00            
ATOM     88  C26 ACD     1      19.030  27.400  23.960  1.00  0.00            
ATOM     89  H42 ACD     1      18.990  26.470  23.380  1.00  0.00            
ATOM     90  C27 ACD     1      20.270  27.560  24.790  1.00  0.00            
ATOM     91  H43 ACD     1      20.240  26.720  25.500  1.00  0.00            
ATOM     92  H44 ACD     1      21.070  27.440  24.050  1.00  0.00            
ATOM     93  O22 ACD     1      20.330  28.780  25.410  1.00  0.00            
ATOM     94  H45 ACD     1      19.790  28.830  26.200  1.00  0.00            
ATOM     95  O23 ACD     1      16.640  25.930  23.410  1.00  0.00            
ATOM     96  C28 ACD     1      15.840  24.780  23.770  1.00  0.00            
ATOM     97  H46 ACD     1      15.510  25.000  24.790  1.00  0.00            
ATOM     98  C29 ACD     1      16.660  23.530  23.690  1.00  0.00            
ATOM     99  H47 ACD     1      16.890  23.550  22.610  1.00  0.00            
ATOM    100  O24 ACD     1      15.920  22.350  23.940  1.00  0.00            
ATOM    101  C30 ACD     1      18.000  23.600  24.500  1.00  0.00            
ATOM    102  H48 ACD     1      18.610  22.700  24.360  1.00  0.00            
ATOM    103  H49 ACD     1      18.570  24.450  24.110  1.00  0.00            
ATOM    104  O25 ACD     1      17.900  23.730  25.910  1.00  0.00            
ATOM    105  H50 ACD     1      17.330  24.440  26.230  1.00  0.00            
ATOM    106  C31 ACD     1      14.620  24.710  22.890  1.00  0.00            
ATOM    107  H51 ACD     1      15.040  24.730  21.870  1.00  0.00            
ATOM    108  O26 ACD     1      13.900  25.910  23.200  1.00  0.00            
ATOM    109  H52 ACD     1      13.010  25.950  22.860  1.00  0.00            
ATOM    110  C32 ACD     1      13.910  23.400  23.200  1.00  0.00            
ATOM    111  H53 ACD     1      13.570  23.510  24.240  1.00  0.00            
ATOM    112  O27 ACD     1      12.760  23.210  22.350  1.00  0.00            
ATOM    113  H54 ACD     1      12.280  24.040  22.430  1.00  0.00            
ATOM    114  C33 ACD     1      14.760  22.180  23.060  1.00  0.00            
ATOM    115  H55 ACD     1      14.100  21.330  23.270  1.00  0.00            
ATOM    116  O28 ACD     1      15.180  22.090  21.700  1.00  0.00            
ATOM    117  C34 ACD     1      14.640  21.130  20.910  1.00  0.00            
ATOM    118  H56 ACD     1      13.670  20.890  21.360  1.00  0.00            
ATOM    119  C35 ACD     1      14.480  21.870  19.620  1.00  0.00            
ATOM    120  H57 ACD     1      15.380  22.480  19.520  1.00  0.00            
ATOM    121  O29 ACD     1      13.220  22.570  19.720  1.00  0.00            
ATOM    122  H58 ACD     1      13.080  22.900  20.610  1.00  0.00            
ATOM    123  C36 ACD     1      14.490  20.960  18.370  1.00  0.00            
ATOM    124  H59 ACD     1      13.600  20.320  18.340  1.00  0.00            
ATOM    125  O30 ACD     1      14.360  21.670  17.160  1.00  0.00            
ATOM    126  H60 ACD     1      13.500  22.060  17.340  1.00  0.00            
ATOM    127  N1  FC0     2      11.740  24.510  16.820  1.00  0.00            
ATOM    128  C1  FC0     2      13.030  24.900  17.100  1.00  0.00            
ATOM    129  C2  FC0     2      14.040  24.690  16.180  1.00  0.00            
ATOM    130  C3  FC0     2      15.320  25.050  16.520  1.00  0.00            
ATOM    131  C4  FC0     2      15.630  25.570  17.780  1.00  0.00            
ATOM    132  S1  FC0     2      17.260  26.150  18.180  1.00  0.00            
ATOM    133  O1  FC0     2      18.270  25.290  17.500  1.00  0.00            
ATOM    134  O2  FC0     2      17.200  27.640  18.080  1.00  0.00            
ATOM    135  N2  FC0     2      17.470  25.940  19.810  1.00  0.00            
ATOM    136  C5  FC0     2      18.090  24.860  20.250  1.00  0.00            
ATOM    137  N3  FC0     2      19.010  25.200  21.150  1.00  0.00            
ATOM    138  C6  FC0     2      19.660  24.180  21.750  1.00  0.00            
ATOM    139  C7  FC0     2      19.270  22.880  21.530  1.00  0.00            
ATOM    140  C8  FC0     2      18.340  22.630  20.520  1.00  0.00            
ATOM    141  N4  FC0     2      17.730  23.680  19.920  1.00  0.00            
ATOM    142  C9  FC0     2      14.630  25.570  18.810  1.00  0.00            
ATOM    143  C10 FC0     2      13.300  25.280  18.410  1.00  0.00            
ATOM    144  H1  FC0     2      11.530  23.930  16.020  1.00  0.00            
ATOM    145  H2  FC0     2      11.090  24.680  17.580  1.00  0.00            
ATOM    146  H3  FC0     2      13.770  24.300  15.200  1.00  0.00            
ATOM    147  H4  FC0     2      16.100  24.890  15.780  1.00  0.00            
ATOM    148  H5  FC0     2      17.940  26.780  20.130  1.00  0.00            
ATOM    149  H6  FC0     2      20.430  24.480  22.460  1.00  0.00            
ATOM    150  H7  FC0     2      19.620  22.000  22.070  1.00  0.00            
ATOM    151  H8  FC0     2      18.030  21.610  20.300  1.00  0.00            
ATOM    152  H9  FC0     2      14.860  25.960  19.800  1.00  0.00            
ATOM    153  H10 FC0     2      12.490  25.270  19.130  1.00  0.00            
TER
ENDMDL
MODEL        1
ATOM      1  H1  ACD     1      18.870  16.790  24.410  1.00  0.00            
ATOM      2  O1  ACD     1      19.790  16.880  24.170  1.00  0.00            
ATOM      3  C1  ACD     1      19.930  18.250  23.720  1.00  0.00            
ATOM      4  H2  ACD     1      20.960  18.620  23.560  1.00  0.00            
ATOM      5  H3  ACD     1      19.500  18.880  24.510  1.00  0.00            
ATOM      6  C2  ACD     1      19.110  18.540  22.440  1.00  0.00            
ATOM      7  H4  ACD     1      19.460  19.430  21.890  1.00  0.00            
ATOM      8  O2  ACD     1      19.240  17.480  21.510  1.00  0.00            
ATOM      9  C3  ACD     1      18.730  17.700  20.220  1.00  0.00            
ATOM     10  H5  ACD     1      18.890  16.790  19.640  1.00  0.00            
ATOM     11  O3  ACD     1      19.450  18.770  19.590  1.00  0.00            
ATOM     12  C4  ACD     1      20.560  18.450  18.710  1.00  0.00            
ATOM     13  H6  ACD     1      20.380  17.410  18.400  1.00  0.00            
ATOM     14  C5  ACD     1      20.450  19.410  17.540  1.00  0.00            
ATOM     15  H7  ACD     1      20.200  20.390  17.980  1.00  0.00            
ATOM     16  O4  ACD     1      19.440  18.950  16.670  1.00  0.00            
ATOM     17  H8  ACD     1      19.250  19.600  15.990  1.00  0.00            
ATOM     18  C6  ACD     1      21.780  19.590  16.850  1.00  0.00            
ATOM     19  H9  ACD     1      22.010  18.670  16.290  1.00  0.00            
ATOM     20  O5  ACD     1      21.750  20.660  15.990  1.00  0.00            
ATOM     21  H10 ACD     1      21.450  21.440  16.470  1.00  0.00            
ATOM     22  C7  ACD     1      22.950  19.700  17.750  1.00  0.00            
ATOM     23  H11 ACD     1      23.880  19.840  17.180  1.00  0.00            
ATOM     24  O6  ACD     1      23.100  18.540  18.590  1.00  0.00            
ATOM     25  C8  ACD     1      21.930  18.420  19.450  1.00  0.00            
ATOM     26  H12 ACD     1      21.970  19.130  20.280  1.00  0.00            
ATOM     27  C9  ACD     1      22.200  17.070  20.070  1.00  0.00            
ATOM     28  H13 ACD     1      23.250  17.070  20.380  1.00  0.00            
ATOM     29  H14 ACD     1      21.560  16.800  20.920  1.00  0.00            
ATOM     30  O7  ACD     1      22.080  15.970  19.160  1.00  0.00            
ATOM     31  H15 ACD     1      21.870  15.240  19.740  1.00  0.00            
ATOM     32  O8  ACD     1      22.840  20.870  18.580  1.00  0.00            
ATOM     33  C10 ACD     1      23.590  22.100  18.240  1.00  0.00            
ATOM     34  H16 ACD     1      23.840  22.060  17.180  1.00  0.00            
ATOM     35  C11 ACD     1      22.510  23.180  18.530  1.00  0.00            
ATOM     36  H17 ACD     1      22.110  22.870  19.510  1.00  0.00            
ATOM     37  O9  ACD     1      21.470  23.160  17.520  1.00  0.00            
ATOM     38  H18 ACD     1      20.960  23.970  17.570  1.00  0.00            
ATOM     39  C12 ACD     1      23.250  24.470  18.670  1.00  0.00            
ATOM     40  H19 ACD     1      23.700  24.660  17.680  1.00  0.00            
ATOM     41  O10 ACD     1      22.280  25.500  18.990  1.00  0.00            
ATOM     42  H20 ACD     1      22.000  25.380  19.900  1.00  0.00            
ATOM     43  C13 ACD     1      24.360  24.470  19.680  1.00  0.00            
ATOM     44  H21 ACD     1      24.880  25.430  19.690  1.00  0.00            
ATOM     45  O11 ACD     1      25.330  23.420  19.390  1.00  0.00            
ATOM     46  C14 ACD     1      24.890  22.090  19.060  1.00  0.00            
ATOM     47  H22 ACD     1      24.730  21.540  20.000  1.00  0.00            
ATOM     48  C15 ACD     1      26.030  21.410  18.340  1.00  0.00            
ATOM     49  H23 ACD     1      26.920  21.440  18.990  1.00  0.00            
ATOM     50  H24 ACD     1      25.730  20.350  18.310  1.00  0.00            
ATOM     51  O12 ACD     1      26.190  21.890  17.030  1.00  0.00            
ATOM     52  H25 ACD     1      26.260  22.850  17.040  1.00  0.00            
ATOM     53  O13 ACD     1      23.720  24.220  20.930  1.00  0.00            
ATOM     54  C16 ACD     1      24.100  25.000  22.090  1.00  0.00            
ATOM     55  H26 ACD     1      25.020  25.570  21.930  1.00  0.00            
ATOM     56  C17 ACD     1      23.060  26.140  22.340  1.00  0.00            
ATOM     57  H27 ACD     1      22.050  25.710  22.260  1.00  0.00            
ATOM     58  O14 ACD     1      23.060  27.150  21.350  1.00  0.00            
ATOM     59  H28 ACD     1      22.930  28.010  21.780  1.00  0.00            
ATOM     60  C18 ACD     1      23.200  26.800  23.700  1.00  0.00            
ATOM     61  H29 ACD     1      24.190  27.260  23.820  1.00  0.00            
ATOM     62  O15 ACD     1      22.200  27.790  23.930  1.00  0.00            
ATOM     63  H30 ACD     1      21.530  27.330  24.450  1.00  0.00            
ATOM     64  C19 ACD     1      23.080  25.680  24.730  1.00  0.00            
ATOM     65  H31 ACD     1      23.310  26.140  25.700  1.00  0.00            
ATOM     66  O16 ACD     1      24.140  24.770  24.540  1.00  0.00            
ATOM     67  C20 ACD     1      24.140  24.080  23.330  1.00  0.00            
ATOM     68  H32 ACD     1      23.240  23.460  23.220  1.00  0.00            
ATOM     69  C21 ACD     1      25.240  23.030  23.210  1.00  0.00            
ATOM     70  H33 ACD     1      25.190  22.270  24.000  1.00  0.00            
ATOM     71  H34 ACD     1      25.400  22.630  22.190  1.00  0.00            
ATOM     72  O17 ACD     1      26.440  23.660  23.410  1.00  0.00            
ATOM     73  H35 ACD     1      27.050  22.970  23.700  1.00  0.00            
ATOM     74  O18 ACD     1      21.710  25.180  24.700  1.00  0.00            
ATOM     75  C22 ACD     1      20.890  25.430  25.820  1.00  0.00            
ATOM     76  H36 ACD     1      21.230  26.180  26.540  1.00  0.00            
ATOM     77  C23 ACD     1      19.500  26.000  25.280  1.00  0.00            
ATOM     78  H37 ACD     1      19.230  25.360  24.440  1.00  0.00            
ATOM     79  O19 ACD     1      19.420  27.320  24.780  1.00  0.00            
ATOM     80  H38 ACD     1      19.240  27.260  23.840  1.00  0.00            
ATOM     81  C24 ACD     1      18.290  25.690  26.260  1.00  0.00            
ATOM     82  H39 ACD     1      18.500  26.310  27.130  1.00  0.00            
ATOM     83  O20 ACD     1      17.090  25.960  25.540  1.00  0.00            
ATOM     84  H40 ACD     1      16.860  26.890  25.520  1.00  0.00            
ATOM     85  C25 ACD     1      18.400  24.250  26.700  1.00  0.00            
ATOM     86  H41 ACD     1      17.620  24.120  27.460  1.00  0.00            
ATOM     87  O21 ACD     1      19.610  24.040  27.360  1.00  0.00            
ATOM     88  C26 ACD     1      20.780  24.170  26.590  1.00  0.00            
ATOM     89  H42 ACD     1      20.750  23.390  25.810  1.00  0.00            
ATOM     90  C27 ACD     1      21.970  23.860  27.460  1.00  0.00            
ATOM     91  H43 ACD     1      21.900  22.810  27.790  1.00  0.00            
ATOM     92  H44 ACD     1      22.930  24.000  26.940  1.00  0.00            
ATOM     93  O22 ACD     1      21.950  24.710  28.680  1.00  0.00            
ATOM     94  H45 ACD     1      22.690  24.460  29.240  1.00  0.00            
ATOM     95  O23 ACD     1      18.320  23.290  25.670  1.00  0.00            
ATOM     96  C28 ACD     1      17.250  22.410  25.830  1.00  0.00            
ATOM     97  H46 ACD     1      16.570  22.600  26.670  1.00  0.00            
ATOM     98  C29 ACD     1      17.850  21.030  26.030  1.00  0.00            
ATOM     99  H47 ACD     1      18.650  20.950  25.280  1.00  0.00            
ATOM    100  O24 ACD     1      16.870  19.980  25.840  1.00  0.00            
ATOM    101  C30 ACD     1      18.450  20.910  27.470  1.00  0.00            
ATOM    102  H48 ACD     1      18.800  19.880  27.670  1.00  0.00            
ATOM    103  H49 ACD     1      19.330  21.560  27.600  1.00  0.00            
ATOM    104  O25 ACD     1      17.440  21.170  28.410  1.00  0.00            
ATOM    105  H50 ACD     1      16.900  20.390  28.510  1.00  0.00            
ATOM    106  C31 ACD     1      16.370  22.500  24.570  1.00  0.00            
ATOM    107  H51 ACD     1      17.010  22.710  23.700  1.00  0.00            
ATOM    108  O26 ACD     1      15.530  23.670  24.660  1.00  0.00            
ATOM    109  H52 ACD     1      16.090  24.410  24.930  1.00  0.00            
ATOM    110  C32 ACD     1      15.530  21.190  24.380  1.00  0.00            
ATOM    111  H53 ACD     1      14.940  21.210  25.310  1.00  0.00            
ATOM    112  O27 ACD     1      14.800  21.160  23.170  1.00  0.00            
ATOM    113  H54 ACD     1      13.910  21.410  23.430  1.00  0.00            
ATOM    114  C33 ACD     1      16.410  19.990  24.500  1.00  0.00            
ATOM    115  H55 ACD     1      15.790  19.080  24.440  1.00  0.00            
ATOM    116  O28 ACD     1      17.490  19.990  23.470  1.00  0.00            
ATOM    117  C34 ACD     1      17.610  18.840  22.670  1.00  0.00            
ATOM    118  H56 ACD     1      17.150  18.000  23.200  1.00  0.00            
ATOM    119  C35 ACD     1      16.980  19.140  21.310  1.00  0.00            
ATOM    120  H57 ACD     1      17.570  20.000  20.960  1.00  0.00            
ATOM    121  O29 ACD     1      15.600  19.370  21.430  1.00  0.00            
ATOM    122  H58 ACD     1      15.360  20.090  22.030  1.00  0.00            
ATOM    123  C36 ACD     1      17.220  18.050  20.320  1.00  0.00            
ATOM    124  H59 ACD     1      16.660  17.160  20.630  1.00  0.00            
ATOM    125  O30 ACD     1      16.910  18.490  19.010  1.00  0.00            
ATOM    126  H60 ACD     1      17.720  18.490  18.490  1.00  0.00            
ATOM    127  N1  FC0     2      16.010  21.480  17.530  1.00  0.00            
ATOM    128  C1  FC0     2      16.710  21.970  18.550  1.00  0.00            
ATOM    129  C2  FC0     2      18.070  22.090  18.500  1.00  0.00            
ATOM    130  C3  FC0     2      18.800  22.750  19.470  1.00  0.00            
ATOM    131  C4  FC0     2      18.110  23.360  20.530  1.00  0.00            
ATOM    132  S1  FC0     2      18.940  24.340  21.700  1.00  0.00            
ATOM    133  O1  FC0     2      20.090  24.950  21.110  1.00  0.00            
ATOM    134  O2  FC0     2      18.000  25.240  22.360  1.00  0.00            
ATOM    135  N2  FC0     2      19.510  23.240  22.830  1.00  0.00            
ATOM    136  C5  FC0     2      20.550  22.410  22.800  1.00  0.00            
ATOM    137  N3  FC0     2      20.850  21.940  23.980  1.00  0.00            
ATOM    138  C6  FC0     2      21.850  21.100  24.100  1.00  0.00            
ATOM    139  C7  FC0     2      22.560  20.750  22.960  1.00  0.00            
ATOM    140  C8  FC0     2      22.130  21.240  21.740  1.00  0.00            
ATOM    141  N4  FC0     2      21.110  22.070  21.640  1.00  0.00            
ATOM    142  C9  FC0     2      16.730  23.220  20.600  1.00  0.00            
ATOM    143  C10 FC0     2      16.020  22.560  19.610  1.00  0.00            
ATOM    144  H1  FC0     2      16.480  20.810  16.930  1.00  0.00            
ATOM    145  H2  FC0     2      15.080  21.220  17.830  1.00  0.00            
ATOM    146  H3  FC0     2      18.680  21.650  17.710  1.00  0.00            
ATOM    147  H4  FC0     2      19.890  22.690  19.380  1.00  0.00            
ATOM    148  H5  FC0     2      19.350  23.530  23.780  1.00  0.00            
ATOM    149  H6  FC0     2      22.110  20.720  25.090  1.00  0.00            
ATOM    150  H7  FC0     2      23.450  20.130  23.000  1.00  0.00            
ATOM    151  H8  FC0     2      22.630  20.960  20.810  1.00  0.00            
ATOM    152  H9  FC0     2      16.180  23.710  21.390  1.00  0.00            
ATOM    153  H10 FC0     2      14.930  22.480  19.660  1.00  0.00            
TER
ENDMDL
MODEL        1
ATOM      1  H1  ACD     1      18.230  23.310  23.740  1.00  0.00            
ATOM      2  O1  ACD     1      17.610  23.450  23.030  1.00  0.00            
ATOM      3  C1  ACD     1      18.480  23.490  21.900  1.00  0.00            
ATOM      4  H2  ACD     1      18.950  22.500  21.910  1.00  0.00            
ATOM      5  H3  ACD     1      19.250  24.250  22.120  1.00  0.00            
ATOM      6  C2  ACD     1      17.790  23.680  20.600  1.00  0.00            
ATOM      7  H4  ACD     1      18.580  23.950  19.890  1.00  0.00            
ATOM      8  O2  ACD     1      17.110  22.500  20.250  1.00  0.00            
ATOM      9  C3  ACD     1      16.690  22.520  18.810  1.00  0.00            
ATOM     10  H5  ACD     1      16.110  21.630  18.550  1.00  0.00            
ATOM     11  O3  ACD     1      17.720  22.790  17.910  1.00  0.00            
ATOM     12  C4  ACD     1      18.100  21.870  16.900  1.00  0.00            
ATOM     13  H6  ACD     1      17.320  21.120  16.730  1.00  0.00            
ATOM     14  C5  ACD     1      18.270  22.660  15.680  1.00  0.00            
ATOM     15  H7  ACD     1      18.840  23.550  15.990  1.00  0.00            
ATOM     16  O4  ACD     1      16.980  22.940  15.150  1.00  0.00            
ATOM     17  H8  ACD     1      17.000  22.970  14.190  1.00  0.00            
ATOM     18  C6  ACD     1      19.200  21.980  14.670  1.00  0.00            
ATOM     19  H9  ACD     1      18.580  21.120  14.390  1.00  0.00            
ATOM     20  O5  ACD     1      19.450  22.850  13.540  1.00  0.00            
ATOM     21  H10 ACD     1      20.290  23.250  13.800  1.00  0.00            
ATOM     22  C7  ACD     1      20.500  21.520  15.260  1.00  0.00            
ATOM     23  H11 ACD     1      21.240  20.990  14.650  1.00  0.00            
ATOM     24  O6  ACD     1      20.070  20.610  16.280  1.00  0.00            
ATOM     25  C8  ACD     1      19.360  21.100  17.360  1.00  0.00            
ATOM     26  H12 ACD     1      20.080  21.730  17.890  1.00  0.00            
ATOM     27  C9  ACD     1      18.940  19.990  18.380  1.00  0.00            
ATOM     28  H13 ACD     1      18.180  20.430  19.040  1.00  0.00            
ATOM     29  H14 ACD     1      18.430  19.180  17.830  1.00  0.00            
ATOM     30  O7  ACD     1      20.090  19.520  19.080  1.00  0.00            
ATOM     31  H15 ACD     1      19.710  19.110  19.870  1.00  0.00            
ATOM     32  O8  ACD     1      21.210  22.580  15.980  1.00  0.00            
ATOM     33  C10 ACD     1      22.510  22.900  15.460  1.00  0.00            
ATOM     34  H16 ACD     1      22.930  22.230  14.700  1.00  0.00            
ATOM     35  C11 ACD     1      22.370  24.330  14.970  1.00  0.00            
ATOM     36  H17 ACD     1      21.760  24.930  15.660  1.00  0.00            
ATOM     37  O9  ACD     1      21.710  24.330  13.740  1.00  0.00            
ATOM     38  H18 ACD     1      22.040  25.120  13.300  1.00  0.00            
ATOM     39  C12 ACD     1      23.700  24.900  14.700  1.00  0.00            
ATOM     40  H19 ACD     1      24.110  24.320  13.860  1.00  0.00            
ATOM     41  O10 ACD     1      23.580  26.280  14.460  1.00  0.00            
ATOM     42  H20 ACD     1      23.060  26.660  15.180  1.00  0.00            
ATOM     43  C13 ACD     1      24.610  24.780  15.900  1.00  0.00            
ATOM     44  H21 ACD     1      25.590  25.120  15.530  1.00  0.00            
ATOM     45  O11 ACD     1      24.660  23.460  16.380  1.00  0.00            
ATOM     46  C14 ACD     1      23.390  22.820  16.690  1.00  0.00            
ATOM     47  H22 ACD     1      22.840  23.440  17.410  1.00  0.00            
ATOM     48  C15 ACD     1      23.670  21.420  17.350  1.00  0.00            
ATOM     49  H23 ACD     1      24.430  21.680  18.100  1.00  0.00            
ATOM     50  H24 ACD     1      22.730  21.090  17.800  1.00  0.00            
ATOM     51  O12 ACD     1      24.280  20.500  16.460  1.00  0.00            
ATOM     52  H25 ACD     1      23.740  19.730  16.660  1.00  0.00            
ATOM     53  O13 ACD     1      24.210  25.740  16.930  1.00  0.00            
ATOM     54  C16 ACD     1      25.170  26.620  17.550  1.00  0.00            
ATOM     55  H26 ACD     1      26.150  26.140  17.540  1.00  0.00            
ATOM     56  C17 ACD     1      25.190  27.970  16.790  1.00  0.00            
ATOM     57  H27 ACD     1      24.180  28.340  16.560  1.00  0.00            
ATOM     58  O14 ACD     1      25.800  27.720  15.510  1.00  0.00            
ATOM     59  H28 ACD     1      25.340  27.000  15.070  1.00  0.00            
ATOM     60  C18 ACD     1      25.870  29.110  17.620  1.00  0.00            
ATOM     61  H29 ACD     1      26.950  28.900  17.610  1.00  0.00            
ATOM     62  O15 ACD     1      25.680  30.420  17.060  1.00  0.00            
ATOM     63  H30 ACD     1      24.800  30.610  16.740  1.00  0.00            
ATOM     64  C19 ACD     1      25.300  29.160  19.010  1.00  0.00            
ATOM     65  H31 ACD     1      25.900  29.830  19.630  1.00  0.00            
ATOM     66  O16 ACD     1      25.470  27.910  19.500  1.00  0.00            
ATOM     67  C20 ACD     1      24.730  26.850  18.970  1.00  0.00            
ATOM     68  H32 ACD     1      23.660  27.110  19.010  1.00  0.00            
ATOM     69  C21 ACD     1      24.950  25.580  19.840  1.00  0.00            
ATOM     70  H33 ACD     1      24.830  25.870  20.890  1.00  0.00            
ATOM     71  H34 ACD     1      24.150  24.920  19.480  1.00  0.00            
ATOM     72  O17 ACD     1      26.300  25.000  19.690  1.00  0.00            
ATOM     73  H35 ACD     1      26.850  25.580  20.230  1.00  0.00            
ATOM     74  O18 ACD     1      23.950  29.690  18.990  1.00  0.00            
ATOM     75  C22 ACD     1      23.530  30.530  20.070  1.00  0.00            
ATOM     76  H36 ACD     1      24.160  31.430  20.040  1.00  0.00            
ATOM     77  C23 ACD     1      22.220  30.970  19.690  1.00  0.00            
ATOM     78  H37 ACD     1      21.610  30.190  19.210  1.00  0.00            
ATOM     79  O19 ACD     1      22.270  32.010  18.710  1.00  0.00            
ATOM     80  H38 ACD     1      22.830  31.580  18.050  1.00  0.00            
ATOM     81  C24 ACD     1      21.300  31.440  20.850  1.00  0.00            
ATOM     82  H39 ACD     1      21.730  32.310  21.350  1.00  0.00            
ATOM     83  O20 ACD     1      20.060  31.890  20.480  1.00  0.00            
ATOM     84  H40 ACD     1      20.220  32.310  19.640  1.00  0.00            
ATOM     85  C25 ACD     1      21.170  30.340  21.810  1.00  0.00            
ATOM     86  H41 ACD     1      20.600  30.720  22.670  1.00  0.00            
ATOM     87  O21 ACD     1      22.480  30.060  22.290  1.00  0.00            
ATOM     88  C26 ACD     1      23.510  29.630  21.360  1.00  0.00            
ATOM     89  H42 ACD     1      23.300  28.590  21.050  1.00  0.00            
ATOM     90  C27 ACD     1      24.860  29.690  22.110  1.00  0.00            
ATOM     91  H43 ACD     1      24.700  29.340  23.140  1.00  0.00            
ATOM     92  H44 ACD     1      25.650  29.090  21.640  1.00  0.00            
ATOM     93  O22 ACD     1      25.420  31.020  22.270  1.00  0.00            
ATOM     94  H45 ACD     1      25.680  31.190  23.180  1.00  0.00            
ATOM     95  O23 ACD     1      20.500  29.160  21.330  1.00  0.00            
ATOM     96  C28 ACD     1      19.090  28.940  21.670  1.00  0.00            
ATOM     97  H46 ACD     1      18.750  29.760  22.310  1.00  0.00            
ATOM     98  C29 ACD     1      19.020  27.630  22.450  1.00  0.00            
ATOM     99  H47 ACD     1      19.490  26.830  21.870  1.00  0.00            
ATOM    100  O24 ACD     1      17.660  27.290  22.650  1.00  0.00            
ATOM    101  C30 ACD     1      19.750  27.660  23.760  1.00  0.00            
ATOM    102  H48 ACD     1      19.540  26.730  24.290  1.00  0.00            
ATOM    103  H49 ACD     1      20.840  27.590  23.630  1.00  0.00            
ATOM    104  O25 ACD     1      19.520  28.730  24.580  1.00  0.00            
ATOM    105  H50 ACD     1      19.950  28.660  25.430  1.00  0.00            
ATOM    106  C31 ACD     1      18.320  28.740  20.360  1.00  0.00            
ATOM    107  H51 ACD     1      18.850  27.990  19.770  1.00  0.00            
ATOM    108  O26 ACD     1      18.290  29.940  19.610  1.00  0.00            
ATOM    109  H52 ACD     1      19.040  30.470  19.910  1.00  0.00            
ATOM    110  C32 ACD     1      16.970  28.330  20.710  1.00  0.00            
ATOM    111  H53 ACD     1      16.690  29.130  21.410  1.00  0.00            
ATOM    112  O27 ACD     1      16.160  28.380  19.550  1.00  0.00            
ATOM    113  H54 ACD     1      16.020  29.280  19.240  1.00  0.00            
ATOM    114  C33 ACD     1      16.900  27.020  21.490  1.00  0.00            
ATOM    115  H55 ACD     1      15.870  26.730  21.720  1.00  0.00            
ATOM    116  O28 ACD     1      17.570  26.040  20.750  1.00  0.00            
ATOM    117  C34 ACD     1      16.820  24.830  20.500  1.00  0.00            
ATOM    118  H56 ACD     1      16.030  24.580  21.230  1.00  0.00            
ATOM    119  C35 ACD     1      16.200  24.980  19.140  1.00  0.00            
ATOM    120  H57 ACD     1      16.990  25.210  18.420  1.00  0.00            
ATOM    121  O29 ACD     1      15.130  26.030  19.230  1.00  0.00            
ATOM    122  H58 ACD     1      15.530  26.900  19.300  1.00  0.00            
ATOM    123  C36 ACD     1      15.620  23.610  18.750  1.00  0.00            
ATOM    124  H59 ACD     1      14.800  23.410  19.450  1.00  0.00            
ATOM    125  O30 ACD     1      15.110  23.660  17.400  1.00  0.00            
ATOM    126  H60 ACD     1      15.810  23.810  16.750  1.00  0.00            
ATOM    127  N1  FC0     2      15.460  26.030  14.930  1.00  0.00            
ATOM    128  C1  FC0     2      16.700  26.460  15.310  1.00  0.00            
ATOM    129  C2  FC0     2      17.870  26.010  14.680  1.00  0.00            
ATOM    130  C3  FC0     2      19.110  26.440  15.070  1.00  0.00            
ATOM    131  C4  FC0     2      19.210  27.390  16.130  1.00  0.00            
ATOM    132  S1  FC0     2      20.710  28.120  16.800  1.00  0.00            
ATOM    133  O1  FC0     2      21.840  27.360  16.220  1.00  0.00            
ATOM    134  O2  FC0     2      20.590  29.560  16.890  1.00  0.00            
ATOM    135  N2  FC0     2      20.760  27.880  18.450  1.00  0.00            
ATOM    136  C5  FC0     2      20.890  26.670  18.890  1.00  0.00            
ATOM    137  N3  FC0     2      21.490  26.630  20.090  1.00  0.00            
ATOM    138  C6  FC0     2      21.620  25.470  20.690  1.00  0.00            
ATOM    139  C7  FC0     2      21.260  24.300  19.980  1.00  0.00            
ATOM    140  C8  FC0     2      20.750  24.460  18.670  1.00  0.00            
ATOM    141  N4  FC0     2      20.550  25.630  18.160  1.00  0.00            
ATOM    142  C9  FC0     2      18.000  27.880  16.730  1.00  0.00            
ATOM    143  C10 FC0     2      16.730  27.370  16.330  1.00  0.00            
ATOM    144  H1  FC0     2      14.620  26.450  15.300  1.00  0.00            
ATOM    145  H2  FC0     2      15.390  25.440  14.110  1.00  0.00            
ATOM    146  H3  FC0     2      17.790  25.300  13.860  1.00  0.00            
ATOM    147  H4  FC0     2      20.010  26.060  14.590  1.00  0.00            
ATOM    148  H5  FC0     2      21.050  28.700  18.960  1.00  0.00            
ATOM    149  H6  FC0     2      22.090  25.390  21.670  1.00  0.00            
ATOM    150  H7  FC0     2      21.460  23.320  20.410  1.00  0.00            
ATOM    151  H8  FC0     2      20.470  23.630  18.030  1.00  0.00            
ATOM    152  H9  FC0     2      18.020  28.580  17.550  1.00  0.00            
ATOM    153  H10 FC0     2      15.820  27.740  16.800  1.00  0.00            
TER
ENDMDL
MODEL        1
ATOM      1  H1  ACD     1      17.270  22.060  23.080  1.00  0.00            
ATOM      2  O1  ACD     1      16.740  22.750  23.490  1.00  0.00            
ATOM      3  C1  ACD     1      16.800  23.810  22.510  1.00  0.00            
ATOM      4  H2  ACD     1      17.800  23.930  22.080  1.00  0.00            
ATOM      5  H3  ACD     1      16.610  24.780  22.990  1.00  0.00            
ATOM      6  C2  ACD     1      15.760  23.550  21.400  1.00  0.00            
ATOM      7  H4  ACD     1      15.760  24.340  20.640  1.00  0.00            
ATOM      8  O2  ACD     1      16.010  22.180  20.840  1.00  0.00            
ATOM      9  C3  ACD     1      15.210  21.900  19.700  1.00  0.00            
ATOM     10  H5  ACD     1      15.440  20.900  19.320  1.00  0.00            
ATOM     11  O3  ACD     1      15.400  22.920  18.670  1.00  0.00            
ATOM     12  C4  ACD     1      16.020  22.380  17.440  1.00  0.00            
ATOM     13  H6  ACD     1      15.870  21.300  17.450  1.00  0.00            
ATOM     14  C5  ACD     1      15.240  22.870  16.190  1.00  0.00            
ATOM     15  H7  ACD     1      14.920  23.890  16.430  1.00  0.00            
ATOM     16  O4  ACD     1      14.030  22.180  16.000  1.00  0.00            
ATOM     17  H8  ACD     1      13.620  22.410  15.160  1.00  0.00            
ATOM     18  C6  ACD     1      16.200  23.050  14.950  1.00  0.00            
ATOM     19  H9  ACD     1      16.480  22.060  14.570  1.00  0.00            
ATOM     20  O5  ACD     1      15.500  23.830  13.920  1.00  0.00            
ATOM     21  H10 ACD     1      15.190  24.560  14.460  1.00  0.00            
ATOM     22  C7  ACD     1      17.450  23.810  15.340  1.00  0.00            
ATOM     23  H11 ACD     1      18.030  23.910  14.420  1.00  0.00            
ATOM     24  O6  ACD     1      18.180  22.960  16.230  1.00  0.00            
ATOM     25  C8  ACD     1      17.500  22.710  17.470  1.00  0.00            
ATOM     26  H12 ACD     1      17.580  23.660  18.020  1.00  0.00            
ATOM     27  C9  ACD     1      18.280  21.700  18.320  1.00  0.00            
ATOM     28  H13 ACD     1      19.310  22.060  18.210  1.00  0.00            
ATOM     29  H14 ACD     1      17.950  21.780  19.370  1.00  0.00            
ATOM     30  O7  ACD     1      18.170  20.370  17.760  1.00  0.00            
ATOM     31  H15 ACD     1      19.080  20.060  17.720  1.00  0.00            
ATOM     32  O8  ACD     1      17.150  25.030  15.960  1.00  0.00            
ATOM     33  C10 ACD     1      17.140  26.180  15.190  1.00  0.00            
ATOM     34  H16 ACD     1      17.360  25.910  14.150  1.00  0.00            
ATOM     35  C11 ACD     1      15.720  26.850  15.470  1.00  0.00            
ATOM     36  H17 ACD     1      15.470  26.910  16.530  1.00  0.00            
ATOM     37  O9  ACD     1      14.650  26.130  14.790  1.00  0.00            
ATOM     38  H18 ACD     1      14.700  26.210  13.830  1.00  0.00            
ATOM     39  C12 ACD     1      15.770  28.250  14.930  1.00  0.00            
ATOM     40  H19 ACD     1      15.840  28.210  13.830  1.00  0.00            
ATOM     41  O10 ACD     1      14.560  29.060  15.170  1.00  0.00            
ATOM     42  H20 ACD     1      14.280  28.720  16.020  1.00  0.00            
ATOM     43  C13 ACD     1      16.960  29.040  15.430  1.00  0.00            
ATOM     44  H21 ACD     1      17.040  30.030  14.960  1.00  0.00            
ATOM     45  O11 ACD     1      18.130  28.340  15.020  1.00  0.00            
ATOM     46  C14 ACD     1      18.290  27.040  15.620  1.00  0.00            
ATOM     47  H22 ACD     1      18.170  27.220  16.700  1.00  0.00            
ATOM     48  C15 ACD     1      19.590  26.440  15.240  1.00  0.00            
ATOM     49  H23 ACD     1      20.350  27.200  15.450  1.00  0.00            
ATOM     50  H24 ACD     1      19.760  25.570  15.890  1.00  0.00            
ATOM     51  O12 ACD     1      19.640  26.090  13.810  1.00  0.00            
ATOM     52  H25 ACD     1      20.290  25.400  13.680  1.00  0.00            
ATOM     53  O13 ACD     1      16.940  29.210  16.840  1.00  0.00            
ATOM     54  C16 ACD     1      17.290  30.440  17.370  1.00  0.00            
ATOM     55  H26 ACD     1      18.030  31.010  16.790  1.00  0.00            
ATOM     56  C17 ACD     1      15.990  31.210  17.490  1.00  0.00            
ATOM     57  H27 ACD     1      15.280  30.690  18.140  1.00  0.00            
ATOM     58  O14 ACD     1      15.460  31.640  16.250  1.00  0.00            
ATOM     59  H28 ACD     1      15.080  30.890  15.790  1.00  0.00            
ATOM     60  C18 ACD     1      16.250  32.460  18.330  1.00  0.00            
ATOM     61  H29 ACD     1      16.880  33.220  17.860  1.00  0.00            
ATOM     62  O15 ACD     1      14.990  33.010  18.640  1.00  0.00            
ATOM     63  H30 ACD     1      14.680  33.040  17.730  1.00  0.00            
ATOM     64  C19 ACD     1      16.890  32.130  19.670  1.00  0.00            
ATOM     65  H31 ACD     1      17.110  33.080  20.170  1.00  0.00            
ATOM     66  O16 ACD     1      18.110  31.480  19.400  1.00  0.00            
ATOM     67  C20 ACD     1      17.940  30.200  18.710  1.00  0.00            
ATOM     68  H32 ACD     1      17.390  29.510  19.360  1.00  0.00            
ATOM     69  C21 ACD     1      19.380  29.820  18.410  1.00  0.00            
ATOM     70  H33 ACD     1      19.300  29.040  17.640  1.00  0.00            
ATOM     71  H34 ACD     1      19.910  30.640  17.920  1.00  0.00            
ATOM     72  O17 ACD     1      19.980  29.340  19.590  1.00  0.00            
ATOM     73  H35 ACD     1      20.780  28.930  19.270  1.00  0.00            
ATOM     74  O18 ACD     1      16.000  31.320  20.430  1.00  0.00            
ATOM     75  C22 ACD     1      15.740  31.600  21.780  1.00  0.00            
ATOM     76  H36 ACD     1      15.920  32.670  21.910  1.00  0.00            
ATOM     77  C23 ACD     1      14.210  31.340  21.900  1.00  0.00            
ATOM     78  H37 ACD     1      13.900  30.390  21.460  1.00  0.00            
ATOM     79  O19 ACD     1      13.570  32.500  21.200  1.00  0.00            
ATOM     80  H38 ACD     1      14.020  32.670  20.370  1.00  0.00            
ATOM     81  C24 ACD     1      13.810  31.310  23.340  1.00  0.00            
ATOM     82  H39 ACD     1      13.960  32.300  23.790  1.00  0.00            
ATOM     83  O20 ACD     1      12.420  30.950  23.360  1.00  0.00            
ATOM     84  H40 ACD     1      12.100  31.790  23.030  1.00  0.00            
ATOM     85  C25 ACD     1      14.650  30.270  24.130  1.00  0.00            
ATOM     86  H41 ACD     1      14.360  30.090  25.170  1.00  0.00            
ATOM     87  O21 ACD     1      16.030  30.750  24.070  1.00  0.00            
ATOM     88  C26 ACD     1      16.610  30.710  22.750  1.00  0.00            
ATOM     89  H42 ACD     1      16.630  29.650  22.480  1.00  0.00            
ATOM     90  C27 ACD     1      18.020  31.100  22.730  1.00  0.00            
ATOM     91  H43 ACD     1      18.280  30.970  21.680  1.00  0.00            
ATOM     92  H44 ACD     1      18.180  32.120  23.100  1.00  0.00            
ATOM     93  O22 ACD     1      18.850  30.220  23.530  1.00  0.00            
ATOM     94  H45 ACD     1      18.600  30.210  24.460  1.00  0.00            
ATOM     95  O23 ACD     1      14.560  29.000  23.440  1.00  0.00            
ATOM     96  C28 ACD     1      14.150  27.790  24.170  1.00  0.00            
ATOM     97  H46 ACD     1      13.920  28.070  25.200  1.00  0.00            
ATOM     98  C29 ACD     1      15.240  26.750  24.050  1.00  0.00            
ATOM     99  H47 ACD     1      15.540  26.710  22.990  1.00  0.00            
ATOM    100  O24 ACD     1      14.810  25.420  24.570  1.00  0.00            
ATOM    101  C30 ACD     1      16.490  27.140  24.810  1.00  0.00            
ATOM    102  H48 ACD     1      17.280  26.390  24.710  1.00  0.00            
ATOM    103  H49 ACD     1      16.980  28.030  24.390  1.00  0.00            
ATOM    104  O25 ACD     1      16.210  27.440  26.170  1.00  0.00            
ATOM    105  H50 ACD     1      15.720  26.690  26.530  1.00  0.00            
ATOM    106  C31 ACD     1      12.820  27.250  23.580  1.00  0.00            
ATOM    107  H51 ACD     1      12.950  27.140  22.500  1.00  0.00            
ATOM    108  O26 ACD     1      11.780  28.200  23.940  1.00  0.00            
ATOM    109  H52 ACD     1      12.050  29.070  23.610  1.00  0.00            
ATOM    110  C32 ACD     1      12.570  25.830  24.130  1.00  0.00            
ATOM    111  H53 ACD     1      12.460  25.790  25.230  1.00  0.00            
ATOM    112  O27 ACD     1      11.380  25.270  23.520  1.00  0.00            
ATOM    113  H54 ACD     1      10.600  25.750  23.790  1.00  0.00            
ATOM    114  C33 ACD     1      13.710  24.850  23.860  1.00  0.00            
ATOM    115  H55 ACD     1      13.470  23.840  24.230  1.00  0.00            
ATOM    116  O28 ACD     1      14.040  24.800  22.460  1.00  0.00            
ATOM    117  C34 ACD     1      14.320  23.480  21.920  1.00  0.00            
ATOM    118  H56 ACD     1      14.190  22.620  22.580  1.00  0.00            
ATOM    119  C35 ACD     1      13.360  23.240  20.860  1.00  0.00            
ATOM    120  H57 ACD     1      13.370  24.110  20.190  1.00  0.00            
ATOM    121  O29 ACD     1      12.060  23.060  21.380  1.00  0.00            
ATOM    122  H58 ACD     1      11.790  23.850  21.860  1.00  0.00            
ATOM    123  C36 ACD     1      13.770  21.940  20.090  1.00  0.00            
ATOM    124  H59 ACD     1      13.580  21.140  20.810  1.00  0.00            
ATOM    125  O30 ACD     1      12.940  21.700  19.010  1.00  0.00            
ATOM    126  H60 ACD     1      13.330  22.120  18.240  1.00  0.00            
ATOM    127  N1  FC0     2      10.280  23.180  17.380  1.00  0.00            
ATOM    128  C1  FC0     2      10.840  24.370  17.800  1.00  0.00            
ATOM    129  C2  FC0     2      11.560  25.080  16.850  1.00  0.00            
ATOM    130  C3  FC0     2      12.330  26.160  17.220  1.00  0.00            
ATOM    131  C4  FC0     2      12.300  26.580  18.580  1.00  0.00            
ATOM    132  S1  FC0     2      12.920  28.270  19.030  1.00  0.00            
ATOM    133  O1  FC0     2      13.610  28.850  17.900  1.00  0.00            
ATOM    134  O2  FC0     2      11.860  28.970  19.840  1.00  0.00            
ATOM    135  N2  FC0     2      14.120  28.000  20.130  1.00  0.00            
ATOM    136  C5  FC0     2      15.330  27.530  20.000  1.00  0.00            
ATOM    137  N3  FC0     2      16.120  27.860  21.030  1.00  0.00            
ATOM    138  C6  FC0     2      17.320  27.330  20.980  1.00  0.00            
ATOM    139  C7  FC0     2      17.660  26.340  20.080  1.00  0.00            
ATOM    140  C8  FC0     2      16.720  26.080  19.020  1.00  0.00            
ATOM    141  N4  FC0     2      15.510  26.650  19.030  1.00  0.00            
ATOM    142  C9  FC0     2      11.500  25.930  19.500  1.00  0.00            
ATOM    143  C10 FC0     2      10.780  24.770  19.100  1.00  0.00            
ATOM    144  H1  FC0     2       9.880  22.630  18.130  1.00  0.00            
ATOM    145  H2  FC0     2      10.710  22.810  16.540  1.00  0.00            
ATOM    146  H3  FC0     2      11.620  24.890  15.790  1.00  0.00            
ATOM    147  H4  FC0     2      12.820  26.800  16.490  1.00  0.00            
ATOM    148  H5  FC0     2      13.980  28.650  20.900  1.00  0.00            
ATOM    149  H6  FC0     2      18.130  27.560  21.670  1.00  0.00            
ATOM    150  H7  FC0     2      18.670  25.950  20.070  1.00  0.00            
ATOM    151  H8  FC0     2      17.120  25.540  18.160  1.00  0.00            
ATOM    152  H9  FC0     2      11.450  26.250  20.540  1.00  0.00            
ATOM    153  H10 FC0     2      10.170  24.220  19.810  1.00  0.00            
TER
ENDMDL
MODEL        1
ATOM      1  H1  ACD     1      13.900  15.370  10.820  1.00  0.00            
ATOM      2  O1  ACD     1      14.780  15.120  11.120  1.00  0.00            
ATOM      3  C1  ACD     1      14.870  15.370  12.570  1.00  0.00            
ATOM      4  H2  ACD     1      15.800  14.920  12.930  1.00  0.00            
ATOM      5  H3  ACD     1      14.000  14.830  12.960  1.00  0.00            
ATOM      6  C2  ACD     1      14.700  16.910  12.880  1.00  0.00            
ATOM      7  H4  ACD     1      15.580  17.310  12.360  1.00  0.00            
ATOM      8  O2  ACD     1      13.500  17.430  12.310  1.00  0.00            
ATOM      9  C3  ACD     1      13.400  18.860  12.420  1.00  0.00            
ATOM     10  H5  ACD     1      12.530  19.300  11.920  1.00  0.00            
ATOM     11  O3  ACD     1      14.630  19.450  11.940  1.00  0.00            
ATOM     12  C4  ACD     1      14.490  20.270  10.760  1.00  0.00            
ATOM     13  H6  ACD     1      13.580  19.970  10.240  1.00  0.00            
ATOM     14  C5  ACD     1      14.460  21.750  11.270  1.00  0.00            
ATOM     15  H7  ACD     1      15.160  21.660  12.110  1.00  0.00            
ATOM     16  O4  ACD     1      13.140  22.050  11.850  1.00  0.00            
ATOM     17  H8  ACD     1      13.170  21.660  12.720  1.00  0.00            
ATOM     18  C6  ACD     1      15.000  22.810  10.250  1.00  0.00            
ATOM     19  H9  ACD     1      14.240  22.870   9.450  1.00  0.00            
ATOM     20  O5  ACD     1      15.090  24.040  10.930  1.00  0.00            
ATOM     21  H10 ACD     1      14.370  23.970  11.550  1.00  0.00            
ATOM     22  C7  ACD     1      16.320  22.250   9.660  1.00  0.00            
ATOM     23  H11 ACD     1      16.630  22.900   8.840  1.00  0.00            
ATOM     24  O6  ACD     1      16.050  20.960   9.040  1.00  0.00            
ATOM     25  C8  ACD     1      15.740  19.950   9.960  1.00  0.00            
ATOM     26  H12 ACD     1      16.620  19.720  10.570  1.00  0.00            
ATOM     27  C9  ACD     1      15.400  18.690   9.200  1.00  0.00            
ATOM     28  H13 ACD     1      14.790  18.050   9.850  1.00  0.00            
ATOM     29  H14 ACD     1      14.660  18.890   8.410  1.00  0.00            
ATOM     30  O7  ACD     1      16.510  17.900   8.800  1.00  0.00            
ATOM     31  H15 ACD     1      16.190  17.020   8.560  1.00  0.00            
ATOM     32  O8  ACD     1      17.340  22.070  10.620  1.00  0.00            
ATOM     33  C10 ACD     1      18.620  22.690  10.450  1.00  0.00            
ATOM     34  H16 ACD     1      18.590  23.240   9.490  1.00  0.00            
ATOM     35  C11 ACD     1      18.810  23.860  11.500  1.00  0.00            
ATOM     36  H17 ACD     1      18.910  23.480  12.530  1.00  0.00            
ATOM     37  O9  ACD     1      17.810  24.880  11.340  1.00  0.00            
ATOM     38  H18 ACD     1      16.970  24.420  11.270  1.00  0.00            
ATOM     39  C12 ACD     1      20.220  24.480  11.190  1.00  0.00            
ATOM     40  H19 ACD     1      20.040  25.030  10.260  1.00  0.00            
ATOM     41  O10 ACD     1      20.680  25.500  12.070  1.00  0.00            
ATOM     42  H20 ACD     1      20.890  25.170  12.950  1.00  0.00            
ATOM     43  C13 ACD     1      21.350  23.430  11.180  1.00  0.00            
ATOM     44  H21 ACD     1      22.280  23.840  10.780  1.00  0.00            
ATOM     45  O11 ACD     1      21.020  22.400  10.180  1.00  0.00            
ATOM     46  C14 ACD     1      19.770  21.700  10.360  1.00  0.00            
ATOM     47  H22 ACD     1      19.850  21.160  11.320  1.00  0.00            
ATOM     48  C15 ACD     1      19.510  20.630   9.320  1.00  0.00            
ATOM     49  H23 ACD     1      18.510  20.190   9.350  1.00  0.00            
ATOM     50  H24 ACD     1      19.540  21.150   8.360  1.00  0.00            
ATOM     51  O12 ACD     1      20.460  19.550   9.510  1.00  0.00            
ATOM     52  H25 ACD     1      20.050  18.800   9.070  1.00  0.00            
ATOM     53  O13 ACD     1      21.450  22.860  12.470  1.00  0.00            
ATOM     54  C16 ACD     1      22.650  23.090  13.240  1.00  0.00            
ATOM     55  H26 ACD     1      23.300  23.870  12.830  1.00  0.00            
ATOM     56  C17 ACD     1      22.090  23.560  14.610  1.00  0.00            
ATOM     57  H27 ACD     1      21.170  23.010  14.840  1.00  0.00            
ATOM     58  O14 ACD     1      21.710  24.910  14.570  1.00  0.00            
ATOM     59  H28 ACD     1      22.540  25.390  14.500  1.00  0.00            
ATOM     60  C18 ACD     1      23.050  23.280  15.770  1.00  0.00            
ATOM     61  H29 ACD     1      23.920  23.950  15.750  1.00  0.00            
ATOM     62  O15 ACD     1      22.400  23.350  16.990  1.00  0.00            
ATOM     63  H30 ACD     1      22.010  22.470  17.050  1.00  0.00            
ATOM     64  C19 ACD     1      23.490  21.800  15.790  1.00  0.00            
ATOM     65  H31 ACD     1      24.150  21.650  16.660  1.00  0.00            
ATOM     66  O16 ACD     1      24.140  21.620  14.570  1.00  0.00            
ATOM     67  C20 ACD     1      23.330  21.740  13.340  1.00  0.00            
ATOM     68  H32 ACD     1      22.590  20.940  13.410  1.00  0.00            
ATOM     69  C21 ACD     1      24.260  21.380  12.140  1.00  0.00            
ATOM     70  H33 ACD     1      24.830  20.480  12.440  1.00  0.00            
ATOM     71  H34 ACD     1      23.650  21.130  11.270  1.00  0.00            
ATOM     72  O17 ACD     1      25.170  22.330  11.670  1.00  0.00            
ATOM     73  H35 ACD     1      25.680  22.070  10.890  1.00  0.00            
ATOM     74  O18 ACD     1      22.330  20.950  15.950  1.00  0.00            
ATOM     75  C22 ACD     1      22.530  19.790  16.740  1.00  0.00            
ATOM     76  H36 ACD     1      23.530  19.880  17.200  1.00  0.00            
ATOM     77  C23 ACD     1      21.510  19.850  17.860  1.00  0.00            
ATOM     78  H37 ACD     1      20.610  20.000  17.260  1.00  0.00            
ATOM     79  O19 ACD     1      21.750  20.900  18.850  1.00  0.00            
ATOM     80  H38 ACD     1      20.930  21.060  19.320  1.00  0.00            
ATOM     81  C24 ACD     1      21.380  18.490  18.500  1.00  0.00            
ATOM     82  H39 ACD     1      22.360  18.420  19.000  1.00  0.00            
ATOM     83  O20 ACD     1      20.360  18.380  19.480  1.00  0.00            
ATOM     84  H40 ACD     1      19.600  18.060  18.980  1.00  0.00            
ATOM     85  C25 ACD     1      21.200  17.360  17.430  1.00  0.00            
ATOM     86  H41 ACD     1      21.130  16.420  17.980  1.00  0.00            
ATOM     87  O21 ACD     1      22.240  17.310  16.490  1.00  0.00            
ATOM     88  C26 ACD     1      22.680  18.540  15.810  1.00  0.00            
ATOM     89  H42 ACD     1      22.150  18.710  14.860  1.00  0.00            
ATOM     90  C27 ACD     1      24.120  18.280  15.320  1.00  0.00            
ATOM     91  H43 ACD     1      24.180  17.260  14.920  1.00  0.00            
ATOM     92  H44 ACD     1      24.430  18.980  14.540  1.00  0.00            
ATOM     93  O22 ACD     1      25.030  18.280  16.420  1.00  0.00            
ATOM     94  H45 ACD     1      24.740  17.540  16.970  1.00  0.00            
ATOM     95  O23 ACD     1      19.980  17.670  16.810  1.00  0.00            
ATOM     96  C28 ACD     1      19.100  16.550  16.640  1.00  0.00            
ATOM     97  H46 ACD     1      19.510  15.680  17.170  1.00  0.00            
ATOM     98  C29 ACD     1      18.960  16.220  15.160  1.00  0.00            
ATOM     99  H47 ACD     1      18.780  17.190  14.690  1.00  0.00            
ATOM    100  O24 ACD     1      17.770  15.440  14.980  1.00  0.00            
ATOM    101  C30 ACD     1      20.140  15.410  14.560  1.00  0.00            
ATOM    102  H48 ACD     1      21.080  15.700  15.040  1.00  0.00            
ATOM    103  H49 ACD     1      19.980  14.360  14.840  1.00  0.00            
ATOM    104  O25 ACD     1      20.320  15.410  13.110  1.00  0.00            
ATOM    105  H50 ACD     1      21.010  14.760  12.980  1.00  0.00            
ATOM    106  C31 ACD     1      17.780  17.050  17.290  1.00  0.00            
ATOM    107  H51 ACD     1      17.460  17.990  16.830  1.00  0.00            
ATOM    108  O26 ACD     1      17.930  17.230  18.650  1.00  0.00            
ATOM    109  H52 ACD     1      17.130  16.880  19.070  1.00  0.00            
ATOM    110  C32 ACD     1      16.660  16.050  17.000  1.00  0.00            
ATOM    111  H53 ACD     1      16.900  15.120  17.530  1.00  0.00            
ATOM    112  O27 ACD     1      15.450  16.520  17.550  1.00  0.00            
ATOM    113  H54 ACD     1      14.810  15.810  17.620  1.00  0.00            
ATOM    114  C33 ACD     1      16.500  15.790  15.460  1.00  0.00            
ATOM    115  H55 ACD     1      15.810  15.010  15.130  1.00  0.00            
ATOM    116  O28 ACD     1      16.140  17.020  14.830  1.00  0.00            
ATOM    117  C34 ACD     1      14.820  17.190  14.400  1.00  0.00            
ATOM    118  H56 ACD     1      14.080  16.580  14.920  1.00  0.00            
ATOM    119  C35 ACD     1      14.390  18.610  14.780  1.00  0.00            
ATOM    120  H57 ACD     1      15.230  19.300  14.620  1.00  0.00            
ATOM    121  O29 ACD     1      14.060  18.670  16.180  1.00  0.00            
ATOM    122  H58 ACD     1      14.510  17.890  16.510  1.00  0.00            
ATOM    123  C36 ACD     1      13.250  19.130  13.900  1.00  0.00            
ATOM    124  H59 ACD     1      12.410  18.490  14.200  1.00  0.00            
ATOM    125  O30 ACD     1      12.900  20.500  14.130  1.00  0.00            
ATOM    126  H60 ACD     1      12.720  20.610  15.070  1.00  0.00            
ATOM    127  N1  FC0     2      14.510  25.330  13.720  1.00  0.00            
ATOM    128  C1  FC0     2      15.390  24.530  14.390  1.00  0.00            
ATOM    129  C2  FC0     2      16.740  24.930  14.520  1.00  0.00            
ATOM    130  C3  FC0     2      17.660  24.060  15.020  1.00  0.00            
ATOM    131  C4  FC0     2      17.200  22.880  15.570  1.00  0.00            
ATOM    132  S1  FC0     2      18.390  21.820  16.440  1.00  0.00            
ATOM    133  O1  FC0     2      19.300  22.610  17.290  1.00  0.00            
ATOM    134  O2  FC0     2      17.720  20.670  16.960  1.00  0.00            
ATOM    135  N2  FC0     2      19.420  21.320  15.350  1.00  0.00            
ATOM    136  C5  FC0     2      19.110  20.450  14.380  1.00  0.00            
ATOM    137  N3  FC0     2      20.260  19.930  13.930  1.00  0.00            
ATOM    138  C6  FC0     2      20.080  19.120  12.920  1.00  0.00            
ATOM    139  C7  FC0     2      18.900  18.760  12.450  1.00  0.00            
ATOM    140  C8  FC0     2      17.740  19.390  13.030  1.00  0.00            
ATOM    141  N4  FC0     2      17.810  20.220  14.060  1.00  0.00            
ATOM    142  C9  FC0     2      15.860  22.500  15.510  1.00  0.00            
ATOM    143  C10 FC0     2      14.890  23.330  14.890  1.00  0.00            
ATOM    144  H1  FC0     2      13.560  25.240  14.050  1.00  0.00            
ATOM    145  H2  FC0     2      14.950  26.210  13.470  1.00  0.00            
ATOM    146  H3  FC0     2      17.120  25.910  14.240  1.00  0.00            
ATOM    147  H4  FC0     2      18.710  24.340  15.010  1.00  0.00            
ATOM    148  H5  FC0     2      20.350  21.290  15.750  1.00  0.00            
ATOM    149  H6  FC0     2      20.970  18.530  12.690  1.00  0.00            
ATOM    150  H7  FC0     2      18.930  17.920  11.770  1.00  0.00            
ATOM    151  H8  FC0     2      16.780  19.140  12.570  1.00  0.00            
ATOM    152  H9  FC0     2      15.610  21.560  15.980  1.00  0.00            
ATOM    153  H10 FC0     2      13.840  23.090  14.800  1.00  0.00            
TER
ENDMDL
MODEL        1
ATOM      1  H1  ACD     1      13.540  16.170  11.320  1.00  0.00            
ATOM      2  O1  ACD     1      12.600  16.360  11.390  1.00  0.00            
ATOM      3  C1  ACD     1      12.470  16.780  12.720  1.00  0.00            
ATOM      4  H2  ACD     1      13.010  16.080  13.380  1.00  0.00            
ATOM      5  H3  ACD     1      11.420  16.690  13.020  1.00  0.00            
ATOM      6  C2  ACD     1      12.930  18.230  12.860  1.00  0.00            
ATOM      7  H4  ACD     1      13.850  18.260  12.280  1.00  0.00            
ATOM      8  O2  ACD     1      11.920  19.090  12.280  1.00  0.00            
ATOM      9  C3  ACD     1      11.970  20.450  12.600  1.00  0.00            
ATOM     10  H5  ACD     1      11.110  20.920  12.110  1.00  0.00            
ATOM     11  O3  ACD     1      13.170  21.020  12.050  1.00  0.00            
ATOM     12  C4  ACD     1      13.250  21.910  10.930  1.00  0.00            
ATOM     13  H6  ACD     1      12.330  22.360  10.530  1.00  0.00            
ATOM     14  C5  ACD     1      14.060  23.020  11.570  1.00  0.00            
ATOM     15  H7  ACD     1      14.880  22.680  12.210  1.00  0.00            
ATOM     16  O4  ACD     1      13.290  23.860  12.470  1.00  0.00            
ATOM     17  H8  ACD     1      13.080  23.180  13.120  1.00  0.00            
ATOM     18  C6  ACD     1      14.590  23.900  10.440  1.00  0.00            
ATOM     19  H9  ACD     1      13.750  24.310   9.870  1.00  0.00            
ATOM     20  O5  ACD     1      15.200  25.030  11.100  1.00  0.00            
ATOM     21  H10 ACD     1      14.700  25.070  11.920  1.00  0.00            
ATOM     22  C7  ACD     1      15.470  23.140   9.550  1.00  0.00            
ATOM     23  H11 ACD     1      15.810  23.800   8.750  1.00  0.00            
ATOM     24  O6  ACD     1      14.760  22.060   8.960  1.00  0.00            
ATOM     25  C8  ACD     1      14.020  21.140   9.800  1.00  0.00            
ATOM     26  H12 ACD     1      14.700  20.540  10.410  1.00  0.00            
ATOM     27  C9  ACD     1      13.190  20.120   9.000  1.00  0.00            
ATOM     28  H13 ACD     1      12.500  19.660   9.710  1.00  0.00            
ATOM     29  H14 ACD     1      12.630  20.630   8.200  1.00  0.00            
ATOM     30  O7  ACD     1      14.030  19.190   8.330  1.00  0.00            
ATOM     31  H15 ACD     1      13.630  18.890   7.510  1.00  0.00            
ATOM     32  O8  ACD     1      16.560  22.540  10.240  1.00  0.00            
ATOM     33  C10 ACD     1      17.850  22.860   9.680  1.00  0.00            
ATOM     34  H16 ACD     1      17.700  23.160   8.630  1.00  0.00            
ATOM     35  C11 ACD     1      18.440  23.900  10.610  1.00  0.00            
ATOM     36  H17 ACD     1      18.310  23.580  11.650  1.00  0.00            
ATOM     37  O9  ACD     1      17.700  25.140  10.370  1.00  0.00            
ATOM     38  H18 ACD     1      16.850  25.070  10.810  1.00  0.00            
ATOM     39  C12 ACD     1      19.920  24.170  10.270  1.00  0.00            
ATOM     40  H19 ACD     1      20.020  24.590   9.270  1.00  0.00            
ATOM     41  O10 ACD     1      20.510  25.040  11.260  1.00  0.00            
ATOM     42  H20 ACD     1      20.980  24.480  11.880  1.00  0.00            
ATOM     43  C13 ACD     1      20.730  22.780  10.250  1.00  0.00            
ATOM     44  H21 ACD     1      21.780  22.960   9.970  1.00  0.00            
ATOM     45  O11 ACD     1      20.090  21.760   9.460  1.00  0.00            
ATOM     46  C14 ACD     1      18.650  21.590   9.640  1.00  0.00            
ATOM     47  H22 ACD     1      18.360  21.000  10.510  1.00  0.00            
ATOM     48  C15 ACD     1      18.250  20.680   8.400  1.00  0.00            
ATOM     49  H23 ACD     1      17.170  20.510   8.510  1.00  0.00            
ATOM     50  H24 ACD     1      18.590  21.110   7.450  1.00  0.00            
ATOM     51  O12 ACD     1      18.870  19.360   8.440  1.00  0.00            
ATOM     52  H25 ACD     1      19.810  19.510   8.320  1.00  0.00            
ATOM     53  O13 ACD     1      20.770  22.410  11.660  1.00  0.00            
ATOM     54  C16 ACD     1      22.070  22.160  12.240  1.00  0.00            
ATOM     55  H26 ACD     1      22.840  22.690  11.670  1.00  0.00            
ATOM     56  C17 ACD     1      22.020  22.830  13.630  1.00  0.00            
ATOM     57  H27 ACD     1      21.040  22.640  14.080  1.00  0.00            
ATOM     58  O14 ACD     1      22.200  24.250  13.460  1.00  0.00            
ATOM     59  H28 ACD     1      21.990  24.710  14.270  1.00  0.00            
ATOM     60  C18 ACD     1      23.040  22.400  14.630  1.00  0.00            
ATOM     61  H29 ACD     1      23.980  22.740  14.170  1.00  0.00            
ATOM     62  O15 ACD     1      22.630  22.850  15.930  1.00  0.00            
ATOM     63  H30 ACD     1      21.820  22.350  16.120  1.00  0.00            
ATOM     64  C19 ACD     1      23.120  20.900  14.620  1.00  0.00            
ATOM     65  H31 ACD     1      23.940  20.560  15.250  1.00  0.00            
ATOM     66  O16 ACD     1      23.450  20.530  13.250  1.00  0.00            
ATOM     67  C20 ACD     1      22.380  20.650  12.330  1.00  0.00            
ATOM     68  H32 ACD     1      21.480  20.050  12.500  1.00  0.00            
ATOM     69  C21 ACD     1      22.710  20.060  10.970  1.00  0.00            
ATOM     70  H33 ACD     1      23.350  19.170  11.080  1.00  0.00            
ATOM     71  H34 ACD     1      21.810  19.830  10.390  1.00  0.00            
ATOM     72  O17 ACD     1      23.530  21.000  10.170  1.00  0.00            
ATOM     73  H35 ACD     1      24.380  21.220  10.560  1.00  0.00            
ATOM     74  O18 ACD     1      21.900  20.290  14.940  1.00  0.00            
ATOM     75  C22 ACD     1      21.990  19.160  15.810  1.00  0.00            
ATOM     76  H36 ACD     1      22.950  18.780  16.190  1.00  0.00            
ATOM     77  C23 ACD     1      21.130  19.590  17.040  1.00  0.00            
ATOM     78  H37 ACD     1      20.300  20.190  16.650  1.00  0.00            
ATOM     79  O19 ACD     1      22.060  20.330  17.850  1.00  0.00            
ATOM     80  H38 ACD     1      21.640  20.850  18.540  1.00  0.00            
ATOM     81  C24 ACD     1      20.600  18.430  17.900  1.00  0.00            
ATOM     82  H39 ACD     1      21.460  17.960  18.390  1.00  0.00            
ATOM     83  O20 ACD     1      19.640  18.860  18.830  1.00  0.00            
ATOM     84  H40 ACD     1      18.810  19.030  18.370  1.00  0.00            
ATOM     85  C25 ACD     1      19.950  17.370  16.920  1.00  0.00            
ATOM     86  H41 ACD     1      19.780  16.610  17.690  1.00  0.00            
ATOM     87  O21 ACD     1      20.920  16.950  15.960  1.00  0.00            
ATOM     88  C26 ACD     1      21.370  17.960  15.060  1.00  0.00            
ATOM     89  H42 ACD     1      20.480  18.400  14.600  1.00  0.00            
ATOM     90  C27 ACD     1      22.300  17.410  14.070  1.00  0.00            
ATOM     91  H43 ACD     1      21.780  16.500  13.730  1.00  0.00            
ATOM     92  H44 ACD     1      22.320  18.050  13.180  1.00  0.00            
ATOM     93  O22 ACD     1      23.690  17.260  14.460  1.00  0.00            
ATOM     94  H45 ACD     1      24.220  16.950  13.720  1.00  0.00            
ATOM     95  O23 ACD     1      18.820  17.930  16.260  1.00  0.00            
ATOM     96  C28 ACD     1      17.660  17.200  16.200  1.00  0.00            
ATOM     97  H46 ACD     1      17.850  16.250  16.710  1.00  0.00            
ATOM     98  C29 ACD     1      17.250  16.870  14.780  1.00  0.00            
ATOM     99  H47 ACD     1      17.220  17.760  14.140  1.00  0.00            
ATOM    100  O24 ACD     1      15.920  16.250  14.740  1.00  0.00            
ATOM    101  C30 ACD     1      18.280  15.910  14.260  1.00  0.00            
ATOM    102  H48 ACD     1      19.280  16.370  14.260  1.00  0.00            
ATOM    103  H49 ACD     1      18.480  15.100  14.970  1.00  0.00            
ATOM    104  O25 ACD     1      17.950  15.430  12.940  1.00  0.00            
ATOM    105  H50 ACD     1      17.470  14.610  12.920  1.00  0.00            
ATOM    106  C31 ACD     1      16.550  17.950  16.910  1.00  0.00            
ATOM    107  H51 ACD     1      16.380  18.870  16.340  1.00  0.00            
ATOM    108  O26 ACD     1      16.940  18.110  18.300  1.00  0.00            
ATOM    109  H52 ACD     1      16.180  18.240  18.870  1.00  0.00            
ATOM    110  C32 ACD     1      15.270  17.160  16.790  1.00  0.00            
ATOM    111  H53 ACD     1      15.340  16.180  17.280  1.00  0.00            
ATOM    112  O27 ACD     1      14.250  17.910  17.420  1.00  0.00            
ATOM    113  H54 ACD     1      13.910  18.550  16.780  1.00  0.00            
ATOM    114  C33 ACD     1      14.870  16.960  15.320  1.00  0.00            
ATOM    115  H55 ACD     1      14.000  16.340  15.100  1.00  0.00            
ATOM    116  O28 ACD     1      14.700  18.170  14.630  1.00  0.00            
ATOM    117  C34 ACD     1      13.310  18.450  14.350  1.00  0.00            
ATOM    118  H56 ACD     1      12.530  18.010  14.990  1.00  0.00            
ATOM    119  C35 ACD     1      13.200  19.950  14.700  1.00  0.00            
ATOM    120  H57 ACD     1      14.100  20.500  14.360  1.00  0.00            
ATOM    121  O29 ACD     1      13.130  20.010  16.160  1.00  0.00            
ATOM    122  H58 ACD     1      13.030  20.880  16.560  1.00  0.00            
ATOM    123  C36 ACD     1      12.010  20.730  14.080  1.00  0.00            
ATOM    124  H59 ACD     1      11.070  20.330  14.470  1.00  0.00            
ATOM    125  O30 ACD     1      12.010  22.170  14.230  1.00  0.00            
ATOM    126  H60 ACD     1      12.230  22.400  15.140  1.00  0.00            
ATOM    127  N1  FC0     2      15.240  26.760  14.120  1.00  0.00            
ATOM    128  C1  FC0     2      15.990  25.670  14.410  1.00  0.00            
ATOM    129  C2  FC0     2      17.340  25.630  14.070  1.00  0.00            
ATOM    130  C3  FC0     2      18.130  24.470  14.330  1.00  0.00            
ATOM    131  C4  FC0     2      17.580  23.310  14.900  1.00  0.00            
ATOM    132  S1  FC0     2      18.620  21.970  15.560  1.00  0.00            
ATOM    133  O1  FC0     2      19.850  22.500  16.180  1.00  0.00            
ATOM    134  O2  FC0     2      17.800  21.100  16.410  1.00  0.00            
ATOM    135  N2  FC0     2      19.000  21.300  14.170  1.00  0.00            
ATOM    136  C5  FC0     2      18.350  20.500  13.400  1.00  0.00            
ATOM    137  N3  FC0     2      19.100  19.540  12.830  1.00  0.00            
ATOM    138  C6  FC0     2      18.470  18.700  11.990  1.00  0.00            
ATOM    139  C7  FC0     2      17.110  18.880  11.860  1.00  0.00            
ATOM    140  C8  FC0     2      16.420  19.960  12.400  1.00  0.00            
ATOM    141  N4  FC0     2      17.050  20.840  13.230  1.00  0.00            
ATOM    142  C9  FC0     2      16.160  23.310  15.100  1.00  0.00            
ATOM    143  C10 FC0     2      15.380  24.490  14.870  1.00  0.00            
ATOM    144  H1  FC0     2      14.280  26.680  13.800  1.00  0.00            
ATOM    145  H2  FC0     2      15.740  27.570  13.780  1.00  0.00            
ATOM    146  H3  FC0     2      17.830  26.500  13.650  1.00  0.00            
ATOM    147  H4  FC0     2      19.180  24.500  14.050  1.00  0.00            
ATOM    148  H5  FC0     2      19.910  20.900  14.360  1.00  0.00            
ATOM    149  H6  FC0     2      19.050  17.910  11.510  1.00  0.00            
ATOM    150  H7  FC0     2      16.530  18.180  11.270  1.00  0.00            
ATOM    151  H8  FC0     2      15.350  20.110  12.280  1.00  0.00            
ATOM    152  H9  FC0     2      15.690  22.400  15.450  1.00  0.00            
ATOM    153  H10 FC0     2      14.320  24.330  14.980  1.00  0.00            
TER
ENDMDL
MODEL        1
ATOM      1  H1  ACD     1       9.720  11.570  13.480  1.00  0.00            
ATOM      2  O1  ACD     1      10.300  10.830  13.690  1.00  0.00            
ATOM      3  C1  ACD     1      10.250  10.800  15.100  1.00  0.00            
ATOM      4  H2  ACD     1      10.780   9.920  15.500  1.00  0.00            
ATOM      5  H3  ACD     1       9.250  10.550  15.480  1.00  0.00            
ATOM      6  C2  ACD     1      10.810  12.010  15.800  1.00  0.00            
ATOM      7  H4  ACD     1      11.760  12.330  15.350  1.00  0.00            
ATOM      8  O2  ACD     1       9.960  13.090  15.500  1.00  0.00            
ATOM      9  C3  ACD     1      10.230  14.320  16.080  1.00  0.00            
ATOM     10  H5  ACD     1       9.530  14.980  15.550  1.00  0.00            
ATOM     11  O3  ACD     1      11.580  14.700  15.740  1.00  0.00            
ATOM     12  C4  ACD     1      11.940  15.680  14.780  1.00  0.00            
ATOM     13  H6  ACD     1      11.130  16.350  14.460  1.00  0.00            
ATOM     14  C5  ACD     1      13.090  16.510  15.390  1.00  0.00            
ATOM     15  H7  ACD     1      13.860  15.790  15.690  1.00  0.00            
ATOM     16  O4  ACD     1      12.610  17.310  16.450  1.00  0.00            
ATOM     17  H8  ACD     1      12.700  16.800  17.260  1.00  0.00            
ATOM     18  C6  ACD     1      13.690  17.380  14.290  1.00  0.00            
ATOM     19  H9  ACD     1      12.950  18.100  13.930  1.00  0.00            
ATOM     20  O5  ACD     1      14.860  18.060  14.720  1.00  0.00            
ATOM     21  H10 ACD     1      14.690  18.550  15.530  1.00  0.00            
ATOM     22  C7  ACD     1      14.120  16.520  13.140  1.00  0.00            
ATOM     23  H11 ACD     1      14.420  17.120  12.280  1.00  0.00            
ATOM     24  O6  ACD     1      13.090  15.740  12.720  1.00  0.00            
ATOM     25  C8  ACD     1      12.440  14.870  13.610  1.00  0.00            
ATOM     26  H12 ACD     1      13.170  14.130  13.950  1.00  0.00            
ATOM     27  C9  ACD     1      11.340  14.170  12.740  1.00  0.00            
ATOM     28  H13 ACD     1      10.800  13.440  13.350  1.00  0.00            
ATOM     29  H14 ACD     1      10.610  14.930  12.430  1.00  0.00            
ATOM     30  O7  ACD     1      11.840  13.500  11.550  1.00  0.00            
ATOM     31  H15 ACD     1      12.280  14.180  11.030  1.00  0.00            
ATOM     32  O8  ACD     1      15.130  15.580  13.530  1.00  0.00            
ATOM     33  C10 ACD     1      16.360  15.600  12.870  1.00  0.00            
ATOM     34  H16 ACD     1      16.450  16.500  12.240  1.00  0.00            
ATOM     35  C11 ACD     1      17.310  15.610  13.970  1.00  0.00            
ATOM     36  H17 ACD     1      17.100  14.760  14.640  1.00  0.00            
ATOM     37  O9  ACD     1      17.180  16.860  14.760  1.00  0.00            
ATOM     38  H18 ACD     1      16.270  17.180  14.800  1.00  0.00            
ATOM     39  C12 ACD     1      18.730  15.450  13.430  1.00  0.00            
ATOM     40  H19 ACD     1      18.970  16.320  12.810  1.00  0.00            
ATOM     41  O10 ACD     1      19.780  15.380  14.440  1.00  0.00            
ATOM     42  H20 ACD     1      19.650  14.520  14.870  1.00  0.00            
ATOM     43  C13 ACD     1      18.850  14.250  12.530  1.00  0.00            
ATOM     44  H21 ACD     1      19.870  14.210  12.120  1.00  0.00            
ATOM     45  O11 ACD     1      17.900  14.430  11.510  1.00  0.00            
ATOM     46  C14 ACD     1      16.500  14.380  11.970  1.00  0.00            
ATOM     47  H22 ACD     1      16.260  13.490  12.550  1.00  0.00            
ATOM     48  C15 ACD     1      15.600  14.470  10.710  1.00  0.00            
ATOM     49  H23 ACD     1      14.660  14.810  11.160  1.00  0.00            
ATOM     50  H24 ACD     1      16.000  15.220  10.020  1.00  0.00            
ATOM     51  O12 ACD     1      15.440  13.260  10.000  1.00  0.00            
ATOM     52  H25 ACD     1      16.250  13.200   9.480  1.00  0.00            
ATOM     53  O13 ACD     1      18.620  13.120  13.300  1.00  0.00            
ATOM     54  C16 ACD     1      19.440  11.940  13.210  1.00  0.00            
ATOM     55  H26 ACD     1      20.230  12.150  12.470  1.00  0.00            
ATOM     56  C17 ACD     1      20.140  11.570  14.520  1.00  0.00            
ATOM     57  H27 ACD     1      19.390  11.490  15.320  1.00  0.00            
ATOM     58  O14 ACD     1      21.130  12.550  14.900  1.00  0.00            
ATOM     59  H28 ACD     1      21.370  12.400  15.810  1.00  0.00            
ATOM     60  C18 ACD     1      20.820  10.160  14.390  1.00  0.00            
ATOM     61  H29 ACD     1      21.630  10.240  13.650  1.00  0.00            
ATOM     62  O15 ACD     1      21.270   9.590  15.560  1.00  0.00            
ATOM     63  H30 ACD     1      20.470   9.660  16.080  1.00  0.00            
ATOM     64  C19 ACD     1      19.760   9.170  14.000  1.00  0.00            
ATOM     65  H31 ACD     1      20.190   8.160  13.930  1.00  0.00            
ATOM     66  O16 ACD     1      19.230   9.520  12.740  1.00  0.00            
ATOM     67  C20 ACD     1      18.550  10.840  12.770  1.00  0.00            
ATOM     68  H32 ACD     1      17.710  10.890  13.480  1.00  0.00            
ATOM     69  C21 ACD     1      17.880  11.050  11.450  1.00  0.00            
ATOM     70  H33 ACD     1      17.360  12.020  11.350  1.00  0.00            
ATOM     71  H34 ACD     1      18.600  10.930  10.630  1.00  0.00            
ATOM     72  O17 ACD     1      16.930  10.060  11.120  1.00  0.00            
ATOM     73  H35 ACD     1      17.390   9.220  11.020  1.00  0.00            
ATOM     74  O18 ACD     1      18.600   9.150  14.920  1.00  0.00            
ATOM     75  C22 ACD     1      18.320   7.960  15.740  1.00  0.00            
ATOM     76  H36 ACD     1      19.140   7.220  15.740  1.00  0.00            
ATOM     77  C23 ACD     1      18.240   8.410  17.180  1.00  0.00            
ATOM     78  H37 ACD     1      17.590   9.290  17.210  1.00  0.00            
ATOM     79  O19 ACD     1      19.480   8.780  17.750  1.00  0.00            
ATOM     80  H38 ACD     1      19.260   9.230  18.570  1.00  0.00            
ATOM     81  C24 ACD     1      17.520   7.380  18.150  1.00  0.00            
ATOM     82  H39 ACD     1      18.020   6.400  18.230  1.00  0.00            
ATOM     83  O20 ACD     1      17.430   7.980  19.420  1.00  0.00            
ATOM     84  H40 ACD     1      16.810   8.710  19.330  1.00  0.00            
ATOM     85  C25 ACD     1      16.170   7.150  17.510  1.00  0.00            
ATOM     86  H41 ACD     1      15.640   6.460  18.170  1.00  0.00            
ATOM     87  O21 ACD     1      16.340   6.530  16.280  1.00  0.00            
ATOM     88  C26 ACD     1      16.950   7.330  15.230  1.00  0.00            
ATOM     89  H42 ACD     1      16.210   8.080  14.930  1.00  0.00            
ATOM     90  C27 ACD     1      17.090   6.430  14.050  1.00  0.00            
ATOM     91  H43 ACD     1      17.540   7.070  13.280  1.00  0.00            
ATOM     92  H44 ACD     1      17.820   5.640  14.290  1.00  0.00            
ATOM     93  O22 ACD     1      15.890   5.920  13.610  1.00  0.00            
ATOM     94  H45 ACD     1      15.560   6.530  12.940  1.00  0.00            
ATOM     95  O23 ACD     1      15.530   8.420  17.480  1.00  0.00            
ATOM     96  C28 ACD     1      14.220   8.440  18.110  1.00  0.00            
ATOM     97  H46 ACD     1      14.040   7.520  18.670  1.00  0.00            
ATOM     98  C29 ACD     1      13.200   8.520  16.960  1.00  0.00            
ATOM     99  H47 ACD     1      13.500   9.330  16.280  1.00  0.00            
ATOM    100  O24 ACD     1      11.930   8.730  17.530  1.00  0.00            
ATOM    101  C30 ACD     1      13.100   7.230  16.090  1.00  0.00            
ATOM    102  H48 ACD     1      14.070   6.910  15.680  1.00  0.00            
ATOM    103  H49 ACD     1      12.630   6.400  16.630  1.00  0.00            
ATOM    104  O25 ACD     1      12.180   7.390  15.020  1.00  0.00            
ATOM    105  H50 ACD     1      12.570   8.020  14.400  1.00  0.00            
ATOM    106  C31 ACD     1      14.200   9.650  19.130  1.00  0.00            
ATOM    107  H51 ACD     1      14.470  10.560  18.580  1.00  0.00            
ATOM    108  O26 ACD     1      15.120   9.460  20.240  1.00  0.00            
ATOM    109  H52 ACD     1      14.580   9.120  20.960  1.00  0.00            
ATOM    110  C32 ACD     1      12.720   9.810  19.550  1.00  0.00            
ATOM    111  H53 ACD     1      12.420   9.000  20.240  1.00  0.00            
ATOM    112  O27 ACD     1      12.670  11.000  20.310  1.00  0.00            
ATOM    113  H54 ACD     1      12.180  11.620  19.770  1.00  0.00            
ATOM    114  C33 ACD     1      11.770   9.890  18.380  1.00  0.00            
ATOM    115  H55 ACD     1      10.720   9.800  18.680  1.00  0.00            
ATOM    116  O28 ACD     1      12.080  11.050  17.620  1.00  0.00            
ATOM    117  C34 ACD     1      10.890  11.850  17.320  1.00  0.00            
ATOM    118  H56 ACD     1       9.980  11.300  17.590  1.00  0.00            
ATOM    119  C35 ACD     1      10.980  13.130  18.100  1.00  0.00            
ATOM    120  H57 ACD     1      11.960  13.570  17.880  1.00  0.00            
ATOM    121  O29 ACD     1      10.730  12.940  19.490  1.00  0.00            
ATOM    122  H58 ACD     1      10.720  13.790  19.930  1.00  0.00            
ATOM    123  C36 ACD     1      10.040  14.220  17.590  1.00  0.00            
ATOM    124  H59 ACD     1       9.000  13.910  17.770  1.00  0.00            
ATOM    125  O30 ACD     1      10.290  15.440  18.270  1.00  0.00            
ATOM    126  H60 ACD     1      11.240  15.510  18.360  1.00  0.00            
ATOM    127  N1  FC0     2      15.670  17.170  21.430  1.00  0.00            
ATOM    128  C1  FC0     2      16.360  16.340  20.540  1.00  0.00            
ATOM    129  C2  FC0     2      16.240  16.460  19.130  1.00  0.00            
ATOM    130  C3  FC0     2      16.980  15.580  18.280  1.00  0.00            
ATOM    131  C4  FC0     2      17.760  14.550  18.830  1.00  0.00            
ATOM    132  S1  FC0     2      18.690  13.440  17.760  1.00  0.00            
ATOM    133  O1  FC0     2      18.860  13.840  16.380  1.00  0.00            
ATOM    134  O2  FC0     2      19.710  12.880  18.600  1.00  0.00            
ATOM    135  N2  FC0     2      17.720  12.090  17.640  1.00  0.00            
ATOM    136  C5  FC0     2      16.600  12.090  16.860  1.00  0.00            
ATOM    137  N3  FC0     2      16.690  11.310  15.790  1.00  0.00            
ATOM    138  C6  FC0     2      15.610  11.330  15.030  1.00  0.00            
ATOM    139  C7  FC0     2      14.520  12.200  15.290  1.00  0.00            
ATOM    140  C8  FC0     2      14.580  12.940  16.440  1.00  0.00            
ATOM    141  N4  FC0     2      15.650  12.920  17.250  1.00  0.00            
ATOM    142  C9  FC0     2      17.820  14.500  20.210  1.00  0.00            
ATOM    143  C10 FC0     2      17.130  15.330  21.080  1.00  0.00            
ATOM    144  H1  FC0     2      15.820  16.880  22.390  1.00  0.00            
ATOM    145  H2  FC0     2      14.890  17.710  21.060  1.00  0.00            
ATOM    146  H3  FC0     2      15.520  17.150  18.710  1.00  0.00            
ATOM    147  H4  FC0     2      17.080  15.630  17.190  1.00  0.00            
ATOM    148  H5  FC0     2      18.460  11.510  17.260  1.00  0.00            
ATOM    149  H6  FC0     2      15.630  10.660  14.170  1.00  0.00            
ATOM    150  H7  FC0     2      13.670  12.200  14.620  1.00  0.00            
ATOM    151  H8  FC0     2      13.760  13.610  16.700  1.00  0.00            
ATOM    152  H9  FC0     2      18.380  13.700  20.700  1.00  0.00            
ATOM    153  H10 FC0     2      17.180  15.190  22.160  1.00  0.00            
TER
ENDMDL
MODEL        1
ATOM      1  H1  ACD     1      10.060  19.650   4.210  1.00  0.00            
ATOM      2  O1  ACD     1      10.560  18.920   4.580  1.00  0.00            
ATOM      3  C1  ACD     1      10.740  19.360   5.910  1.00  0.00            
ATOM      4  H2  ACD     1      11.260  20.330   5.890  1.00  0.00            
ATOM      5  H3  ACD     1      11.370  18.600   6.380  1.00  0.00            
ATOM      6  C2  ACD     1       9.470  19.470   6.770  1.00  0.00            
ATOM      7  H4  ACD     1       9.830  19.820   7.750  1.00  0.00            
ATOM      8  O2  ACD     1       8.580  20.270   6.050  1.00  0.00            
ATOM      9  C3  ACD     1       7.370  20.660   6.640  1.00  0.00            
ATOM     10  H5  ACD     1       6.780  21.200   5.890  1.00  0.00            
ATOM     11  O3  ACD     1       7.560  21.490   7.770  1.00  0.00            
ATOM     12  C4  ACD     1       7.360  22.950   7.800  1.00  0.00            
ATOM     13  H6  ACD     1       6.510  23.340   7.220  1.00  0.00            
ATOM     14  C5  ACD     1       7.060  23.270   9.290  1.00  0.00            
ATOM     15  H7  ACD     1       7.780  22.690   9.890  1.00  0.00            
ATOM     16  O4  ACD     1       5.700  22.870   9.660  1.00  0.00            
ATOM     17  H8  ACD     1       5.380  23.080  10.550  1.00  0.00            
ATOM     18  C6  ACD     1       7.350  24.750   9.590  1.00  0.00            
ATOM     19  H9  ACD     1       6.590  25.280   9.000  1.00  0.00            
ATOM     20  O5  ACD     1       7.120  25.060  10.990  1.00  0.00            
ATOM     21  H10 ACD     1       6.230  24.830  11.270  1.00  0.00            
ATOM     22  C7  ACD     1       8.700  25.140   9.050  1.00  0.00            
ATOM     23  H11 ACD     1       8.890  26.200   9.230  1.00  0.00            
ATOM     24  O6  ACD     1       8.640  24.930   7.600  1.00  0.00            
ATOM     25  C8  ACD     1       8.590  23.590   7.240  1.00  0.00            
ATOM     26  H12 ACD     1       9.450  22.990   7.570  1.00  0.00            
ATOM     27  C9  ACD     1       8.610  23.480   5.720  1.00  0.00            
ATOM     28  H13 ACD     1       9.480  24.070   5.400  1.00  0.00            
ATOM     29  H14 ACD     1       8.820  22.470   5.340  1.00  0.00            
ATOM     30  O7  ACD     1       7.400  23.980   5.110  1.00  0.00            
ATOM     31  H15 ACD     1       7.450  24.940   5.110  1.00  0.00            
ATOM     32  O8  ACD     1       9.690  24.380   9.690  1.00  0.00            
ATOM     33  C10 ACD     1      10.960  25.020  10.120  1.00  0.00            
ATOM     34  H16 ACD     1      10.790  26.100  10.240  1.00  0.00            
ATOM     35  C11 ACD     1      11.290  24.480  11.470  1.00  0.00            
ATOM     36  H17 ACD     1      11.430  23.400  11.370  1.00  0.00            
ATOM     37  O9  ACD     1      10.200  24.760  12.330  1.00  0.00            
ATOM     38  H18 ACD     1       9.350  24.550  11.950  1.00  0.00            
ATOM     39  C12 ACD     1      12.630  25.120  11.830  1.00  0.00            
ATOM     40  H19 ACD     1      12.580  26.220  11.780  1.00  0.00            
ATOM     41  O10 ACD     1      13.010  24.750  13.170  1.00  0.00            
ATOM     42  H20 ACD     1      12.210  24.890  13.690  1.00  0.00            
ATOM     43  C13 ACD     1      13.620  24.700  10.710  1.00  0.00            
ATOM     44  H21 ACD     1      14.620  25.070  10.950  1.00  0.00            
ATOM     45  O11 ACD     1      13.250  25.320   9.510  1.00  0.00            
ATOM     46  C14 ACD     1      11.980  24.840   9.040  1.00  0.00            
ATOM     47  H22 ACD     1      11.990  23.750   8.900  1.00  0.00            
ATOM     48  C15 ACD     1      11.660  25.520   7.740  1.00  0.00            
ATOM     49  H23 ACD     1      12.600  25.480   7.180  1.00  0.00            
ATOM     50  H24 ACD     1      10.950  24.930   7.140  1.00  0.00            
ATOM     51  O12 ACD     1      11.280  26.910   7.820  1.00  0.00            
ATOM     52  H25 ACD     1      12.090  27.360   8.050  1.00  0.00            
ATOM     53  O13 ACD     1      13.590  23.270  10.570  1.00  0.00            
ATOM     54  C16 ACD     1      14.810  22.620  10.820  1.00  0.00            
ATOM     55  H26 ACD     1      15.590  23.320  11.150  1.00  0.00            
ATOM     56  C17 ACD     1      14.690  21.630  11.930  1.00  0.00            
ATOM     57  H27 ACD     1      14.030  20.800  11.650  1.00  0.00            
ATOM     58  O14 ACD     1      14.380  22.240  13.210  1.00  0.00            
ATOM     59  H28 ACD     1      13.790  22.980  13.000  1.00  0.00            
ATOM     60  C18 ACD     1      16.010  20.880  12.080  1.00  0.00            
ATOM     61  H29 ACD     1      16.770  21.640  12.260  1.00  0.00            
ATOM     62  O15 ACD     1      15.960  19.890  13.200  1.00  0.00            
ATOM     63  H30 ACD     1      16.870  19.810  13.480  1.00  0.00            
ATOM     64  C19 ACD     1      16.290  20.170  10.750  1.00  0.00            
ATOM     65  H31 ACD     1      17.280  19.710  10.830  1.00  0.00            
ATOM     66  O16 ACD     1      16.410  21.060   9.700  1.00  0.00            
ATOM     67  C20 ACD     1      15.220  21.890   9.500  1.00  0.00            
ATOM     68  H32 ACD     1      14.360  21.310   9.140  1.00  0.00            
ATOM     69  C21 ACD     1      15.630  22.990   8.420  1.00  0.00            
ATOM     70  H33 ACD     1      16.020  22.410   7.580  1.00  0.00            
ATOM     71  H34 ACD     1      14.700  23.470   8.070  1.00  0.00            
ATOM     72  O17 ACD     1      16.500  24.030   8.910  1.00  0.00            
ATOM     73  H35 ACD     1      17.220  23.500   9.270  1.00  0.00            
ATOM     74  O18 ACD     1      15.370  19.170  10.470  1.00  0.00            
ATOM     75  C22 ACD     1      15.790  17.790  10.520  1.00  0.00            
ATOM     76  H36 ACD     1      16.800  17.750  10.950  1.00  0.00            
ATOM     77  C23 ACD     1      14.710  17.080  11.340  1.00  0.00            
ATOM     78  H37 ACD     1      13.730  17.490  11.070  1.00  0.00            
ATOM     79  O19 ACD     1      15.100  17.230  12.680  1.00  0.00            
ATOM     80  H38 ACD     1      15.330  18.150  12.800  1.00  0.00            
ATOM     81  C24 ACD     1      14.650  15.570  10.980  1.00  0.00            
ATOM     82  H39 ACD     1      15.570  15.080  11.330  1.00  0.00            
ATOM     83  O20 ACD     1      13.470  15.080  11.610  1.00  0.00            
ATOM     84  H40 ACD     1      13.760  14.990  12.520  1.00  0.00            
ATOM     85  C25 ACD     1      14.540  15.330   9.560  1.00  0.00            
ATOM     86  H41 ACD     1      14.410  14.250   9.440  1.00  0.00            
ATOM     87  O21 ACD     1      15.750  15.810   8.990  1.00  0.00            
ATOM     88  C26 ACD     1      15.930  17.230   9.090  1.00  0.00            
ATOM     89  H42 ACD     1      15.100  17.650   8.510  1.00  0.00            
ATOM     90  C27 ACD     1      17.230  17.470   8.410  1.00  0.00            
ATOM     91  H43 ACD     1      17.160  16.870   7.490  1.00  0.00            
ATOM     92  H44 ACD     1      17.420  18.540   8.240  1.00  0.00            
ATOM     93  O22 ACD     1      18.410  17.100   9.160  1.00  0.00            
ATOM     94  H45 ACD     1      18.490  16.150   9.050  1.00  0.00            
ATOM     95  O23 ACD     1      13.390  15.970   9.010  1.00  0.00            
ATOM     96  C28 ACD     1      12.370  15.280   8.330  1.00  0.00            
ATOM     97  H46 ACD     1      12.700  14.290   7.990  1.00  0.00            
ATOM     98  C29 ACD     1      12.090  16.060   7.100  1.00  0.00            
ATOM     99  H47 ACD     1      12.320  17.100   7.340  1.00  0.00            
ATOM    100  O24 ACD     1      10.830  15.910   6.470  1.00  0.00            
ATOM    101  C30 ACD     1      13.100  15.690   6.040  1.00  0.00            
ATOM    102  H48 ACD     1      14.050  16.040   6.460  1.00  0.00            
ATOM    103  H49 ACD     1      13.210  14.600   5.960  1.00  0.00            
ATOM    104  O25 ACD     1      12.890  16.290   4.740  1.00  0.00            
ATOM    105  H50 ACD     1      11.930  16.320   4.710  1.00  0.00            
ATOM    106  C31 ACD     1      11.120  15.100   9.240  1.00  0.00            
ATOM    107  H51 ACD     1      11.000  16.020   9.830  1.00  0.00            
ATOM    108  O26 ACD     1      11.390  14.020  10.110  1.00  0.00            
ATOM    109  H52 ACD     1      12.150  14.280  10.630  1.00  0.00            
ATOM    110  C32 ACD     1       9.800  14.910   8.490  1.00  0.00            
ATOM    111  H53 ACD     1       9.760  13.880   8.130  1.00  0.00            
ATOM    112  O27 ACD     1       8.630  15.210   9.270  1.00  0.00            
ATOM    113  H54 ACD     1       8.660  14.650  10.060  1.00  0.00            
ATOM    114  C33 ACD     1       9.740  15.910   7.340  1.00  0.00            
ATOM    115  H55 ACD     1       8.870  15.590   6.780  1.00  0.00            
ATOM    116  O28 ACD     1       9.510  17.260   7.870  1.00  0.00            
ATOM    117  C34 ACD     1       8.830  18.110   7.020  1.00  0.00            
ATOM    118  H56 ACD     1       8.580  17.690   6.040  1.00  0.00            
ATOM    119  C35 ACD     1       7.510  18.340   7.690  1.00  0.00            
ATOM    120  H57 ACD     1       7.760  18.830   8.640  1.00  0.00            
ATOM    121  O29 ACD     1       6.780  17.140   7.970  1.00  0.00            
ATOM    122  H58 ACD     1       7.340  16.550   8.480  1.00  0.00            
ATOM    123  C36 ACD     1       6.640  19.300   6.870  1.00  0.00            
ATOM    124  H59 ACD     1       6.490  18.880   5.870  1.00  0.00            
ATOM    125  O30 ACD     1       5.360  19.480   7.440  1.00  0.00            
ATOM    126  H60 ACD     1       4.940  18.630   7.560  1.00  0.00            
ATOM    127  N1  FC0     2       5.010  23.610  14.350  1.00  0.00            
ATOM    128  C1  FC0     2       6.000  22.700  14.160  1.00  0.00            
ATOM    129  C2  FC0     2       5.830  21.340  13.890  1.00  0.00            
ATOM    130  C3  FC0     2       6.970  20.490  13.680  1.00  0.00            
ATOM    131  C4  FC0     2       8.280  20.990  13.830  1.00  0.00            
ATOM    132  S1  FC0     2       9.570  19.810  13.690  1.00  0.00            
ATOM    133  O1  FC0     2      10.950  20.330  13.700  1.00  0.00            
ATOM    134  O2  FC0     2       9.260  18.600  14.380  1.00  0.00            
ATOM    135  N2  FC0     2       9.510  19.040  12.200  1.00  0.00            
ATOM    136  C5  FC0     2      10.250  19.500  11.210  1.00  0.00            
ATOM    137  N3  FC0     2      11.100  18.680  10.670  1.00  0.00            
ATOM    138  C6  FC0     2      11.850  19.190   9.680  1.00  0.00            
ATOM    139  C7  FC0     2      11.630  20.540   9.230  1.00  0.00            
ATOM    140  C8  FC0     2      10.640  21.270   9.820  1.00  0.00            
ATOM    141  N4  FC0     2       9.870  20.750  10.840  1.00  0.00            
ATOM    142  C9  FC0     2       8.440  22.360  14.130  1.00  0.00            
ATOM    143  C10 FC0     2       7.330  23.150  14.280  1.00  0.00            
ATOM    144  H1  FC0     2       5.380  24.500  14.680  1.00  0.00            
ATOM    145  H2  FC0     2       4.270  23.280  14.960  1.00  0.00            
ATOM    146  H3  FC0     2       4.810  20.980  13.820  1.00  0.00            
ATOM    147  H4  FC0     2       6.840  19.420  13.610  1.00  0.00            
ATOM    148  H5  FC0     2       9.780  18.100  12.450  1.00  0.00            
ATOM    149  H6  FC0     2      12.640  18.530   9.340  1.00  0.00            
ATOM    150  H7  FC0     2      12.310  20.960   8.500  1.00  0.00            
ATOM    151  H8  FC0     2      10.390  22.260   9.460  1.00  0.00            
ATOM    152  H9  FC0     2       9.440  22.710  14.350  1.00  0.00            
ATOM    153  H10 FC0     2       7.540  24.160  14.620  1.00  0.00            
TER
ENDMDL
MODEL        1
ATOM      1  H1  ACD     1      11.590  25.120   3.830  1.00  0.00            
ATOM      2  O1  ACD     1      11.950  24.240   3.680  1.00  0.00            
ATOM      3  C1  ACD     1      12.740  24.000   4.900  1.00  0.00            
ATOM      4  H2  ACD     1      13.130  24.920   5.330  1.00  0.00            
ATOM      5  H3  ACD     1      13.620  23.350   4.810  1.00  0.00            
ATOM      6  C2  ACD     1      11.750  23.510   5.960  1.00  0.00            
ATOM      7  H4  ACD     1      12.340  23.270   6.860  1.00  0.00            
ATOM      8  O2  ACD     1      10.810  24.480   6.280  1.00  0.00            
ATOM      9  C3  ACD     1       9.850  24.060   7.220  1.00  0.00            
ATOM     10  H5  ACD     1       9.180  24.920   7.300  1.00  0.00            
ATOM     11  O3  ACD     1      10.310  23.840   8.570  1.00  0.00            
ATOM     12  C4  ACD     1      10.200  24.860   9.660  1.00  0.00            
ATOM     13  H6  ACD     1       9.220  25.360   9.600  1.00  0.00            
ATOM     14  C5  ACD     1      10.220  24.030  10.960  1.00  0.00            
ATOM     15  H7  ACD     1      10.890  23.190  10.750  1.00  0.00            
ATOM     16  O4  ACD     1       8.920  23.560  11.240  1.00  0.00            
ATOM     17  H8  ACD     1       8.230  24.230  11.240  1.00  0.00            
ATOM     18  C6  ACD     1      10.700  24.840  12.140  1.00  0.00            
ATOM     19  H9  ACD     1       9.910  25.590  12.260  1.00  0.00            
ATOM     20  O5  ACD     1      10.700  24.150  13.460  1.00  0.00            
ATOM     21  H10 ACD     1       9.960  23.550  13.580  1.00  0.00            
ATOM     22  C7  ACD     1      11.950  25.590  11.860  1.00  0.00            
ATOM     23  H11 ACD     1      12.240  26.200  12.730  1.00  0.00            
ATOM     24  O6  ACD     1      11.570  26.510  10.860  1.00  0.00            
ATOM     25  C8  ACD     1      11.340  25.890   9.570  1.00  0.00            
ATOM     26  H12 ACD     1      12.270  25.410   9.230  1.00  0.00            
ATOM     27  C9  ACD     1      10.940  26.990   8.560  1.00  0.00            
ATOM     28  H13 ACD     1      11.820  27.650   8.580  1.00  0.00            
ATOM     29  H14 ACD     1      10.720  26.490   7.610  1.00  0.00            
ATOM     30  O7  ACD     1       9.750  27.750   8.950  1.00  0.00            
ATOM     31  H15 ACD     1       9.560  28.270   8.170  1.00  0.00            
ATOM     32  O8  ACD     1      13.040  24.760  11.420  1.00  0.00            
ATOM     33  C10 ACD     1      14.240  25.000  12.160  1.00  0.00            
ATOM     34  H16 ACD     1      14.260  26.030  12.550  1.00  0.00            
ATOM     35  C11 ACD     1      14.380  23.980  13.330  1.00  0.00            
ATOM     36  H17 ACD     1      14.250  22.980  12.920  1.00  0.00            
ATOM     37  O9  ACD     1      13.370  24.280  14.360  1.00  0.00            
ATOM     38  H18 ACD     1      12.540  24.120  13.910  1.00  0.00            
ATOM     39  C12 ACD     1      15.720  24.210  14.100  1.00  0.00            
ATOM     40  H19 ACD     1      15.690  25.250  14.430  1.00  0.00            
ATOM     41  O10 ACD     1      15.970  23.420  15.290  1.00  0.00            
ATOM     42  H20 ACD     1      16.730  23.740  15.770  1.00  0.00            
ATOM     43  C13 ACD     1      16.890  24.100  13.170  1.00  0.00            
ATOM     44  H21 ACD     1      17.830  24.410  13.630  1.00  0.00            
ATOM     45  O11 ACD     1      16.660  24.950  12.100  1.00  0.00            
ATOM     46  C14 ACD     1      15.460  24.760  11.340  1.00  0.00            
ATOM     47  H22 ACD     1      15.340  23.740  10.950  1.00  0.00            
ATOM     48  C15 ACD     1      15.440  25.660  10.140  1.00  0.00            
ATOM     49  H23 ACD     1      16.160  25.390   9.360  1.00  0.00            
ATOM     50  H24 ACD     1      14.450  25.490   9.700  1.00  0.00            
ATOM     51  O12 ACD     1      15.530  27.070  10.460  1.00  0.00            
ATOM     52  H25 ACD     1      16.470  27.190  10.620  1.00  0.00            
ATOM     53  O13 ACD     1      17.030  22.760  12.670  1.00  0.00            
ATOM     54  C16 ACD     1      18.280  22.090  12.710  1.00  0.00            
ATOM     55  H26 ACD     1      18.810  22.460  13.590  1.00  0.00            
ATOM     56  C17 ACD     1      17.920  20.610  12.890  1.00  0.00            
ATOM     57  H27 ACD     1      17.160  20.260  12.180  1.00  0.00            
ATOM     58  O14 ACD     1      17.470  20.570  14.300  1.00  0.00            
ATOM     59  H28 ACD     1      17.030  21.390  14.530  1.00  0.00            
ATOM     60  C18 ACD     1      19.120  19.690  12.650  1.00  0.00            
ATOM     61  H29 ACD     1      19.940  20.060  13.280  1.00  0.00            
ATOM     62  O15 ACD     1      18.850  18.310  12.870  1.00  0.00            
ATOM     63  H30 ACD     1      18.510  18.120  13.750  1.00  0.00            
ATOM     64  C19 ACD     1      19.560  19.910  11.210  1.00  0.00            
ATOM     65  H31 ACD     1      20.340  19.210  10.900  1.00  0.00            
ATOM     66  O16 ACD     1      20.080  21.260  11.030  1.00  0.00            
ATOM     67  C20 ACD     1      19.010  22.260  11.320  1.00  0.00            
ATOM     68  H32 ACD     1      18.300  22.120  10.500  1.00  0.00            
ATOM     69  C21 ACD     1      19.580  23.670  11.160  1.00  0.00            
ATOM     70  H33 ACD     1      20.090  23.860  10.210  1.00  0.00            
ATOM     71  H34 ACD     1      18.730  24.360  11.200  1.00  0.00            
ATOM     72  O17 ACD     1      20.500  24.110  12.130  1.00  0.00            
ATOM     73  H35 ACD     1      21.140  23.440  12.390  1.00  0.00            
ATOM     74  O18 ACD     1      18.540  19.710  10.270  1.00  0.00            
ATOM     75  C22 ACD     1      18.560  18.630   9.300  1.00  0.00            
ATOM     76  H36 ACD     1      19.530  18.120   9.370  1.00  0.00            
ATOM     77  C23 ACD     1      17.350  17.680   9.580  1.00  0.00            
ATOM     78  H37 ACD     1      16.430  18.210   9.860  1.00  0.00            
ATOM     79  O19 ACD     1      17.610  16.900  10.810  1.00  0.00            
ATOM     80  H38 ACD     1      18.060  17.490  11.430  1.00  0.00            
ATOM     81  C24 ACD     1      16.920  16.870   8.370  1.00  0.00            
ATOM     82  H39 ACD     1      17.510  15.960   8.240  1.00  0.00            
ATOM     83  O20 ACD     1      15.580  16.330   8.430  1.00  0.00            
ATOM     84  H40 ACD     1      15.660  15.620   9.070  1.00  0.00            
ATOM     85  C25 ACD     1      16.990  17.720   7.060  1.00  0.00            
ATOM     86  H41 ACD     1      16.850  17.120   6.160  1.00  0.00            
ATOM     87  O21 ACD     1      18.290  18.340   6.880  1.00  0.00            
ATOM     88  C26 ACD     1      18.590  19.360   7.940  1.00  0.00            
ATOM     89  H42 ACD     1      17.740  20.050   7.970  1.00  0.00            
ATOM     90  C27 ACD     1      19.830  20.100   7.640  1.00  0.00            
ATOM     91  H43 ACD     1      19.650  20.450   6.620  1.00  0.00            
ATOM     92  H44 ACD     1      19.870  20.960   8.320  1.00  0.00            
ATOM     93  O22 ACD     1      20.990  19.250   7.590  1.00  0.00            
ATOM     94  H45 ACD     1      21.780  19.790   7.460  1.00  0.00            
ATOM     95  O23 ACD     1      15.890  18.690   7.130  1.00  0.00            
ATOM     96  C28 ACD     1      14.830  18.670   6.240  1.00  0.00            
ATOM     97  H46 ACD     1      14.920  17.720   5.690  1.00  0.00            
ATOM     98  C29 ACD     1      14.990  19.850   5.340  1.00  0.00            
ATOM     99  H47 ACD     1      15.150  20.760   5.930  1.00  0.00            
ATOM    100  O24 ACD     1      13.890  19.940   4.450  1.00  0.00            
ATOM    101  C30 ACD     1      16.200  19.700   4.440  1.00  0.00            
ATOM    102  H48 ACD     1      17.140  19.590   4.980  1.00  0.00            
ATOM    103  H49 ACD     1      16.050  18.740   3.910  1.00  0.00            
ATOM    104  O25 ACD     1      16.230  20.810   3.590  1.00  0.00            
ATOM    105  H50 ACD     1      15.320  20.800   3.270  1.00  0.00            
ATOM    106  C31 ACD     1      13.480  18.700   6.950  1.00  0.00            
ATOM    107  H51 ACD     1      13.610  19.580   7.600  1.00  0.00            
ATOM    108  O26 ACD     1      13.320  17.470   7.710  1.00  0.00            
ATOM    109  H52 ACD     1      14.140  17.180   8.120  1.00  0.00            
ATOM    110  C32 ACD     1      12.380  18.800   5.840  1.00  0.00            
ATOM    111  H53 ACD     1      12.520  17.920   5.200  1.00  0.00            
ATOM    112  O27 ACD     1      11.100  18.790   6.410  1.00  0.00            
ATOM    113  H54 ACD     1      11.050  18.160   7.140  1.00  0.00            
ATOM    114  C33 ACD     1      12.600  20.040   4.950  1.00  0.00            
ATOM    115  H55 ACD     1      11.900  20.010   4.120  1.00  0.00            
ATOM    116  O28 ACD     1      12.450  21.310   5.750  1.00  0.00            
ATOM    117  C34 ACD     1      11.300  22.180   5.450  1.00  0.00            
ATOM    118  H56 ACD     1      10.990  22.190   4.400  1.00  0.00            
ATOM    119  C35 ACD     1      10.090  21.670   6.310  1.00  0.00            
ATOM    120  H57 ACD     1      10.450  21.390   7.310  1.00  0.00            
ATOM    121  O29 ACD     1       9.400  20.640   5.680  1.00  0.00            
ATOM    122  H58 ACD     1      10.080  19.960   5.720  1.00  0.00            
ATOM    123  C36 ACD     1       9.110  22.850   6.610  1.00  0.00            
ATOM    124  H59 ACD     1       8.720  23.200   5.650  1.00  0.00            
ATOM    125  O30 ACD     1       8.020  22.470   7.490  1.00  0.00            
ATOM    126  H60 ACD     1       8.290  21.730   8.030  1.00  0.00            
ATOM    127  N1  FC0     2       5.950  19.900  12.110  1.00  0.00            
ATOM    128  C1  FC0     2       7.260  19.660  12.330  1.00  0.00            
ATOM    129  C2  FC0     2       7.840  18.380  12.260  1.00  0.00            
ATOM    130  C3  FC0     2       9.190  18.270  12.490  1.00  0.00            
ATOM    131  C4  FC0     2      10.080  19.380  12.560  1.00  0.00            
ATOM    132  S1  FC0     2      11.830  19.120  12.610  1.00  0.00            
ATOM    133  O1  FC0     2      12.510  20.310  13.120  1.00  0.00            
ATOM    134  O2  FC0     2      12.030  17.840  13.270  1.00  0.00            
ATOM    135  N2  FC0     2      12.450  18.740  11.100  1.00  0.00            
ATOM    136  C5  FC0     2      13.070  19.730  10.480  1.00  0.00            
ATOM    137  N3  FC0     2      14.380  19.630  10.500  1.00  0.00            
ATOM    138  C6  FC0     2      15.090  20.530   9.850  1.00  0.00            
ATOM    139  C7  FC0     2      14.380  21.600   9.270  1.00  0.00            
ATOM    140  C8  FC0     2      13.010  21.620   9.290  1.00  0.00            
ATOM    141  N4  FC0     2      12.320  20.700   9.940  1.00  0.00            
ATOM    142  C9  FC0     2       9.440  20.680  12.530  1.00  0.00            
ATOM    143  C10 FC0     2       8.090  20.790  12.460  1.00  0.00            
ATOM    144  H1  FC0     2       5.690  20.850  11.870  1.00  0.00            
ATOM    145  H2  FC0     2       5.490  19.070  11.750  1.00  0.00            
ATOM    146  H3  FC0     2       7.310  17.450  12.080  1.00  0.00            
ATOM    147  H4  FC0     2       9.560  17.250  12.550  1.00  0.00            
ATOM    148  H5  FC0     2      13.150  18.040  11.300  1.00  0.00            
ATOM    149  H6  FC0     2      16.180  20.530   9.790  1.00  0.00            
ATOM    150  H7  FC0     2      14.920  22.400   8.770  1.00  0.00            
ATOM    151  H8  FC0     2      12.400  22.390   8.830  1.00  0.00            
ATOM    152  H9  FC0     2      10.120  21.520  12.640  1.00  0.00            
ATOM    153  H10 FC0     2       7.540  21.730  12.380  1.00  0.00            
TER
ENDMDL
MODEL        1
ATOM      1  H1  ACD     1      12.840  24.570   3.310  1.00  0.00            
ATOM      2  O1  ACD     1      13.330  23.750   3.180  1.00  0.00            
ATOM      3  C1  ACD     1      13.650  23.310   4.520  1.00  0.00            
ATOM      4  H2  ACD     1      14.320  24.030   4.990  1.00  0.00            
ATOM      5  H3  ACD     1      14.210  22.370   4.390  1.00  0.00            
ATOM      6  C2  ACD     1      12.420  23.150   5.470  1.00  0.00            
ATOM      7  H4  ACD     1      12.810  22.750   6.420  1.00  0.00            
ATOM      8  O2  ACD     1      11.800  24.430   5.630  1.00  0.00            
ATOM      9  C3  ACD     1      10.630  24.560   6.430  1.00  0.00            
ATOM     10  H5  ACD     1      10.180  25.560   6.380  1.00  0.00            
ATOM     11  O3  ACD     1      10.840  24.250   7.810  1.00  0.00            
ATOM     12  C4  ACD     1      11.210  25.410   8.600  1.00  0.00            
ATOM     13  H6  ACD     1      10.550  26.270   8.440  1.00  0.00            
ATOM     14  C5  ACD     1      10.910  24.930  10.040  1.00  0.00            
ATOM     15  H7  ACD     1      11.180  23.870  10.160  1.00  0.00            
ATOM     16  O4  ACD     1       9.430  24.980  10.250  1.00  0.00            
ATOM     17  H8  ACD     1       9.030  24.110  10.130  1.00  0.00            
ATOM     18  C6  ACD     1      11.690  25.700  11.080  1.00  0.00            
ATOM     19  H9  ACD     1      11.370  26.750  11.040  1.00  0.00            
ATOM     20  O5  ACD     1      11.410  25.130  12.390  1.00  0.00            
ATOM     21  H10 ACD     1      10.460  25.050  12.560  1.00  0.00            
ATOM     22  C7  ACD     1      13.110  25.720  10.900  1.00  0.00            
ATOM     23  H11 ACD     1      13.690  26.300  11.620  1.00  0.00            
ATOM     24  O6  ACD     1      13.330  26.300   9.560  1.00  0.00            
ATOM     25  C8  ACD     1      12.660  25.820   8.350  1.00  0.00            
ATOM     26  H12 ACD     1      13.230  24.930   8.080  1.00  0.00            
ATOM     27  C9  ACD     1      12.740  26.940   7.280  1.00  0.00            
ATOM     28  H13 ACD     1      13.820  27.070   7.080  1.00  0.00            
ATOM     29  H14 ACD     1      12.310  26.710   6.300  1.00  0.00            
ATOM     30  O7  ACD     1      12.340  28.220   7.740  1.00  0.00            
ATOM     31  H15 ACD     1      12.140  28.840   7.040  1.00  0.00            
ATOM     32  O8  ACD     1      13.740  24.430  10.790  1.00  0.00            
ATOM     33  C10 ACD     1      14.400  23.950  11.940  1.00  0.00            
ATOM     34  H16 ACD     1      14.360  24.690  12.750  1.00  0.00            
ATOM     35  C11 ACD     1      13.770  22.620  12.390  1.00  0.00            
ATOM     36  H17 ACD     1      13.820  21.940  11.530  1.00  0.00            
ATOM     37  O9  ACD     1      12.460  22.730  13.000  1.00  0.00            
ATOM     38  H18 ACD     1      12.060  23.600  12.890  1.00  0.00            
ATOM     39  C12 ACD     1      14.610  21.950  13.450  1.00  0.00            
ATOM     40  H19 ACD     1      14.660  22.580  14.340  1.00  0.00            
ATOM     41  O10 ACD     1      14.100  20.640  13.890  1.00  0.00            
ATOM     42  H20 ACD     1      13.730  20.220  13.110  1.00  0.00            
ATOM     43  C13 ACD     1      16.040  21.800  13.000  1.00  0.00            
ATOM     44  H21 ACD     1      16.720  21.400  13.770  1.00  0.00            
ATOM     45  O11 ACD     1      16.530  23.080  12.700  1.00  0.00            
ATOM     46  C14 ACD     1      15.880  23.850  11.650  1.00  0.00            
ATOM     47  H22 ACD     1      16.060  23.250  10.740  1.00  0.00            
ATOM     48  C15 ACD     1      16.610  25.130  11.470  1.00  0.00            
ATOM     49  H23 ACD     1      17.660  24.950  11.720  1.00  0.00            
ATOM     50  H24 ACD     1      16.280  25.490  10.480  1.00  0.00            
ATOM     51  O12 ACD     1      16.360  26.160  12.380  1.00  0.00            
ATOM     52  H25 ACD     1      16.860  26.970  12.240  1.00  0.00            
ATOM     53  O13 ACD     1      16.080  20.880  11.920  1.00  0.00            
ATOM     54  C16 ACD     1      17.260  20.090  11.930  1.00  0.00            
ATOM     55  H26 ACD     1      17.980  20.320  12.720  1.00  0.00            
ATOM     56  C17 ACD     1      16.670  18.700  12.100  1.00  0.00            
ATOM     57  H27 ACD     1      15.890  18.760  11.330  1.00  0.00            
ATOM     58  O14 ACD     1      16.300  18.440  13.470  1.00  0.00            
ATOM     59  H28 ACD     1      15.860  19.240  13.770  1.00  0.00            
ATOM     60  C18 ACD     1      17.640  17.630  11.680  1.00  0.00            
ATOM     61  H29 ACD     1      18.430  17.780  12.430  1.00  0.00            
ATOM     62  O15 ACD     1      17.020  16.350  11.770  1.00  0.00            
ATOM     63  H30 ACD     1      16.400  16.440  12.490  1.00  0.00            
ATOM     64  C19 ACD     1      18.180  17.900  10.290  1.00  0.00            
ATOM     65  H31 ACD     1      18.880  17.160   9.880  1.00  0.00            
ATOM     66  O16 ACD     1      18.840  19.150  10.250  1.00  0.00            
ATOM     67  C20 ACD     1      17.970  20.220  10.540  1.00  0.00            
ATOM     68  H32 ACD     1      17.310  20.320   9.670  1.00  0.00            
ATOM     69  C21 ACD     1      18.810  21.480  10.530  1.00  0.00            
ATOM     70  H33 ACD     1      19.310  21.590   9.560  1.00  0.00            
ATOM     71  H34 ACD     1      18.050  22.260  10.640  1.00  0.00            
ATOM     72  O17 ACD     1      19.860  21.630  11.540  1.00  0.00            
ATOM     73  H35 ACD     1      20.410  20.850  11.460  1.00  0.00            
ATOM     74  O18 ACD     1      17.030  18.020   9.390  1.00  0.00            
ATOM     75  C22 ACD     1      16.910  17.040   8.370  1.00  0.00            
ATOM     76  H36 ACD     1      17.760  16.350   8.290  1.00  0.00            
ATOM     77  C23 ACD     1      15.610  16.150   8.610  1.00  0.00            
ATOM     78  H37 ACD     1      14.820  16.880   8.800  1.00  0.00            
ATOM     79  O19 ACD     1      15.820  15.260   9.710  1.00  0.00            
ATOM     80  H38 ACD     1      16.360  15.690  10.380  1.00  0.00            
ATOM     81  C24 ACD     1      15.260  15.330   7.400  1.00  0.00            
ATOM     82  H39 ACD     1      16.150  14.700   7.260  1.00  0.00            
ATOM     83  O20 ACD     1      14.060  14.600   7.450  1.00  0.00            
ATOM     84  H40 ACD     1      13.920  14.400   8.380  1.00  0.00            
ATOM     85  C25 ACD     1      15.180  16.190   6.190  1.00  0.00            
ATOM     86  H41 ACD     1      14.980  15.520   5.350  1.00  0.00            
ATOM     87  O21 ACD     1      16.440  16.850   6.000  1.00  0.00            
ATOM     88  C26 ACD     1      16.840  17.770   7.030  1.00  0.00            
ATOM     89  H42 ACD     1      16.030  18.510   7.050  1.00  0.00            
ATOM     90  C27 ACD     1      18.060  18.530   6.730  1.00  0.00            
ATOM     91  H43 ACD     1      18.240  18.920   5.720  1.00  0.00            
ATOM     92  H44 ACD     1      18.210  19.360   7.440  1.00  0.00            
ATOM     93  O22 ACD     1      19.300  17.750   6.790  1.00  0.00            
ATOM     94  H45 ACD     1      19.960  18.070   6.170  1.00  0.00            
ATOM     95  O23 ACD     1      14.140  17.170   6.210  1.00  0.00            
ATOM     96  C28 ACD     1      13.500  17.560   5.040  1.00  0.00            
ATOM     97  H46 ACD     1      13.530  16.820   4.230  1.00  0.00            
ATOM     98  C29 ACD     1      14.100  18.880   4.440  1.00  0.00            
ATOM     99  H47 ACD     1      14.380  19.540   5.270  1.00  0.00            
ATOM    100  O24 ACD     1      13.210  19.550   3.590  1.00  0.00            
ATOM    101  C30 ACD     1      15.330  18.670   3.540  1.00  0.00            
ATOM    102  H48 ACD     1      16.240  18.600   4.140  1.00  0.00            
ATOM    103  H49 ACD     1      15.200  17.700   3.050  1.00  0.00            
ATOM    104  O25 ACD     1      15.590  19.650   2.510  1.00  0.00            
ATOM    105  H50 ACD     1      14.860  19.600   1.880  1.00  0.00            
ATOM    106  C31 ACD     1      12.040  17.810   5.440  1.00  0.00            
ATOM    107  H51 ACD     1      12.060  18.530   6.280  1.00  0.00            
ATOM    108  O26 ACD     1      11.390  16.580   5.910  1.00  0.00            
ATOM    109  H52 ACD     1      12.070  16.110   6.410  1.00  0.00            
ATOM    110  C32 ACD     1      11.120  18.540   4.380  1.00  0.00            
ATOM    111  H53 ACD     1      11.120  18.010   3.420  1.00  0.00            
ATOM    112  O27 ACD     1       9.790  18.660   4.890  1.00  0.00            
ATOM    113  H54 ACD     1       9.320  17.830   4.880  1.00  0.00            
ATOM    114  C33 ACD     1      11.840  19.860   4.100  1.00  0.00            
ATOM    115  H55 ACD     1      11.370  20.390   3.260  1.00  0.00            
ATOM    116  O28 ACD     1      11.880  20.770   5.190  1.00  0.00            
ATOM    117  C34 ACD     1      11.400  22.100   4.950  1.00  0.00            
ATOM    118  H56 ACD     1      11.130  22.340   3.920  1.00  0.00            
ATOM    119  C35 ACD     1      10.090  22.150   5.720  1.00  0.00            
ATOM    120  H57 ACD     1      10.360  21.760   6.710  1.00  0.00            
ATOM    121  O29 ACD     1       9.140  21.330   5.000  1.00  0.00            
ATOM    122  H58 ACD     1       9.450  20.420   5.040  1.00  0.00            
ATOM    123  C36 ACD     1       9.600  23.590   5.820  1.00  0.00            
ATOM    124  H59 ACD     1       9.500  23.860   4.760  1.00  0.00            
ATOM    125  O30 ACD     1       8.330  23.770   6.480  1.00  0.00            
ATOM    126  H60 ACD     1       8.540  23.590   7.400  1.00  0.00            
ATOM    127  N1  FC0     2       7.060  19.770  12.690  1.00  0.00            
ATOM    128  C1  FC0     2       8.300  19.460  12.310  1.00  0.00            
ATOM    129  C2  FC0     2       8.570  18.240  11.680  1.00  0.00            
ATOM    130  C3  FC0     2       9.870  17.940  11.210  1.00  0.00            
ATOM    131  C4  FC0     2      10.890  18.900  11.380  1.00  0.00            
ATOM    132  S1  FC0     2      12.620  18.480  10.980  1.00  0.00            
ATOM    133  O1  FC0     2      13.550  19.360  11.700  1.00  0.00            
ATOM    134  O2  FC0     2      12.760  17.000  11.040  1.00  0.00            
ATOM    135  N2  FC0     2      12.980  18.580   9.390  1.00  0.00            
ATOM    136  C5  FC0     2      13.420  19.780   8.990  1.00  0.00            
ATOM    137  N3  FC0     2      14.680  19.770   8.590  1.00  0.00            
ATOM    138  C6  FC0     2      15.230  20.940   8.200  1.00  0.00            
ATOM    139  C7  FC0     2      14.460  22.050   8.390  1.00  0.00            
ATOM    140  C8  FC0     2      13.200  21.980   8.920  1.00  0.00            
ATOM    141  N4  FC0     2      12.700  20.800   9.210  1.00  0.00            
ATOM    142  C9  FC0     2      10.580  20.200  11.930  1.00  0.00            
ATOM    143  C10 FC0     2       9.280  20.400  12.450  1.00  0.00            
ATOM    144  H1  FC0     2       6.890  20.570  13.270  1.00  0.00            
ATOM    145  H2  FC0     2       6.340  19.060  12.720  1.00  0.00            
ATOM    146  H3  FC0     2       7.740  17.540  11.600  1.00  0.00            
ATOM    147  H4  FC0     2      10.050  16.950  10.810  1.00  0.00            
ATOM    148  H5  FC0     2      13.610  17.810   9.210  1.00  0.00            
ATOM    149  H6  FC0     2      16.290  20.960   7.960  1.00  0.00            
ATOM    150  H7  FC0     2      14.940  22.990   8.130  1.00  0.00            
ATOM    151  H8  FC0     2      12.660  22.910   9.110  1.00  0.00            
ATOM    152  H9  FC0     2      11.370  20.930  12.030  1.00  0.00            
ATOM    153  H10 FC0     2       9.100  21.350  12.950  1.00  0.00            
TER
ENDMDL
MODEL        1
ATOM      1  H1  ACD     1       8.690  21.110   3.140  1.00  0.00            
ATOM      2  O1  ACD     1       9.450  20.520   3.170  1.00  0.00            
ATOM      3  C1  ACD     1      10.290  20.800   4.350  1.00  0.00            
ATOM      4  H2  ACD     1      10.640  21.830   4.230  1.00  0.00            
ATOM      5  H3  ACD     1      11.130  20.100   4.370  1.00  0.00            
ATOM      6  C2  ACD     1       9.540  20.720   5.760  1.00  0.00            
ATOM      7  H4  ACD     1      10.280  20.830   6.560  1.00  0.00            
ATOM      8  O2  ACD     1       8.660  21.870   5.870  1.00  0.00            
ATOM      9  C3  ACD     1       7.940  22.000   7.020  1.00  0.00            
ATOM     10  H5  ACD     1       7.330  22.900   6.930  1.00  0.00            
ATOM     11  O3  ACD     1       8.810  22.250   8.180  1.00  0.00            
ATOM     12  C4  ACD     1       8.640  23.440   8.940  1.00  0.00            
ATOM     13  H6  ACD     1       7.870  24.100   8.510  1.00  0.00            
ATOM     14  C5  ACD     1       8.170  22.950  10.350  1.00  0.00            
ATOM     15  H7  ACD     1       8.780  22.070  10.580  1.00  0.00            
ATOM     16  O4  ACD     1       6.720  22.680  10.300  1.00  0.00            
ATOM     17  H8  ACD     1       6.530  22.040   9.610  1.00  0.00            
ATOM     18  C6  ACD     1       8.480  24.020  11.380  1.00  0.00            
ATOM     19  H9  ACD     1       7.920  24.940  11.160  1.00  0.00            
ATOM     20  O5  ACD     1       8.210  23.620  12.730  1.00  0.00            
ATOM     21  H10 ACD     1       7.250  23.580  12.800  1.00  0.00            
ATOM     22  C7  ACD     1       9.930  24.390  11.370  1.00  0.00            
ATOM     23  H11 ACD     1      10.150  25.110  12.160  1.00  0.00            
ATOM     24  O6  ACD     1      10.210  25.090  10.140  1.00  0.00            
ATOM     25  C8  ACD     1       9.990  24.240   8.940  1.00  0.00            
ATOM     26  H12 ACD     1      10.850  23.570   9.020  1.00  0.00            
ATOM     27  C9  ACD     1      10.120  25.170   7.760  1.00  0.00            
ATOM     28  H13 ACD     1      11.140  25.560   7.700  1.00  0.00            
ATOM     29  H14 ACD     1       9.820  24.560   6.900  1.00  0.00            
ATOM     30  O7  ACD     1       9.180  26.260   7.790  1.00  0.00            
ATOM     31  H15 ACD     1       9.250  26.750   6.970  1.00  0.00            
ATOM     32  O8  ACD     1      10.710  23.250  11.550  1.00  0.00            
ATOM     33  C10 ACD     1      11.980  23.380  12.280  1.00  0.00            
ATOM     34  H16 ACD     1      12.020  24.370  12.730  1.00  0.00            
ATOM     35  C11 ACD     1      11.780  22.330  13.390  1.00  0.00            
ATOM     36  H17 ACD     1      11.550  21.400  12.850  1.00  0.00            
ATOM     37  O9  ACD     1      10.630  22.710  14.210  1.00  0.00            
ATOM     38  H18 ACD     1       9.860  23.040  13.740  1.00  0.00            
ATOM     39  C12 ACD     1      13.130  22.110  14.150  1.00  0.00            
ATOM     40  H19 ACD     1      13.320  23.110  14.560  1.00  0.00            
ATOM     41  O10 ACD     1      13.070  21.050  15.070  1.00  0.00            
ATOM     42  H20 ACD     1      12.970  20.250  14.540  1.00  0.00            
ATOM     43  C13 ACD     1      14.230  21.750  13.100  1.00  0.00            
ATOM     44  H21 ACD     1      15.200  21.700  13.590  1.00  0.00            
ATOM     45  O11 ACD     1      14.340  22.840  12.190  1.00  0.00            
ATOM     46  C14 ACD     1      13.200  23.140  11.390  1.00  0.00            
ATOM     47  H22 ACD     1      12.950  22.260  10.790  1.00  0.00            
ATOM     48  C15 ACD     1      13.470  24.400  10.540  1.00  0.00            
ATOM     49  H23 ACD     1      14.290  24.150   9.840  1.00  0.00            
ATOM     50  H24 ACD     1      12.610  24.750   9.970  1.00  0.00            
ATOM     51  O12 ACD     1      13.820  25.460  11.400  1.00  0.00            
ATOM     52  H25 ACD     1      14.620  25.310  11.910  1.00  0.00            
ATOM     53  O13 ACD     1      14.070  20.570  12.280  1.00  0.00            
ATOM     54  C16 ACD     1      15.300  19.940  11.930  1.00  0.00            
ATOM     55  H26 ACD     1      16.240  20.460  12.160  1.00  0.00            
ATOM     56  C17 ACD     1      15.360  18.650  12.770  1.00  0.00            
ATOM     57  H27 ACD     1      14.480  18.050  12.500  1.00  0.00            
ATOM     58  O14 ACD     1      15.460  19.020  14.180  1.00  0.00            
ATOM     59  H28 ACD     1      16.360  19.140  14.470  1.00  0.00            
ATOM     60  C18 ACD     1      16.460  17.690  12.300  1.00  0.00            
ATOM     61  H29 ACD     1      17.400  18.150  12.620  1.00  0.00            
ATOM     62  O15 ACD     1      16.450  16.370  13.010  1.00  0.00            
ATOM     63  H30 ACD     1      15.670  16.050  12.540  1.00  0.00            
ATOM     64  C19 ACD     1      16.500  17.400  10.800  1.00  0.00            
ATOM     65  H31 ACD     1      17.380  16.810  10.520  1.00  0.00            
ATOM     66  O16 ACD     1      16.560  18.670  10.210  1.00  0.00            
ATOM     67  C20 ACD     1      15.480  19.630  10.410  1.00  0.00            
ATOM     68  H32 ACD     1      14.590  19.140  10.010  1.00  0.00            
ATOM     69  C21 ACD     1      15.640  20.820   9.540  1.00  0.00            
ATOM     70  H33 ACD     1      15.820  20.430   8.530  1.00  0.00            
ATOM     71  H34 ACD     1      14.720  21.420   9.560  1.00  0.00            
ATOM     72  O17 ACD     1      16.800  21.510  10.030  1.00  0.00            
ATOM     73  H35 ACD     1      17.520  21.040   9.610  1.00  0.00            
ATOM     74  O18 ACD     1      15.350  16.680  10.350  1.00  0.00            
ATOM     75  C22 ACD     1      15.410  15.720   9.320  1.00  0.00            
ATOM     76  H36 ACD     1      16.270  15.070   9.520  1.00  0.00            
ATOM     77  C23 ACD     1      14.160  14.820   9.450  1.00  0.00            
ATOM     78  H37 ACD     1      13.270  15.460   9.500  1.00  0.00            
ATOM     79  O19 ACD     1      14.240  14.000  10.580  1.00  0.00            
ATOM     80  H38 ACD     1      14.190  14.610  11.320  1.00  0.00            
ATOM     81  C24 ACD     1      13.890  14.000   8.160  1.00  0.00            
ATOM     82  H39 ACD     1      14.570  13.150   8.020  1.00  0.00            
ATOM     83  O20 ACD     1      12.550  13.480   8.220  1.00  0.00            
ATOM     84  H40 ACD     1      12.660  12.570   8.530  1.00  0.00            
ATOM     85  C25 ACD     1      13.970  14.850   6.900  1.00  0.00            
ATOM     86  H41 ACD     1      13.860  14.180   6.050  1.00  0.00            
ATOM     87  O21 ACD     1      15.210  15.390   6.910  1.00  0.00            
ATOM     88  C26 ACD     1      15.530  16.310   7.920  1.00  0.00            
ATOM     89  H42 ACD     1      14.970  17.220   7.690  1.00  0.00            
ATOM     90  C27 ACD     1      17.010  16.720   7.640  1.00  0.00            
ATOM     91  H43 ACD     1      17.180  17.000   6.590  1.00  0.00            
ATOM     92  H44 ACD     1      17.370  17.580   8.220  1.00  0.00            
ATOM     93  O22 ACD     1      17.910  15.630   7.900  1.00  0.00            
ATOM     94  H45 ACD     1      18.430  15.840   8.680  1.00  0.00            
ATOM     95  O23 ACD     1      12.980  15.850   6.940  1.00  0.00            
ATOM     96  C28 ACD     1      11.900  15.880   6.030  1.00  0.00            
ATOM     97  H46 ACD     1      11.880  14.930   5.470  1.00  0.00            
ATOM     98  C29 ACD     1      12.000  17.210   5.140  1.00  0.00            
ATOM     99  H47 ACD     1      12.150  17.990   5.890  1.00  0.00            
ATOM    100  O24 ACD     1      10.860  17.310   4.360  1.00  0.00            
ATOM    101  C30 ACD     1      13.240  17.130   4.340  1.00  0.00            
ATOM    102  H48 ACD     1      14.110  17.260   4.990  1.00  0.00            
ATOM    103  H49 ACD     1      13.120  16.150   3.850  1.00  0.00            
ATOM    104  O25 ACD     1      13.260  18.160   3.400  1.00  0.00            
ATOM    105  H50 ACD     1      12.430  17.980   2.950  1.00  0.00            
ATOM    106  C31 ACD     1      10.640  15.960   6.870  1.00  0.00            
ATOM    107  H51 ACD     1      10.700  16.830   7.540  1.00  0.00            
ATOM    108  O26 ACD     1      10.480  14.860   7.660  1.00  0.00            
ATOM    109  H52 ACD     1      11.340  14.480   7.860  1.00  0.00            
ATOM    110  C32 ACD     1       9.450  16.000   5.900  1.00  0.00            
ATOM    111  H53 ACD     1       9.570  15.090   5.300  1.00  0.00            
ATOM    112  O27 ACD     1       8.190  16.150   6.610  1.00  0.00            
ATOM    113  H54 ACD     1       7.990  15.320   7.050  1.00  0.00            
ATOM    114  C33 ACD     1       9.610  17.330   5.080  1.00  0.00            
ATOM    115  H55 ACD     1       8.880  17.490   4.280  1.00  0.00            
ATOM    116  O28 ACD     1       9.720  18.440   5.990  1.00  0.00            
ATOM    117  C34 ACD     1       8.770  19.450   5.900  1.00  0.00            
ATOM    118  H56 ACD     1       8.140  19.360   5.000  1.00  0.00            
ATOM    119  C35 ACD     1       7.880  19.460   7.140  1.00  0.00            
ATOM    120  H57 ACD     1       8.550  19.410   8.000  1.00  0.00            
ATOM    121  O29 ACD     1       7.010  18.300   7.140  1.00  0.00            
ATOM    122  H58 ACD     1       7.480  17.480   7.000  1.00  0.00            
ATOM    123  C36 ACD     1       7.070  20.760   7.250  1.00  0.00            
ATOM    124  H59 ACD     1       6.470  20.640   6.340  1.00  0.00            
ATOM    125  O30 ACD     1       6.280  20.880   8.440  1.00  0.00            
ATOM    126  H60 ACD     1       6.210  19.970   8.760  1.00  0.00            
ATOM    127  N1  FC0     2       5.040  20.030  14.190  1.00  0.00            
ATOM    128  C1  FC0     2       6.320  19.660  14.160  1.00  0.00            
ATOM    129  C2  FC0     2       6.590  18.270  14.100  1.00  0.00            
ATOM    130  C3  FC0     2       7.870  17.720  13.900  1.00  0.00            
ATOM    131  C4  FC0     2       8.990  18.650  13.840  1.00  0.00            
ATOM    132  S1  FC0     2      10.700  18.060  13.800  1.00  0.00            
ATOM    133  O1  FC0     2      11.700  19.040  14.020  1.00  0.00            
ATOM    134  O2  FC0     2      10.770  16.800  14.580  1.00  0.00            
ATOM    135  N2  FC0     2      10.870  17.520  12.340  1.00  0.00            
ATOM    136  C5  FC0     2      11.210  18.280  11.340  1.00  0.00            
ATOM    137  N3  FC0     2      11.940  17.680  10.420  1.00  0.00            
ATOM    138  C6  FC0     2      12.180  18.370   9.290  1.00  0.00            
ATOM    139  C7  FC0     2      11.640  19.610   9.080  1.00  0.00            
ATOM    140  C8  FC0     2      10.840  20.150  10.120  1.00  0.00            
ATOM    141  N4  FC0     2      10.620  19.490  11.290  1.00  0.00            
ATOM    142  C9  FC0     2       8.740  20.040  13.930  1.00  0.00            
ATOM    143  C10 FC0     2       7.410  20.550  14.060  1.00  0.00            
ATOM    144  H1  FC0     2       4.820  20.840  14.760  1.00  0.00            
ATOM    145  H2  FC0     2       4.320  19.350  14.420  1.00  0.00            
ATOM    146  H3  FC0     2       5.840  17.490  13.980  1.00  0.00            
ATOM    147  H4  FC0     2       8.200  16.690  13.910  1.00  0.00            
ATOM    148  H5  FC0     2      11.220  16.570  12.370  1.00  0.00            
ATOM    149  H6  FC0     2      12.730  17.840   8.510  1.00  0.00            
ATOM    150  H7  FC0     2      11.840  20.150   8.160  1.00  0.00            
ATOM    151  H8  FC0     2      10.440  21.160  10.060  1.00  0.00            
ATOM    152  H9  FC0     2       9.610  20.670  13.780  1.00  0.00            
ATOM    153  H10 FC0     2       7.300  21.630  14.110  1.00  0.00            
TER
ENDMDL
MODEL        1
ATOM      1  H1  ACD     1      26.600  22.720  28.420  1.00  0.00            
ATOM      2  O1  ACD     1      27.360  22.500  27.870  1.00  0.00            
ATOM      3  C1  ACD     1      26.830  22.170  26.620  1.00  0.00            
ATOM      4  H2  ACD     1      26.320  21.200  26.640  1.00  0.00            
ATOM      5  H3  ACD     1      27.680  22.130  25.920  1.00  0.00            
ATOM      6  C2  ACD     1      26.000  23.330  26.100  1.00  0.00            
ATOM      7  H4  ACD     1      25.750  22.950  25.110  1.00  0.00            
ATOM      8  O2  ACD     1      24.900  23.370  27.030  1.00  0.00            
ATOM      9  C3  ACD     1      24.080  24.470  26.960  1.00  0.00            
ATOM     10  H5  ACD     1      23.320  24.480  27.750  1.00  0.00            
ATOM     11  O3  ACD     1      23.360  24.520  25.710  1.00  0.00            
ATOM     12  C4  ACD     1      21.980  24.310  25.740  1.00  0.00            
ATOM     13  H6  ACD     1      21.680  23.770  26.650  1.00  0.00            
ATOM     14  C5  ACD     1      21.300  25.710  25.610  1.00  0.00            
ATOM     15  H7  ACD     1      21.680  26.210  24.710  1.00  0.00            
ATOM     16  O4  ACD     1      21.400  26.320  26.920  1.00  0.00            
ATOM     17  H8  ACD     1      22.340  26.510  26.970  1.00  0.00            
ATOM     18  C6  ACD     1      19.790  25.520  25.390  1.00  0.00            
ATOM     19  H9  ACD     1      19.390  25.080  26.300  1.00  0.00            
ATOM     20  O5  ACD     1      19.250  26.840  25.140  1.00  0.00            
ATOM     21  H10 ACD     1      19.490  27.380  25.900  1.00  0.00            
ATOM     22  C7  ACD     1      19.420  24.500  24.330  1.00  0.00            
ATOM     23  H11 ACD     1      18.350  24.270  24.340  1.00  0.00            
ATOM     24  O6  ACD     1      20.080  23.310  24.700  1.00  0.00            
ATOM     25  C8  ACD     1      21.500  23.370  24.620  1.00  0.00            
ATOM     26  H12 ACD     1      21.850  23.720  23.650  1.00  0.00            
ATOM     27  C9  ACD     1      22.060  22.000  24.620  1.00  0.00            
ATOM     28  H13 ACD     1      21.640  21.460  23.760  1.00  0.00            
ATOM     29  H14 ACD     1      23.130  22.190  24.440  1.00  0.00            
ATOM     30  O7  ACD     1      21.880  21.320  25.890  1.00  0.00            
ATOM     31  H15 ACD     1      21.020  20.890  25.860  1.00  0.00            
ATOM     32  O8  ACD     1      19.870  24.920  23.060  1.00  0.00            
ATOM     33  C10 ACD     1      18.870  25.090  22.040  1.00  0.00            
ATOM     34  H16 ACD     1      17.820  24.920  22.310  1.00  0.00            
ATOM     35  C11 ACD     1      19.060  26.440  21.530  1.00  0.00            
ATOM     36  H17 ACD     1      20.150  26.580  21.450  1.00  0.00            
ATOM     37  O9  ACD     1      18.580  27.320  22.540  1.00  0.00            
ATOM     38  H18 ACD     1      18.970  26.980  23.350  1.00  0.00            
ATOM     39  C12 ACD     1      18.430  26.670  20.220  1.00  0.00            
ATOM     40  H19 ACD     1      17.330  26.650  20.230  1.00  0.00            
ATOM     41  O10 ACD     1      18.930  27.930  19.770  1.00  0.00            
ATOM     42  H20 ACD     1      19.860  27.810  19.570  1.00  0.00            
ATOM     43  C13 ACD     1      18.860  25.620  19.240  1.00  0.00            
ATOM     44  H21 ACD     1      18.310  25.760  18.310  1.00  0.00            
ATOM     45  O11 ACD     1      18.630  24.320  19.770  1.00  0.00            
ATOM     46  C14 ACD     1      19.300  24.040  21.030  1.00  0.00            
ATOM     47  H22 ACD     1      20.390  24.050  20.950  1.00  0.00            
ATOM     48  C15 ACD     1      18.840  22.700  21.550  1.00  0.00            
ATOM     49  H23 ACD     1      19.220  22.630  22.580  1.00  0.00            
ATOM     50  H24 ACD     1      17.750  22.540  21.480  1.00  0.00            
ATOM     51  O12 ACD     1      19.410  21.680  20.760  1.00  0.00            
ATOM     52  H25 ACD     1      19.060  21.800  19.870  1.00  0.00            
ATOM     53  O13 ACD     1      20.210  25.720  19.100  1.00  0.00            
ATOM     54  C16 ACD     1      20.790  25.710  17.770  1.00  0.00            
ATOM     55  H26 ACD     1      20.000  25.820  17.010  1.00  0.00            
ATOM     56  C17 ACD     1      21.600  27.010  17.720  1.00  0.00            
ATOM     57  H27 ACD     1      22.110  27.060  18.680  1.00  0.00            
ATOM     58  O14 ACD     1      20.760  28.190  17.520  1.00  0.00            
ATOM     59  H28 ACD     1      21.190  29.050  17.620  1.00  0.00            
ATOM     60  C18 ACD     1      22.670  26.990  16.570  1.00  0.00            
ATOM     61  H29 ACD     1      22.110  27.090  15.630  1.00  0.00            
ATOM     62  O15 ACD     1      23.560  28.170  16.790  1.00  0.00            
ATOM     63  H30 ACD     1      24.180  28.030  17.520  1.00  0.00            
ATOM     64  C19 ACD     1      23.440  25.740  16.590  1.00  0.00            
ATOM     65  H31 ACD     1      24.030  25.670  15.680  1.00  0.00            
ATOM     66  O16 ACD     1      22.580  24.640  16.490  1.00  0.00            
ATOM     67  C20 ACD     1      21.600  24.430  17.520  1.00  0.00            
ATOM     68  H32 ACD     1      22.130  24.260  18.470  1.00  0.00            
ATOM     69  C21 ACD     1      20.780  23.140  17.230  1.00  0.00            
ATOM     70  H33 ACD     1      21.490  22.310  17.180  1.00  0.00            
ATOM     71  H34 ACD     1      20.250  23.020  18.180  1.00  0.00            
ATOM     72  O17 ACD     1      19.790  23.160  16.150  1.00  0.00            
ATOM     73  H35 ACD     1      19.720  24.070  15.840  1.00  0.00            
ATOM     74  O18 ACD     1      24.170  25.630  17.770  1.00  0.00            
ATOM     75  C22 ACD     1      25.600  25.300  17.630  1.00  0.00            
ATOM     76  H36 ACD     1      25.930  25.280  16.580  1.00  0.00            
ATOM     77  C23 ACD     1      26.490  26.300  18.380  1.00  0.00            
ATOM     78  H37 ACD     1      26.170  26.360  19.430  1.00  0.00            
ATOM     79  O19 ACD     1      26.220  27.510  17.790  1.00  0.00            
ATOM     80  H38 ACD     1      26.300  28.240  18.420  1.00  0.00            
ATOM     81  C24 ACD     1      27.900  25.840  18.480  1.00  0.00            
ATOM     82  H39 ACD     1      28.350  25.890  17.480  1.00  0.00            
ATOM     83  O20 ACD     1      28.630  26.720  19.240  1.00  0.00            
ATOM     84  H40 ACD     1      28.460  27.590  18.870  1.00  0.00            
ATOM     85  C25 ACD     1      27.960  24.510  19.180  1.00  0.00            
ATOM     86  H41 ACD     1      28.960  24.060  19.150  1.00  0.00            
ATOM     87  O21 ACD     1      27.200  23.580  18.360  1.00  0.00            
ATOM     88  C26 ACD     1      25.780  23.850  18.220  1.00  0.00            
ATOM     89  H42 ACD     1      25.350  23.930  19.220  1.00  0.00            
ATOM     90  C27 ACD     1      25.110  22.740  17.360  1.00  0.00            
ATOM     91  H43 ACD     1      24.150  23.150  17.020  1.00  0.00            
ATOM     92  H44 ACD     1      25.690  22.620  16.440  1.00  0.00            
ATOM     93  O22 ACD     1      24.950  21.470  17.970  1.00  0.00            
ATOM     94  H45 ACD     1      24.650  21.620  18.870  1.00  0.00            
ATOM     95  O23 ACD     1      27.480  24.660  20.540  1.00  0.00            
ATOM     96  C28 ACD     1      28.190  24.140  21.610  1.00  0.00            
ATOM     97  H46 ACD     1      28.950  23.380  21.390  1.00  0.00            
ATOM     98  C29 ACD     1      27.200  23.330  22.480  1.00  0.00            
ATOM     99  H47 ACD     1      26.340  23.890  22.840  1.00  0.00            
ATOM    100  O24 ACD     1      27.930  22.880  23.640  1.00  0.00            
ATOM    101  C30 ACD     1      26.730  22.040  21.760  1.00  0.00            
ATOM    102  H48 ACD     1      26.590  22.140  20.680  1.00  0.00            
ATOM    103  H49 ACD     1      27.540  21.310  21.930  1.00  0.00            
ATOM    104  O25 ACD     1      25.540  21.640  22.310  1.00  0.00            
ATOM    105  H50 ACD     1      25.760  20.860  22.820  1.00  0.00            
ATOM    106  C31 ACD     1      29.020  25.150  22.320  1.00  0.00            
ATOM    107  H51 ACD     1      28.350  25.960  22.620  1.00  0.00            
ATOM    108  O26 ACD     1      30.040  25.780  21.520  1.00  0.00            
ATOM    109  H52 ACD     1      29.570  26.200  20.790  1.00  0.00            
ATOM    110  C32 ACD     1      29.570  24.670  23.640  1.00  0.00            
ATOM    111  H53 ACD     1      30.270  23.860  23.420  1.00  0.00            
ATOM    112  O27 ACD     1      30.320  25.620  24.420  1.00  0.00            
ATOM    113  H54 ACD     1      29.660  26.220  24.790  1.00  0.00            
ATOM    114  C33 ACD     1      28.550  23.940  24.480  1.00  0.00            
ATOM    115  H55 ACD     1      28.900  23.440  25.390  1.00  0.00            
ATOM    116  O28 ACD     1      27.490  24.780  24.790  1.00  0.00            
ATOM    117  C34 ACD     1      26.860  24.660  26.010  1.00  0.00            
ATOM    118  H56 ACD     1      27.650  24.800  26.760  1.00  0.00            
ATOM    119  C35 ACD     1      25.970  25.880  26.100  1.00  0.00            
ATOM    120  H57 ACD     1      25.470  26.090  25.140  1.00  0.00            
ATOM    121  O29 ACD     1      26.800  27.060  26.390  1.00  0.00            
ATOM    122  H58 ACD     1      27.480  27.130  25.720  1.00  0.00            
ATOM    123  C36 ACD     1      24.900  25.750  27.170  1.00  0.00            
ATOM    124  H59 ACD     1      25.460  25.750  28.120  1.00  0.00            
ATOM    125  O30 ACD     1      24.090  26.860  27.160  1.00  0.00            
ATOM    126  H60 ACD     1      24.700  27.590  27.010  1.00  0.00            
ATOM    127  N1  FC0     2      23.870  29.860  26.720  1.00  0.00            
ATOM    128  C1  FC0     2      23.700  29.730  25.370  1.00  0.00            
ATOM    129  C2  FC0     2      24.750  30.110  24.440  1.00  0.00            
ATOM    130  C3  FC0     2      24.530  30.070  23.080  1.00  0.00            
ATOM    131  C4  FC0     2      23.300  29.630  22.500  1.00  0.00            
ATOM    132  S1  FC0     2      23.190  29.600  20.710  1.00  0.00            
ATOM    133  O1  FC0     2      21.850  29.280  20.270  1.00  0.00            
ATOM    134  O2  FC0     2      23.960  30.710  20.180  1.00  0.00            
ATOM    135  N2  FC0     2      24.040  28.360  20.290  1.00  0.00            
ATOM    136  C5  FC0     2      24.080  27.300  21.020  1.00  0.00            
ATOM    137  N3  FC0     2      25.120  27.150  21.790  1.00  0.00            
ATOM    138  C6  FC0     2      25.130  26.120  22.620  1.00  0.00            
ATOM    139  C7  FC0     2      24.080  25.220  22.640  1.00  0.00            
ATOM    140  C8  FC0     2      23.050  25.380  21.750  1.00  0.00            
ATOM    141  N4  FC0     2      23.030  26.490  20.960  1.00  0.00            
ATOM    142  C9  FC0     2      22.300  29.250  23.400  1.00  0.00            
ATOM    143  C10 FC0     2      22.420  29.370  24.850  1.00  0.00            
ATOM    144  H1  FC0     2      24.680  30.280  27.170  1.00  0.00            
ATOM    145  H2  FC0     2      23.010  29.730  27.250  1.00  0.00            
ATOM    146  H3  FC0     2      25.730  30.350  24.840  1.00  0.00            
ATOM    147  H4  FC0     2      25.380  30.230  22.430  1.00  0.00            
ATOM    148  H5  FC0     2      24.950  28.780  20.200  1.00  0.00            
ATOM    149  H6  FC0     2      26.000  26.070  23.280  1.00  0.00            
ATOM    150  H7  FC0     2      24.110  24.340  23.280  1.00  0.00            
ATOM    151  H8  FC0     2      22.150  24.780  21.630  1.00  0.00            
ATOM    152  H9  FC0     2      21.340  28.950  23.000  1.00  0.00            
ATOM    153  H10 FC0     2      21.610  29.040  25.490  1.00  0.00            
TER
ENDMDL
MODEL        1
ATOM      1  H1  ACD     1      25.400  26.710  29.890  1.00  0.00            
ATOM      2  O1  ACD     1      26.310  26.660  29.590  1.00  0.00            
ATOM      3  C1  ACD     1      26.260  26.500  28.100  1.00  0.00            
ATOM      4  H2  ACD     1      25.810  25.510  27.920  1.00  0.00            
ATOM      5  H3  ACD     1      27.270  26.480  27.670  1.00  0.00            
ATOM      6  C2  ACD     1      25.390  27.540  27.450  1.00  0.00            
ATOM      7  H4  ACD     1      25.340  27.260  26.390  1.00  0.00            
ATOM      8  O2  ACD     1      24.090  27.340  28.010  1.00  0.00            
ATOM      9  C3  ACD     1      23.000  27.930  27.310  1.00  0.00            
ATOM     10  H5  ACD     1      22.060  27.600  27.770  1.00  0.00            
ATOM     11  O3  ACD     1      23.130  27.700  25.930  1.00  0.00            
ATOM     12  C4  ACD     1      22.060  27.050  25.280  1.00  0.00            
ATOM     13  H6  ACD     1      21.450  26.550  26.050  1.00  0.00            
ATOM     14  C5  ACD     1      21.000  28.060  24.800  1.00  0.00            
ATOM     15  H7  ACD     1      21.570  28.760  24.180  1.00  0.00            
ATOM     16  O4  ACD     1      20.350  28.850  25.870  1.00  0.00            
ATOM     17  H8  ACD     1      21.090  29.260  26.330  1.00  0.00            
ATOM     18  C6  ACD     1      19.950  27.260  23.910  1.00  0.00            
ATOM     19  H9  ACD     1      19.420  26.600  24.610  1.00  0.00            
ATOM     20  O5  ACD     1      19.040  28.130  23.340  1.00  0.00            
ATOM     21  H10 ACD     1      18.360  28.430  23.960  1.00  0.00            
ATOM     22  C7  ACD     1      20.550  26.350  22.830  1.00  0.00            
ATOM     23  H11 ACD     1      19.760  25.710  22.410  1.00  0.00            
ATOM     24  O6  ACD     1      21.590  25.510  23.390  1.00  0.00            
ATOM     25  C8  ACD     1      22.620  26.150  24.160  1.00  0.00            
ATOM     26  H12 ACD     1      23.300  26.690  23.490  1.00  0.00            
ATOM     27  C9  ACD     1      23.370  24.970  24.700  1.00  0.00            
ATOM     28  H13 ACD     1      23.820  24.480  23.830  1.00  0.00            
ATOM     29  H14 ACD     1      24.230  25.280  25.310  1.00  0.00            
ATOM     30  O7  ACD     1      22.460  24.110  25.400  1.00  0.00            
ATOM     31  H15 ACD     1      21.660  23.900  24.920  1.00  0.00            
ATOM     32  O8  ACD     1      21.130  27.230  21.870  1.00  0.00            
ATOM     33  C10 ACD     1      20.860  26.780  20.460  1.00  0.00            
ATOM     34  H16 ACD     1      20.090  25.990  20.470  1.00  0.00            
ATOM     35  C11 ACD     1      20.120  28.010  19.920  1.00  0.00            
ATOM     36  H17 ACD     1      20.710  28.890  20.190  1.00  0.00            
ATOM     37  O9  ACD     1      18.810  28.040  20.540  1.00  0.00            
ATOM     38  H18 ACD     1      19.060  28.100  21.460  1.00  0.00            
ATOM     39  C12 ACD     1      20.030  28.000  18.410  1.00  0.00            
ATOM     40  H19 ACD     1      19.400  27.150  18.130  1.00  0.00            
ATOM     41  O10 ACD     1      19.490  29.180  17.860  1.00  0.00            
ATOM     42  H20 ACD     1      20.270  29.740  17.890  1.00  0.00            
ATOM     43  C13 ACD     1      21.440  27.680  17.810  1.00  0.00            
ATOM     44  H21 ACD     1      21.280  27.540  16.740  1.00  0.00            
ATOM     45  O11 ACD     1      21.870  26.440  18.350  1.00  0.00            
ATOM     46  C14 ACD     1      22.140  26.340  19.790  1.00  0.00            
ATOM     47  H22 ACD     1      23.000  26.980  20.000  1.00  0.00            
ATOM     48  C15 ACD     1      22.340  24.860  20.110  1.00  0.00            
ATOM     49  H23 ACD     1      22.670  24.790  21.160  1.00  0.00            
ATOM     50  H24 ACD     1      21.390  24.340  19.970  1.00  0.00            
ATOM     51  O12 ACD     1      23.320  24.300  19.310  1.00  0.00            
ATOM     52  H25 ACD     1      23.990  23.870  19.850  1.00  0.00            
ATOM     53  O13 ACD     1      22.290  28.680  18.150  1.00  0.00            
ATOM     54  C16 ACD     1      23.320  28.950  17.190  1.00  0.00            
ATOM     55  H26 ACD     1      22.940  29.020  16.160  1.00  0.00            
ATOM     56  C17 ACD     1      23.820  30.360  17.500  1.00  0.00            
ATOM     57  H27 ACD     1      23.940  30.380  18.590  1.00  0.00            
ATOM     58  O14 ACD     1      22.810  31.310  17.160  1.00  0.00            
ATOM     59  H28 ACD     1      23.050  32.050  17.720  1.00  0.00            
ATOM     60  C18 ACD     1      25.110  30.720  16.740  1.00  0.00            
ATOM     61  H29 ACD     1      24.890  30.600  15.670  1.00  0.00            
ATOM     62  O15 ACD     1      25.630  31.940  17.090  1.00  0.00            
ATOM     63  H30 ACD     1      25.920  31.750  17.990  1.00  0.00            
ATOM     64  C19 ACD     1      26.140  29.660  17.130  1.00  0.00            
ATOM     65  H31 ACD     1      27.000  29.970  16.520  1.00  0.00            
ATOM     66  O16 ACD     1      25.610  28.450  16.600  1.00  0.00            
ATOM     67  C20 ACD     1      24.390  27.870  17.110  1.00  0.00            
ATOM     68  H32 ACD     1      24.630  27.330  18.040  1.00  0.00            
ATOM     69  C21 ACD     1      24.040  26.710  16.090  1.00  0.00            
ATOM     70  H33 ACD     1      24.860  25.980  15.990  1.00  0.00            
ATOM     71  H34 ACD     1      23.170  26.070  16.280  1.00  0.00            
ATOM     72  O17 ACD     1      23.910  27.370  14.760  1.00  0.00            
ATOM     73  H35 ACD     1      23.020  27.200  14.450  1.00  0.00            
ATOM     74  O18 ACD     1      26.370  29.740  18.520  1.00  0.00            
ATOM     75  C22 ACD     1      27.680  29.640  19.100  1.00  0.00            
ATOM     76  H36 ACD     1      28.500  29.660  18.370  1.00  0.00            
ATOM     77  C23 ACD     1      27.880  30.800  19.960  1.00  0.00            
ATOM     78  H37 ACD     1      27.080  30.800  20.710  1.00  0.00            
ATOM     79  O19 ACD     1      27.820  32.030  19.220  1.00  0.00            
ATOM     80  H38 ACD     1      27.580  32.730  19.830  1.00  0.00            
ATOM     81  C24 ACD     1      29.230  30.620  20.800  1.00  0.00            
ATOM     82  H39 ACD     1      30.020  30.480  20.060  1.00  0.00            
ATOM     83  O20 ACD     1      29.380  31.680  21.670  1.00  0.00            
ATOM     84  H40 ACD     1      29.830  32.400  21.210  1.00  0.00            
ATOM     85  C25 ACD     1      29.130  29.280  21.590  1.00  0.00            
ATOM     86  H41 ACD     1      30.100  29.070  22.050  1.00  0.00            
ATOM     87  O21 ACD     1      28.810  28.170  20.730  1.00  0.00            
ATOM     88  C26 ACD     1      27.660  28.240  19.850  1.00  0.00            
ATOM     89  H42 ACD     1      26.760  28.340  20.460  1.00  0.00            
ATOM     90  C27 ACD     1      27.670  26.970  19.000  1.00  0.00            
ATOM     91  H43 ACD     1      26.920  27.070  18.200  1.00  0.00            
ATOM     92  H44 ACD     1      28.600  26.900  18.420  1.00  0.00            
ATOM     93  O22 ACD     1      27.530  25.760  19.790  1.00  0.00            
ATOM     94  H45 ACD     1      26.950  26.030  20.510  1.00  0.00            
ATOM     95  O23 ACD     1      28.190  29.280  22.600  1.00  0.00            
ATOM     96  C28 ACD     1      28.710  28.950  23.960  1.00  0.00            
ATOM     97  H46 ACD     1      29.650  28.410  23.880  1.00  0.00            
ATOM     98  C29 ACD     1      27.760  27.970  24.590  1.00  0.00            
ATOM     99  H47 ACD     1      26.780  28.460  24.560  1.00  0.00            
ATOM    100  O24 ACD     1      28.070  27.800  25.960  1.00  0.00            
ATOM    101  C30 ACD     1      27.620  26.710  23.850  1.00  0.00            
ATOM    102  H48 ACD     1      27.640  26.980  22.790  1.00  0.00            
ATOM    103  H49 ACD     1      28.470  26.040  24.000  1.00  0.00            
ATOM    104  O25 ACD     1      26.440  26.040  24.250  1.00  0.00            
ATOM    105  H50 ACD     1      26.630  25.400  24.940  1.00  0.00            
ATOM    106  C31 ACD     1      28.810  30.250  24.690  1.00  0.00            
ATOM    107  H51 ACD     1      27.830  30.730  24.580  1.00  0.00            
ATOM    108  O26 ACD     1      29.900  30.990  24.090  1.00  0.00            
ATOM    109  H52 ACD     1      29.710  31.190  23.170  1.00  0.00            
ATOM    110  C32 ACD     1      29.060  29.930  26.150  1.00  0.00            
ATOM    111  H53 ACD     1      30.030  29.430  26.280  1.00  0.00            
ATOM    112  O27 ACD     1      29.040  31.130  26.960  1.00  0.00            
ATOM    113  H54 ACD     1      28.130  31.310  27.180  1.00  0.00            
ATOM    114  C33 ACD     1      28.020  28.980  26.740  1.00  0.00            
ATOM    115  H55 ACD     1      28.280  28.690  27.760  1.00  0.00            
ATOM    116  O28 ACD     1      26.690  29.520  26.770  1.00  0.00            
ATOM    117  C34 ACD     1      25.730  29.010  27.700  1.00  0.00            
ATOM    118  H56 ACD     1      26.110  29.140  28.720  1.00  0.00            
ATOM    119  C35 ACD     1      24.530  29.970  27.380  1.00  0.00            
ATOM    120  H57 ACD     1      24.570  30.110  26.300  1.00  0.00            
ATOM    121  O29 ACD     1      24.710  31.340  27.950  1.00  0.00            
ATOM    122  H58 ACD     1      25.540  31.650  27.580  1.00  0.00            
ATOM    123  C36 ACD     1      23.120  29.430  27.770  1.00  0.00            
ATOM    124  H59 ACD     1      23.000  29.440  28.860  1.00  0.00            
ATOM    125  O30 ACD     1      22.150  30.220  27.160  1.00  0.00            
ATOM    126  H60 ACD     1      22.360  31.140  27.300  1.00  0.00            
ATOM    127  N1  FC0     2      19.020  31.120  23.470  1.00  0.00            
ATOM    128  C1  FC0     2      20.050  31.620  22.780  1.00  0.00            
ATOM    129  C2  FC0     2      20.930  32.440  23.440  1.00  0.00            
ATOM    130  C3  FC0     2      21.990  33.050  22.780  1.00  0.00            
ATOM    131  C4  FC0     2      22.170  32.760  21.420  1.00  0.00            
ATOM    132  S1  FC0     2      23.410  33.460  20.400  1.00  0.00            
ATOM    133  O1  FC0     2      23.040  33.390  18.960  1.00  0.00            
ATOM    134  O2  FC0     2      23.980  34.690  21.040  1.00  0.00            
ATOM    135  N2  FC0     2      24.730  32.470  20.570  1.00  0.00            
ATOM    136  C5  FC0     2      24.630  31.510  21.540  1.00  0.00            
ATOM    137  N3  FC0     2      25.240  31.720  22.680  1.00  0.00            
ATOM    138  C6  FC0     2      25.300  30.620  23.450  1.00  0.00            
ATOM    139  C7  FC0     2      24.760  29.410  23.040  1.00  0.00            
ATOM    140  C8  FC0     2      24.210  29.320  21.800  1.00  0.00            
ATOM    141  N4  FC0     2      24.090  30.400  21.030  1.00  0.00            
ATOM    142  C9  FC0     2      21.300  31.890  20.750  1.00  0.00            
ATOM    143  C10 FC0     2      20.210  31.330  21.440  1.00  0.00            
ATOM    144  H1  FC0     2      19.040  31.380  24.450  1.00  0.00            
ATOM    145  H2  FC0     2      18.750  30.160  23.310  1.00  0.00            
ATOM    146  H3  FC0     2      20.660  32.760  24.440  1.00  0.00            
ATOM    147  H4  FC0     2      22.590  33.810  23.270  1.00  0.00            
ATOM    148  H5  FC0     2      25.470  33.100  20.840  1.00  0.00            
ATOM    149  H6  FC0     2      25.810  30.730  24.410  1.00  0.00            
ATOM    150  H7  FC0     2      24.770  28.580  23.730  1.00  0.00            
ATOM    151  H8  FC0     2      23.910  28.310  21.520  1.00  0.00            
ATOM    152  H9  FC0     2      21.470  31.620  19.710  1.00  0.00            
ATOM    153  H10 FC0     2      19.510  30.680  20.910  1.00  0.00            
TER
ENDMDL
MODEL        1
ATOM      1  H1  ACD     1      13.710  19.910  23.120  1.00  0.00            
ATOM      2  O1  ACD     1      13.490  20.590  22.490  1.00  0.00            
ATOM      3  C1  ACD     1      14.490  20.520  21.500  1.00  0.00            
ATOM      4  H2  ACD     1      14.380  19.550  21.010  1.00  0.00            
ATOM      5  H3  ACD     1      15.550  20.620  21.750  1.00  0.00            
ATOM      6  C2  ACD     1      14.320  21.610  20.430  1.00  0.00            
ATOM      7  H4  ACD     1      15.270  21.670  19.880  1.00  0.00            
ATOM      8  O2  ACD     1      13.300  21.290  19.520  1.00  0.00            
ATOM      9  C3  ACD     1      13.040  22.210  18.480  1.00  0.00            
ATOM     10  H5  ACD     1      12.150  21.860  17.940  1.00  0.00            
ATOM     11  O3  ACD     1      14.140  22.580  17.530  1.00  0.00            
ATOM     12  C4  ACD     1      14.420  21.860  16.380  1.00  0.00            
ATOM     13  H6  ACD     1      13.470  21.380  16.120  1.00  0.00            
ATOM     14  C5  ACD     1      14.820  23.010  15.420  1.00  0.00            
ATOM     15  H7  ACD     1      15.720  23.460  15.860  1.00  0.00            
ATOM     16  O4  ACD     1      13.750  23.920  15.140  1.00  0.00            
ATOM     17  H8  ACD     1      13.390  24.190  15.990  1.00  0.00            
ATOM     18  C6  ACD     1      15.390  22.320  14.140  1.00  0.00            
ATOM     19  H9  ACD     1      14.640  21.650  13.700  1.00  0.00            
ATOM     20  O5  ACD     1      15.810  23.240  13.190  1.00  0.00            
ATOM     21  H10 ACD     1      15.020  23.770  13.060  1.00  0.00            
ATOM     22  C7  ACD     1      16.630  21.440  14.500  1.00  0.00            
ATOM     23  H11 ACD     1      16.940  21.030  13.530  1.00  0.00            
ATOM     24  O6  ACD     1      16.190  20.400  15.340  1.00  0.00            
ATOM     25  C8  ACD     1      15.560  20.870  16.570  1.00  0.00            
ATOM     26  H12 ACD     1      16.390  21.290  17.160  1.00  0.00            
ATOM     27  C9  ACD     1      14.920  19.610  17.220  1.00  0.00            
ATOM     28  H13 ACD     1      14.450  19.800  18.190  1.00  0.00            
ATOM     29  H14 ACD     1      14.130  19.140  16.620  1.00  0.00            
ATOM     30  O7  ACD     1      15.870  18.680  17.560  1.00  0.00            
ATOM     31  H15 ACD     1      16.250  18.420  16.710  1.00  0.00            
ATOM     32  O8  ACD     1      17.640  22.180  15.140  1.00  0.00            
ATOM     33  C10 ACD     1      18.940  21.910  14.690  1.00  0.00            
ATOM     34  H16 ACD     1      19.000  21.060  14.000  1.00  0.00            
ATOM     35  C11 ACD     1      19.410  23.140  13.980  1.00  0.00            
ATOM     36  H17 ACD     1      19.090  23.960  14.630  1.00  0.00            
ATOM     37  O9  ACD     1      18.670  23.300  12.750  1.00  0.00            
ATOM     38  H18 ACD     1      17.760  23.450  12.990  1.00  0.00            
ATOM     39  C12 ACD     1      20.920  23.170  13.790  1.00  0.00            
ATOM     40  H19 ACD     1      21.210  22.430  13.030  1.00  0.00            
ATOM     41  O10 ACD     1      21.420  24.460  13.480  1.00  0.00            
ATOM     42  H20 ACD     1      21.460  24.870  14.350  1.00  0.00            
ATOM     43  C13 ACD     1      21.740  22.690  15.000  1.00  0.00            
ATOM     44  H21 ACD     1      22.740  22.460  14.620  1.00  0.00            
ATOM     45  O11 ACD     1      21.190  21.520  15.480  1.00  0.00            
ATOM     46  C14 ACD     1      19.840  21.670  15.910  1.00  0.00            
ATOM     47  H22 ACD     1      19.710  22.480  16.630  1.00  0.00            
ATOM     48  C15 ACD     1      19.460  20.470  16.750  1.00  0.00            
ATOM     49  H23 ACD     1      20.130  20.500  17.620  1.00  0.00            
ATOM     50  H24 ACD     1      18.430  20.500  17.120  1.00  0.00            
ATOM     51  O12 ACD     1      19.620  19.200  16.100  1.00  0.00            
ATOM     52  H25 ACD     1      19.230  19.180  15.220  1.00  0.00            
ATOM     53  O13 ACD     1      21.790  23.720  15.980  1.00  0.00            
ATOM     54  C16 ACD     1      23.030  23.990  16.590  1.00  0.00            
ATOM     55  H26 ACD     1      23.760  23.960  15.770  1.00  0.00            
ATOM     56  C17 ACD     1      22.950  25.450  17.000  1.00  0.00            
ATOM     57  H27 ACD     1      21.970  25.720  17.410  1.00  0.00            
ATOM     58  O14 ACD     1      23.090  26.220  15.770  1.00  0.00            
ATOM     59  H28 ACD     1      22.760  27.100  15.990  1.00  0.00            
ATOM     60  C18 ACD     1      24.090  25.790  18.010  1.00  0.00            
ATOM     61  H29 ACD     1      25.030  25.550  17.490  1.00  0.00            
ATOM     62  O15 ACD     1      24.190  27.090  18.400  1.00  0.00            
ATOM     63  H30 ACD     1      23.370  27.320  18.830  1.00  0.00            
ATOM     64  C19 ACD     1      24.120  24.820  19.200  1.00  0.00            
ATOM     65  H31 ACD     1      24.920  25.050  19.910  1.00  0.00            
ATOM     66  O16 ACD     1      24.410  23.570  18.650  1.00  0.00            
ATOM     67  C20 ACD     1      23.430  23.020  17.730  1.00  0.00            
ATOM     68  H32 ACD     1      22.500  22.790  18.260  1.00  0.00            
ATOM     69  C21 ACD     1      24.090  21.830  17.140  1.00  0.00            
ATOM     70  H33 ACD     1      24.260  21.170  18.000  1.00  0.00            
ATOM     71  H34 ACD     1      23.360  21.410  16.450  1.00  0.00            
ATOM     72  O17 ACD     1      25.320  22.150  16.540  1.00  0.00            
ATOM     73  H35 ACD     1      25.760  21.310  16.420  1.00  0.00            
ATOM     74  O18 ACD     1      22.910  24.700  19.920  1.00  0.00            
ATOM     75  C22 ACD     1      22.660  25.520  21.060  1.00  0.00            
ATOM     76  H36 ACD     1      23.520  26.150  21.330  1.00  0.00            
ATOM     77  C23 ACD     1      21.500  26.430  20.490  1.00  0.00            
ATOM     78  H37 ACD     1      20.820  25.820  19.870  1.00  0.00            
ATOM     79  O19 ACD     1      22.000  27.570  19.730  1.00  0.00            
ATOM     80  H38 ACD     1      21.310  28.140  19.380  1.00  0.00            
ATOM     81  C24 ACD     1      20.660  26.990  21.670  1.00  0.00            
ATOM     82  H39 ACD     1      21.320  27.680  22.220  1.00  0.00            
ATOM     83  O20 ACD     1      19.550  27.650  21.140  1.00  0.00            
ATOM     84  H40 ACD     1      19.140  27.020  20.540  1.00  0.00            
ATOM     85  C25 ACD     1      20.180  25.920  22.740  1.00  0.00            
ATOM     86  H41 ACD     1      19.740  26.490  23.550  1.00  0.00            
ATOM     87  O21 ACD     1      21.330  25.230  23.220  1.00  0.00            
ATOM     88  C26 ACD     1      22.170  24.590  22.230  1.00  0.00            
ATOM     89  H42 ACD     1      21.470  23.890  21.750  1.00  0.00            
ATOM     90  C27 ACD     1      23.300  23.760  22.810  1.00  0.00            
ATOM     91  H43 ACD     1      22.910  23.030  23.540  1.00  0.00            
ATOM     92  H44 ACD     1      23.980  23.270  22.090  1.00  0.00            
ATOM     93  O22 ACD     1      24.160  24.630  23.570  1.00  0.00            
ATOM     94  H45 ACD     1      23.580  25.020  24.230  1.00  0.00            
ATOM     95  O23 ACD     1      19.250  24.960  22.290  1.00  0.00            
ATOM     96  C28 ACD     1      18.150  24.700  23.090  1.00  0.00            
ATOM     97  H46 ACD     1      18.400  24.950  24.130  1.00  0.00            
ATOM     98  C29 ACD     1      17.880  23.200  22.990  1.00  0.00            
ATOM     99  H47 ACD     1      17.920  22.940  21.930  1.00  0.00            
ATOM    100  O24 ACD     1      16.570  22.840  23.480  1.00  0.00            
ATOM    101  C30 ACD     1      18.950  22.410  23.740  1.00  0.00            
ATOM    102  H48 ACD     1      19.930  22.770  23.380  1.00  0.00            
ATOM    103  H49 ACD     1      18.850  22.540  24.820  1.00  0.00            
ATOM    104  O25 ACD     1      18.860  21.040  23.500  1.00  0.00            
ATOM    105  H50 ACD     1      17.960  20.860  23.790  1.00  0.00            
ATOM    106  C31 ACD     1      16.970  25.560  22.690  1.00  0.00            
ATOM    107  H51 ACD     1      16.870  25.440  21.600  1.00  0.00            
ATOM    108  O26 ACD     1      17.180  26.970  22.950  1.00  0.00            
ATOM    109  H52 ACD     1      17.080  27.380  22.080  1.00  0.00            
ATOM    110  C32 ACD     1      15.700  25.050  23.320  1.00  0.00            
ATOM    111  H53 ACD     1      15.830  24.880  24.400  1.00  0.00            
ATOM    112  O27 ACD     1      14.550  25.780  23.060  1.00  0.00            
ATOM    113  H54 ACD     1      14.310  25.690  22.130  1.00  0.00            
ATOM    114  C33 ACD     1      15.510  23.620  22.860  1.00  0.00            
ATOM    115  H55 ACD     1      14.560  23.320  23.310  1.00  0.00            
ATOM    116  O28 ACD     1      15.390  23.500  21.470  1.00  0.00            
ATOM    117  C34 ACD     1      14.120  23.050  21.010  1.00  0.00            
ATOM    118  H56 ACD     1      13.320  23.010  21.760  1.00  0.00            
ATOM    119  C35 ACD     1      13.690  24.090  19.940  1.00  0.00            
ATOM    120  H57 ACD     1      14.580  24.280  19.330  1.00  0.00            
ATOM    121  O29 ACD     1      13.310  25.320  20.640  1.00  0.00            
ATOM    122  H58 ACD     1      13.090  25.970  19.970  1.00  0.00            
ATOM    123  C36 ACD     1      12.600  23.550  19.050  1.00  0.00            
ATOM    124  H59 ACD     1      11.720  23.310  19.670  1.00  0.00            
ATOM    125  O30 ACD     1      12.280  24.430  17.950  1.00  0.00            
ATOM    126  H60 ACD     1      12.010  25.310  18.210  1.00  0.00            
ATOM    127  N1  FC0     2      19.110  26.930  12.590  1.00  0.00            
ATOM    128  C1  FC0     2      18.740  26.720  13.860  1.00  0.00            
ATOM    129  C2  FC0     2      19.640  26.790  14.880  1.00  0.00            
ATOM    130  C3  FC0     2      19.310  26.390  16.150  1.00  0.00            
ATOM    131  C4  FC0     2      17.980  26.040  16.480  1.00  0.00            
ATOM    132  S1  FC0     2      17.410  25.630  18.150  1.00  0.00            
ATOM    133  O1  FC0     2      18.250  26.330  19.080  1.00  0.00            
ATOM    134  O2  FC0     2      15.990  25.990  18.110  1.00  0.00            
ATOM    135  N2  FC0     2      17.350  24.020  18.360  1.00  0.00            
ATOM    136  C5  FC0     2      18.190  23.270  19.000  1.00  0.00            
ATOM    137  N3  FC0     2      19.410  23.620  19.020  1.00  0.00            
ATOM    138  C6  FC0     2      20.230  22.790  19.600  1.00  0.00            
ATOM    139  C7  FC0     2      19.800  21.630  20.190  1.00  0.00            
ATOM    140  C8  FC0     2      18.430  21.290  20.070  1.00  0.00            
ATOM    141  N4  FC0     2      17.640  22.090  19.350  1.00  0.00            
ATOM    142  C9  FC0     2      17.060  25.920  15.450  1.00  0.00            
ATOM    143  C10 FC0     2      17.460  26.230  14.110  1.00  0.00            
ATOM    144  H1  FC0     2      20.060  27.220  12.380  1.00  0.00            
ATOM    145  H2  FC0     2      18.490  26.770  11.800  1.00  0.00            
ATOM    146  H3  FC0     2      20.680  26.970  14.640  1.00  0.00            
ATOM    147  H4  FC0     2      20.080  26.380  16.910  1.00  0.00            
ATOM    148  H5  FC0     2      16.380  23.760  18.330  1.00  0.00            
ATOM    149  H6  FC0     2      21.270  23.110  19.630  1.00  0.00            
ATOM    150  H7  FC0     2      20.500  21.030  20.770  1.00  0.00            
ATOM    151  H8  FC0     2      18.000  20.350  20.410  1.00  0.00            
ATOM    152  H9  FC0     2      16.040  25.700  15.740  1.00  0.00            
ATOM    153  H10 FC0     2      16.690  26.260  13.350  1.00  0.00            
TER
ENDMDL
MODEL        1
ATOM      1  H1  ACD     1       8.200  30.340  19.590  1.00  0.00            
ATOM      2  O1  ACD     1       8.220  30.270  20.550  1.00  0.00            
ATOM      3  C1  ACD     1       8.860  29.080  20.950  1.00  0.00            
ATOM      4  H2  ACD     1       9.450  28.630  20.130  1.00  0.00            
ATOM      5  H3  ACD     1       8.160  28.300  21.270  1.00  0.00            
ATOM      6  C2  ACD     1       9.700  29.290  22.210  1.00  0.00            
ATOM      7  H4  ACD     1      10.360  30.140  22.030  1.00  0.00            
ATOM      8  O2  ACD     1       8.840  29.640  23.240  1.00  0.00            
ATOM      9  C3  ACD     1       9.560  30.130  24.420  1.00  0.00            
ATOM     10  H5  ACD     1       8.850  30.410  25.210  1.00  0.00            
ATOM     11  O3  ACD     1      10.530  31.160  24.170  1.00  0.00            
ATOM     12  C4  ACD     1      10.350  32.400  24.970  1.00  0.00            
ATOM     13  H6  ACD     1       9.460  32.350  25.610  1.00  0.00            
ATOM     14  C5  ACD     1      11.620  32.580  25.780  1.00  0.00            
ATOM     15  H7  ACD     1      12.410  32.150  25.140  1.00  0.00            
ATOM     16  O4  ACD     1      11.620  31.780  26.990  1.00  0.00            
ATOM     17  H8  ACD     1      11.360  30.870  26.840  1.00  0.00            
ATOM     18  C6  ACD     1      11.900  34.020  26.210  1.00  0.00            
ATOM     19  H9  ACD     1      11.130  34.180  26.980  1.00  0.00            
ATOM     20  O5  ACD     1      13.230  34.220  26.680  1.00  0.00            
ATOM     21  H10 ACD     1      13.300  33.780  27.530  1.00  0.00            
ATOM     22  C7  ACD     1      11.630  35.040  25.170  1.00  0.00            
ATOM     23  H11 ACD     1      11.830  36.020  25.610  1.00  0.00            
ATOM     24  O6  ACD     1      10.340  34.930  24.540  1.00  0.00            
ATOM     25  C8  ACD     1      10.130  33.600  23.960  1.00  0.00            
ATOM     26  H12 ACD     1      10.800  33.510  23.100  1.00  0.00            
ATOM     27  C9  ACD     1       8.720  33.620  23.360  1.00  0.00            
ATOM     28  H13 ACD     1       8.750  34.530  22.760  1.00  0.00            
ATOM     29  H14 ACD     1       8.540  32.710  22.760  1.00  0.00            
ATOM     30  O7  ACD     1       7.700  33.780  24.450  1.00  0.00            
ATOM     31  H15 ACD     1       7.890  34.660  24.780  1.00  0.00            
ATOM     32  O8  ACD     1      12.570  34.810  24.150  1.00  0.00            
ATOM     33  C10 ACD     1      13.380  35.860  23.630  1.00  0.00            
ATOM     34  H16 ACD     1      13.100  36.770  24.180  1.00  0.00            
ATOM     35  C11 ACD     1      14.830  35.430  23.950  1.00  0.00            
ATOM     36  H17 ACD     1      14.830  34.350  23.730  1.00  0.00            
ATOM     37  O9  ACD     1      15.170  35.390  25.360  1.00  0.00            
ATOM     38  H18 ACD     1      14.470  34.970  25.880  1.00  0.00            
ATOM     39  C12 ACD     1      15.840  36.280  23.150  1.00  0.00            
ATOM     40  H19 ACD     1      15.900  37.260  23.650  1.00  0.00            
ATOM     41  O10 ACD     1      17.130  35.690  23.140  1.00  0.00            
ATOM     42  H20 ACD     1      17.210  35.300  24.020  1.00  0.00            
ATOM     43  C13 ACD     1      15.440  36.370  21.710  1.00  0.00            
ATOM     44  H21 ACD     1      16.150  37.050  21.220  1.00  0.00            
ATOM     45  O11 ACD     1      14.100  36.940  21.690  1.00  0.00            
ATOM     46  C14 ACD     1      13.080  36.070  22.220  1.00  0.00            
ATOM     47  H22 ACD     1      13.120  35.080  21.770  1.00  0.00            
ATOM     48  C15 ACD     1      11.790  36.750  21.980  1.00  0.00            
ATOM     49  H23 ACD     1      10.990  36.120  22.390  1.00  0.00            
ATOM     50  H24 ACD     1      11.780  37.780  22.370  1.00  0.00            
ATOM     51  O12 ACD     1      11.490  36.790  20.600  1.00  0.00            
ATOM     52  H25 ACD     1      10.630  37.210  20.460  1.00  0.00            
ATOM     53  O13 ACD     1      15.470  35.150  20.950  1.00  0.00            
ATOM     54  C16 ACD     1      16.140  34.930  19.740  1.00  0.00            
ATOM     55  H26 ACD     1      16.340  35.900  19.270  1.00  0.00            
ATOM     56  C17 ACD     1      17.380  34.090  19.940  1.00  0.00            
ATOM     57  H27 ACD     1      16.970  33.210  20.460  1.00  0.00            
ATOM     58  O14 ACD     1      18.360  34.820  20.700  1.00  0.00            
ATOM     59  H28 ACD     1      17.910  35.180  21.470  1.00  0.00            
ATOM     60  C18 ACD     1      17.960  33.560  18.620  1.00  0.00            
ATOM     61  H29 ACD     1      18.190  34.520  18.140  1.00  0.00            
ATOM     62  O15 ACD     1      19.070  32.700  18.660  1.00  0.00            
ATOM     63  H30 ACD     1      18.700  31.910  19.060  1.00  0.00            
ATOM     64  C19 ACD     1      16.960  32.960  17.790  1.00  0.00            
ATOM     65  H31 ACD     1      17.410  32.750  16.810  1.00  0.00            
ATOM     66  O16 ACD     1      15.780  33.750  17.550  1.00  0.00            
ATOM     67  C20 ACD     1      15.170  34.170  18.800  1.00  0.00            
ATOM     68  H32 ACD     1      14.850  33.290  19.380  1.00  0.00            
ATOM     69  C21 ACD     1      13.820  34.830  18.380  1.00  0.00            
ATOM     70  H33 ACD     1      13.320  35.220  19.280  1.00  0.00            
ATOM     71  H34 ACD     1      14.000  35.630  17.650  1.00  0.00            
ATOM     72  O17 ACD     1      13.040  33.860  17.740  1.00  0.00            
ATOM     73  H35 ACD     1      13.510  33.480  17.000  1.00  0.00            
ATOM     74  O18 ACD     1      16.610  31.670  18.370  1.00  0.00            
ATOM     75  C22 ACD     1      16.470  30.530  17.450  1.00  0.00            
ATOM     76  H36 ACD     1      17.110  30.600  16.570  1.00  0.00            
ATOM     77  C23 ACD     1      17.110  29.300  18.220  1.00  0.00            
ATOM     78  H37 ACD     1      16.700  29.190  19.230  1.00  0.00            
ATOM     79  O19 ACD     1      18.540  29.450  18.180  1.00  0.00            
ATOM     80  H38 ACD     1      18.870  28.640  18.570  1.00  0.00            
ATOM     81  C24 ACD     1      16.670  28.030  17.490  1.00  0.00            
ATOM     82  H39 ACD     1      17.330  27.970  16.610  1.00  0.00            
ATOM     83  O20 ACD     1      17.080  26.930  18.330  1.00  0.00            
ATOM     84  H40 ACD     1      17.940  26.610  18.030  1.00  0.00            
ATOM     85  C25 ACD     1      15.130  28.000  17.170  1.00  0.00            
ATOM     86  H41 ACD     1      14.850  27.100  16.610  1.00  0.00            
ATOM     87  O21 ACD     1      14.780  29.090  16.410  1.00  0.00            
ATOM     88  C26 ACD     1      15.010  30.470  16.890  1.00  0.00            
ATOM     89  H42 ACD     1      14.360  30.790  17.710  1.00  0.00            
ATOM     90  C27 ACD     1      14.810  31.410  15.720  1.00  0.00            
ATOM     91  H43 ACD     1      15.640  32.130  15.670  1.00  0.00            
ATOM     92  H44 ACD     1      14.810  30.810  14.800  1.00  0.00            
ATOM     93  O22 ACD     1      13.520  32.040  15.660  1.00  0.00            
ATOM     94  H45 ACD     1      13.560  32.880  15.200  1.00  0.00            
ATOM     95  O23 ACD     1      14.360  28.100  18.360  1.00  0.00            
ATOM     96  C28 ACD     1      13.810  26.970  18.990  1.00  0.00            
ATOM     97  H46 ACD     1      14.120  26.030  18.500  1.00  0.00            
ATOM     98  C29 ACD     1      12.260  27.110  18.910  1.00  0.00            
ATOM     99  H47 ACD     1      11.980  28.170  18.970  1.00  0.00            
ATOM    100  O24 ACD     1      11.610  26.280  19.870  1.00  0.00            
ATOM    101  C30 ACD     1      11.850  26.470  17.560  1.00  0.00            
ATOM    102  H48 ACD     1      12.650  26.750  16.870  1.00  0.00            
ATOM    103  H49 ACD     1      11.840  25.370  17.660  1.00  0.00            
ATOM    104  O25 ACD     1      10.590  26.850  17.130  1.00  0.00            
ATOM    105  H50 ACD     1       9.960  26.670  17.830  1.00  0.00            
ATOM    106  C31 ACD     1      14.320  27.010  20.400  1.00  0.00            
ATOM    107  H51 ACD     1      14.240  28.070  20.670  1.00  0.00            
ATOM    108  O26 ACD     1      15.620  26.460  20.630  1.00  0.00            
ATOM    109  H52 ACD     1      16.200  26.920  20.020  1.00  0.00            
ATOM    110  C32 ACD     1      13.450  26.270  21.410  1.00  0.00            
ATOM    111  H53 ACD     1      13.560  25.210  21.150  1.00  0.00            
ATOM    112  O27 ACD     1      13.900  26.430  22.780  1.00  0.00            
ATOM    113  H54 ACD     1      14.640  25.820  22.740  1.00  0.00            
ATOM    114  C33 ACD     1      11.990  26.550  21.240  1.00  0.00            
ATOM    115  H55 ACD     1      11.440  25.850  21.880  1.00  0.00            
ATOM    116  O28 ACD     1      11.570  27.900  21.560  1.00  0.00            
ATOM    117  C34 ACD     1      10.570  28.090  22.580  1.00  0.00            
ATOM    118  H56 ACD     1       9.930  27.210  22.750  1.00  0.00            
ATOM    119  C35 ACD     1      11.250  28.400  23.960  1.00  0.00            
ATOM    120  H57 ACD     1      12.140  29.040  23.810  1.00  0.00            
ATOM    121  O29 ACD     1      11.870  27.220  24.490  1.00  0.00            
ATOM    122  H58 ACD     1      12.630  26.950  23.960  1.00  0.00            
ATOM    123  C36 ACD     1      10.310  28.960  24.980  1.00  0.00            
ATOM    124  H59 ACD     1       9.560  28.160  25.090  1.00  0.00            
ATOM    125  O30 ACD     1      10.810  29.140  26.340  1.00  0.00            
ATOM    126  H60 ACD     1      11.220  28.310  26.600  1.00  0.00            
ATOM    127  N1  FC0     2      19.880  30.740  20.850  1.00  0.00            
ATOM    128  C1  FC0     2      18.820  30.760  21.730  1.00  0.00            
ATOM    129  C2  FC0     2      17.950  29.700  21.750  1.00  0.00            
ATOM    130  C3  FC0     2      16.890  29.710  22.570  1.00  0.00            
ATOM    131  C4  FC0     2      16.630  30.810  23.440  1.00  0.00            
ATOM    132  S1  FC0     2      15.040  30.940  24.340  1.00  0.00            
ATOM    133  O1  FC0     2      14.290  29.690  24.630  1.00  0.00            
ATOM    134  O2  FC0     2      15.270  31.840  25.490  1.00  0.00            
ATOM    135  N2  FC0     2      14.090  31.880  23.450  1.00  0.00            
ATOM    136  C5  FC0     2      13.580  31.640  22.280  1.00  0.00            
ATOM    137  N3  FC0     2      12.670  32.550  21.980  1.00  0.00            
ATOM    138  C6  FC0     2      12.090  32.440  20.810  1.00  0.00            
ATOM    139  C7  FC0     2      12.490  31.420  19.940  1.00  0.00            
ATOM    140  C8  FC0     2      13.460  30.570  20.350  1.00  0.00            
ATOM    141  N4  FC0     2      13.990  30.650  21.550  1.00  0.00            
ATOM    142  C9  FC0     2      17.510  31.950  23.350  1.00  0.00            
ATOM    143  C10 FC0     2      18.680  31.930  22.530  1.00  0.00            
ATOM    144  H1  FC0     2      19.990  30.030  20.140  1.00  0.00            
ATOM    145  H2  FC0     2      20.570  31.480  20.870  1.00  0.00            
ATOM    146  H3  FC0     2      18.210  28.860  21.120  1.00  0.00            
ATOM    147  H4  FC0     2      16.080  28.990  22.510  1.00  0.00            
ATOM    148  H5  FC0     2      13.600  32.510  24.080  1.00  0.00            
ATOM    149  H6  FC0     2      11.330  33.180  20.570  1.00  0.00            
ATOM    150  H7  FC0     2      11.950  31.210  19.020  1.00  0.00            
ATOM    151  H8  FC0     2      13.730  29.810  19.620  1.00  0.00            
ATOM    152  H9  FC0     2      17.310  32.810  23.980  1.00  0.00            
ATOM    153  H10 FC0     2      19.410  32.730  22.560  1.00  0.00            
TER
ENDMDL
MODEL        1
ATOM      1  H1  ACD     1      30.860  30.450  25.290  1.00  0.00            
ATOM      2  O1  ACD     1      30.700  30.260  24.370  1.00  0.00            
ATOM      3  C1  ACD     1      29.690  29.310  24.030  1.00  0.00            
ATOM      4  H2  ACD     1      29.930  28.280  24.320  1.00  0.00            
ATOM      5  H3  ACD     1      29.500  29.260  22.960  1.00  0.00            
ATOM      6  C2  ACD     1      28.350  29.730  24.690  1.00  0.00            
ATOM      7  H4  ACD     1      27.620  29.090  24.180  1.00  0.00            
ATOM      8  O2  ACD     1      28.390  29.500  26.040  1.00  0.00            
ATOM      9  C3  ACD     1      27.190  29.710  26.720  1.00  0.00            
ATOM     10  H5  ACD     1      27.400  29.450  27.760  1.00  0.00            
ATOM     11  O3  ACD     1      26.120  28.960  26.190  1.00  0.00            
ATOM     12  C4  ACD     1      25.700  27.760  26.910  1.00  0.00            
ATOM     13  H6  ACD     1      26.300  27.650  27.820  1.00  0.00            
ATOM     14  C5  ACD     1      24.260  27.980  27.340  1.00  0.00            
ATOM     15  H7  ACD     1      23.650  28.340  26.500  1.00  0.00            
ATOM     16  O4  ACD     1      24.310  28.970  28.380  1.00  0.00            
ATOM     17  H8  ACD     1      24.630  29.790  27.990  1.00  0.00            
ATOM     18  C6  ACD     1      23.740  26.600  27.920  1.00  0.00            
ATOM     19  H9  ACD     1      24.170  26.310  28.880  1.00  0.00            
ATOM     20  O5  ACD     1      22.350  26.610  28.280  1.00  0.00            
ATOM     21  H10 ACD     1      22.200  27.140  29.070  1.00  0.00            
ATOM     22  C7  ACD     1      23.940  25.460  26.960  1.00  0.00            
ATOM     23  H11 ACD     1      23.650  24.470  27.320  1.00  0.00            
ATOM     24  O6  ACD     1      25.300  25.420  26.460  1.00  0.00            
ATOM     25  C8  ACD     1      25.940  26.600  25.970  1.00  0.00            
ATOM     26  H12 ACD     1      25.440  26.880  25.030  1.00  0.00            
ATOM     27  C9  ACD     1      27.360  26.280  25.740  1.00  0.00            
ATOM     28  H13 ACD     1      27.370  25.390  25.090  1.00  0.00            
ATOM     29  H14 ACD     1      27.830  27.140  25.260  1.00  0.00            
ATOM     30  O7  ACD     1      28.070  26.000  27.030  1.00  0.00            
ATOM     31  H15 ACD     1      28.730  25.360  26.750  1.00  0.00            
ATOM     32  O8  ACD     1      23.070  25.620  25.850  1.00  0.00            
ATOM     33  C10 ACD     1      22.020  24.690  25.610  1.00  0.00            
ATOM     34  H16 ACD     1      21.830  24.080  26.510  1.00  0.00            
ATOM     35  C11 ACD     1      20.750  25.500  25.410  1.00  0.00            
ATOM     36  H17 ACD     1      21.090  26.350  24.800  1.00  0.00            
ATOM     37  O9  ACD     1      20.240  25.810  26.730  1.00  0.00            
ATOM     38  H18 ACD     1      21.010  26.260  27.110  1.00  0.00            
ATOM     39  C12 ACD     1      19.660  24.780  24.620  1.00  0.00            
ATOM     40  H19 ACD     1      19.160  23.950  25.140  1.00  0.00            
ATOM     41  O10 ACD     1      18.630  25.700  24.150  1.00  0.00            
ATOM     42  H20 ACD     1      18.080  25.990  24.890  1.00  0.00            
ATOM     43  C13 ACD     1      20.200  24.170  23.370  1.00  0.00            
ATOM     44  H21 ACD     1      19.360  23.690  22.840  1.00  0.00            
ATOM     45  O11 ACD     1      21.170  23.190  23.780  1.00  0.00            
ATOM     46  C14 ACD     1      22.340  23.740  24.450  1.00  0.00            
ATOM     47  H22 ACD     1      23.030  24.290  23.800  1.00  0.00            
ATOM     48  C15 ACD     1      23.060  22.500  24.920  1.00  0.00            
ATOM     49  H23 ACD     1      24.050  22.760  25.330  1.00  0.00            
ATOM     50  H24 ACD     1      22.500  22.020  25.720  1.00  0.00            
ATOM     51  O12 ACD     1      23.340  21.600  23.840  1.00  0.00            
ATOM     52  H25 ACD     1      22.480  21.470  23.440  1.00  0.00            
ATOM     53  O13 ACD     1      20.680  25.190  22.510  1.00  0.00            
ATOM     54  C16 ACD     1      20.380  25.240  21.160  1.00  0.00            
ATOM     55  H26 ACD     1      19.530  24.640  20.810  1.00  0.00            
ATOM     56  C17 ACD     1      20.020  26.680  21.060  1.00  0.00            
ATOM     57  H27 ACD     1      20.820  27.340  21.410  1.00  0.00            
ATOM     58  O14 ACD     1      18.810  26.970  21.730  1.00  0.00            
ATOM     59  H28 ACD     1      18.820  26.450  22.540  1.00  0.00            
ATOM     60  C18 ACD     1      19.930  27.010  19.540  1.00  0.00            
ATOM     61  H29 ACD     1      19.070  26.400  19.230  1.00  0.00            
ATOM     62  O15 ACD     1      19.610  28.380  19.330  1.00  0.00            
ATOM     63  H30 ACD     1      20.430  28.850  19.470  1.00  0.00            
ATOM     64  C19 ACD     1      21.250  26.710  18.850  1.00  0.00            
ATOM     65  H31 ACD     1      21.060  26.860  17.780  1.00  0.00            
ATOM     66  O16 ACD     1      21.720  25.430  19.050  1.00  0.00            
ATOM     67  C20 ACD     1      21.710  24.920  20.410  1.00  0.00            
ATOM     68  H32 ACD     1      22.490  25.520  20.900  1.00  0.00            
ATOM     69  C21 ACD     1      22.050  23.420  20.490  1.00  0.00            
ATOM     70  H33 ACD     1      23.000  23.260  19.960  1.00  0.00            
ATOM     71  H34 ACD     1      22.190  23.060  21.520  1.00  0.00            
ATOM     72  O17 ACD     1      21.050  22.670  19.850  1.00  0.00            
ATOM     73  H35 ACD     1      21.040  22.900  18.920  1.00  0.00            
ATOM     74  O18 ACD     1      22.260  27.680  19.390  1.00  0.00            
ATOM     75  C22 ACD     1      23.280  28.070  18.430  1.00  0.00            
ATOM     76  H36 ACD     1      23.200  27.560  17.470  1.00  0.00            
ATOM     77  C23 ACD     1      23.020  29.640  18.150  1.00  0.00            
ATOM     78  H37 ACD     1      22.980  30.000  19.180  1.00  0.00            
ATOM     79  O19 ACD     1      21.760  29.800  17.440  1.00  0.00            
ATOM     80  H38 ACD     1      21.370  30.640  17.700  1.00  0.00            
ATOM     81  C24 ACD     1      24.220  30.270  17.390  1.00  0.00            
ATOM     82  H39 ACD     1      24.100  29.950  16.350  1.00  0.00            
ATOM     83  O20 ACD     1      24.200  31.730  17.500  1.00  0.00            
ATOM     84  H40 ACD     1      24.470  31.940  18.400  1.00  0.00            
ATOM     85  C25 ACD     1      25.570  29.770  17.940  1.00  0.00            
ATOM     86  H41 ACD     1      26.380  30.100  17.290  1.00  0.00            
ATOM     87  O21 ACD     1      25.620  28.340  18.080  1.00  0.00            
ATOM     88  C26 ACD     1      24.670  27.850  19.050  1.00  0.00            
ATOM     89  H42 ACD     1      24.860  28.400  19.980  1.00  0.00            
ATOM     90  C27 ACD     1      24.970  26.400  19.180  1.00  0.00            
ATOM     91  H43 ACD     1      24.250  26.000  19.910  1.00  0.00            
ATOM     92  H44 ACD     1      24.880  25.860  18.230  1.00  0.00            
ATOM     93  O22 ACD     1      26.270  26.270  19.720  1.00  0.00            
ATOM     94  H45 ACD     1      26.480  25.360  19.920  1.00  0.00            
ATOM     95  O23 ACD     1      25.740  30.290  19.260  1.00  0.00            
ATOM     96  C28 ACD     1      26.840  31.070  19.650  1.00  0.00            
ATOM     97  H46 ACD     1      27.330  31.550  18.790  1.00  0.00            
ATOM     98  C29 ACD     1      27.820  30.260  20.510  1.00  0.00            
ATOM     99  H47 ACD     1      27.230  29.690  21.250  1.00  0.00            
ATOM    100  O24 ACD     1      28.680  31.070  21.310  1.00  0.00            
ATOM    101  C30 ACD     1      28.600  29.200  19.770  1.00  0.00            
ATOM    102  H48 ACD     1      28.090  28.970  18.830  1.00  0.00            
ATOM    103  H49 ACD     1      29.610  29.580  19.570  1.00  0.00            
ATOM    104  O25 ACD     1      28.650  27.990  20.460  1.00  0.00            
ATOM    105  H50 ACD     1      27.800  27.550  20.440  1.00  0.00            
ATOM    106  C31 ACD     1      26.070  32.190  20.430  1.00  0.00            
ATOM    107  H51 ACD     1      25.470  31.720  21.220  1.00  0.00            
ATOM    108  O26 ACD     1      25.350  33.040  19.600  1.00  0.00            
ATOM    109  H52 ACD     1      25.300  33.890  20.060  1.00  0.00            
ATOM    110  C32 ACD     1      27.090  32.970  21.280  1.00  0.00            
ATOM    111  H53 ACD     1      27.620  33.610  20.560  1.00  0.00            
ATOM    112  O27 ACD     1      26.370  33.740  22.180  1.00  0.00            
ATOM    113  H54 ACD     1      26.250  33.230  22.980  1.00  0.00            
ATOM    114  C33 ACD     1      27.950  31.990  22.090  1.00  0.00            
ATOM    115  H55 ACD     1      28.690  32.670  22.520  1.00  0.00            
ATOM    116  O28 ACD     1      27.300  31.280  23.140  1.00  0.00            
ATOM    117  C34 ACD     1      27.950  31.190  24.390  1.00  0.00            
ATOM    118  H56 ACD     1      28.790  31.890  24.330  1.00  0.00            
ATOM    119  C35 ACD     1      26.850  31.740  25.320  1.00  0.00            
ATOM    120  H57 ACD     1      25.840  31.380  25.050  1.00  0.00            
ATOM    121  O29 ACD     1      26.770  33.190  25.190  1.00  0.00            
ATOM    122  H58 ACD     1      27.430  33.580  25.770  1.00  0.00            
ATOM    123  C36 ACD     1      26.960  31.250  26.670  1.00  0.00            
ATOM    124  H59 ACD     1      27.840  31.620  27.210  1.00  0.00            
ATOM    125  O30 ACD     1      25.730  31.530  27.360  1.00  0.00            
ATOM    126  H60 ACD     1      25.570  32.470  27.240  1.00  0.00            
ATOM    127  N1  FC0     2      19.810  29.100  27.230  1.00  0.00            
ATOM    128  C1  FC0     2      20.800  29.550  26.370  1.00  0.00            
ATOM    129  C2  FC0     2      21.730  30.500  26.670  1.00  0.00            
ATOM    130  C3  FC0     2      22.510  31.010  25.650  1.00  0.00            
ATOM    131  C4  FC0     2      22.240  30.610  24.340  1.00  0.00            
ATOM    132  S1  FC0     2      23.340  31.060  22.970  1.00  0.00            
ATOM    133  O1  FC0     2      22.800  30.730  21.620  1.00  0.00            
ATOM    134  O2  FC0     2      24.020  32.290  23.230  1.00  0.00            
ATOM    135  N2  FC0     2      24.610  30.000  23.240  1.00  0.00            
ATOM    136  C5  FC0     2      24.640  28.760  22.860  1.00  0.00            
ATOM    137  N3  FC0     2      25.870  28.340  22.790  1.00  0.00            
ATOM    138  C6  FC0     2      26.020  27.020  22.780  1.00  0.00            
ATOM    139  C7  FC0     2      24.940  26.130  22.720  1.00  0.00            
ATOM    140  C8  FC0     2      23.650  26.750  22.660  1.00  0.00            
ATOM    141  N4  FC0     2      23.520  28.050  22.700  1.00  0.00            
ATOM    142  C9  FC0     2      21.250  29.560  24.050  1.00  0.00            
ATOM    143  C10 FC0     2      20.530  29.090  25.100  1.00  0.00            
ATOM    144  H1  FC0     2      19.950  29.180  28.230  1.00  0.00            
ATOM    145  H2  FC0     2      19.200  28.340  26.970  1.00  0.00            
ATOM    146  H3  FC0     2      21.930  30.830  27.680  1.00  0.00            
ATOM    147  H4  FC0     2      23.350  31.670  25.840  1.00  0.00            
ATOM    148  H5  FC0     2      25.480  30.430  22.950  1.00  0.00            
ATOM    149  H6  FC0     2      27.050  26.660  22.760  1.00  0.00            
ATOM    150  H7  FC0     2      25.050  25.050  22.780  1.00  0.00            
ATOM    151  H8  FC0     2      22.770  26.210  23.020  1.00  0.00            
ATOM    152  H9  FC0     2      21.000  29.400  23.000  1.00  0.00            
ATOM    153  H10 FC0     2      19.760  28.350  24.900  1.00  0.00            
TER
ENDMDL
MODEL        1
ATOM      1  H1  ACD     1      14.880  20.640  22.520  1.00  0.00            
ATOM      2  O1  ACD     1      14.250  20.940  23.180  1.00  0.00            
ATOM      3  C1  ACD     1      13.300  19.900  23.260  1.00  0.00            
ATOM      4  H2  ACD     1      12.450  20.270  23.850  1.00  0.00            
ATOM      5  H3  ACD     1      13.650  19.020  23.810  1.00  0.00            
ATOM      6  C2  ACD     1      12.910  19.500  21.830  1.00  0.00            
ATOM      7  H4  ACD     1      12.660  20.440  21.330  1.00  0.00            
ATOM      8  O2  ACD     1      14.040  18.960  21.030  1.00  0.00            
ATOM      9  C3  ACD     1      13.610  18.390  19.820  1.00  0.00            
ATOM     10  H5  ACD     1      14.490  18.020  19.290  1.00  0.00            
ATOM     11  O3  ACD     1      12.940  19.380  18.970  1.00  0.00            
ATOM     12  C4  ACD     1      13.510  19.820  17.710  1.00  0.00            
ATOM     13  H6  ACD     1      14.300  19.130  17.400  1.00  0.00            
ATOM     14  C5  ACD     1      12.300  19.780  16.840  1.00  0.00            
ATOM     15  H7  ACD     1      11.390  20.120  17.350  1.00  0.00            
ATOM     16  O4  ACD     1      12.130  18.390  16.540  1.00  0.00            
ATOM     17  H8  ACD     1      12.370  17.810  17.270  1.00  0.00            
ATOM     18  C6  ACD     1      12.440  20.700  15.570  1.00  0.00            
ATOM     19  H9  ACD     1      13.320  20.350  15.020  1.00  0.00            
ATOM     20  O5  ACD     1      11.220  20.810  14.820  1.00  0.00            
ATOM     21  H10 ACD     1      10.600  20.150  15.160  1.00  0.00            
ATOM     22  C7  ACD     1      12.860  22.060  15.990  1.00  0.00            
ATOM     23  H11 ACD     1      13.060  22.660  15.100  1.00  0.00            
ATOM     24  O6  ACD     1      14.060  22.000  16.740  1.00  0.00            
ATOM     25  C8  ACD     1      14.070  21.220  17.930  1.00  0.00            
ATOM     26  H12 ACD     1      13.410  21.680  18.670  1.00  0.00            
ATOM     27  C9  ACD     1      15.480  21.310  18.520  1.00  0.00            
ATOM     28  H13 ACD     1      15.390  20.780  19.470  1.00  0.00            
ATOM     29  H14 ACD     1      16.220  20.860  17.840  1.00  0.00            
ATOM     30  O7  ACD     1      15.890  22.690  18.740  1.00  0.00            
ATOM     31  H15 ACD     1      16.160  22.980  17.860  1.00  0.00            
ATOM     32  O8  ACD     1      11.800  22.690  16.730  1.00  0.00            
ATOM     33  C10 ACD     1      11.290  24.030  16.330  1.00  0.00            
ATOM     34  H16 ACD     1      11.840  24.300  15.420  1.00  0.00            
ATOM     35  C11 ACD     1       9.770  24.020  16.010  1.00  0.00            
ATOM     36  H17 ACD     1       9.110  23.520  16.720  1.00  0.00            
ATOM     37  O9  ACD     1       9.670  23.170  14.850  1.00  0.00            
ATOM     38  H18 ACD     1      10.280  22.460  15.040  1.00  0.00            
ATOM     39  C12 ACD     1       9.360  25.420  15.670  1.00  0.00            
ATOM     40  H19 ACD     1       9.890  25.740  14.760  1.00  0.00            
ATOM     41  O10 ACD     1       8.000  25.480  15.380  1.00  0.00            
ATOM     42  H20 ACD     1       7.670  24.580  15.270  1.00  0.00            
ATOM     43  C13 ACD     1       9.680  26.400  16.800  1.00  0.00            
ATOM     44  H21 ACD     1       9.460  27.400  16.410  1.00  0.00            
ATOM     45  O11 ACD     1      11.100  26.400  16.980  1.00  0.00            
ATOM     46  C14 ACD     1      11.630  25.100  17.360  1.00  0.00            
ATOM     47  H22 ACD     1      11.100  24.890  18.290  1.00  0.00            
ATOM     48  C15 ACD     1      13.110  25.140  17.670  1.00  0.00            
ATOM     49  H23 ACD     1      13.240  25.890  18.460  1.00  0.00            
ATOM     50  H24 ACD     1      13.570  24.180  17.950  1.00  0.00            
ATOM     51  O12 ACD     1      13.830  25.640  16.590  1.00  0.00            
ATOM     52  H25 ACD     1      14.770  25.620  16.800  1.00  0.00            
ATOM     53  O13 ACD     1       8.990  26.060  17.980  1.00  0.00            
ATOM     54  C16 ACD     1       8.020  26.960  18.560  1.00  0.00            
ATOM     55  H26 ACD     1       7.900  27.800  17.850  1.00  0.00            
ATOM     56  C17 ACD     1       6.600  26.310  18.670  1.00  0.00            
ATOM     57  H27 ACD     1       6.660  25.300  19.090  1.00  0.00            
ATOM     58  O14 ACD     1       5.990  26.200  17.360  1.00  0.00            
ATOM     59  H28 ACD     1       6.730  26.000  16.780  1.00  0.00            
ATOM     60  C18 ACD     1       5.620  27.040  19.600  1.00  0.00            
ATOM     61  H29 ACD     1       5.400  28.050  19.230  1.00  0.00            
ATOM     62  O15 ACD     1       4.400  26.360  19.940  1.00  0.00            
ATOM     63  H30 ACD     1       3.750  27.060  20.010  1.00  0.00            
ATOM     64  C19 ACD     1       6.400  27.380  20.870  1.00  0.00            
ATOM     65  H31 ACD     1       5.820  27.930  21.620  1.00  0.00            
ATOM     66  O16 ACD     1       7.480  28.300  20.470  1.00  0.00            
ATOM     67  C20 ACD     1       8.580  27.620  19.920  1.00  0.00            
ATOM     68  H32 ACD     1       9.050  26.910  20.610  1.00  0.00            
ATOM     69  C21 ACD     1       9.590  28.660  19.580  1.00  0.00            
ATOM     70  H33 ACD     1      10.340  28.220  18.910  1.00  0.00            
ATOM     71  H34 ACD     1       9.080  29.550  19.190  1.00  0.00            
ATOM     72  O17 ACD     1      10.190  29.140  20.830  1.00  0.00            
ATOM     73  H35 ACD     1       9.490  29.610  21.300  1.00  0.00            
ATOM     74  O18 ACD     1       6.920  26.190  21.430  1.00  0.00            
ATOM     75  C22 ACD     1       6.470  25.620  22.630  1.00  0.00            
ATOM     76  H36 ACD     1       5.790  26.250  23.230  1.00  0.00            
ATOM     77  C23 ACD     1       5.770  24.400  22.340  1.00  0.00            
ATOM     78  H37 ACD     1       6.300  23.780  21.600  1.00  0.00            
ATOM     79  O19 ACD     1       4.380  24.790  22.070  1.00  0.00            
ATOM     80  H38 ACD     1       4.430  25.350  21.290  1.00  0.00            
ATOM     81  C24 ACD     1       5.600  23.570  23.600  1.00  0.00            
ATOM     82  H39 ACD     1       4.950  24.250  24.160  1.00  0.00            
ATOM     83  O20 ACD     1       4.910  22.370  23.370  1.00  0.00            
ATOM     84  H40 ACD     1       4.120  22.610  22.880  1.00  0.00            
ATOM     85  C25 ACD     1       6.860  23.330  24.360  1.00  0.00            
ATOM     86  H41 ACD     1       6.660  22.850  25.320  1.00  0.00            
ATOM     87  O21 ACD     1       7.420  24.610  24.620  1.00  0.00            
ATOM     88  C26 ACD     1       7.660  25.500  23.560  1.00  0.00            
ATOM     89  H42 ACD     1       8.470  25.050  22.980  1.00  0.00            
ATOM     90  C27 ACD     1       8.150  26.900  24.060  1.00  0.00            
ATOM     91  H43 ACD     1       9.080  26.780  24.630  1.00  0.00            
ATOM     92  H44 ACD     1       8.360  27.460  23.140  1.00  0.00            
ATOM     93  O22 ACD     1       7.270  27.700  24.920  1.00  0.00            
ATOM     94  H45 ACD     1       7.920  28.300  25.280  1.00  0.00            
ATOM     95  O23 ACD     1       7.790  22.570  23.530  1.00  0.00            
ATOM     96  C28 ACD     1       8.120  21.280  23.990  1.00  0.00            
ATOM     97  H46 ACD     1       7.610  21.090  24.950  1.00  0.00            
ATOM     98  C29 ACD     1       9.640  21.290  24.320  1.00  0.00            
ATOM     99  H47 ACD     1      10.120  21.760  23.460  1.00  0.00            
ATOM    100  O24 ACD     1      10.150  19.970  24.480  1.00  0.00            
ATOM    101  C30 ACD     1      10.080  22.200  25.510  1.00  0.00            
ATOM    102  H48 ACD     1       9.730  23.230  25.340  1.00  0.00            
ATOM    103  H49 ACD     1       9.730  21.930  26.510  1.00  0.00            
ATOM    104  O25 ACD     1      11.440  22.420  25.600  1.00  0.00            
ATOM    105  H50 ACD     1      11.890  21.590  25.790  1.00  0.00            
ATOM    106  C31 ACD     1       7.720  20.240  23.020  1.00  0.00            
ATOM    107  H51 ACD     1       8.030  20.650  22.060  1.00  0.00            
ATOM    108  O26 ACD     1       6.290  20.180  23.070  1.00  0.00            
ATOM    109  H52 ACD     1       5.910  21.050  22.900  1.00  0.00            
ATOM    110  C32 ACD     1       8.340  18.940  23.330  1.00  0.00            
ATOM    111  H53 ACD     1       7.980  18.560  24.290  1.00  0.00            
ATOM    112  O27 ACD     1       8.050  18.010  22.280  1.00  0.00            
ATOM    113  H54 ACD     1       7.100  17.980  22.430  1.00  0.00            
ATOM    114  C33 ACD     1       9.880  19.080  23.470  1.00  0.00            
ATOM    115  H55 ACD     1      10.190  18.130  23.920  1.00  0.00            
ATOM    116  O28 ACD     1      10.580  19.430  22.290  1.00  0.00            
ATOM    117  C34 ACD     1      11.680  18.590  22.030  1.00  0.00            
ATOM    118  H56 ACD     1      11.870  17.930  22.890  1.00  0.00            
ATOM    119  C35 ACD     1      11.350  17.800  20.800  1.00  0.00            
ATOM    120  H57 ACD     1      10.830  18.490  20.130  1.00  0.00            
ATOM    121  O29 ACD     1      10.410  16.800  21.190  1.00  0.00            
ATOM    122  H58 ACD     1       9.550  17.230  21.230  1.00  0.00            
ATOM    123  C36 ACD     1      12.590  17.280  20.040  1.00  0.00            
ATOM    124  H59 ACD     1      12.950  16.530  20.760  1.00  0.00            
ATOM    125  O30 ACD     1      12.430  16.570  18.810  1.00  0.00            
ATOM    126  H60 ACD     1      13.110  15.890  18.780  1.00  0.00            
ATOM    127  N1  FC0     2       3.070  20.390  21.060  1.00  0.00            
ATOM    128  C1  FC0     2       4.280  20.340  20.400  1.00  0.00            
ATOM    129  C2  FC0     2       4.770  21.510  19.810  1.00  0.00            
ATOM    130  C3  FC0     2       6.050  21.440  19.180  1.00  0.00            
ATOM    131  C4  FC0     2       6.750  20.240  18.940  1.00  0.00            
ATOM    132  S1  FC0     2       8.290  20.200  18.090  1.00  0.00            
ATOM    133  O1  FC0     2       8.750  18.850  17.730  1.00  0.00            
ATOM    134  O2  FC0     2       8.390  21.250  17.070  1.00  0.00            
ATOM    135  N2  FC0     2       9.430  20.440  19.210  1.00  0.00            
ATOM    136  C5  FC0     2       9.790  21.570  19.690  1.00  0.00            
ATOM    137  N3  FC0     2       8.840  22.370  20.150  1.00  0.00            
ATOM    138  C6  FC0     2       9.270  23.520  20.670  1.00  0.00            
ATOM    139  C7  FC0     2      10.620  23.810  20.680  1.00  0.00            
ATOM    140  C8  FC0     2      11.540  22.850  20.190  1.00  0.00            
ATOM    141  N4  FC0     2      11.080  21.750  19.560  1.00  0.00            
ATOM    142  C9  FC0     2       6.100  19.110  19.480  1.00  0.00            
ATOM    143  C10 FC0     2       4.900  19.100  20.210  1.00  0.00            
ATOM    144  H1  FC0     2       2.740  19.570  21.550  1.00  0.00            
ATOM    145  H2  FC0     2       2.880  21.270  21.520  1.00  0.00            
ATOM    146  H3  FC0     2       4.240  22.440  19.980  1.00  0.00            
ATOM    147  H4  FC0     2       6.520  22.330  18.760  1.00  0.00            
ATOM    148  H5  FC0     2      10.220  19.920  18.860  1.00  0.00            
ATOM    149  H6  FC0     2       8.530  24.160  21.140  1.00  0.00            
ATOM    150  H7  FC0     2      10.950  24.820  20.910  1.00  0.00            
ATOM    151  H8  FC0     2      12.610  23.030  20.240  1.00  0.00            
ATOM    152  H9  FC0     2       6.570  18.140  19.310  1.00  0.00            
ATOM    153  H10 FC0     2       4.520  18.190  20.660  1.00  0.00            
TER
ENDMDL
MODEL        1
ATOM      1  H1  ACD     1      17.120  22.120  12.130  1.00  0.00            
ATOM      2  O1  ACD     1      17.850  22.380  12.700  1.00  0.00            
ATOM      3  C1  ACD     1      18.510  23.520  12.070  1.00  0.00            
ATOM      4  H2  ACD     1      18.570  23.390  10.980  1.00  0.00            
ATOM      5  H3  ACD     1      19.550  23.570  12.430  1.00  0.00            
ATOM      6  C2  ACD     1      17.940  24.940  12.360  1.00  0.00            
ATOM      7  H4  ACD     1      18.550  25.770  11.960  1.00  0.00            
ATOM      8  O2  ACD     1      16.670  24.950  11.720  1.00  0.00            
ATOM      9  C3  ACD     1      15.970  26.210  11.870  1.00  0.00            
ATOM     10  H5  ACD     1      15.010  26.150  11.360  1.00  0.00            
ATOM     11  O3  ACD     1      16.740  27.310  11.460  1.00  0.00            
ATOM     12  C4  ACD     1      16.550  27.800  10.190  1.00  0.00            
ATOM     13  H6  ACD     1      15.700  27.290   9.710  1.00  0.00            
ATOM     14  C5  ACD     1      16.110  29.250  10.360  1.00  0.00            
ATOM     15  H7  ACD     1      16.630  29.730  11.200  1.00  0.00            
ATOM     16  O4  ACD     1      14.670  29.330  10.460  1.00  0.00            
ATOM     17  H8  ACD     1      14.480  30.150  10.920  1.00  0.00            
ATOM     18  C6  ACD     1      16.640  30.080   9.250  1.00  0.00            
ATOM     19  H9  ACD     1      16.010  29.830   8.390  1.00  0.00            
ATOM     20  O5  ACD     1      16.540  31.480   9.590  1.00  0.00            
ATOM     21  H10 ACD     1      15.590  31.650   9.560  1.00  0.00            
ATOM     22  C7  ACD     1      18.030  29.680   8.820  1.00  0.00            
ATOM     23  H11 ACD     1      18.260  30.220   7.900  1.00  0.00            
ATOM     24  O6  ACD     1      18.160  28.340   8.360  1.00  0.00            
ATOM     25  C8  ACD     1      17.900  27.420   9.410  1.00  0.00            
ATOM     26  H12 ACD     1      18.710  27.480  10.140  1.00  0.00            
ATOM     27  C9  ACD     1      17.890  26.000   8.760  1.00  0.00            
ATOM     28  H13 ACD     1      17.150  25.370   9.280  1.00  0.00            
ATOM     29  H14 ACD     1      17.520  26.020   7.730  1.00  0.00            
ATOM     30  O7  ACD     1      19.240  25.530   8.670  1.00  0.00            
ATOM     31  H15 ACD     1      19.680  25.970   7.940  1.00  0.00            
ATOM     32  O8  ACD     1      19.010  30.000   9.790  1.00  0.00            
ATOM     33  C10 ACD     1      20.150  30.680   9.340  1.00  0.00            
ATOM     34  H16 ACD     1      20.260  30.820   8.260  1.00  0.00            
ATOM     35  C11 ACD     1      20.010  32.060   9.980  1.00  0.00            
ATOM     36  H17 ACD     1      19.710  31.810  11.010  1.00  0.00            
ATOM     37  O9  ACD     1      18.880  32.830   9.510  1.00  0.00            
ATOM     38  H18 ACD     1      18.090  32.280   9.500  1.00  0.00            
ATOM     39  C12 ACD     1      21.360  32.900   9.900  1.00  0.00            
ATOM     40  H19 ACD     1      21.470  33.180   8.850  1.00  0.00            
ATOM     41  O10 ACD     1      21.200  34.080  10.690  1.00  0.00            
ATOM     42  H20 ACD     1      21.000  33.670  11.530  1.00  0.00            
ATOM     43  C13 ACD     1      22.510  31.950  10.430  1.00  0.00            
ATOM     44  H21 ACD     1      23.460  32.460  10.310  1.00  0.00            
ATOM     45  O11 ACD     1      22.570  30.770   9.700  1.00  0.00            
ATOM     46  C14 ACD     1      21.350  29.920   9.810  1.00  0.00            
ATOM     47  H22 ACD     1      21.120  29.590  10.840  1.00  0.00            
ATOM     48  C15 ACD     1      21.580  28.590   9.060  1.00  0.00            
ATOM     49  H23 ACD     1      22.370  28.080   9.620  1.00  0.00            
ATOM     50  H24 ACD     1      20.700  27.950   9.190  1.00  0.00            
ATOM     51  O12 ACD     1      21.890  28.800   7.720  1.00  0.00            
ATOM     52  H25 ACD     1      22.840  28.790   7.580  1.00  0.00            
ATOM     53  O13 ACD     1      22.220  31.640  11.800  1.00  0.00            
ATOM     54  C16 ACD     1      22.970  32.310  12.800  1.00  0.00            
ATOM     55  H26 ACD     1      23.570  33.150  12.430  1.00  0.00            
ATOM     56  C17 ACD     1      21.840  32.590  13.870  1.00  0.00            
ATOM     57  H27 ACD     1      21.350  31.640  14.130  1.00  0.00            
ATOM     58  O14 ACD     1      20.820  33.510  13.350  1.00  0.00            
ATOM     59  H28 ACD     1      20.020  33.470  13.890  1.00  0.00            
ATOM     60  C18 ACD     1      22.510  33.100  15.090  1.00  0.00            
ATOM     61  H29 ACD     1      23.140  33.970  14.820  1.00  0.00            
ATOM     62  O15 ACD     1      21.690  33.560  16.130  1.00  0.00            
ATOM     63  H30 ACD     1      21.240  32.770  16.450  1.00  0.00            
ATOM     64  C19 ACD     1      23.440  31.960  15.590  1.00  0.00            
ATOM     65  H31 ACD     1      23.890  32.300  16.520  1.00  0.00            
ATOM     66  O16 ACD     1      24.500  31.700  14.620  1.00  0.00            
ATOM     67  C20 ACD     1      24.000  31.320  13.340  1.00  0.00            
ATOM     68  H32 ACD     1      23.510  30.350  13.460  1.00  0.00            
ATOM     69  C21 ACD     1      25.110  30.960  12.330  1.00  0.00            
ATOM     70  H33 ACD     1      26.000  30.550  12.830  1.00  0.00            
ATOM     71  H34 ACD     1      24.780  30.120  11.700  1.00  0.00            
ATOM     72  O17 ACD     1      25.590  32.100  11.650  1.00  0.00            
ATOM     73  H35 ACD     1      26.310  32.530  12.130  1.00  0.00            
ATOM     74  O18 ACD     1      22.700  30.830  15.830  1.00  0.00            
ATOM     75  C22 ACD     1      22.560  30.350  17.150  1.00  0.00            
ATOM     76  H36 ACD     1      22.990  31.070  17.850  1.00  0.00            
ATOM     77  C23 ACD     1      21.040  30.180  17.350  1.00  0.00            
ATOM     78  H37 ACD     1      20.700  29.780  16.380  1.00  0.00            
ATOM     79  O19 ACD     1      20.530  31.540  17.670  1.00  0.00            
ATOM     80  H38 ACD     1      19.700  31.440  18.150  1.00  0.00            
ATOM     81  C24 ACD     1      20.610  29.260  18.430  1.00  0.00            
ATOM     82  H39 ACD     1      21.000  29.720  19.340  1.00  0.00            
ATOM     83  O20 ACD     1      19.160  29.070  18.580  1.00  0.00            
ATOM     84  H40 ACD     1      18.820  28.750  17.730  1.00  0.00            
ATOM     85  C25 ACD     1      21.420  27.940  18.340  1.00  0.00            
ATOM     86  H41 ACD     1      21.240  27.280  19.190  1.00  0.00            
ATOM     87  O21 ACD     1      22.810  28.200  18.430  1.00  0.00            
ATOM     88  C26 ACD     1      23.320  29.050  17.360  1.00  0.00            
ATOM     89  H42 ACD     1      23.300  28.460  16.430  1.00  0.00            
ATOM     90  C27 ACD     1      24.780  29.360  17.610  1.00  0.00            
ATOM     91  H43 ACD     1      25.270  28.380  17.650  1.00  0.00            
ATOM     92  H44 ACD     1      25.170  29.940  16.760  1.00  0.00            
ATOM     93  O22 ACD     1      25.030  30.050  18.830  1.00  0.00            
ATOM     94  H45 ACD     1      24.790  29.420  19.500  1.00  0.00            
ATOM     95  O23 ACD     1      21.150  27.310  17.100  1.00  0.00            
ATOM     96  C28 ACD     1      20.890  25.920  17.150  1.00  0.00            
ATOM     97  H46 ACD     1      21.440  25.370  17.930  1.00  0.00            
ATOM     98  C29 ACD     1      21.340  25.350  15.810  1.00  0.00            
ATOM     99  H47 ACD     1      21.080  25.940  14.930  1.00  0.00            
ATOM    100  O24 ACD     1      20.730  24.080  15.490  1.00  0.00            
ATOM    101  C30 ACD     1      22.810  25.060  15.860  1.00  0.00            
ATOM    102  H48 ACD     1      23.020  24.620  14.870  1.00  0.00            
ATOM    103  H49 ACD     1      23.340  26.010  15.990  1.00  0.00            
ATOM    104  O25 ACD     1      23.330  24.260  16.970  1.00  0.00            
ATOM    105  H50 ACD     1      22.830  23.440  17.050  1.00  0.00            
ATOM    106  C31 ACD     1      19.380  25.700  17.410  1.00  0.00            
ATOM    107  H51 ACD     1      18.910  26.520  16.850  1.00  0.00            
ATOM    108  O26 ACD     1      18.910  25.740  18.760  1.00  0.00            
ATOM    109  H52 ACD     1      18.020  26.110  18.780  1.00  0.00            
ATOM    110  C32 ACD     1      18.870  24.340  16.880  1.00  0.00            
ATOM    111  H53 ACD     1      19.310  23.520  17.460  1.00  0.00            
ATOM    112  O27 ACD     1      17.500  24.210  17.010  1.00  0.00            
ATOM    113  H54 ACD     1      17.040  24.830  16.440  1.00  0.00            
ATOM    114  C33 ACD     1      19.310  24.180  15.400  1.00  0.00            
ATOM    115  H55 ACD     1      19.070  23.210  14.960  1.00  0.00            
ATOM    116  O28 ACD     1      18.880  25.280  14.580  1.00  0.00            
ATOM    117  C34 ACD     1      17.670  25.090  13.910  1.00  0.00            
ATOM    118  H56 ACD     1      17.190  24.170  14.270  1.00  0.00            
ATOM    119  C35 ACD     1      16.840  26.280  14.230  1.00  0.00            
ATOM    120  H57 ACD     1      17.460  27.150  13.980  1.00  0.00            
ATOM    121  O29 ACD     1      16.360  26.340  15.610  1.00  0.00            
ATOM    122  H58 ACD     1      15.680  27.030  15.670  1.00  0.00            
ATOM    123  C36 ACD     1      15.610  26.390  13.370  1.00  0.00            
ATOM    124  H59 ACD     1      14.950  25.550  13.610  1.00  0.00            
ATOM    125  O30 ACD     1      14.910  27.650  13.470  1.00  0.00            
ATOM    126  H60 ACD     1      15.450  28.250  12.950  1.00  0.00            
ATOM    127  N1  FC0     2      17.890  35.650  14.130  1.00  0.00            
ATOM    128  C1  FC0     2      17.980  34.310  14.180  1.00  0.00            
ATOM    129  C2  FC0     2      18.390  33.660  15.380  1.00  0.00            
ATOM    130  C3  FC0     2      18.370  32.310  15.350  1.00  0.00            
ATOM    131  C4  FC0     2      18.100  31.550  14.150  1.00  0.00            
ATOM    132  S1  FC0     2      18.000  29.810  14.200  1.00  0.00            
ATOM    133  O1  FC0     2      18.430  29.200  15.390  1.00  0.00            
ATOM    134  O2  FC0     2      16.720  29.500  13.560  1.00  0.00            
ATOM    135  N2  FC0     2      18.940  29.340  12.860  1.00  0.00            
ATOM    136  C5  FC0     2      20.020  28.650  13.010  1.00  0.00            
ATOM    137  N3  FC0     2      20.920  29.010  13.820  1.00  0.00            
ATOM    138  C6  FC0     2      22.030  28.320  13.870  1.00  0.00            
ATOM    139  C7  FC0     2      22.260  27.410  12.920  1.00  0.00            
ATOM    140  C8  FC0     2      21.210  27.120  12.090  1.00  0.00            
ATOM    141  N4  FC0     2      20.040  27.760  12.080  1.00  0.00            
ATOM    142  C9  FC0     2      17.860  32.230  12.940  1.00  0.00            
ATOM    143  C10 FC0     2      17.830  33.630  12.910  1.00  0.00            
ATOM    144  H1  FC0     2      18.460  36.180  14.770  1.00  0.00            
ATOM    145  H2  FC0     2      17.810  36.040  13.200  1.00  0.00            
ATOM    146  H3  FC0     2      18.570  34.140  16.340  1.00  0.00            
ATOM    147  H4  FC0     2      18.480  31.710  16.240  1.00  0.00            
ATOM    148  H5  FC0     2      18.380  28.810  12.210  1.00  0.00            
ATOM    149  H6  FC0     2      22.770  28.680  14.580  1.00  0.00            
ATOM    150  H7  FC0     2      23.170  26.810  12.960  1.00  0.00            
ATOM    151  H8  FC0     2      21.260  26.230  11.460  1.00  0.00            
ATOM    152  H9  FC0     2      17.730  31.690  12.000  1.00  0.00            
ATOM    153  H10 FC0     2      17.770  34.110  11.940  1.00  0.00            
TER
ENDMDL
MODEL        1
ATOM      1  H1  ACD     1      15.980  23.490  14.660  1.00  0.00            
ATOM      2  O1  ACD     1      16.910  23.290  14.810  1.00  0.00            
ATOM      3  C1  ACD     1      17.600  24.030  13.810  1.00  0.00            
ATOM      4  H2  ACD     1      17.460  23.560  12.830  1.00  0.00            
ATOM      5  H3  ACD     1      18.690  24.060  13.910  1.00  0.00            
ATOM      6  C2  ACD     1      17.140  25.480  13.720  1.00  0.00            
ATOM      7  H4  ACD     1      18.010  26.020  13.330  1.00  0.00            
ATOM      8  O2  ACD     1      15.950  25.560  12.910  1.00  0.00            
ATOM      9  C3  ACD     1      15.590  26.890  12.520  1.00  0.00            
ATOM     10  H5  ACD     1      14.800  26.810  11.770  1.00  0.00            
ATOM     11  O3  ACD     1      16.690  27.760  12.120  1.00  0.00            
ATOM     12  C4  ACD     1      16.790  28.020  10.690  1.00  0.00            
ATOM     13  H6  ACD     1      15.980  27.650  10.050  1.00  0.00            
ATOM     14  C5  ACD     1      17.010  29.520  10.630  1.00  0.00            
ATOM     15  H7  ACD     1      17.810  29.690  11.370  1.00  0.00            
ATOM     16  O4  ACD     1      15.810  30.120  11.070  1.00  0.00            
ATOM     17  H8  ACD     1      15.120  29.830  10.460  1.00  0.00            
ATOM     18  C6  ACD     1      17.450  30.000   9.210  1.00  0.00            
ATOM     19  H9  ACD     1      16.620  29.910   8.500  1.00  0.00            
ATOM     20  O5  ACD     1      17.820  31.430   9.380  1.00  0.00            
ATOM     21  H10 ACD     1      16.950  31.820   9.300  1.00  0.00            
ATOM     22  C7  ACD     1      18.650  29.210   8.720  1.00  0.00            
ATOM     23  H11 ACD     1      19.010  29.500   7.730  1.00  0.00            
ATOM     24  O6  ACD     1      18.320  27.800   8.740  1.00  0.00            
ATOM     25  C8  ACD     1      17.990  27.310  10.090  1.00  0.00            
ATOM     26  H12 ACD     1      18.860  27.450  10.740  1.00  0.00            
ATOM     27  C9  ACD     1      17.910  25.820   9.930  1.00  0.00            
ATOM     28  H13 ACD     1      17.400  25.380  10.800  1.00  0.00            
ATOM     29  H14 ACD     1      17.220  25.610   9.100  1.00  0.00            
ATOM     30  O7  ACD     1      19.090  25.160   9.720  1.00  0.00            
ATOM     31  H15 ACD     1      19.420  25.360   8.840  1.00  0.00            
ATOM     32  O8  ACD     1      19.740  29.460   9.790  1.00  0.00            
ATOM     33  C10 ACD     1      21.050  29.660   9.300  1.00  0.00            
ATOM     34  H16 ACD     1      21.130  29.400   8.230  1.00  0.00            
ATOM     35  C11 ACD     1      21.260  31.160   9.410  1.00  0.00            
ATOM     36  H17 ACD     1      21.080  31.430  10.460  1.00  0.00            
ATOM     37  O9  ACD     1      20.350  31.900   8.590  1.00  0.00            
ATOM     38  H18 ACD     1      19.470  31.790   8.980  1.00  0.00            
ATOM     39  C12 ACD     1      22.710  31.540   9.120  1.00  0.00            
ATOM     40  H19 ACD     1      22.990  31.400   8.070  1.00  0.00            
ATOM     41  O10 ACD     1      22.960  32.910   9.390  1.00  0.00            
ATOM     42  H20 ACD     1      22.920  33.040  10.340  1.00  0.00            
ATOM     43  C13 ACD     1      23.630  30.610  10.030  1.00  0.00            
ATOM     44  H21 ACD     1      24.670  30.870   9.820  1.00  0.00            
ATOM     45  O11 ACD     1      23.390  29.230   9.710  1.00  0.00            
ATOM     46  C14 ACD     1      22.050  28.780  10.090  1.00  0.00            
ATOM     47  H22 ACD     1      21.790  29.020  11.120  1.00  0.00            
ATOM     48  C15 ACD     1      21.980  27.340   9.810  1.00  0.00            
ATOM     49  H23 ACD     1      22.830  26.840  10.290  1.00  0.00            
ATOM     50  H24 ACD     1      21.090  26.900  10.280  1.00  0.00            
ATOM     51  O12 ACD     1      22.170  27.010   8.420  1.00  0.00            
ATOM     52  H25 ACD     1      21.370  26.790   7.930  1.00  0.00            
ATOM     53  O13 ACD     1      23.360  30.740  11.420  1.00  0.00            
ATOM     54  C16 ACD     1      24.220  31.610  12.110  1.00  0.00            
ATOM     55  H26 ACD     1      24.810  32.170  11.370  1.00  0.00            
ATOM     56  C17 ACD     1      23.340  32.580  12.920  1.00  0.00            
ATOM     57  H27 ACD     1      22.370  32.150  13.200  1.00  0.00            
ATOM     58  O14 ACD     1      22.940  33.610  12.120  1.00  0.00            
ATOM     59  H28 ACD     1      22.540  34.270  12.700  1.00  0.00            
ATOM     60  C18 ACD     1      24.020  33.130  14.180  1.00  0.00            
ATOM     61  H29 ACD     1      24.890  33.740  13.870  1.00  0.00            
ATOM     62  O15 ACD     1      23.100  33.910  14.950  1.00  0.00            
ATOM     63  H30 ACD     1      22.650  33.290  15.530  1.00  0.00            
ATOM     64  C19 ACD     1      24.590  32.040  14.990  1.00  0.00            
ATOM     65  H31 ACD     1      25.180  32.340  15.870  1.00  0.00            
ATOM     66  O16 ACD     1      25.520  31.280  14.220  1.00  0.00            
ATOM     67  C20 ACD     1      25.130  30.720  12.980  1.00  0.00            
ATOM     68  H32 ACD     1      24.570  29.810  13.200  1.00  0.00            
ATOM     69  C21 ACD     1      26.420  30.410  12.230  1.00  0.00            
ATOM     70  H33 ACD     1      27.040  29.770  12.870  1.00  0.00            
ATOM     71  H34 ACD     1      26.200  29.960  11.250  1.00  0.00            
ATOM     72  O17 ACD     1      27.120  31.610  11.990  1.00  0.00            
ATOM     73  H35 ACD     1      27.300  31.890  12.890  1.00  0.00            
ATOM     74  O18 ACD     1      23.500  31.280  15.490  1.00  0.00            
ATOM     75  C22 ACD     1      23.340  31.040  16.860  1.00  0.00            
ATOM     76  H36 ACD     1      24.010  31.740  17.380  1.00  0.00            
ATOM     77  C23 ACD     1      21.940  31.410  17.240  1.00  0.00            
ATOM     78  H37 ACD     1      21.390  31.120  16.340  1.00  0.00            
ATOM     79  O19 ACD     1      21.930  32.850  17.330  1.00  0.00            
ATOM     80  H38 ACD     1      22.430  33.120  18.100  1.00  0.00            
ATOM     81  C24 ACD     1      21.510  30.730  18.460  1.00  0.00            
ATOM     82  H39 ACD     1      22.020  31.140  19.340  1.00  0.00            
ATOM     83  O20 ACD     1      20.100  31.000  18.600  1.00  0.00            
ATOM     84  H40 ACD     1      19.700  30.130  18.520  1.00  0.00            
ATOM     85  C25 ACD     1      21.710  29.270  18.490  1.00  0.00            
ATOM     86  H41 ACD     1      21.450  28.950  19.510  1.00  0.00            
ATOM     87  O21 ACD     1      23.060  29.110  18.320  1.00  0.00            
ATOM     88  C26 ACD     1      23.630  29.580  17.120  1.00  0.00            
ATOM     89  H42 ACD     1      23.270  28.920  16.340  1.00  0.00            
ATOM     90  C27 ACD     1      25.130  29.340  17.200  1.00  0.00            
ATOM     91  H43 ACD     1      25.370  28.310  17.510  1.00  0.00            
ATOM     92  H44 ACD     1      25.450  29.500  16.160  1.00  0.00            
ATOM     93  O22 ACD     1      25.850  30.260  18.040  1.00  0.00            
ATOM     94  H45 ACD     1      25.440  30.050  18.890  1.00  0.00            
ATOM     95  O23 ACD     1      20.940  28.630  17.450  1.00  0.00            
ATOM     96  C28 ACD     1      20.430  27.300  17.820  1.00  0.00            
ATOM     97  H46 ACD     1      20.860  26.950  18.760  1.00  0.00            
ATOM     98  C29 ACD     1      20.650  26.300  16.640  1.00  0.00            
ATOM     99  H47 ACD     1      20.470  26.930  15.750  1.00  0.00            
ATOM    100  O24 ACD     1      19.810  25.180  16.740  1.00  0.00            
ATOM    101  C30 ACD     1      22.180  25.960  16.590  1.00  0.00            
ATOM    102  H48 ACD     1      22.280  25.100  15.930  1.00  0.00            
ATOM    103  H49 ACD     1      22.750  26.850  16.290  1.00  0.00            
ATOM    104  O25 ACD     1      22.570  25.360  17.790  1.00  0.00            
ATOM    105  H50 ACD     1      22.330  24.440  17.660  1.00  0.00            
ATOM    106  C31 ACD     1      18.940  27.570  18.070  1.00  0.00            
ATOM    107  H51 ACD     1      18.560  28.150  17.220  1.00  0.00            
ATOM    108  O26 ACD     1      18.650  28.230  19.310  1.00  0.00            
ATOM    109  H52 ACD     1      17.780  27.890  19.570  1.00  0.00            
ATOM    110  C32 ACD     1      18.190  26.270  18.160  1.00  0.00            
ATOM    111  H53 ACD     1      18.610  25.750  19.030  1.00  0.00            
ATOM    112  O27 ACD     1      16.790  26.460  18.420  1.00  0.00            
ATOM    113  H54 ACD     1      16.420  26.850  17.630  1.00  0.00            
ATOM    114  C33 ACD     1      18.450  25.450  16.880  1.00  0.00            
ATOM    115  H55 ACD     1      17.910  24.500  16.970  1.00  0.00            
ATOM    116  O28 ACD     1      18.050  26.290  15.840  1.00  0.00            
ATOM    117  C34 ACD     1      16.840  26.090  15.090  1.00  0.00            
ATOM    118  H56 ACD     1      16.210  25.400  15.660  1.00  0.00            
ATOM    119  C35 ACD     1      16.080  27.390  14.940  1.00  0.00            
ATOM    120  H57 ACD     1      16.850  28.110  14.630  1.00  0.00            
ATOM    121  O29 ACD     1      15.530  27.800  16.250  1.00  0.00            
ATOM    122  H58 ACD     1      14.960  28.570  16.270  1.00  0.00            
ATOM    123  C36 ACD     1      14.990  27.330  13.860  1.00  0.00            
ATOM    124  H59 ACD     1      14.170  26.670  14.180  1.00  0.00            
ATOM    125  O30 ACD     1      14.430  28.590  13.610  1.00  0.00            
ATOM    126  H60 ACD     1      15.110  29.080  13.150  1.00  0.00            
ATOM    127  N1  FC0     2      20.500  35.640  12.580  1.00  0.00            
ATOM    128  C1  FC0     2      19.910  34.520  13.070  1.00  0.00            
ATOM    129  C2  FC0     2      19.850  34.270  14.480  1.00  0.00            
ATOM    130  C3  FC0     2      19.280  33.070  14.970  1.00  0.00            
ATOM    131  C4  FC0     2      18.860  32.120  14.050  1.00  0.00            
ATOM    132  S1  FC0     2      18.110  30.630  14.660  1.00  0.00            
ATOM    133  O1  FC0     2      18.490  30.150  16.000  1.00  0.00            
ATOM    134  O2  FC0     2      16.710  30.630  14.200  1.00  0.00            
ATOM    135  N2  FC0     2      18.530  29.380  13.690  1.00  0.00            
ATOM    136  C5  FC0     2      19.760  28.790  13.720  1.00  0.00            
ATOM    137  N3  FC0     2      20.810  29.490  14.130  1.00  0.00            
ATOM    138  C6  FC0     2      21.960  28.860  14.060  1.00  0.00            
ATOM    139  C7  FC0     2      22.040  27.530  13.670  1.00  0.00            
ATOM    140  C8  FC0     2      20.890  26.910  13.220  1.00  0.00            
ATOM    141  N4  FC0     2      19.750  27.580  13.210  1.00  0.00            
ATOM    142  C9  FC0     2      18.930  32.370  12.680  1.00  0.00            
ATOM    143  C10 FC0     2      19.510  33.540  12.180  1.00  0.00            
ATOM    144  H1  FC0     2      20.400  36.450  13.170  1.00  0.00            
ATOM    145  H2  FC0     2      20.650  35.830  11.600  1.00  0.00            
ATOM    146  H3  FC0     2      20.270  34.990  15.180  1.00  0.00            
ATOM    147  H4  FC0     2      19.300  32.840  16.020  1.00  0.00            
ATOM    148  H5  FC0     2      17.790  28.800  13.330  1.00  0.00            
ATOM    149  H6  FC0     2      22.840  29.400  14.410  1.00  0.00            
ATOM    150  H7  FC0     2      23.030  27.110  13.800  1.00  0.00            
ATOM    151  H8  FC0     2      20.840  25.960  12.690  1.00  0.00            
ATOM    152  H9  FC0     2      18.560  31.680  11.940  1.00  0.00            
ATOM    153  H10 FC0     2      19.650  33.720  11.120  1.00  0.00            
TER
ENDMDL
MODEL        1
ATOM      1  H1  ACD     1      26.680  19.500  27.820  1.00  0.00            
ATOM      2  O1  ACD     1      26.960  19.490  26.900  1.00  0.00            
ATOM      3  C1  ACD     1      26.030  20.400  26.180  1.00  0.00            
ATOM      4  H2  ACD     1      25.070  19.910  25.960  1.00  0.00            
ATOM      5  H3  ACD     1      26.510  20.550  25.210  1.00  0.00            
ATOM      6  C2  ACD     1      25.900  21.670  26.970  1.00  0.00            
ATOM      7  H4  ACD     1      25.060  22.300  26.680  1.00  0.00            
ATOM      8  O2  ACD     1      25.680  21.300  28.270  1.00  0.00            
ATOM      9  C3  ACD     1      25.430  22.370  29.220  1.00  0.00            
ATOM     10  H5  ACD     1      25.300  21.920  30.210  1.00  0.00            
ATOM     11  O3  ACD     1      24.230  23.100  28.800  1.00  0.00            
ATOM     12  C4  ACD     1      23.120  23.110  29.710  1.00  0.00            
ATOM     13  H6  ACD     1      23.400  22.900  30.750  1.00  0.00            
ATOM     14  C5  ACD     1      22.580  24.550  29.660  1.00  0.00            
ATOM     15  H7  ACD     1      22.580  24.810  28.590  1.00  0.00            
ATOM     16  O4  ACD     1      23.460  25.390  30.400  1.00  0.00            
ATOM     17  H8  ACD     1      24.330  24.980  30.460  1.00  0.00            
ATOM     18  C6  ACD     1      21.150  24.640  30.100  1.00  0.00            
ATOM     19  H9  ACD     1      21.130  24.250  31.120  1.00  0.00            
ATOM     20  O5  ACD     1      20.620  25.910  29.890  1.00  0.00            
ATOM     21  H10 ACD     1      21.210  26.570  30.270  1.00  0.00            
ATOM     22  C7  ACD     1      20.350  23.630  29.310  1.00  0.00            
ATOM     23  H11 ACD     1      19.310  23.640  29.670  1.00  0.00            
ATOM     24  O6  ACD     1      20.840  22.340  29.610  1.00  0.00            
ATOM     25  C8  ACD     1      22.210  22.040  29.340  1.00  0.00            
ATOM     26  H12 ACD     1      22.380  21.810  28.280  1.00  0.00            
ATOM     27  C9  ACD     1      22.450  20.700  30.030  1.00  0.00            
ATOM     28  H13 ACD     1      23.520  20.450  30.090  1.00  0.00            
ATOM     29  H14 ACD     1      22.070  20.670  31.060  1.00  0.00            
ATOM     30  O7  ACD     1      21.850  19.660  29.270  1.00  0.00            
ATOM     31  H15 ACD     1      20.960  19.540  29.600  1.00  0.00            
ATOM     32  O8  ACD     1      20.370  23.930  27.930  1.00  0.00            
ATOM     33  C10 ACD     1      19.120  24.090  27.270  1.00  0.00            
ATOM     34  H16 ACD     1      18.310  23.920  27.990  1.00  0.00            
ATOM     35  C11 ACD     1      19.100  25.540  26.740  1.00  0.00            
ATOM     36  H17 ACD     1      20.070  25.820  26.300  1.00  0.00            
ATOM     37  O9  ACD     1      18.840  26.360  27.900  1.00  0.00            
ATOM     38  H18 ACD     1      19.540  26.170  28.530  1.00  0.00            
ATOM     39  C12 ACD     1      18.050  25.700  25.630  1.00  0.00            
ATOM     40  H19 ACD     1      17.070  25.490  26.080  1.00  0.00            
ATOM     41  O10 ACD     1      18.050  26.980  25.080  1.00  0.00            
ATOM     42  H20 ACD     1      17.510  27.560  25.610  1.00  0.00            
ATOM     43  C13 ACD     1      18.280  24.690  24.560  1.00  0.00            
ATOM     44  H21 ACD     1      17.540  24.730  23.750  1.00  0.00            
ATOM     45  O11 ACD     1      18.080  23.400  25.200  1.00  0.00            
ATOM     46  C14 ACD     1      19.070  23.020  26.200  1.00  0.00            
ATOM     47  H22 ACD     1      20.040  22.930  25.690  1.00  0.00            
ATOM     48  C15 ACD     1      18.670  21.720  26.710  1.00  0.00            
ATOM     49  H23 ACD     1      19.090  21.460  27.690  1.00  0.00            
ATOM     50  H24 ACD     1      17.580  21.740  26.760  1.00  0.00            
ATOM     51  O12 ACD     1      19.060  20.670  25.810  1.00  0.00            
ATOM     52  H25 ACD     1      18.770  19.830  26.170  1.00  0.00            
ATOM     53  O13 ACD     1      19.520  24.720  23.980  1.00  0.00            
ATOM     54  C16 ACD     1      19.590  24.850  22.570  1.00  0.00            
ATOM     55  H26 ACD     1      18.570  24.770  22.190  1.00  0.00            
ATOM     56  C17 ACD     1      20.140  26.260  22.260  1.00  0.00            
ATOM     57  H27 ACD     1      21.070  26.510  22.790  1.00  0.00            
ATOM     58  O14 ACD     1      19.260  27.350  22.600  1.00  0.00            
ATOM     59  H28 ACD     1      18.920  27.320  23.500  1.00  0.00            
ATOM     60  C18 ACD     1      20.470  26.410  20.800  1.00  0.00            
ATOM     61  H29 ACD     1      19.570  26.560  20.190  1.00  0.00            
ATOM     62  O15 ACD     1      21.290  27.520  20.400  1.00  0.00            
ATOM     63  H30 ACD     1      22.230  27.320  20.500  1.00  0.00            
ATOM     64  C19 ACD     1      21.210  25.230  20.210  1.00  0.00            
ATOM     65  H31 ACD     1      21.220  25.220  19.120  1.00  0.00            
ATOM     66  O16 ACD     1      20.550  24.050  20.560  1.00  0.00            
ATOM     67  C20 ACD     1      20.500  23.730  22.030  1.00  0.00            
ATOM     68  H32 ACD     1      21.450  23.750  22.570  1.00  0.00            
ATOM     69  C21 ACD     1      19.880  22.400  22.310  1.00  0.00            
ATOM     70  H33 ACD     1      19.900  22.310  23.410  1.00  0.00            
ATOM     71  H34 ACD     1      18.820  22.460  22.010  1.00  0.00            
ATOM     72  O17 ACD     1      20.620  21.380  21.690  1.00  0.00            
ATOM     73  H35 ACD     1      20.330  21.320  20.770  1.00  0.00            
ATOM     74  O18 ACD     1      22.520  25.210  20.780  1.00  0.00            
ATOM     75  C22 ACD     1      23.600  24.940  19.860  1.00  0.00            
ATOM     76  H36 ACD     1      23.290  25.080  18.820  1.00  0.00            
ATOM     77  C23 ACD     1      24.620  26.030  20.200  1.00  0.00            
ATOM     78  H37 ACD     1      24.650  26.090  21.290  1.00  0.00            
ATOM     79  O19 ACD     1      24.200  27.260  19.600  1.00  0.00            
ATOM     80  H38 ACD     1      24.780  28.000  19.780  1.00  0.00            
ATOM     81  C24 ACD     1      26.020  25.690  19.720  1.00  0.00            
ATOM     82  H39 ACD     1      26.020  25.730  18.620  1.00  0.00            
ATOM     83  O20 ACD     1      26.960  26.610  20.310  1.00  0.00            
ATOM     84  H40 ACD     1      26.990  27.330  19.670  1.00  0.00            
ATOM     85  C25 ACD     1      26.380  24.290  20.160  1.00  0.00            
ATOM     86  H41 ACD     1      27.390  23.940  19.910  1.00  0.00            
ATOM     87  O21 ACD     1      25.480  23.330  19.660  1.00  0.00            
ATOM     88  C26 ACD     1      24.090  23.500  20.020  1.00  0.00            
ATOM     89  H42 ACD     1      24.040  23.050  21.020  1.00  0.00            
ATOM     90  C27 ACD     1      23.280  22.630  19.060  1.00  0.00            
ATOM     91  H43 ACD     1      22.290  22.540  19.530  1.00  0.00            
ATOM     92  H44 ACD     1      23.280  23.050  18.040  1.00  0.00            
ATOM     93  O22 ACD     1      23.850  21.300  18.970  1.00  0.00            
ATOM     94  H45 ACD     1      24.780  21.380  18.720  1.00  0.00            
ATOM     95  O23 ACD     1      26.360  24.280  21.610  1.00  0.00            
ATOM     96  C28 ACD     1      27.540  23.840  22.300  1.00  0.00            
ATOM     97  H46 ACD     1      28.330  23.820  21.540  1.00  0.00            
ATOM     98  C29 ACD     1      27.300  22.420  22.860  1.00  0.00            
ATOM     99  H47 ACD     1      26.290  22.350  23.280  1.00  0.00            
ATOM    100  O24 ACD     1      28.310  22.160  23.840  1.00  0.00            
ATOM    101  C30 ACD     1      27.430  21.370  21.780  1.00  0.00            
ATOM    102  H48 ACD     1      26.610  21.410  21.040  1.00  0.00            
ATOM    103  H49 ACD     1      28.390  21.460  21.250  1.00  0.00            
ATOM    104  O25 ACD     1      27.270  19.980  22.340  1.00  0.00            
ATOM    105  H50 ACD     1      27.130  19.390  21.600  1.00  0.00            
ATOM    106  C31 ACD     1      27.780  24.920  23.320  1.00  0.00            
ATOM    107  H51 ACD     1      26.880  25.140  23.900  1.00  0.00            
ATOM    108  O26 ACD     1      28.300  26.080  22.680  1.00  0.00            
ATOM    109  H52 ACD     1      27.800  26.150  21.850  1.00  0.00            
ATOM    110  C32 ACD     1      28.810  24.490  24.420  1.00  0.00            
ATOM    111  H53 ACD     1      29.820  24.380  24.000  1.00  0.00            
ATOM    112  O27 ACD     1      28.860  25.540  25.420  1.00  0.00            
ATOM    113  H54 ACD     1      28.930  26.420  25.050  1.00  0.00            
ATOM    114  C33 ACD     1      28.350  23.140  24.930  1.00  0.00            
ATOM    115  H55 ACD     1      29.110  22.800  25.640  1.00  0.00            
ATOM    116  O28 ACD     1      27.130  23.110  25.580  1.00  0.00            
ATOM    117  C34 ACD     1      27.140  22.560  26.910  1.00  0.00            
ATOM    118  H56 ACD     1      27.970  21.890  27.160  1.00  0.00            
ATOM    119  C35 ACD     1      26.950  23.760  27.890  1.00  0.00            
ATOM    120  H57 ACD     1      26.010  24.180  27.530  1.00  0.00            
ATOM    121  O29 ACD     1      28.040  24.700  27.830  1.00  0.00            
ATOM    122  H58 ACD     1      28.260  24.980  26.940  1.00  0.00            
ATOM    123  C36 ACD     1      26.610  23.280  29.310  1.00  0.00            
ATOM    124  H59 ACD     1      27.460  22.710  29.700  1.00  0.00            
ATOM    125  O30 ACD     1      26.350  24.430  30.140  1.00  0.00            
ATOM    126  H60 ACD     1      27.080  25.020  29.940  1.00  0.00            
ATOM    127  N1  FC0     2      19.710  29.260  26.840  1.00  0.00            
ATOM    128  C1  FC0     2      20.900  28.710  26.470  1.00  0.00            
ATOM    129  C2  FC0     2      21.680  28.050  27.400  1.00  0.00            
ATOM    130  C3  FC0     2      22.860  27.420  26.860  1.00  0.00            
ATOM    131  C4  FC0     2      23.200  27.460  25.510  1.00  0.00            
ATOM    132  S1  FC0     2      24.810  26.930  24.850  1.00  0.00            
ATOM    133  O1  FC0     2      25.270  27.980  23.920  1.00  0.00            
ATOM    134  O2  FC0     2      25.720  26.490  25.910  1.00  0.00            
ATOM    135  N2  FC0     2      24.370  25.700  23.910  1.00  0.00            
ATOM    136  C5  FC0     2      23.910  24.550  24.390  1.00  0.00            
ATOM    137  N3  FC0     2      24.070  23.590  23.500  1.00  0.00            
ATOM    138  C6  FC0     2      23.430  22.490  23.720  1.00  0.00            
ATOM    139  C7  FC0     2      22.820  22.190  24.980  1.00  0.00            
ATOM    140  C8  FC0     2      22.770  23.230  25.860  1.00  0.00            
ATOM    141  N4  FC0     2      23.330  24.440  25.590  1.00  0.00            
ATOM    142  C9  FC0     2      22.320  28.110  24.610  1.00  0.00            
ATOM    143  C10 FC0     2      21.090  28.640  25.060  1.00  0.00            
ATOM    144  H1  FC0     2      19.030  29.470  26.120  1.00  0.00            
ATOM    145  H2  FC0     2      19.410  29.150  27.800  1.00  0.00            
ATOM    146  H3  FC0     2      21.550  27.980  28.480  1.00  0.00            
ATOM    147  H4  FC0     2      23.460  26.760  27.470  1.00  0.00            
ATOM    148  H5  FC0     2      25.040  25.510  23.170  1.00  0.00            
ATOM    149  H6  FC0     2      23.330  21.780  22.900  1.00  0.00            
ATOM    150  H7  FC0     2      22.420  21.190  25.110  1.00  0.00            
ATOM    151  H8  FC0     2      22.200  23.070  26.770  1.00  0.00            
ATOM    152  H9  FC0     2      22.590  28.310  23.570  1.00  0.00            
ATOM    153  H10 FC0     2      20.410  29.200  24.430  1.00  0.00            
TER
ENDMDL
MODEL        1
ATOM      1  H1  ACD     1      14.810  12.730  23.160  1.00  0.00            
ATOM      2  O1  ACD     1      14.480  13.550  23.540  1.00  0.00            
ATOM      3  C1  ACD     1      13.930  14.310  22.500  1.00  0.00            
ATOM      4  H2  ACD     1      13.400  15.190  22.890  1.00  0.00            
ATOM      5  H3  ACD     1      13.160  13.600  22.140  1.00  0.00            
ATOM      6  C2  ACD     1      14.880  14.780  21.370  1.00  0.00            
ATOM      7  H4  ACD     1      15.840  15.070  21.820  1.00  0.00            
ATOM      8  O2  ACD     1      15.050  13.650  20.550  1.00  0.00            
ATOM      9  C3  ACD     1      15.910  13.850  19.470  1.00  0.00            
ATOM     10  H5  ACD     1      15.950  13.000  18.790  1.00  0.00            
ATOM     11  O3  ACD     1      17.230  14.170  19.950  1.00  0.00            
ATOM     12  C4  ACD     1      18.320  13.270  19.640  1.00  0.00            
ATOM     13  H6  ACD     1      17.900  12.410  19.100  1.00  0.00            
ATOM     14  C5  ACD     1      19.410  14.040  18.840  1.00  0.00            
ATOM     15  H7  ACD     1      19.720  14.840  19.530  1.00  0.00            
ATOM     16  O4  ACD     1      18.880  14.590  17.570  1.00  0.00            
ATOM     17  H8  ACD     1      19.650  14.900  17.080  1.00  0.00            
ATOM     18  C6  ACD     1      20.630  13.140  18.680  1.00  0.00            
ATOM     19  H9  ACD     1      20.390  12.340  17.980  1.00  0.00            
ATOM     20  O5  ACD     1      21.700  13.980  18.090  1.00  0.00            
ATOM     21  H10 ACD     1      22.230  14.340  18.800  1.00  0.00            
ATOM     22  C7  ACD     1      21.180  12.490  20.000  1.00  0.00            
ATOM     23  H11 ACD     1      21.880  11.680  19.770  1.00  0.00            
ATOM     24  O6  ACD     1      20.030  11.950  20.570  1.00  0.00            
ATOM     25  C8  ACD     1      18.900  12.730  20.890  1.00  0.00            
ATOM     26  H12 ACD     1      19.250  13.670  21.340  1.00  0.00            
ATOM     27  C9  ACD     1      17.900  11.920  21.590  1.00  0.00            
ATOM     28  H13 ACD     1      16.970  12.480  21.730  1.00  0.00            
ATOM     29  H14 ACD     1      17.680  11.010  21.020  1.00  0.00            
ATOM     30  O7  ACD     1      18.410  11.580  22.910  1.00  0.00            
ATOM     31  H15 ACD     1      18.730  10.690  22.730  1.00  0.00            
ATOM     32  O8  ACD     1      21.750  13.440  20.740  1.00  0.00            
ATOM     33  C10 ACD     1      23.120  13.220  21.180  1.00  0.00            
ATOM     34  H16 ACD     1      23.620  12.420  20.600  1.00  0.00            
ATOM     35  C11 ACD     1      23.890  14.610  21.060  1.00  0.00            
ATOM     36  H17 ACD     1      23.220  15.410  21.400  1.00  0.00            
ATOM     37  O9  ACD     1      24.170  15.030  19.660  1.00  0.00            
ATOM     38  H18 ACD     1      24.750  15.790  19.770  1.00  0.00            
ATOM     39  C12 ACD     1      25.200  14.570  21.910  1.00  0.00            
ATOM     40  H19 ACD     1      25.910  13.810  21.550  1.00  0.00            
ATOM     41  O10 ACD     1      25.850  15.820  21.930  1.00  0.00            
ATOM     42  H20 ACD     1      25.370  16.250  22.650  1.00  0.00            
ATOM     43  C13 ACD     1      24.820  14.170  23.330  1.00  0.00            
ATOM     44  H21 ACD     1      25.660  14.240  24.030  1.00  0.00            
ATOM     45  O11 ACD     1      24.380  12.810  23.310  1.00  0.00            
ATOM     46  C14 ACD     1      23.120  12.660  22.610  1.00  0.00            
ATOM     47  H22 ACD     1      22.340  13.120  23.220  1.00  0.00            
ATOM     48  C15 ACD     1      22.710  11.190  22.590  1.00  0.00            
ATOM     49  H23 ACD     1      21.820  11.060  21.960  1.00  0.00            
ATOM     50  H24 ACD     1      23.530  10.630  22.120  1.00  0.00            
ATOM     51  O12 ACD     1      22.560  10.550  23.880  1.00  0.00            
ATOM     52  H25 ACD     1      21.790  11.020  24.220  1.00  0.00            
ATOM     53  O13 ACD     1      23.720  14.990  23.810  1.00  0.00            
ATOM     54  C16 ACD     1      23.920  15.650  25.090  1.00  0.00            
ATOM     55  H26 ACD     1      24.810  15.360  25.660  1.00  0.00            
ATOM     56  C17 ACD     1      24.050  17.120  24.800  1.00  0.00            
ATOM     57  H27 ACD     1      23.260  17.490  24.120  1.00  0.00            
ATOM     58  O14 ACD     1      25.340  17.410  24.300  1.00  0.00            
ATOM     59  H28 ACD     1      25.550  18.300  24.590  1.00  0.00            
ATOM     60  C18 ACD     1      23.760  17.870  26.110  1.00  0.00            
ATOM     61  H29 ACD     1      24.630  17.730  26.770  1.00  0.00            
ATOM     62  O15 ACD     1      23.580  19.340  25.930  1.00  0.00            
ATOM     63  H30 ACD     1      23.980  19.780  26.680  1.00  0.00            
ATOM     64  C19 ACD     1      22.400  17.530  26.760  1.00  0.00            
ATOM     65  H31 ACD     1      22.240  18.200  27.610  1.00  0.00            
ATOM     66  O16 ACD     1      22.560  16.170  27.150  1.00  0.00            
ATOM     67  C20 ACD     1      22.730  15.320  26.010  1.00  0.00            
ATOM     68  H32 ACD     1      21.870  15.400  25.340  1.00  0.00            
ATOM     69  C21 ACD     1      22.850  13.850  26.430  1.00  0.00            
ATOM     70  H33 ACD     1      21.980  13.670  27.080  1.00  0.00            
ATOM     71  H34 ACD     1      22.720  13.290  25.490  1.00  0.00            
ATOM     72  O17 ACD     1      24.020  13.460  27.190  1.00  0.00            
ATOM     73  H35 ACD     1      23.960  13.730  28.110  1.00  0.00            
ATOM     74  O18 ACD     1      21.340  17.730  25.800  1.00  0.00            
ATOM     75  C22 ACD     1      20.160  18.340  26.390  1.00  0.00            
ATOM     76  H36 ACD     1      20.230  18.550  27.470  1.00  0.00            
ATOM     77  C23 ACD     1      19.930  19.590  25.600  1.00  0.00            
ATOM     78  H37 ACD     1      19.810  19.360  24.530  1.00  0.00            
ATOM     79  O19 ACD     1      21.000  20.480  25.810  1.00  0.00            
ATOM     80  H38 ACD     1      21.850  20.070  25.600  1.00  0.00            
ATOM     81  C24 ACD     1      18.590  20.200  26.100  1.00  0.00            
ATOM     82  H39 ACD     1      18.770  20.500  27.140  1.00  0.00            
ATOM     83  O20 ACD     1      18.080  21.360  25.330  1.00  0.00            
ATOM     84  H40 ACD     1      17.870  21.020  24.450  1.00  0.00            
ATOM     85  C25 ACD     1      17.460  19.160  26.090  1.00  0.00            
ATOM     86  H41 ACD     1      16.590  19.600  26.590  1.00  0.00            
ATOM     87  O21 ACD     1      17.840  17.970  26.800  1.00  0.00            
ATOM     88  C26 ACD     1      18.950  17.330  26.220  1.00  0.00            
ATOM     89  H42 ACD     1      18.740  17.140  25.160  1.00  0.00            
ATOM     90  C27 ACD     1      19.230  16.000  26.980  1.00  0.00            
ATOM     91  H43 ACD     1      18.320  15.410  26.840  1.00  0.00            
ATOM     92  H44 ACD     1      20.050  15.410  26.540  1.00  0.00            
ATOM     93  O22 ACD     1      19.550  16.250  28.340  1.00  0.00            
ATOM     94  H45 ACD     1      18.830  16.800  28.670  1.00  0.00            
ATOM     95  O23 ACD     1      17.100  18.890  24.720  1.00  0.00            
ATOM     96  C28 ACD     1      15.690  18.900  24.400  1.00  0.00            
ATOM     97  H46 ACD     1      15.120  19.520  25.110  1.00  0.00            
ATOM     98  C29 ACD     1      15.120  17.480  24.420  1.00  0.00            
ATOM     99  H47 ACD     1      15.840  16.880  23.840  1.00  0.00            
ATOM    100  O24 ACD     1      13.940  17.440  23.650  1.00  0.00            
ATOM    101  C30 ACD     1      15.030  16.740  25.730  1.00  0.00            
ATOM    102  H48 ACD     1      14.540  15.780  25.500  1.00  0.00            
ATOM    103  H49 ACD     1      16.110  16.570  25.890  1.00  0.00            
ATOM    104  O25 ACD     1      14.450  17.460  26.830  1.00  0.00            
ATOM    105  H50 ACD     1      13.510  17.290  26.790  1.00  0.00            
ATOM    106  C31 ACD     1      15.630  19.700  23.030  1.00  0.00            
ATOM    107  H51 ACD     1      16.440  19.270  22.430  1.00  0.00            
ATOM    108  O26 ACD     1      15.950  21.170  23.220  1.00  0.00            
ATOM    109  H52 ACD     1      15.770  21.550  22.360  1.00  0.00            
ATOM    110  C32 ACD     1      14.250  19.380  22.410  1.00  0.00            
ATOM    111  H53 ACD     1      13.510  19.780  23.110  1.00  0.00            
ATOM    112  O27 ACD     1      13.980  20.050  21.190  1.00  0.00            
ATOM    113  H54 ACD     1      14.770  19.960  20.650  1.00  0.00            
ATOM    114  C33 ACD     1      13.990  17.920  22.310  1.00  0.00            
ATOM    115  H55 ACD     1      13.020  17.720  21.850  1.00  0.00            
ATOM    116  O28 ACD     1      14.850  17.150  21.440  1.00  0.00            
ATOM    117  C34 ACD     1      14.430  16.060  20.600  1.00  0.00            
ATOM    118  H56 ACD     1      13.340  16.040  20.490  1.00  0.00            
ATOM    119  C35 ACD     1      15.150  16.260  19.290  1.00  0.00            
ATOM    120  H57 ACD     1      16.180  16.530  19.550  1.00  0.00            
ATOM    121  O29 ACD     1      14.510  17.370  18.590  1.00  0.00            
ATOM    122  H58 ACD     1      15.060  17.580  17.840  1.00  0.00            
ATOM    123  C36 ACD     1      15.290  14.960  18.580  1.00  0.00            
ATOM    124  H59 ACD     1      14.290  14.600  18.330  1.00  0.00            
ATOM    125  O30 ACD     1      16.140  15.180  17.420  1.00  0.00            
ATOM    126  H60 ACD     1      17.030  15.050  17.750  1.00  0.00            
ATOM    127  N1  FC0     2      24.830  17.870  19.090  1.00  0.00            
ATOM    128  C1  FC0     2      23.550  18.190  19.570  1.00  0.00            
ATOM    129  C2  FC0     2      23.510  18.970  20.770  1.00  0.00            
ATOM    130  C3  FC0     2      22.210  19.450  21.210  1.00  0.00            
ATOM    131  C4  FC0     2      21.080  19.060  20.510  1.00  0.00            
ATOM    132  S1  FC0     2      19.400  19.660  21.000  1.00  0.00            
ATOM    133  O1  FC0     2      19.350  20.490  22.210  1.00  0.00            
ATOM    134  O2  FC0     2      18.750  20.060  19.740  1.00  0.00            
ATOM    135  N2  FC0     2      18.470  18.410  21.470  1.00  0.00            
ATOM    136  C5  FC0     2      18.800  17.360  22.110  1.00  0.00            
ATOM    137  N3  FC0     2      17.910  16.430  22.310  1.00  0.00            
ATOM    138  C6  FC0     2      18.260  15.440  23.110  1.00  0.00            
ATOM    139  C7  FC0     2      19.520  15.450  23.710  1.00  0.00            
ATOM    140  C8  FC0     2      20.440  16.380  23.240  1.00  0.00            
ATOM    141  N4  FC0     2      20.030  17.410  22.550  1.00  0.00            
ATOM    142  C9  FC0     2      21.150  18.270  19.360  1.00  0.00            
ATOM    143  C10 FC0     2      22.420  17.860  18.850  1.00  0.00            
ATOM    144  H1  FC0     2      25.600  18.370  19.500  1.00  0.00            
ATOM    145  H2  FC0     2      24.960  17.550  18.140  1.00  0.00            
ATOM    146  H3  FC0     2      24.400  19.450  21.160  1.00  0.00            
ATOM    147  H4  FC0     2      22.120  20.090  22.080  1.00  0.00            
ATOM    148  H5  FC0     2      17.490  18.540  21.230  1.00  0.00            
ATOM    149  H6  FC0     2      17.550  14.620  23.190  1.00  0.00            
ATOM    150  H7  FC0     2      19.790  14.630  24.380  1.00  0.00            
ATOM    151  H8  FC0     2      21.480  16.260  23.540  1.00  0.00            
ATOM    152  H9  FC0     2      20.260  17.950  18.830  1.00  0.00            
ATOM    153  H10 FC0     2      22.460  17.100  18.070  1.00  0.00            
TER
ENDMDL
MODEL        1
ATOM      1  H1  ACD     1      24.350   6.150  27.240  1.00  0.00            
ATOM      2  O1  ACD     1      24.540   5.230  27.040  1.00  0.00            
ATOM      3  C1  ACD     1      23.650   5.040  25.880  1.00  0.00            
ATOM      4  H2  ACD     1      22.580   5.020  26.130  1.00  0.00            
ATOM      5  H3  ACD     1      23.780   4.040  25.440  1.00  0.00            
ATOM      6  C2  ACD     1      23.890   6.150  24.890  1.00  0.00            
ATOM      7  H4  ACD     1      23.000   6.230  24.250  1.00  0.00            
ATOM      8  O2  ACD     1      23.750   7.320  25.660  1.00  0.00            
ATOM      9  C3  ACD     1      23.910   8.540  24.940  1.00  0.00            
ATOM     10  H5  ACD     1      23.870   9.470  25.520  1.00  0.00            
ATOM     11  O3  ACD     1      22.790   8.520  24.040  1.00  0.00            
ATOM     12  C4  ACD     1      22.100   9.730  24.010  1.00  0.00            
ATOM     13  H6  ACD     1      22.650  10.430  24.650  1.00  0.00            
ATOM     14  C5  ACD     1      22.120  10.360  22.610  1.00  0.00            
ATOM     15  H7  ACD     1      22.120   9.510  21.910  1.00  0.00            
ATOM     16  O4  ACD     1      23.320  11.220  22.580  1.00  0.00            
ATOM     17  H8  ACD     1      24.060  10.710  22.910  1.00  0.00            
ATOM     18  C6  ACD     1      20.830  11.080  22.240  1.00  0.00            
ATOM     19  H9  ACD     1      20.710  12.000  22.840  1.00  0.00            
ATOM     20  O5  ACD     1      20.850  11.340  20.810  1.00  0.00            
ATOM     21  H10 ACD     1      20.580  10.530  20.360  1.00  0.00            
ATOM     22  C7  ACD     1      19.640  10.210  22.600  1.00  0.00            
ATOM     23  H11 ACD     1      18.700  10.690  22.310  1.00  0.00            
ATOM     24  O6  ACD     1      19.730  10.140  24.000  1.00  0.00            
ATOM     25  C8  ACD     1      20.710   9.440  24.630  1.00  0.00            
ATOM     26  H12 ACD     1      20.520   8.370  24.490  1.00  0.00            
ATOM     27  C9  ACD     1      20.690   9.760  26.060  1.00  0.00            
ATOM     28  H13 ACD     1      21.620   9.320  26.460  1.00  0.00            
ATOM     29  H14 ACD     1      20.620  10.840  26.230  1.00  0.00            
ATOM     30  O7  ACD     1      19.560   9.210  26.720  1.00  0.00            
ATOM     31  H15 ACD     1      18.870   9.280  26.050  1.00  0.00            
ATOM     32  O8  ACD     1      19.740   8.940  21.880  1.00  0.00            
ATOM     33  C10 ACD     1      18.660   8.500  21.120  1.00  0.00            
ATOM     34  H16 ACD     1      17.900   9.280  21.040  1.00  0.00            
ATOM     35  C11 ACD     1      19.110   8.210  19.700  1.00  0.00            
ATOM     36  H17 ACD     1      19.890   7.440  19.740  1.00  0.00            
ATOM     37  O9  ACD     1      19.680   9.430  19.200  1.00  0.00            
ATOM     38  H18 ACD     1      19.680   9.500  18.240  1.00  0.00            
ATOM     39  C12 ACD     1      17.880   7.770  18.930  1.00  0.00            
ATOM     40  H19 ACD     1      17.200   8.600  18.730  1.00  0.00            
ATOM     41  O10 ACD     1      18.290   7.410  17.620  1.00  0.00            
ATOM     42  H20 ACD     1      18.430   6.460  17.480  1.00  0.00            
ATOM     43  C13 ACD     1      17.280   6.480  19.650  1.00  0.00            
ATOM     44  H21 ACD     1      16.400   6.050  19.170  1.00  0.00            
ATOM     45  O11 ACD     1      16.780   6.850  20.900  1.00  0.00            
ATOM     46  C14 ACD     1      17.880   7.330  21.790  1.00  0.00            
ATOM     47  H22 ACD     1      18.570   6.490  21.950  1.00  0.00            
ATOM     48  C15 ACD     1      17.250   7.760  23.070  1.00  0.00            
ATOM     49  H23 ACD     1      18.010   8.200  23.730  1.00  0.00            
ATOM     50  H24 ACD     1      16.550   8.570  22.840  1.00  0.00            
ATOM     51  O12 ACD     1      16.580   6.680  23.710  1.00  0.00            
ATOM     52  H25 ACD     1      16.020   6.220  23.070  1.00  0.00            
ATOM     53  O13 ACD     1      18.180   5.370  19.660  1.00  0.00            
ATOM     54  C16 ACD     1      17.720   4.150  19.160  1.00  0.00            
ATOM     55  H26 ACD     1      16.640   4.070  19.320  1.00  0.00            
ATOM     56  C17 ACD     1      18.030   4.080  17.640  1.00  0.00            
ATOM     57  H27 ACD     1      19.030   4.510  17.480  1.00  0.00            
ATOM     58  O14 ACD     1      17.110   4.910  16.960  1.00  0.00            
ATOM     59  H28 ACD     1      17.270   4.700  16.040  1.00  0.00            
ATOM     60  C18 ACD     1      18.020   2.650  17.030  1.00  0.00            
ATOM     61  H29 ACD     1      16.980   2.300  17.080  1.00  0.00            
ATOM     62  O15 ACD     1      18.460   2.600  15.650  1.00  0.00            
ATOM     63  H30 ACD     1      19.420   2.610  15.680  1.00  0.00            
ATOM     64  C19 ACD     1      18.820   1.680  17.910  1.00  0.00            
ATOM     65  H31 ACD     1      18.700   0.710  17.430  1.00  0.00            
ATOM     66  O16 ACD     1      18.370   1.770  19.230  1.00  0.00            
ATOM     67  C20 ACD     1      18.460   3.060  19.910  1.00  0.00            
ATOM     68  H32 ACD     1      19.490   3.430  19.970  1.00  0.00            
ATOM     69  C21 ACD     1      17.910   2.850  21.290  1.00  0.00            
ATOM     70  H33 ACD     1      18.500   2.040  21.740  1.00  0.00            
ATOM     71  H34 ACD     1      18.150   3.740  21.870  1.00  0.00            
ATOM     72  O17 ACD     1      16.490   2.550  21.280  1.00  0.00            
ATOM     73  H35 ACD     1      16.260   2.850  22.170  1.00  0.00            
ATOM     74  O18 ACD     1      20.170   1.990  17.820  1.00  0.00            
ATOM     75  C22 ACD     1      21.240   0.970  18.090  1.00  0.00            
ATOM     76  H36 ACD     1      21.010   0.140  17.420  1.00  0.00            
ATOM     77  C23 ACD     1      22.520   1.560  17.700  1.00  0.00            
ATOM     78  H37 ACD     1      22.550   2.570  18.130  1.00  0.00            
ATOM     79  O19 ACD     1      22.610   1.580  16.290  1.00  0.00            
ATOM     80  H38 ACD     1      22.180   2.400  16.040  1.00  0.00            
ATOM     81  C24 ACD     1      23.700   0.740  18.210  1.00  0.00            
ATOM     82  H39 ACD     1      23.560  -0.300  17.890  1.00  0.00            
ATOM     83  O20 ACD     1      24.890   1.410  17.860  1.00  0.00            
ATOM     84  H40 ACD     1      24.960   1.440  16.900  1.00  0.00            
ATOM     85  C25 ACD     1      23.600   0.590  19.810  1.00  0.00            
ATOM     86  H41 ACD     1      24.470  -0.020  20.080  1.00  0.00            
ATOM     87  O21 ACD     1      22.440  -0.160  20.050  1.00  0.00            
ATOM     88  C26 ACD     1      21.190   0.440  19.560  1.00  0.00            
ATOM     89  H42 ACD     1      20.930   1.280  20.220  1.00  0.00            
ATOM     90  C27 ACD     1      20.220  -0.710  19.660  1.00  0.00            
ATOM     91  H43 ACD     1      20.110  -0.970  20.720  1.00  0.00            
ATOM     92  H44 ACD     1      19.240  -0.420  19.260  1.00  0.00            
ATOM     93  O22 ACD     1      20.720  -1.800  18.860  1.00  0.00            
ATOM     94  H45 ACD     1      21.380  -2.230  19.420  1.00  0.00            
ATOM     95  O23 ACD     1      23.620   1.820  20.500  1.00  0.00            
ATOM     96  C28 ACD     1      24.700   1.960  21.430  1.00  0.00            
ATOM     97  H46 ACD     1      25.260   1.020  21.560  1.00  0.00            
ATOM     98  C29 ACD     1      24.110   2.270  22.810  1.00  0.00            
ATOM     99  H47 ACD     1      23.430   3.130  22.690  1.00  0.00            
ATOM    100  O24 ACD     1      25.150   2.590  23.770  1.00  0.00            
ATOM    101  C30 ACD     1      23.340   1.090  23.460  1.00  0.00            
ATOM    102  H48 ACD     1      22.750   0.550  22.710  1.00  0.00            
ATOM    103  H49 ACD     1      24.190   0.490  23.790  1.00  0.00            
ATOM    104  O25 ACD     1      22.570   1.570  24.610  1.00  0.00            
ATOM    105  H50 ACD     1      23.130   2.050  25.220  1.00  0.00            
ATOM    106  C31 ACD     1      25.600   3.040  20.870  1.00  0.00            
ATOM    107  H51 ACD     1      25.000   3.840  20.410  1.00  0.00            
ATOM    108  O26 ACD     1      26.330   2.460  19.780  1.00  0.00            
ATOM    109  H52 ACD     1      25.710   2.030  19.180  1.00  0.00            
ATOM    110  C32 ACD     1      26.480   3.540  21.980  1.00  0.00            
ATOM    111  H53 ACD     1      27.200   2.710  21.990  1.00  0.00            
ATOM    112  O27 ACD     1      27.110   4.800  21.570  1.00  0.00            
ATOM    113  H54 ACD     1      27.530   4.570  20.740  1.00  0.00            
ATOM    114  C33 ACD     1      25.890   3.730  23.370  1.00  0.00            
ATOM    115  H55 ACD     1      26.680   3.930  24.110  1.00  0.00            
ATOM    116  O28 ACD     1      24.950   4.840  23.330  1.00  0.00            
ATOM    117  C34 ACD     1      25.120   5.980  24.070  1.00  0.00            
ATOM    118  H56 ACD     1      25.960   5.860  24.760  1.00  0.00            
ATOM    119  C35 ACD     1      25.290   7.250  23.180  1.00  0.00            
ATOM    120  H57 ACD     1      24.460   7.220  22.470  1.00  0.00            
ATOM    121  O29 ACD     1      26.480   7.270  22.440  1.00  0.00            
ATOM    122  H58 ACD     1      26.660   6.480  21.920  1.00  0.00            
ATOM    123  C36 ACD     1      25.210   8.450  24.130  1.00  0.00            
ATOM    124  H59 ACD     1      26.050   8.340  24.830  1.00  0.00            
ATOM    125  O30 ACD     1      25.290   9.670  23.420  1.00  0.00            
ATOM    126  H60 ACD     1      26.120   9.600  22.930  1.00  0.00            
ATOM    127  N1  FC0     2      26.280  10.050  19.550  1.00  0.00            
ATOM    128  C1  FC0     2      25.440   8.990  19.270  1.00  0.00            
ATOM    129  C2  FC0     2      24.040   9.230  19.290  1.00  0.00            
ATOM    130  C3  FC0     2      23.170   8.100  19.100  1.00  0.00            
ATOM    131  C4  FC0     2      23.680   6.850  18.820  1.00  0.00            
ATOM    132  S1  FC0     2      22.560   5.530  18.460  1.00  0.00            
ATOM    133  O1  FC0     2      21.170   5.930  18.240  1.00  0.00            
ATOM    134  O2  FC0     2      23.230   4.630  17.490  1.00  0.00            
ATOM    135  N2  FC0     2      22.570   4.580  19.750  1.00  0.00            
ATOM    136  C5  FC0     2      21.880   4.830  20.860  1.00  0.00            
ATOM    137  N3  FC0     2      21.450   3.720  21.360  1.00  0.00            
ATOM    138  C6  FC0     2      20.750   3.790  22.500  1.00  0.00            
ATOM    139  C7  FC0     2      20.560   4.990  23.170  1.00  0.00            
ATOM    140  C8  FC0     2      21.070   6.080  22.560  1.00  0.00            
ATOM    141  N4  FC0     2      21.660   6.040  21.360  1.00  0.00            
ATOM    142  C9  FC0     2      25.080   6.660  18.780  1.00  0.00            
ATOM    143  C10 FC0     2      25.920   7.700  19.020  1.00  0.00            
ATOM    144  H1  FC0     2      25.940  10.820  20.110  1.00  0.00            
ATOM    145  H2  FC0     2      27.270   9.810  19.490  1.00  0.00            
ATOM    146  H3  FC0     2      23.630  10.230  19.410  1.00  0.00            
ATOM    147  H4  FC0     2      22.100   8.330  19.090  1.00  0.00            
ATOM    148  H5  FC0     2      22.670   3.580  19.620  1.00  0.00            
ATOM    149  H6  FC0     2      20.270   2.880  22.860  1.00  0.00            
ATOM    150  H7  FC0     2      19.990   5.090  24.080  1.00  0.00            
ATOM    151  H8  FC0     2      20.910   7.070  23.010  1.00  0.00            
ATOM    152  H9  FC0     2      25.430   5.650  18.570  1.00  0.00            
ATOM    153  H10 FC0     2      26.990   7.500  19.120  1.00  0.00            
TER
ENDMDL
MODEL        1
ATOM      1  H1  ACD     1      34.300  30.670  32.390  1.00  0.00            
ATOM      2  O1  ACD     1      34.480  29.730  32.430  1.00  0.00            
ATOM      3  C1  ACD     1      34.020  29.220  31.150  1.00  0.00            
ATOM      4  H2  ACD     1      34.780  29.460  30.400  1.00  0.00            
ATOM      5  H3  ACD     1      33.120  29.770  30.840  1.00  0.00            
ATOM      6  C2  ACD     1      33.720  27.730  31.110  1.00  0.00            
ATOM      7  H4  ACD     1      33.270  27.500  30.130  1.00  0.00            
ATOM      8  O2  ACD     1      34.870  26.800  31.170  1.00  0.00            
ATOM      9  C3  ACD     1      34.530  25.510  30.800  1.00  0.00            
ATOM     10  H5  ACD     1      35.450  24.910  30.880  1.00  0.00            
ATOM     11  O3  ACD     1      34.150  25.650  29.430  1.00  0.00            
ATOM     12  C4  ACD     1      34.970  24.940  28.550  1.00  0.00            
ATOM     13  H6  ACD     1      35.850  24.450  28.980  1.00  0.00            
ATOM     14  C5  ACD     1      34.210  23.870  27.800  1.00  0.00            
ATOM     15  H7  ACD     1      33.340  24.330  27.310  1.00  0.00            
ATOM     16  O4  ACD     1      33.820  22.960  28.760  1.00  0.00            
ATOM     17  H8  ACD     1      33.620  23.280  29.650  1.00  0.00            
ATOM     18  C6  ACD     1      35.070  23.120  26.820  1.00  0.00            
ATOM     19  H9  ACD     1      35.880  22.600  27.330  1.00  0.00            
ATOM     20  O5  ACD     1      34.370  22.040  26.170  1.00  0.00            
ATOM     21  H10 ACD     1      33.610  22.270  25.630  1.00  0.00            
ATOM     22  C7  ACD     1      35.510  24.080  25.730  1.00  0.00            
ATOM     23  H11 ACD     1      36.260  23.550  25.120  1.00  0.00            
ATOM     24  O6  ACD     1      36.190  25.220  26.300  1.00  0.00            
ATOM     25  C8  ACD     1      35.520  25.880  27.440  1.00  0.00            
ATOM     26  H12 ACD     1      34.740  26.520  27.010  1.00  0.00            
ATOM     27  C9  ACD     1      36.500  26.980  28.070  1.00  0.00            
ATOM     28  H13 ACD     1      35.920  27.510  28.840  1.00  0.00            
ATOM     29  H14 ACD     1      37.440  26.550  28.440  1.00  0.00            
ATOM     30  O7  ACD     1      36.810  27.960  27.070  1.00  0.00            
ATOM     31  H15 ACD     1      36.920  27.540  26.210  1.00  0.00            
ATOM     32  O8  ACD     1      34.410  24.480  24.910  1.00  0.00            
ATOM     33  C10 ACD     1      34.660  25.000  23.630  1.00  0.00            
ATOM     34  H16 ACD     1      35.160  24.240  23.000  1.00  0.00            
ATOM     35  C11 ACD     1      33.160  25.080  23.110  1.00  0.00            
ATOM     36  H17 ACD     1      32.520  25.430  23.930  1.00  0.00            
ATOM     37  O9  ACD     1      32.640  23.820  22.690  1.00  0.00            
ATOM     38  H18 ACD     1      32.400  23.270  23.440  1.00  0.00            
ATOM     39  C12 ACD     1      33.140  26.020  21.870  1.00  0.00            
ATOM     40  H19 ACD     1      33.830  25.540  21.170  1.00  0.00            
ATOM     41  O10 ACD     1      31.850  26.080  21.330  1.00  0.00            
ATOM     42  H20 ACD     1      31.470  25.200  21.430  1.00  0.00            
ATOM     43  C13 ACD     1      33.630  27.400  22.230  1.00  0.00            
ATOM     44  H21 ACD     1      33.490  28.070  21.380  1.00  0.00            
ATOM     45  O11 ACD     1      35.030  27.340  22.470  1.00  0.00            
ATOM     46  C14 ACD     1      35.390  26.400  23.550  1.00  0.00            
ATOM     47  H22 ACD     1      35.100  26.760  24.550  1.00  0.00            
ATOM     48  C15 ACD     1      36.930  26.260  23.480  1.00  0.00            
ATOM     49  H23 ACD     1      37.170  25.300  23.960  1.00  0.00            
ATOM     50  H24 ACD     1      37.360  26.430  22.480  1.00  0.00            
ATOM     51  O12 ACD     1      37.460  27.350  24.210  1.00  0.00            
ATOM     52  H25 ACD     1      38.400  27.430  24.030  1.00  0.00            
ATOM     53  O13 ACD     1      32.900  28.000  23.260  1.00  0.00            
ATOM     54  C16 ACD     1      32.410  29.380  23.040  1.00  0.00            
ATOM     55  H26 ACD     1      32.810  29.770  22.090  1.00  0.00            
ATOM     56  C17 ACD     1      30.910  29.230  22.980  1.00  0.00            
ATOM     57  H27 ACD     1      30.530  28.590  23.790  1.00  0.00            
ATOM     58  O14 ACD     1      30.550  28.690  21.720  1.00  0.00            
ATOM     59  H28 ACD     1      30.810  27.770  21.690  1.00  0.00            
ATOM     60  C18 ACD     1      30.150  30.570  23.160  1.00  0.00            
ATOM     61  H29 ACD     1      30.180  31.170  22.240  1.00  0.00            
ATOM     62  O15 ACD     1      28.740  30.240  23.380  1.00  0.00            
ATOM     63  H30 ACD     1      28.540  29.500  22.790  1.00  0.00            
ATOM     64  C19 ACD     1      30.750  31.390  24.270  1.00  0.00            
ATOM     65  H31 ACD     1      30.380  32.420  24.240  1.00  0.00            
ATOM     66  O16 ACD     1      32.090  31.580  23.950  1.00  0.00            
ATOM     67  C20 ACD     1      32.830  30.310  24.090  1.00  0.00            
ATOM     68  H32 ACD     1      32.700  29.830  25.070  1.00  0.00            
ATOM     69  C21 ACD     1      34.320  30.640  23.980  1.00  0.00            
ATOM     70  H33 ACD     1      34.830  29.680  23.820  1.00  0.00            
ATOM     71  H34 ACD     1      34.550  31.230  23.090  1.00  0.00            
ATOM     72  O17 ACD     1      34.810  31.130  25.230  1.00  0.00            
ATOM     73  H35 ACD     1      35.510  30.500  25.410  1.00  0.00            
ATOM     74  O18 ACD     1      30.560  30.790  25.460  1.00  0.00            
ATOM     75  C22 ACD     1      29.860  31.520  26.370  1.00  0.00            
ATOM     76  H36 ACD     1      29.760  32.590  26.150  1.00  0.00            
ATOM     77  C23 ACD     1      28.400  30.950  26.650  1.00  0.00            
ATOM     78  H37 ACD     1      28.500  29.900  26.930  1.00  0.00            
ATOM     79  O19 ACD     1      27.560  31.050  25.550  1.00  0.00            
ATOM     80  H38 ACD     1      28.090  30.610  24.880  1.00  0.00            
ATOM     81  C24 ACD     1      27.750  31.720  27.830  1.00  0.00            
ATOM     82  H39 ACD     1      27.530  32.750  27.510  1.00  0.00            
ATOM     83  O20 ACD     1      26.540  31.080  28.110  1.00  0.00            
ATOM     84  H40 ACD     1      26.790  30.360  28.690  1.00  0.00            
ATOM     85  C25 ACD     1      28.620  31.760  29.050  1.00  0.00            
ATOM     86  H41 ACD     1      28.140  32.310  29.870  1.00  0.00            
ATOM     87  O21 ACD     1      29.930  32.300  28.710  1.00  0.00            
ATOM     88  C26 ACD     1      30.640  31.510  27.740  1.00  0.00            
ATOM     89  H42 ACD     1      30.730  30.500  28.170  1.00  0.00            
ATOM     90  C27 ACD     1      32.090  31.980  27.580  1.00  0.00            
ATOM     91  H43 ACD     1      32.560  31.440  26.750  1.00  0.00            
ATOM     92  H44 ACD     1      32.130  33.060  27.360  1.00  0.00            
ATOM     93  O22 ACD     1      32.820  31.820  28.760  1.00  0.00            
ATOM     94  H45 ACD     1      32.290  32.280  29.410  1.00  0.00            
ATOM     95  O23 ACD     1      28.940  30.420  29.480  1.00  0.00            
ATOM     96  C28 ACD     1      29.180  30.240  30.910  1.00  0.00            
ATOM     97  H46 ACD     1      28.450  30.830  31.470  1.00  0.00            
ATOM     98  C29 ACD     1      30.630  30.760  31.300  1.00  0.00            
ATOM     99  H47 ACD     1      31.290  30.500  30.460  1.00  0.00            
ATOM    100  O24 ACD     1      31.260  30.170  32.540  1.00  0.00            
ATOM    101  C30 ACD     1      30.680  32.250  31.680  1.00  0.00            
ATOM    102  H48 ACD     1      29.820  32.670  31.150  1.00  0.00            
ATOM    103  H49 ACD     1      30.600  32.260  32.780  1.00  0.00            
ATOM    104  O25 ACD     1      31.890  32.850  31.310  1.00  0.00            
ATOM    105  H50 ACD     1      32.530  32.500  31.940  1.00  0.00            
ATOM    106  C31 ACD     1      28.900  28.770  31.370  1.00  0.00            
ATOM    107  H51 ACD     1      29.200  28.020  30.620  1.00  0.00            
ATOM    108  O26 ACD     1      27.520  28.650  31.490  1.00  0.00            
ATOM    109  H52 ACD     1      27.480  27.840  32.000  1.00  0.00            
ATOM    110  C32 ACD     1      29.490  28.580  32.750  1.00  0.00            
ATOM    111  H53 ACD     1      29.140  29.410  33.370  1.00  0.00            
ATOM    112  O27 ACD     1      29.130  27.320  33.260  1.00  0.00            
ATOM    113  H54 ACD     1      29.780  26.740  32.850  1.00  0.00            
ATOM    114  C33 ACD     1      31.010  28.780  32.740  1.00  0.00            
ATOM    115  H55 ACD     1      31.400  28.440  33.700  1.00  0.00            
ATOM    116  O28 ACD     1      31.470  27.940  31.750  1.00  0.00            
ATOM    117  C34 ACD     1      32.730  27.300  32.140  1.00  0.00            
ATOM    118  H56 ACD     1      33.050  27.510  33.170  1.00  0.00            
ATOM    119  C35 ACD     1      32.310  25.840  31.790  1.00  0.00            
ATOM    120  H57 ACD     1      31.780  25.940  30.830  1.00  0.00            
ATOM    121  O29 ACD     1      31.350  25.430  32.880  1.00  0.00            
ATOM    122  H58 ACD     1      31.070  24.540  32.680  1.00  0.00            
ATOM    123  C36 ACD     1      33.440  24.870  31.650  1.00  0.00            
ATOM    124  H59 ACD     1      33.810  24.740  32.670  1.00  0.00            
ATOM    125  O30 ACD     1      33.050  23.590  31.230  1.00  0.00            
ATOM    126  H60 ACD     1      32.950  23.080  32.030  1.00  0.00            
ATOM    127  N1  FC0     2      27.670  27.950  22.280  1.00  0.00            
ATOM    128  C1  FC0     2      28.090  27.170  23.280  1.00  0.00            
ATOM    129  C2  FC0     2      28.620  25.880  22.990  1.00  0.00            
ATOM    130  C3  FC0     2      28.750  24.940  23.950  1.00  0.00            
ATOM    131  C4  FC0     2      28.590  25.270  25.320  1.00  0.00            
ATOM    132  S1  FC0     2      28.990  24.140  26.700  1.00  0.00            
ATOM    133  O1  FC0     2      27.920  24.250  27.660  1.00  0.00            
ATOM    134  O2  FC0     2      29.490  22.820  26.140  1.00  0.00            
ATOM    135  N2  FC0     2      30.270  24.690  27.700  1.00  0.00            
ATOM    136  C5  FC0     2      30.850  25.850  27.580  1.00  0.00            
ATOM    137  N3  FC0     2      30.560  26.690  28.530  1.00  0.00            
ATOM    138  C6  FC0     2      31.140  27.830  28.430  1.00  0.00            
ATOM    139  C7  FC0     2      32.070  28.070  27.370  1.00  0.00            
ATOM    140  C8  FC0     2      32.340  27.060  26.470  1.00  0.00            
ATOM    141  N4  FC0     2      31.710  25.910  26.600  1.00  0.00            
ATOM    142  C9  FC0     2      28.170  26.600  25.670  1.00  0.00            
ATOM    143  C10 FC0     2      27.860  27.490  24.620  1.00  0.00            
ATOM    144  H1  FC0     2      26.800  28.450  22.410  1.00  0.00            
ATOM    145  H2  FC0     2      27.820  27.560  21.360  1.00  0.00            
ATOM    146  H3  FC0     2      28.720  25.600  21.950  1.00  0.00            
ATOM    147  H4  FC0     2      28.950  23.910  23.670  1.00  0.00            
ATOM    148  H5  FC0     2      29.850  24.640  28.610  1.00  0.00            
ATOM    149  H6  FC0     2      30.870  28.590  29.160  1.00  0.00            
ATOM    150  H7  FC0     2      32.470  29.060  27.210  1.00  0.00            
ATOM    151  H8  FC0     2      32.990  27.170  25.600  1.00  0.00            
ATOM    152  H9  FC0     2      28.040  26.910  26.700  1.00  0.00            
ATOM    153  H10 FC0     2      27.370  28.400  24.940  1.00  0.00            
TER
ENDMDL
MODEL        1
ATOM      1  H1  ACD     1      25.570  17.300  12.750  1.00  0.00            
ATOM      2  O1  ACD     1      24.770  17.270  12.220  1.00  0.00            
ATOM      3  C1  ACD     1      24.570  18.680  11.930  1.00  0.00            
ATOM      4  H2  ACD     1      25.060  18.890  10.970  1.00  0.00            
ATOM      5  H3  ACD     1      25.000  19.220  12.780  1.00  0.00            
ATOM      6  C2  ACD     1      23.010  18.980  11.940  1.00  0.00            
ATOM      7  H4  ACD     1      22.790  20.050  11.770  1.00  0.00            
ATOM      8  O2  ACD     1      22.300  18.140  10.960  1.00  0.00            
ATOM      9  C3  ACD     1      20.930  18.310  10.810  1.00  0.00            
ATOM     10  H5  ACD     1      20.530  17.670  10.010  1.00  0.00            
ATOM     11  O3  ACD     1      20.640  19.680  10.680  1.00  0.00            
ATOM     12  C4  ACD     1      20.210  20.020   9.320  1.00  0.00            
ATOM     13  H6  ACD     1      20.000  19.140   8.700  1.00  0.00            
ATOM     14  C5  ACD     1      18.820  20.710   9.420  1.00  0.00            
ATOM     15  H7  ACD     1      18.850  21.400  10.270  1.00  0.00            
ATOM     16  O4  ACD     1      17.790  19.740   9.770  1.00  0.00            
ATOM     17  H8  ACD     1      17.540  19.290   8.960  1.00  0.00            
ATOM     18  C6  ACD     1      18.480  21.550   8.160  1.00  0.00            
ATOM     19  H9  ACD     1      18.310  20.990   7.230  1.00  0.00            
ATOM     20  O5  ACD     1      17.310  22.380   8.380  1.00  0.00            
ATOM     21  H10 ACD     1      16.540  21.840   8.590  1.00  0.00            
ATOM     22  C7  ACD     1      19.690  22.400   7.850  1.00  0.00            
ATOM     23  H11 ACD     1      19.530  22.980   6.930  1.00  0.00            
ATOM     24  O6  ACD     1      20.710  21.480   7.460  1.00  0.00            
ATOM     25  C8  ACD     1      21.290  20.770   8.550  1.00  0.00            
ATOM     26  H12 ACD     1      21.710  21.540   9.220  1.00  0.00            
ATOM     27  C9  ACD     1      22.260  19.800   8.010  1.00  0.00            
ATOM     28  H13 ACD     1      22.680  19.110   8.750  1.00  0.00            
ATOM     29  H14 ACD     1      21.630  19.240   7.300  1.00  0.00            
ATOM     30  O7  ACD     1      23.380  20.480   7.470  1.00  0.00            
ATOM     31  H15 ACD     1      23.100  21.020   6.720  1.00  0.00            
ATOM     32  O8  ACD     1      20.090  23.240   8.900  1.00  0.00            
ATOM     33  C10 ACD     1      20.220  24.630   8.610  1.00  0.00            
ATOM     34  H16 ACD     1      20.120  24.770   7.530  1.00  0.00            
ATOM     35  C11 ACD     1      19.080  25.420   9.190  1.00  0.00            
ATOM     36  H17 ACD     1      19.050  25.230  10.270  1.00  0.00            
ATOM     37  O9  ACD     1      17.860  25.090   8.520  1.00  0.00            
ATOM     38  H18 ACD     1      17.770  24.150   8.380  1.00  0.00            
ATOM     39  C12 ACD     1      19.270  26.970   9.080  1.00  0.00            
ATOM     40  H19 ACD     1      19.280  27.240   8.020  1.00  0.00            
ATOM     41  O10 ACD     1      18.340  27.780   9.900  1.00  0.00            
ATOM     42  H20 ACD     1      17.660  27.150  10.170  1.00  0.00            
ATOM     43  C13 ACD     1      20.670  27.290   9.620  1.00  0.00            
ATOM     44  H21 ACD     1      20.810  28.360   9.430  1.00  0.00            
ATOM     45  O11 ACD     1      21.740  26.560   8.920  1.00  0.00            
ATOM     46  C14 ACD     1      21.570  25.140   9.040  1.00  0.00            
ATOM     47  H22 ACD     1      21.660  25.000  10.120  1.00  0.00            
ATOM     48  C15 ACD     1      22.640  24.430   8.170  1.00  0.00            
ATOM     49  H23 ACD     1      22.400  23.370   8.080  1.00  0.00            
ATOM     50  H24 ACD     1      22.620  24.960   7.210  1.00  0.00            
ATOM     51  O12 ACD     1      23.970  24.470   8.710  1.00  0.00            
ATOM     52  H25 ACD     1      24.420  23.720   8.310  1.00  0.00            
ATOM     53  O13 ACD     1      20.800  27.140  11.020  1.00  0.00            
ATOM     54  C16 ACD     1      21.090  28.360  11.770  1.00  0.00            
ATOM     55  H26 ACD     1      20.960  29.220  11.100  1.00  0.00            
ATOM     56  C17 ACD     1      20.080  28.500  12.960  1.00  0.00            
ATOM     57  H27 ACD     1      19.960  27.480  13.330  1.00  0.00            
ATOM     58  O14 ACD     1      18.810  28.960  12.520  1.00  0.00            
ATOM     59  H28 ACD     1      18.640  28.500  11.700  1.00  0.00            
ATOM     60  C18 ACD     1      20.610  29.370  14.080  1.00  0.00            
ATOM     61  H29 ACD     1      20.660  30.410  13.750  1.00  0.00            
ATOM     62  O15 ACD     1      19.750  29.430  15.280  1.00  0.00            
ATOM     63  H30 ACD     1      19.730  28.550  15.670  1.00  0.00            
ATOM     64  C19 ACD     1      22.000  28.960  14.500  1.00  0.00            
ATOM     65  H31 ACD     1      22.340  29.510  15.380  1.00  0.00            
ATOM     66  O16 ACD     1      22.780  29.320  13.320  1.00  0.00            
ATOM     67  C20 ACD     1      22.580  28.390  12.220  1.00  0.00            
ATOM     68  H32 ACD     1      22.920  27.420  12.580  1.00  0.00            
ATOM     69  C21 ACD     1      23.450  28.820  11.090  1.00  0.00            
ATOM     70  H33 ACD     1      24.530  28.660  11.200  1.00  0.00            
ATOM     71  H34 ACD     1      23.320  28.170  10.210  1.00  0.00            
ATOM     72  O17 ACD     1      23.160  30.130  10.740  1.00  0.00            
ATOM     73  H35 ACD     1      23.770  30.360  10.020  1.00  0.00            
ATOM     74  O18 ACD     1      21.950  27.520  14.770  1.00  0.00            
ATOM     75  C22 ACD     1      22.030  27.090  16.130  1.00  0.00            
ATOM     76  H36 ACD     1      21.890  27.950  16.800  1.00  0.00            
ATOM     77  C23 ACD     1      20.880  26.070  16.330  1.00  0.00            
ATOM     78  H37 ACD     1      20.840  25.460  15.410  1.00  0.00            
ATOM     79  O19 ACD     1      19.660  26.790  16.360  1.00  0.00            
ATOM     80  H38 ACD     1      18.930  26.180  16.440  1.00  0.00            
ATOM     81  C24 ACD     1      21.150  25.210  17.490  1.00  0.00            
ATOM     82  H39 ACD     1      21.020  25.920  18.300  1.00  0.00            
ATOM     83  O20 ACD     1      20.200  24.150  17.630  1.00  0.00            
ATOM     84  H40 ACD     1      20.600  23.460  17.090  1.00  0.00            
ATOM     85  C25 ACD     1      22.550  24.570  17.360  1.00  0.00            
ATOM     86  H41 ACD     1      22.690  24.010  18.300  1.00  0.00            
ATOM     87  O21 ACD     1      23.550  25.560  17.270  1.00  0.00            
ATOM     88  C26 ACD     1      23.430  26.470  16.200  1.00  0.00            
ATOM     89  H42 ACD     1      23.450  25.890  15.270  1.00  0.00            
ATOM     90  C27 ACD     1      24.470  27.470  16.330  1.00  0.00            
ATOM     91  H43 ACD     1      25.410  26.910  16.230  1.00  0.00            
ATOM     92  H44 ACD     1      24.350  28.040  15.400  1.00  0.00            
ATOM     93  O22 ACD     1      24.410  28.360  17.490  1.00  0.00            
ATOM     94  H45 ACD     1      24.370  29.240  17.100  1.00  0.00            
ATOM     95  O23 ACD     1      22.560  23.700  16.190  1.00  0.00            
ATOM     96  C28 ACD     1      23.250  22.430  16.370  1.00  0.00            
ATOM     97  H46 ACD     1      23.910  22.480  17.240  1.00  0.00            
ATOM     98  C29 ACD     1      23.940  22.140  15.020  1.00  0.00            
ATOM     99  H47 ACD     1      23.080  22.270  14.350  1.00  0.00            
ATOM    100  O24 ACD     1      24.430  20.790  14.950  1.00  0.00            
ATOM    101  C30 ACD     1      25.140  23.110  14.790  1.00  0.00            
ATOM    102  H48 ACD     1      25.580  22.900  13.810  1.00  0.00            
ATOM    103  H49 ACD     1      24.750  24.130  14.800  1.00  0.00            
ATOM    104  O25 ACD     1      26.110  22.890  15.770  1.00  0.00            
ATOM    105  H50 ACD     1      26.560  23.720  15.910  1.00  0.00            
ATOM    106  C31 ACD     1      22.230  21.360  16.610  1.00  0.00            
ATOM    107  H51 ACD     1      21.460  21.420  15.830  1.00  0.00            
ATOM    108  O26 ACD     1      21.650  21.560  17.850  1.00  0.00            
ATOM    109  H52 ACD     1      20.890  20.980  17.770  1.00  0.00            
ATOM    110  C32 ACD     1      22.850  20.040  16.530  1.00  0.00            
ATOM    111  H53 ACD     1      23.520  19.830  17.370  1.00  0.00            
ATOM    112  O27 ACD     1      21.820  19.090  16.720  1.00  0.00            
ATOM    113  H54 ACD     1      21.150  19.310  16.070  1.00  0.00            
ATOM    114  C33 ACD     1      23.490  19.790  15.190  1.00  0.00            
ATOM    115  H55 ACD     1      24.030  18.830  15.170  1.00  0.00            
ATOM    116  O28 ACD     1      22.550  19.860  14.160  1.00  0.00            
ATOM    117  C34 ACD     1      22.390  18.690  13.350  1.00  0.00            
ATOM    118  H56 ACD     1      22.810  17.750  13.720  1.00  0.00            
ATOM    119  C35 ACD     1      20.890  18.530  13.350  1.00  0.00            
ATOM    120  H57 ACD     1      20.590  19.570  13.160  1.00  0.00            
ATOM    121  O29 ACD     1      20.380  17.940  14.570  1.00  0.00            
ATOM    122  H58 ACD     1      20.820  17.090  14.680  1.00  0.00            
ATOM    123  C36 ACD     1      20.370  17.780  12.160  1.00  0.00            
ATOM    124  H59 ACD     1      20.670  16.730  12.240  1.00  0.00            
ATOM    125  O30 ACD     1      18.930  17.850  12.100  1.00  0.00            
ATOM    126  H60 ACD     1      18.690  18.750  11.870  1.00  0.00            
ATOM    127  N1  FC0     2      15.930  26.890  12.010  1.00  0.00            
ATOM    128  C1  FC0     2      16.530  25.700  12.370  1.00  0.00            
ATOM    129  C2  FC0     2      17.450  25.680  13.400  1.00  0.00            
ATOM    130  C3  FC0     2      18.160  24.520  13.710  1.00  0.00            
ATOM    131  C4  FC0     2      17.890  23.340  12.980  1.00  0.00            
ATOM    132  S1  FC0     2      18.830  21.850  13.250  1.00  0.00            
ATOM    133  O1  FC0     2      19.430  21.920  14.570  1.00  0.00            
ATOM    134  O2  FC0     2      18.200  20.640  12.740  1.00  0.00            
ATOM    135  N2  FC0     2      20.180  21.880  12.330  1.00  0.00            
ATOM    136  C5  FC0     2      21.170  22.750  12.260  1.00  0.00            
ATOM    137  N3  FC0     2      21.010  23.940  12.840  1.00  0.00            
ATOM    138  C6  FC0     2      22.070  24.730  12.850  1.00  0.00            
ATOM    139  C7  FC0     2      23.260  24.350  12.230  1.00  0.00            
ATOM    140  C8  FC0     2      23.370  23.060  11.750  1.00  0.00            
ATOM    141  N4  FC0     2      22.330  22.270  11.760  1.00  0.00            
ATOM    142  C9  FC0     2      16.940  23.350  11.930  1.00  0.00            
ATOM    143  C10 FC0     2      16.220  24.530  11.650  1.00  0.00            
ATOM    144  H1  FC0     2      15.060  26.880  11.490  1.00  0.00            
ATOM    145  H2  FC0     2      16.050  27.670  12.650  1.00  0.00            
ATOM    146  H3  FC0     2      17.640  26.580  13.970  1.00  0.00            
ATOM    147  H4  FC0     2      18.930  24.480  14.470  1.00  0.00            
ATOM    148  H5  FC0     2      20.260  21.160  11.630  1.00  0.00            
ATOM    149  H6  FC0     2      22.040  25.720  13.310  1.00  0.00            
ATOM    150  H7  FC0     2      24.090  25.030  12.120  1.00  0.00            
ATOM    151  H8  FC0     2      24.270  22.860  11.160  1.00  0.00            
ATOM    152  H9  FC0     2      16.730  22.430  11.390  1.00  0.00            
ATOM    153  H10 FC0     2      15.460  24.630  10.880  1.00  0.00            
TER
ENDMDL
MODEL        1
ATOM      1  H1  ACD     1      22.590  15.550   9.040  1.00  0.00            
ATOM      2  O1  ACD     1      23.090  15.800   9.830  1.00  0.00            
ATOM      3  C1  ACD     1      22.930  17.270   9.980  1.00  0.00            
ATOM      4  H2  ACD     1      23.420  17.780   9.140  1.00  0.00            
ATOM      5  H3  ACD     1      23.390  17.570  10.930  1.00  0.00            
ATOM      6  C2  ACD     1      21.450  17.660  10.120  1.00  0.00            
ATOM      7  H4  ACD     1      21.380  18.750  10.190  1.00  0.00            
ATOM      8  O2  ACD     1      20.800  17.240   8.920  1.00  0.00            
ATOM      9  C3  ACD     1      19.390  17.430   8.870  1.00  0.00            
ATOM     10  H5  ACD     1      18.910  17.060   7.960  1.00  0.00            
ATOM     11  O3  ACD     1      19.030  18.760   9.010  1.00  0.00            
ATOM     12  C4  ACD     1      18.620  19.380   7.790  1.00  0.00            
ATOM     13  H6  ACD     1      18.880  18.800   6.900  1.00  0.00            
ATOM     14  C5  ACD     1      17.070  19.650   7.800  1.00  0.00            
ATOM     15  H7  ACD     1      16.830  20.150   8.750  1.00  0.00            
ATOM     16  O4  ACD     1      16.350  18.370   7.710  1.00  0.00            
ATOM     17  H8  ACD     1      15.410  18.470   7.890  1.00  0.00            
ATOM     18  C6  ACD     1      16.680  20.600   6.700  1.00  0.00            
ATOM     19  H9  ACD     1      16.910  20.010   5.810  1.00  0.00            
ATOM     20  O5  ACD     1      15.330  21.110   6.760  1.00  0.00            
ATOM     21  H10 ACD     1      14.720  20.390   6.930  1.00  0.00            
ATOM     22  C7  ACD     1      17.560  21.810   6.650  1.00  0.00            
ATOM     23  H11 ACD     1      17.250  22.380   5.770  1.00  0.00            
ATOM     24  O6  ACD     1      18.880  21.390   6.440  1.00  0.00            
ATOM     25  C8  ACD     1      19.390  20.680   7.620  1.00  0.00            
ATOM     26  H12 ACD     1      19.330  21.340   8.490  1.00  0.00            
ATOM     27  C9  ACD     1      20.910  20.350   7.430  1.00  0.00            
ATOM     28  H13 ACD     1      21.270  19.710   8.250  1.00  0.00            
ATOM     29  H14 ACD     1      21.060  19.860   6.460  1.00  0.00            
ATOM     30  O7  ACD     1      21.800  21.520   7.380  1.00  0.00            
ATOM     31  H15 ACD     1      22.690  21.200   7.540  1.00  0.00            
ATOM     32  O8  ACD     1      17.450  22.570   7.860  1.00  0.00            
ATOM     33  C10 ACD     1      17.150  24.030   7.690  1.00  0.00            
ATOM     34  H16 ACD     1      16.860  24.260   6.660  1.00  0.00            
ATOM     35  C11 ACD     1      15.970  24.380   8.510  1.00  0.00            
ATOM     36  H17 ACD     1      16.120  23.960   9.520  1.00  0.00            
ATOM     37  O9  ACD     1      14.730  23.860   7.920  1.00  0.00            
ATOM     38  H18 ACD     1      14.940  22.920   7.950  1.00  0.00            
ATOM     39  C12 ACD     1      15.830  25.910   8.600  1.00  0.00            
ATOM     40  H19 ACD     1      15.700  26.240   7.560  1.00  0.00            
ATOM     41  O10 ACD     1      14.720  26.250   9.450  1.00  0.00            
ATOM     42  H20 ACD     1      14.070  25.540   9.440  1.00  0.00            
ATOM     43  C13 ACD     1      17.160  26.540   9.130  1.00  0.00            
ATOM     44  H21 ACD     1      17.000  27.610   9.010  1.00  0.00            
ATOM     45  O11 ACD     1      18.190  26.220   8.270  1.00  0.00            
ATOM     46  C14 ACD     1      18.450  24.750   8.140  1.00  0.00            
ATOM     47  H22 ACD     1      18.720  24.320   9.110  1.00  0.00            
ATOM     48  C15 ACD     1      19.650  24.650   7.230  1.00  0.00            
ATOM     49  H23 ACD     1      19.970  23.630   6.990  1.00  0.00            
ATOM     50  H24 ACD     1      19.390  25.210   6.330  1.00  0.00            
ATOM     51  O12 ACD     1      20.790  25.330   7.810  1.00  0.00            
ATOM     52  H25 ACD     1      20.940  26.180   7.390  1.00  0.00            
ATOM     53  O13 ACD     1      17.490  26.160  10.460  1.00  0.00            
ATOM     54  C16 ACD     1      17.780  27.200  11.360  1.00  0.00            
ATOM     55  H26 ACD     1      17.150  28.070  11.120  1.00  0.00            
ATOM     56  C17 ACD     1      17.180  26.710  12.690  1.00  0.00            
ATOM     57  H27 ACD     1      17.320  25.640  12.910  1.00  0.00            
ATOM     58  O14 ACD     1      15.740  26.950  12.570  1.00  0.00            
ATOM     59  H28 ACD     1      15.440  26.570  11.740  1.00  0.00            
ATOM     60  C18 ACD     1      17.900  27.380  13.820  1.00  0.00            
ATOM     61  H29 ACD     1      17.790  28.450  13.640  1.00  0.00            
ATOM     62  O15 ACD     1      17.420  26.910  15.090  1.00  0.00            
ATOM     63  H30 ACD     1      17.320  25.960  14.990  1.00  0.00            
ATOM     64  C19 ACD     1      19.390  27.100  13.740  1.00  0.00            
ATOM     65  H31 ACD     1      19.880  27.580  14.580  1.00  0.00            
ATOM     66  O16 ACD     1      19.930  27.850  12.650  1.00  0.00            
ATOM     67  C20 ACD     1      19.350  27.440  11.380  1.00  0.00            
ATOM     68  H32 ACD     1      19.880  26.490  11.250  1.00  0.00            
ATOM     69  C21 ACD     1      19.860  28.350  10.290  1.00  0.00            
ATOM     70  H33 ACD     1      20.950  28.440  10.400  1.00  0.00            
ATOM     71  H34 ACD     1      19.660  27.860   9.330  1.00  0.00            
ATOM     72  O17 ACD     1      19.340  29.700  10.210  1.00  0.00            
ATOM     73  H35 ACD     1      19.070  29.800   9.290  1.00  0.00            
ATOM     74  O18 ACD     1      19.620  25.650  13.670  1.00  0.00            
ATOM     75  C22 ACD     1      19.800  24.890  14.890  1.00  0.00            
ATOM     76  H36 ACD     1      19.610  25.610  15.690  1.00  0.00            
ATOM     77  C23 ACD     1      18.690  23.790  15.040  1.00  0.00            
ATOM     78  H37 ACD     1      18.760  23.160  14.140  1.00  0.00            
ATOM     79  O19 ACD     1      17.390  24.290  15.280  1.00  0.00            
ATOM     80  H38 ACD     1      16.820  23.590  15.640  1.00  0.00            
ATOM     81  C24 ACD     1      19.070  22.750  16.120  1.00  0.00            
ATOM     82  H39 ACD     1      19.050  23.330  17.050  1.00  0.00            
ATOM     83  O20 ACD     1      18.130  21.660  15.980  1.00  0.00            
ATOM     84  H40 ACD     1      18.020  21.510  15.030  1.00  0.00            
ATOM     85  C25 ACD     1      20.530  22.300  15.980  1.00  0.00            
ATOM     86  H41 ACD     1      20.820  21.690  16.840  1.00  0.00            
ATOM     87  O21 ACD     1      21.460  23.360  15.970  1.00  0.00            
ATOM     88  C26 ACD     1      21.260  24.310  14.890  1.00  0.00            
ATOM     89  H42 ACD     1      21.360  23.840  13.900  1.00  0.00            
ATOM     90  C27 ACD     1      22.370  25.360  15.040  1.00  0.00            
ATOM     91  H43 ACD     1      23.340  24.850  15.070  1.00  0.00            
ATOM     92  H44 ACD     1      22.440  25.980  14.140  1.00  0.00            
ATOM     93  O22 ACD     1      22.050  26.260  16.120  1.00  0.00            
ATOM     94  H45 ACD     1      22.210  25.880  16.990  1.00  0.00            
ATOM     95  O23 ACD     1      20.720  21.480  14.840  1.00  0.00            
ATOM     96  C28 ACD     1      21.460  20.190  14.850  1.00  0.00            
ATOM     97  H46 ACD     1      22.150  20.240  15.710  1.00  0.00            
ATOM     98  C29 ACD     1      22.240  20.080  13.590  1.00  0.00            
ATOM     99  H47 ACD     1      21.570  20.240  12.730  1.00  0.00            
ATOM    100  O24 ACD     1      22.760  18.790  13.510  1.00  0.00            
ATOM    101  C30 ACD     1      23.430  21.000  13.660  1.00  0.00            
ATOM    102  H48 ACD     1      23.970  20.910  12.710  1.00  0.00            
ATOM    103  H49 ACD     1      23.260  22.070  13.870  1.00  0.00            
ATOM    104  O25 ACD     1      24.290  20.650  14.730  1.00  0.00            
ATOM    105  H50 ACD     1      24.760  19.870  14.420  1.00  0.00            
ATOM    106  C31 ACD     1      20.350  19.080  14.960  1.00  0.00            
ATOM    107  H51 ACD     1      19.690  19.100  14.080  1.00  0.00            
ATOM    108  O26 ACD     1      19.600  19.230  16.210  1.00  0.00            
ATOM    109  H52 ACD     1      19.060  20.030  16.140  1.00  0.00            
ATOM    110  C32 ACD     1      21.070  17.690  14.830  1.00  0.00            
ATOM    111  H53 ACD     1      21.810  17.530  15.630  1.00  0.00            
ATOM    112  O27 ACD     1      20.050  16.680  14.870  1.00  0.00            
ATOM    113  H54 ACD     1      19.500  16.760  14.080  1.00  0.00            
ATOM    114  C33 ACD     1      21.800  17.740  13.490  1.00  0.00            
ATOM    115  H55 ACD     1      22.320  16.810  13.240  1.00  0.00            
ATOM    116  O28 ACD     1      20.910  18.100  12.420  1.00  0.00            
ATOM    117  C34 ACD     1      20.740  17.130  11.400  1.00  0.00            
ATOM    118  H56 ACD     1      21.170  16.160  11.680  1.00  0.00            
ATOM    119  C35 ACD     1      19.190  16.940  11.340  1.00  0.00            
ATOM    120  H57 ACD     1      18.670  17.900  11.490  1.00  0.00            
ATOM    121  O29 ACD     1      18.790  15.980  12.290  1.00  0.00            
ATOM    122  H58 ACD     1      17.870  15.740  12.210  1.00  0.00            
ATOM    123  C36 ACD     1      18.720  16.580   9.970  1.00  0.00            
ATOM    124  H59 ACD     1      19.040  15.550   9.760  1.00  0.00            
ATOM    125  O30 ACD     1      17.330  16.590   9.890  1.00  0.00            
ATOM    126  H60 ACD     1      17.040  17.500   9.930  1.00  0.00            
ATOM    127  N1  FC0     2      12.660  24.200  10.320  1.00  0.00            
ATOM    128  C1  FC0     2      13.710  23.360  10.740  1.00  0.00            
ATOM    129  C2  FC0     2      14.610  23.740  11.740  1.00  0.00            
ATOM    130  C3  FC0     2      15.690  22.870  11.990  1.00  0.00            
ATOM    131  C4  FC0     2      15.760  21.630  11.390  1.00  0.00            
ATOM    132  S1  FC0     2      17.090  20.510  11.990  1.00  0.00            
ATOM    133  O1  FC0     2      17.620  21.000  13.290  1.00  0.00            
ATOM    134  O2  FC0     2      16.680  19.090  11.900  1.00  0.00            
ATOM    135  N2  FC0     2      18.360  20.710  10.950  1.00  0.00            
ATOM    136  C5  FC0     2      19.330  21.530  10.920  1.00  0.00            
ATOM    137  N3  FC0     2      19.100  22.770  11.240  1.00  0.00            
ATOM    138  C6  FC0     2      20.200  23.560  11.310  1.00  0.00            
ATOM    139  C7  FC0     2      21.390  23.010  10.900  1.00  0.00            
ATOM    140  C8  FC0     2      21.490  21.680  10.440  1.00  0.00            
ATOM    141  N4  FC0     2      20.410  20.910  10.580  1.00  0.00            
ATOM    142  C9  FC0     2      14.860  21.310  10.330  1.00  0.00            
ATOM    143  C10 FC0     2      13.800  22.180  10.070  1.00  0.00            
ATOM    144  H1  FC0     2      11.920  23.750   9.790  1.00  0.00            
ATOM    145  H2  FC0     2      12.450  25.020  10.880  1.00  0.00            
ATOM    146  H3  FC0     2      14.630  24.740  12.170  1.00  0.00            
ATOM    147  H4  FC0     2      16.420  23.250  12.700  1.00  0.00            
ATOM    148  H5  FC0     2      18.750  19.790  10.770  1.00  0.00            
ATOM    149  H6  FC0     2      20.090  24.620  11.550  1.00  0.00            
ATOM    150  H7  FC0     2      22.330  23.550  10.870  1.00  0.00            
ATOM    151  H8  FC0     2      22.440  21.320  10.050  1.00  0.00            
ATOM    152  H9  FC0     2      14.950  20.300   9.930  1.00  0.00            
ATOM    153  H10 FC0     2      12.980  21.980   9.400  1.00  0.00            
TER
ENDMDL
MODEL        1
ATOM      1  H1  ACD     1       3.340  23.130  20.650  1.00  0.00            
ATOM      2  O1  ACD     1       4.220  23.090  20.260  1.00  0.00            
ATOM      3  C1  ACD     1       4.690  24.430  20.070  1.00  0.00            
ATOM      4  H2  ACD     1       5.470  24.700  20.790  1.00  0.00            
ATOM      5  H3  ACD     1       3.820  25.050  20.340  1.00  0.00            
ATOM      6  C2  ACD     1       5.230  24.770  18.690  1.00  0.00            
ATOM      7  H4  ACD     1       5.380  25.860  18.740  1.00  0.00            
ATOM      8  O2  ACD     1       6.490  24.000  18.450  1.00  0.00            
ATOM      9  C3  ACD     1       7.170  24.320  17.260  1.00  0.00            
ATOM     10  H5  ACD     1       8.080  23.710  17.220  1.00  0.00            
ATOM     11  O3  ACD     1       7.580  25.680  17.380  1.00  0.00            
ATOM     12  C4  ACD     1       8.980  25.970  17.260  1.00  0.00            
ATOM     13  H6  ACD     1       9.500  25.100  16.830  1.00  0.00            
ATOM     14  C5  ACD     1       9.180  27.130  16.340  1.00  0.00            
ATOM     15  H7  ACD     1       8.500  27.940  16.620  1.00  0.00            
ATOM     16  O4  ACD     1       8.910  26.750  15.000  1.00  0.00            
ATOM     17  H8  ACD     1       8.810  27.590  14.540  1.00  0.00            
ATOM     18  C6  ACD     1      10.520  27.760  16.500  1.00  0.00            
ATOM     19  H9  ACD     1      11.290  27.130  16.040  1.00  0.00            
ATOM     20  O5  ACD     1      10.560  29.010  15.850  1.00  0.00            
ATOM     21  H10 ACD     1       9.970  29.050  15.090  1.00  0.00            
ATOM     22  C7  ACD     1      10.770  28.110  17.920  1.00  0.00            
ATOM     23  H11 ACD     1      11.740  28.580  18.130  1.00  0.00            
ATOM     24  O6  ACD     1      10.660  26.850  18.650  1.00  0.00            
ATOM     25  C8  ACD     1       9.470  26.270  18.670  1.00  0.00            
ATOM     26  H12 ACD     1       8.800  26.960  19.180  1.00  0.00            
ATOM     27  C9  ACD     1       9.410  24.940  19.500  1.00  0.00            
ATOM     28  H13 ACD     1       9.720  25.290  20.500  1.00  0.00            
ATOM     29  H14 ACD     1       8.400  24.500  19.550  1.00  0.00            
ATOM     30  O7  ACD     1      10.340  23.980  18.900  1.00  0.00            
ATOM     31  H15 ACD     1      10.300  23.180  19.430  1.00  0.00            
ATOM     32  O8  ACD     1       9.760  29.000  18.410  1.00  0.00            
ATOM     33  C10 ACD     1      10.200  30.070  19.190  1.00  0.00            
ATOM     34  H16 ACD     1      11.280  30.210  19.150  1.00  0.00            
ATOM     35  C11 ACD     1       9.730  31.360  18.360  1.00  0.00            
ATOM     36  H17 ACD     1       8.650  31.320  18.130  1.00  0.00            
ATOM     37  O9  ACD     1      10.370  31.330  17.060  1.00  0.00            
ATOM     38  H18 ACD     1      10.410  30.410  16.770  1.00  0.00            
ATOM     39  C12 ACD     1       9.920  32.630  19.160  1.00  0.00            
ATOM     40  H19 ACD     1      11.000  32.670  19.380  1.00  0.00            
ATOM     41  O10 ACD     1       9.380  33.720  18.470  1.00  0.00            
ATOM     42  H20 ACD     1       8.450  33.740  18.690  1.00  0.00            
ATOM     43  C13 ACD     1       9.130  32.460  20.380  1.00  0.00            
ATOM     44  H21 ACD     1       9.220  33.400  20.940  1.00  0.00            
ATOM     45  O11 ACD     1       9.650  31.420  21.210  1.00  0.00            
ATOM     46  C14 ACD     1       9.710  30.080  20.650  1.00  0.00            
ATOM     47  H22 ACD     1       8.700  29.640  20.730  1.00  0.00            
ATOM     48  C15 ACD     1      10.580  29.280  21.590  1.00  0.00            
ATOM     49  H23 ACD     1      10.150  29.280  22.600  1.00  0.00            
ATOM     50  H24 ACD     1      10.410  28.280  21.170  1.00  0.00            
ATOM     51  O12 ACD     1      11.910  29.710  21.580  1.00  0.00            
ATOM     52  H25 ACD     1      12.390  29.320  22.310  1.00  0.00            
ATOM     53  O13 ACD     1       7.720  32.310  20.030  1.00  0.00            
ATOM     54  C16 ACD     1       6.660  32.730  20.870  1.00  0.00            
ATOM     55  H26 ACD     1       7.020  33.500  21.570  1.00  0.00            
ATOM     56  C17 ACD     1       5.600  33.430  19.870  1.00  0.00            
ATOM     57  H27 ACD     1       5.240  32.790  19.070  1.00  0.00            
ATOM     58  O14 ACD     1       6.220  34.670  19.390  1.00  0.00            
ATOM     59  H28 ACD     1       6.780  35.060  20.070  1.00  0.00            
ATOM     60  C18 ACD     1       4.330  33.760  20.660  1.00  0.00            
ATOM     61  H29 ACD     1       4.510  34.540  21.410  1.00  0.00            
ATOM     62  O15 ACD     1       3.420  34.280  19.690  1.00  0.00            
ATOM     63  H30 ACD     1       3.760  35.140  19.430  1.00  0.00            
ATOM     64  C19 ACD     1       3.810  32.480  21.380  1.00  0.00            
ATOM     65  H31 ACD     1       2.920  32.620  22.010  1.00  0.00            
ATOM     66  O16 ACD     1       4.810  32.060  22.270  1.00  0.00            
ATOM     67  C20 ACD     1       5.960  31.530  21.620  1.00  0.00            
ATOM     68  H32 ACD     1       5.760  30.780  20.840  1.00  0.00            
ATOM     69  C21 ACD     1       6.920  30.900  22.640  1.00  0.00            
ATOM     70  H33 ACD     1       7.650  30.410  21.980  1.00  0.00            
ATOM     71  H34 ACD     1       7.420  31.630  23.290  1.00  0.00            
ATOM     72  O17 ACD     1       6.220  29.870  23.300  1.00  0.00            
ATOM     73  H35 ACD     1       5.310  30.170  23.410  1.00  0.00            
ATOM     74  O18 ACD     1       3.450  31.530  20.420  1.00  0.00            
ATOM     75  C22 ACD     1       2.060  31.420  20.090  1.00  0.00            
ATOM     76  H36 ACD     1       1.540  32.340  20.390  1.00  0.00            
ATOM     77  C23 ACD     1       1.960  31.280  18.530  1.00  0.00            
ATOM     78  H37 ACD     1       2.620  30.450  18.220  1.00  0.00            
ATOM     79  O19 ACD     1       2.410  32.570  17.900  1.00  0.00            
ATOM     80  H38 ACD     1       3.110  32.900  18.480  1.00  0.00            
ATOM     81  C24 ACD     1       0.570  30.770  18.230  1.00  0.00            
ATOM     82  H39 ACD     1      -0.170  31.560  18.430  1.00  0.00            
ATOM     83  O20 ACD     1       0.590  30.480  16.810  1.00  0.00            
ATOM     84  H40 ACD     1       0.750  31.310  16.350  1.00  0.00            
ATOM     85  C25 ACD     1       0.130  29.540  19.000  1.00  0.00            
ATOM     86  H41 ACD     1      -0.910  29.390  18.680  1.00  0.00            
ATOM     87  O21 ACD     1       0.130  29.900  20.330  1.00  0.00            
ATOM     88  C26 ACD     1       1.450  30.210  20.810  1.00  0.00            
ATOM     89  H42 ACD     1       2.020  29.270  20.720  1.00  0.00            
ATOM     90  C27 ACD     1       1.390  30.450  22.350  1.00  0.00            
ATOM     91  H43 ACD     1       2.440  30.680  22.580  1.00  0.00            
ATOM     92  H44 ACD     1       0.790  31.370  22.450  1.00  0.00            
ATOM     93  O22 ACD     1       0.930  29.370  23.100  1.00  0.00            
ATOM     94  H45 ACD     1       0.980  29.660  24.010  1.00  0.00            
ATOM     95  O23 ACD     1       0.960  28.450  18.680  1.00  0.00            
ATOM     96  C28 ACD     1       0.460  27.300  18.150  1.00  0.00            
ATOM     97  H46 ACD     1      -0.610  27.400  17.910  1.00  0.00            
ATOM     98  C29 ACD     1       0.670  26.140  19.110  1.00  0.00            
ATOM     99  H47 ACD     1       1.540  26.280  19.760  1.00  0.00            
ATOM    100  O24 ACD     1       0.860  24.880  18.370  1.00  0.00            
ATOM    101  C30 ACD     1      -0.510  26.010  20.040  1.00  0.00            
ATOM    102  H48 ACD     1      -0.690  26.890  20.680  1.00  0.00            
ATOM    103  H49 ACD     1      -1.470  25.890  19.510  1.00  0.00            
ATOM    104  O25 ACD     1      -0.280  24.930  20.960  1.00  0.00            
ATOM    105  H50 ACD     1      -0.350  25.290  21.850  1.00  0.00            
ATOM    106  C31 ACD     1       1.180  27.210  16.790  1.00  0.00            
ATOM    107  H51 ACD     1       2.220  27.550  16.830  1.00  0.00            
ATOM    108  O26 ACD     1       0.390  27.960  15.880  1.00  0.00            
ATOM    109  H52 ACD     1       0.370  28.860  16.230  1.00  0.00            
ATOM    110  C32 ACD     1       1.210  25.790  16.270  1.00  0.00            
ATOM    111  H53 ACD     1       0.150  25.540  16.140  1.00  0.00            
ATOM    112  O27 ACD     1       1.900  25.650  15.060  1.00  0.00            
ATOM    113  H54 ACD     1       1.760  26.410  14.490  1.00  0.00            
ATOM    114  C33 ACD     1       1.790  24.880  17.320  1.00  0.00            
ATOM    115  H55 ACD     1       1.860  23.850  16.950  1.00  0.00            
ATOM    116  O28 ACD     1       3.120  25.370  17.770  1.00  0.00            
ATOM    117  C34 ACD     1       4.220  24.490  17.600  1.00  0.00            
ATOM    118  H56 ACD     1       4.020  23.420  17.710  1.00  0.00            
ATOM    119  C35 ACD     1       4.890  24.730  16.230  1.00  0.00            
ATOM    120  H57 ACD     1       5.130  25.800  16.260  1.00  0.00            
ATOM    121  O29 ACD     1       4.020  24.390  15.140  1.00  0.00            
ATOM    122  H58 ACD     1       3.330  25.050  15.020  1.00  0.00            
ATOM    123  C36 ACD     1       6.260  23.990  16.080  1.00  0.00            
ATOM    124  H59 ACD     1       6.140  22.900  16.130  1.00  0.00            
ATOM    125  O30 ACD     1       6.970  24.390  14.890  1.00  0.00            
ATOM    126  H60 ACD     1       7.350  25.250  15.070  1.00  0.00            
ATOM    127  N1  FC0     2       2.160  27.770  13.060  1.00  0.00            
ATOM    128  C1  FC0     2       3.100  28.310  13.940  1.00  0.00            
ATOM    129  C2  FC0     2       2.770  29.450  14.650  1.00  0.00            
ATOM    130  C3  FC0     2       3.750  29.970  15.560  1.00  0.00            
ATOM    131  C4  FC0     2       5.020  29.390  15.700  1.00  0.00            
ATOM    132  S1  FC0     2       6.260  30.000  16.750  1.00  0.00            
ATOM    133  O1  FC0     2       7.440  30.030  15.950  1.00  0.00            
ATOM    134  O2  FC0     2       5.760  30.990  17.700  1.00  0.00            
ATOM    135  N2  FC0     2       6.610  28.750  17.590  1.00  0.00            
ATOM    136  C5  FC0     2       6.050  28.490  18.760  1.00  0.00            
ATOM    137  N3  FC0     2       6.900  28.250  19.740  1.00  0.00            
ATOM    138  C6  FC0     2       6.430  27.880  20.940  1.00  0.00            
ATOM    139  C7  FC0     2       4.950  27.810  21.020  1.00  0.00            
ATOM    140  C8  FC0     2       4.220  28.060  19.870  1.00  0.00            
ATOM    141  N4  FC0     2       4.740  28.490  18.750  1.00  0.00            
ATOM    142  C9  FC0     2       5.270  28.250  14.910  1.00  0.00            
ATOM    143  C10 FC0     2       4.380  27.750  14.000  1.00  0.00            
ATOM    144  H1  FC0     2       1.390  28.370  12.790  1.00  0.00            
ATOM    145  H2  FC0     2       2.470  27.220  12.270  1.00  0.00            
ATOM    146  H3  FC0     2       1.760  29.850  14.600  1.00  0.00            
ATOM    147  H4  FC0     2       3.550  30.910  16.060  1.00  0.00            
ATOM    148  H5  FC0     2       7.610  28.820  17.670  1.00  0.00            
ATOM    149  H6  FC0     2       7.170  27.750  21.720  1.00  0.00            
ATOM    150  H7  FC0     2       4.430  27.540  21.930  1.00  0.00            
ATOM    151  H8  FC0     2       3.140  27.900  19.890  1.00  0.00            
ATOM    152  H9  FC0     2       6.220  27.730  14.960  1.00  0.00            
ATOM    153  H10 FC0     2       4.680  26.820  13.530  1.00  0.00            
TER
ENDMDL
MODEL        1
ATOM      1  H1  ACD     1      20.590  14.730  14.500  1.00  0.00            
ATOM      2  O1  ACD     1      21.150  15.520  14.520  1.00  0.00            
ATOM      3  C1  ACD     1      20.770  16.550  13.670  1.00  0.00            
ATOM      4  H2  ACD     1      21.110  16.250  12.660  1.00  0.00            
ATOM      5  H3  ACD     1      21.210  17.530  13.860  1.00  0.00            
ATOM      6  C2  ACD     1      19.240  16.740  13.700  1.00  0.00            
ATOM      7  H4  ACD     1      18.970  17.670  13.170  1.00  0.00            
ATOM      8  O2  ACD     1      18.620  15.610  13.070  1.00  0.00            
ATOM      9  C3  ACD     1      17.270  15.640  13.000  1.00  0.00            
ATOM     10  H5  ACD     1      16.850  14.810  12.420  1.00  0.00            
ATOM     11  O3  ACD     1      16.820  16.840  12.370  1.00  0.00            
ATOM     12  C4  ACD     1      16.280  16.810  11.030  1.00  0.00            
ATOM     13  H6  ACD     1      16.260  15.760  10.700  1.00  0.00            
ATOM     14  C5  ACD     1      14.960  17.680  10.980  1.00  0.00            
ATOM     15  H7  ACD     1      15.160  18.620  11.510  1.00  0.00            
ATOM     16  O4  ACD     1      13.960  16.990  11.690  1.00  0.00            
ATOM     17  H8  ACD     1      13.090  17.310  11.470  1.00  0.00            
ATOM     18  C6  ACD     1      14.510  18.120   9.620  1.00  0.00            
ATOM     19  H9  ACD     1      14.320  17.200   9.070  1.00  0.00            
ATOM     20  O5  ACD     1      13.330  18.880   9.730  1.00  0.00            
ATOM     21  H10 ACD     1      13.530  19.770   9.440  1.00  0.00            
ATOM     22  C7  ACD     1      15.600  18.940   8.990  1.00  0.00            
ATOM     23  H11 ACD     1      15.220  19.160   7.990  1.00  0.00            
ATOM     24  O6  ACD     1      16.760  18.130   8.830  1.00  0.00            
ATOM     25  C8  ACD     1      17.280  17.540  10.090  1.00  0.00            
ATOM     26  H12 ACD     1      17.860  18.270  10.670  1.00  0.00            
ATOM     27  C9  ACD     1      18.370  16.540   9.620  1.00  0.00            
ATOM     28  H13 ACD     1      18.560  15.830  10.440  1.00  0.00            
ATOM     29  H14 ACD     1      18.070  15.880   8.790  1.00  0.00            
ATOM     30  O7  ACD     1      19.530  17.270   9.240  1.00  0.00            
ATOM     31  H15 ACD     1      19.830  17.610  10.080  1.00  0.00            
ATOM     32  O8  ACD     1      15.890  20.110   9.720  1.00  0.00            
ATOM     33  C10 ACD     1      16.000  21.350   9.030  1.00  0.00            
ATOM     34  H16 ACD     1      15.920  21.210   7.950  1.00  0.00            
ATOM     35  C11 ACD     1      14.690  22.120   9.420  1.00  0.00            
ATOM     36  H17 ACD     1      14.690  22.100  10.520  1.00  0.00            
ATOM     37  O9  ACD     1      13.440  21.610   8.940  1.00  0.00            
ATOM     38  H18 ACD     1      13.320  21.970   8.060  1.00  0.00            
ATOM     39  C12 ACD     1      14.850  23.590   8.970  1.00  0.00            
ATOM     40  H19 ACD     1      14.770  23.520   7.880  1.00  0.00            
ATOM     41  O10 ACD     1      13.780  24.380   9.550  1.00  0.00            
ATOM     42  H20 ACD     1      13.900  24.370  10.510  1.00  0.00            
ATOM     43  C13 ACD     1      16.150  24.170   9.500  1.00  0.00            
ATOM     44  H21 ACD     1      16.270  25.200   9.160  1.00  0.00            
ATOM     45  O11 ACD     1      17.160  23.390   8.950  1.00  0.00            
ATOM     46  C14 ACD     1      17.340  22.070   9.430  1.00  0.00            
ATOM     47  H22 ACD     1      17.550  22.100  10.500  1.00  0.00            
ATOM     48  C15 ACD     1      18.410  21.360   8.600  1.00  0.00            
ATOM     49  H23 ACD     1      18.530  20.370   9.040  1.00  0.00            
ATOM     50  H24 ACD     1      18.090  21.190   7.560  1.00  0.00            
ATOM     51  O12 ACD     1      19.730  21.980   8.500  1.00  0.00            
ATOM     52  H25 ACD     1      19.520  22.840   8.110  1.00  0.00            
ATOM     53  O13 ACD     1      16.070  24.160  10.930  1.00  0.00            
ATOM     54  C16 ACD     1      16.040  25.480  11.530  1.00  0.00            
ATOM     55  H26 ACD     1      15.690  26.240  10.830  1.00  0.00            
ATOM     56  C17 ACD     1      15.000  25.230  12.590  1.00  0.00            
ATOM     57  H27 ACD     1      15.150  24.250  13.060  1.00  0.00            
ATOM     58  O14 ACD     1      13.650  25.280  12.110  1.00  0.00            
ATOM     59  H28 ACD     1      13.040  25.090  12.820  1.00  0.00            
ATOM     60  C18 ACD     1      15.100  26.300  13.670  1.00  0.00            
ATOM     61  H29 ACD     1      15.000  27.250  13.120  1.00  0.00            
ATOM     62  O15 ACD     1      14.110  26.160  14.670  1.00  0.00            
ATOM     63  H30 ACD     1      14.530  25.650  15.370  1.00  0.00            
ATOM     64  C19 ACD     1      16.510  26.410  14.260  1.00  0.00            
ATOM     65  H31 ACD     1      16.560  27.270  14.930  1.00  0.00            
ATOM     66  O16 ACD     1      17.380  26.760  13.150  1.00  0.00            
ATOM     67  C20 ACD     1      17.460  25.830  12.090  1.00  0.00            
ATOM     68  H32 ACD     1      17.960  24.920  12.440  1.00  0.00            
ATOM     69  C21 ACD     1      18.470  26.380  11.130  1.00  0.00            
ATOM     70  H33 ACD     1      19.430  26.640  11.580  1.00  0.00            
ATOM     71  H34 ACD     1      18.580  25.660  10.320  1.00  0.00            
ATOM     72  O17 ACD     1      17.860  27.550  10.510  1.00  0.00            
ATOM     73  H35 ACD     1      17.860  28.250  11.180  1.00  0.00            
ATOM     74  O18 ACD     1      17.010  25.220  14.890  1.00  0.00            
ATOM     75  C22 ACD     1      17.150  25.210  16.310  1.00  0.00            
ATOM     76  H36 ACD     1      16.860  26.190  16.700  1.00  0.00            
ATOM     77  C23 ACD     1      16.290  24.050  16.810  1.00  0.00            
ATOM     78  H37 ACD     1      16.150  23.320  16.000  1.00  0.00            
ATOM     79  O19 ACD     1      15.000  24.630  16.970  1.00  0.00            
ATOM     80  H38 ACD     1      15.130  25.220  17.710  1.00  0.00            
ATOM     81  C24 ACD     1      16.790  23.450  18.060  1.00  0.00            
ATOM     82  H39 ACD     1      16.590  24.240  18.790  1.00  0.00            
ATOM     83  O20 ACD     1      16.030  22.190  18.250  1.00  0.00            
ATOM     84  H40 ACD     1      16.420  21.630  17.570  1.00  0.00            
ATOM     85  C25 ACD     1      18.290  23.120  18.110  1.00  0.00            
ATOM     86  H41 ACD     1      18.660  22.720  19.070  1.00  0.00            
ATOM     87  O21 ACD     1      18.900  24.370  17.890  1.00  0.00            
ATOM     88  C26 ACD     1      18.610  25.000  16.640  1.00  0.00            
ATOM     89  H42 ACD     1      18.980  24.250  15.930  1.00  0.00            
ATOM     90  C27 ACD     1      19.390  26.280  16.560  1.00  0.00            
ATOM     91  H43 ACD     1      20.440  26.010  16.380  1.00  0.00            
ATOM     92  H44 ACD     1      19.160  26.770  15.610  1.00  0.00            
ATOM     93  O22 ACD     1      19.210  27.100  17.690  1.00  0.00            
ATOM     94  H45 ACD     1      20.110  27.410  17.830  1.00  0.00            
ATOM     95  O23 ACD     1      18.640  22.200  17.060  1.00  0.00            
ATOM     96  C28 ACD     1      19.470  21.070  17.410  1.00  0.00            
ATOM     97  H46 ACD     1      20.140  21.280  18.260  1.00  0.00            
ATOM     98  C29 ACD     1      20.310  20.770  16.190  1.00  0.00            
ATOM     99  H47 ACD     1      19.590  20.640  15.370  1.00  0.00            
ATOM    100  O24 ACD     1      20.950  19.460  16.280  1.00  0.00            
ATOM    101  C30 ACD     1      21.370  21.800  15.790  1.00  0.00            
ATOM    102  H48 ACD     1      21.820  21.470  14.850  1.00  0.00            
ATOM    103  H49 ACD     1      20.830  22.730  15.600  1.00  0.00            
ATOM    104  O25 ACD     1      22.310  21.980  16.820  1.00  0.00            
ATOM    105  H50 ACD     1      22.700  22.860  16.740  1.00  0.00            
ATOM    106  C31 ACD     1      18.620  19.960  17.900  1.00  0.00            
ATOM    107  H51 ACD     1      17.820  19.730  17.190  1.00  0.00            
ATOM    108  O26 ACD     1      18.090  20.240  19.180  1.00  0.00            
ATOM    109  H52 ACD     1      17.470  19.530  19.380  1.00  0.00            
ATOM    110  C32 ACD     1      19.470  18.700  18.010  1.00  0.00            
ATOM    111  H53 ACD     1      20.250  19.000  18.720  1.00  0.00            
ATOM    112  O27 ACD     1      18.640  17.630  18.450  1.00  0.00            
ATOM    113  H54 ACD     1      18.030  17.620  17.710  1.00  0.00            
ATOM    114  C33 ACD     1      20.080  18.410  16.680  1.00  0.00            
ATOM    115  H55 ACD     1      20.790  17.590  16.810  1.00  0.00            
ATOM    116  O28 ACD     1      19.080  18.140  15.680  1.00  0.00            
ATOM    117  C34 ACD     1      18.740  16.940  15.180  1.00  0.00            
ATOM    118  H56 ACD     1      19.180  16.150  15.810  1.00  0.00            
ATOM    119  C35 ACD     1      17.220  16.880  15.230  1.00  0.00            
ATOM    120  H57 ACD     1      16.890  17.790  14.710  1.00  0.00            
ATOM    121  O29 ACD     1      16.680  16.870  16.570  1.00  0.00            
ATOM    122  H58 ACD     1      15.730  16.770  16.440  1.00  0.00            
ATOM    123  C36 ACD     1      16.710  15.610  14.440  1.00  0.00            
ATOM    124  H59 ACD     1      16.940  14.680  14.990  1.00  0.00            
ATOM    125  O30 ACD     1      15.300  15.660  14.400  1.00  0.00            
ATOM    126  H60 ACD     1      15.060  16.410  13.860  1.00  0.00            
ATOM    127  N1  FC0     2      11.230  24.540  13.590  1.00  0.00            
ATOM    128  C1  FC0     2      12.020  23.460  13.860  1.00  0.00            
ATOM    129  C2  FC0     2      12.590  23.370  15.110  1.00  0.00            
ATOM    130  C3  FC0     2      13.520  22.330  15.470  1.00  0.00            
ATOM    131  C4  FC0     2      13.810  21.380  14.470  1.00  0.00            
ATOM    132  S1  FC0     2      15.030  20.120  14.760  1.00  0.00            
ATOM    133  O1  FC0     2      15.890  20.390  15.910  1.00  0.00            
ATOM    134  O2  FC0     2      14.450  18.800  14.710  1.00  0.00            
ATOM    135  N2  FC0     2      15.970  20.220  13.440  1.00  0.00            
ATOM    136  C5  FC0     2      17.150  20.800  13.480  1.00  0.00            
ATOM    137  N3  FC0     2      17.270  22.070  13.800  1.00  0.00            
ATOM    138  C6  FC0     2      18.470  22.620  13.520  1.00  0.00            
ATOM    139  C7  FC0     2      19.470  21.870  12.930  1.00  0.00            
ATOM    140  C8  FC0     2      19.180  20.550  12.570  1.00  0.00            
ATOM    141  N4  FC0     2      17.990  20.020  12.820  1.00  0.00            
ATOM    142  C9  FC0     2      13.180  21.410  13.230  1.00  0.00            
ATOM    143  C10 FC0     2      12.270  22.490  12.890  1.00  0.00            
ATOM    144  H1  FC0     2      10.480  24.280  12.960  1.00  0.00            
ATOM    145  H2  FC0     2      10.970  25.080  14.400  1.00  0.00            
ATOM    146  H3  FC0     2      12.440  24.200  15.790  1.00  0.00            
ATOM    147  H4  FC0     2      13.910  22.280  16.480  1.00  0.00            
ATOM    148  H5  FC0     2      16.090  19.340  12.960  1.00  0.00            
ATOM    149  H6  FC0     2      18.660  23.670  13.750  1.00  0.00            
ATOM    150  H7  FC0     2      20.400  22.360  12.680  1.00  0.00            
ATOM    151  H8  FC0     2      19.960  19.930  12.120  1.00  0.00            
ATOM    152  H9  FC0     2      13.330  20.630  12.490  1.00  0.00            
ATOM    153  H10 FC0     2      11.680  22.530  11.980  1.00  0.00            
TER
ENDMDL
MODEL        1
ATOM      1  H1  ACD     1      11.370  26.460  22.810  1.00  0.00            
ATOM      2  O1  ACD     1      11.960  25.820  23.220  1.00  0.00            
ATOM      3  C1  ACD     1      13.360  26.050  22.990  1.00  0.00            
ATOM      4  H2  ACD     1      13.670  25.640  22.030  1.00  0.00            
ATOM      5  H3  ACD     1      13.940  25.520  23.760  1.00  0.00            
ATOM      6  C2  ACD     1      13.810  27.500  23.120  1.00  0.00            
ATOM      7  H4  ACD     1      14.890  27.560  22.970  1.00  0.00            
ATOM      8  O2  ACD     1      13.170  28.270  22.090  1.00  0.00            
ATOM      9  C3  ACD     1      13.490  29.680  21.980  1.00  0.00            
ATOM     10  H5  ACD     1      12.890  29.990  21.120  1.00  0.00            
ATOM     11  O3  ACD     1      14.890  29.950  21.760  1.00  0.00            
ATOM     12  C4  ACD     1      15.230  31.060  20.960  1.00  0.00            
ATOM     13  H6  ACD     1      14.340  31.680  20.760  1.00  0.00            
ATOM     14  C5  ACD     1      16.350  31.740  21.780  1.00  0.00            
ATOM     15  H7  ACD     1      16.870  30.920  22.300  1.00  0.00            
ATOM     16  O4  ACD     1      15.750  32.700  22.700  1.00  0.00            
ATOM     17  H8  ACD     1      16.340  32.690  23.470  1.00  0.00            
ATOM     18  C6  ACD     1      17.430  32.380  20.890  1.00  0.00            
ATOM     19  H9  ACD     1      17.010  33.300  20.450  1.00  0.00            
ATOM     20  O5  ACD     1      18.540  32.670  21.710  1.00  0.00            
ATOM     21  H10 ACD     1      18.460  32.170  22.530  1.00  0.00            
ATOM     22  C7  ACD     1      17.850  31.530  19.670  1.00  0.00            
ATOM     23  H11 ACD     1      18.450  32.120  18.970  1.00  0.00            
ATOM     24  O6  ACD     1      16.710  31.200  18.950  1.00  0.00            
ATOM     25  C8  ACD     1      15.680  30.420  19.620  1.00  0.00            
ATOM     26  H12 ACD     1      16.070  29.430  19.870  1.00  0.00            
ATOM     27  C9  ACD     1      14.560  30.390  18.650  1.00  0.00            
ATOM     28  H13 ACD     1      13.700  29.870  19.080  1.00  0.00            
ATOM     29  H14 ACD     1      14.350  31.400  18.270  1.00  0.00            
ATOM     30  O7  ACD     1      14.830  29.550  17.530  1.00  0.00            
ATOM     31  H15 ACD     1      15.610  29.890  17.070  1.00  0.00            
ATOM     32  O8  ACD     1      18.440  30.340  20.040  1.00  0.00            
ATOM     33  C10 ACD     1      19.700  30.060  19.430  1.00  0.00            
ATOM     34  H16 ACD     1      19.850  30.640  18.510  1.00  0.00            
ATOM     35  C11 ACD     1      20.740  30.320  20.440  1.00  0.00            
ATOM     36  H17 ACD     1      20.410  29.930  21.410  1.00  0.00            
ATOM     37  O9  ACD     1      21.000  31.720  20.600  1.00  0.00            
ATOM     38  H18 ACD     1      20.160  32.150  20.810  1.00  0.00            
ATOM     39  C12 ACD     1      22.040  29.640  20.290  1.00  0.00            
ATOM     40  H19 ACD     1      22.600  29.980  19.400  1.00  0.00            
ATOM     41  O10 ACD     1      22.840  29.850  21.480  1.00  0.00            
ATOM     42  H20 ACD     1      22.820  30.780  21.730  1.00  0.00            
ATOM     43  C13 ACD     1      21.830  28.140  20.060  1.00  0.00            
ATOM     44  H21 ACD     1      22.810  27.700  19.820  1.00  0.00            
ATOM     45  O11 ACD     1      20.960  28.010  18.920  1.00  0.00            
ATOM     46  C14 ACD     1      19.620  28.530  19.130  1.00  0.00            
ATOM     47  H22 ACD     1      19.280  28.040  20.050  1.00  0.00            
ATOM     48  C15 ACD     1      18.800  27.980  18.020  1.00  0.00            
ATOM     49  H23 ACD     1      18.850  26.880  17.940  1.00  0.00            
ATOM     50  H24 ACD     1      17.750  28.290  18.130  1.00  0.00            
ATOM     51  O12 ACD     1      19.190  28.520  16.790  1.00  0.00            
ATOM     52  H25 ACD     1      20.100  28.270  16.580  1.00  0.00            
ATOM     53  O13 ACD     1      21.250  27.530  21.210  1.00  0.00            
ATOM     54  C16 ACD     1      21.870  26.290  21.570  1.00  0.00            
ATOM     55  H26 ACD     1      22.650  26.020  20.850  1.00  0.00            
ATOM     56  C17 ACD     1      22.680  26.540  22.850  1.00  0.00            
ATOM     57  H27 ACD     1      22.040  27.190  23.460  1.00  0.00            
ATOM     58  O14 ACD     1      23.890  27.320  22.520  1.00  0.00            
ATOM     59  H28 ACD     1      23.520  28.150  22.180  1.00  0.00            
ATOM     60  C18 ACD     1      23.100  25.330  23.680  1.00  0.00            
ATOM     61  H29 ACD     1      23.880  24.830  23.090  1.00  0.00            
ATOM     62  O15 ACD     1      23.630  25.560  25.000  1.00  0.00            
ATOM     63  H30 ACD     1      22.880  25.820  25.540  1.00  0.00            
ATOM     64  C19 ACD     1      21.970  24.350  23.810  1.00  0.00            
ATOM     65  H31 ACD     1      22.330  23.360  24.110  1.00  0.00            
ATOM     66  O16 ACD     1      21.440  24.070  22.450  1.00  0.00            
ATOM     67  C20 ACD     1      20.830  25.180  21.790  1.00  0.00            
ATOM     68  H32 ACD     1      20.080  25.490  22.530  1.00  0.00            
ATOM     69  C21 ACD     1      20.100  24.750  20.540  1.00  0.00            
ATOM     70  H33 ACD     1      19.280  24.070  20.820  1.00  0.00            
ATOM     71  H34 ACD     1      19.670  25.580  19.970  1.00  0.00            
ATOM     72  O17 ACD     1      20.940  23.990  19.630  1.00  0.00            
ATOM     73  H35 ACD     1      21.440  23.280  20.060  1.00  0.00            
ATOM     74  O18 ACD     1      20.910  24.760  24.690  1.00  0.00            
ATOM     75  C22 ACD     1      20.480  23.880  25.720  1.00  0.00            
ATOM     76  H36 ACD     1      21.330  23.210  25.910  1.00  0.00            
ATOM     77  C23 ACD     1      20.020  24.750  26.950  1.00  0.00            
ATOM     78  H37 ACD     1      19.420  25.540  26.470  1.00  0.00            
ATOM     79  O19 ACD     1      21.100  25.430  27.550  1.00  0.00            
ATOM     80  H38 ACD     1      20.740  26.130  28.100  1.00  0.00            
ATOM     81  C24 ACD     1      19.200  23.960  27.960  1.00  0.00            
ATOM     82  H39 ACD     1      19.680  23.000  28.200  1.00  0.00            
ATOM     83  O20 ACD     1      18.890  24.730  29.110  1.00  0.00            
ATOM     84  H40 ACD     1      18.560  24.090  29.750  1.00  0.00            
ATOM     85  C25 ACD     1      17.970  23.480  27.190  1.00  0.00            
ATOM     86  H41 ACD     1      17.360  22.900  27.890  1.00  0.00            
ATOM     87  O21 ACD     1      18.550  22.620  26.210  1.00  0.00            
ATOM     88  C26 ACD     1      19.340  23.080  25.090  1.00  0.00            
ATOM     89  H42 ACD     1      18.720  23.730  24.460  1.00  0.00            
ATOM     90  C27 ACD     1      19.780  21.860  24.270  1.00  0.00            
ATOM     91  H43 ACD     1      18.880  21.260  24.120  1.00  0.00            
ATOM     92  H44 ACD     1      20.100  22.150  23.260  1.00  0.00            
ATOM     93  O22 ACD     1      20.770  21.050  24.900  1.00  0.00            
ATOM     94  H45 ACD     1      20.800  20.220  24.420  1.00  0.00            
ATOM     95  O23 ACD     1      17.090  24.510  26.570  1.00  0.00            
ATOM     96  C28 ACD     1      16.130  25.230  27.360  1.00  0.00            
ATOM     97  H46 ACD     1      15.970  24.890  28.390  1.00  0.00            
ATOM     98  C29 ACD     1      14.840  24.950  26.520  1.00  0.00            
ATOM     99  H47 ACD     1      15.260  25.170  25.530  1.00  0.00            
ATOM    100  O24 ACD     1      13.860  26.000  26.750  1.00  0.00            
ATOM    101  C30 ACD     1      14.160  23.660  26.590  1.00  0.00            
ATOM    102  H48 ACD     1      13.250  23.570  25.990  1.00  0.00            
ATOM    103  H49 ACD     1      14.840  22.820  26.390  1.00  0.00            
ATOM    104  O25 ACD     1      13.850  23.400  27.980  1.00  0.00            
ATOM    105  H50 ACD     1      12.970  23.010  28.040  1.00  0.00            
ATOM    106  C31 ACD     1      16.660  26.650  27.270  1.00  0.00            
ATOM    107  H51 ACD     1      17.050  26.840  26.260  1.00  0.00            
ATOM    108  O26 ACD     1      17.740  26.880  28.180  1.00  0.00            
ATOM    109  H52 ACD     1      18.210  26.110  28.510  1.00  0.00            
ATOM    110  C32 ACD     1      15.480  27.660  27.550  1.00  0.00            
ATOM    111  H53 ACD     1      15.150  27.510  28.580  1.00  0.00            
ATOM    112  O27 ACD     1      15.880  29.090  27.420  1.00  0.00            
ATOM    113  H54 ACD     1      16.360  29.090  26.590  1.00  0.00            
ATOM    114  C33 ACD     1      14.260  27.380  26.660  1.00  0.00            
ATOM    115  H55 ACD     1      13.420  27.960  27.070  1.00  0.00            
ATOM    116  O28 ACD     1      14.580  27.770  25.340  1.00  0.00            
ATOM    117  C34 ACD     1      13.480  28.140  24.470  1.00  0.00            
ATOM    118  H56 ACD     1      12.500  27.890  24.900  1.00  0.00            
ATOM    119  C35 ACD     1      13.470  29.710  24.480  1.00  0.00            
ATOM    120  H57 ACD     1      14.520  29.990  24.580  1.00  0.00            
ATOM    121  O29 ACD     1      12.780  30.230  25.670  1.00  0.00            
ATOM    122  H58 ACD     1      12.980  31.170  25.640  1.00  0.00            
ATOM    123  C36 ACD     1      12.840  30.340  23.190  1.00  0.00            
ATOM    124  H59 ACD     1      11.770  30.110  23.110  1.00  0.00            
ATOM    125  O30 ACD     1      12.990  31.800  23.240  1.00  0.00            
ATOM    126  H60 ACD     1      13.880  32.090  23.010  1.00  0.00            
ATOM    127  N1  FC0     2      23.060  28.110  27.700  1.00  0.00            
ATOM    128  C1  FC0     2      22.070  28.420  26.870  1.00  0.00            
ATOM    129  C2  FC0     2      20.780  28.510  27.370  1.00  0.00            
ATOM    130  C3  FC0     2      19.700  28.890  26.590  1.00  0.00            
ATOM    131  C4  FC0     2      19.890  29.120  25.190  1.00  0.00            
ATOM    132  S1  FC0     2      18.500  29.710  24.200  1.00  0.00            
ATOM    133  O1  FC0     2      17.300  29.580  24.950  1.00  0.00            
ATOM    134  O2  FC0     2      18.970  30.920  23.640  1.00  0.00            
ATOM    135  N2  FC0     2      18.500  28.850  22.830  1.00  0.00            
ATOM    136  C5  FC0     2      17.870  27.670  22.670  1.00  0.00            
ATOM    137  N3  FC0     2      17.500  27.410  21.420  1.00  0.00            
ATOM    138  C6  FC0     2      16.710  26.310  21.210  1.00  0.00            
ATOM    139  C7  FC0     2      16.500  25.420  22.250  1.00  0.00            
ATOM    140  C8  FC0     2      17.110  25.720  23.500  1.00  0.00            
ATOM    141  N4  FC0     2      17.690  26.910  23.690  1.00  0.00            
ATOM    142  C9  FC0     2      21.190  29.060  24.650  1.00  0.00            
ATOM    143  C10 FC0     2      22.250  28.760  25.540  1.00  0.00            
ATOM    144  H1  FC0     2      22.950  28.200  28.700  1.00  0.00            
ATOM    145  H2  FC0     2      24.020  28.280  27.450  1.00  0.00            
ATOM    146  H3  FC0     2      20.580  28.460  28.430  1.00  0.00            
ATOM    147  H4  FC0     2      18.730  29.130  27.000  1.00  0.00            
ATOM    148  H5  FC0     2      18.260  29.460  22.060  1.00  0.00            
ATOM    149  H6  FC0     2      16.210  26.100  20.260  1.00  0.00            
ATOM    150  H7  FC0     2      15.880  24.530  22.200  1.00  0.00            
ATOM    151  H8  FC0     2      17.040  25.080  24.370  1.00  0.00            
ATOM    152  H9  FC0     2      21.370  29.420  23.640  1.00  0.00            
ATOM    153  H10 FC0     2      23.240  28.920  25.120  1.00  0.00            
TER
ENDMDL
MODEL        1
ATOM      1  H1  ACD     1      29.400  10.010  24.630  1.00  0.00            
ATOM      2  O1  ACD     1      29.100   9.710  23.760  1.00  0.00            
ATOM      3  C1  ACD     1      27.720  10.160  23.470  1.00  0.00            
ATOM      4  H2  ACD     1      27.250  10.180  24.470  1.00  0.00            
ATOM      5  H3  ACD     1      27.270   9.500  22.720  1.00  0.00            
ATOM      6  C2  ACD     1      27.610  11.600  23.000  1.00  0.00            
ATOM      7  H4  ACD     1      28.140  12.290  23.670  1.00  0.00            
ATOM      8  O2  ACD     1      28.160  11.690  21.690  1.00  0.00            
ATOM      9  C3  ACD     1      28.210  13.010  21.190  1.00  0.00            
ATOM     10  H5  ACD     1      28.760  12.900  20.250  1.00  0.00            
ATOM     11  O3  ACD     1      28.820  13.860  22.100  1.00  0.00            
ATOM     12  C4  ACD     1      30.100  14.490  21.780  1.00  0.00            
ATOM     13  H6  ACD     1      30.660  13.980  20.980  1.00  0.00            
ATOM     14  C5  ACD     1      29.880  15.970  21.430  1.00  0.00            
ATOM     15  H7  ACD     1      29.200  16.340  22.210  1.00  0.00            
ATOM     16  O4  ACD     1      29.230  16.250  20.160  1.00  0.00            
ATOM     17  H8  ACD     1      28.360  15.840  20.200  1.00  0.00            
ATOM     18  C6  ACD     1      31.200  16.810  21.610  1.00  0.00            
ATOM     19  H9  ACD     1      31.870  16.400  20.850  1.00  0.00            
ATOM     20  O5  ACD     1      30.970  18.160  21.410  1.00  0.00            
ATOM     21  H10 ACD     1      30.310  18.080  20.710  1.00  0.00            
ATOM     22  C7  ACD     1      31.760  16.470  23.010  1.00  0.00            
ATOM     23  H11 ACD     1      32.700  17.000  23.140  1.00  0.00            
ATOM     24  O6  ACD     1      32.010  15.110  23.050  1.00  0.00            
ATOM     25  C8  ACD     1      30.920  14.240  23.010  1.00  0.00            
ATOM     26  H12 ACD     1      30.270  14.460  23.860  1.00  0.00            
ATOM     27  C9  ACD     1      31.490  12.820  23.120  1.00  0.00            
ATOM     28  H13 ACD     1      32.000  12.730  24.090  1.00  0.00            
ATOM     29  H14 ACD     1      30.690  12.070  23.140  1.00  0.00            
ATOM     30  O7  ACD     1      32.440  12.510  22.100  1.00  0.00            
ATOM     31  H15 ACD     1      33.240  13.020  22.280  1.00  0.00            
ATOM     32  O8  ACD     1      30.800  16.970  24.000  1.00  0.00            
ATOM     33  C10 ACD     1      31.230  18.020  24.920  1.00  0.00            
ATOM     34  H16 ACD     1      31.960  18.700  24.470  1.00  0.00            
ATOM     35  C11 ACD     1      29.960  18.790  25.230  1.00  0.00            
ATOM     36  H17 ACD     1      29.170  18.120  25.600  1.00  0.00            
ATOM     37  O9  ACD     1      29.440  19.630  24.160  1.00  0.00            
ATOM     38  H18 ACD     1      29.400  19.040  23.400  1.00  0.00            
ATOM     39  C12 ACD     1      30.280  19.680  26.410  1.00  0.00            
ATOM     40  H19 ACD     1      31.060  20.390  26.110  1.00  0.00            
ATOM     41  O10 ACD     1      29.060  20.320  26.860  1.00  0.00            
ATOM     42  H20 ACD     1      28.720  20.790  26.090  1.00  0.00            
ATOM     43  C13 ACD     1      30.830  18.960  27.590  1.00  0.00            
ATOM     44  H21 ACD     1      31.060  19.670  28.390  1.00  0.00            
ATOM     45  O11 ACD     1      32.020  18.290  27.170  1.00  0.00            
ATOM     46  C14 ACD     1      31.860  17.380  26.140  1.00  0.00            
ATOM     47  H22 ACD     1      31.200  16.550  26.460  1.00  0.00            
ATOM     48  C15 ACD     1      33.190  16.730  25.660  1.00  0.00            
ATOM     49  H23 ACD     1      33.680  16.300  26.550  1.00  0.00            
ATOM     50  H24 ACD     1      33.110  15.790  25.100  1.00  0.00            
ATOM     51  O12 ACD     1      34.110  17.630  25.010  1.00  0.00            
ATOM     52  H25 ACD     1      34.190  18.430  25.540  1.00  0.00            
ATOM     53  O13 ACD     1      29.890  18.030  28.020  1.00  0.00            
ATOM     54  C16 ACD     1      29.820  17.740  29.380  1.00  0.00            
ATOM     55  H26 ACD     1      30.580  18.320  29.910  1.00  0.00            
ATOM     56  C17 ACD     1      28.520  18.220  29.840  1.00  0.00            
ATOM     57  H27 ACD     1      27.820  17.820  29.090  1.00  0.00            
ATOM     58  O14 ACD     1      28.510  19.720  29.820  1.00  0.00            
ATOM     59  H28 ACD     1      28.840  20.040  28.980  1.00  0.00            
ATOM     60  C18 ACD     1      28.080  17.600  31.180  1.00  0.00            
ATOM     61  H29 ACD     1      28.750  17.990  31.960  1.00  0.00            
ATOM     62  O15 ACD     1      26.680  17.890  31.390  1.00  0.00            
ATOM     63  H30 ACD     1      26.560  18.800  31.660  1.00  0.00            
ATOM     64  C19 ACD     1      28.310  16.060  31.200  1.00  0.00            
ATOM     65  H31 ACD     1      28.130  15.650  32.200  1.00  0.00            
ATOM     66  O16 ACD     1      29.640  15.820  30.830  1.00  0.00            
ATOM     67  C20 ACD     1      30.040  16.200  29.510  1.00  0.00            
ATOM     68  H32 ACD     1      29.440  15.630  28.790  1.00  0.00            
ATOM     69  C21 ACD     1      31.490  15.740  29.380  1.00  0.00            
ATOM     70  H33 ACD     1      31.970  16.020  28.430  1.00  0.00            
ATOM     71  H34 ACD     1      31.980  16.430  30.080  1.00  0.00            
ATOM     72  O17 ACD     1      31.570  14.400  29.650  1.00  0.00            
ATOM     73  H35 ACD     1      31.330  14.230  30.560  1.00  0.00            
ATOM     74  O18 ACD     1      27.460  15.380  30.270  1.00  0.00            
ATOM     75  C22 ACD     1      26.790  14.180  30.740  1.00  0.00            
ATOM     76  H36 ACD     1      26.980  14.010  31.810  1.00  0.00            
ATOM     77  C23 ACD     1      25.370  14.450  30.510  1.00  0.00            
ATOM     78  H37 ACD     1      25.220  14.810  29.480  1.00  0.00            
ATOM     79  O19 ACD     1      24.940  15.470  31.410  1.00  0.00            
ATOM     80  H38 ACD     1      25.530  16.220  31.310  1.00  0.00            
ATOM     81  C24 ACD     1      24.470  13.240  30.610  1.00  0.00            
ATOM     82  H39 ACD     1      24.460  12.880  31.650  1.00  0.00            
ATOM     83  O20 ACD     1      23.130  13.550  30.130  1.00  0.00            
ATOM     84  H40 ACD     1      22.930  14.330  30.650  1.00  0.00            
ATOM     85  C25 ACD     1      25.000  12.140  29.700  1.00  0.00            
ATOM     86  H41 ACD     1      24.240  11.360  29.820  1.00  0.00            
ATOM     87  O21 ACD     1      26.360  11.830  30.170  1.00  0.00            
ATOM     88  C26 ACD     1      27.320  12.920  30.020  1.00  0.00            
ATOM     89  H42 ACD     1      27.540  13.100  28.960  1.00  0.00            
ATOM     90  C27 ACD     1      28.530  12.500  30.740  1.00  0.00            
ATOM     91  H43 ACD     1      29.010  11.750  30.100  1.00  0.00            
ATOM     92  H44 ACD     1      29.210  13.360  30.690  1.00  0.00            
ATOM     93  O22 ACD     1      28.200  11.970  32.010  1.00  0.00            
ATOM     94  H45 ACD     1      29.010  11.600  32.350  1.00  0.00            
ATOM     95  O23 ACD     1      25.090  12.700  28.340  1.00  0.00            
ATOM     96  C28 ACD     1      24.500  11.830  27.340  1.00  0.00            
ATOM     97  H46 ACD     1      23.640  11.290  27.740  1.00  0.00            
ATOM     98  C29 ACD     1      25.580  10.940  26.630  1.00  0.00            
ATOM     99  H47 ACD     1      26.370  11.650  26.350  1.00  0.00            
ATOM    100  O24 ACD     1      24.930  10.340  25.440  1.00  0.00            
ATOM    101  C30 ACD     1      26.180   9.940  27.570  1.00  0.00            
ATOM    102  H48 ACD     1      26.980   9.300  27.180  1.00  0.00            
ATOM    103  H49 ACD     1      26.600  10.580  28.350  1.00  0.00            
ATOM    104  O25 ACD     1      25.280   9.130  28.260  1.00  0.00            
ATOM    105  H50 ACD     1      25.840   8.650  28.870  1.00  0.00            
ATOM    106  C31 ACD     1      23.900  12.790  26.370  1.00  0.00            
ATOM    107  H51 ACD     1      24.720  13.420  26.020  1.00  0.00            
ATOM    108  O26 ACD     1      22.830  13.550  27.000  1.00  0.00            
ATOM    109  H52 ACD     1      23.110  13.780  27.890  1.00  0.00            
ATOM    110  C32 ACD     1      23.430  12.130  25.040  1.00  0.00            
ATOM    111  H53 ACD     1      22.630  11.390  25.180  1.00  0.00            
ATOM    112  O27 ACD     1      23.100  13.090  24.070  1.00  0.00            
ATOM    113  H54 ACD     1      22.190  13.340  24.260  1.00  0.00            
ATOM    114  C33 ACD     1      24.550  11.260  24.500  1.00  0.00            
ATOM    115  H55 ACD     1      24.220  10.720  23.600  1.00  0.00            
ATOM    116  O28 ACD     1      25.620  12.090  24.150  1.00  0.00            
ATOM    117  C34 ACD     1      26.130  11.960  22.820  1.00  0.00            
ATOM    118  H56 ACD     1      25.670  11.160  22.230  1.00  0.00            
ATOM    119  C35 ACD     1      25.860  13.290  22.090  1.00  0.00            
ATOM    120  H57 ACD     1      26.080  14.040  22.860  1.00  0.00            
ATOM    121  O29 ACD     1      24.490  13.500  21.700  1.00  0.00            
ATOM    122  H58 ACD     1      23.990  13.280  22.490  1.00  0.00            
ATOM    123  C36 ACD     1      26.790  13.510  20.910  1.00  0.00            
ATOM    124  H59 ACD     1      26.410  12.980  20.030  1.00  0.00            
ATOM    125  O30 ACD     1      26.870  14.920  20.620  1.00  0.00            
ATOM    126  H60 ACD     1      26.050  15.240  20.210  1.00  0.00            
ATOM    127  N1  FC0     2      29.100  21.070  20.690  1.00  0.00            
ATOM    128  C1  FC0     2      27.990  20.490  21.260  1.00  0.00            
ATOM    129  C2  FC0     2      27.290  21.280  22.140  1.00  0.00            
ATOM    130  C3  FC0     2      26.180  20.650  22.770  1.00  0.00            
ATOM    131  C4  FC0     2      25.870  19.260  22.540  1.00  0.00            
ATOM    132  S1  FC0     2      24.490  18.500  23.370  1.00  0.00            
ATOM    133  O1  FC0     2      23.530  19.540  23.710  1.00  0.00            
ATOM    134  O2  FC0     2      24.080  17.270  22.830  1.00  0.00            
ATOM    135  N2  FC0     2      24.960  18.140  24.820  1.00  0.00            
ATOM    136  C5  FC0     2      25.770  17.120  25.090  1.00  0.00            
ATOM    137  N3  FC0     2      25.320  16.530  26.180  1.00  0.00            
ATOM    138  C6  FC0     2      26.090  15.580  26.730  1.00  0.00            
ATOM    139  C7  FC0     2      27.280  15.350  26.070  1.00  0.00            
ATOM    140  C8  FC0     2      27.570  15.910  24.830  1.00  0.00            
ATOM    141  N4  FC0     2      26.820  16.860  24.350  1.00  0.00            
ATOM    142  C9  FC0     2      26.670  18.490  21.720  1.00  0.00            
ATOM    143  C10 FC0     2      27.670  19.150  20.970  1.00  0.00            
ATOM    144  H1  FC0     2      29.540  21.780  21.260  1.00  0.00            
ATOM    145  H2  FC0     2      29.820  20.470  20.310  1.00  0.00            
ATOM    146  H3  FC0     2      27.610  22.290  22.370  1.00  0.00            
ATOM    147  H4  FC0     2      25.600  21.250  23.460  1.00  0.00            
ATOM    148  H5  FC0     2      24.240  18.240  25.530  1.00  0.00            
ATOM    149  H6  FC0     2      25.940  15.160  27.730  1.00  0.00            
ATOM    150  H7  FC0     2      27.990  14.640  26.490  1.00  0.00            
ATOM    151  H8  FC0     2      28.430  15.640  24.220  1.00  0.00            
ATOM    152  H9  FC0     2      26.600  17.420  21.580  1.00  0.00            
ATOM    153  H10 FC0     2      28.200  18.670  20.160  1.00  0.00            
TER
ENDMDL
MODEL        1
ATOM      1  H1  ACD     1      12.410  24.400  16.170  1.00  0.00            
ATOM      2  O1  ACD     1      11.860  24.640  15.420  1.00  0.00            
ATOM      3  C1  ACD     1      11.330  25.980  15.540  1.00  0.00            
ATOM      4  H2  ACD     1      12.210  26.630  15.420  1.00  0.00            
ATOM      5  H3  ACD     1      10.960  26.270  16.530  1.00  0.00            
ATOM      6  C2  ACD     1      10.480  26.430  14.360  1.00  0.00            
ATOM      7  H4  ACD     1      10.040  27.400  14.650  1.00  0.00            
ATOM      8  O2  ACD     1      11.270  26.660  13.270  1.00  0.00            
ATOM      9  C3  ACD     1      10.680  27.380  12.220  1.00  0.00            
ATOM     10  H5  ACD     1      11.460  27.380  11.450  1.00  0.00            
ATOM     11  O3  ACD     1      10.180  28.610  12.620  1.00  0.00            
ATOM     12  C4  ACD     1      10.740  29.820  12.100  1.00  0.00            
ATOM     13  H6  ACD     1      11.160  29.470  11.150  1.00  0.00            
ATOM     14  C5  ACD     1       9.560  30.790  11.860  1.00  0.00            
ATOM     15  H7  ACD     1       8.970  30.860  12.780  1.00  0.00            
ATOM     16  O4  ACD     1       8.750  30.400  10.740  1.00  0.00            
ATOM     17  H8  ACD     1       8.090  31.080  10.590  1.00  0.00            
ATOM     18  C6  ACD     1      10.110  32.250  11.620  1.00  0.00            
ATOM     19  H9  ACD     1      10.670  32.350  10.680  1.00  0.00            
ATOM     20  O5  ACD     1       9.050  33.220  11.670  1.00  0.00            
ATOM     21  H10 ACD     1       8.350  33.030  11.030  1.00  0.00            
ATOM     22  C7  ACD     1      11.050  32.570  12.770  1.00  0.00            
ATOM     23  H11 ACD     1      11.340  33.600  12.530  1.00  0.00            
ATOM     24  O6  ACD     1      12.170  31.670  12.560  1.00  0.00            
ATOM     25  C8  ACD     1      11.850  30.330  12.990  1.00  0.00            
ATOM     26  H12 ACD     1      11.390  30.400  13.980  1.00  0.00            
ATOM     27  C9  ACD     1      13.110  29.470  13.010  1.00  0.00            
ATOM     28  H13 ACD     1      13.890  29.980  13.600  1.00  0.00            
ATOM     29  H14 ACD     1      12.920  28.520  13.520  1.00  0.00            
ATOM     30  O7  ACD     1      13.660  29.180  11.690  1.00  0.00            
ATOM     31  H15 ACD     1      14.610  29.110  11.750  1.00  0.00            
ATOM     32  O8  ACD     1      10.580  32.620  14.070  1.00  0.00            
ATOM     33  C10 ACD     1      10.550  33.870  14.740  1.00  0.00            
ATOM     34  H16 ACD     1      11.090  34.600  14.140  1.00  0.00            
ATOM     35  C11 ACD     1       9.100  34.330  14.910  1.00  0.00            
ATOM     36  H17 ACD     1       8.540  33.460  15.260  1.00  0.00            
ATOM     37  O9  ACD     1       8.520  34.890  13.660  1.00  0.00            
ATOM     38  H18 ACD     1       8.820  34.390  12.900  1.00  0.00            
ATOM     39  C12 ACD     1       8.930  35.260  16.030  1.00  0.00            
ATOM     40  H19 ACD     1       9.520  36.120  15.690  1.00  0.00            
ATOM     41  O10 ACD     1       7.560  35.550  16.350  1.00  0.00            
ATOM     42  H20 ACD     1       7.110  34.740  16.610  1.00  0.00            
ATOM     43  C13 ACD     1       9.610  34.730  17.280  1.00  0.00            
ATOM     44  H21 ACD     1       9.460  35.520  18.020  1.00  0.00            
ATOM     45  O11 ACD     1      11.010  34.590  16.990  1.00  0.00            
ATOM     46  C14 ACD     1      11.280  33.520  16.090  1.00  0.00            
ATOM     47  H22 ACD     1      10.830  32.620  16.540  1.00  0.00            
ATOM     48  C15 ACD     1      12.800  33.320  15.870  1.00  0.00            
ATOM     49  H23 ACD     1      13.210  32.980  16.830  1.00  0.00            
ATOM     50  H24 ACD     1      12.980  32.510  15.150  1.00  0.00            
ATOM     51  O12 ACD     1      13.380  34.550  15.490  1.00  0.00            
ATOM     52  H25 ACD     1      13.260  35.110  16.270  1.00  0.00            
ATOM     53  O13 ACD     1       9.010  33.520  17.730  1.00  0.00            
ATOM     54  C16 ACD     1       9.030  33.400  19.160  1.00  0.00            
ATOM     55  H26 ACD     1       9.530  34.280  19.570  1.00  0.00            
ATOM     56  C17 ACD     1       7.540  33.320  19.500  1.00  0.00            
ATOM     57  H27 ACD     1       7.080  32.760  18.680  1.00  0.00            
ATOM     58  O14 ACD     1       7.050  34.670  19.520  1.00  0.00            
ATOM     59  H28 ACD     1       6.090  34.620  19.520  1.00  0.00            
ATOM     60  C18 ACD     1       7.260  32.610  20.850  1.00  0.00            
ATOM     61  H29 ACD     1       7.600  33.310  21.620  1.00  0.00            
ATOM     62  O15 ACD     1       5.860  32.300  21.060  1.00  0.00            
ATOM     63  H30 ACD     1       5.390  33.100  20.810  1.00  0.00            
ATOM     64  C19 ACD     1       8.010  31.330  21.000  1.00  0.00            
ATOM     65  H31 ACD     1       7.840  30.960  22.020  1.00  0.00            
ATOM     66  O16 ACD     1       9.440  31.540  20.820  1.00  0.00            
ATOM     67  C20 ACD     1       9.800  32.070  19.530  1.00  0.00            
ATOM     68  H32 ACD     1       9.660  31.270  18.790  1.00  0.00            
ATOM     69  C21 ACD     1      11.320  32.250  19.510  1.00  0.00            
ATOM     70  H33 ACD     1      11.690  32.610  18.540  1.00  0.00            
ATOM     71  H34 ACD     1      11.480  33.060  20.240  1.00  0.00            
ATOM     72  O17 ACD     1      11.990  31.040  19.890  1.00  0.00            
ATOM     73  H35 ACD     1      11.480  30.660  20.610  1.00  0.00            
ATOM     74  O18 ACD     1       7.630  30.330  20.120  1.00  0.00            
ATOM     75  C22 ACD     1       6.720  29.260  20.580  1.00  0.00            
ATOM     76  H36 ACD     1       6.280  29.500  21.560  1.00  0.00            
ATOM     77  C23 ACD     1       5.680  28.990  19.550  1.00  0.00            
ATOM     78  H37 ACD     1       6.250  29.010  18.610  1.00  0.00            
ATOM     79  O19 ACD     1       4.700  30.010  19.410  1.00  0.00            
ATOM     80  H38 ACD     1       5.160  30.850  19.340  1.00  0.00            
ATOM     81  C24 ACD     1       4.960  27.690  19.940  1.00  0.00            
ATOM     82  H39 ACD     1       4.600  27.810  20.960  1.00  0.00            
ATOM     83  O20 ACD     1       3.920  27.420  18.930  1.00  0.00            
ATOM     84  H40 ACD     1       3.320  28.160  19.080  1.00  0.00            
ATOM     85  C25 ACD     1       5.920  26.490  20.000  1.00  0.00            
ATOM     86  H41 ACD     1       5.420  25.560  20.280  1.00  0.00            
ATOM     87  O21 ACD     1       6.790  26.840  21.100  1.00  0.00            
ATOM     88  C26 ACD     1       7.580  28.050  20.930  1.00  0.00            
ATOM     89  H42 ACD     1       8.260  27.800  20.100  1.00  0.00            
ATOM     90  C27 ACD     1       8.460  28.280  22.130  1.00  0.00            
ATOM     91  H43 ACD     1       9.180  29.070  21.900  1.00  0.00            
ATOM     92  H44 ACD     1       7.860  28.740  22.930  1.00  0.00            
ATOM     93  O22 ACD     1       9.090  27.070  22.500  1.00  0.00            
ATOM     94  H45 ACD     1       8.400  26.400  22.500  1.00  0.00            
ATOM     95  O23 ACD     1       6.740  26.420  18.820  1.00  0.00            
ATOM     96  C28 ACD     1       6.740  25.120  18.110  1.00  0.00            
ATOM     97  H46 ACD     1       6.400  24.280  18.730  1.00  0.00            
ATOM     98  C29 ACD     1       8.200  24.800  17.890  1.00  0.00            
ATOM     99  H47 ACD     1       8.730  25.720  17.600  1.00  0.00            
ATOM    100  O24 ACD     1       8.330  23.850  16.730  1.00  0.00            
ATOM    101  C30 ACD     1       8.870  24.210  19.060  1.00  0.00            
ATOM    102  H48 ACD     1       8.570  24.860  19.890  1.00  0.00            
ATOM    103  H49 ACD     1       8.560  23.180  19.270  1.00  0.00            
ATOM    104  O25 ACD     1      10.230  24.340  18.900  1.00  0.00            
ATOM    105  H50 ACD     1      10.390  23.620  18.280  1.00  0.00            
ATOM    106  C31 ACD     1       5.870  25.340  16.830  1.00  0.00            
ATOM    107  H51 ACD     1       6.080  26.340  16.420  1.00  0.00            
ATOM    108  O26 ACD     1       4.420  25.210  17.150  1.00  0.00            
ATOM    109  H52 ACD     1       4.290  25.930  17.770  1.00  0.00            
ATOM    110  C32 ACD     1       6.250  24.310  15.750  1.00  0.00            
ATOM    111  H53 ACD     1       5.840  23.310  15.950  1.00  0.00            
ATOM    112  O27 ACD     1       5.640  24.730  14.450  1.00  0.00            
ATOM    113  H54 ACD     1       4.900  25.320  14.630  1.00  0.00            
ATOM    114  C33 ACD     1       7.750  24.230  15.530  1.00  0.00            
ATOM    115  H55 ACD     1       8.000  23.420  14.830  1.00  0.00            
ATOM    116  O28 ACD     1       8.340  25.440  15.090  1.00  0.00            
ATOM    117  C34 ACD     1       9.350  25.480  14.050  1.00  0.00            
ATOM    118  H56 ACD     1       9.650  24.440  13.860  1.00  0.00            
ATOM    119  C35 ACD     1       8.580  26.030  12.790  1.00  0.00            
ATOM    120  H57 ACD     1       8.130  26.980  13.110  1.00  0.00            
ATOM    121  O29 ACD     1       7.440  25.200  12.360  1.00  0.00            
ATOM    122  H58 ACD     1       6.950  24.920  13.130  1.00  0.00            
ATOM    123  C36 ACD     1       9.560  26.450  11.680  1.00  0.00            
ATOM    124  H59 ACD     1      10.020  25.590  11.200  1.00  0.00            
ATOM    125  O30 ACD     1       8.880  27.190  10.580  1.00  0.00            
ATOM    126  H60 ACD     1       8.990  28.110  10.840  1.00  0.00            
ATOM    127  N1  FC0     2       3.180  26.510  13.570  1.00  0.00            
ATOM    128  C1  FC0     2       4.010  27.480  14.070  1.00  0.00            
ATOM    129  C2  FC0     2       3.700  28.180  15.230  1.00  0.00            
ATOM    130  C3  FC0     2       4.630  29.100  15.740  1.00  0.00            
ATOM    131  C4  FC0     2       5.780  29.470  15.080  1.00  0.00            
ATOM    132  S1  FC0     2       6.890  30.730  15.660  1.00  0.00            
ATOM    133  O1  FC0     2       6.900  31.770  14.670  1.00  0.00            
ATOM    134  O2  FC0     2       6.490  31.150  16.990  1.00  0.00            
ATOM    135  N2  FC0     2       8.470  30.300  15.430  1.00  0.00            
ATOM    136  C5  FC0     2       9.350  29.650  16.270  1.00  0.00            
ATOM    137  N3  FC0     2      10.570  30.190  16.280  1.00  0.00            
ATOM    138  C6  FC0     2      11.500  29.590  17.030  1.00  0.00            
ATOM    139  C7  FC0     2      11.070  28.590  17.840  1.00  0.00            
ATOM    140  C8  FC0     2       9.750  28.140  17.740  1.00  0.00            
ATOM    141  N4  FC0     2       8.840  28.630  16.940  1.00  0.00            
ATOM    142  C9  FC0     2       6.110  28.730  13.870  1.00  0.00            
ATOM    143  C10 FC0     2       5.200  27.770  13.410  1.00  0.00            
ATOM    144  H1  FC0     2       3.230  26.430  12.570  1.00  0.00            
ATOM    145  H2  FC0     2       2.230  26.540  13.910  1.00  0.00            
ATOM    146  H3  FC0     2       2.890  27.790  15.840  1.00  0.00            
ATOM    147  H4  FC0     2       4.400  29.590  16.680  1.00  0.00            
ATOM    148  H5  FC0     2       8.950  31.000  14.880  1.00  0.00            
ATOM    149  H6  FC0     2      12.480  30.060  17.060  1.00  0.00            
ATOM    150  H7  FC0     2      11.790  28.210  18.560  1.00  0.00            
ATOM    151  H8  FC0     2       9.380  27.380  18.420  1.00  0.00            
ATOM    152  H9  FC0     2       6.980  29.060  13.310  1.00  0.00            
ATOM    153  H10 FC0     2       5.420  27.210  12.500  1.00  0.00            
TER
ENDMDL
MODEL        1
ATOM      1  H1  ACD     1       7.170  44.880  32.730  1.00  0.00            
ATOM      2  O1  ACD     1       7.100  44.020  33.140  1.00  0.00            
ATOM      3  C1  ACD     1       5.820  43.790  33.830  1.00  0.00            
ATOM      4  H2  ACD     1       5.070  43.560  33.070  1.00  0.00            
ATOM      5  H3  ACD     1       5.370  44.640  34.360  1.00  0.00            
ATOM      6  C2  ACD     1       5.760  42.580  34.700  1.00  0.00            
ATOM      7  H4  ACD     1       6.050  41.670  34.160  1.00  0.00            
ATOM      8  O2  ACD     1       6.690  42.740  35.750  1.00  0.00            
ATOM      9  C3  ACD     1       6.680  41.630  36.740  1.00  0.00            
ATOM     10  H5  ACD     1       7.470  41.820  37.480  1.00  0.00            
ATOM     11  O3  ACD     1       7.000  40.440  36.110  1.00  0.00            
ATOM     12  C4  ACD     1       8.120  39.700  36.540  1.00  0.00            
ATOM     13  H6  ACD     1       8.520  40.080  37.490  1.00  0.00            
ATOM     14  C5  ACD     1       7.660  38.290  36.800  1.00  0.00            
ATOM     15  H7  ACD     1       7.200  37.940  35.870  1.00  0.00            
ATOM     16  O4  ACD     1       6.800  38.140  37.890  1.00  0.00            
ATOM     17  H8  ACD     1       6.540  37.220  37.900  1.00  0.00            
ATOM     18  C6  ACD     1       8.800  37.350  36.990  1.00  0.00            
ATOM     19  H9  ACD     1       9.240  37.490  37.990  1.00  0.00            
ATOM     20  O5  ACD     1       8.370  36.000  36.790  1.00  0.00            
ATOM     21  H10 ACD     1       8.640  35.700  35.920  1.00  0.00            
ATOM     22  C7  ACD     1       9.940  37.470  35.970  1.00  0.00            
ATOM     23  H11 ACD     1      10.830  36.960  36.350  1.00  0.00            
ATOM     24  O6  ACD     1      10.380  38.800  35.920  1.00  0.00            
ATOM     25  C8  ACD     1       9.330  39.770  35.550  1.00  0.00            
ATOM     26  H12 ACD     1       8.920  39.460  34.580  1.00  0.00            
ATOM     27  C9  ACD     1       9.940  41.190  35.550  1.00  0.00            
ATOM     28  H13 ACD     1       9.280  42.030  35.780  1.00  0.00            
ATOM     29  H14 ACD     1      10.710  41.190  36.330  1.00  0.00            
ATOM     30  O7  ACD     1      10.540  41.360  34.220  1.00  0.00            
ATOM     31  H15 ACD     1       9.870  41.350  33.530  1.00  0.00            
ATOM     32  O8  ACD     1       9.510  37.110  34.610  1.00  0.00            
ATOM     33  C10 ACD     1      10.410  36.270  33.930  1.00  0.00            
ATOM     34  H16 ACD     1      11.350  36.170  34.490  1.00  0.00            
ATOM     35  C11 ACD     1       9.840  34.850  33.720  1.00  0.00            
ATOM     36  H17 ACD     1       8.770  34.800  33.480  1.00  0.00            
ATOM     37  O9  ACD     1       9.930  34.200  34.990  1.00  0.00            
ATOM     38  H18 ACD     1       9.680  33.280  34.920  1.00  0.00            
ATOM     39  C12 ACD     1      10.560  34.090  32.650  1.00  0.00            
ATOM     40  H19 ACD     1      11.600  33.930  32.960  1.00  0.00            
ATOM     41  O10 ACD     1       9.870  32.860  32.450  1.00  0.00            
ATOM     42  H20 ACD     1      10.290  32.540  31.640  1.00  0.00            
ATOM     43  C13 ACD     1      10.520  34.900  31.380  1.00  0.00            
ATOM     44  H21 ACD     1      11.110  34.390  30.620  1.00  0.00            
ATOM     45  O11 ACD     1      11.320  36.000  31.610  1.00  0.00            
ATOM     46  C14 ACD     1      10.790  36.920  32.620  1.00  0.00            
ATOM     47  H22 ACD     1       9.800  37.200  32.220  1.00  0.00            
ATOM     48  C15 ACD     1      11.680  38.170  32.850  1.00  0.00            
ATOM     49  H23 ACD     1      11.100  38.770  33.560  1.00  0.00            
ATOM     50  H24 ACD     1      12.630  37.930  33.350  1.00  0.00            
ATOM     51  O12 ACD     1      12.000  38.950  31.650  1.00  0.00            
ATOM     52  H25 ACD     1      11.200  38.930  31.120  1.00  0.00            
ATOM     53  O13 ACD     1       9.180  35.210  30.910  1.00  0.00            
ATOM     54  C16 ACD     1       8.830  34.790  29.550  1.00  0.00            
ATOM     55  H26 ACD     1       9.480  34.060  29.080  1.00  0.00            
ATOM     56  C17 ACD     1       7.540  34.030  29.850  1.00  0.00            
ATOM     57  H27 ACD     1       7.030  34.640  30.610  1.00  0.00            
ATOM     58  O14 ACD     1       7.710  32.700  30.240  1.00  0.00            
ATOM     59  H28 ACD     1       8.250  32.200  29.620  1.00  0.00            
ATOM     60  C18 ACD     1       6.640  34.120  28.620  1.00  0.00            
ATOM     61  H29 ACD     1       7.050  33.500  27.810  1.00  0.00            
ATOM     62  O15 ACD     1       5.380  33.520  28.980  1.00  0.00            
ATOM     63  H30 ACD     1       5.670  32.720  29.430  1.00  0.00            
ATOM     64  C19 ACD     1       6.500  35.500  28.100  1.00  0.00            
ATOM     65  H31 ACD     1       5.780  35.510  27.270  1.00  0.00            
ATOM     66  O16 ACD     1       7.780  35.960  27.610  1.00  0.00            
ATOM     67  C20 ACD     1       8.760  36.110  28.680  1.00  0.00            
ATOM     68  H32 ACD     1       8.320  36.800  29.420  1.00  0.00            
ATOM     69  C21 ACD     1      10.110  36.620  28.260  1.00  0.00            
ATOM     70  H33 ACD     1      10.610  36.770  29.220  1.00  0.00            
ATOM     71  H34 ACD     1      10.690  35.880  27.680  1.00  0.00            
ATOM     72  O17 ACD     1      10.130  37.860  27.600  1.00  0.00            
ATOM     73  H35 ACD     1       9.660  37.700  26.780  1.00  0.00            
ATOM     74  O18 ACD     1       5.980  36.410  29.120  1.00  0.00            
ATOM     75  C22 ACD     1       4.590  36.750  29.040  1.00  0.00            
ATOM     76  H36 ACD     1       4.090  36.240  28.200  1.00  0.00            
ATOM     77  C23 ACD     1       3.910  36.460  30.370  1.00  0.00            
ATOM     78  H37 ACD     1       4.550  36.980  31.100  1.00  0.00            
ATOM     79  O19 ACD     1       3.930  35.070  30.690  1.00  0.00            
ATOM     80  H38 ACD     1       4.620  34.650  30.170  1.00  0.00            
ATOM     81  C24 ACD     1       2.460  36.900  30.500  1.00  0.00            
ATOM     82  H39 ACD     1       1.770  36.370  29.840  1.00  0.00            
ATOM     83  O20 ACD     1       2.020  36.700  31.830  1.00  0.00            
ATOM     84  H40 ACD     1       2.580  36.030  32.240  1.00  0.00            
ATOM     85  C25 ACD     1       2.360  38.400  30.120  1.00  0.00            
ATOM     86  H41 ACD     1       1.300  38.620  29.980  1.00  0.00            
ATOM     87  O21 ACD     1       3.050  38.660  28.840  1.00  0.00            
ATOM     88  C26 ACD     1       4.440  38.270  28.670  1.00  0.00            
ATOM     89  H42 ACD     1       5.080  38.700  29.440  1.00  0.00            
ATOM     90  C27 ACD     1       4.930  38.590  27.230  1.00  0.00            
ATOM     91  H43 ACD     1       4.630  39.640  27.140  1.00  0.00            
ATOM     92  H44 ACD     1       6.030  38.670  27.220  1.00  0.00            
ATOM     93  O22 ACD     1       4.440  37.850  26.150  1.00  0.00            
ATOM     94  H45 ACD     1       3.600  38.200  25.830  1.00  0.00            
ATOM     95  O23 ACD     1       3.040  39.160  31.120  1.00  0.00            
ATOM     96  C28 ACD     1       2.310  40.310  31.470  1.00  0.00            
ATOM     97  H46 ACD     1       1.530  40.520  30.730  1.00  0.00            
ATOM     98  C29 ACD     1       3.260  41.570  31.440  1.00  0.00            
ATOM     99  H47 ACD     1       4.230  41.190  31.800  1.00  0.00            
ATOM    100  O24 ACD     1       2.770  42.620  32.250  1.00  0.00            
ATOM    101  C30 ACD     1       3.410  42.080  30.020  1.00  0.00            
ATOM    102  H48 ACD     1       3.870  41.240  29.490  1.00  0.00            
ATOM    103  H49 ACD     1       2.390  42.290  29.680  1.00  0.00            
ATOM    104  O25 ACD     1       4.310  43.140  30.180  1.00  0.00            
ATOM    105  H50 ACD     1       3.730  43.880  30.400  1.00  0.00            
ATOM    106  C31 ACD     1       1.730  40.010  32.840  1.00  0.00            
ATOM    107  H51 ACD     1       2.550  39.540  33.410  1.00  0.00            
ATOM    108  O26 ACD     1       0.670  39.030  32.720  1.00  0.00            
ATOM    109  H52 ACD     1       1.020  38.190  32.410  1.00  0.00            
ATOM    110  C32 ACD     1       1.360  41.330  33.530  1.00  0.00            
ATOM    111  H53 ACD     1       0.600  41.700  32.830  1.00  0.00            
ATOM    112  O27 ACD     1       0.860  41.100  34.850  1.00  0.00            
ATOM    113  H54 ACD     1       0.170  40.460  34.690  1.00  0.00            
ATOM    114  C33 ACD     1       2.470  42.300  33.570  1.00  0.00            
ATOM    115  H55 ACD     1       2.110  43.190  34.090  1.00  0.00            
ATOM    116  O28 ACD     1       3.600  41.710  34.160  1.00  0.00            
ATOM    117  C34 ACD     1       4.320  42.410  35.190  1.00  0.00            
ATOM    118  H56 ACD     1       3.840  43.320  35.580  1.00  0.00            
ATOM    119  C35 ACD     1       4.230  41.360  36.260  1.00  0.00            
ATOM    120  H57 ACD     1       4.510  40.350  35.920  1.00  0.00            
ATOM    121  O29 ACD     1       2.830  41.210  36.720  1.00  0.00            
ATOM    122  H58 ACD     1       2.310  41.050  35.920  1.00  0.00            
ATOM    123  C36 ACD     1       5.220  41.640  37.400  1.00  0.00            
ATOM    124  H59 ACD     1       4.990  42.630  37.810  1.00  0.00            
ATOM    125  O30 ACD     1       5.220  40.650  38.390  1.00  0.00            
ATOM    126  H60 ACD     1       5.670  39.860  38.080  1.00  0.00            
ATOM    127  N1  FC0     2       2.940  38.000  39.630  1.00  0.00            
ATOM    128  C1  FC0     2       3.240  37.340  38.460  1.00  0.00            
ATOM    129  C2  FC0     2       2.660  37.670  37.250  1.00  0.00            
ATOM    130  C3  FC0     2       2.940  36.980  36.130  1.00  0.00            
ATOM    131  C4  FC0     2       3.930  35.910  36.150  1.00  0.00            
ATOM    132  S1  FC0     2       4.380  34.990  34.660  1.00  0.00            
ATOM    133  O1  FC0     2       4.620  33.570  34.990  1.00  0.00            
ATOM    134  O2  FC0     2       3.550  35.300  33.510  1.00  0.00            
ATOM    135  N2  FC0     2       5.930  35.480  34.260  1.00  0.00            
ATOM    136  C5  FC0     2       6.070  36.660  33.600  1.00  0.00            
ATOM    137  N3  FC0     2       5.470  37.740  34.110  1.00  0.00            
ATOM    138  C6  FC0     2       5.570  38.880  33.390  1.00  0.00            
ATOM    139  C7  FC0     2       6.360  38.830  32.280  1.00  0.00            
ATOM    140  C8  FC0     2       6.970  37.660  31.920  1.00  0.00            
ATOM    141  N4  FC0     2       6.780  36.510  32.550  1.00  0.00            
ATOM    142  C9  FC0     2       4.550  35.590  37.360  1.00  0.00            
ATOM    143  C10 FC0     2       4.180  36.300  38.530  1.00  0.00            
ATOM    144  H1  FC0     2       2.390  38.810  39.390  1.00  0.00            
ATOM    145  H2  FC0     2       3.700  38.050  40.300  1.00  0.00            
ATOM    146  H3  FC0     2       1.910  38.460  37.230  1.00  0.00            
ATOM    147  H4  FC0     2       2.450  37.260  35.190  1.00  0.00            
ATOM    148  H5  FC0     2       6.350  34.700  33.770  1.00  0.00            
ATOM    149  H6  FC0     2       5.080  39.730  33.870  1.00  0.00            
ATOM    150  H7  FC0     2       6.420  39.760  31.710  1.00  0.00            
ATOM    151  H8  FC0     2       7.610  37.560  31.040  1.00  0.00            
ATOM    152  H9  FC0     2       5.280  34.780  37.400  1.00  0.00            
ATOM    153  H10 FC0     2       4.600  36.110  39.520  1.00  0.00            
TER
ENDMDL
MODEL        1
ATOM      1  H1  ACD     1      15.550  21.490  16.810  1.00  0.00            
ATOM      2  O1  ACD     1      14.880  21.910  17.370  1.00  0.00            
ATOM      3  C1  ACD     1      13.750  21.070  17.140  1.00  0.00
[truncated: 1,416,970 more chars]
