# Supplementary material for: Achieving Chemical Accuracy in Cyclodextrin Host–Guest Binding via Integrative Atomistic Modelling
Source: Adv Sci (Weinh). 2025 Dec 14;13(10):e19782. doi: 10.1002/advs.202519782 (PMC12915143; doi:10.1002/advs.202519782)
Supplement: Supplementary file 1 — Supporting Information [file ADVS-13-e19782-s003.zip › all_poses/ACD.FY5.pdb]

MODEL        1
ATOM      1  H1  ACD     1      12.920  27.550  19.960  1.00  0.00            
ATOM      2  O1  ACD     1      12.590  28.450  19.990  1.00  0.00            
ATOM      3  C1  ACD     1      13.290  29.000  21.190  1.00  0.00            
ATOM      4  H2  ACD     1      12.900  28.470  22.070  1.00  0.00            
ATOM      5  H3  ACD     1      13.110  30.070  21.350  1.00  0.00            
ATOM      6  C2  ACD     1      14.810  28.710  21.050  1.00  0.00            
ATOM      7  H4  ACD     1      15.310  28.980  21.990  1.00  0.00            
ATOM      8  O2  ACD     1      15.020  27.320  20.850  1.00  0.00            
ATOM      9  C3  ACD     1      16.410  26.900  20.850  1.00  0.00            
ATOM     10  H5  ACD     1      16.380  25.820  20.660  1.00  0.00            
ATOM     11  O3  ACD     1      17.080  27.210  22.100  1.00  0.00            
ATOM     12  C4  ACD     1      17.060  26.250  23.200  1.00  0.00            
ATOM     13  H6  ACD     1      17.020  25.290  22.680  1.00  0.00            
ATOM     14  C5  ACD     1      18.460  26.460  23.880  1.00  0.00            
ATOM     15  H7  ACD     1      18.510  27.550  23.970  1.00  0.00            
ATOM     16  O4  ACD     1      19.590  26.050  23.150  1.00  0.00            
ATOM     17  H8  ACD     1      19.890  26.750  22.570  1.00  0.00            
ATOM     18  C6  ACD     1      18.390  25.910  25.290  1.00  0.00            
ATOM     19  H9  ACD     1      18.260  24.820  25.260  1.00  0.00            
ATOM     20  O5  ACD     1      19.600  26.270  26.020  1.00  0.00            
ATOM     21  H10 ACD     1      19.780  27.200  25.870  1.00  0.00            
ATOM     22  C7  ACD     1      17.230  26.530  26.060  1.00  0.00            
ATOM     23  H11 ACD     1      17.190  26.290  27.130  1.00  0.00            
ATOM     24  O6  ACD     1      16.060  26.020  25.430  1.00  0.00            
ATOM     25  C8  ACD     1      15.850  26.440  24.100  1.00  0.00            
ATOM     26  H12 ACD     1      15.450  27.460  24.090  1.00  0.00            
ATOM     27  C9  ACD     1      14.730  25.560  23.570  1.00  0.00            
ATOM     28  H13 ACD     1      13.900  25.550  24.290  1.00  0.00            
ATOM     29  H14 ACD     1      14.450  25.990  22.590  1.00  0.00            
ATOM     30  O7  ACD     1      15.080  24.200  23.370  1.00  0.00            
ATOM     31  H15 ACD     1      14.380  23.560  23.210  1.00  0.00            
ATOM     32  O8  ACD     1      17.330  27.920  25.970  1.00  0.00            
ATOM     33  C10 ACD     1      17.760  28.600  27.150  1.00  0.00            
ATOM     34  H16 ACD     1      18.470  28.110  27.830  1.00  0.00            
ATOM     35  C11 ACD     1      18.590  29.710  26.560  1.00  0.00            
ATOM     36  H17 ACD     1      18.220  30.040  25.580  1.00  0.00            
ATOM     37  O9  ACD     1      19.950  29.230  26.350  1.00  0.00            
ATOM     38  H18 ACD     1      20.450  30.030  26.180  1.00  0.00            
ATOM     39  C12 ACD     1      18.640  30.880  27.560  1.00  0.00            
ATOM     40  H19 ACD     1      19.280  30.550  28.390  1.00  0.00            
ATOM     41  O10 ACD     1      19.030  32.060  26.880  1.00  0.00            
ATOM     42  H20 ACD     1      19.950  31.920  26.660  1.00  0.00            
ATOM     43  C13 ACD     1      17.310  31.260  28.220  1.00  0.00            
ATOM     44  H21 ACD     1      17.540  32.070  28.930  1.00  0.00            
ATOM     45  O11 ACD     1      16.810  30.110  28.890  1.00  0.00            
ATOM     46  C14 ACD     1      16.480  28.990  28.040  1.00  0.00            
ATOM     47  H22 ACD     1      15.640  29.240  27.380  1.00  0.00            
ATOM     48  C15 ACD     1      15.980  27.760  28.820  1.00  0.00            
ATOM     49  H23 ACD     1      15.290  27.980  29.640  1.00  0.00            
ATOM     50  H24 ACD     1      15.320  27.260  28.090  1.00  0.00            
ATOM     51  O12 ACD     1      17.070  27.000  29.360  1.00  0.00            
ATOM     52  H25 ACD     1      17.600  27.580  29.920  1.00  0.00            
ATOM     53  O13 ACD     1      16.450  31.880  27.270  1.00  0.00            
ATOM     54  C16 ACD     1      15.820  33.100  27.670  1.00  0.00            
ATOM     55  H26 ACD     1      15.770  33.120  28.770  1.00  0.00            
ATOM     56  C17 ACD     1      16.540  34.330  27.190  1.00  0.00            
ATOM     57  H27 ACD     1      16.600  34.300  26.100  1.00  0.00            
ATOM     58  O14 ACD     1      17.820  34.430  27.800  1.00  0.00            
ATOM     59  H28 ACD     1      18.310  33.700  27.420  1.00  0.00            
ATOM     60  C18 ACD     1      15.740  35.580  27.600  1.00  0.00            
ATOM     61  H29 ACD     1      15.600  35.520  28.690  1.00  0.00            
ATOM     62  O15 ACD     1      16.220  36.830  27.150  1.00  0.00            
ATOM     63  H30 ACD     1      15.950  36.920  26.230  1.00  0.00            
ATOM     64  C19 ACD     1      14.330  35.470  27.010  1.00  0.00            
ATOM     65  H31 ACD     1      13.670  36.320  27.200  1.00  0.00            
ATOM     66  O16 ACD     1      13.660  34.310  27.550  1.00  0.00            
ATOM     67  C20 ACD     1      14.340  33.070  27.300  1.00  0.00            
ATOM     68  H32 ACD     1      14.250  32.990  26.210  1.00  0.00            
ATOM     69  C21 ACD     1      13.510  32.010  27.970  1.00  0.00            
ATOM     70  H33 ACD     1      12.560  32.030  27.420  1.00  0.00            
ATOM     71  H34 ACD     1      13.910  31.010  27.720  1.00  0.00            
ATOM     72  O17 ACD     1      13.460  32.120  29.450  1.00  0.00            
ATOM     73  H35 ACD     1      12.870  31.440  29.790  1.00  0.00            
ATOM     74  O18 ACD     1      14.320  35.320  25.620  1.00  0.00            
ATOM     75  C22 ACD     1      13.590  36.240  24.750  1.00  0.00            
ATOM     76  H36 ACD     1      13.100  37.070  25.270  1.00  0.00            
ATOM     77  C23 ACD     1      14.660  36.660  23.750  1.00  0.00            
ATOM     78  H37 ACD     1      15.300  35.770  23.630  1.00  0.00            
ATOM     79  O19 ACD     1      15.360  37.750  24.350  1.00  0.00            
ATOM     80  H38 ACD     1      15.840  38.240  23.680  1.00  0.00            
ATOM     81  C24 ACD     1      14.060  37.040  22.340  1.00  0.00            
ATOM     82  H39 ACD     1      13.420  37.930  22.420  1.00  0.00            
ATOM     83  O20 ACD     1      15.070  37.510  21.410  1.00  0.00            
ATOM     84  H40 ACD     1      15.780  36.870  21.410  1.00  0.00            
ATOM     85  C25 ACD     1      13.290  35.930  21.810  1.00  0.00            
ATOM     86  H41 ACD     1      12.920  36.210  20.820  1.00  0.00            
ATOM     87  O21 ACD     1      12.280  35.760  22.780  1.00  0.00            
ATOM     88  C26 ACD     1      12.620  35.260  24.080  1.00  0.00            
ATOM     89  H42 ACD     1      13.230  34.360  23.910  1.00  0.00            
ATOM     90  C27 ACD     1      11.360  34.850  24.920  1.00  0.00            
ATOM     91  H43 ACD     1      10.780  34.180  24.270  1.00  0.00            
ATOM     92  H44 ACD     1      11.840  34.180  25.640  1.00  0.00            
ATOM     93  O22 ACD     1      10.720  35.970  25.590  1.00  0.00            
ATOM     94  H45 ACD     1       9.920  35.990  25.050  1.00  0.00            
ATOM     95  O23 ACD     1      14.060  34.720  21.610  1.00  0.00            
ATOM     96  C28 ACD     1      14.580  34.400  20.330  1.00  0.00            
ATOM     97  H46 ACD     1      14.560  35.280  19.680  1.00  0.00            
ATOM     98  C29 ACD     1      13.720  33.220  19.820  1.00  0.00            
ATOM     99  H47 ACD     1      13.640  32.510  20.660  1.00  0.00            
ATOM    100  O24 ACD     1      14.410  32.560  18.760  1.00  0.00            
ATOM    101  C30 ACD     1      12.260  33.550  19.500  1.00  0.00            
ATOM    102  H48 ACD     1      11.690  32.650  19.230  1.00  0.00            
ATOM    103  H49 ACD     1      11.710  33.920  20.380  1.00  0.00            
ATOM    104  O25 ACD     1      12.220  34.500  18.370  1.00  0.00            
ATOM    105  H50 ACD     1      12.670  34.020  17.670  1.00  0.00            
ATOM    106  C31 ACD     1      16.050  34.010  20.570  1.00  0.00            
ATOM    107  H51 ACD     1      16.100  33.550  21.570  1.00  0.00            
ATOM    108  O26 ACD     1      16.870  35.180  20.630  1.00  0.00            
ATOM    109  H52 ACD     1      17.780  34.880  20.570  1.00  0.00            
ATOM    110  C32 ACD     1      16.650  33.030  19.500  1.00  0.00            
ATOM    111  H53 ACD     1      16.810  33.720  18.660  1.00  0.00            
ATOM    112  O27 ACD     1      17.870  32.430  19.920  1.00  0.00            
ATOM    113  H54 ACD     1      17.620  31.510  19.880  1.00  0.00            
ATOM    114  C33 ACD     1      15.580  31.920  19.120  1.00  0.00            
ATOM    115  H55 ACD     1      15.870  31.380  18.210  1.00  0.00            
ATOM    116  O28 ACD     1      15.330  30.960  20.260  1.00  0.00            
ATOM    117  C34 ACD     1      15.450  29.560  19.980  1.00  0.00            
ATOM    118  H56 ACD     1      14.970  29.240  19.050  1.00  0.00            
ATOM    119  C35 ACD     1      16.930  29.140  19.830  1.00  0.00            
ATOM    120  H57 ACD     1      17.320  29.430  20.820  1.00  0.00            
ATOM    121  O29 ACD     1      17.650  29.850  18.840  1.00  0.00            
ATOM    122  H58 ACD     1      17.400  29.410  18.030  1.00  0.00            
ATOM    123  C36 ACD     1      17.050  27.630  19.680  1.00  0.00            
ATOM    124  H59 ACD     1      16.540  27.310  18.760  1.00  0.00            
ATOM    125  O30 ACD     1      18.440  27.240  19.620  1.00  0.00            
ATOM    126  H60 ACD     1      18.810  27.750  20.340  1.00  0.00            
ATOM    127  O1  FY5     2      19.290  30.530  22.840  1.00  0.00            
ATOM    128  C1  FY5     2      18.470  31.320  23.140  1.00  0.00            
ATOM    129  C2  FY5     2      17.180  30.860  23.460  1.00  0.00            
ATOM    130  C3  FY5     2      16.260  31.730  23.900  1.00  0.00            
ATOM    131  C4  FY5     2      14.900  31.290  24.130  1.00  0.00            
ATOM    132  C5  FY5     2      13.910  31.910  23.440  1.00  0.00            
ATOM    133  C6  FY5     2      12.560  31.680  23.780  1.00  0.00            
ATOM    134  C7  FY5     2      12.230  30.640  24.700  1.00  0.00            
ATOM    135  C8  FY5     2      13.250  29.870  25.250  1.00  0.00            
ATOM    136  C9  FY5     2      14.540  30.180  24.950  1.00  0.00            
ATOM    137  O2  FY5     2      16.510  33.070  24.150  1.00  0.00            
ATOM    138  C10 FY5     2      17.780  33.510  23.910  1.00  0.00            
ATOM    139  C11 FY5     2      17.970  34.880  24.110  1.00  0.00            
ATOM    140  C12 FY5     2      19.160  35.480  23.760  1.00  0.00            
ATOM    141  O3  FY5     2      19.260  36.750  23.990  1.00  0.00            
ATOM    142  C13 FY5     2      20.180  34.750  23.240  1.00  0.00            
ATOM    143  O4  FY5     2      21.380  35.260  22.780  1.00  0.00            
ATOM    144  C14 FY5     2      19.990  33.370  23.180  1.00  0.00            
ATOM    145  O5  FY5     2      21.000  32.670  22.700  1.00  0.00            
ATOM    146  C15 FY5     2      18.810  32.690  23.410  1.00  0.00            
ATOM    147  H1  FY5     2      16.950  29.800  23.450  1.00  0.00            
ATOM    148  H2  FY5     2      14.130  32.670  22.700  1.00  0.00            
ATOM    149  H3  FY5     2      11.750  32.180  23.260  1.00  0.00            
ATOM    150  H4  FY5     2      11.180  30.450  24.880  1.00  0.00            
ATOM    151  H5  FY5     2      12.990  29.050  25.910  1.00  0.00            
ATOM    152  H6  FY5     2      15.330  29.500  25.250  1.00  0.00            
ATOM    153  H7  FY5     2      17.170  35.470  24.550  1.00  0.00            
ATOM    154  H8  FY5     2      20.210  36.940  24.020  1.00  0.00            
ATOM    155  H9  FY5     2      21.840  34.430  22.580  1.00  0.00            
ATOM    156  H10 FY5     2      20.710  31.770  22.500  1.00  0.00            
TER
ENDMDL
MODEL        1
ATOM      1  H1  ACD     1      13.120  24.140  22.140  1.00  0.00            
ATOM      2  O1  ACD     1      13.240  24.950  21.630  1.00  0.00            
ATOM      3  C1  ACD     1      13.900  25.810  22.550  1.00  0.00            
ATOM      4  H2  ACD     1      13.410  25.690  23.520  1.00  0.00            
ATOM      5  H3  ACD     1      13.660  26.850  22.280  1.00  0.00            
ATOM      6  C2  ACD     1      15.470  25.650  22.660  1.00  0.00            
ATOM      7  H4  ACD     1      15.800  26.290  23.480  1.00  0.00            
ATOM      8  O2  ACD     1      15.780  24.310  23.150  1.00  0.00            
ATOM      9  C3  ACD     1      17.170  24.020  23.360  1.00  0.00            
ATOM     10  H5  ACD     1      17.160  22.990  23.740  1.00  0.00            
ATOM     11  O3  ACD     1      17.850  24.840  24.220  1.00  0.00            
ATOM     12  C4  ACD     1      17.920  24.510  25.610  1.00  0.00            
ATOM     13  H6  ACD     1      18.150  23.460  25.830  1.00  0.00            
ATOM     14  C5  ACD     1      19.150  25.220  26.030  1.00  0.00            
ATOM     15  H7  ACD     1      19.080  26.200  25.530  1.00  0.00            
ATOM     16  O4  ACD     1      20.310  24.450  25.570  1.00  0.00            
ATOM     17  H8  ACD     1      20.510  23.750  26.200  1.00  0.00            
ATOM     18  C6  ACD     1      19.320  25.460  27.510  1.00  0.00            
ATOM     19  H9  ACD     1      19.500  24.480  27.960  1.00  0.00            
ATOM     20  O5  ACD     1      20.400  26.380  27.670  1.00  0.00            
ATOM     21  H10 ACD     1      20.070  27.190  27.280  1.00  0.00            
ATOM     22  C7  ACD     1      18.080  26.140  28.030  1.00  0.00            
ATOM     23  H11 ACD     1      18.110  26.080  29.130  1.00  0.00            
ATOM     24  O6  ACD     1      16.890  25.340  27.670  1.00  0.00            
ATOM     25  C8  ACD     1      16.640  24.910  26.350  1.00  0.00            
ATOM     26  H12 ACD     1      16.150  25.670  25.720  1.00  0.00            
ATOM     27  C9  ACD     1      15.670  23.780  26.390  1.00  0.00            
ATOM     28  H13 ACD     1      14.810  24.130  26.990  1.00  0.00            
ATOM     29  H14 ACD     1      15.370  23.520  25.370  1.00  0.00            
ATOM     30  O7  ACD     1      16.320  22.680  27.090  1.00  0.00            
ATOM     31  H15 ACD     1      16.010  21.810  26.830  1.00  0.00            
ATOM     32  O8  ACD     1      17.830  27.490  27.540  1.00  0.00            
ATOM     33  C10 ACD     1      18.100  28.590  28.350  1.00  0.00            
ATOM     34  H16 ACD     1      18.850  28.370  29.120  1.00  0.00            
ATOM     35  C11 ACD     1      18.770  29.540  27.420  1.00  0.00            
ATOM     36  H17 ACD     1      18.240  29.510  26.460  1.00  0.00            
ATOM     37  O9  ACD     1      20.170  29.170  27.170  1.00  0.00            
ATOM     38  H18 ACD     1      20.600  29.880  26.680  1.00  0.00            
ATOM     39  C12 ACD     1      18.710  30.980  27.930  1.00  0.00            
ATOM     40  H19 ACD     1      19.380  30.990  28.800  1.00  0.00            
ATOM     41  O10 ACD     1      19.170  31.960  26.900  1.00  0.00            
ATOM     42  H20 ACD     1      18.380  32.080  26.360  1.00  0.00            
ATOM     43  C13 ACD     1      17.330  31.360  28.360  1.00  0.00            
ATOM     44  H21 ACD     1      17.350  32.360  28.820  1.00  0.00            
ATOM     45  O11 ACD     1      16.730  30.470  29.260  1.00  0.00            
ATOM     46  C14 ACD     1      16.690  29.060  28.850  1.00  0.00            
ATOM     47  H22 ACD     1      16.000  28.990  28.010  1.00  0.00            
ATOM     48  C15 ACD     1      16.160  28.190  30.050  1.00  0.00            
ATOM     49  H23 ACD     1      15.170  28.580  30.290  1.00  0.00            
ATOM     50  H24 ACD     1      15.990  27.160  29.690  1.00  0.00            
ATOM     51  O12 ACD     1      17.050  28.060  31.140  1.00  0.00            
ATOM     52  H25 ACD     1      17.490  28.900  31.280  1.00  0.00            
ATOM     53  O13 ACD     1      16.490  31.460  27.220  1.00  0.00            
ATOM     54  C16 ACD     1      15.450  32.410  27.150  1.00  0.00            
ATOM     55  H26 ACD     1      15.280  32.690  28.200  1.00  0.00            
ATOM     56  C17 ACD     1      16.020  33.640  26.410  1.00  0.00            
ATOM     57  H27 ACD     1      16.530  33.260  25.520  1.00  0.00            
ATOM     58  O14 ACD     1      16.920  34.310  27.250  1.00  0.00            
ATOM     59  H28 ACD     1      16.600  34.660  28.080  1.00  0.00            
ATOM     60  C18 ACD     1      14.900  34.620  25.920  1.00  0.00            
ATOM     61  H29 ACD     1      14.510  35.180  26.780  1.00  0.00            
ATOM     62  O15 ACD     1      15.480  35.590  25.000  1.00  0.00            
ATOM     63  H30 ACD     1      16.070  36.150  25.510  1.00  0.00            
ATOM     64  C19 ACD     1      13.700  33.840  25.330  1.00  0.00            
ATOM     65  H31 ACD     1      12.900  34.590  25.270  1.00  0.00            
ATOM     66  O16 ACD     1      13.330  32.840  26.310  1.00  0.00            
ATOM     67  C20 ACD     1      14.220  31.810  26.530  1.00  0.00            
ATOM     68  H32 ACD     1      14.480  31.340  25.570  1.00  0.00            
ATOM     69  C21 ACD     1      13.520  30.780  27.390  1.00  0.00            
ATOM     70  H33 ACD     1      12.700  30.360  26.800  1.00  0.00            
ATOM     71  H34 ACD     1      14.250  29.980  27.570  1.00  0.00            
ATOM     72  O17 ACD     1      13.070  31.400  28.640  1.00  0.00            
ATOM     73  H35 ACD     1      12.900  30.610  29.170  1.00  0.00            
ATOM     74  O18 ACD     1      13.960  33.140  24.130  1.00  0.00            
ATOM     75  C22 ACD     1      13.620  33.710  22.850  1.00  0.00            
ATOM     76  H36 ACD     1      13.190  34.720  22.860  1.00  0.00            
ATOM     77  C23 ACD     1      14.930  33.830  22.070  1.00  0.00            
ATOM     78  H37 ACD     1      15.630  33.040  22.380  1.00  0.00            
ATOM     79  O19 ACD     1      15.700  35.070  22.340  1.00  0.00            
ATOM     80  H38 ACD     1      15.840  35.270  23.270  1.00  0.00            
ATOM     81  C24 ACD     1      14.650  33.670  20.540  1.00  0.00            
ATOM     82  H39 ACD     1      14.060  34.560  20.290  1.00  0.00            
ATOM     83  O20 ACD     1      15.830  33.630  19.770  1.00  0.00            
ATOM     84  H40 ACD     1      16.330  32.850  20.000  1.00  0.00            
ATOM     85  C25 ACD     1      13.770  32.400  20.310  1.00  0.00            
ATOM     86  H41 ACD     1      13.470  32.300  19.270  1.00  0.00            
ATOM     87  O21 ACD     1      12.500  32.540  20.970  1.00  0.00            
ATOM     88  C26 ACD     1      12.560  32.630  22.390  1.00  0.00            
ATOM     89  H42 ACD     1      12.840  31.670  22.840  1.00  0.00            
ATOM     90  C27 ACD     1      11.100  32.970  22.790  1.00  0.00            
ATOM     91  H43 ACD     1      10.440  32.440  22.100  1.00  0.00            
ATOM     92  H44 ACD     1      10.920  32.510  23.770  1.00  0.00            
ATOM     93  O22 ACD     1      10.790  34.400  22.770  1.00  0.00            
ATOM     94  H45 ACD     1      10.860  34.680  21.850  1.00  0.00            
ATOM     95  O23 ACD     1      14.380  31.210  20.830  1.00  0.00            
ATOM     96  C28 ACD     1      15.020  30.320  19.960  1.00  0.00            
ATOM     97  H46 ACD     1      15.170  30.690  18.930  1.00  0.00            
ATOM     98  C29 ACD     1      14.200  29.040  19.940  1.00  0.00            
ATOM     99  H47 ACD     1      14.010  28.690  20.960  1.00  0.00            
ATOM    100  O24 ACD     1      15.010  27.990  19.400  1.00  0.00            
ATOM    101  C30 ACD     1      12.830  29.180  19.230  1.00  0.00            
ATOM    102  H48 ACD     1      12.260  28.250  19.340  1.00  0.00            
ATOM    103  H49 ACD     1      12.450  30.070  19.740  1.00  0.00            
ATOM    104  O25 ACD     1      13.020  29.530  17.830  1.00  0.00            
ATOM    105  H50 ACD     1      13.260  28.720  17.350  1.00  0.00            
ATOM    106  C31 ACD     1      16.410  30.150  20.590  1.00  0.00            
ATOM    107  H51 ACD     1      16.210  29.910  21.640  1.00  0.00            
ATOM    108  O26 ACD     1      17.300  31.330  20.490  1.00  0.00            
ATOM    109  H52 ACD     1      18.210  31.130  20.690  1.00  0.00            
ATOM    110  C32 ACD     1      17.140  29.020  19.870  1.00  0.00            
ATOM    111  H53 ACD     1      17.290  29.320  18.830  1.00  0.00            
ATOM    112  O27 ACD     1      18.340  28.600  20.470  1.00  0.00            
ATOM    113  H54 ACD     1      18.330  27.650  20.330  1.00  0.00            
ATOM    114  C33 ACD     1      16.290  27.730  19.920  1.00  0.00            
ATOM    115  H55 ACD     1      16.720  26.990  19.240  1.00  0.00            
ATOM    116  O28 ACD     1      16.150  27.290  21.260  1.00  0.00            
ATOM    117  C34 ACD     1      16.230  25.880  21.370  1.00  0.00            
ATOM    118  H56 ACD     1      15.680  25.420  20.540  1.00  0.00            
ATOM    119  C35 ACD     1      17.680  25.460  21.460  1.00  0.00            
ATOM    120  H57 ACD     1      18.160  26.100  22.210  1.00  0.00            
ATOM    121  O29 ACD     1      18.300  25.740  20.180  1.00  0.00            
ATOM    122  H58 ACD     1      18.060  25.090  19.510  1.00  0.00            
ATOM    123  C36 ACD     1      17.760  24.040  21.920  1.00  0.00            
ATOM    124  H59 ACD     1      17.130  23.410  21.270  1.00  0.00            
ATOM    125  O30 ACD     1      19.130  23.600  21.970  1.00  0.00            
ATOM    126  H60 ACD     1      19.700  24.340  22.190  1.00  0.00            
ATOM    127  O1  FY5     2      19.620  28.160  23.700  1.00  0.00            
ATOM    128  C1  FY5     2      18.710  28.960  23.910  1.00  0.00            
ATOM    129  C2  FY5     2      17.410  28.560  24.100  1.00  0.00            
ATOM    130  C3  FY5     2      16.380  29.450  24.050  1.00  0.00            
ATOM    131  C4  FY5     2      15.070  28.920  24.380  1.00  0.00            
ATOM    132  C5  FY5     2      13.980  29.380  23.630  1.00  0.00            
ATOM    133  C6  FY5     2      12.660  28.920  23.940  1.00  0.00            
ATOM    134  C7  FY5     2      12.460  28.200  25.140  1.00  0.00            
ATOM    135  C8  FY5     2      13.640  27.780  25.920  1.00  0.00            
ATOM    136  C9  FY5     2      14.910  28.160  25.540  1.00  0.00            
ATOM    137  O2  FY5     2      16.520  30.790  24.120  1.00  0.00            
ATOM    138  C10 FY5     2      17.870  31.230  23.890  1.00  0.00            
ATOM    139  C11 FY5     2      18.110  32.590  23.750  1.00  0.00            
ATOM    140  C12 FY5     2      19.310  33.130  23.770  1.00  0.00            
ATOM    141  O3  FY5     2      19.360  34.490  23.820  1.00  0.00            
ATOM    142  C13 FY5     2      20.430  32.280  23.750  1.00  0.00            
ATOM    143  O4  FY5     2      21.770  32.790  23.600  1.00  0.00            
ATOM    144  C14 FY5     2      20.280  30.920  23.660  1.00  0.00            
ATOM    145  O5  FY5     2      21.380  30.110  23.550  1.00  0.00            
ATOM    146  C15 FY5     2      18.980  30.350  23.840  1.00  0.00            
ATOM    147  H1  FY5     2      17.450  27.490  24.290  1.00  0.00            
ATOM    148  H2  FY5     2      14.130  29.980  22.740  1.00  0.00            
ATOM    149  H3  FY5     2      11.860  29.360  23.350  1.00  0.00            
ATOM    150  H4  FY5     2      11.480  27.850  25.450  1.00  0.00            
ATOM    151  H5  FY5     2      13.500  27.210  26.830  1.00  0.00            
ATOM    152  H6  FY5     2      15.760  27.960  26.190  1.00  0.00            
ATOM    153  H7  FY5     2      17.240  33.230  23.650  1.00  0.00            
ATOM    154  H8  FY5     2      20.280  34.600  24.140  1.00  0.00            
ATOM    155  H9  FY5     2      22.230  31.970  23.380  1.00  0.00            
ATOM    156  H10 FY5     2      20.880  29.280  23.470  1.00  0.00            
TER
ENDMDL
MODEL        1
ATOM      1  H1  ACD     1      14.110  22.440  24.510  1.00  0.00            
ATOM      2  O1  ACD     1      14.200  22.530  25.460  1.00  0.00            
ATOM      3  C1  ACD     1      14.780  23.700  25.910  1.00  0.00            
ATOM      4  H2  ACD     1      14.610  23.680  27.000  1.00  0.00            
ATOM      5  H3  ACD     1      14.340  24.620  25.510  1.00  0.00            
ATOM      6  C2  ACD     1      16.350  23.830  25.760  1.00  0.00            
ATOM      7  H4  ACD     1      16.630  24.750  26.300  1.00  0.00            
ATOM      8  O2  ACD     1      17.040  22.730  26.500  1.00  0.00            
ATOM      9  C3  ACD     1      18.480  22.640  26.260  1.00  0.00            
ATOM     10  H5  ACD     1      18.850  21.730  26.730  1.00  0.00            
ATOM     11  O3  ACD     1      19.180  23.770  26.870  1.00  0.00            
ATOM     12  C4  ACD     1      19.510  23.790  28.270  1.00  0.00            
ATOM     13  H6  ACD     1      20.000  22.860  28.590  1.00  0.00            
ATOM     14  C5  ACD     1      20.600  24.860  28.330  1.00  0.00            
ATOM     15  H7  ACD     1      20.160  25.700  27.780  1.00  0.00            
ATOM     16  O4  ACD     1      21.830  24.410  27.720  1.00  0.00            
ATOM     17  H8  ACD     1      22.100  23.610  28.180  1.00  0.00            
ATOM     18  C6  ACD     1      20.900  25.380  29.810  1.00  0.00            
ATOM     19  H9  ACD     1      21.450  24.610  30.360  1.00  0.00            
ATOM     20  O5  ACD     1      21.670  26.590  29.850  1.00  0.00            
ATOM     21  H10 ACD     1      21.140  27.250  29.390  1.00  0.00            
ATOM     22  C7  ACD     1      19.550  25.810  30.430  1.00  0.00            
ATOM     23  H11 ACD     1      19.700  26.020  31.490  1.00  0.00            
ATOM     24  O6  ACD     1      18.710  24.790  30.460  1.00  0.00            
ATOM     25  C8  ACD     1      18.330  24.250  29.160  1.00  0.00            
ATOM     26  H12 ACD     1      17.860  25.070  28.600  1.00  0.00            
ATOM     27  C9  ACD     1      17.370  23.140  29.540  1.00  0.00            
ATOM     28  H13 ACD     1      16.730  23.400  30.390  1.00  0.00            
ATOM     29  H14 ACD     1      16.640  22.890  28.760  1.00  0.00            
ATOM     30  O7  ACD     1      17.970  21.900  30.030  1.00  0.00            
ATOM     31  H15 ACD     1      18.660  22.160  30.650  1.00  0.00            
ATOM     32  O8  ACD     1      18.990  26.960  29.730  1.00  0.00            
ATOM     33  C10 ACD     1      19.040  28.210  30.350  1.00  0.00            
ATOM     34  H16 ACD     1      19.870  28.320  31.050  1.00  0.00            
ATOM     35  C11 ACD     1      19.470  29.210  29.260  1.00  0.00            
ATOM     36  H17 ACD     1      18.790  29.000  28.430  1.00  0.00            
ATOM     37  O9  ACD     1      20.820  28.900  28.840  1.00  0.00            
ATOM     38  H18 ACD     1      21.210  29.690  28.480  1.00  0.00            
ATOM     39  C12 ACD     1      19.190  30.610  29.710  1.00  0.00            
ATOM     40  H19 ACD     1      19.900  30.790  30.520  1.00  0.00            
ATOM     41  O10 ACD     1      19.490  31.620  28.710  1.00  0.00            
ATOM     42  H20 ACD     1      18.650  32.070  28.630  1.00  0.00            
ATOM     43  C13 ACD     1      17.760  30.760  30.170  1.00  0.00            
ATOM     44  H21 ACD     1      17.620  31.790  30.540  1.00  0.00            
ATOM     45  O11 ACD     1      17.570  29.890  31.280  1.00  0.00            
ATOM     46  C14 ACD     1      17.710  28.510  31.030  1.00  0.00            
ATOM     47  H22 ACD     1      16.960  28.220  30.280  1.00  0.00            
ATOM     48  C15 ACD     1      17.480  27.760  32.270  1.00  0.00            
ATOM     49  H23 ACD     1      16.550  28.190  32.670  1.00  0.00            
ATOM     50  H24 ACD     1      17.180  26.720  32.100  1.00  0.00            
ATOM     51  O12 ACD     1      18.590  27.830  33.220  1.00  0.00            
ATOM     52  H25 ACD     1      18.560  28.780  33.410  1.00  0.00            
ATOM     53  O13 ACD     1      16.870  30.610  29.070  1.00  0.00            
ATOM     54  C16 ACD     1      15.790  31.540  28.980  1.00  0.00            
ATOM     55  H26 ACD     1      15.580  32.130  29.880  1.00  0.00            
ATOM     56  C17 ACD     1      16.190  32.550  27.860  1.00  0.00            
ATOM     57  H27 ACD     1      16.590  32.010  27.000  1.00  0.00            
ATOM     58  O14 ACD     1      17.170  33.510  28.390  1.00  0.00            
ATOM     59  H28 ACD     1      17.470  34.060  27.660  1.00  0.00            
ATOM     60  C18 ACD     1      14.990  33.320  27.280  1.00  0.00            
ATOM     61  H29 ACD     1      14.720  34.030  28.070  1.00  0.00            
ATOM     62  O15 ACD     1      15.300  33.990  26.070  1.00  0.00            
ATOM     63  H30 ACD     1      14.720  34.750  26.030  1.00  0.00            
ATOM     64  C19 ACD     1      13.760  32.430  26.980  1.00  0.00            
ATOM     65  H31 ACD     1      12.890  33.060  26.800  1.00  0.00            
ATOM     66  O16 ACD     1      13.470  31.720  28.160  1.00  0.00            
ATOM     67  C20 ACD     1      14.460  30.810  28.540  1.00  0.00            
ATOM     68  H32 ACD     1      14.740  30.230  27.660  1.00  0.00            
ATOM     69  C21 ACD     1      14.120  29.960  29.760  1.00  0.00            
ATOM     70  H33 ACD     1      13.370  29.200  29.500  1.00  0.00            
ATOM     71  H34 ACD     1      14.980  29.460  30.210  1.00  0.00            
ATOM     72  O17 ACD     1      13.540  30.820  30.780  1.00  0.00            
ATOM     73  H35 ACD     1      12.750  31.180  30.360  1.00  0.00            
ATOM     74  O18 ACD     1      14.020  31.530  25.920  1.00  0.00            
ATOM     75  C22 ACD     1      13.190  31.620  24.730  1.00  0.00            
ATOM     76  H36 ACD     1      12.660  32.570  24.620  1.00  0.00            
ATOM     77  C23 ACD     1      14.120  31.510  23.540  1.00  0.00            
ATOM     78  H37 ACD     1      14.890  30.770  23.780  1.00  0.00            
ATOM     79  O19 ACD     1      14.850  32.760  23.290  1.00  0.00            
ATOM     80  H38 ACD     1      15.010  33.200  24.130  1.00  0.00            
ATOM     81  C24 ACD     1      13.430  30.940  22.290  1.00  0.00            
ATOM     82  H39 ACD     1      12.650  31.640  21.960  1.00  0.00            
ATOM     83  O20 ACD     1      14.330  30.770  21.200  1.00  0.00            
ATOM     84  H40 ACD     1      14.920  30.060  21.450  1.00  0.00            
ATOM     85  C25 ACD     1      12.730  29.720  22.610  1.00  0.00            
ATOM     86  H41 ACD     1      12.110  29.300  21.810  1.00  0.00            
ATOM     87  O21 ACD     1      11.750  30.100  23.610  1.00  0.00            
ATOM     88  C26 ACD     1      12.250  30.400  24.890  1.00  0.00            
ATOM     89  H42 ACD     1      12.880  29.590  25.290  1.00  0.00            
ATOM     90  C27 ACD     1      11.080  30.610  25.900  1.00  0.00            
ATOM     91  H43 ACD     1      10.530  29.670  26.000  1.00  0.00            
ATOM     92  H44 ACD     1      11.360  30.730  26.950  1.00  0.00            
ATOM     93  O22 ACD     1      10.120  31.650  25.520  1.00  0.00            
ATOM     94  H45 ACD     1       9.980  32.180  26.310  1.00  0.00            
ATOM     95  O23 ACD     1      13.590  28.730  23.110  1.00  0.00            
ATOM     96  C28 ACD     1      14.280  27.820  22.300  1.00  0.00            
ATOM     97  H46 ACD     1      13.960  27.980  21.260  1.00  0.00            
ATOM     98  C29 ACD     1      13.770  26.380  22.640  1.00  0.00            
ATOM     99  H47 ACD     1      13.620  26.120  23.690  1.00  0.00            
ATOM    100  O24 ACD     1      14.640  25.370  22.100  1.00  0.00            
ATOM    101  C30 ACD     1      12.410  26.210  22.010  1.00  0.00            
ATOM    102  H48 ACD     1      11.920  25.360  22.510  1.00  0.00            
ATOM    103  H49 ACD     1      11.790  27.070  22.280  1.00  0.00            
ATOM    104  O25 ACD     1      12.380  26.150  20.570  1.00  0.00            
ATOM    105  H50 ACD     1      12.840  25.370  20.260  1.00  0.00            
ATOM    106  C31 ACD     1      15.800  27.970  22.460  1.00  0.00            
ATOM    107  H51 ACD     1      15.990  27.950  23.540  1.00  0.00            
ATOM    108  O26 ACD     1      16.240  29.160  21.810  1.00  0.00            
ATOM    109  H52 ACD     1      17.200  29.200  21.880  1.00  0.00            
ATOM    110  C32 ACD     1      16.610  26.730  21.950  1.00  0.00            
ATOM    111  H53 ACD     1      16.580  26.680  20.850  1.00  0.00            
ATOM    112  O27 ACD     1      17.970  26.770  22.450  1.00  0.00            
ATOM    113  H54 ACD     1      18.210  25.840  22.460  1.00  0.00            
ATOM    114  C33 ACD     1      15.980  25.440  22.460  1.00  0.00            
ATOM    115  H55 ACD     1      16.550  24.680  21.910  1.00  0.00            
ATOM    116  O28 ACD     1      16.220  25.210  23.830  1.00  0.00            
ATOM    117  C34 ACD     1      16.670  23.990  24.260  1.00  0.00            
ATOM    118  H56 ACD     1      16.110  23.130  23.860  1.00  0.00            
ATOM    119  C35 ACD     1      18.190  23.950  24.140  1.00  0.00            
ATOM    120  H57 ACD     1      18.550  24.920  24.500  1.00  0.00            
ATOM    121  O29 ACD     1      18.510  23.900  22.700  1.00  0.00            
ATOM    122  H58 ACD     1      19.380  23.510  22.550  1.00  0.00            
ATOM    123  C36 ACD     1      18.720  22.690  24.740  1.00  0.00            
ATOM    124  H59 ACD     1      18.240  21.830  24.250  1.00  0.00            
ATOM    125  O30 ACD     1      20.140  22.620  24.380  1.00  0.00            
ATOM    126  H60 ACD     1      20.400  23.430  24.820  1.00  0.00            
ATOM    127  O1  FY5     2      20.220  27.200  25.820  1.00  0.00            
ATOM    128  C1  FY5     2      19.180  27.830  25.740  1.00  0.00            
ATOM    129  C2  FY5     2      17.920  27.390  26.290  1.00  0.00            
ATOM    130  C3  FY5     2      16.830  28.160  26.330  1.00  0.00            
ATOM    131  C4  FY5     2      15.610  27.440  26.920  1.00  0.00            
ATOM    132  C5  FY5     2      14.450  27.240  26.190  1.00  0.00            
ATOM    133  C6  FY5     2      13.310  26.580  26.730  1.00  0.00            
ATOM    134  C7  FY5     2      13.320  26.240  28.060  1.00  0.00            
ATOM    135  C8  FY5     2      14.550  26.270  28.750  1.00  0.00            
ATOM    136  C9  FY5     2      15.680  26.890  28.210  1.00  0.00            
ATOM    137  O2  FY5     2      16.730  29.350  25.750  1.00  0.00            
ATOM    138  C10 FY5     2      17.900  29.920  25.330  1.00  0.00            
ATOM    139  C11 FY5     2      17.800  31.230  24.840  1.00  0.00            
ATOM    140  C12 FY5     2      18.940  31.890  24.350  1.00  0.00            
ATOM    141  O3  FY5     2      18.710  33.180  23.940  1.00  0.00            
ATOM    142  C13 FY5     2      20.190  31.250  24.340  1.00  0.00            
ATOM    143  O4  FY5     2      21.380  31.770  23.880  1.00  0.00            
ATOM    144  C14 FY5     2      20.280  29.930  24.820  1.00  0.00            
ATOM    145  O5  FY5     2      21.510  29.320  24.820  1.00  0.00            
ATOM    146  C15 FY5     2      19.150  29.270  25.230  1.00  0.00            
ATOM    147  H1  FY5     2      17.910  26.390  26.710  1.00  0.00            
ATOM    148  H2  FY5     2      14.420  27.540  25.140  1.00  0.00            
ATOM    149  H3  FY5     2      12.450  26.470  26.070  1.00  0.00            
ATOM    150  H4  FY5     2      12.400  25.930  28.530  1.00  0.00            
ATOM    151  H5  FY5     2      14.600  25.720  29.690  1.00  0.00            
ATOM    152  H6  FY5     2      16.590  27.000  28.790  1.00  0.00            
ATOM    153  H7  FY5     2      16.850  31.760  24.850  1.00  0.00            
ATOM    154  H8  FY5     2      19.590  33.430  23.590  1.00  0.00            
ATOM    155  H9  FY5     2      22.050  31.250  24.370  1.00  0.00            
ATOM    156  H10 FY5     2      21.540  28.540  25.410  1.00  0.00            
TER
ENDMDL
MODEL        1
ATOM      1  H1  ACD     1      16.630  28.980  22.140  1.00  0.00            
ATOM      2  O1  ACD     1      17.390  28.500  21.810  1.00  0.00            
ATOM      3  C1  ACD     1      18.480  29.230  22.340  1.00  0.00            
ATOM      4  H2  ACD     1      18.260  29.680  23.320  1.00  0.00            
ATOM      5  H3  ACD     1      18.660  30.060  21.650  1.00  0.00            
ATOM      6  C2  ACD     1      19.770  28.430  22.370  1.00  0.00            
ATOM      7  H4  ACD     1      20.560  29.070  22.790  1.00  0.00            
ATOM      8  O2  ACD     1      19.630  27.330  23.250  1.00  0.00            
ATOM      9  C3  ACD     1      20.870  26.540  23.390  1.00  0.00            
ATOM     10  H5  ACD     1      20.680  25.810  24.190  1.00  0.00            
ATOM     11  O3  ACD     1      22.000  27.410  23.850  1.00  0.00            
ATOM     12  C4  ACD     1      22.340  27.350  25.240  1.00  0.00            
ATOM     13  H6  ACD     1      22.320  26.280  25.480  1.00  0.00            
ATOM     14  C5  ACD     1      23.800  27.900  25.380  1.00  0.00            
ATOM     15  H7  ACD     1      24.020  28.750  24.710  1.00  0.00            
ATOM     16  O4  ACD     1      24.730  26.860  25.020  1.00  0.00            
ATOM     17  H8  ACD     1      25.530  27.270  24.670  1.00  0.00            
ATOM     18  C6  ACD     1      24.040  28.340  26.830  1.00  0.00            
ATOM     19  H9  ACD     1      23.890  27.530  27.550  1.00  0.00            
ATOM     20  O5  ACD     1      25.290  28.900  26.780  1.00  0.00            
ATOM     21  H10 ACD     1      25.230  29.660  26.200  1.00  0.00            
ATOM     22  C7  ACD     1      23.010  29.300  27.230  1.00  0.00            
ATOM     23  H11 ACD     1      23.170  29.690  28.250  1.00  0.00            
ATOM     24  O6  ACD     1      21.790  28.620  27.310  1.00  0.00            
ATOM     25  C8  ACD     1      21.250  28.040  26.130  1.00  0.00            
ATOM     26  H12 ACD     1      20.760  28.880  25.630  1.00  0.00            
ATOM     27  C9  ACD     1      20.180  27.100  26.600  1.00  0.00            
ATOM     28  H13 ACD     1      19.480  27.730  27.170  1.00  0.00            
ATOM     29  H14 ACD     1      19.570  26.680  25.790  1.00  0.00            
ATOM     30  O7  ACD     1      20.720  26.040  27.400  1.00  0.00            
ATOM     31  H15 ACD     1      19.980  25.640  27.870  1.00  0.00            
ATOM     32  O8  ACD     1      23.010  30.440  26.320  1.00  0.00            
ATOM     33  C10 ACD     1      23.750  31.620  26.560  1.00  0.00            
ATOM     34  H16 ACD     1      24.530  31.460  27.310  1.00  0.00            
ATOM     35  C11 ACD     1      24.440  32.040  25.280  1.00  0.00            
ATOM     36  H17 ACD     1      23.710  32.030  24.470  1.00  0.00            
ATOM     37  O9  ACD     1      25.520  31.090  25.140  1.00  0.00            
ATOM     38  H18 ACD     1      26.180  31.490  24.560  1.00  0.00            
ATOM     39  C12 ACD     1      25.090  33.400  25.360  1.00  0.00            
ATOM     40  H19 ACD     1      25.830  33.290  26.160  1.00  0.00            
ATOM     41  O10 ACD     1      25.690  33.860  24.140  1.00  0.00            
ATOM     42  H20 ACD     1      25.120  34.500  23.710  1.00  0.00            
ATOM     43  C13 ACD     1      24.030  34.370  25.780  1.00  0.00            
ATOM     44  H21 ACD     1      24.500  35.350  25.960  1.00  0.00            
ATOM     45  O11 ACD     1      23.460  33.970  26.990  1.00  0.00            
ATOM     46  C14 ACD     1      22.820  32.710  27.020  1.00  0.00            
ATOM     47  H22 ACD     1      22.030  32.650  26.260  1.00  0.00            
ATOM     48  C15 ACD     1      22.250  32.370  28.430  1.00  0.00            
ATOM     49  H23 ACD     1      21.650  33.220  28.770  1.00  0.00            
ATOM     50  H24 ACD     1      21.510  31.570  28.350  1.00  0.00            
ATOM     51  O12 ACD     1      23.280  32.150  29.400  1.00  0.00            
ATOM     52  H25 ACD     1      22.780  32.100  30.220  1.00  0.00            
ATOM     53  O13 ACD     1      23.140  34.470  24.710  1.00  0.00            
ATOM     54  C16 ACD     1      22.520  35.740  24.480  1.00  0.00            
ATOM     55  H26 ACD     1      22.680  36.420  25.330  1.00  0.00            
ATOM     56  C17 ACD     1      23.250  36.330  23.190  1.00  0.00            
ATOM     57  H27 ACD     1      23.280  35.570  22.400  1.00  0.00            
ATOM     58  O14 ACD     1      24.620  36.670  23.460  1.00  0.00            
ATOM     59  H28 ACD     1      24.630  37.310  24.180  1.00  0.00            
ATOM     60  C18 ACD     1      22.480  37.600  22.710  1.00  0.00            
ATOM     61  H29 ACD     1      22.550  38.330  23.520  1.00  0.00            
ATOM     62  O15 ACD     1      22.900  38.090  21.440  1.00  0.00            
ATOM     63  H30 ACD     1      22.690  37.360  20.850  1.00  0.00            
ATOM     64  C19 ACD     1      21.050  37.210  22.360  1.00  0.00            
ATOM     65  H31 ACD     1      20.500  38.100  22.060  1.00  0.00            
ATOM     66  O16 ACD     1      20.370  36.700  23.470  1.00  0.00            
ATOM     67  C20 ACD     1      21.000  35.580  24.210  1.00  0.00            
ATOM     68  H32 ACD     1      20.950  34.690  23.570  1.00  0.00            
ATOM     69  C21 ACD     1      20.340  35.380  25.600  1.00  0.00            
ATOM     70  H33 ACD     1      19.260  35.220  25.430  1.00  0.00            
ATOM     71  H34 ACD     1      20.770  34.480  26.040  1.00  0.00            
ATOM     72  O17 ACD     1      20.510  36.480  26.420  1.00  0.00            
ATOM     73  H35 ACD     1      19.980  36.260  27.190  1.00  0.00            
ATOM     74  O18 ACD     1      20.930  36.190  21.380  1.00  0.00            
ATOM     75  C22 ACD     1      20.490  36.460  20.030  1.00  0.00            
ATOM     76  H36 ACD     1      20.510  37.540  19.820  1.00  0.00            
ATOM     77  C23 ACD     1      21.450  35.670  19.140  1.00  0.00            
ATOM     78  H37 ACD     1      21.710  34.750  19.670  1.00  0.00            
ATOM     79  O19 ACD     1      22.660  36.470  19.060  1.00  0.00            
ATOM     80  H38 ACD     1      23.330  36.140  18.460  1.00  0.00            
ATOM     81  C24 ACD     1      20.800  35.310  17.810  1.00  0.00            
ATOM     82  H39 ACD     1      20.660  36.270  17.300  1.00  0.00            
ATOM     83  O20 ACD     1      21.630  34.560  16.900  1.00  0.00            
ATOM     84  H40 ACD     1      21.850  33.720  17.320  1.00  0.00            
ATOM     85  C25 ACD     1      19.570  34.490  18.110  1.00  0.00            
ATOM     86  H41 ACD     1      18.920  34.250  17.250  1.00  0.00            
ATOM     87  O21 ACD     1      18.670  35.380  18.700  1.00  0.00            
ATOM     88  C26 ACD     1      19.050  35.880  19.990  1.00  0.00            
ATOM     89  H42 ACD     1      19.030  35.070  20.720  1.00  0.00            
ATOM     90  C27 ACD     1      18.110  37.020  20.490  1.00  0.00            
ATOM     91  H43 ACD     1      17.120  36.620  20.240  1.00  0.00            
ATOM     92  H44 ACD     1      18.240  37.250  21.560  1.00  0.00            
ATOM     93  O22 ACD     1      18.340  38.250  19.790  1.00  0.00            
ATOM     94  H45 ACD     1      18.060  38.950  20.390  1.00  0.00            
ATOM     95  O23 ACD     1      19.840  33.280  18.910  1.00  0.00            
ATOM     96  C28 ACD     1      19.910  31.960  18.390  1.00  0.00            
ATOM     97  H46 ACD     1      19.640  32.000  17.330  1.00  0.00            
ATOM     98  C29 ACD     1      18.880  31.110  19.060  1.00  0.00            
ATOM     99  H47 ACD     1      19.060  31.000  20.140  1.00  0.00            
ATOM    100  O24 ACD     1      19.110  29.750  18.580  1.00  0.00            
ATOM    101  C30 ACD     1      17.400  31.450  18.740  1.00  0.00            
ATOM    102  H48 ACD     1      16.670  30.750  19.160  1.00  0.00            
ATOM    103  H49 ACD     1      17.100  32.450  19.100  1.00  0.00            
ATOM    104  O25 ACD     1      17.300  31.400  17.310  1.00  0.00            
ATOM    105  H50 ACD     1      16.430  31.730  17.080  1.00  0.00            
ATOM    106  C31 ACD     1      21.310  31.460  18.560  1.00  0.00            
ATOM    107  H51 ACD     1      21.490  31.600  19.630  1.00  0.00            
ATOM    108  O26 ACD     1      22.300  32.190  17.860  1.00  0.00            
ATOM    109  H52 ACD     1      22.930  31.540  17.530  1.00  0.00            
ATOM    110  C32 ACD     1      21.370  30.050  18.180  1.00  0.00            
ATOM    111  H53 ACD     1      21.180  30.010  17.100  1.00  0.00            
ATOM    112  O27 ACD     1      22.630  29.480  18.500  1.00  0.00            
ATOM    113  H54 ACD     1      22.450  29.180  19.400  1.00  0.00            
ATOM    114  C33 ACD     1      20.360  29.170  18.860  1.00  0.00            
ATOM    115  H55 ACD     1      20.400  28.160  18.450  1.00  0.00            
ATOM    116  O28 ACD     1      20.620  29.180  20.240  1.00  0.00            
ATOM    117  C34 ACD     1      20.130  27.970  20.940  1.00  0.00            
ATOM    118  H56 ACD     1      19.240  27.570  20.440  1.00  0.00            
ATOM    119  C35 ACD     1      21.280  27.030  20.970  1.00  0.00            
ATOM    120  H57 ACD     1      22.120  27.670  21.240  1.00  0.00            
ATOM    121  O29 ACD     1      21.610  26.510  19.650  1.00  0.00            
ATOM    122  H58 ACD     1      21.200  25.660  19.480  1.00  0.00            
ATOM    123  C36 ACD     1      21.170  25.940  22.000  1.00  0.00            
ATOM    124  H59 ACD     1      20.360  25.230  21.800  1.00  0.00            
ATOM    125  O30 ACD     1      22.420  25.260  22.130  1.00  0.00            
ATOM    126  H60 ACD     1      23.060  25.860  22.500  1.00  0.00            
ATOM    127  O1  FY5     2      24.760  29.370  21.170  1.00  0.00            
ATOM    128  C1  FY5     2      24.320  30.500  21.360  1.00  0.00            
ATOM    129  C2  FY5     2      23.000  30.630  21.900  1.00  0.00            
ATOM    130  C3  FY5     2      22.440  31.850  22.040  1.00  0.00            
ATOM    131  C4  FY5     2      21.110  32.060  22.670  1.00  0.00            
ATOM    132  C5  FY5     2      20.150  32.970  22.170  1.00  0.00            
ATOM    133  C6  FY5     2      18.930  33.120  22.760  1.00  0.00            
ATOM    134  C7  FY5     2      18.680  32.500  23.950  1.00  0.00            
ATOM    135  C8  FY5     2      19.590  31.640  24.540  1.00  0.00            
ATOM    136  C9  FY5     2      20.780  31.390  23.860  1.00  0.00            
ATOM    137  O2  FY5     2      23.000  33.010  21.650  1.00  0.00            
ATOM    138  C10 FY5     2      24.160  32.890  20.960  1.00  0.00            
ATOM    139  C11 FY5     2      24.750  34.130  20.550  1.00  0.00            
ATOM    140  C12 FY5     2      26.020  34.150  20.030  1.00  0.00            
ATOM    141  O3  FY5     2      26.370  35.360  19.570  1.00  0.00            
ATOM    142  C13 FY5     2      26.700  32.980  19.780  1.00  0.00            
ATOM    143  O4  FY5     2      27.930  32.960  19.200  1.00  0.00            
ATOM    144  C14 FY5     2      26.150  31.730  20.240  1.00  0.00            
ATOM    145  O5  FY5     2      26.840  30.560  20.050  1.00  0.00            
ATOM    146  C15 FY5     2      24.870  31.750  20.780  1.00  0.00            
ATOM    147  H1  FY5     2      22.580  29.690  22.220  1.00  0.00            
ATOM    148  H2  FY5     2      20.390  33.460  21.230  1.00  0.00            
ATOM    149  H3  FY5     2      18.260  33.770  22.210  1.00  0.00            
ATOM    150  H4  FY5     2      17.710  32.540  24.440  1.00  0.00            
ATOM    151  H5  FY5     2      19.380  31.150  25.490  1.00  0.00            
ATOM    152  H6  FY5     2      21.460  30.640  24.240  1.00  0.00            
ATOM    153  H7  FY5     2      24.230  35.070  20.740  1.00  0.00            
ATOM    154  H8  FY5     2      27.310  35.310  19.310  1.00  0.00            
ATOM    155  H9  FY5     2      28.300  32.060  19.170  1.00  0.00            
ATOM    156  H10 FY5     2      26.110  29.940  20.220  1.00  0.00            
TER
ENDMDL
MODEL        1
ATOM      1  H1  ACD     1      21.290  26.900  14.420  1.00  0.00            
ATOM      2  O1  ACD     1      21.050  27.720  14.850  1.00  0.00            
ATOM      3  C1  ACD     1      20.790  27.350  16.230  1.00  0.00            
ATOM      4  H2  ACD     1      20.290  26.370  16.160  1.00  0.00            
ATOM      5  H3  ACD     1      20.100  27.980  16.790  1.00  0.00            
ATOM      6  C2  ACD     1      22.020  27.260  17.080  1.00  0.00            
ATOM      7  H4  ACD     1      21.530  27.090  18.040  1.00  0.00            
ATOM      8  O2  ACD     1      22.700  26.000  16.950  1.00  0.00            
ATOM      9  C3  ACD     1      23.790  25.760  17.810  1.00  0.00            
ATOM     10  H5  ACD     1      24.210  24.770  17.630  1.00  0.00            
ATOM     11  O3  ACD     1      23.330  25.820  19.160  1.00  0.00            
ATOM     12  C4  ACD     1      23.270  24.570  19.850  1.00  0.00            
ATOM     13  H6  ACD     1      23.480  23.690  19.240  1.00  0.00            
ATOM     14  C5  ACD     1      24.300  24.660  21.020  1.00  0.00            
ATOM     15  H7  ACD     1      24.040  25.610  21.510  1.00  0.00            
ATOM     16  O4  ACD     1      25.620  24.790  20.580  1.00  0.00            
ATOM     17  H8  ACD     1      26.180  25.290  21.170  1.00  0.00            
ATOM     18  C6  ACD     1      24.120  23.460  21.960  1.00  0.00            
ATOM     19  H9  ACD     1      24.310  22.600  21.310  1.00  0.00            
ATOM     20  O5  ACD     1      24.930  23.400  23.140  1.00  0.00            
ATOM     21  H10 ACD     1      25.880  23.410  22.990  1.00  0.00            
ATOM     22  C7  ACD     1      22.700  23.320  22.500  1.00  0.00            
ATOM     23  H11 ACD     1      22.560  22.480  23.180  1.00  0.00            
ATOM     24  O6  ACD     1      21.870  23.150  21.410  1.00  0.00            
ATOM     25  C8  ACD     1      21.870  24.250  20.450  1.00  0.00            
ATOM     26  H12 ACD     1      21.710  25.130  21.080  1.00  0.00            
ATOM     27  C9  ACD     1      20.770  24.060  19.470  1.00  0.00            
ATOM     28  H13 ACD     1      19.820  23.850  19.980  1.00  0.00            
ATOM     29  H14 ACD     1      20.670  24.980  18.890  1.00  0.00            
ATOM     30  O7  ACD     1      21.020  22.950  18.610  1.00  0.00            
ATOM     31  H15 ACD     1      21.230  22.210  19.180  1.00  0.00            
ATOM     32  O8  ACD     1      22.250  24.500  23.180  1.00  0.00            
ATOM     33  C10 ACD     1      21.720  24.470  24.480  1.00  0.00            
ATOM     34  H16 ACD     1      21.600  23.450  24.860  1.00  0.00            
ATOM     35  C11 ACD     1      22.700  25.150  25.410  1.00  0.00            
ATOM     36  H17 ACD     1      22.960  26.150  25.030  1.00  0.00            
ATOM     37  O9  ACD     1      23.910  24.430  25.450  1.00  0.00            
ATOM     38  H18 ACD     1      24.210  24.090  24.610  1.00  0.00            
ATOM     39  C12 ACD     1      22.070  25.220  26.830  1.00  0.00            
ATOM     40  H19 ACD     1      22.100  24.210  27.260  1.00  0.00            
ATOM     41  O10 ACD     1      22.870  25.990  27.760  1.00  0.00            
ATOM     42  H20 ACD     1      23.760  25.640  27.630  1.00  0.00            
ATOM     43  C13 ACD     1      20.630  25.820  26.860  1.00  0.00            
ATOM     44  H21 ACD     1      20.110  25.740  27.820  1.00  0.00            
ATOM     45  O11 ACD     1      19.860  25.020  25.900  1.00  0.00            
ATOM     46  C14 ACD     1      20.300  24.990  24.550  1.00  0.00            
ATOM     47  H22 ACD     1      20.280  26.010  24.140  1.00  0.00            
ATOM     48  C15 ACD     1      19.340  24.270  23.780  1.00  0.00            
ATOM     49  H23 ACD     1      18.400  24.820  23.880  1.00  0.00            
ATOM     50  H24 ACD     1      19.640  24.290  22.720  1.00  0.00            
ATOM     51  O12 ACD     1      19.090  22.910  24.270  1.00  0.00            
ATOM     52  H25 ACD     1      18.690  23.060  25.130  1.00  0.00            
ATOM     53  O13 ACD     1      20.630  27.220  26.370  1.00  0.00            
ATOM     54  C16 ACD     1      20.240  28.250  27.290  1.00  0.00            
ATOM     55  H26 ACD     1      19.910  27.680  28.160  1.00  0.00            
ATOM     56  C17 ACD     1      21.530  29.040  27.550  1.00  0.00            
ATOM     57  H27 ACD     1      22.070  29.070  26.590  1.00  0.00            
ATOM     58  O14 ACD     1      22.340  28.460  28.540  1.00  0.00            
ATOM     59  H28 ACD     1      22.540  27.540  28.350  1.00  0.00            
ATOM     60  C18 ACD     1      21.260  30.530  27.840  1.00  0.00            
ATOM     61  H29 ACD     1      20.850  30.600  28.860  1.00  0.00            
ATOM     62  O15 ACD     1      22.420  31.370  27.760  1.00  0.00            
ATOM     63  H30 ACD     1      22.720  31.350  26.850  1.00  0.00            
ATOM     64  C19 ACD     1      20.240  31.100  26.860  1.00  0.00            
ATOM     65  H31 ACD     1      20.050  32.150  27.090  1.00  0.00            
ATOM     66  O16 ACD     1      19.110  30.310  27.070  1.00  0.00            
ATOM     67  C20 ACD     1      19.110  28.990  26.580  1.00  0.00            
ATOM     68  H32 ACD     1      19.300  29.140  25.510  1.00  0.00            
ATOM     69  C21 ACD     1      17.770  28.290  26.610  1.00  0.00            
ATOM     70  H33 ACD     1      16.980  28.890  26.150  1.00  0.00            
ATOM     71  H34 ACD     1      17.890  27.370  26.030  1.00  0.00            
ATOM     72  O17 ACD     1      17.420  28.000  28.010  1.00  0.00            
ATOM     73  H35 ACD     1      17.470  28.800  28.530  1.00  0.00            
ATOM     74  O18 ACD     1      20.770  30.990  25.460  1.00  0.00            
ATOM     75  C22 ACD     1      20.960  32.210  24.660  1.00  0.00            
ATOM     76  H36 ACD     1      20.890  33.050  25.370  1.00  0.00            
ATOM     77  C23 ACD     1      22.400  32.170  24.210  1.00  0.00            
ATOM     78  H37 ACD     1      22.550  31.160  23.790  1.00  0.00            
ATOM     79  O19 ACD     1      23.290  32.290  25.360  1.00  0.00            
ATOM     80  H38 ACD     1      24.170  32.200  24.990  1.00  0.00            
ATOM     81  C24 ACD     1      22.710  33.290  23.120  1.00  0.00            
ATOM     82  H39 ACD     1      22.740  34.260  23.630  1.00  0.00            
ATOM     83  O20 ACD     1      24.060  33.180  22.620  1.00  0.00            
ATOM     84  H40 ACD     1      24.040  32.610  21.840  1.00  0.00            
ATOM     85  C25 ACD     1      21.700  33.200  21.990  1.00  0.00            
ATOM     86  H41 ACD     1      21.800  34.130  21.410  1.00  0.00            
ATOM     87  O21 ACD     1      20.390  33.180  22.490  1.00  0.00            
ATOM     88  C26 ACD     1      20.020  32.180  23.420  1.00  0.00            
ATOM     89  H42 ACD     1      20.230  31.230  22.910  1.00  0.00            
ATOM     90  C27 ACD     1      18.570  32.270  23.780  1.00  0.00            
ATOM     91  H43 ACD     1      17.850  32.230  22.960  1.00  0.00            
ATOM     92  H44 ACD     1      18.310  31.450  24.470  1.00  0.00            
ATOM     93  O22 ACD     1      18.400  33.520  24.500  1.00  0.00            
ATOM     94  H45 ACD     1      17.650  33.220  25.030  1.00  0.00            
ATOM     95  O23 ACD     1      21.990  32.100  21.160  1.00  0.00            
ATOM     96  C28 ACD     1      21.850  32.240  19.740  1.00  0.00            
ATOM     97  H46 ACD     1      21.520  33.230  19.400  1.00  0.00            
ATOM     98  C29 ACD     1      20.730  31.250  19.370  1.00  0.00            
ATOM     99  H47 ACD     1      20.870  30.260  19.830  1.00  0.00            
ATOM    100  O24 ACD     1      20.700  31.150  17.910  1.00  0.00            
ATOM    101  C30 ACD     1      19.410  31.650  19.890  1.00  0.00            
ATOM    102  H48 ACD     1      19.330  31.310  20.930  1.00  0.00            
ATOM    103  H49 ACD     1      19.190  32.720  19.800  1.00  0.00            
ATOM    104  O25 ACD     1      18.280  31.070  19.180  1.00  0.00            
ATOM    105  H50 ACD     1      18.240  31.390  18.280  1.00  0.00            
ATOM    106  C31 ACD     1      23.130  31.970  19.040  1.00  0.00            
ATOM    107  H51 ACD     1      23.550  30.980  19.280  1.00  0.00            
ATOM    108  O26 ACD     1      24.000  33.050  19.270  1.00  0.00            
ATOM    109  H52 ACD     1      24.840  32.900  18.840  1.00  0.00            
ATOM    110  C32 ACD     1      22.840  31.730  17.560  1.00  0.00            
ATOM    111  H53 ACD     1      22.540  32.670  17.070  1.00  0.00            
ATOM    112  O27 ACD     1      23.980  31.390  16.840  1.00  0.00            
ATOM    113  H54 ACD     1      24.480  30.660  17.220  1.00  0.00            
ATOM    114  C33 ACD     1      21.850  30.620  17.370  1.00  0.00            
ATOM    115  H55 ACD     1      21.710  30.480  16.300  1.00  0.00            
ATOM    116  O28 ACD     1      22.220  29.430  18.030  1.00  0.00            
ATOM    117  C34 ACD     1      22.950  28.480  17.230  1.00  0.00            
ATOM    118  H56 ACD     1      23.130  28.780  16.190  1.00  0.00            
ATOM    119  C35 ACD     1      24.270  28.180  17.940  1.00  0.00            
ATOM    120  H57 ACD     1      24.170  28.200  19.040  1.00  0.00            
ATOM    121  O29 ACD     1      25.200  29.210  17.550  1.00  0.00            
ATOM    122  H58 ACD     1      25.970  29.260  18.120  1.00  0.00            
ATOM    123  C36 ACD     1      24.870  26.810  17.640  1.00  0.00            
ATOM    124  H59 ACD     1      25.130  26.760  16.570  1.00  0.00            
ATOM    125  O30 ACD     1      26.030  26.570  18.430  1.00  0.00            
ATOM    126  H60 ACD     1      25.740  26.040  19.170  1.00  0.00            
ATOM    127  O1  FY5     2      25.090  30.540  20.900  1.00  0.00            
ATOM    128  C1  FY5     2      24.510  29.850  21.740  1.00  0.00            
ATOM    129  C2  FY5     2      23.320  29.210  21.330  1.00  0.00            
ATOM    130  C3  FY5     2      22.560  28.580  22.270  1.00  0.00            
ATOM    131  C4  FY5     2      21.140  28.340  22.020  1.00  0.00            
ATOM    132  C5  FY5     2      20.120  28.570  22.980  1.00  0.00            
ATOM    133  C6  FY5     2      18.760  28.490  22.630  1.00  0.00            
ATOM    134  C7  FY5     2      18.390  28.130  21.310  1.00  0.00            
ATOM    135  C8  FY5     2      19.380  27.750  20.350  1.00  0.00            
ATOM    136  C9  FY5     2      20.790  27.800  20.750  1.00  0.00            
ATOM    137  O2  FY5     2      23.000  28.430  23.550  1.00  0.00            
ATOM    138  C10 FY5     2      24.290  28.830  23.880  1.00  0.00            
ATOM    139  C11 FY5     2      24.700  28.590  25.210  1.00  0.00            
ATOM    140  C12 FY5     2      25.910  29.080  25.680  1.00  0.00            
ATOM    141  O3  FY5     2      26.310  28.850  26.950  1.00  0.00            
ATOM    142  C13 FY5     2      26.700  29.940  24.880  1.00  0.00            
ATOM    143  O4  FY5     2      27.830  30.560  25.320  1.00  0.00            
ATOM    144  C14 FY5     2      26.210  30.180  23.590  1.00  0.00            
ATOM    145  O5  FY5     2      26.880  31.040  22.720  1.00  0.00            
ATOM    146  C15 FY5     2      25.050  29.570  23.050  1.00  0.00            
ATOM    147  H1  FY5     2      22.920  29.440  20.360  1.00  0.00            
ATOM    148  H2  FY5     2      20.430  28.930  23.960  1.00  0.00            
ATOM    149  H3  FY5     2      17.910  28.660  23.290  1.00  0.00            
ATOM    150  H4  FY5     2      17.320  27.980  21.150  1.00  0.00            
ATOM    151  H5  FY5     2      19.150  27.370  19.360  1.00  0.00            
ATOM    152  H6  FY5     2      21.560  27.360  20.120  1.00  0.00            
ATOM    153  H7  FY5     2      24.040  27.980  25.830  1.00  0.00            
ATOM    154  H8  FY5     2      26.950  29.540  27.190  1.00  0.00            
ATOM    155  H9  FY5     2      28.140  31.090  24.570  1.00  0.00            
ATOM    156  H10 FY5     2      26.300  31.140  21.940  1.00  0.00            
TER
ENDMDL
MODEL        1
ATOM      1  H1  ACD     1      16.690  29.220  21.570  1.00  0.00            
ATOM      2  O1  ACD     1      17.380  28.830  22.120  1.00  0.00            
ATOM      3  C1  ACD     1      18.360  28.230  21.350  1.00  0.00            
ATOM      4  H2  ACD     1      18.350  28.740  20.380  1.00  0.00            
ATOM      5  H3  ACD     1      18.070  27.180  21.210  1.00  0.00            
ATOM      6  C2  ACD     1      19.730  28.340  22.050  1.00  0.00            
ATOM      7  H4  ACD     1      19.950  29.410  22.110  1.00  0.00            
ATOM      8  O2  ACD     1      19.680  27.790  23.380  1.00  0.00            
ATOM      9  C3  ACD     1      20.860  27.870  24.110  1.00  0.00            
ATOM     10  H5  ACD     1      20.550  27.550  25.110  1.00  0.00            
ATOM     11  O3  ACD     1      21.380  29.170  24.250  1.00  0.00            
ATOM     12  C4  ACD     1      21.560  29.590  25.620  1.00  0.00            
ATOM     13  H6  ACD     1      21.430  28.760  26.330  1.00  0.00            
ATOM     14  C5  ACD     1      23.020  30.090  25.590  1.00  0.00            
ATOM     15  H7  ACD     1      23.360  30.540  24.650  1.00  0.00            
ATOM     16  O4  ACD     1      23.850  28.970  25.860  1.00  0.00            
ATOM     17  H8  ACD     1      23.620  28.310  25.200  1.00  0.00            
ATOM     18  C6  ACD     1      23.320  31.080  26.680  1.00  0.00            
ATOM     19  H9  ACD     1      23.250  30.550  27.630  1.00  0.00            
ATOM     20  O5  ACD     1      24.620  31.730  26.550  1.00  0.00            
ATOM     21  H10 ACD     1      24.530  32.220  25.740  1.00  0.00            
ATOM     22  C7  ACD     1      22.270  32.200  26.550  1.00  0.00            
ATOM     23  H11 ACD     1      22.490  32.890  27.370  1.00  0.00            
ATOM     24  O6  ACD     1      20.980  31.630  26.900  1.00  0.00            
ATOM     25  C8  ACD     1      20.470  30.640  25.960  1.00  0.00            
ATOM     26  H12 ACD     1      20.260  31.150  25.010  1.00  0.00            
ATOM     27  C9  ACD     1      19.140  30.140  26.480  1.00  0.00            
ATOM     28  H13 ACD     1      18.540  31.030  26.710  1.00  0.00            
ATOM     29  H14 ACD     1      18.740  29.530  25.660  1.00  0.00            
ATOM     30  O7  ACD     1      19.230  29.300  27.630  1.00  0.00            
ATOM     31  H15 ACD     1      19.620  29.870  28.290  1.00  0.00            
ATOM     32  O8  ACD     1      22.380  32.700  25.230  1.00  0.00            
ATOM     33  C10 ACD     1      22.710  34.080  25.080  1.00  0.00            
ATOM     34  H16 ACD     1      23.040  34.480  26.050  1.00  0.00            
ATOM     35  C11 ACD     1      23.740  34.080  24.010  1.00  0.00            
ATOM     36  H17 ACD     1      23.250  33.570  23.180  1.00  0.00            
ATOM     37  O9  ACD     1      24.980  33.360  24.450  1.00  0.00            
ATOM     38  H18 ACD     1      25.570  33.470  23.700  1.00  0.00            
ATOM     39  C12 ACD     1      24.020  35.550  23.540  1.00  0.00            
ATOM     40  H19 ACD     1      24.410  36.150  24.380  1.00  0.00            
ATOM     41  O10 ACD     1      25.080  35.540  22.560  1.00  0.00            
ATOM     42  H20 ACD     1      24.850  36.330  22.070  1.00  0.00            
ATOM     43  C13 ACD     1      22.760  36.180  23.050  1.00  0.00            
ATOM     44  H21 ACD     1      22.880  37.250  22.830  1.00  0.00            
ATOM     45  O11 ACD     1      21.690  36.050  24.020  1.00  0.00            
ATOM     46  C14 ACD     1      21.380  34.720  24.560  1.00  0.00            
ATOM     47  H22 ACD     1      21.180  34.000  23.760  1.00  0.00            
ATOM     48  C15 ACD     1      20.290  34.700  25.550  1.00  0.00            
ATOM     49  H23 ACD     1      19.490  35.320  25.120  1.00  0.00            
ATOM     50  H24 ACD     1      20.020  33.670  25.790  1.00  0.00            
ATOM     51  O12 ACD     1      20.660  35.410  26.770  1.00  0.00            
ATOM     52  H25 ACD     1      19.930  35.900  27.150  1.00  0.00            
ATOM     53  O13 ACD     1      22.300  35.450  21.860  1.00  0.00            
ATOM     54  C16 ACD     1      21.710  36.330  20.890  1.00  0.00            
ATOM     55  H26 ACD     1      21.360  37.200  21.460  1.00  0.00            
ATOM     56  C17 ACD     1      22.830  36.750  19.890  1.00  0.00            
ATOM     57  H27 ACD     1      23.450  35.910  19.540  1.00  0.00            
ATOM     58  O14 ACD     1      23.530  37.800  20.550  1.00  0.00            
ATOM     59  H28 ACD     1      24.390  37.950  20.160  1.00  0.00            
ATOM     60  C18 ACD     1      22.140  37.290  18.630  1.00  0.00            
ATOM     61  H29 ACD     1      21.750  38.280  18.920  1.00  0.00            
ATOM     62  O15 ACD     1      23.110  37.490  17.570  1.00  0.00            
ATOM     63  H30 ACD     1      23.310  36.610  17.230  1.00  0.00            
ATOM     64  C19 ACD     1      21.040  36.440  18.110  1.00  0.00            
ATOM     65  H31 ACD     1      20.580  37.000  17.300  1.00  0.00            
ATOM     66  O16 ACD     1      20.040  36.120  19.080  1.00  0.00            
ATOM     67  C20 ACD     1      20.520  35.510  20.250  1.00  0.00            
ATOM     68  H32 ACD     1      20.910  34.510  20.040  1.00  0.00            
ATOM     69  C21 ACD     1      19.340  35.280  21.240  1.00  0.00            
ATOM     70  H33 ACD     1      18.530  34.730  20.760  1.00  0.00            
ATOM     71  H34 ACD     1      19.640  34.670  22.110  1.00  0.00            
ATOM     72  O17 ACD     1      18.870  36.550  21.780  1.00  0.00            
ATOM     73  H35 ACD     1      18.640  36.350  22.700  1.00  0.00            
ATOM     74  O18 ACD     1      21.470  35.140  17.600  1.00  0.00            
ATOM     75  C22 ACD     1      20.850  34.590  16.440  1.00  0.00            
ATOM     76  H36 ACD     1      20.710  35.390  15.690  1.00  0.00            
ATOM     77  C23 ACD     1      21.910  33.690  15.870  1.00  0.00            
ATOM     78  H37 ACD     1      22.380  33.240  16.760  1.00  0.00            
ATOM     79  O19 ACD     1      22.800  34.480  15.120  1.00  0.00            
ATOM     80  H38 ACD     1      23.560  34.730  15.650  1.00  0.00            
ATOM     81  C24 ACD     1      21.440  32.530  15.070  1.00  0.00            
ATOM     82  H39 ACD     1      21.130  32.900  14.090  1.00  0.00            
ATOM     83  O20 ACD     1      22.550  31.650  14.890  1.00  0.00            
ATOM     84  H40 ACD     1      23.050  31.900  14.110  1.00  0.00            
ATOM     85  C25 ACD     1      20.280  31.780  15.700  1.00  0.00            
ATOM     86  H41 ACD     1      19.830  31.060  15.010  1.00  0.00            
ATOM     87  O21 ACD     1      19.310  32.760  15.990  1.00  0.00            
ATOM     88  C26 ACD     1      19.630  33.840  16.930  1.00  0.00            
ATOM     89  H42 ACD     1      19.850  33.380  17.900  1.00  0.00            
ATOM     90  C27 ACD     1      18.300  34.630  17.010  1.00  0.00            
ATOM     91  H43 ACD     1      18.380  35.410  17.780  1.00  0.00            
ATOM     92  H44 ACD     1      18.040  35.050  16.030  1.00  0.00            
ATOM     93  O22 ACD     1      17.270  33.820  17.590  1.00  0.00            
ATOM     94  H45 ACD     1      17.060  33.080  17.010  1.00  0.00            
ATOM     95  O23 ACD     1      20.790  31.180  16.900  1.00  0.00            
ATOM     96  C28 ACD     1      21.130  29.770  16.930  1.00  0.00            
ATOM     97  H46 ACD     1      21.230  29.360  15.920  1.00  0.00            
ATOM     98  C29 ACD     1      19.980  28.990  17.700  1.00  0.00            
ATOM     99  H47 ACD     1      19.720  29.500  18.640  1.00  0.00            
ATOM    100  O24 ACD     1      20.340  27.640  18.020  1.00  0.00            
ATOM    101  C30 ACD     1      18.780  28.970  16.780  1.00  0.00            
ATOM    102  H48 ACD     1      18.470  30.010  16.580  1.00  0.00            
ATOM    103  H49 ACD     1      19.080  28.510  15.840  1.00  0.00            
ATOM    104  O25 ACD     1      17.650  28.340  17.290  1.00  0.00            
ATOM    105  H50 ACD     1      16.950  28.310  16.640  1.00  0.00            
ATOM    106  C31 ACD     1      22.430  29.550  17.670  1.00  0.00            
ATOM    107  H51 ACD     1      22.300  30.150  18.570  1.00  0.00            
ATOM    108  O26 ACD     1      23.540  30.110  16.920  1.00  0.00            
ATOM    109  H52 ACD     1      23.220  30.710  16.240  1.00  0.00            
ATOM    110  C32 ACD     1      22.670  28.080  18.130  1.00  0.00            
ATOM    111  H53 ACD     1      22.780  27.390  17.280  1.00  0.00            
ATOM    112  O27 ACD     1      23.800  28.090  18.940  1.00  0.00            
ATOM    113  H54 ACD     1      24.470  28.580  18.460  1.00  0.00            
ATOM    114  C33 ACD     1      21.440  27.540  18.860  1.00  0.00            
ATOM    115  H55 ACD     1      21.600  26.480  19.070  1.00  0.00            
ATOM    116  O28 ACD     1      21.140  28.310  20.030  1.00  0.00            
ATOM    117  C34 ACD     1      20.880  27.590  21.290  1.00  0.00            
ATOM    118  H56 ACD     1      20.480  26.620  21.000  1.00  0.00            
ATOM    119  C35 ACD     1      22.180  27.500  22.030  1.00  0.00            
ATOM    120  H57 ACD     1      22.630  28.500  22.070  1.00  0.00            
ATOM    121  O29 ACD     1      23.110  26.720  21.240  1.00  0.00            
ATOM    122  H58 ACD     1      23.400  27.210  20.470  1.00  0.00            
ATOM    123  C36 ACD     1      21.960  27.010  23.460  1.00  0.00            
ATOM    124  H59 ACD     1      21.680  25.950  23.390  1.00  0.00            
ATOM    125  O30 ACD     1      23.250  27.130  24.050  1.00  0.00            
ATOM    126  H60 ACD     1      23.880  26.740  23.430  1.00  0.00            
ATOM    127  O1  FY5     2      24.510  32.960  18.440  1.00  0.00            
ATOM    128  C1  FY5     2      24.030  32.350  19.400  1.00  0.00            
ATOM    129  C2  FY5     2      22.650  32.430  19.820  1.00  0.00            
ATOM    130  C3  FY5     2      22.170  31.740  20.910  1.00  0.00            
ATOM    131  C4  FY5     2      20.690  31.770  21.120  1.00  0.00            
ATOM    132  C5  FY5     2      20.150  31.780  22.460  1.00  0.00            
ATOM    133  C6  FY5     2      18.740  31.920  22.670  1.00  0.00            
ATOM    134  C7  FY5     2      17.900  31.860  21.570  1.00  0.00            
ATOM    135  C8  FY5     2      18.410  31.760  20.280  1.00  0.00            
ATOM    136  C9  FY5     2      19.780  31.760  20.110  1.00  0.00            
ATOM    137  O2  FY5     2      23.020  31.080  21.800  1.00  0.00            
ATOM    138  C10 FY5     2      24.270  30.900  21.370  1.00  0.00            
ATOM    139  C11 FY5     2      25.020  30.040  22.150  1.00  0.00            
ATOM    140  C12 FY5     2      26.390  29.850  21.850  1.00  0.00            
ATOM    141  O3  FY5     2      27.130  29.060  22.700  1.00  0.00            
ATOM    142  C13 FY5     2      26.930  30.390  20.660  1.00  0.00            
ATOM    143  O4  FY5     2      28.180  30.010  20.260  1.00  0.00            
ATOM    144  C14 FY5     2      26.090  31.130  19.830  1.00  0.00            
ATOM    145  O5  FY5     2      26.540  31.500  18.560  1.00  0.00            
ATOM    146  C15 FY5     2      24.800  31.440  20.210  1.00  0.00            
ATOM    147  H1  FY5     2      22.080  33.090  19.190  1.00  0.00            
ATOM    148  H2  FY5     2      20.860  31.680  23.270  1.00  0.00            
ATOM    149  H3  FY5     2      18.360  31.950  23.680  1.00  0.00            
ATOM    150  H4  FY5     2      16.820  31.790  21.710  1.00  0.00            
ATOM    151  H5  FY5     2      17.760  31.710  19.410  1.00  0.00            
ATOM    152  H6  FY5     2      20.070  31.720  19.060  1.00  0.00            
ATOM    153  H7  FY5     2      24.600  29.550  23.020  1.00  0.00            
ATOM    154  H8  FY5     2      28.030  29.080  22.320  1.00  0.00            
ATOM    155  H9  FY5     2      28.420  30.560  19.500  1.00  0.00            
ATOM    156  H10 FY5     2      25.850  32.150  18.360  1.00  0.00            
TER
ENDMDL
MODEL        1
ATOM      1  H1  ACD     1      19.440  28.610  23.370  1.00  0.00            
ATOM      2  O1  ACD     1      19.540  29.090  22.550  1.00  0.00            
ATOM      3  C1  ACD     1      20.660  28.470  21.830  1.00  0.00            
ATOM      4  H2  ACD     1      20.500  28.660  20.760  1.00  0.00            
ATOM      5  H3  ACD     1      20.430  27.420  22.040  1.00  0.00            
ATOM      6  C2  ACD     1      21.970  28.910  22.290  1.00  0.00            
ATOM      7  H4  ACD     1      22.000  29.980  22.080  1.00  0.00            
ATOM      8  O2  ACD     1      22.230  28.560  23.660  1.00  0.00            
ATOM      9  C3  ACD     1      23.520  28.920  24.150  1.00  0.00            
ATOM     10  H5  ACD     1      23.650  28.590  25.190  1.00  0.00            
ATOM     11  O3  ACD     1      23.830  30.310  23.830  1.00  0.00            
ATOM     12  C4  ACD     1      24.020  31.170  24.920  1.00  0.00            
ATOM     13  H6  ACD     1      24.110  30.610  25.860  1.00  0.00            
ATOM     14  C5  ACD     1      25.330  31.900  24.630  1.00  0.00            
ATOM     15  H7  ACD     1      25.480  32.090  23.560  1.00  0.00            
ATOM     16  O4  ACD     1      26.350  30.950  24.970  1.00  0.00            
ATOM     17  H8  ACD     1      25.930  30.180  24.570  1.00  0.00            
ATOM     18  C6  ACD     1      25.510  33.270  25.270  1.00  0.00            
ATOM     19  H9  ACD     1      25.670  33.190  26.350  1.00  0.00            
ATOM     20  O5  ACD     1      26.590  34.140  24.790  1.00  0.00            
ATOM     21  H10 ACD     1      26.380  34.360  23.880  1.00  0.00            
ATOM     22  C7  ACD     1      24.200  34.060  25.090  1.00  0.00            
ATOM     23  H11 ACD     1      24.200  35.050  25.550  1.00  0.00            
ATOM     24  O6  ACD     1      23.140  33.360  25.750  1.00  0.00            
ATOM     25  C8  ACD     1      22.790  32.130  25.060  1.00  0.00            
ATOM     26  H12 ACD     1      22.340  32.370  24.090  1.00  0.00            
ATOM     27  C9  ACD     1      21.790  31.460  25.960  1.00  0.00            
ATOM     28  H13 ACD     1      20.920  32.090  26.170  1.00  0.00            
ATOM     29  H14 ACD     1      21.490  30.560  25.400  1.00  0.00            
ATOM     30  O7  ACD     1      22.330  31.020  27.210  1.00  0.00            
ATOM     31  H15 ACD     1      22.900  31.730  27.510  1.00  0.00            
ATOM     32  O8  ACD     1      23.940  34.160  23.700  1.00  0.00            
ATOM     33  C10 ACD     1      24.160  35.380  23.030  1.00  0.00            
ATOM     34  H16 ACD     1      24.810  36.020  23.630  1.00  0.00            
ATOM     35  C11 ACD     1      25.050  35.140  21.740  1.00  0.00            
ATOM     36  H17 ACD     1      24.620  34.290  21.200  1.00  0.00            
ATOM     37  O9  ACD     1      26.400  34.760  22.100  1.00  0.00            
ATOM     38  H18 ACD     1      27.000  35.410  21.720  1.00  0.00            
ATOM     39  C12 ACD     1      25.110  36.380  20.890  1.00  0.00            
ATOM     40  H19 ACD     1      25.590  37.190  21.440  1.00  0.00            
ATOM     41  O10 ACD     1      25.780  36.240  19.650  1.00  0.00            
ATOM     42  H20 ACD     1      25.050  36.360  19.040  1.00  0.00            
ATOM     43  C13 ACD     1      23.690  36.860  20.600  1.00  0.00            
ATOM     44  H21 ACD     1      23.710  37.790  20.030  1.00  0.00            
ATOM     45  O11 ACD     1      22.970  37.110  21.850  1.00  0.00            
ATOM     46  C14 ACD     1      22.890  36.050  22.710  1.00  0.00            
ATOM     47  H22 ACD     1      22.250  35.310  22.220  1.00  0.00            
ATOM     48  C15 ACD     1      22.110  36.560  23.980  1.00  0.00            
ATOM     49  H23 ACD     1      21.150  37.040  23.790  1.00  0.00            
ATOM     50  H24 ACD     1      21.950  35.730  24.680  1.00  0.00            
ATOM     51  O12 ACD     1      22.900  37.500  24.640  1.00  0.00            
ATOM     52  H25 ACD     1      22.560  38.370  24.390  1.00  0.00            
ATOM     53  O13 ACD     1      23.040  35.940  19.750  1.00  0.00            
ATOM     54  C16 ACD     1      22.350  36.600  18.680  1.00  0.00            
ATOM     55  H26 ACD     1      22.050  37.610  18.990  1.00  0.00            
ATOM     56  C17 ACD     1      23.260  36.600  17.460  1.00  0.00            
ATOM     57  H27 ACD     1      23.800  35.640  17.420  1.00  0.00            
ATOM     58  O14 ACD     1      24.110  37.710  17.520  1.00  0.00            
ATOM     59  H28 ACD     1      24.700  37.570  16.770  1.00  0.00            
ATOM     60  C18 ACD     1      22.440  36.650  16.140  1.00  0.00            
ATOM     61  H29 ACD     1      21.990  37.650  16.150  1.00  0.00            
ATOM     62  O15 ACD     1      23.270  36.530  15.030  1.00  0.00            
ATOM     63  H30 ACD     1      23.910  35.880  15.340  1.00  0.00            
ATOM     64  C19 ACD     1      21.300  35.670  16.130  1.00  0.00            
ATOM     65  H31 ACD     1      20.690  35.670  15.220  1.00  0.00            
ATOM     66  O16 ACD     1      20.490  35.960  17.320  1.00  0.00            
ATOM     67  C20 ACD     1      21.170  35.680  18.580  1.00  0.00            
ATOM     68  H32 ACD     1      21.570  34.660  18.530  1.00  0.00            
ATOM     69  C21 ACD     1      20.120  35.720  19.730  1.00  0.00            
ATOM     70  H33 ACD     1      19.380  34.920  19.580  1.00  0.00            
ATOM     71  H34 ACD     1      20.690  35.530  20.650  1.00  0.00            
ATOM     72  O17 ACD     1      19.440  36.970  19.830  1.00  0.00            
ATOM     73  H35 ACD     1      18.610  37.010  19.340  1.00  0.00            
ATOM     74  O18 ACD     1      21.800  34.310  16.190  1.00  0.00            
ATOM     75  C22 ACD     1      21.260  33.430  15.120  1.00  0.00            
ATOM     76  H36 ACD     1      20.930  34.010  14.240  1.00  0.00            
ATOM     77  C23 ACD     1      22.430  32.590  14.720  1.00  0.00            
ATOM     78  H37 ACD     1      22.970  32.330  15.640  1.00  0.00            
ATOM     79  O19 ACD     1      23.260  33.400  13.880  1.00  0.00            
ATOM     80  H38 ACD     1      23.990  33.760  14.390  1.00  0.00            
ATOM     81  C24 ACD     1      22.040  31.240  14.040  1.00  0.00            
ATOM     82  H39 ACD     1      21.400  31.410  13.160  1.00  0.00            
ATOM     83  O20 ACD     1      23.210  30.510  13.850  1.00  0.00            
ATOM     84  H40 ACD     1      23.670  31.010  13.180  1.00  0.00            
ATOM     85  C25 ACD     1      21.090  30.600  15.100  1.00  0.00            
ATOM     86  H41 ACD     1      20.810  29.600  14.760  1.00  0.00            
ATOM     87  O21 ACD     1      19.860  31.320  15.240  1.00  0.00            
ATOM     88  C26 ACD     1      19.960  32.690  15.620  1.00  0.00            
ATOM     89  H42 ACD     1      19.960  32.760  16.720  1.00  0.00            
ATOM     90  C27 ACD     1      18.690  33.410  15.230  1.00  0.00            
ATOM     91  H43 ACD     1      18.680  34.500  15.390  1.00  0.00            
ATOM     92  H44 ACD     1      18.620  33.360  14.130  1.00  0.00            
ATOM     93  O22 ACD     1      17.540  32.800  15.900  1.00  0.00            
ATOM     94  H45 ACD     1      17.130  32.140  15.330  1.00  0.00            
ATOM     95  O23 ACD     1      21.820  30.370  16.330  1.00  0.00            
ATOM     96  C28 ACD     1      22.220  29.100  16.730  1.00  0.00            
ATOM     97  H46 ACD     1      22.350  28.280  16.010  1.00  0.00            
ATOM     98  C29 ACD     1      21.290  28.740  17.890  1.00  0.00            
ATOM     99  H47 ACD     1      21.420  29.460  18.710  1.00  0.00            
ATOM    100  O24 ACD     1      21.790  27.520  18.380  1.00  0.00            
ATOM    101  C30 ACD     1      19.800  28.530  17.480  1.00  0.00            
ATOM    102  H48 ACD     1      19.350  29.440  17.080  1.00  0.00            
ATOM    103  H49 ACD     1      19.740  27.790  16.670  1.00  0.00            
ATOM    104  O25 ACD     1      18.950  28.150  18.550  1.00  0.00            
ATOM    105  H50 ACD     1      19.380  27.440  19.030  1.00  0.00            
ATOM    106  C31 ACD     1      23.650  29.270  17.260  1.00  0.00            
ATOM    107  H51 ACD     1      23.540  30.050  18.020  1.00  0.00            
ATOM    108  O26 ACD     1      24.370  29.660  16.110  1.00  0.00            
ATOM    109  H52 ACD     1      23.760  30.110  15.520  1.00  0.00            
ATOM    110  C32 ACD     1      24.080  28.050  18.030  1.00  0.00            
ATOM    111  H53 ACD     1      24.070  27.200  17.340  1.00  0.00            
ATOM    112  O27 ACD     1      25.400  28.280  18.630  1.00  0.00            
ATOM    113  H54 ACD     1      26.050  28.650  18.020  1.00  0.00            
ATOM    114  C33 ACD     1      23.010  27.650  19.080  1.00  0.00            
ATOM    115  H55 ACD     1      23.310  26.670  19.450  1.00  0.00            
ATOM    116  O28 ACD     1      22.920  28.580  20.130  1.00  0.00            
ATOM    117  C34 ACD     1      22.980  28.070  21.430  1.00  0.00            
ATOM    118  H56 ACD     1      22.730  27.020  21.610  1.00  0.00            
ATOM    119  C35 ACD     1      24.420  28.330  21.890  1.00  0.00            
ATOM    120  H57 ACD     1      24.780  29.360  21.710  1.00  0.00            
ATOM    121  O29 ACD     1      25.210  27.410  21.170  1.00  0.00            
ATOM    122  H58 ACD     1      25.300  27.730  20.260  1.00  0.00            
ATOM    123  C36 ACD     1      24.600  28.090  23.400  1.00  0.00            
ATOM    124  H59 ACD     1      24.360  27.050  23.650  1.00  0.00            
ATOM    125  O30 ACD     1      25.960  28.430  23.770  1.00  0.00            
ATOM    126  H60 ACD     1      26.520  27.820  23.290  1.00  0.00            
ATOM    127  O1  FY5     2      26.390  32.500  16.920  1.00  0.00            
ATOM    128  C1  FY5     2      26.030  32.300  18.060  1.00  0.00            
ATOM    129  C2  FY5     2      24.650  32.600  18.400  1.00  0.00            
ATOM    130  C3  FY5     2      24.170  32.150  19.590  1.00  0.00            
ATOM    131  C4  FY5     2      22.770  32.350  19.940  1.00  0.00            
ATOM    132  C5  FY5     2      22.300  32.410  21.300  1.00  0.00            
ATOM    133  C6  FY5     2      20.930  32.410  21.580  1.00  0.00            
ATOM    134  C7  FY5     2      19.940  32.330  20.610  1.00  0.00            
ATOM    135  C8  FY5     2      20.390  32.210  19.310  1.00  0.00            
ATOM    136  C9  FY5     2      21.790  32.300  18.900  1.00  0.00            
ATOM    137  O2  FY5     2      24.990  31.760  20.590  1.00  0.00            
ATOM    138  C10 FY5     2      26.260  31.450  20.330  1.00  0.00            
ATOM    139  C11 FY5     2      26.950  30.900  21.390  1.00  0.00            
ATOM    140  C12 FY5     2      28.250  30.450  21.240  1.00  0.00            
ATOM    141  O3  FY5     2      28.840  29.920  22.410  1.00  0.00            
ATOM    142  C13 FY5     2      28.940  30.680  20.040  1.00  0.00            
ATOM    143  O4  FY5     2      30.230  30.330  19.800  1.00  0.00            
ATOM    144  C14 FY5     2      28.210  31.240  18.950  1.00  0.00            
ATOM    145  O5  FY5     2      28.780  31.370  17.700  1.00  0.00            
ATOM    146  C15 FY5     2      26.910  31.690  19.140  1.00  0.00            
ATOM    147  H1  FY5     2      24.120  33.140  17.630  1.00  0.00            
ATOM    148  H2  FY5     2      22.950  32.290  22.170  1.00  0.00            
ATOM    149  H3  FY5     2      20.660  32.230  22.620  1.00  0.00            
ATOM    150  H4  FY5     2      18.880  32.230  20.830  1.00  0.00            
ATOM    151  H5  FY5     2      19.590  32.080  18.580  1.00  0.00            
ATOM    152  H6  FY5     2      22.060  32.260  17.850  1.00  0.00            
ATOM    153  H7  FY5     2      26.520  30.790  22.380  1.00  0.00            
ATOM    154  H8  FY5     2      29.760  30.230  22.430  1.00  0.00            
ATOM    155  H9  FY5     2      30.380  30.590  18.880  1.00  0.00            
ATOM    156  H10 FY5     2      28.090  31.710  17.110  1.00  0.00            
TER
ENDMDL
MODEL        1
ATOM      1  H1  ACD     1       3.520  32.420  20.440  1.00  0.00            
ATOM      2  O1  ACD     1       4.320  32.340  19.900  1.00  0.00            
ATOM      3  C1  ACD     1       5.050  33.360  20.470  1.00  0.00            
ATOM      4  H2  ACD     1       4.610  33.490  21.470  1.00  0.00            
ATOM      5  H3  ACD     1       4.990  34.300  19.910  1.00  0.00            
ATOM      6  C2  ACD     1       6.560  33.140  20.420  1.00  0.00            
ATOM      7  H4  ACD     1       7.070  34.060  20.710  1.00  0.00            
ATOM      8  O2  ACD     1       6.910  32.100  21.340  1.00  0.00            
ATOM      9  C3  ACD     1       8.330  31.850  21.430  1.00  0.00            
ATOM     10  H5  ACD     1       8.450  31.300  22.360  1.00  0.00            
ATOM     11  O3  ACD     1       9.090  33.070  21.490  1.00  0.00            
ATOM     12  C4  ACD     1      10.180  33.240  22.390  1.00  0.00            
ATOM     13  H6  ACD     1      10.420  32.340  22.960  1.00  0.00            
ATOM     14  C5  ACD     1      11.400  33.530  21.500  1.00  0.00            
ATOM     15  H7  ACD     1      11.080  34.290  20.780  1.00  0.00            
ATOM     16  O4  ACD     1      11.750  32.350  20.760  1.00  0.00            
ATOM     17  H8  ACD     1      12.630  32.500  20.400  1.00  0.00            
ATOM     18  C6  ACD     1      12.650  34.030  22.280  1.00  0.00            
ATOM     19  H9  ACD     1      13.010  33.280  22.990  1.00  0.00            
ATOM     20  O5  ACD     1      13.680  34.460  21.380  1.00  0.00            
ATOM     21  H10 ACD     1      14.140  35.140  21.890  1.00  0.00            
ATOM     22  C7  ACD     1      12.220  35.170  23.230  1.00  0.00            
ATOM     23  H11 ACD     1      13.080  35.290  23.900  1.00  0.00            
ATOM     24  O6  ACD     1      11.110  34.720  24.030  1.00  0.00            
ATOM     25  C8  ACD     1       9.890  34.440  23.270  1.00  0.00            
ATOM     26  H12 ACD     1       9.700  35.310  22.620  1.00  0.00            
ATOM     27  C9  ACD     1       8.730  34.180  24.170  1.00  0.00            
ATOM     28  H13 ACD     1       7.860  33.890  23.560  1.00  0.00            
ATOM     29  H14 ACD     1       8.940  33.390  24.900  1.00  0.00            
ATOM     30  O7  ACD     1       8.330  35.320  24.870  1.00  0.00            
ATOM     31  H15 ACD     1       9.200  35.690  25.080  1.00  0.00            
ATOM     32  O8  ACD     1      11.990  36.380  22.470  1.00  0.00            
ATOM     33  C10 ACD     1      12.530  37.610  22.910  1.00  0.00            
ATOM     34  H16 ACD     1      12.730  37.550  23.990  1.00  0.00            
ATOM     35  C11 ACD     1      13.880  37.790  22.170  1.00  0.00            
ATOM     36  H17 ACD     1      13.770  37.620  21.090  1.00  0.00            
ATOM     37  O9  ACD     1      14.820  36.780  22.650  1.00  0.00            
ATOM     38  H18 ACD     1      15.700  36.970  22.320  1.00  0.00            
ATOM     39  C12 ACD     1      14.340  39.200  22.370  1.00  0.00            
ATOM     40  H19 ACD     1      14.540  39.270  23.450  1.00  0.00            
ATOM     41  O10 ACD     1      15.480  39.430  21.490  1.00  0.00            
ATOM     42  H20 ACD     1      15.160  39.850  20.690  1.00  0.00            
ATOM     43  C13 ACD     1      13.250  40.230  22.020  1.00  0.00            
ATOM     44  H21 ACD     1      13.550  41.280  22.120  1.00  0.00            
ATOM     45  O11 ACD     1      12.040  39.970  22.800  1.00  0.00            
ATOM     46  C14 ACD     1      11.470  38.690  22.650  1.00  0.00            
ATOM     47  H22 ACD     1      11.150  38.530  21.610  1.00  0.00            
ATOM     48  C15 ACD     1      10.280  38.550  23.640  1.00  0.00            
ATOM     49  H23 ACD     1       9.450  39.170  23.290  1.00  0.00            
ATOM     50  H24 ACD     1       9.900  37.530  23.480  1.00  0.00            
ATOM     51  O12 ACD     1      10.660  38.730  24.990  1.00  0.00            
ATOM     52  H25 ACD     1      11.190  39.530  24.910  1.00  0.00            
ATOM     53  O13 ACD     1      12.850  40.150  20.690  1.00  0.00            
ATOM     54  C16 ACD     1      13.010  41.250  19.740  1.00  0.00            
ATOM     55  H26 ACD     1      13.740  41.950  20.180  1.00  0.00            
ATOM     56  C17 ACD     1      13.740  40.640  18.570  1.00  0.00            
ATOM     57  H27 ACD     1      13.200  39.700  18.400  1.00  0.00            
ATOM     58  O14 ACD     1      15.110  40.450  18.960  1.00  0.00            
ATOM     59  H28 ACD     1      15.470  39.760  18.400  1.00  0.00            
ATOM     60  C18 ACD     1      13.620  41.410  17.250  1.00  0.00            
ATOM     61  H29 ACD     1      14.140  42.380  17.310  1.00  0.00            
ATOM     62  O15 ACD     1      14.140  40.610  16.200  1.00  0.00            
ATOM     63  H30 ACD     1      13.680  39.770  16.160  1.00  0.00            
ATOM     64  C19 ACD     1      12.120  41.550  16.900  1.00  0.00            
ATOM     65  H31 ACD     1      11.960  42.110  15.970  1.00  0.00            
ATOM     66  O16 ACD     1      11.690  42.340  17.970  1.00  0.00            
ATOM     67  C20 ACD     1      11.640  41.690  19.270  1.00  0.00            
ATOM     68  H32 ACD     1      11.020  40.790  19.180  1.00  0.00            
ATOM     69  C21 ACD     1      10.900  42.590  20.240  1.00  0.00            
ATOM     70  H33 ACD     1       9.830  42.440  20.030  1.00  0.00            
ATOM     71  H34 ACD     1      11.040  42.270  21.270  1.00  0.00            
ATOM     72  O17 ACD     1      11.270  43.970  20.110  1.00  0.00            
ATOM     73  H35 ACD     1      11.260  44.000  19.150  1.00  0.00            
ATOM     74  O18 ACD     1      11.430  40.290  16.940  1.00  0.00            
ATOM     75  C22 ACD     1      11.160  39.720  15.670  1.00  0.00            
ATOM     76  H36 ACD     1      11.780  40.030  14.820  1.00  0.00            
ATOM     77  C23 ACD     1      11.510  38.290  15.960  1.00  0.00            
ATOM     78  H37 ACD     1      11.010  38.100  16.920  1.00  0.00            
ATOM     79  O19 ACD     1      12.930  38.170  16.010  1.00  0.00            
ATOM     80  H38 ACD     1      13.120  37.220  16.050  1.00  0.00            
ATOM     81  C24 ACD     1      10.880  37.320  14.970  1.00  0.00            
ATOM     82  H39 ACD     1      11.280  37.810  14.070  1.00  0.00            
ATOM     83  O20 ACD     1      11.170  35.980  14.950  1.00  0.00            
ATOM     84  H40 ACD     1      10.360  35.470  14.910  1.00  0.00            
ATOM     85  C25 ACD     1       9.440  37.640  14.730  1.00  0.00            
ATOM     86  H41 ACD     1       9.060  36.960  13.960  1.00  0.00            
ATOM     87  O21 ACD     1       9.250  38.960  14.390  1.00  0.00            
ATOM     88  C26 ACD     1       9.660  39.910  15.300  1.00  0.00            
ATOM     89  H42 ACD     1       8.940  39.790  16.130  1.00  0.00            
ATOM     90  C27 ACD     1       9.500  41.250  14.740  1.00  0.00            
ATOM     91  H43 ACD     1       9.930  42.020  15.400  1.00  0.00            
ATOM     92  H44 ACD     1      10.070  41.290  13.810  1.00  0.00            
ATOM     93  O22 ACD     1       8.100  41.510  14.520  1.00  0.00            
ATOM     94  H45 ACD     1       7.900  41.590  13.580  1.00  0.00            
ATOM     95  O23 ACD     1       8.770  37.260  15.940  1.00  0.00            
ATOM     96  C28 ACD     1       7.630  36.390  15.890  1.00  0.00            
ATOM     97  H46 ACD     1       7.020  36.710  15.030  1.00  0.00            
ATOM     98  C29 ACD     1       6.740  36.610  17.060  1.00  0.00            
ATOM     99  H47 ACD     1       7.480  36.730  17.850  1.00  0.00            
ATOM    100  O24 ACD     1       5.760  35.600  17.140  1.00  0.00            
ATOM    101  C30 ACD     1       6.110  37.980  16.930  1.00  0.00            
ATOM    102  H48 ACD     1       6.890  38.630  16.530  1.00  0.00            
ATOM    103  H49 ACD     1       5.200  37.930  16.310  1.00  0.00            
ATOM    104  O25 ACD     1       5.640  38.610  18.120  1.00  0.00            
ATOM    105  H50 ACD     1       5.230  37.930  18.650  1.00  0.00            
ATOM    106  C31 ACD     1       8.110  34.960  15.780  1.00  0.00            
ATOM    107  H51 ACD     1       8.780  34.740  16.620  1.00  0.00            
ATOM    108  O26 ACD     1       8.840  34.740  14.580  1.00  0.00            
ATOM    109  H52 ACD     1       9.070  33.810  14.500  1.00  0.00            
ATOM    110  C32 ACD     1       6.820  34.090  15.840  1.00  0.00            
ATOM    111  H53 ACD     1       6.100  34.540  15.140  1.00  0.00            
ATOM    112  O27 ACD     1       7.030  32.690  15.550  1.00  0.00            
ATOM    113  H54 ACD     1       7.530  32.370  16.300  1.00  0.00            
ATOM    114  C33 ACD     1       6.150  34.260  17.130  1.00  0.00            
ATOM    115  H55 ACD     1       5.260  33.630  17.210  1.00  0.00            
ATOM    116  O28 ACD     1       7.090  34.060  18.200  1.00  0.00            
ATOM    117  C34 ACD     1       7.080  32.820  19.000  1.00  0.00            
ATOM    118  H56 ACD     1       6.320  32.180  18.530  1.00  0.00            
ATOM    119  C35 ACD     1       8.350  32.070  18.980  1.00  0.00            
ATOM    120  H57 ACD     1       9.180  32.790  19.050  1.00  0.00            
ATOM    121  O29 ACD     1       8.470  31.330  17.710  1.00  0.00            
ATOM    122  H58 ACD     1       9.310  30.870  17.780  1.00  0.00            
ATOM    123  C36 ACD     1       8.580  31.130  20.130  1.00  0.00            
ATOM    124  H59 ACD     1       7.970  30.220  20.070  1.00  0.00            
ATOM    125  O30 ACD     1       9.890  30.610  20.000  1.00  0.00            
ATOM    126  H60 ACD     1      10.620  31.220  20.160  1.00  0.00            
ATOM    127  O1  FY5     2      14.340  36.560  18.780  1.00  0.00            
ATOM    128  C1  FY5     2      13.260  36.160  18.550  1.00  0.00            
ATOM    129  C2  FY5     2      12.050  36.810  18.930  1.00  0.00            
ATOM    130  C3  FY5     2      10.820  36.260  18.760  1.00  0.00            
ATOM    131  C4  FY5     2       9.680  36.880  19.440  1.00  0.00            
ATOM    132  C5  FY5     2       9.460  38.290  19.430  1.00  0.00            
ATOM    133  C6  FY5     2       8.550  38.860  20.330  1.00  0.00            
ATOM    134  C7  FY5     2       7.670  38.080  21.000  1.00  0.00            
ATOM    135  C8  FY5     2       7.740  36.680  20.810  1.00  0.00            
ATOM    136  C9  FY5     2       8.730  36.080  20.080  1.00  0.00            
ATOM    137  O2  FY5     2      10.670  35.060  18.230  1.00  0.00            
ATOM    138  C10 FY5     2      11.760  34.420  17.700  1.00  0.00            
ATOM    139  C11 FY5     2      11.460  33.260  17.010  1.00  0.00            
ATOM    140  C12 FY5     2      12.520  32.510  16.460  1.00  0.00            
ATOM    141  O3  FY5     2      12.240  31.460  15.700  1.00  0.00            
ATOM    142  C13 FY5     2      13.820  32.900  16.620  1.00  0.00            
ATOM    143  O4  FY5     2      14.800  32.130  16.050  1.00  0.00            
ATOM    144  C14 FY5     2      14.050  34.080  17.350  1.00  0.00            
ATOM    145  O5  FY5     2      15.320  34.480  17.560  1.00  0.00            
ATOM    146  C15 FY5     2      13.030  34.900  17.810  1.00  0.00            
ATOM    147  H1  FY5     2      12.210  37.740  19.460  1.00  0.00            
ATOM    148  H2  FY5     2      10.030  39.020  18.870  1.00  0.00            
ATOM    149  H3  FY5     2       8.350  39.920  20.380  1.00  0.00            
ATOM    150  H4  FY5     2       6.950  38.540  21.670  1.00  0.00            
ATOM    151  H5  FY5     2       6.980  36.060  21.270  1.00  0.00            
ATOM    152  H6  FY5     2       8.720  34.990  20.010  1.00  0.00            
ATOM    153  H7  FY5     2      10.420  32.970  17.000  1.00  0.00            
ATOM    154  H8  FY5     2      13.080  31.090  15.360  1.00  0.00            
ATOM    155  H9  FY5     2      15.580  32.690  16.230  1.00  0.00            
ATOM    156  H10 FY5     2      15.260  35.290  18.100  1.00  0.00            
TER
ENDMDL
MODEL        1
ATOM      1  H1  ACD     1      18.000  29.250  20.650  1.00  0.00            
ATOM      2  O1  ACD     1      17.340  29.250  21.340  1.00  0.00            
ATOM      3  C1  ACD     1      17.420  30.420  22.190  1.00  0.00            
ATOM      4  H2  ACD     1      16.560  30.400  22.880  1.00  0.00            
ATOM      5  H3  ACD     1      17.310  31.340  21.600  1.00  0.00            
ATOM      6  C2  ACD     1      18.700  30.510  23.010  1.00  0.00            
ATOM      7  H4  ACD     1      19.010  29.530  23.410  1.00  0.00            
ATOM      8  O2  ACD     1      19.730  30.810  22.120  1.00  0.00            
ATOM      9  C3  ACD     1      21.020  31.080  22.760  1.00  0.00            
ATOM     10  H5  ACD     1      21.730  31.230  21.950  1.00  0.00            
ATOM     11  O3  ACD     1      21.400  29.990  23.480  1.00  0.00            
ATOM     12  C4  ACD     1      22.430  29.230  22.940  1.00  0.00            
ATOM     13  H6  ACD     1      22.470  29.320  21.850  1.00  0.00            
ATOM     14  C5  ACD     1      23.850  29.490  23.560  1.00  0.00            
ATOM     15  H7  ACD     1      23.880  29.280  24.640  1.00  0.00            
ATOM     16  O4  ACD     1      24.240  30.840  23.410  1.00  0.00            
ATOM     17  H8  ACD     1      23.490  31.410  23.610  1.00  0.00            
ATOM     18  C6  ACD     1      24.930  28.560  22.940  1.00  0.00            
ATOM     19  H9  ACD     1      24.940  28.800  21.870  1.00  0.00            
ATOM     20  O5  ACD     1      26.180  28.860  23.540  1.00  0.00            
ATOM     21  H10 ACD     1      26.090  28.560  24.450  1.00  0.00            
ATOM     22  C7  ACD     1      24.490  27.190  23.120  1.00  0.00            
ATOM     23  H11 ACD     1      25.070  26.420  22.600  1.00  0.00            
ATOM     24  O6  ACD     1      23.150  27.070  22.640  1.00  0.00            
ATOM     25  C8  ACD     1      22.160  27.790  23.210  1.00  0.00            
ATOM     26  H12 ACD     1      22.320  27.630  24.280  1.00  0.00            
ATOM     27  C9  ACD     1      20.810  27.280  22.720  1.00  0.00            
ATOM     28  H13 ACD     1      20.870  26.200  22.600  1.00  0.00            
ATOM     29  H14 ACD     1      20.070  27.540  23.490  1.00  0.00            
ATOM     30  O7  ACD     1      20.590  27.820  21.420  1.00  0.00            
ATOM     31  H15 ACD     1      20.580  28.770  21.550  1.00  0.00            
ATOM     32  O8  ACD     1      24.500  26.860  24.550  1.00  0.00            
ATOM     33  C10 ACD     1      24.760  25.500  24.990  1.00  0.00            
ATOM     34  H16 ACD     1      25.620  25.150  24.410  1.00  0.00            
ATOM     35  C11 ACD     1      25.280  25.580  26.410  1.00  0.00            
ATOM     36  H17 ACD     1      24.670  26.340  26.910  1.00  0.00            
ATOM     37  O9  ACD     1      26.700  26.020  26.370  1.00  0.00            
ATOM     38  H18 ACD     1      27.290  25.280  26.210  1.00  0.00            
ATOM     39  C12 ACD     1      25.250  24.230  27.170  1.00  0.00            
ATOM     40  H19 ACD     1      25.840  23.460  26.660  1.00  0.00            
ATOM     41  O10 ACD     1      25.650  24.540  28.550  1.00  0.00            
ATOM     42  H20 ACD     1      25.010  25.170  28.900  1.00  0.00            
ATOM     43  C13 ACD     1      23.790  23.840  27.110  1.00  0.00            
ATOM     44  H21 ACD     1      23.630  22.930  27.700  1.00  0.00            
ATOM     45  O11 ACD     1      23.360  23.460  25.840  1.00  0.00            
ATOM     46  C14 ACD     1      23.510  24.560  24.940  1.00  0.00            
ATOM     47  H22 ACD     1      22.610  25.170  25.070  1.00  0.00            
ATOM     48  C15 ACD     1      23.390  23.920  23.570  1.00  0.00            
ATOM     49  H23 ACD     1      22.400  23.440  23.540  1.00  0.00            
ATOM     50  H24 ACD     1      23.460  24.710  22.810  1.00  0.00            
ATOM     51  O12 ACD     1      24.370  22.960  23.280  1.00  0.00            
ATOM     52  H25 ACD     1      24.480  22.350  24.020  1.00  0.00            
ATOM     53  O13 ACD     1      22.950  24.800  27.700  1.00  0.00            
ATOM     54  C16 ACD     1      22.520  24.690  29.110  1.00  0.00            
ATOM     55  H26 ACD     1      23.180  24.120  29.780  1.00  0.00            
ATOM     56  C17 ACD     1      22.710  26.110  29.710  1.00  0.00            
ATOM     57  H27 ACD     1      22.230  26.840  29.050  1.00  0.00            
ATOM     58  O14 ACD     1      24.130  26.350  29.780  1.00  0.00            
ATOM     59  H28 ACD     1      24.290  27.180  30.250  1.00  0.00            
ATOM     60  C18 ACD     1      21.960  26.010  31.020  1.00  0.00            
ATOM     61  H29 ACD     1      22.470  25.250  31.620  1.00  0.00            
ATOM     62  O15 ACD     1      22.120  27.330  31.670  1.00  0.00            
ATOM     63  H30 ACD     1      23.000  27.650  31.470  1.00  0.00            
ATOM     64  C19 ACD     1      20.500  25.590  30.950  1.00  0.00            
ATOM     65  H31 ACD     1      20.050  25.630  31.940  1.00  0.00            
ATOM     66  O16 ACD     1      20.400  24.280  30.370  1.00  0.00            
ATOM     67  C20 ACD     1      21.100  24.060  29.110  1.00  0.00            
ATOM     68  H32 ACD     1      20.530  24.400  28.240  1.00  0.00            
ATOM     69  C21 ACD     1      21.150  22.590  28.890  1.00  0.00            
ATOM     70  H33 ACD     1      20.160  22.160  29.060  1.00  0.00            
ATOM     71  H34 ACD     1      21.400  22.470  27.830  1.00  0.00            
ATOM     72  O17 ACD     1      22.170  21.940  29.740  1.00  0.00            
ATOM     73  H35 ACD     1      22.310  21.000  29.610  1.00  0.00            
ATOM     74  O18 ACD     1      19.890  26.500  29.970  1.00  0.00            
ATOM     75  C22 ACD     1      18.570  26.910  30.260  1.00  0.00            
ATOM     76  H36 ACD     1      18.300  26.360  31.160  1.00  0.00            
ATOM     77  C23 ACD     1      18.670  28.420  30.670  1.00  0.00            
ATOM     78  H37 ACD     1      19.150  28.910  29.820  1.00  0.00            
ATOM     79  O19 ACD     1      19.520  28.600  31.850  1.00  0.00            
ATOM     80  H38 ACD     1      20.320  28.070  31.740  1.00  0.00            
ATOM     81  C24 ACD     1      17.290  29.140  30.850  1.00  0.00            
ATOM     82  H39 ACD     1      16.900  28.570  31.710  1.00  0.00            
ATOM     83  O20 ACD     1      17.460  30.550  31.100  1.00  0.00            
ATOM     84  H40 ACD     1      18.050  30.780  31.820  1.00  0.00            
ATOM     85  C25 ACD     1      16.410  28.890  29.600  1.00  0.00            
ATOM     86  H41 ACD     1      15.420  29.300  29.790  1.00  0.00            
ATOM     87  O21 ACD     1      16.270  27.500  29.390  1.00  0.00            
ATOM     88  C26 ACD     1      17.590  26.790  29.100  1.00  0.00            
ATOM     89  H42 ACD     1      17.930  27.240  28.160  1.00  0.00            
ATOM     90  C27 ACD     1      17.290  25.270  28.810  1.00  0.00            
ATOM     91  H43 ACD     1      16.800  25.090  27.850  1.00  0.00            
ATOM     92  H44 ACD     1      18.280  24.810  28.740  1.00  0.00            
ATOM     93  O22 ACD     1      16.550  24.660  29.840  1.00  0.00            
ATOM     94  H45 ACD     1      16.090  23.880  29.500  1.00  0.00            
ATOM     95  O23 ACD     1      16.990  29.520  28.530  1.00  0.00            
ATOM     96  C28 ACD     1      16.100  30.450  27.820  1.00  0.00            
ATOM     97  H46 ACD     1      15.210  30.740  28.400  1.00  0.00            
ATOM     98  C29 ACD     1      15.640  29.860  26.510  1.00  0.00            
ATOM     99  H47 ACD     1      16.470  29.250  26.130  1.00  0.00            
ATOM    100  O24 ACD     1      15.400  30.960  25.640  1.00  0.00            
ATOM    101  C30 ACD     1      14.460  28.980  26.450  1.00  0.00            
ATOM    102  H48 ACD     1      14.280  28.730  25.400  1.00  0.00            
ATOM    103  H49 ACD     1      14.760  28.060  26.970  1.00  0.00            
ATOM    104  O25 ACD     1      13.360  29.500  27.140  1.00  0.00            
ATOM    105  H50 ACD     1      12.860  30.110  26.600  1.00  0.00            
ATOM    106  C31 ACD     1      16.920  31.720  27.750  1.00  0.00            
ATOM    107  H51 ACD     1      17.950  31.480  27.470  1.00  0.00            
ATOM    108  O26 ACD     1      17.020  32.370  29.030  1.00  0.00            
ATOM    109  H52 ACD     1      17.180  31.710  29.710  1.00  0.00            
ATOM    110  C32 ACD     1      16.500  32.710  26.680  1.00  0.00            
ATOM    111  H53 ACD     1      15.470  33.050  26.840  1.00  0.00            
ATOM    112  O27 ACD     1      17.330  33.820  26.530  1.00  0.00            
ATOM    113  H54 ACD     1      18.210  33.490  26.330  1.00  0.00            
ATOM    114  C33 ACD     1      16.440  31.910  25.350  1.00  0.00            
ATOM    115  H55 ACD     1      16.140  32.510  24.490  1.00  0.00            
ATOM    116  O28 ACD     1      17.730  31.160  25.160  1.00  0.00            
ATOM    117  C34 ACD     1      18.530  31.600  24.090  1.00  0.00            
ATOM    118  H56 ACD     1      18.110  32.430  23.500  1.00  0.00            
ATOM    119  C35 ACD     1      19.830  32.010  24.770  1.00  0.00            
ATOM    120  H57 ACD     1      20.140  31.160  25.390  1.00  0.00            
ATOM    121  O29 ACD     1      19.710  33.190  25.550  1.00  0.00            
ATOM    122  H58 ACD     1      20.460  33.420  26.100  1.00  0.00            
ATOM    123  C36 ACD     1      20.860  32.280  23.670  1.00  0.00            
ATOM    124  H59 ACD     1      20.480  33.090  23.040  1.00  0.00            
ATOM    125  O30 ACD     1      22.110  32.620  24.240  1.00  0.00            
ATOM    126  H60 ACD     1      22.030  33.540  24.490  1.00  0.00            
ATOM    127  O1  FY5     2      24.340  29.170  27.870  1.00  0.00            
ATOM    128  C1  FY5     2      23.170  29.440  27.920  1.00  0.00            
ATOM    129  C2  FY5     2      22.260  28.560  27.170  1.00  0.00            
ATOM    130  C3  FY5     2      20.930  28.850  27.090  1.00  0.00            
ATOM    131  C4  FY5     2      20.050  27.850  26.490  1.00  0.00            
ATOM    132  C5  FY5     2      18.840  28.220  25.910  1.00  0.00            
ATOM    133  C6  FY5     2      17.990  27.320  25.300  1.00  0.00            
ATOM    134  C7  FY5     2      18.340  25.940  25.130  1.00  0.00            
ATOM    135  C8  FY5     2      19.560  25.610  25.730  1.00  0.00            
ATOM    136  C9  FY5     2      20.480  26.530  26.310  1.00  0.00            
ATOM    137  O2  FY5     2      20.310  29.820  27.870  1.00  0.00            
ATOM    138  C10 FY5     2      21.140  30.580  28.640  1.00  0.00            
ATOM    139  C11 FY5     2      20.510  31.630  29.370  1.00  0.00            
ATOM    140  C12 FY5     2      21.170  32.380  30.280  1.00  0.00            
ATOM    141  O3  FY5     2      20.510  33.300  31.080  1.00  0.00            
ATOM    142  C13 FY5     2      22.560  32.180  30.470  1.00  0.00            
ATOM    143  O4  FY5     2      23.210  32.890  31.550  1.00  0.00            
ATOM    144  C14 FY5     2      23.210  31.170  29.700  1.00  0.00            
ATOM    145  O5  FY5     2      24.520  30.890  30.070  1.00  0.00            
ATOM    146  C15 FY5     2      22.530  30.400  28.740  1.00  0.00            
ATOM    147  H1  FY5     2      22.650  27.710  26.620  1.00  0.00            
ATOM    148  H2  FY5     2      18.740  29.310  25.880  1.00  0.00            
ATOM    149  H3  FY5     2      17.120  27.690  24.760  1.00  0.00            
ATOM    150  H4  FY5     2      17.730  25.170  24.660  1.00  0.00            
ATOM    151  H5  FY5     2      19.880  24.570  25.740  1.00  0.00            
ATOM    152  H6  FY5     2      21.410  26.160  26.740  1.00  0.00            
ATOM    153  H7  FY5     2      19.430  31.710  29.260  1.00  0.00            
ATOM    154  H8  FY5     2      21.280  33.600  31.590  1.00  0.00            
ATOM    155  H9  FY5     2      24.150  32.650  31.560  1.00  0.00            
ATOM    156  H10 FY5     2      24.670  30.010  29.700  1.00  0.00            
TER
ENDMDL
MODEL        1
ATOM      1  H1  ACD     1      17.030  27.770  24.880  1.00  0.00            
ATOM      2  O1  ACD     1      17.760  28.010  25.460  1.00  0.00            
ATOM      3  C1  ACD     1      17.470  29.280  26.130  1.00  0.00            
ATOM      4  H2  ACD     1      16.770  29.010  26.940  1.00  0.00            
ATOM      5  H3  ACD     1      16.980  29.990  25.440  1.00  0.00            
ATOM      6  C2  ACD     1      18.710  29.950  26.670  1.00  0.00            
ATOM      7  H4  ACD     1      19.460  29.240  27.050  1.00  0.00            
ATOM      8  O2  ACD     1      19.330  30.710  25.580  1.00  0.00            
ATOM      9  C3  ACD     1      20.470  31.410  25.990  1.00  0.00            
ATOM     10  H5  ACD     1      20.910  31.860  25.090  1.00  0.00            
ATOM     11  O3  ACD     1      21.440  30.480  26.530  1.00  0.00            
ATOM     12  C4  ACD     1      22.530  30.080  25.660  1.00  0.00            
ATOM     13  H6  ACD     1      22.560  30.560  24.670  1.00  0.00            
ATOM     14  C5  ACD     1      23.800  30.570  26.430  1.00  0.00            
ATOM     15  H7  ACD     1      23.720  30.380  27.510  1.00  0.00            
ATOM     16  O4  ACD     1      23.850  32.050  26.320  1.00  0.00            
ATOM     17  H8  ACD     1      22.930  32.310  26.350  1.00  0.00            
ATOM     18  C6  ACD     1      25.100  29.970  25.900  1.00  0.00            
ATOM     19  H9  ACD     1      25.360  30.490  24.970  1.00  0.00            
ATOM     20  O5  ACD     1      26.160  30.230  26.860  1.00  0.00            
ATOM     21  H10 ACD     1      25.950  29.690  27.630  1.00  0.00            
ATOM     22  C7  ACD     1      24.970  28.460  25.670  1.00  0.00            
ATOM     23  H11 ACD     1      25.850  28.080  25.140  1.00  0.00            
ATOM     24  O6  ACD     1      23.810  28.270  24.890  1.00  0.00            
ATOM     25  C8  ACD     1      22.540  28.640  25.540  1.00  0.00            
ATOM     26  H12 ACD     1      22.470  28.220  26.550  1.00  0.00            
ATOM     27  C9  ACD     1      21.350  28.050  24.600  1.00  0.00            
ATOM     28  H13 ACD     1      21.370  26.960  24.490  1.00  0.00            
ATOM     29  H14 ACD     1      20.360  28.260  25.020  1.00  0.00            
ATOM     30  O7  ACD     1      21.520  28.570  23.250  1.00  0.00            
ATOM     31  H15 ACD     1      20.840  28.170  22.690  1.00  0.00            
ATOM     32  O8  ACD     1      24.800  27.730  26.890  1.00  0.00            
ATOM     33  C10 ACD     1      25.830  26.860  27.230  1.00  0.00            
ATOM     34  H16 ACD     1      26.770  26.950  26.680  1.00  0.00            
ATOM     35  C11 ACD     1      26.190  27.260  28.680  1.00  0.00            
ATOM     36  H17 ACD     1      25.270  27.510  29.210  1.00  0.00            
ATOM     37  O9  ACD     1      27.100  28.350  28.600  1.00  0.00            
ATOM     38  H18 ACD     1      27.560  28.550  29.420  1.00  0.00            
ATOM     39  C12 ACD     1      26.870  26.090  29.440  1.00  0.00            
ATOM     40  H19 ACD     1      27.840  25.920  28.960  1.00  0.00            
ATOM     41  O10 ACD     1      26.860  26.370  30.840  1.00  0.00            
ATOM     42  H20 ACD     1      25.950  26.290  31.130  1.00  0.00            
ATOM     43  C13 ACD     1      26.040  24.820  29.280  1.00  0.00            
ATOM     44  H21 ACD     1      26.550  23.990  29.800  1.00  0.00            
ATOM     45  O11 ACD     1      26.020  24.420  27.920  1.00  0.00            
ATOM     46  C14 ACD     1      25.350  25.390  27.040  1.00  0.00            
ATOM     47  H22 ACD     1      24.310  25.330  27.370  1.00  0.00            
ATOM     48  C15 ACD     1      25.220  24.860  25.580  1.00  0.00            
ATOM     49  H23 ACD     1      24.960  23.790  25.630  1.00  0.00            
ATOM     50  H24 ACD     1      24.380  25.340  25.070  1.00  0.00            
ATOM     51  O12 ACD     1      26.370  24.870  24.900  1.00  0.00            
ATOM     52  H25 ACD     1      26.270  24.240  24.180  1.00  0.00            
ATOM     53  O13 ACD     1      24.700  25.080  29.760  1.00  0.00            
ATOM     54  C16 ACD     1      24.260  24.270  30.870  1.00  0.00            
ATOM     55  H26 ACD     1      25.070  23.730  31.380  1.00  0.00            
ATOM     56  C17 ACD     1      23.700  25.310  31.880  1.00  0.00            
ATOM     57  H27 ACD     1      23.020  26.050  31.430  1.00  0.00            
ATOM     58  O14 ACD     1      24.750  26.130  32.390  1.00  0.00            
ATOM     59  H28 ACD     1      24.470  26.740  33.070  1.00  0.00            
ATOM     60  C18 ACD     1      22.930  24.580  32.960  1.00  0.00            
ATOM     61  H29 ACD     1      23.570  23.860  33.480  1.00  0.00            
ATOM     62  O15 ACD     1      22.530  25.410  33.990  1.00  0.00            
ATOM     63  H30 ACD     1      23.280  25.810  34.420  1.00  0.00            
ATOM     64  C19 ACD     1      21.820  23.640  32.440  1.00  0.00            
ATOM     65  H31 ACD     1      21.380  23.000  33.210  1.00  0.00            
ATOM     66  O16 ACD     1      22.380  22.730  31.490  1.00  0.00            
ATOM     67  C20 ACD     1      23.190  23.320  30.420  1.00  0.00            
ATOM     68  H32 ACD     1      22.450  23.880  29.840  1.00  0.00            
ATOM     69  C21 ACD     1      23.810  22.280  29.490  1.00  0.00            
ATOM     70  H33 ACD     1      23.040  21.530  29.260  1.00  0.00            
ATOM     71  H34 ACD     1      24.110  22.850  28.600  1.00  0.00            
ATOM     72  O17 ACD     1      24.930  21.630  30.010  1.00  0.00            
ATOM     73  H35 ACD     1      24.680  21.260  30.860  1.00  0.00            
ATOM     74  O18 ACD     1      20.810  24.330  31.670  1.00  0.00            
ATOM     75  C22 ACD     1      19.420  24.140  32.040  1.00  0.00            
ATOM     76  H36 ACD     1      19.180  23.140  32.400  1.00  0.00            
ATOM     77  C23 ACD     1      19.070  25.280  33.030  1.00  0.00            
ATOM     78  H37 ACD     1      19.490  26.120  32.470  1.00  0.00            
ATOM     79  O19 ACD     1      19.790  25.020  34.240  1.00  0.00            
ATOM     80  H38 ACD     1      20.740  25.090  34.150  1.00  0.00            
ATOM     81  C24 ACD     1      17.550  25.450  33.230  1.00  0.00            
ATOM     82  H39 ACD     1      17.140  24.540  33.680  1.00  0.00            
ATOM     83  O20 ACD     1      17.230  26.630  34.060  1.00  0.00            
ATOM     84  H40 ACD     1      17.750  26.640  34.870  1.00  0.00            
ATOM     85  C25 ACD     1      16.950  25.640  31.840  1.00  0.00            
ATOM     86  H41 ACD     1      15.860  25.650  31.950  1.00  0.00            
ATOM     87  O21 ACD     1      17.230  24.490  31.020  1.00  0.00            
ATOM     88  C26 ACD     1      18.630  24.320  30.800  1.00  0.00            
ATOM     89  H42 ACD     1      18.940  25.230  30.270  1.00  0.00            
ATOM     90  C27 ACD     1      18.930  23.100  29.870  1.00  0.00            
ATOM     91  H43 ACD     1      18.400  23.210  28.910  1.00  0.00            
ATOM     92  H44 ACD     1      20.020  23.000  29.810  1.00  0.00            
ATOM     93  O22 ACD     1      18.270  21.910  30.340  1.00  0.00            
ATOM     94  H45 ACD     1      17.340  21.930  30.100  1.00  0.00            
ATOM     95  O23 ACD     1      17.470  26.790  31.220  1.00  0.00            
ATOM     96  C28 ACD     1      16.660  27.940  31.160  1.00  0.00            
ATOM     97  H46 ACD     1      15.740  27.850  31.750  1.00  0.00            
ATOM     98  C29 ACD     1      16.130  28.130  29.700  1.00  0.00            
ATOM     99  H47 ACD     1      16.990  27.810  29.100  1.00  0.00            
ATOM    100  O24 ACD     1      15.830  29.470  29.300  1.00  0.00            
ATOM    101  C30 ACD     1      14.940  27.270  29.400  1.00  0.00            
ATOM    102  H48 ACD     1      14.650  27.490  28.360  1.00  0.00            
ATOM    103  H49 ACD     1      15.190  26.200  29.360  1.00  0.00            
ATOM    104  O25 ACD     1      13.870  27.560  30.300  1.00  0.00            
ATOM    105  H50 ACD     1      13.350  28.280  29.930  1.00  0.00            
ATOM    106  C31 ACD     1      17.520  29.140  31.660  1.00  0.00            
ATOM    107  H51 ACD     1      18.550  28.990  31.330  1.00  0.00            
ATOM    108  O26 ACD     1      17.470  29.210  33.080  1.00  0.00            
ATOM    109  H52 ACD     1      17.550  28.370  33.540  1.00  0.00            
ATOM    110  C32 ACD     1      17.110  30.510  31.020  1.00  0.00            
ATOM    111  H53 ACD     1      16.250  30.890  31.580  1.00  0.00            
ATOM    112  O27 ACD     1      18.090  31.470  31.300  1.00  0.00            
ATOM    113  H54 ACD     1      18.390  31.240  32.180  1.00  0.00            
ATOM    114  C33 ACD     1      16.750  30.490  29.550  1.00  0.00            
ATOM    115  H55 ACD     1      16.400  31.480  29.240  1.00  0.00            
ATOM    116  O28 ACD     1      18.000  30.160  28.980  1.00  0.00            
ATOM    117  C34 ACD     1      18.360  30.930  27.790  1.00  0.00            
ATOM    118  H56 ACD     1      17.500  31.540  27.460  1.00  0.00            
ATOM    119  C35 ACD     1      19.530  31.870  28.160  1.00  0.00            
ATOM    120  H57 ACD     1      20.340  31.270  28.590  1.00  0.00            
ATOM    121  O29 ACD     1      19.100  32.880  29.080  1.00  0.00            
ATOM    122  H58 ACD     1      18.730  32.460  29.860  1.00  0.00            
ATOM    123  C36 ACD     1      20.130  32.540  26.940  1.00  0.00            
ATOM    124  H59 ACD     1      19.460  33.220  26.390  1.00  0.00            
ATOM    125  O30 ACD     1      21.320  33.320  27.250  1.00  0.00            
ATOM    126  H60 ACD     1      20.960  33.810  27.990  1.00  0.00            
ATOM    127  O1  FY5     2      23.900  30.480  30.630  1.00  0.00            
ATOM    128  C1  FY5     2      23.020  29.660  30.800  1.00  0.00            
ATOM    129  C2  FY5     2      22.490  28.780  29.790  1.00  0.00            
ATOM    130  C3  FY5     2      21.540  27.900  30.070  1.00  0.00            
ATOM    131  C4  FY5     2      21.100  27.010  29.100  1.00  0.00            
ATOM    132  C5  FY5     2      19.760  26.890  28.790  1.00  0.00            
ATOM    133  C6  FY5     2      19.240  25.960  27.820  1.00  0.00            
ATOM    134  C7  FY5     2      20.200  25.270  27.050  1.00  0.00            
ATOM    135  C8  FY5     2      21.570  25.450  27.290  1.00  0.00            
ATOM    136  C9  FY5     2      22.010  26.330  28.290  1.00  0.00            
ATOM    137  O2  FY5     2      20.890  27.950  31.250  1.00  0.00            
ATOM    138  C10 FY5     2      21.290  28.720  32.270  1.00  0.00            
ATOM    139  C11 FY5     2      20.690  28.580  33.530  1.00  0.00            
ATOM    140  C12 FY5     2      21.040  29.380  34.600  1.00  0.00            
ATOM    141  O3  FY5     2      20.460  29.080  35.800  1.00  0.00            
ATOM    142  C13 FY5     2      22.020  30.340  34.420  1.00  0.00            
ATOM    143  O4  FY5     2      22.440  31.110  35.540  1.00  0.00            
ATOM    144  C14 FY5     2      22.610  30.450  33.170  1.00  0.00            
ATOM    145  O5  FY5     2      23.500  31.430  32.970  1.00  0.00            
ATOM    146  C15 FY5     2      22.300  29.630  32.140  1.00  0.00            
ATOM    147  H1  FY5     2      22.900  28.930  28.800  1.00  0.00            
ATOM    148  H2  FY5     2      19.100  27.660  29.190  1.00  0.00            
ATOM    149  H3  FY5     2      18.200  26.100  27.510  1.00  0.00            
ATOM    150  H4  FY5     2      19.720  24.670  26.280  1.00  0.00            
ATOM    151  H5  FY5     2      22.240  24.980  26.580  1.00  0.00            
ATOM    152  H6  FY5     2      23.080  26.530  28.350  1.00  0.00            
ATOM    153  H7  FY5     2      20.010  27.760  33.730  1.00  0.00            
ATOM    154  H8  FY5     2      20.940  29.510  36.530  1.00  0.00            
ATOM    155  H9  FY5     2      23.360  31.430  35.480  1.00  0.00            
ATOM    156  H10 FY5     2      23.940  31.150  32.150  1.00  0.00            
TER
ENDMDL
MODEL        1
ATOM      1  H1  ACD     1      19.620  28.340  17.430  1.00  0.00            
ATOM      2  O1  ACD     1      19.830  28.970  16.730  1.00  0.00            
ATOM      3  C1  ACD     1      20.870  28.170  16.110  1.00  0.00            
ATOM      4  H2  ACD     1      21.080  28.520  15.080  1.00  0.00            
ATOM      5  H3  ACD     1      20.680  27.090  16.120  1.00  0.00            
ATOM      6  C2  ACD     1      22.190  28.340  16.900  1.00  0.00            
ATOM      7  H4  ACD     1      22.040  29.330  17.350  1.00  0.00            
ATOM      8  O2  ACD     1      22.230  27.370  17.860  1.00  0.00            
ATOM      9  C3  ACD     1      23.350  27.380  18.770  1.00  0.00            
ATOM     10  H5  ACD     1      23.320  26.510  19.430  1.00  0.00            
ATOM     11  O3  ACD     1      23.460  28.610  19.520  1.00  0.00            
ATOM     12  C4  ACD     1      22.940  28.520  20.850  1.00  0.00            
ATOM     13  H6  ACD     1      22.390  27.570  20.920  1.00  0.00            
ATOM     14  C5  ACD     1      24.180  28.560  21.700  1.00  0.00            
ATOM     15  H7  ACD     1      24.820  29.390  21.350  1.00  0.00            
ATOM     16  O4  ACD     1      24.970  27.370  21.540  1.00  0.00            
ATOM     17  H8  ACD     1      24.740  26.660  22.150  1.00  0.00            
ATOM     18  C6  ACD     1      23.840  28.850  23.140  1.00  0.00            
ATOM     19  H9  ACD     1      23.250  28.030  23.560  1.00  0.00            
ATOM     20  O5  ACD     1      24.970  29.080  23.910  1.00  0.00            
ATOM     21  H10 ACD     1      25.330  29.930  23.630  1.00  0.00            
ATOM     22  C7  ACD     1      23.030  30.190  23.230  1.00  0.00            
ATOM     23  H11 ACD     1      22.720  30.480  24.240  1.00  0.00            
ATOM     24  O6  ACD     1      21.820  30.030  22.420  1.00  0.00            
ATOM     25  C8  ACD     1      22.040  29.740  21.070  1.00  0.00            
ATOM     26  H12 ACD     1      22.510  30.580  20.560  1.00  0.00            
ATOM     27  C9  ACD     1      20.650  29.560  20.520  1.00  0.00            
ATOM     28  H13 ACD     1      20.130  30.510  20.670  1.00  0.00            
ATOM     29  H14 ACD     1      20.750  29.330  19.460  1.00  0.00            
ATOM     30  O7  ACD     1      19.880  28.580  21.210  1.00  0.00            
ATOM     31  H15 ACD     1      20.420  28.480  22.000  1.00  0.00            
ATOM     32  O8  ACD     1      23.830  31.230  22.590  1.00  0.00            
ATOM     33  C10 ACD     1      24.240  32.390  23.320  1.00  0.00            
ATOM     34  H16 ACD     1      24.090  32.300  24.410  1.00  0.00            
ATOM     35  C11 ACD     1      25.760  32.480  23.170  1.00  0.00            
ATOM     36  H17 ACD     1      26.080  32.490  22.120  1.00  0.00            
ATOM     37  O9  ACD     1      26.450  31.480  23.990  1.00  0.00            
ATOM     38  H18 ACD     1      26.200  31.520  24.920  1.00  0.00            
ATOM     39  C12 ACD     1      26.200  33.860  23.520  1.00  0.00            
ATOM     40  H19 ACD     1      25.940  34.090  24.560  1.00  0.00            
ATOM     41  O10 ACD     1      27.610  34.100  23.340  1.00  0.00            
ATOM     42  H20 ACD     1      27.840  33.890  22.430  1.00  0.00            
ATOM     43  C13 ACD     1      25.440  34.870  22.700  1.00  0.00            
ATOM     44  H21 ACD     1      25.700  35.850  23.120  1.00  0.00            
ATOM     45  O11 ACD     1      24.020  34.700  23.050  1.00  0.00            
ATOM     46  C14 ACD     1      23.480  33.520  22.640  1.00  0.00            
ATOM     47  H22 ACD     1      23.420  33.550  21.550  1.00  0.00            
ATOM     48  C15 ACD     1      22.010  33.470  23.090  1.00  0.00            
ATOM     49  H23 ACD     1      21.560  32.560  22.670  1.00  0.00            
ATOM     50  H24 ACD     1      21.980  33.360  24.180  1.00  0.00            
ATOM     51  O12 ACD     1      21.230  34.670  22.780  1.00  0.00            
ATOM     52  H25 ACD     1      21.020  34.750  21.850  1.00  0.00            
ATOM     53  O13 ACD     1      25.720  34.830  21.240  1.00  0.00            
ATOM     54  C16 ACD     1      26.670  35.660  20.610  1.00  0.00            
ATOM     55  H26 ACD     1      27.180  36.240  21.390  1.00  0.00            
ATOM     56  C17 ACD     1      27.660  34.780  19.840  1.00  0.00            
ATOM     57  H27 ACD     1      27.120  34.100  19.160  1.00  0.00            
ATOM     58  O14 ACD     1      28.440  34.100  20.840  1.00  0.00            
ATOM     59  H28 ACD     1      29.180  33.600  20.480  1.00  0.00            
ATOM     60  C18 ACD     1      28.570  35.560  18.850  1.00  0.00            
ATOM     61  H29 ACD     1      29.360  36.090  19.400  1.00  0.00            
ATOM     62  O15 ACD     1      29.230  34.680  17.930  1.00  0.00            
ATOM     63  H30 ACD     1      29.790  34.100  18.450  1.00  0.00            
ATOM     64  C19 ACD     1      27.720  36.580  18.070  1.00  0.00            
ATOM     65  H31 ACD     1      28.470  37.170  17.530  1.00  0.00            
ATOM     66  O16 ACD     1      27.050  37.380  19.030  1.00  0.00            
ATOM     67  C20 ACD     1      26.020  36.710  19.730  1.00  0.00            
ATOM     68  H32 ACD     1      25.360  36.160  19.040  1.00  0.00            
ATOM     69  C21 ACD     1      25.180  37.620  20.570  1.00  0.00            
ATOM     70  H33 ACD     1      24.630  36.890  21.180  1.00  0.00            
ATOM     71  H34 ACD     1      25.810  38.210  21.250  1.00  0.00            
ATOM     72  O17 ACD     1      24.230  38.460  19.870  1.00  0.00            
ATOM     73  H35 ACD     1      24.810  38.910  19.260  1.00  0.00            
ATOM     74  O18 ACD     1      26.780  36.030  17.170  1.00  0.00            
ATOM     75  C22 ACD     1      26.950  36.110  15.740  1.00  0.00            
ATOM     76  H36 ACD     1      27.380  37.090  15.490  1.00  0.00            
ATOM     77  C23 ACD     1      27.930  35.020  15.190  1.00  0.00            
ATOM     78  H37 ACD     1      27.740  34.050  15.670  1.00  0.00            
ATOM     79  O19 ACD     1      29.270  35.520  15.260  1.00  0.00            
ATOM     80  H38 ACD     1      29.520  35.430  16.180  1.00  0.00            
ATOM     81  C24 ACD     1      27.540  34.660  13.700  1.00  0.00            
ATOM     82  H39 ACD     1      27.910  35.510  13.120  1.00  0.00            
ATOM     83  O20 ACD     1      28.310  33.540  13.180  1.00  0.00            
ATOM     84  H40 ACD     1      27.730  32.790  13.060  1.00  0.00            
ATOM     85  C25 ACD     1      26.080  34.510  13.430  1.00  0.00            
ATOM     86  H41 ACD     1      26.070  34.390  12.340  1.00  0.00            
ATOM     87  O21 ACD     1      25.480  35.850  13.750  1.00  0.00            
ATOM     88  C26 ACD     1      25.560  36.160  15.150  1.00  0.00            
ATOM     89  H42 ACD     1      25.030  35.320  15.600  1.00  0.00            
ATOM     90  C27 ACD     1      24.780  37.470  15.340  1.00  0.00            
ATOM     91  H43 ACD     1      23.830  37.370  14.810  1.00  0.00            
ATOM     92  H44 ACD     1      24.560  37.780  16.370  1.00  0.00            
ATOM     93  O22 ACD     1      25.530  38.590  14.830  1.00  0.00            
ATOM     94  H45 ACD     1      25.430  38.670  13.870  1.00  0.00            
ATOM     95  O23 ACD     1      25.460  33.410  14.070  1.00  0.00            
ATOM     96  C28 ACD     1      24.910  32.410  13.290  1.00  0.00            
ATOM     97  H46 ACD     1      24.790  32.770  12.260  1.00  0.00            
ATOM     98  C29 ACD     1      23.550  32.200  13.830  1.00  0.00            
ATOM     99  H47 ACD     1      23.530  32.260  14.920  1.00  0.00            
ATOM    100  O24 ACD     1      22.950  31.000  13.430  1.00  0.00            
ATOM    101  C30 ACD     1      22.530  33.220  13.380  1.00  0.00            
ATOM    102  H48 ACD     1      23.010  34.200  13.400  1.00  0.00            
ATOM    103  H49 ACD     1      22.270  33.060  12.330  1.00  0.00            
ATOM    104  O25 ACD     1      21.410  33.340  14.300  1.00  0.00            
ATOM    105  H50 ACD     1      20.760  32.760  13.900  1.00  0.00            
ATOM    106  C31 ACD     1      25.790  31.160  13.470  1.00  0.00            
ATOM    107  H51 ACD     1      26.040  31.080  14.530  1.00  0.00            
ATOM    108  O26 ACD     1      26.800  31.320  12.470  1.00  0.00            
ATOM    109  H52 ACD     1      27.420  30.590  12.570  1.00  0.00            
ATOM    110  C32 ACD     1      25.020  29.840  13.210  1.00  0.00            
ATOM    111  H53 ACD     1      24.770  29.680  12.160  1.00  0.00            
ATOM    112  O27 ACD     1      25.870  28.810  13.700  1.00  0.00            
ATOM    113  H54 ACD     1      25.900  28.840  14.660  1.00  0.00            
ATOM    114  C33 ACD     1      23.630  29.790  13.920  1.00  0.00            
ATOM    115  H55 ACD     1      23.100  28.930  13.480  1.00  0.00            
ATOM    116  O28 ACD     1      23.550  29.700  15.400  1.00  0.00            
ATOM    117  C34 ACD     1      23.440  28.410  16.010  1.00  0.00            
ATOM    118  H56 ACD     1      23.410  27.610  15.260  1.00  0.00            
ATOM    119  C35 ACD     1      24.680  28.360  16.920  1.00  0.00            
ATOM    120  H57 ACD     1      24.760  29.260  17.540  1.00  0.00            
ATOM    121  O29 ACD     1      25.840  28.160  16.220  1.00  0.00            
ATOM    122  H58 ACD     1      26.490  27.710  16.760  1.00  0.00            
ATOM    123  C36 ACD     1      24.610  27.290  17.930  1.00  0.00            
ATOM    124  H59 ACD     1      24.550  26.340  17.390  1.00  0.00            
ATOM    125  O30 ACD     1      25.820  27.250  18.780  1.00  0.00            
ATOM    126  H60 ACD     1      25.600  27.560  19.660  1.00  0.00            
ATOM    127  O1  FY5     2      27.140  30.290  20.680  1.00  0.00            
ATOM    128  C1  FY5     2      26.870  30.870  19.600  1.00  0.00            
ATOM    129  C2  FY5     2      25.580  31.510  19.470  1.00  0.00            
ATOM    130  C3  FY5     2      25.310  32.150  18.280  1.00  0.00            
ATOM    131  C4  FY5     2      23.920  32.650  18.050  1.00  0.00            
ATOM    132  C5  FY5     2      22.840  31.770  18.210  1.00  0.00            
ATOM    133  C6  FY5     2      21.550  32.250  17.900  1.00  0.00            
ATOM    134  C7  FY5     2      21.420  33.520  17.330  1.00  0.00            
ATOM    135  C8  FY5     2      22.510  34.380  17.200  1.00  0.00            
ATOM    136  C9  FY5     2      23.790  33.970  17.600  1.00  0.00            
ATOM    137  O2  FY5     2      26.140  32.220  17.220  1.00  0.00            
ATOM    138  C10 FY5     2      27.320  31.550  17.240  1.00  0.00            
ATOM    139  C11 FY5     2      28.100  31.500  16.040  1.00  0.00            
ATOM    140  C12 FY5     2      29.140  30.630  15.940  1.00  0.00            
ATOM    141  O3  FY5     2      29.760  30.520  14.740  1.00  0.00            
ATOM    142  C13 FY5     2      29.490  29.870  17.100  1.00  0.00            
ATOM    143  O4  FY5     2      30.470  28.900  16.930  1.00  0.00            
ATOM    144  C14 FY5     2      28.860  30.010  18.300  1.00  0.00            
ATOM    145  O5  FY5     2      29.270  29.340  19.410  1.00  0.00            
ATOM    146  C15 FY5     2      27.720  30.810  18.340  1.00  0.00            
ATOM    147  H1  FY5     2      24.850  31.460  20.270  1.00  0.00            
ATOM    148  H2  FY5     2      23.000  30.760  18.560  1.00  0.00            
ATOM    149  H3  FY5     2      20.660  31.660  18.110  1.00  0.00            
ATOM    150  H4  FY5     2      20.450  33.830  16.970  1.00  0.00            
ATOM    151  H5  FY5     2      22.290  35.340  16.750  1.00  0.00            
ATOM    152  H6  FY5     2      24.700  34.540  17.470  1.00  0.00            
ATOM    153  H7  FY5     2      27.860  32.120  15.190  1.00  0.00            
ATOM    154  H8  FY5     2      30.070  29.600  14.770  1.00  0.00            
ATOM    155  H9  FY5     2      30.680  28.390  17.730  1.00  0.00            
ATOM    156  H10 FY5     2      28.750  29.720  20.140  1.00  0.00            
TER
ENDMDL
MODEL        1
ATOM      1  H1  ACD     1      26.490  21.260   6.130  1.00  0.00            
ATOM      2  O1  ACD     1      25.670  21.150   6.610  1.00  0.00            
ATOM      3  C1  ACD     1      25.740  21.690   7.920  1.00  0.00            
ATOM      4  H2  ACD     1      26.530  21.210   8.530  1.00  0.00            
ATOM      5  H3  ACD     1      24.770  21.410   8.360  1.00  0.00            
ATOM      6  C2  ACD     1      26.070  23.160   7.990  1.00  0.00            
ATOM      7  H4  ACD     1      26.110  23.430   9.060  1.00  0.00            
ATOM      8  O2  ACD     1      27.370  23.310   7.430  1.00  0.00            
ATOM      9  C3  ACD     1      27.930  24.640   7.520  1.00  0.00            
ATOM     10  H5  ACD     1      28.890  24.740   7.000  1.00  0.00            
ATOM     11  O3  ACD     1      28.100  25.010   8.860  1.00  0.00            
ATOM     12  C4  ACD     1      29.240  24.630   9.580  1.00  0.00            
ATOM     13  H6  ACD     1      30.140  24.830   8.980  1.00  0.00            
ATOM     14  C5  ACD     1      29.180  25.590  10.770  1.00  0.00            
ATOM     15  H7  ACD     1      28.170  25.590  11.210  1.00  0.00            
ATOM     16  O4  ACD     1      29.410  26.890  10.300  1.00  0.00            
ATOM     17  H8  ACD     1      28.610  27.180   9.850  1.00  0.00            
ATOM     18  C6  ACD     1      30.210  25.280  11.940  1.00  0.00            
ATOM     19  H9  ACD     1      31.240  25.220  11.590  1.00  0.00            
ATOM     20  O5  ACD     1      30.220  26.140  13.060  1.00  0.00            
ATOM     21  H10 ACD     1      29.350  25.970  13.420  1.00  0.00            
ATOM     22  C7  ACD     1      30.020  23.820  12.370  1.00  0.00            
ATOM     23  H11 ACD     1      30.770  23.670  13.150  1.00  0.00            
ATOM     24  O6  ACD     1      30.140  23.030  11.250  1.00  0.00            
ATOM     25  C8  ACD     1      29.300  23.190  10.100  1.00  0.00            
ATOM     26  H12 ACD     1      28.270  22.970  10.400  1.00  0.00            
ATOM     27  C9  ACD     1      29.730  22.100   9.110  1.00  0.00            
ATOM     28  H13 ACD     1      29.000  22.030   8.300  1.00  0.00            
ATOM     29  H14 ACD     1      30.710  22.440   8.750  1.00  0.00            
ATOM     30  O7  ACD     1      29.850  20.790   9.630  1.00  0.00            
ATOM     31  H15 ACD     1      30.530  20.900  10.300  1.00  0.00            
ATOM     32  O8  ACD     1      28.710  23.590  12.860  1.00  0.00            
ATOM     33  C10 ACD     1      28.300  23.630  14.250  1.00  0.00            
ATOM     34  H16 ACD     1      29.170  23.880  14.880  1.00  0.00            
ATOM     35  C11 ACD     1      27.180  24.630  14.320  1.00  0.00            
ATOM     36  H17 ACD     1      26.440  24.360  13.550  1.00  0.00            
ATOM     37  O9  ACD     1      27.780  25.920  14.060  1.00  0.00            
ATOM     38  H18 ACD     1      27.120  26.600  14.250  1.00  0.00            
ATOM     39  C12 ACD     1      26.650  24.540  15.730  1.00  0.00            
ATOM     40  H19 ACD     1      27.510  24.790  16.360  1.00  0.00            
ATOM     41  O10 ACD     1      25.580  25.410  15.940  1.00  0.00            
ATOM     42  H20 ACD     1      25.870  26.330  15.880  1.00  0.00            
ATOM     43  C13 ACD     1      26.150  23.120  16.050  1.00  0.00            
ATOM     44  H21 ACD     1      25.860  23.110  17.100  1.00  0.00            
ATOM     45  O11 ACD     1      27.270  22.230  15.830  1.00  0.00            
ATOM     46  C14 ACD     1      27.850  22.200  14.550  1.00  0.00            
ATOM     47  H22 ACD     1      27.110  21.880  13.810  1.00  0.00            
ATOM     48  C15 ACD     1      28.960  21.100  14.570  1.00  0.00            
ATOM     49  H23 ACD     1      29.490  21.250  13.630  1.00  0.00            
ATOM     50  H24 ACD     1      29.620  21.300  15.420  1.00  0.00            
ATOM     51  O12 ACD     1      28.310  19.820  14.660  1.00  0.00            
ATOM     52  H25 ACD     1      27.540  19.980  15.210  1.00  0.00            
ATOM     53  O13 ACD     1      25.110  22.690  15.150  1.00  0.00            
ATOM     54  C16 ACD     1      24.120  21.960  15.870  1.00  0.00            
ATOM     55  H26 ACD     1      24.380  21.610  16.870  1.00  0.00            
ATOM     56  C17 ACD     1      22.930  22.920  16.190  1.00  0.00            
ATOM     57  H27 ACD     1      22.530  23.300  15.240  1.00  0.00            
ATOM     58  O14 ACD     1      23.400  23.950  17.090  1.00  0.00            
ATOM     59  H28 ACD     1      24.170  24.350  16.680  1.00  0.00            
ATOM     60  C18 ACD     1      21.750  22.060  16.690  1.00  0.00            
ATOM     61  H29 ACD     1      22.020  21.540  17.620  1.00  0.00            
ATOM     62  O15 ACD     1      20.660  22.890  17.050  1.00  0.00            
ATOM     63  H30 ACD     1      20.800  23.030  17.990  1.00  0.00            
ATOM     64  C19 ACD     1      21.340  20.930  15.670  1.00  0.00            
ATOM     65  H31 ACD     1      20.590  20.230  16.040  1.00  0.00            
ATOM     66  O16 ACD     1      22.480  20.110  15.520  1.00  0.00            
ATOM     67  C20 ACD     1      23.650  20.750  15.010  1.00  0.00            
ATOM     68  H32 ACD     1      23.450  21.020  13.970  1.00  0.00            
ATOM     69  C21 ACD     1      24.830  19.750  14.930  1.00  0.00            
ATOM     70  H33 ACD     1      24.470  18.810  14.490  1.00  0.00            
ATOM     71  H34 ACD     1      25.540  20.200  14.230  1.00  0.00            
ATOM     72  O17 ACD     1      25.580  19.410  16.140  1.00  0.00            
ATOM     73  H35 ACD     1      25.940  18.530  16.140  1.00  0.00            
ATOM     74  O18 ACD     1      21.110  21.430  14.420  1.00  0.00            
ATOM     75  C22 ACD     1      19.800  21.720  13.940  1.00  0.00            
ATOM     76  H36 ACD     1      18.990  21.430  14.620  1.00  0.00            
ATOM     77  C23 ACD     1      19.740  23.200  13.570  1.00  0.00            
ATOM     78  H37 ACD     1      20.740  23.420  13.180  1.00  0.00            
ATOM     79  O19 ACD     1      19.470  23.910  14.750  1.00  0.00            
ATOM     80  H38 ACD     1      19.970  23.470  15.440  1.00  0.00            
ATOM     81  C24 ACD     1      18.840  23.510  12.440  1.00  0.00            
ATOM     82  H39 ACD     1      17.800  23.360  12.770  1.00  0.00            
ATOM     83  O20 ACD     1      19.050  24.800  11.950  1.00  0.00            
ATOM     84  H40 ACD     1      18.950  25.410  12.680  1.00  0.00            
ATOM     85  C25 ACD     1      19.140  22.590  11.260  1.00  0.00            
ATOM     86  H41 ACD     1      18.400  22.740  10.470  1.00  0.00            
ATOM     87  O21 ACD     1      18.840  21.350  11.670  1.00  0.00            
ATOM     88  C26 ACD     1      19.690  20.870  12.730  1.00  0.00            
ATOM     89  H42 ACD     1      20.660  20.750  12.240  1.00  0.00            
ATOM     90  C27 ACD     1      19.040  19.540  13.070  1.00  0.00            
ATOM     91  H43 ACD     1      19.110  18.900  12.180  1.00  0.00            
ATOM     92  H44 ACD     1      19.680  19.050  13.810  1.00  0.00            
ATOM     93  O22 ACD     1      17.680  19.650  13.480  1.00  0.00            
ATOM     94  H45 ACD     1      17.340  20.020  12.660  1.00  0.00            
ATOM     95  O23 ACD     1      20.480  22.790  10.770  1.00  0.00            
ATOM     96  C28 ACD     1      20.600  23.270   9.430  1.00  0.00            
ATOM     97  H46 ACD     1      19.590  23.410   9.010  1.00  0.00            
ATOM     98  C29 ACD     1      21.410  22.210   8.650  1.00  0.00            
ATOM     99  H47 ACD     1      22.280  22.030   9.300  1.00  0.00            
ATOM    100  O24 ACD     1      21.790  22.730   7.390  1.00  0.00            
ATOM    101  C30 ACD     1      20.720  20.860   8.460  1.00  0.00            
ATOM    102  H48 ACD     1      20.050  20.570   9.280  1.00  0.00            
ATOM    103  H49 ACD     1      20.080  20.840   7.570  1.00  0.00            
ATOM    104  O25 ACD     1      21.670  19.810   8.270  1.00  0.00            
ATOM    105  H50 ACD     1      22.100  20.150   7.470  1.00  0.00            
ATOM    106  C31 ACD     1      21.370  24.650   9.500  1.00  0.00            
ATOM    107  H51 ACD     1      22.170  24.540  10.260  1.00  0.00            
ATOM    108  O26 ACD     1      20.500  25.670  10.000  1.00  0.00            
ATOM    109  H52 ACD     1      19.950  25.240  10.660  1.00  0.00            
ATOM    110  C32 ACD     1      21.810  25.080   8.130  1.00  0.00            
ATOM    111  H53 ACD     1      20.880  25.270   7.580  1.00  0.00            
ATOM    112  O27 ACD     1      22.570  26.350   8.100  1.00  0.00            
ATOM    113  H54 ACD     1      22.090  26.940   8.700  1.00  0.00            
ATOM    114  C33 ACD     1      22.550  24.010   7.340  1.00  0.00            
ATOM    115  H55 ACD     1      22.750  24.270   6.300  1.00  0.00            
ATOM    116  O28 ACD     1      23.870  23.900   7.900  1.00  0.00            
ATOM    117  C34 ACD     1      25.050  24.040   7.210  1.00  0.00            
ATOM    118  H56 ACD     1      24.960  23.710   6.170  1.00  0.00            
ATOM    119  C35 ACD     1      25.580  25.490   7.250  1.00  0.00            
ATOM    120  H57 ACD     1      25.480  25.830   8.290  1.00  0.00            
ATOM    121  O29 ACD     1      24.640  26.220   6.470  1.00  0.00            
ATOM    122  H58 ACD     1      23.920  26.490   7.040  1.00  0.00            
ATOM    123  C36 ACD     1      26.990  25.560   6.690  1.00  0.00            
ATOM    124  H59 ACD     1      26.960  25.090   5.700  1.00  0.00            
ATOM    125  O30 ACD     1      27.400  26.850   6.770  1.00  0.00            
ATOM    126  H60 ACD     1      27.330  27.030   7.710  1.00  0.00            
ATOM    127  O1  FY5     2      25.420  27.180  11.070  1.00  0.00            
ATOM    128  C1  FY5     2      24.800  26.370  11.690  1.00  0.00            
ATOM    129  C2  FY5     2      24.940  25.020  11.450  1.00  0.00            
ATOM    130  C3  FY5     2      24.070  24.100  11.970  1.00  0.00            
ATOM    131  C4  FY5     2      24.350  22.710  11.670  1.00  0.00            
ATOM    132  C5  FY5     2      23.320  21.830  11.630  1.00  0.00            
ATOM    133  C6  FY5     2      23.630  20.500  11.300  1.00  0.00            
ATOM    134  C7  FY5     2      24.950  19.970  11.130  1.00  0.00            
ATOM    135  C8  FY5     2      25.980  20.890  11.210  1.00  0.00            
ATOM    136  C9  FY5     2      25.680  22.240  11.530  1.00  0.00            
ATOM    137  O2  FY5     2      23.110  24.450  12.920  1.00  0.00            
ATOM    138  C10 FY5     2      23.030  25.760  13.330  1.00  0.00            
ATOM    139  C11 FY5     2      22.160  26.120  14.340  1.00  0.00            
ATOM    140  C12 FY5     2      21.970  27.430  14.650  1.00  0.00            
ATOM    141  O3  FY5     2      20.980  27.760  15.490  1.00  0.00            
ATOM    142  C13 FY5     2      22.740  28.510  14.130  1.00  0.00            
ATOM    143  O4  FY5     2      22.460  29.740  14.650  1.00  0.00            
ATOM    144  C14 FY5     2      23.700  28.130  13.190  1.00  0.00            
ATOM    145  O5  FY5     2      24.540  29.050  12.640  1.00  0.00            
ATOM    146  C15 FY5     2      23.840  26.760  12.730  1.00  0.00            
ATOM    147  H1  FY5     2      25.590  24.820  10.610  1.00  0.00            
ATOM    148  H2  FY5     2      22.280  22.110  11.750  1.00  0.00            
ATOM    149  H3  FY5     2      22.830  19.780  11.120  1.00  0.00            
ATOM    150  H4  FY5     2      25.150  18.920  10.920  1.00  0.00            
ATOM    151  H5  FY5     2      27.000  20.560  11.030  1.00  0.00            
ATOM    152  H6  FY5     2      26.480  22.980  11.620  1.00  0.00            
ATOM    153  H7  FY5     2      21.480  25.390  14.760  1.00  0.00            
ATOM    154  H8  FY5     2      21.010  28.730  15.540  1.00  0.00            
ATOM    155  H9  FY5     2      23.170  30.280  14.250  1.00  0.00            
ATOM    156  H10 FY5     2      24.890  28.600  11.860  1.00  0.00            
TER
ENDMDL
MODEL        1
ATOM      1  H1  ACD     1       8.670  28.910  20.820  1.00  0.00            
ATOM      2  O1  ACD     1       8.550  29.810  21.150  1.00  0.00            
ATOM      3  C1  ACD     1       9.650  30.610  20.930  1.00  0.00            
ATOM      4  H2  ACD     1       9.670  30.960  19.900  1.00  0.00            
ATOM      5  H3  ACD     1      10.560  30.000  21.020  1.00  0.00            
ATOM      6  C2  ACD     1       9.850  31.880  21.770  1.00  0.00            
ATOM      7  H4  ACD     1      10.660  32.450  21.300  1.00  0.00            
ATOM      8  O2  ACD     1       8.690  32.730  21.870  1.00  0.00            
ATOM      9  C3  ACD     1       8.920  33.900  22.640  1.00  0.00            
ATOM     10  H5  ACD     1       8.030  34.530  22.510  1.00  0.00            
ATOM     11  O3  ACD     1       9.940  34.790  22.150  1.00  0.00            
ATOM     12  C4  ACD     1       9.710  36.190  22.310  1.00  0.00            
ATOM     13  H6  ACD     1       8.880  36.480  22.960  1.00  0.00            
ATOM     14  C5  ACD     1      11.010  36.760  23.000  1.00  0.00            
ATOM     15  H7  ACD     1      11.910  36.250  22.630  1.00  0.00            
ATOM     16  O4  ACD     1      11.010  36.550  24.380  1.00  0.00            
ATOM     17  H8  ACD     1      11.620  37.070  24.900  1.00  0.00            
ATOM     18  C6  ACD     1      11.080  38.220  22.730  1.00  0.00            
ATOM     19  H9  ACD     1      10.360  38.780  23.340  1.00  0.00            
ATOM     20  O5  ACD     1      12.420  38.650  23.000  1.00  0.00            
ATOM     21  H10 ACD     1      12.610  39.400  22.420  1.00  0.00            
ATOM     22  C7  ACD     1      10.790  38.680  21.260  1.00  0.00            
ATOM     23  H11 ACD     1      10.750  39.770  21.130  1.00  0.00            
ATOM     24  O6  ACD     1       9.530  38.190  20.970  1.00  0.00            
ATOM     25  C8  ACD     1       9.330  36.770  20.930  1.00  0.00            
ATOM     26  H12 ACD     1       9.980  36.300  20.180  1.00  0.00            
ATOM     27  C9  ACD     1       8.020  36.290  20.550  1.00  0.00            
ATOM     28  H13 ACD     1       7.760  36.660  19.550  1.00  0.00            
ATOM     29  H14 ACD     1       8.110  35.200  20.460  1.00  0.00            
ATOM     30  O7  ACD     1       7.040  36.670  21.540  1.00  0.00            
ATOM     31  H15 ACD     1       6.260  36.130  21.400  1.00  0.00            
ATOM     32  O8  ACD     1      11.780  38.150  20.420  1.00  0.00            
ATOM     33  C10 ACD     1      12.340  38.990  19.480  1.00  0.00            
ATOM     34  H16 ACD     1      11.660  39.800  19.170  1.00  0.00            
ATOM     35  C11 ACD     1      13.470  39.760  20.120  1.00  0.00            
ATOM     36  H17 ACD     1      14.030  38.950  20.600  1.00  0.00            
ATOM     37  O9  ACD     1      12.970  40.640  21.180  1.00  0.00            
ATOM     38  H18 ACD     1      12.640  41.470  20.820  1.00  0.00            
ATOM     39  C12 ACD     1      14.490  40.310  19.120  1.00  0.00            
ATOM     40  H19 ACD     1      14.070  41.250  18.760  1.00  0.00            
ATOM     41  O10 ACD     1      15.740  40.600  19.760  1.00  0.00            
ATOM     42  H20 ACD     1      16.240  39.790  19.620  1.00  0.00            
ATOM     43  C13 ACD     1      14.720  39.340  17.980  1.00  0.00            
ATOM     44  H21 ACD     1      15.190  39.860  17.140  1.00  0.00            
ATOM     45  O11 ACD     1      13.490  38.870  17.410  1.00  0.00            
ATOM     46  C14 ACD     1      12.650  38.090  18.300  1.00  0.00            
ATOM     47  H22 ACD     1      13.160  37.250  18.790  1.00  0.00            
ATOM     48  C15 ACD     1      11.500  37.400  17.580  1.00  0.00            
ATOM     49  H23 ACD     1      11.910  36.600  16.950  1.00  0.00            
ATOM     50  H24 ACD     1      10.780  36.820  18.160  1.00  0.00            
ATOM     51  O12 ACD     1      10.740  38.460  16.870  1.00  0.00            
ATOM     52  H25 ACD     1      10.970  38.430  15.940  1.00  0.00            
ATOM     53  O13 ACD     1      15.500  38.260  18.480  1.00  0.00            
ATOM     54  C16 ACD     1      16.660  37.800  17.860  1.00  0.00            
ATOM     55  H26 ACD     1      17.120  38.480  17.130  1.00  0.00            
ATOM     56  C17 ACD     1      17.650  37.600  18.990  1.00  0.00            
ATOM     57  H27 ACD     1      17.130  37.120  19.830  1.00  0.00            
ATOM     58  O14 ACD     1      18.170  38.900  19.390  1.00  0.00            
ATOM     59  H28 ACD     1      18.860  38.800  20.050  1.00  0.00            
ATOM     60  C18 ACD     1      18.780  36.680  18.500  1.00  0.00            
ATOM     61  H29 ACD     1      19.350  37.110  17.660  1.00  0.00            
ATOM     62  O15 ACD     1      19.740  36.440  19.480  1.00  0.00            
ATOM     63  H30 ACD     1      19.420  35.730  20.050  1.00  0.00            
ATOM     64  C19 ACD     1      18.170  35.360  18.070  1.00  0.00            
ATOM     65  H31 ACD     1      18.970  34.700  17.720  1.00  0.00            
ATOM     66  O16 ACD     1      17.450  35.690  16.920  1.00  0.00            
ATOM     67  C20 ACD     1      16.270  36.490  17.160  1.00  0.00            
ATOM     68  H32 ACD     1      15.600  35.970  17.850  1.00  0.00            
ATOM     69  C21 ACD     1      15.680  36.850  15.850  1.00  0.00            
ATOM     70  H33 ACD     1      14.870  37.590  15.940  1.00  0.00            
ATOM     71  H34 ACD     1      16.370  37.460  15.250  1.00  0.00            
ATOM     72  O17 ACD     1      15.310  35.750  15.050  1.00  0.00            
ATOM     73  H35 ACD     1      16.000  35.110  15.220  1.00  0.00            
ATOM     74  O18 ACD     1      17.440  34.720  19.120  1.00  0.00            
ATOM     75  C22 ACD     1      18.190  33.640  19.750  1.00  0.00            
ATOM     76  H36 ACD     1      19.250  33.610  19.470  1.00  0.00            
ATOM     77  C23 ACD     1      17.970  33.810  21.240  1.00  0.00            
ATOM     78  H37 ACD     1      16.950  34.180  21.410  1.00  0.00            
ATOM     79  O19 ACD     1      18.790  34.950  21.730  1.00  0.00            
ATOM     80  H38 ACD     1      18.670  34.940  22.680  1.00  0.00            
ATOM     81  C24 ACD     1      18.180  32.580  22.190  1.00  0.00            
ATOM     82  H39 ACD     1      19.270  32.420  22.210  1.00  0.00            
ATOM     83  O20 ACD     1      17.670  32.840  23.470  1.00  0.00            
ATOM     84  H40 ACD     1      17.020  32.150  23.610  1.00  0.00            
ATOM     85  C25 ACD     1      17.460  31.510  21.530  1.00  0.00            
ATOM     86  H41 ACD     1      17.650  30.730  22.270  1.00  0.00            
ATOM     87  O21 ACD     1      17.970  31.170  20.190  1.00  0.00            
ATOM     88  C26 ACD     1      17.630  32.220  19.290  1.00  0.00            
ATOM     89  H42 ACD     1      16.540  32.310  19.150  1.00  0.00            
ATOM     90  C27 ACD     1      18.020  31.880  17.810  1.00  0.00            
ATOM     91  H43 ACD     1      18.220  32.790  17.220  1.00  0.00            
ATOM     92  H44 ACD     1      18.940  31.280  17.700  1.00  0.00            
ATOM     93  O22 ACD     1      16.960  31.180  17.270  1.00  0.00            
ATOM     94  H45 ACD     1      16.920  31.260  16.310  1.00  0.00            
ATOM     95  O23 ACD     1      16.030  31.810  21.480  1.00  0.00            
ATOM     96  C28 ACD     1      15.160  30.700  21.750  1.00  0.00            
ATOM     97  H46 ACD     1      15.670  29.740  21.610  1.00  0.00            
ATOM     98  C29 ACD     1      13.950  30.770  20.850  1.00  0.00            
ATOM     99  H47 ACD     1      13.540  31.780  20.950  1.00  0.00            
ATOM    100  O24 ACD     1      12.880  29.910  21.230  1.00  0.00            
ATOM    101  C30 ACD     1      14.280  30.470  19.340  1.00  0.00            
ATOM    102  H48 ACD     1      13.420  30.830  18.750  1.00  0.00            
ATOM    103  H49 ACD     1      15.090  31.050  18.880  1.00  0.00            
ATOM    104  O25 ACD     1      14.450  29.110  19.020  1.00  0.00            
ATOM    105  H50 ACD     1      13.580  28.710  19.050  1.00  0.00            
ATOM    106  C31 ACD     1      14.810  30.790  23.250  1.00  0.00            
ATOM    107  H51 ACD     1      14.420  31.770  23.540  1.00  0.00            
ATOM    108  O26 ACD     1      15.990  30.580  24.050  1.00  0.00            
ATOM    109  H52 ACD     1      16.350  29.710  23.830  1.00  0.00            
ATOM    110  C32 ACD     1      13.710  29.790  23.510  1.00  0.00            
ATOM    111  H53 ACD     1      14.120  28.800  23.290  1.00  0.00            
ATOM    112  O27 ACD     1      13.280  29.650  24.920  1.00  0.00            
ATOM    113  H54 ACD     1      13.280  30.550  25.270  1.00  0.00            
ATOM    114  C33 ACD     1      12.520  30.050  22.640  1.00  0.00            
ATOM    115  H55 ACD     1      11.840  29.230  22.910  1.00  0.00            
ATOM    116  O28 ACD     1      11.920  31.300  22.920  1.00  0.00            
ATOM    117  C34 ACD     1      10.510  31.480  23.150  1.00  0.00            
ATOM    118  H56 ACD     1      10.050  30.560  23.540  1.00  0.00            
ATOM    119  C35 ACD     1      10.440  32.590  24.250  1.00  0.00            
ATOM    120  H57 ACD     1      11.260  33.330  24.180  1.00  0.00            
ATOM    121  O29 ACD     1      10.490  31.940  25.550  1.00  0.00            
ATOM    122  H58 ACD     1       9.700  31.420  25.710  1.00  0.00            
ATOM    123  C36 ACD     1       9.150  33.430  24.100  1.00  0.00            
ATOM    124  H59 ACD     1       8.270  32.810  24.300  1.00  0.00            
ATOM    125  O30 ACD     1       9.190  34.560  24.930  1.00  0.00            
ATOM    126  H60 ACD     1       9.840  35.230  24.700  1.00  0.00            
ATOM    127  O1  FY5     2      13.690  34.000  24.300  1.00  0.00            
ATOM    128  C1  FY5     2      14.050  34.600  23.280  1.00  0.00            
ATOM    129  C2  FY5     2      13.540  34.190  22.040  1.00  0.00            
ATOM    130  C3  FY5     2      13.800  34.990  20.930  1.00  0.00            
ATOM    131  C4  FY5     2      13.280  34.510  19.630  1.00  0.00            
ATOM    132  C5  FY5     2      14.120  33.910  18.770  1.00  0.00            
ATOM    133  C6  FY5     2      13.720  33.250  17.590  1.00  0.00            
ATOM    134  C7  FY5     2      12.330  33.300  17.280  1.00  0.00            
ATOM    135  C8  FY5     2      11.440  33.840  18.210  1.00  0.00            
ATOM    136  C9  FY5     2      11.930  34.390  19.410  1.00  0.00            
ATOM    137  O2  FY5     2      14.350  36.210  20.970  1.00  0.00            
ATOM    138  C10 FY5     2      15.050  36.650  22.120  1.00  0.00            
ATOM    139  C11 FY5     2      15.810  37.830  22.120  1.00  0.00            
ATOM    140  C12 FY5     2      16.410  38.210  23.280  1.00  0.00            
ATOM    141  O3  FY5     2      17.110  39.340  23.290  1.00  0.00            
ATOM    142  C13 FY5     2      16.220  37.540  24.470  1.00  0.00            
ATOM    143  O4  FY5     2      16.650  38.060  25.720  1.00  0.00            
ATOM    144  C14 FY5     2      15.600  36.270  24.440  1.00  0.00            
ATOM    145  O5  FY5     2      15.540  35.570  25.620  1.00  0.00            
ATOM    146  C15 FY5     2      14.870  35.860  23.270  1.00  0.00            
ATOM    147  H1  FY5     2      12.900  33.320  21.970  1.00  0.00            
ATOM    148  H2  FY5     2      15.170  33.980  19.040  1.00  0.00            
ATOM    149  H3  FY5     2      14.480  32.880  16.910  1.00  0.00            
ATOM    150  H4  FY5     2      11.870  32.900  16.390  1.00  0.00            
ATOM    151  H5  FY5     2      10.370  33.870  18.080  1.00  0.00            
ATOM    152  H6  FY5     2      11.290  34.720  20.230  1.00  0.00            
ATOM    153  H7  FY5     2      16.010  38.480  21.270  1.00  0.00            
ATOM    154  H8  FY5     2      17.610  39.380  24.130  1.00  0.00            
ATOM    155  H9  FY5     2      16.470  37.440  26.440  1.00  0.00            
ATOM    156  H10 FY5     2      14.840  34.900  25.530  1.00  0.00            
TER
ENDMDL
MODEL        1
ATOM      1  H1  ACD     1      13.150  18.600  27.550  1.00  0.00            
ATOM      2  O1  ACD     1      12.900  19.080  26.750  1.00  0.00            
ATOM      3  C1  ACD     1      14.100  19.380  26.050  1.00  0.00            
ATOM      4  H2  ACD     1      14.500  18.390  25.800  1.00  0.00            
ATOM      5  H3  ACD     1      14.820  20.020  26.570  1.00  0.00            
ATOM      6  C2  ACD     1      13.810  19.970  24.650  1.00  0.00            
ATOM      7  H4  ACD     1      14.780  19.910  24.140  1.00  0.00            
ATOM      8  O2  ACD     1      12.730  19.190  24.080  1.00  0.00            
ATOM      9  C3  ACD     1      12.350  19.670  22.820  1.00  0.00            
ATOM     10  H5  ACD     1      11.670  18.870  22.500  1.00  0.00            
ATOM     11  O3  ACD     1      13.540  19.680  22.020  1.00  0.00            
ATOM     12  C4  ACD     1      13.540  18.640  21.010  1.00  0.00            
ATOM     13  H6  ACD     1      12.800  17.840  21.160  1.00  0.00            
ATOM     14  C5  ACD     1      13.180  19.310  19.660  1.00  0.00            
ATOM     15  H7  ACD     1      13.750  20.250  19.580  1.00  0.00            
ATOM     16  O4  ACD     1      11.710  19.650  19.620  1.00  0.00            
ATOM     17  H8  ACD     1      11.520  20.210  20.380  1.00  0.00            
ATOM     18  C6  ACD     1      13.390  18.360  18.520  1.00  0.00            
ATOM     19  H9  ACD     1      12.670  17.540  18.610  1.00  0.00            
ATOM     20  O5  ACD     1      13.100  19.000  17.280  1.00  0.00            
ATOM     21  H10 ACD     1      12.180  19.240  17.380  1.00  0.00            
ATOM     22  C7  ACD     1      14.820  17.850  18.580  1.00  0.00            
ATOM     23  H11 ACD     1      15.030  17.140  17.780  1.00  0.00            
ATOM     24  O6  ACD     1      14.950  17.130  19.840  1.00  0.00            
ATOM     25  C8  ACD     1      14.930  17.960  21.020  1.00  0.00            
ATOM     26  H12 ACD     1      15.710  18.730  20.880  1.00  0.00            
ATOM     27  C9  ACD     1      15.120  17.110  22.320  1.00  0.00            
ATOM     28  H13 ACD     1      15.990  16.450  22.200  1.00  0.00            
ATOM     29  H14 ACD     1      15.430  17.830  23.080  1.00  0.00            
ATOM     30  O7  ACD     1      14.030  16.260  22.700  1.00  0.00            
ATOM     31  H15 ACD     1      14.230  15.410  22.310  1.00  0.00            
ATOM     32  O8  ACD     1      15.740  18.850  18.310  1.00  0.00            
ATOM     33  C10 ACD     1      16.440  18.830  17.030  1.00  0.00            
ATOM     34  H16 ACD     1      15.910  18.220  16.290  1.00  0.00            
ATOM     35  C11 ACD     1      16.250  20.280  16.600  1.00  0.00            
ATOM     36  H17 ACD     1      16.350  20.930  17.480  1.00  0.00            
ATOM     37  O9  ACD     1      14.990  20.430  15.990  1.00  0.00            
ATOM     38  H18 ACD     1      14.290  20.200  16.600  1.00  0.00            
ATOM     39  C12 ACD     1      17.350  20.710  15.680  1.00  0.00            
ATOM     40  H19 ACD     1      17.260  20.030  14.820  1.00  0.00            
ATOM     41  O10 ACD     1      17.240  22.060  15.320  1.00  0.00            
ATOM     42  H20 ACD     1      16.520  22.110  14.700  1.00  0.00            
ATOM     43  C13 ACD     1      18.680  20.500  16.290  1.00  0.00            
ATOM     44  H21 ACD     1      19.550  20.850  15.740  1.00  0.00            
ATOM     45  O11 ACD     1      18.850  19.070  16.410  1.00  0.00            
ATOM     46  C14 ACD     1      17.900  18.400  17.280  1.00  0.00            
ATOM     47  H22 ACD     1      18.080  18.690  18.320  1.00  0.00            
ATOM     48  C15 ACD     1      17.950  16.880  17.120  1.00  0.00            
ATOM     49  H23 ACD     1      18.970  16.510  17.290  1.00  0.00            
ATOM     50  H24 ACD     1      17.180  16.540  17.830  1.00  0.00            
ATOM     51  O12 ACD     1      17.370  16.460  15.920  1.00  0.00            
ATOM     52  H25 ACD     1      18.000  16.500  15.200  1.00  0.00            
ATOM     53  O13 ACD     1      18.680  21.190  17.590  1.00  0.00            
ATOM     54  C16 ACD     1      19.590  22.310  17.880  1.00  0.00            
ATOM     55  H26 ACD     1      20.250  22.530  17.030  1.00  0.00            
ATOM     56  C17 ACD     1      18.780  23.570  18.120  1.00  0.00            
ATOM     57  H27 ACD     1      18.000  23.450  18.880  1.00  0.00            
ATOM     58  O14 ACD     1      18.200  24.050  16.870  1.00  0.00            
ATOM     59  H28 ACD     1      17.860  23.310  16.350  1.00  0.00            
ATOM     60  C18 ACD     1      19.640  24.690  18.780  1.00  0.00            
ATOM     61  H29 ACD     1      20.240  25.160  17.990  1.00  0.00            
ATOM     62  O15 ACD     1      18.750  25.700  19.410  1.00  0.00            
ATOM     63  H30 ACD     1      17.930  25.640  18.920  1.00  0.00            
ATOM     64  C19 ACD     1      20.560  24.130  19.900  1.00  0.00            
ATOM     65  H31 ACD     1      21.320  24.880  20.130  1.00  0.00            
ATOM     66  O16 ACD     1      21.290  22.990  19.450  1.00  0.00            
ATOM     67  C20 ACD     1      20.490  21.840  19.010  1.00  0.00            
ATOM     68  H32 ACD     1      19.680  21.600  19.700  1.00  0.00            
ATOM     69  C21 ACD     1      21.350  20.710  18.630  1.00  0.00            
ATOM     70  H33 ACD     1      21.990  20.490  19.490  1.00  0.00            
ATOM     71  H34 ACD     1      20.660  19.870  18.470  1.00  0.00            
ATOM     72  O17 ACD     1      22.140  20.940  17.450  1.00  0.00            
ATOM     73  H35 ACD     1      22.630  21.750  17.600  1.00  0.00            
ATOM     74  O18 ACD     1      19.770  23.730  21.080  1.00  0.00            
ATOM     75  C22 ACD     1      20.190  24.210  22.350  1.00  0.00            
ATOM     76  H36 ACD     1      21.240  24.500  22.310  1.00  0.00            
ATOM     77  C23 ACD     1      19.330  25.440  22.770  1.00  0.00            
ATOM     78  H37 ACD     1      18.280  25.150  22.630  1.00  0.00            
ATOM     79  O19 ACD     1      19.550  26.590  21.870  1.00  0.00            
ATOM     80  H38 ACD     1      19.340  26.290  20.990  1.00  0.00            
ATOM     81  C24 ACD     1      19.490  25.780  24.270  1.00  0.00            
ATOM     82  H39 ACD     1      20.490  26.210  24.420  1.00  0.00            
ATOM     83  O20 ACD     1      18.520  26.740  24.680  1.00  0.00            
ATOM     84  H40 ACD     1      18.740  27.460  24.080  1.00  0.00            
ATOM     85  C25 ACD     1      19.440  24.480  25.200  1.00  0.00            
ATOM     86  H41 ACD     1      19.670  24.760  26.230  1.00  0.00            
ATOM     87  O21 ACD     1      20.330  23.480  24.700  1.00  0.00            
ATOM     88  C26 ACD     1      20.070  23.040  23.340  1.00  0.00            
ATOM     89  H42 ACD     1      19.090  22.550  23.250  1.00  0.00            
ATOM     90  C27 ACD     1      21.070  21.930  22.960  1.00  0.00            
ATOM     91  H43 ACD     1      20.910  21.560  21.940  1.00  0.00            
ATOM     92  H44 ACD     1      22.090  22.320  23.090  1.00  0.00            
ATOM     93  O22 ACD     1      20.970  20.770  23.860  1.00  0.00            
ATOM     94  H45 ACD     1      20.860  21.250  24.690  1.00  0.00            
ATOM     95  O23 ACD     1      18.160  24.030  25.050  1.00  0.00            
ATOM     96  C28 ACD     1      17.200  24.000  26.220  1.00  0.00            
ATOM     97  H46 ACD     1      17.660  24.540  27.060  1.00  0.00            
ATOM     98  C29 ACD     1      17.020  22.490  26.450  1.00  0.00            
ATOM     99  H47 ACD     1      16.930  22.040  25.460  1.00  0.00            
ATOM    100  O24 ACD     1      15.780  22.260  27.070  1.00  0.00            
ATOM    101  C30 ACD     1      18.220  21.830  27.140  1.00  0.00            
ATOM    102  H48 ACD     1      19.130  22.030  26.550  1.00  0.00            
ATOM    103  H49 ACD     1      18.260  22.240  28.160  1.00  0.00            
ATOM    104  O25 ACD     1      18.120  20.440  27.270  1.00  0.00            
ATOM    105  H50 ACD     1      17.480  20.250  27.960  1.00  0.00            
ATOM    106  C31 ACD     1      15.930  24.690  25.730  1.00  0.00            
ATOM    107  H51 ACD     1      15.930  24.370  24.680  1.00  0.00            
ATOM    108  O26 ACD     1      16.070  26.110  25.710  1.00  0.00            
ATOM    109  H52 ACD     1      16.880  26.330  25.250  1.00  0.00            
ATOM    110  C32 ACD     1      14.720  24.230  26.590  1.00  0.00            
ATOM    111  H53 ACD     1      14.910  24.430  27.660  1.00  0.00            
ATOM    112  O27 ACD     1      13.440  24.800  26.250  1.00  0.00            
ATOM    113  H54 ACD     1      13.240  24.460  25.370  1.00  0.00            
ATOM    114  C33 ACD     1      14.560  22.760  26.540  1.00  0.00            
ATOM    115  H55 ACD     1      13.700  22.430  27.140  1.00  0.00            
ATOM    116  O28 ACD     1      14.430  22.300  25.170  1.00  0.00            
ATOM    117  C34 ACD     1      13.330  21.470  24.780  1.00  0.00            
ATOM    118  H56 ACD     1      12.520  21.400  25.520  1.00  0.00            
ATOM    119  C35 ACD     1      12.730  21.990  23.520  1.00  0.00            
ATOM    120  H57 ACD     1      13.570  22.030  22.820  1.00  0.00            
ATOM    121  O29 ACD     1      12.200  23.330  23.800  1.00  0.00            
ATOM    122  H58 ACD     1      11.880  23.810  23.030  1.00  0.00            
ATOM    123  C36 ACD     1      11.640  21.070  22.950  1.00  0.00            
ATOM    124  H59 ACD     1      10.750  21.080  23.590  1.00  0.00            
ATOM    125  O30 ACD     1      11.370  21.490  21.560  1.00  0.00            
ATOM    126  H60 ACD     1      11.160  22.430  21.620  1.00  0.00            
ATOM    127  O1  FY5     2      15.660  25.180  22.350  1.00  0.00            
ATOM    128  C1  FY5     2      15.620  24.190  21.650  1.00  0.00            
ATOM    129  C2  FY5     2      16.350  23.000  22.040  1.00  0.00            
ATOM    130  C3  FY5     2      16.440  21.960  21.190  1.00  0.00            
ATOM    131  C4  FY5     2      17.170  20.760  21.570  1.00  0.00            
ATOM    132  C5  FY5     2      17.380  20.410  22.940  1.00  0.00            
ATOM    133  C6  FY5     2      18.160  19.320  23.330  1.00  0.00            
ATOM    134  C7  FY5     2      18.750  18.550  22.340  1.00  0.00            
ATOM    135  C8  FY5     2      18.690  18.910  20.990  1.00  0.00            
ATOM    136  C9  FY5     2      17.810  19.990  20.640  1.00  0.00            
ATOM    137  O2  FY5     2      15.680  21.790  20.070  1.00  0.00            
ATOM    138  C10 FY5     2      15.000  22.910  19.690  1.00  0.00            
ATOM    139  C11 FY5     2      14.270  22.840  18.480  1.00  0.00            
ATOM    140  C12 FY5     2      13.680  23.990  18.010  1.00  0.00            
ATOM    141  O3  FY5     2      13.010  23.830  16.810  1.00  0.00            
ATOM    142  C13 FY5     2      13.470  25.120  18.780  1.00  0.00            
ATOM    143  O4  FY5     2      12.790  26.200  18.280  1.00  0.00            
ATOM    144  C14 FY5     2      14.070  25.100  20.020  1.00  0.00            
ATOM    145  O5  FY5     2      13.810  26.190  20.830  1.00  0.00            
ATOM    146  C15 FY5     2      14.830  24.060  20.470  1.00  0.00            
ATOM    147  H1  FY5     2      16.890  23.130  22.970  1.00  0.00            
ATOM    148  H2  FY5     2      16.810  20.940  23.690  1.00  0.00            
ATOM    149  H3  FY5     2      18.280  18.980  24.350  1.00  0.00            
ATOM    150  H4  FY5     2      19.220  17.600  22.580  1.00  0.00            
ATOM    151  H5  FY5     2      19.140  18.280  20.230  1.00  0.00            
ATOM    152  H6  FY5     2      17.740  20.230  19.580  1.00  0.00            
ATOM    153  H7  FY5     2      14.220  21.940  17.880  1.00  0.00            
ATOM    154  H8  FY5     2      12.720  24.750  16.680  1.00  0.00            
ATOM    155  H9  FY5     2      12.740  26.840  19.000  1.00  0.00            
ATOM    156  H10 FY5     2      14.350  26.030  21.620  1.00  0.00            
TER
ENDMDL
MODEL        1
ATOM      1  H1  ACD     1       8.930  25.840  22.140  1.00  0.00            
ATOM      2  O1  ACD     1       9.530  25.380  21.540  1.00  0.00            
ATOM      3  C1  ACD     1      10.350  26.350  20.980  1.00  0.00            
ATOM      4  H2  ACD     1      10.960  26.680  21.830  1.00  0.00            
ATOM      5  H3  ACD     1       9.750  27.200  20.620  1.00  0.00            
ATOM      6  C2  ACD     1      11.120  25.940  19.740  1.00  0.00            
ATOM      7  H4  ACD     1      11.610  26.870  19.410  1.00  0.00            
ATOM      8  O2  ACD     1      12.140  24.990  20.040  1.00  0.00            
ATOM      9  C3  ACD     1      12.940  24.650  18.910  1.00  0.00            
ATOM     10  H5  ACD     1      13.550  23.820  19.290  1.00  0.00            
ATOM     11  O3  ACD     1      13.760  25.710  18.420  1.00  0.00            
ATOM     12  C4  ACD     1      15.130  25.430  18.140  1.00  0.00            
ATOM     13  H6  ACD     1      15.340  24.360  18.230  1.00  0.00            
ATOM     14  C5  ACD     1      15.320  26.050  16.690  1.00  0.00            
ATOM     15  H7  ACD     1      14.710  26.950  16.560  1.00  0.00            
ATOM     16  O4  ACD     1      14.960  25.040  15.710  1.00  0.00            
ATOM     17  H8  ACD     1      14.000  24.910  15.710  1.00  0.00            
ATOM     18  C6  ACD     1      16.740  26.580  16.360  1.00  0.00            
ATOM     19  H9  ACD     1      17.490  25.780  16.270  1.00  0.00            
ATOM     20  O5  ACD     1      16.850  27.320  15.120  1.00  0.00            
ATOM     21  H10 ACD     1      15.960  27.530  14.830  1.00  0.00            
ATOM     22  C7  ACD     1      17.160  27.480  17.550  1.00  0.00            
ATOM     23  H11 ACD     1      18.160  27.890  17.380  1.00  0.00            
ATOM     24  O6  ACD     1      17.190  26.660  18.740  1.00  0.00            
ATOM     25  C8  ACD     1      15.920  26.230  19.260  1.00  0.00            
ATOM     26  H12 ACD     1      15.300  27.110  19.490  1.00  0.00            
ATOM     27  C9  ACD     1      16.180  25.460  20.490  1.00  0.00            
ATOM     28  H13 ACD     1      15.360  24.750  20.670  1.00  0.00            
ATOM     29  H14 ACD     1      17.050  24.850  20.210  1.00  0.00            
ATOM     30  O7  ACD     1      16.460  26.270  21.580  1.00  0.00            
ATOM     31  H15 ACD     1      17.370  26.570  21.540  1.00  0.00            
ATOM     32  O8  ACD     1      16.280  28.610  17.620  1.00  0.00            
ATOM     33  C10 ACD     1      16.730  29.870  17.880  1.00  0.00            
ATOM     34  H16 ACD     1      17.820  29.990  17.810  1.00  0.00            
ATOM     35  C11 ACD     1      16.110  30.810  16.850  1.00  0.00            
ATOM     36  H17 ACD     1      15.010  30.810  16.840  1.00  0.00            
ATOM     37  O9  ACD     1      16.560  30.640  15.550  1.00  0.00            
ATOM     38  H18 ACD     1      16.300  29.750  15.290  1.00  0.00            
ATOM     39  C12 ACD     1      16.460  32.290  17.230  1.00  0.00            
ATOM     40  H19 ACD     1      17.550  32.370  17.250  1.00  0.00            
ATOM     41  O10 ACD     1      15.960  33.250  16.290  1.00  0.00            
ATOM     42  H20 ACD     1      15.940  32.880  15.400  1.00  0.00            
ATOM     43  C13 ACD     1      15.910  32.600  18.590  1.00  0.00            
ATOM     44  H21 ACD     1      16.140  33.640  18.840  1.00  0.00            
ATOM     45  O11 ACD     1      16.510  31.740  19.580  1.00  0.00            
ATOM     46  C14 ACD     1      16.400  30.300  19.350  1.00  0.00            
ATOM     47  H22 ACD     1      15.350  30.100  19.620  1.00  0.00            
ATOM     48  C15 ACD     1      17.340  29.550  20.310  1.00  0.00            
ATOM     49  H23 ACD     1      17.130  29.990  21.290  1.00  0.00            
ATOM     50  H24 ACD     1      17.050  28.500  20.470  1.00  0.00            
ATOM     51  O12 ACD     1      18.710  29.750  20.020  1.00  0.00            
ATOM     52  H25 ACD     1      19.160  29.390  20.790  1.00  0.00            
ATOM     53  O13 ACD     1      14.480  32.490  18.560  1.00  0.00            
ATOM     54  C16 ACD     1      13.820  33.540  19.240  1.00  0.00            
ATOM     55  H26 ACD     1      14.520  34.230  19.730  1.00  0.00            
ATOM     56  C17 ACD     1      13.110  34.370  18.190  1.00  0.00            
ATOM     57  H27 ACD     1      12.630  33.700  17.460  1.00  0.00            
ATOM     58  O14 ACD     1      14.120  35.100  17.410  1.00  0.00            
ATOM     59  H28 ACD     1      14.650  34.590  16.790  1.00  0.00            
ATOM     60  C18 ACD     1      12.100  35.280  18.740  1.00  0.00            
ATOM     61  H29 ACD     1      12.610  36.060  19.330  1.00  0.00            
ATOM     62  O15 ACD     1      11.320  35.790  17.620  1.00  0.00            
ATOM     63  H30 ACD     1      10.780  35.090  17.240  1.00  0.00            
ATOM     64  C19 ACD     1      11.080  34.520  19.530  1.00  0.00            
ATOM     65  H31 ACD     1      10.420  35.190  20.100  1.00  0.00            
ATOM     66  O16 ACD     1      11.760  33.810  20.620  1.00  0.00            
ATOM     67  C20 ACD     1      12.810  32.940  20.220  1.00  0.00            
ATOM     68  H32 ACD     1      12.410  32.020  19.770  1.00  0.00            
ATOM     69  C21 ACD     1      13.640  32.540  21.460  1.00  0.00            
ATOM     70  H33 ACD     1      12.930  32.190  22.220  1.00  0.00            
ATOM     71  H34 ACD     1      14.420  31.810  21.240  1.00  0.00            
ATOM     72  O17 ACD     1      14.140  33.720  22.040  1.00  0.00            
ATOM     73  H35 ACD     1      13.450  34.150  22.560  1.00  0.00            
ATOM     74  O18 ACD     1      10.400  33.470  18.870  1.00  0.00            
ATOM     75  C22 ACD     1       9.050  33.650  18.380  1.00  0.00            
ATOM     76  H36 ACD     1       8.760  34.710  18.270  1.00  0.00            
ATOM     77  C23 ACD     1       9.100  33.100  16.940  1.00  0.00            
ATOM     78  H37 ACD     1       9.760  32.230  16.980  1.00  0.00            
ATOM     79  O19 ACD     1       9.750  34.070  16.110  1.00  0.00            
ATOM     80  H38 ACD     1       9.320  34.090  15.250  1.00  0.00            
ATOM     81  C24 ACD     1       7.760  32.570  16.430  1.00  0.00            
ATOM     82  H39 ACD     1       7.110  33.450  16.340  1.00  0.00            
ATOM     83  O20 ACD     1       8.010  31.940  15.190  1.00  0.00            
ATOM     84  H40 ACD     1       8.300  32.550  14.510  1.00  0.00            
ATOM     85  C25 ACD     1       7.080  31.660  17.460  1.00  0.00            
ATOM     86  H41 ACD     1       6.080  31.450  17.080  1.00  0.00            
ATOM     87  O21 ACD     1       6.950  32.400  18.630  1.00  0.00            
ATOM     88  C26 ACD     1       8.110  32.840  19.330  1.00  0.00            
ATOM     89  H42 ACD     1       8.640  31.970  19.740  1.00  0.00            
ATOM     90  C27 ACD     1       7.560  33.680  20.420  1.00  0.00            
ATOM     91  H43 ACD     1       6.890  33.150  21.110  1.00  0.00            
ATOM     92  H44 ACD     1       8.410  33.980  21.040  1.00  0.00            
ATOM     93  O22 ACD     1       6.940  34.860  19.890  1.00  0.00            
ATOM     94  H45 ACD     1       6.090  34.570  19.540  1.00  0.00            
ATOM     95  O23 ACD     1       7.910  30.570  17.570  1.00  0.00            
ATOM     96  C28 ACD     1       7.290  29.320  17.500  1.00  0.00            
ATOM     97  H46 ACD     1       6.210  29.340  17.290  1.00  0.00            
ATOM     98  C29 ACD     1       7.520  28.520  18.800  1.00  0.00            
ATOM     99  H47 ACD     1       8.520  28.780  19.150  1.00  0.00            
ATOM    100  O24 ACD     1       7.230  27.120  18.660  1.00  0.00            
ATOM    101  C30 ACD     1       6.610  28.990  19.910  1.00  0.00            
ATOM    102  H48 ACD     1       6.680  28.390  20.830  1.00  0.00            
ATOM    103  H49 ACD     1       6.910  29.980  20.290  1.00  0.00            
ATOM    104  O25 ACD     1       5.260  29.030  19.430  1.00  0.00            
ATOM    105  H50 ACD     1       5.030  29.850  18.960  1.00  0.00            
ATOM    106  C31 ACD     1       8.030  28.540  16.350  1.00  0.00            
ATOM    107  H51 ACD     1       9.120  28.650  16.460  1.00  0.00            
ATOM    108  O26 ACD     1       7.840  29.100  15.020  1.00  0.00            
ATOM    109  H52 ACD     1       7.870  30.040  15.230  1.00  0.00            
ATOM    110  C32 ACD     1       7.770  27.060  16.370  1.00  0.00            
ATOM    111  H53 ACD     1       6.690  26.910  16.230  1.00  0.00            
ATOM    112  O27 ACD     1       8.560  26.310  15.430  1.00  0.00            
ATOM    113  H54 ACD     1       8.590  26.740  14.580  1.00  0.00            
ATOM    114  C33 ACD     1       8.110  26.520  17.710  1.00  0.00            
ATOM    115  H55 ACD     1       7.800  25.470  17.740  1.00  0.00            
ATOM    116  O28 ACD     1       9.520  26.620  18.090  1.00  0.00            
ATOM    117  C34 ACD     1      10.220  25.470  18.580  1.00  0.00            
ATOM    118  H56 ACD     1       9.540  24.670  18.900  1.00  0.00            
ATOM    119  C35 ACD     1      11.080  25.050  17.400  1.00  0.00            
ATOM    120  H57 ACD     1      11.600  25.870  16.900  1.00  0.00            
ATOM    121  O29 ACD     1      10.240  24.490  16.450  1.00  0.00            
ATOM    122  H58 ACD     1       9.540  25.140  16.340  1.00  0.00            
ATOM    123  C36 ACD     1      12.100  24.020  17.830  1.00  0.00            
ATOM    124  H59 ACD     1      11.610  23.280  18.480  1.00  0.00            
ATOM    125  O30 ACD     1      12.860  23.490  16.760  1.00  0.00            
ATOM    126  H60 ACD     1      12.190  23.310  16.100  1.00  0.00            
ATOM    127  O1  FY5     2      11.280  27.820  14.340  1.00  0.00            
ATOM    128  C1  FY5     2      11.470  28.790  15.010  1.00  0.00            
ATOM    129  C2  FY5     2      11.530  28.760  16.450  1.00  0.00            
ATOM    130  C3  FY5     2      11.770  29.870  17.180  1.00  0.00            
ATOM    131  C4  FY5     2      11.940  29.650  18.620  1.00  0.00            
ATOM    132  C5  FY5     2      13.030  28.940  19.200  1.00  0.00            
ATOM    133  C6  FY5     2      13.230  28.820  20.550  1.00  0.00            
ATOM    134  C7  FY5     2      12.270  29.350  21.480  1.00  0.00            
ATOM    135  C8  FY5     2      11.170  30.020  20.970  1.00  0.00            
ATOM    136  C9  FY5     2      11.000  30.140  19.520  1.00  0.00            
ATOM    137  O2  FY5     2      11.880  31.120  16.590  1.00  0.00            
ATOM    138  C10 FY5     2      11.860  31.210  15.270  1.00  0.00            
ATOM    139  C11 FY5     2      11.910  32.460  14.760  1.00  0.00            
ATOM    140  C12 FY5     2      11.830  32.640  13.360  1.00  0.00            
ATOM    141  O3  FY5     2      12.120  33.820  12.960  1.00  0.00            
ATOM    142  C13 FY5     2      11.470  31.620  12.510  1.00  0.00            
ATOM    143  O4  FY5     2      11.320  31.890  11.150  1.00  0.00            
ATOM    144  C14 FY5     2      11.400  30.310  13.050  1.00  0.00            
ATOM    145  O5  FY5     2      11.170  29.260  12.210  1.00  0.00            
ATOM    146  C15 FY5     2      11.670  30.100  14.440  1.00  0.00            
ATOM    147  H1  FY5     2      11.140  27.840  16.870  1.00  0.00            
ATOM    148  H2  FY5     2      13.790  28.520  18.540  1.00  0.00            
ATOM    149  H3  FY5     2      14.210  28.490  20.890  1.00  0.00            
ATOM    150  H4  FY5     2      12.490  29.320  22.540  1.00  0.00            
ATOM    151  H5  FY5     2      10.440  30.480  21.620  1.00  0.00            
ATOM    152  H6  FY5     2      10.120  30.630  19.110  1.00  0.00            
ATOM    153  H7  FY5     2      11.990  33.350  15.380  1.00  0.00            
ATOM    154  H8  FY5     2      12.630  33.790  12.130  1.00  0.00            
ATOM    155  H9  FY5     2      11.270  30.960  10.870  1.00  0.00            
ATOM    156  H10 FY5     2      11.220  28.520  12.840  1.00  0.00            
TER
ENDMDL
MODEL        1
ATOM      1  H1  ACD     1      10.350  24.080  19.470  1.00  0.00            
ATOM      2  O1  ACD     1      11.080  23.460  19.340  1.00  0.00            
ATOM      3  C1  ACD     1      12.100  24.450  19.100  1.00  0.00            
ATOM      4  H2  ACD     1      12.840  24.190  19.860  1.00  0.00            
ATOM      5  H3  ACD     1      11.750  25.460  19.350  1.00  0.00            
ATOM      6  C2  ACD     1      12.810  24.430  17.780  1.00  0.00            
ATOM      7  H4  ACD     1      13.520  25.250  17.940  1.00  0.00            
ATOM      8  O2  ACD     1      13.440  23.130  17.700  1.00  0.00            
ATOM      9  C3  ACD     1      14.170  23.030  16.500  1.00  0.00            
ATOM     10  H5  ACD     1      14.570  22.010  16.530  1.00  0.00            
ATOM     11  O3  ACD     1      15.200  24.010  16.510  1.00  0.00            
ATOM     12  C4  ACD     1      16.540  23.560  16.600  1.00  0.00            
ATOM     13  H6  ACD     1      16.650  22.470  16.570  1.00  0.00            
ATOM     14  C5  ACD     1      17.180  24.090  15.290  1.00  0.00            
ATOM     15  H7  ACD     1      16.790  25.060  14.970  1.00  0.00            
ATOM     16  O4  ACD     1      16.760  23.180  14.280  1.00  0.00            
ATOM     17  H8  ACD     1      15.800  23.270  14.230  1.00  0.00            
ATOM     18  C6  ACD     1      18.670  24.200  15.420  1.00  0.00            
ATOM     19  H9  ACD     1      19.070  23.180  15.490  1.00  0.00            
ATOM     20  O5  ACD     1      19.180  24.970  14.320  1.00  0.00            
ATOM     21  H10 ACD     1      18.910  24.520  13.520  1.00  0.00            
ATOM     22  C7  ACD     1      19.040  24.980  16.680  1.00  0.00            
ATOM     23  H11 ACD     1      20.110  25.180  16.760  1.00  0.00            
ATOM     24  O6  ACD     1      18.600  24.210  17.790  1.00  0.00            
ATOM     25  C8  ACD     1      17.110  24.140  17.840  1.00  0.00            
ATOM     26  H12 ACD     1      16.680  25.140  17.980  1.00  0.00            
ATOM     27  C9  ACD     1      16.720  23.340  19.140  1.00  0.00            
ATOM     28  H13 ACD     1      15.800  22.790  18.930  1.00  0.00            
ATOM     29  H14 ACD     1      17.510  22.630  19.400  1.00  0.00            
ATOM     30  O7  ACD     1      16.460  24.140  20.270  1.00  0.00            
ATOM     31  H15 ACD     1      15.910  23.680  20.900  1.00  0.00            
ATOM     32  O8  ACD     1      18.360  26.280  16.560  1.00  0.00            
ATOM     33  C10 ACD     1      19.250  27.380  16.700  1.00  0.00            
ATOM     34  H16 ACD     1      20.290  27.070  16.550  1.00  0.00            
ATOM     35  C11 ACD     1      18.810  28.340  15.580  1.00  0.00            
ATOM     36  H17 ACD     1      17.720  28.410  15.630  1.00  0.00            
ATOM     37  O9  ACD     1      19.350  27.860  14.270  1.00  0.00            
ATOM     38  H18 ACD     1      19.040  26.970  14.100  1.00  0.00            
ATOM     39  C12 ACD     1      19.440  29.680  15.870  1.00  0.00            
ATOM     40  H19 ACD     1      20.510  29.480  15.890  1.00  0.00            
ATOM     41  O10 ACD     1      19.060  30.740  15.030  1.00  0.00            
ATOM     42  H20 ACD     1      18.640  30.340  14.260  1.00  0.00            
ATOM     43  C13 ACD     1      19.170  30.110  17.290  1.00  0.00            
ATOM     44  H21 ACD     1      19.630  31.100  17.360  1.00  0.00            
ATOM     45  O11 ACD     1      19.770  29.180  18.150  1.00  0.00            
ATOM     46  C14 ACD     1      19.190  27.930  18.120  1.00  0.00            
ATOM     47  H22 ACD     1      18.160  28.080  18.460  1.00  0.00            
ATOM     48  C15 ACD     1      19.730  26.890  19.180  1.00  0.00            
ATOM     49  H23 ACD     1      19.740  27.470  20.110  1.00  0.00            
ATOM     50  H24 ACD     1      19.000  26.080  19.290  1.00  0.00            
ATOM     51  O12 ACD     1      21.060  26.530  18.930  1.00  0.00            
ATOM     52  H25 ACD     1      21.330  26.290  19.830  1.00  0.00            
ATOM     53  O13 ACD     1      17.760  30.380  17.480  1.00  0.00            
ATOM     54  C16 ACD     1      17.320  31.520  18.150  1.00  0.00            
ATOM     55  H26 ACD     1      18.150  32.000  18.680  1.00  0.00            
ATOM     56  C17 ACD     1      16.790  32.450  17.130  1.00  0.00            
ATOM     57  H27 ACD     1      16.070  32.020  16.430  1.00  0.00            
ATOM     58  O14 ACD     1      17.790  32.930  16.350  1.00  0.00            
ATOM     59  H28 ACD     1      18.090  32.230  15.770  1.00  0.00            
ATOM     60  C18 ACD     1      16.040  33.600  17.870  1.00  0.00            
ATOM     61  H29 ACD     1      16.790  34.050  18.530  1.00  0.00            
ATOM     62  O15 ACD     1      15.530  34.600  17.010  1.00  0.00            
ATOM     63  H30 ACD     1      16.300  35.060  16.660  1.00  0.00            
ATOM     64  C19 ACD     1      15.040  33.080  18.820  1.00  0.00            
ATOM     65  H31 ACD     1      14.590  33.930  19.360  1.00  0.00            
ATOM     66  O16 ACD     1      15.590  32.200  19.790  1.00  0.00            
ATOM     67  C20 ACD     1      16.260  31.150  19.250  1.00  0.00            
ATOM     68  H32 ACD     1      15.600  30.460  18.710  1.00  0.00            
ATOM     69  C21 ACD     1      16.900  30.390  20.450  1.00  0.00            
ATOM     70  H33 ACD     1      16.130  29.870  21.040  1.00  0.00            
ATOM     71  H34 ACD     1      17.570  29.630  20.040  1.00  0.00            
ATOM     72  O17 ACD     1      17.750  31.240  21.210  1.00  0.00            
ATOM     73  H35 ACD     1      17.360  32.040  21.560  1.00  0.00            
ATOM     74  O18 ACD     1      14.070  32.360  18.120  1.00  0.00            
ATOM     75  C22 ACD     1      12.840  33.010  17.840  1.00  0.00            
ATOM     76  H36 ACD     1      12.790  34.070  18.110  1.00  0.00            
ATOM     77  C23 ACD     1      12.530  32.840  16.350  1.00  0.00            
ATOM     78  H37 ACD     1      12.950  31.890  15.990  1.00  0.00            
ATOM     79  O19 ACD     1      13.190  33.890  15.640  1.00  0.00            
ATOM     80  H38 ACD     1      14.080  34.130  15.930  1.00  0.00            
ATOM     81  C24 ACD     1      11.090  32.760  15.980  1.00  0.00            
ATOM     82  H39 ACD     1      10.800  33.820  16.010  1.00  0.00            
ATOM     83  O20 ACD     1      10.900  32.250  14.640  1.00  0.00            
ATOM     84  H40 ACD     1      11.210  32.950  14.060  1.00  0.00            
ATOM     85  C25 ACD     1      10.420  31.750  16.870  1.00  0.00            
ATOM     86  H41 ACD     1       9.330  31.750  16.780  1.00  0.00            
ATOM     87  O21 ACD     1      10.510  32.260  18.240  1.00  0.00            
ATOM     88  C26 ACD     1      11.820  32.230  18.710  1.00  0.00            
ATOM     89  H42 ACD     1      12.110  31.170  18.690  1.00  0.00            
ATOM     90  C27 ACD     1      11.860  32.610  20.150  1.00  0.00            
ATOM     91  H43 ACD     1      11.070  32.180  20.780  1.00  0.00            
ATOM     92  H44 ACD     1      12.800  32.310  20.620  1.00  0.00            
ATOM     93  O22 ACD     1      11.690  34.020  20.340  1.00  0.00            
ATOM     94  H45 ACD     1      12.140  34.350  21.120  1.00  0.00            
ATOM     95  O23 ACD     1      10.940  30.390  16.790  1.00  0.00            
ATOM     96  C28 ACD     1      10.050  29.350  16.590  1.00  0.00            
ATOM     97  H46 ACD     1       9.020  29.680  16.430  1.00  0.00            
ATOM     98  C29 ACD     1      10.180  28.320  17.690  1.00  0.00            
ATOM     99  H47 ACD     1      11.270  28.220  17.710  1.00  0.00            
ATOM    100  O24 ACD     1       9.580  27.050  17.350  1.00  0.00            
ATOM    101  C30 ACD     1       9.650  28.830  19.030  1.00  0.00            
ATOM    102  H48 ACD     1       9.850  28.120  19.840  1.00  0.00            
ATOM    103  H49 ACD     1      10.050  29.830  19.250  1.00  0.00            
ATOM    104  O25 ACD     1       8.240  29.000  18.990  1.00  0.00            
ATOM    105  H50 ACD     1       8.070  29.580  19.740  1.00  0.00            
ATOM    106  C31 ACD     1      10.610  28.660  15.320  1.00  0.00            
ATOM    107  H51 ACD     1      11.690  28.460  15.430  1.00  0.00            
ATOM    108  O26 ACD     1      10.490  29.480  14.140  1.00  0.00            
ATOM    109  H52 ACD     1      10.600  30.390  14.430  1.00  0.00            
ATOM    110  C32 ACD     1       9.950  27.290  15.120  1.00  0.00            
ATOM    111  H53 ACD     1       8.890  27.400  14.830  1.00  0.00            
ATOM    112  O27 ACD     1      10.460  26.820  13.910  1.00  0.00            
ATOM    113  H54 ACD     1      10.460  27.580  13.330  1.00  0.00            
ATOM    114  C33 ACD     1      10.060  26.360  16.240  1.00  0.00            
ATOM    115  H55 ACD     1       9.510  25.430  16.080  1.00  0.00            
ATOM    116  O28 ACD     1      11.440  26.110  16.580  1.00  0.00            
ATOM    117  C34 ACD     1      11.840  24.740  16.620  1.00  0.00            
ATOM    118  H56 ACD     1      10.950  24.110  16.750  1.00  0.00            
ATOM    119  C35 ACD     1      12.400  24.380  15.290  1.00  0.00            
ATOM    120  H57 ACD     1      13.100  25.190  15.050  1.00  0.00            
ATOM    121  O29 ACD     1      11.340  24.360  14.290  1.00  0.00            
ATOM    122  H58 ACD     1      10.900  25.210  14.260  1.00  0.00            
ATOM    123  C36 ACD     1      13.210  23.110  15.320  1.00  0.00            
ATOM    124  H59 ACD     1      12.450  22.330  15.300  1.00  0.00            
ATOM    125  O30 ACD     1      13.980  23.020  14.200  1.00  0.00            
ATOM    126  H60 ACD     1      13.410  22.970  13.430  1.00  0.00            
ATOM    127  O1  FY5     2      15.090  26.510  13.410  1.00  0.00            
ATOM    128  C1  FY5     2      14.890  27.470  14.160  1.00  0.00            
ATOM    129  C2  FY5     2      14.890  27.390  15.580  1.00  0.00            
ATOM    130  C3  FY5     2      14.860  28.480  16.370  1.00  0.00            
ATOM    131  C4  FY5     2      14.740  28.350  17.810  1.00  0.00            
ATOM    132  C5  FY5     2      15.580  27.560  18.590  1.00  0.00            
ATOM    133  C6  FY5     2      15.350  27.390  19.980  1.00  0.00            
ATOM    134  C7  FY5     2      14.170  27.890  20.520  1.00  0.00            
ATOM    135  C8  FY5     2      13.330  28.720  19.770  1.00  0.00            
ATOM    136  C9  FY5     2      13.610  28.940  18.440  1.00  0.00            
ATOM    137  O2  FY5     2      14.710  29.760  15.900  1.00  0.00            
ATOM    138  C10 FY5     2      14.720  29.860  14.500  1.00  0.00            
ATOM    139  C11 FY5     2      14.580  31.190  14.000  1.00  0.00            
ATOM    140  C12 FY5     2      14.500  31.370  12.620  1.00  0.00            
ATOM    141  O3  FY5     2      14.300  32.620  12.210  1.00  0.00            
ATOM    142  C13 FY5     2      14.660  30.370  11.710  1.00  0.00            
ATOM    143  O4  FY5     2      14.670  30.660  10.420  1.00  0.00            
ATOM    144  C14 FY5     2      14.870  29.060  12.230  1.00  0.00            
ATOM    145  O5  FY5     2      15.070  28.020  11.370  1.00  0.00            
ATOM    146  C15 FY5     2      14.830  28.800  13.590  1.00  0.00            
ATOM    147  H1  FY5     2      15.090  26.400  15.980  1.00  0.00            
ATOM    148  H2  FY5     2      16.420  27.050  18.140  1.00  0.00            
ATOM    149  H3  FY5     2      16.020  26.750  20.550  1.00  0.00            
ATOM    150  H4  FY5     2      13.790  27.510  21.460  1.00  0.00            
ATOM    151  H5  FY5     2      12.420  29.150  20.180  1.00  0.00            
ATOM    152  H6  FY5     2      12.830  29.450  17.880  1.00  0.00            
ATOM    153  H7  FY5     2      14.420  32.070  14.610  1.00  0.00            
ATOM    154  H8  FY5     2      14.500  32.470  11.270  1.00  0.00            
ATOM    155  H9  FY5     2      14.140  29.930  10.040  1.00  0.00            
ATOM    156  H10 FY5     2      15.080  27.190  11.880  1.00  0.00            
TER
ENDMDL
MODEL        1
ATOM      1  H1  ACD     1      18.410  24.730  23.010  1.00  0.00            
ATOM      2  O1  ACD     1      17.980  25.180  22.280  1.00  0.00            
ATOM      3  C1  ACD     1      18.470  24.690  21.030  1.00  0.00            
ATOM      4  H2  ACD     1      18.280  25.410  20.210  1.00  0.00            
ATOM      5  H3  ACD     1      17.930  23.770  20.780  1.00  0.00            
ATOM      6  C2  ACD     1      19.980  24.290  21.210  1.00  0.00            
ATOM      7  H4  ACD     1      20.610  25.070  21.660  1.00  0.00            
ATOM      8  O2  ACD     1      20.130  23.080  21.920  1.00  0.00            
ATOM      9  C3  ACD     1      21.420  22.530  22.050  1.00  0.00            
ATOM     10  H5  ACD     1      21.340  21.590  22.610  1.00  0.00            
ATOM     11  O3  ACD     1      22.350  23.370  22.660  1.00  0.00            
ATOM     12  C4  ACD     1      23.390  22.790  23.400  1.00  0.00            
ATOM     13  H6  ACD     1      23.400  21.710  23.220  1.00  0.00            
ATOM     14  C5  ACD     1      24.680  23.410  22.790  1.00  0.00            
ATOM     15  H7  ACD     1      24.500  24.450  22.490  1.00  0.00            
ATOM     16  O4  ACD     1      24.850  22.600  21.600  1.00  0.00            
ATOM     17  H8  ACD     1      24.020  22.210  21.320  1.00  0.00            
ATOM     18  C6  ACD     1      25.820  23.530  23.740  1.00  0.00            
ATOM     19  H9  ACD     1      26.080  22.470  23.890  1.00  0.00            
ATOM     20  O5  ACD     1      26.850  24.290  23.200  1.00  0.00            
ATOM     21  H10 ACD     1      27.040  23.840  22.380  1.00  0.00            
ATOM     22  C7  ACD     1      25.360  24.050  25.120  1.00  0.00            
ATOM     23  H11 ACD     1      26.240  24.140  25.760  1.00  0.00            
ATOM     24  O6  ACD     1      24.430  23.080  25.620  1.00  0.00            
ATOM     25  C8  ACD     1      23.210  23.150  24.870  1.00  0.00            
ATOM     26  H12 ACD     1      22.850  24.180  24.870  1.00  0.00            
ATOM     27  C9  ACD     1      22.110  22.300  25.470  1.00  0.00            
ATOM     28  H13 ACD     1      21.850  22.780  26.430  1.00  0.00            
ATOM     29  H14 ACD     1      21.160  22.340  24.920  1.00  0.00            
ATOM     30  O7  ACD     1      22.500  20.910  25.650  1.00  0.00            
ATOM     31  H15 ACD     1      23.000  20.890  26.470  1.00  0.00            
ATOM     32  O8  ACD     1      24.740  25.360  25.020  1.00  0.00            
ATOM     33  C10 ACD     1      25.180  26.380  25.910  1.00  0.00            
ATOM     34  H16 ACD     1      25.460  25.960  26.890  1.00  0.00            
ATOM     35  C11 ACD     1      26.340  27.180  25.380  1.00  0.00            
ATOM     36  H17 ACD     1      26.060  27.570  24.400  1.00  0.00            
ATOM     37  O9  ACD     1      27.530  26.380  25.030  1.00  0.00            
ATOM     38  H18 ACD     1      27.350  25.910  24.210  1.00  0.00            
ATOM     39  C12 ACD     1      26.670  28.360  26.310  1.00  0.00            
ATOM     40  H19 ACD     1      27.020  27.970  27.270  1.00  0.00            
ATOM     41  O10 ACD     1      27.710  29.180  25.760  1.00  0.00            
ATOM     42  H20 ACD     1      28.230  28.600  25.190  1.00  0.00            
ATOM     43  C13 ACD     1      25.430  29.210  26.460  1.00  0.00            
ATOM     44  H21 ACD     1      25.490  30.020  27.190  1.00  0.00            
ATOM     45  O11 ACD     1      24.430  28.310  26.980  1.00  0.00            
ATOM     46  C14 ACD     1      23.960  27.250  26.090  1.00  0.00            
ATOM     47  H22 ACD     1      23.720  27.690  25.110  1.00  0.00            
ATOM     48  C15 ACD     1      22.880  26.430  26.810  1.00  0.00            
ATOM     49  H23 ACD     1      22.510  25.620  26.170  1.00  0.00            
ATOM     50  H24 ACD     1      23.370  26.020  27.700  1.00  0.00            
ATOM     51  O12 ACD     1      21.820  27.330  27.140  1.00  0.00            
ATOM     52  H25 ACD     1      21.390  27.580  26.320  1.00  0.00            
ATOM     53  O13 ACD     1      25.030  29.720  25.210  1.00  0.00            
ATOM     54  C16 ACD     1      24.790  31.090  25.060  1.00  0.00            
ATOM     55  H26 ACD     1      25.050  31.610  25.990  1.00  0.00            
ATOM     56  C17 ACD     1      25.830  31.680  24.110  1.00  0.00            
ATOM     57  H27 ACD     1      26.000  30.930  23.320  1.00  0.00            
ATOM     58  O14 ACD     1      27.070  31.910  24.820  1.00  0.00            
ATOM     59  H28 ACD     1      27.260  31.080  25.270  1.00  0.00            
ATOM     60  C18 ACD     1      25.300  32.970  23.450  1.00  0.00            
ATOM     61  H29 ACD     1      25.460  33.760  24.190  1.00  0.00            
ATOM     62  O15 ACD     1      26.160  33.410  22.320  1.00  0.00            
ATOM     63  H30 ACD     1      26.170  32.820  21.560  1.00  0.00            
ATOM     64  C19 ACD     1      23.870  32.900  23.050  1.00  0.00            
ATOM     65  H31 ACD     1      23.570  33.870  22.640  1.00  0.00            
ATOM     66  O16 ACD     1      23.050  32.660  24.170  1.00  0.00            
ATOM     67  C20 ACD     1      23.310  31.330  24.680  1.00  0.00            
ATOM     68  H32 ACD     1      23.050  30.530  23.980  1.00  0.00            
ATOM     69  C21 ACD     1      22.450  31.240  26.000  1.00  0.00            
ATOM     70  H33 ACD     1      22.730  30.310  26.510  1.00  0.00            
ATOM     71  H34 ACD     1      22.810  32.080  26.600  1.00  0.00            
ATOM     72  O17 ACD     1      21.000  31.330  25.830  1.00  0.00            
ATOM     73  H35 ACD     1      20.880  32.140  25.330  1.00  0.00            
ATOM     74  O18 ACD     1      23.650  31.920  22.090  1.00  0.00            
ATOM     75  C22 ACD     1      23.480  32.320  20.720  1.00  0.00            
ATOM     76  H36 ACD     1      23.890  33.310  20.530  1.00  0.00            
ATOM     77  C23 ACD     1      24.270  31.290  19.950  1.00  0.00            
ATOM     78  H37 ACD     1      24.130  30.300  20.390  1.00  0.00            
ATOM     79  O19 ACD     1      25.600  31.700  20.100  1.00  0.00            
ATOM     80  H38 ACD     1      26.180  31.040  19.700  1.00  0.00            
ATOM     81  C24 ACD     1      23.790  31.240  18.550  1.00  0.00            
ATOM     82  H39 ACD     1      23.990  32.280  18.250  1.00  0.00            
ATOM     83  O20 ACD     1      24.580  30.360  17.710  1.00  0.00            
ATOM     84  H40 ACD     1      25.500  30.540  17.940  1.00  0.00            
ATOM     85  C25 ACD     1      22.300  31.010  18.440  1.00  0.00            
ATOM     86  H41 ACD     1      22.090  30.840  17.380  1.00  0.00            
ATOM     87  O21 ACD     1      21.610  32.120  18.940  1.00  0.00            
ATOM     88  C26 ACD     1      21.940  32.400  20.310  1.00  0.00            
ATOM     89  H42 ACD     1      21.380  31.710  20.950  1.00  0.00            
ATOM     90  C27 ACD     1      21.340  33.740  20.570  1.00  0.00            
ATOM     91  H43 ACD     1      20.300  33.660  20.240  1.00  0.00            
ATOM     92  H44 ACD     1      21.440  34.100  21.600  1.00  0.00            
ATOM     93  O22 ACD     1      21.980  34.770  19.740  1.00  0.00            
ATOM     94  H45 ACD     1      21.800  35.650  20.100  1.00  0.00            
ATOM     95  O23 ACD     1      22.090  29.770  19.110  1.00  0.00            
ATOM     96  C28 ACD     1      21.310  28.770  18.410  1.00  0.00            
ATOM     97  H46 ACD     1      20.950  29.180  17.450  1.00  0.00            
ATOM     98  C29 ACD     1      20.240  28.280  19.350  1.00  0.00            
ATOM     99  H47 ACD     1      20.640  27.850  20.280  1.00  0.00            
ATOM    100  O24 ACD     1      19.610  27.210  18.650  1.00  0.00            
ATOM    101  C30 ACD     1      19.170  29.370  19.720  1.00  0.00            
ATOM    102  H48 ACD     1      19.580  30.350  20.020  1.00  0.00            
ATOM    103  H49 ACD     1      18.620  29.520  18.780  1.00  0.00            
ATOM    104  O25 ACD     1      18.310  28.910  20.710  1.00  0.00            
ATOM    105  H50 ACD     1      18.220  27.960  20.580  1.00  0.00            
ATOM    106  C31 ACD     1      22.310  27.680  18.040  1.00  0.00            
ATOM    107  H51 ACD     1      22.760  27.350  18.990  1.00  0.00            
ATOM    108  O26 ACD     1      23.240  28.110  17.040  1.00  0.00            
ATOM    109  H52 ACD     1      23.710  28.920  17.270  1.00  0.00            
ATOM    110  C32 ACD     1      21.590  26.510  17.470  1.00  0.00            
ATOM    111  H53 ACD     1      21.160  26.870  16.520  1.00  0.00            
ATOM    112  O27 ACD     1      22.480  25.490  17.130  1.00  0.00            
ATOM    113  H54 ACD     1      23.140  26.000  16.650  1.00  0.00            
ATOM    114  C33 ACD     1      20.440  26.070  18.360  1.00  0.00            
ATOM    115  H55 ACD     1      19.850  25.340  17.800  1.00  0.00            
ATOM    116  O28 ACD     1      20.920  25.520  19.580  1.00  0.00            
ATOM    117  C34 ACD     1      20.600  24.160  19.880  1.00  0.00            
ATOM    118  H56 ACD     1      19.870  23.730  19.190  1.00  0.00            
ATOM    119  C35 ACD     1      21.960  23.400  19.790  1.00  0.00            
ATOM    120  H57 ACD     1      22.760  24.010  20.210  1.00  0.00            
ATOM    121  O29 ACD     1      22.310  22.980  18.450  1.00  0.00            
ATOM    122  H58 ACD     1      22.490  23.650  17.780  1.00  0.00            
ATOM    123  C36 ACD     1      21.740  22.130  20.600  1.00  0.00            
ATOM    124  H59 ACD     1      20.860  21.610  20.180  1.00  0.00            
ATOM    125  O30 ACD     1      22.850  21.320  20.530  1.00  0.00            
ATOM    126  H60 ACD     1      22.910  21.090  19.600  1.00  0.00            
ATOM    127  O1  FY5     2      27.260  28.640  22.020  1.00  0.00            
ATOM    128  C1  FY5     2      26.350  27.980  21.620  1.00  0.00            
ATOM    129  C2  FY5     2      25.140  28.170  22.220  1.00  0.00            
ATOM    130  C3  FY5     2      24.050  27.460  21.820  1.00  0.00            
ATOM    131  C4  FY5     2      22.810  27.670  22.590  1.00  0.00            
ATOM    132  C5  FY5     2      22.250  26.600  23.290  1.00  0.00            
ATOM    133  C6  FY5     2      21.050  26.640  24.000  1.00  0.00            
ATOM    134  C7  FY5     2      20.290  27.830  23.910  1.00  0.00            
ATOM    135  C8  FY5     2      20.780  28.970  23.250  1.00  0.00            
ATOM    136  C9  FY5     2      22.040  28.850  22.510  1.00  0.00            
ATOM    137  O2  FY5     2      24.070  26.370  21.070  1.00  0.00            
ATOM    138  C10 FY5     2      25.230  26.180  20.340  1.00  0.00            
ATOM    139  C11 FY5     2      25.220  25.210  19.340  1.00  0.00            
ATOM    140  C12 FY5     2      26.350  25.060  18.520  1.00  0.00            
ATOM    141  O3  FY5     2      26.390  24.050  17.690  1.00  0.00            
ATOM    142  C13 FY5     2      27.550  25.710  18.860  1.00  0.00            
ATOM    143  O4  FY5     2      28.720  25.320  18.400  1.00  0.00            
ATOM    144  C14 FY5     2      27.580  26.760  19.850  1.00  0.00            
ATOM    145  O5  FY5     2      28.680  27.510  20.050  1.00  0.00            
ATOM    146  C15 FY5     2      26.400  26.910  20.580  1.00  0.00            
ATOM    147  H1  FY5     2      25.160  28.980  22.930  1.00  0.00            
ATOM    148  H2  FY5     2      22.770  25.650  23.410  1.00  0.00            
ATOM    149  H3  FY5     2      20.650  25.750  24.480  1.00  0.00            
ATOM    150  H4  FY5     2      19.320  27.870  24.390  1.00  0.00            
ATOM    151  H5  FY5     2      20.250  29.910  23.140  1.00  0.00            
ATOM    152  H6  FY5     2      22.340  29.710  21.920  1.00  0.00            
ATOM    153  H7  FY5     2      24.320  24.710  18.980  1.00  0.00            
ATOM    154  H8  FY5     2      27.200  24.100  17.150  1.00  0.00            
ATOM    155  H9  FY5     2      29.220  26.130  18.170  1.00  0.00            
ATOM    156  H10 FY5     2      28.330  28.190  20.660  1.00  0.00            
TER
ENDMDL
MODEL        1
ATOM      1  H1  ACD     1      20.630  11.670  26.810  1.00  0.00            
ATOM      2  O1  ACD     1      21.280  11.190  26.290  1.00  0.00            
ATOM      3  C1  ACD     1      21.060  11.190  24.870  1.00  0.00            
ATOM      4  H2  ACD     1      19.980  11.100  24.730  1.00  0.00            
ATOM      5  H3  ACD     1      21.350  10.240  24.420  1.00  0.00            
ATOM      6  C2  ACD     1      21.590  12.390  24.090  1.00  0.00            
ATOM      7  H4  ACD     1      21.200  13.340  24.480  1.00  0.00            
ATOM      8  O2  ACD     1      23.060  12.390  24.100  1.00  0.00            
ATOM      9  C3  ACD     1      23.700  13.450  23.430  1.00  0.00            
ATOM     10  H5  ACD     1      24.760  13.230  23.640  1.00  0.00            
ATOM     11  O3  ACD     1      23.270  14.700  23.910  1.00  0.00            
ATOM     12  C4  ACD     1      24.100  15.600  24.650  1.00  0.00            
ATOM     13  H6  ACD     1      25.170  15.380  24.560  1.00  0.00            
ATOM     14  C5  ACD     1      23.770  16.870  23.860  1.00  0.00            
ATOM     15  H7  ACD     1      22.700  17.050  23.720  1.00  0.00            
ATOM     16  O4  ACD     1      24.370  16.880  22.620  1.00  0.00            
ATOM     17  H8  ACD     1      24.230  16.010  22.220  1.00  0.00            
ATOM     18  C6  ACD     1      24.300  18.070  24.670  1.00  0.00            
ATOM     19  H9  ACD     1      25.380  17.940  24.780  1.00  0.00            
ATOM     20  O5  ACD     1      24.050  19.310  24.090  1.00  0.00            
ATOM     21  H10 ACD     1      23.100  19.350  23.950  1.00  0.00            
ATOM     22  C7  ACD     1      23.500  18.030  26.030  1.00  0.00            
ATOM     23  H11 ACD     1      23.860  18.880  26.620  1.00  0.00            
ATOM     24  O6  ACD     1      23.970  16.880  26.700  1.00  0.00            
ATOM     25  C8  ACD     1      23.650  15.630  26.090  1.00  0.00            
ATOM     26  H12 ACD     1      22.590  15.360  26.020  1.00  0.00            
ATOM     27  C9  ACD     1      24.430  14.460  26.910  1.00  0.00            
ATOM     28  H13 ACD     1      24.840  13.710  26.220  1.00  0.00            
ATOM     29  H14 ACD     1      25.300  15.010  27.280  1.00  0.00            
ATOM     30  O7  ACD     1      23.750  13.860  28.100  1.00  0.00            
ATOM     31  H15 ACD     1      23.680  14.550  28.760  1.00  0.00            
ATOM     32  O8  ACD     1      22.120  18.090  25.820  1.00  0.00            
ATOM     33  C10 ACD     1      21.340  19.200  26.110  1.00  0.00            
ATOM     34  H16 ACD     1      21.980  20.080  26.140  1.00  0.00            
ATOM     35  C11 ACD     1      20.470  19.350  24.860  1.00  0.00            
ATOM     36  H17 ACD     1      20.020  18.360  24.730  1.00  0.00            
ATOM     37  O9  ACD     1      21.260  19.860  23.760  1.00  0.00            
ATOM     38  H18 ACD     1      20.560  20.120  23.160  1.00  0.00            
ATOM     39  C12 ACD     1      19.280  20.280  25.170  1.00  0.00            
ATOM     40  H19 ACD     1      19.700  21.280  25.310  1.00  0.00            
ATOM     41  O10 ACD     1      18.430  20.230  24.080  1.00  0.00            
ATOM     42  H20 ACD     1      17.640  19.830  24.440  1.00  0.00            
ATOM     43  C13 ACD     1      18.540  19.880  26.450  1.00  0.00            
ATOM     44  H21 ACD     1      17.840  20.700  26.630  1.00  0.00            
ATOM     45  O11 ACD     1      19.490  19.940  27.460  1.00  0.00            
ATOM     46  C14 ACD     1      20.610  19.020  27.400  1.00  0.00            
ATOM     47  H22 ACD     1      20.150  18.020  27.300  1.00  0.00            
ATOM     48  C15 ACD     1      21.400  19.080  28.710  1.00  0.00            
ATOM     49  H23 ACD     1      20.730  18.800  29.530  1.00  0.00            
ATOM     50  H24 ACD     1      22.090  18.220  28.650  1.00  0.00            
ATOM     51  O12 ACD     1      22.150  20.260  28.940  1.00  0.00            
ATOM     52  H25 ACD     1      21.670  21.040  28.650  1.00  0.00            
ATOM     53  O13 ACD     1      18.030  18.510  26.130  1.00  0.00            
ATOM     54  C16 ACD     1      16.660  18.260  26.640  1.00  0.00            
ATOM     55  H26 ACD     1      16.480  18.910  27.510  1.00  0.00            
ATOM     56  C17 ACD     1      15.700  18.590  25.470  1.00  0.00            
ATOM     57  H27 ACD     1      16.020  17.970  24.630  1.00  0.00            
ATOM     58  O14 ACD     1      15.780  19.980  25.120  1.00  0.00            
ATOM     59  H28 ACD     1      15.190  20.140  24.380  1.00  0.00            
ATOM     60  C18 ACD     1      14.220  18.190  25.960  1.00  0.00            
ATOM     61  H29 ACD     1      14.060  18.870  26.810  1.00  0.00            
ATOM     62  O15 ACD     1      13.260  18.440  24.910  1.00  0.00            
ATOM     63  H30 ACD     1      13.040  17.560  24.560  1.00  0.00            
ATOM     64  C19 ACD     1      14.190  16.740  26.350  1.00  0.00            
ATOM     65  H31 ACD     1      13.160  16.580  26.690  1.00  0.00            
ATOM     66  O16 ACD     1      15.130  16.500  27.370  1.00  0.00            
ATOM     67  C20 ACD     1      16.470  16.810  26.980  1.00  0.00            
ATOM     68  H32 ACD     1      16.820  16.110  26.210  1.00  0.00            
ATOM     69  C21 ACD     1      17.430  16.550  28.170  1.00  0.00            
ATOM     70  H33 ACD     1      17.340  15.500  28.480  1.00  0.00            
ATOM     71  H34 ACD     1      18.480  16.760  27.910  1.00  0.00            
ATOM     72  O17 ACD     1      17.270  17.420  29.280  1.00  0.00            
ATOM     73  H35 ACD     1      17.960  17.100  29.870  1.00  0.00            
ATOM     74  O18 ACD     1      14.460  16.020  25.150  1.00  0.00            
ATOM     75  C22 ACD     1      13.680  14.880  24.900  1.00  0.00            
ATOM     76  H36 ACD     1      12.640  15.050  25.220  1.00  0.00            
ATOM     77  C23 ACD     1      13.650  14.980  23.350  1.00  0.00            
ATOM     78  H37 ACD     1      14.570  15.370  22.910  1.00  0.00            
ATOM     79  O19 ACD     1      12.670  15.960  23.000  1.00  0.00            
ATOM     80  H38 ACD     1      11.780  15.660  23.220  1.00  0.00            
ATOM     81  C24 ACD     1      13.300  13.620  22.720  1.00  0.00            
ATOM     82  H39 ACD     1      12.300  13.240  23.000  1.00  0.00            
ATOM     83  O20 ACD     1      13.420  13.750  21.280  1.00  0.00            
ATOM     84  H40 ACD     1      14.310  14.000  21.040  1.00  0.00            
ATOM     85  C25 ACD     1      14.250  12.530  23.320  1.00  0.00            
ATOM     86  H41 ACD     1      14.080  11.540  22.890  1.00  0.00            
ATOM     87  O21 ACD     1      13.990  12.470  24.660  1.00  0.00            
ATOM     88  C26 ACD     1      14.350  13.640  25.450  1.00  0.00            
ATOM     89  H42 ACD     1      15.420  13.840  25.600  1.00  0.00            
ATOM     90  C27 ACD     1      13.780  13.250  26.790  1.00  0.00            
ATOM     91  H43 ACD     1      13.770  14.160  27.400  1.00  0.00            
ATOM     92  H44 ACD     1      12.710  13.000  26.740  1.00  0.00            
ATOM     93  O22 ACD     1      14.530  12.270  27.540  1.00  0.00            
ATOM     94  H45 ACD     1      14.440  11.440  27.060  1.00  0.00            
ATOM     95  O23 ACD     1      15.570  12.840  23.180  1.00  0.00            
ATOM     96  C28 ACD     1      16.310  12.100  22.180  1.00  0.00            
ATOM     97  H46 ACD     1      15.650  11.490  21.550  1.00  0.00            
ATOM     98  C29 ACD     1      17.340  11.150  22.850  1.00  0.00            
ATOM     99  H47 ACD     1      17.790  11.640  23.720  1.00  0.00            
ATOM    100  O24 ACD     1      18.340  10.760  22.010  1.00  0.00            
ATOM    101  C30 ACD     1      16.760   9.970  23.500  1.00  0.00            
ATOM    102  H48 ACD     1      15.890  10.460  23.970  1.00  0.00            
ATOM    103  H49 ACD     1      16.540   9.180  22.770  1.00  0.00            
ATOM    104  O25 ACD     1      17.530   9.380  24.600  1.00  0.00            
ATOM    105  H50 ACD     1      18.150   8.790  24.170  1.00  0.00            
ATOM    106  C31 ACD     1      16.980  13.110  21.310  1.00  0.00            
ATOM    107  H51 ACD     1      17.400  13.910  21.930  1.00  0.00            
ATOM    108  O26 ACD     1      16.020  13.640  20.430  1.00  0.00            
ATOM    109  H52 ACD     1      16.400  14.050  19.650  1.00  0.00            
ATOM    110  C32 ACD     1      18.170  12.510  20.520  1.00  0.00            
ATOM    111  H53 ACD     1      17.810  11.840  19.730  1.00  0.00            
ATOM    112  O27 ACD     1      18.950  13.470  19.830  1.00  0.00            
ATOM    113  H54 ACD     1      18.440  13.890  19.130  1.00  0.00            
ATOM    114  C33 ACD     1      19.120  11.760  21.380  1.00  0.00            
ATOM    115  H55 ACD     1      19.810  11.230  20.710  1.00  0.00            
ATOM    116  O28 ACD     1      19.790  12.520  22.450  1.00  0.00            
ATOM    117  C34 ACD     1      21.180  12.350  22.620  1.00  0.00            
ATOM    118  H56 ACD     1      21.510  11.380  22.230  1.00  0.00            
ATOM    119  C35 ACD     1      21.900  13.480  21.740  1.00  0.00            
ATOM    120  H57 ACD     1      21.530  14.490  21.980  1.00  0.00            
ATOM    121  O29 ACD     1      21.750  13.210  20.310  1.00  0.00            
ATOM    122  H58 ACD     1      20.810  13.190  20.120  1.00  0.00            
ATOM    123  C36 ACD     1      23.360  13.420  22.000  1.00  0.00            
ATOM    124  H59 ACD     1      23.740  12.430  21.710  1.00  0.00            
ATOM    125  O30 ACD     1      24.020  14.510  21.330  1.00  0.00            
ATOM    126  H60 ACD     1      23.700  14.500  20.430  1.00  0.00            
ATOM    127  O1  FY5     2      16.210  17.150  22.040  1.00  0.00            
ATOM    128  C1  FY5     2      17.310  16.920  22.460  1.00  0.00            
ATOM    129  C2  FY5     2      17.550  16.140  23.590  1.00  0.00            
ATOM    130  C3  FY5     2      18.820  15.780  23.990  1.00  0.00            
ATOM    131  C4  FY5     2      18.950  14.930  25.180  1.00  0.00            
ATOM    132  C5  FY5     2      18.010  13.880  25.430  1.00  0.00            
ATOM    133  C6  FY5     2      18.050  13.120  26.650  1.00  0.00            
ATOM    134  C7  FY5     2      19.070  13.430  27.630  1.00  0.00            
ATOM    135  C8  FY5     2      20.020  14.370  27.270  1.00  0.00            
ATOM    136  C9  FY5     2      19.950  15.180  26.110  1.00  0.00            
ATOM    137  O2  FY5     2      19.960  16.120  23.300  1.00  0.00            
ATOM    138  C10 FY5     2      19.780  16.900  22.140  1.00  0.00            
ATOM    139  C11 FY5     2      20.960  17.120  21.360  1.00  0.00            
ATOM    140  C12 FY5     2      20.830  17.830  20.140  1.00  0.00            
ATOM    141  O3  FY5     2      21.920  18.010  19.380  1.00  0.00            
ATOM    142  C13 FY5     2      19.570  18.270  19.750  1.00  0.00            
ATOM    143  O4  FY5     2      19.360  18.960  18.620  1.00  0.00            
ATOM    144  C14 FY5     2      18.490  17.980  20.500  1.00  0.00            
ATOM    145  O5  FY5     2      17.260  18.190  19.910  1.00  0.00            
ATOM    146  C15 FY5     2      18.560  17.290  21.690  1.00  0.00            
ATOM    147  H1  FY5     2      16.600  15.820  24.000  1.00  0.00            
ATOM    148  H2  FY5     2      17.290  13.600  24.670  1.00  0.00            
ATOM    149  H3  FY5     2      17.380  12.270  26.740  1.00  0.00            
ATOM    150  H4  FY5     2      19.220  12.850  28.540  1.00  0.00            
ATOM    151  H5  FY5     2      20.810  14.550  28.000  1.00  0.00            
ATOM    152  H6  FY5     2      20.670  15.960  25.900  1.00  0.00            
ATOM    153  H7  FY5     2      21.930  16.700  21.640  1.00  0.00            
ATOM    154  H8  FY5     2      21.920  18.920  19.040  1.00  0.00            
ATOM    155  H9  FY5     2      18.410  18.870  18.460  1.00  0.00            
ATOM    156  H10 FY5     2      16.620  17.990  20.620  1.00  0.00            
TER
ENDMDL
MODEL        1
ATOM      1  H1  ACD     1      12.130  -1.760  21.800  1.00  0.00            
ATOM      2  O1  ACD     1      11.180  -1.650  21.760  1.00  0.00            
ATOM      3  C1  ACD     1      10.870  -0.320  21.330  1.00  0.00            
ATOM      4  H2  ACD     1       9.820  -0.200  21.040  1.00  0.00            
ATOM      5  H3  ACD     1      11.460  -0.160  20.420  1.00  0.00            
ATOM      6  C2  ACD     1      11.270   0.650  22.430  1.00  0.00            
ATOM      7  H4  ACD     1      10.530   0.670  23.250  1.00  0.00            
ATOM      8  O2  ACD     1      12.640   0.360  22.740  1.00  0.00            
ATOM      9  C3  ACD     1      13.320   1.240  23.660  1.00  0.00            
ATOM     10  H5  ACD     1      14.290   0.790  23.890  1.00  0.00            
ATOM     11  O3  ACD     1      12.570   1.300  24.830  1.00  0.00            
ATOM     12  C4  ACD     1      13.200   0.640  25.990  1.00  0.00            
ATOM     13  H6  ACD     1      14.290   0.530  25.880  1.00  0.00            
ATOM     14  C5  ACD     1      12.930   1.580  27.220  1.00  0.00            
ATOM     15  H7  ACD     1      11.900   1.880  27.470  1.00  0.00            
ATOM     16  O4  ACD     1      13.700   2.780  27.060  1.00  0.00            
ATOM     17  H8  ACD     1      13.280   3.070  26.250  1.00  0.00            
ATOM     18  C6  ACD     1      13.390   0.870  28.540  1.00  0.00            
ATOM     19  H9  ACD     1      14.450   0.620  28.400  1.00  0.00            
ATOM     20  O5  ACD     1      13.340   1.610  29.710  1.00  0.00            
ATOM     21  H10 ACD     1      12.620   1.260  30.250  1.00  0.00            
ATOM     22  C7  ACD     1      12.670  -0.450  28.660  1.00  0.00            
ATOM     23  H11 ACD     1      12.950  -0.880  29.630  1.00  0.00            
ATOM     24  O6  ACD     1      13.050  -1.260  27.530  1.00  0.00            
ATOM     25  C8  ACD     1      12.590  -0.760  26.280  1.00  0.00            
ATOM     26  H12 ACD     1      11.490  -0.650  26.290  1.00  0.00            
ATOM     27  C9  ACD     1      12.870  -1.830  25.270  1.00  0.00            
ATOM     28  H13 ACD     1      12.650  -1.440  24.270  1.00  0.00            
ATOM     29  H14 ACD     1      13.940  -2.040  25.320  1.00  0.00            
ATOM     30  O7  ACD     1      12.120  -3.050  25.440  1.00  0.00            
ATOM     31  H15 ACD     1      12.140  -3.250  26.380  1.00  0.00            
ATOM     32  O8  ACD     1      11.290  -0.100  28.760  1.00  0.00            
ATOM     33  C10 ACD     1      10.580  -0.860  29.750  1.00  0.00            
ATOM     34  H16 ACD     1      11.100  -1.800  29.980  1.00  0.00            
ATOM     35  C11 ACD     1      10.460  -0.130  31.070  1.00  0.00            
ATOM     36  H17 ACD     1       9.770   0.720  30.980  1.00  0.00            
ATOM     37  O9  ACD     1      11.740   0.310  31.640  1.00  0.00            
ATOM     38  H18 ACD     1      12.320  -0.430  31.860  1.00  0.00            
ATOM     39  C12 ACD     1       9.680  -1.030  32.000  1.00  0.00            
ATOM     40  H19 ACD     1      10.330  -1.900  32.160  1.00  0.00            
ATOM     41  O10 ACD     1       9.510  -0.320  33.210  1.00  0.00            
ATOM     42  H20 ACD     1      10.380  -0.340  33.630  1.00  0.00            
ATOM     43  C13 ACD     1       8.290  -1.350  31.330  1.00  0.00            
ATOM     44  H21 ACD     1       7.820  -2.030  32.050  1.00  0.00            
ATOM     45  O11 ACD     1       8.430  -2.060  30.160  1.00  0.00            
ATOM     46  C14 ACD     1       9.290  -1.420  29.190  1.00  0.00            
ATOM     47  H22 ACD     1       8.780  -0.590  28.680  1.00  0.00            
ATOM     48  C15 ACD     1       9.470  -2.420  28.110  1.00  0.00            
ATOM     49  H23 ACD     1       8.510  -2.890  27.850  1.00  0.00            
ATOM     50  H24 ACD     1       9.980  -1.920  27.270  1.00  0.00            
ATOM     51  O12 ACD     1      10.230  -3.520  28.630  1.00  0.00            
ATOM     52  H25 ACD     1       9.720  -3.760  29.410  1.00  0.00            
ATOM     53  O13 ACD     1       7.500  -0.160  31.230  1.00  0.00            
ATOM     54  C16 ACD     1       6.100  -0.140  31.220  1.00  0.00            
ATOM     55  H26 ACD     1       5.750  -0.680  32.100  1.00  0.00            
ATOM     56  C17 ACD     1       5.660   1.290  31.450  1.00  0.00            
ATOM     57  H27 ACD     1       6.280   1.960  30.840  1.00  0.00            
ATOM     58  O14 ACD     1       5.750   1.670  32.840  1.00  0.00            
ATOM     59  H28 ACD     1       5.300   1.040  33.400  1.00  0.00            
ATOM     60  C18 ACD     1       4.260   1.530  30.970  1.00  0.00            
ATOM     61  H29 ACD     1       3.510   1.040  31.590  1.00  0.00            
ATOM     62  O15 ACD     1       3.980   2.930  31.050  1.00  0.00            
ATOM     63  H30 ACD     1       4.420   3.430  30.360  1.00  0.00            
ATOM     64  C19 ACD     1       3.990   1.080  29.570  1.00  0.00            
ATOM     65  H31 ACD     1       2.960   1.360  29.340  1.00  0.00            
ATOM     66  O16 ACD     1       4.220  -0.340  29.580  1.00  0.00            
ATOM     67  C20 ACD     1       5.540  -0.840  29.960  1.00  0.00            
ATOM     68  H32 ACD     1       6.270  -0.680  29.150  1.00  0.00            
ATOM     69  C21 ACD     1       5.250  -2.340  30.250  1.00  0.00            
ATOM     70  H33 ACD     1       6.170  -2.920  30.360  1.00  0.00            
ATOM     71  H34 ACD     1       4.700  -2.520  31.180  1.00  0.00            
ATOM     72  O17 ACD     1       4.520  -2.970  29.170  1.00  0.00            
ATOM     73  H35 ACD     1       3.830  -2.320  29.020  1.00  0.00            
ATOM     74  O18 ACD     1       4.830   1.730  28.640  1.00  0.00            
ATOM     75  C22 ACD     1       4.390   2.690  27.700  1.00  0.00            
ATOM     76  H36 ACD     1       3.410   3.080  28.000  1.00  0.00            
ATOM     77  C23 ACD     1       5.430   3.860  27.670  1.00  0.00            
ATOM     78  H37 ACD     1       6.480   3.540  27.550  1.00  0.00            
ATOM     79  O19 ACD     1       5.380   4.580  28.880  1.00  0.00            
ATOM     80  H38 ACD     1       6.200   5.070  29.020  1.00  0.00            
ATOM     81  C24 ACD     1       5.160   4.740  26.440  1.00  0.00            
ATOM     82  H39 ACD     1       4.200   5.250  26.620  1.00  0.00            
ATOM     83  O20 ACD     1       6.260   5.610  26.290  1.00  0.00            
ATOM     84  H40 ACD     1       5.950   6.360  25.770  1.00  0.00            
ATOM     85  C25 ACD     1       5.040   3.980  25.140  1.00  0.00            
ATOM     86  H41 ACD     1       4.730   4.600  24.290  1.00  0.00            
ATOM     87  O21 ACD     1       4.030   2.950  25.320  1.00  0.00            
ATOM     88  C26 ACD     1       4.310   2.020  26.330  1.00  0.00            
ATOM     89  H42 ACD     1       5.240   1.520  26.010  1.00  0.00            
ATOM     90  C27 ACD     1       3.140   1.020  26.270  1.00  0.00            
ATOM     91  H43 ACD     1       3.050   0.800  25.200  1.00  0.00            
ATOM     92  H44 ACD     1       3.390   0.130  26.860  1.00  0.00            
ATOM     93  O22 ACD     1       1.910   1.580  26.720  1.00  0.00            
ATOM     94  H45 ACD     1       1.190   1.110  26.280  1.00  0.00            
ATOM     95  O23 ACD     1       6.260   3.390  24.660  1.00  0.00            
ATOM     96  C28 ACD     1       6.540   3.520  23.260  1.00  0.00            
ATOM     97  H46 ACD     1       5.600   3.800  22.760  1.00  0.00            
ATOM     98  C29 ACD     1       6.910   2.090  22.840  1.00  0.00            
ATOM     99  H47 ACD     1       7.600   1.730  23.620  1.00  0.00            
ATOM    100  O24 ACD     1       7.680   2.010  21.620  1.00  0.00            
ATOM    101  C30 ACD     1       5.790   1.020  22.810  1.00  0.00            
ATOM    102  H48 ACD     1       6.200   0.030  22.570  1.00  0.00            
ATOM    103  H49 ACD     1       5.290   1.010  23.790  1.00  0.00            
ATOM    104  O25 ACD     1       4.840   1.480  21.850  1.00  0.00            
ATOM    105  H50 ACD     1       3.960   1.140  22.040  1.00  0.00            
ATOM    106  C31 ACD     1       7.620   4.480  23.000  1.00  0.00            
ATOM    107  H51 ACD     1       8.400   4.280  23.750  1.00  0.00            
ATOM    108  O26 ACD     1       7.120   5.820  23.180  1.00  0.00            
ATOM    109  H52 ACD     1       7.870   6.380  23.400  1.00  0.00            
ATOM    110  C32 ACD     1       8.260   4.250  21.580  1.00  0.00            
ATOM    111  H53 ACD     1       7.450   4.440  20.860  1.00  0.00            
ATOM    112  O27 ACD     1       9.330   5.160  21.340  1.00  0.00            
ATOM    113  H54 ACD     1       8.910   6.030  21.240  1.00  0.00            
ATOM    114  C33 ACD     1       8.770   2.800  21.400  1.00  0.00            
ATOM    115  H55 ACD     1       9.170   2.630  20.390  1.00  0.00            
ATOM    116  O28 ACD     1       9.780   2.490  22.380  1.00  0.00            
ATOM    117  C34 ACD     1      11.110   2.140  22.030  1.00  0.00            
ATOM    118  H56 ACD     1      11.320   2.170  20.960  1.00  0.00            
ATOM    119  C35 ACD     1      11.980   3.160  22.770  1.00  0.00            
ATOM    120  H57 ACD     1      11.620   3.460  23.760  1.00  0.00            
ATOM    121  O29 ACD     1      11.960   4.380  22.020  1.00  0.00            
ATOM    122  H58 ACD     1      11.040   4.600  21.830  1.00  0.00            
ATOM    123  C36 ACD     1      13.440   2.580  23.030  1.00  0.00            
ATOM    124  H59 ACD     1      14.020   2.460  22.100  1.00  0.00            
ATOM    125  O30 ACD     1      14.150   3.370  23.980  1.00  0.00            
ATOM    126  H60 ACD     1      13.730   4.200  23.730  1.00  0.00            
ATOM    127  O1  FY5     2      10.320   4.480  25.550  1.00  0.00            
ATOM    128  C1  FY5     2       9.790   3.750  26.370  1.00  0.00            
ATOM    129  C2  FY5     2       9.250   2.540  26.040  1.00  0.00            
ATOM    130  C3  FY5     2       8.530   1.730  26.940  1.00  0.00            
ATOM    131  C4  FY5     2       8.080   0.450  26.370  1.00  0.00            
ATOM    132  C5  FY5     2       8.820  -0.250  25.470  1.00  0.00            
ATOM    133  C6  FY5     2       8.500  -1.530  25.070  1.00  0.00            
ATOM    134  C7  FY5     2       7.290  -2.140  25.530  1.00  0.00            
ATOM    135  C8  FY5     2       6.550  -1.420  26.470  1.00  0.00            
ATOM    136  C9  FY5     2       6.990  -0.160  26.850  1.00  0.00            
ATOM    137  O2  FY5     2       8.400   2.050  28.290  1.00  0.00            
ATOM    138  C10 FY5     2       9.080   3.190  28.630  1.00  0.00            
ATOM    139  C11 FY5     2       9.050   3.500  30.020  1.00  0.00            
ATOM    140  C12 FY5     2       9.720   4.570  30.510  1.00  0.00            
ATOM    141  O3  FY5     2       9.800   4.700  31.860  1.00  0.00            
ATOM    142  C13 FY5     2      10.460   5.430  29.690  1.00  0.00            
ATOM    143  O4  FY5     2      11.140   6.430  30.210  1.00  0.00            
ATOM    144  C14 FY5     2      10.360   5.220  28.310  1.00  0.00            
ATOM    145  O5  FY5     2      10.960   6.060  27.420  1.00  0.00            
ATOM    146  C15 FY5     2       9.790   4.070  27.820  1.00  0.00            
ATOM    147  H1  FY5     2       9.430   2.320  25.000  1.00  0.00            
ATOM    148  H2  FY5     2       9.710   0.220  25.050  1.00  0.00            
ATOM    149  H3  FY5     2       8.920  -2.110  24.260  1.00  0.00            
ATOM    150  H4  FY5     2       6.890  -3.050  25.100  1.00  0.00            
ATOM    151  H5  FY5     2       5.570  -1.810  26.710  1.00  0.00            
ATOM    152  H6  FY5     2       6.390   0.480  27.480  1.00  0.00            
ATOM    153  H7  FY5     2       8.370   2.910  30.630  1.00  0.00            
ATOM    154  H8  FY5     2       9.840   5.640  32.110  1.00  0.00            
ATOM    155  H9  FY5     2      11.390   6.880  29.380  1.00  0.00            
ATOM    156  H10 FY5     2      10.850   5.670  26.540  1.00  0.00            
TER
ENDMDL
MODEL        1
ATOM      1  H1  ACD     1      20.980  21.480  16.930  1.00  0.00            
ATOM      2  O1  ACD     1      20.500  20.650  16.980  1.00  0.00            
ATOM      3  C1  ACD     1      19.270  20.800  16.330  1.00  0.00            
ATOM      4  H2  ACD     1      18.840  19.790  16.260  1.00  0.00            
ATOM      5  H3  ACD     1      19.530  21.070  15.300  1.00  0.00            
ATOM      6  C2  ACD     1      18.390  21.880  17.020  1.00  0.00            
ATOM      7  H4  ACD     1      18.130  21.570  18.040  1.00  0.00            
ATOM      8  O2  ACD     1      19.010  23.160  17.030  1.00  0.00            
ATOM      9  C3  ACD     1      18.310  24.290  17.480  1.00  0.00            
ATOM     10  H5  ACD     1      18.880  25.220  17.340  1.00  0.00            
ATOM     11  O3  ACD     1      18.000  24.170  18.860  1.00  0.00            
ATOM     12  C4  ACD     1      18.800  24.820  19.830  1.00  0.00            
ATOM     13  H6  ACD     1      19.680  25.300  19.390  1.00  0.00            
ATOM     14  C5  ACD     1      17.860  25.880  20.480  1.00  0.00            
ATOM     15  H7  ACD     1      16.890  25.410  20.650  1.00  0.00            
ATOM     16  O4  ACD     1      17.710  26.910  19.460  1.00  0.00            
ATOM     17  H8  ACD     1      16.900  27.410  19.610  1.00  0.00            
ATOM     18  C6  ACD     1      18.460  26.400  21.760  1.00  0.00            
ATOM     19  H9  ACD     1      19.380  26.880  21.410  1.00  0.00            
ATOM     20  O5  ACD     1      17.550  27.250  22.410  1.00  0.00            
ATOM     21  H10 ACD     1      16.690  26.830  22.500  1.00  0.00            
ATOM     22  C7  ACD     1      18.860  25.300  22.710  1.00  0.00            
ATOM     23  H11 ACD     1      19.310  25.660  23.640  1.00  0.00            
ATOM     24  O6  ACD     1      19.820  24.480  22.010  1.00  0.00            
ATOM     25  C8  ACD     1      19.270  23.750  20.850  1.00  0.00            
ATOM     26  H12 ACD     1      18.460  23.080  21.150  1.00  0.00            
ATOM     27  C9  ACD     1      20.360  22.850  20.270  1.00  0.00            
ATOM     28  H13 ACD     1      20.500  22.190  21.140  1.00  0.00            
ATOM     29  H14 ACD     1      19.830  22.380  19.440  1.00  0.00            
ATOM     30  O7  ACD     1      21.510  23.520  19.830  1.00  0.00            
ATOM     31  H15 ACD     1      22.200  22.850  19.750  1.00  0.00            
ATOM     32  O8  ACD     1      17.800  24.400  23.070  1.00  0.00            
ATOM     33  C10 ACD     1      16.950  24.830  24.140  1.00  0.00            
ATOM     34  H16 ACD     1      17.220  25.880  24.350  1.00  0.00            
ATOM     35  C11 ACD     1      15.520  24.700  23.480  1.00  0.00            
ATOM     36  H17 ACD     1      15.700  23.850  22.810  1.00  0.00            
ATOM     37  O9  ACD     1      15.230  25.930  22.710  1.00  0.00            
ATOM     38  H18 ACD     1      14.680  25.720  21.950  1.00  0.00            
ATOM     39  C12 ACD     1      14.400  24.350  24.420  1.00  0.00            
ATOM     40  H19 ACD     1      14.170  25.210  25.060  1.00  0.00            
ATOM     41  O10 ACD     1      13.290  23.940  23.640  1.00  0.00            
ATOM     42  H20 ACD     1      12.700  24.690  23.480  1.00  0.00            
ATOM     43  C13 ACD     1      14.900  23.230  25.350  1.00  0.00            
ATOM     44  H21 ACD     1      14.120  22.940  26.060  1.00  0.00            
ATOM     45  O11 ACD     1      16.070  23.700  26.100  1.00  0.00            
ATOM     46  C14 ACD     1      17.230  23.890  25.240  1.00  0.00            
ATOM     47  H22 ACD     1      17.530  22.930  24.800  1.00  0.00            
ATOM     48  C15 ACD     1      18.220  24.450  26.210  1.00  0.00            
ATOM     49  H23 ACD     1      18.110  23.860  27.130  1.00  0.00            
ATOM     50  H24 ACD     1      19.210  24.460  25.720  1.00  0.00            
ATOM     51  O12 ACD     1      17.990  25.820  26.630  1.00  0.00            
ATOM     52  H25 ACD     1      17.320  25.800  27.310  1.00  0.00            
ATOM     53  O13 ACD     1      15.380  22.050  24.680  1.00  0.00            
ATOM     54  C16 ACD     1      14.690  20.790  24.920  1.00  0.00            
ATOM     55  H26 ACD     1      14.390  20.710  25.970  1.00  0.00            
ATOM     56  C17 ACD     1      13.440  20.610  24.000  1.00  0.00            
ATOM     57  H27 ACD     1      13.850  20.880  23.020  1.00  0.00            
ATOM     58  O14 ACD     1      12.470  21.570  24.260  1.00  0.00            
ATOM     59  H28 ACD     1      12.740  22.430  23.920  1.00  0.00            
ATOM     60  C18 ACD     1      12.900  19.130  24.070  1.00  0.00            
ATOM     61  H29 ACD     1      12.580  18.990  25.110  1.00  0.00            
ATOM     62  O15 ACD     1      11.760  18.920  23.280  1.00  0.00            
ATOM     63  H30 ACD     1      11.380  19.790  23.410  1.00  0.00            
ATOM     64  C19 ACD     1      14.020  18.150  23.770  1.00  0.00            
ATOM     65  H31 ACD     1      13.660  17.130  23.940  1.00  0.00            
ATOM     66  O16 ACD     1      15.010  18.340  24.760  1.00  0.00            
ATOM     67  C20 ACD     1      15.690  19.640  24.700  1.00  0.00            
ATOM     68  H32 ACD     1      16.040  19.710  23.660  1.00  0.00            
ATOM     69  C21 ACD     1      16.870  19.720  25.660  1.00  0.00            
ATOM     70  H33 ACD     1      17.160  20.780  25.650  1.00  0.00            
ATOM     71  H34 ACD     1      16.440  19.400  26.620  1.00  0.00            
ATOM     72  O17 ACD     1      17.870  18.860  25.150  1.00  0.00            
ATOM     73  H35 ACD     1      17.680  17.930  25.330  1.00  0.00            
ATOM     74  O18 ACD     1      14.490  18.300  22.360  1.00  0.00            
ATOM     75  C22 ACD     1      14.580  17.100  21.570  1.00  0.00            
ATOM     76  H36 ACD     1      14.470  16.230  22.240  1.00  0.00            
ATOM     77  C23 ACD     1      13.400  17.170  20.590  1.00  0.00            
ATOM     78  H37 ACD     1      13.350  18.130  20.070  1.00  0.00            
ATOM     79  O19 ACD     1      12.250  16.820  21.310  1.00  0.00            
ATOM     80  H38 ACD     1      12.060  17.510  21.950  1.00  0.00            
ATOM     81  C24 ACD     1      13.640  16.160  19.550  1.00  0.00            
ATOM     82  H39 ACD     1      13.620  15.140  19.960  1.00  0.00            
ATOM     83  O20 ACD     1      12.660  16.190  18.510  1.00  0.00            
ATOM     84  H40 ACD     1      12.530  17.080  18.170  1.00  0.00            
ATOM     85  C25 ACD     1      14.990  16.320  18.910  1.00  0.00            
ATOM     86  H41 ACD     1      15.240  15.690  18.060  1.00  0.00            
ATOM     87  O21 ACD     1      15.920  16.050  19.860  1.00  0.00            
ATOM     88  C26 ACD     1      16.000  17.000  20.910  1.00  0.00            
ATOM     89  H42 ACD     1      16.150  17.990  20.450  1.00  0.00            
ATOM     90  C27 ACD     1      17.210  16.860  21.750  1.00  0.00            
ATOM     91  H43 ACD     1      18.030  16.510  21.110  1.00  0.00            
ATOM     92  H44 ACD     1      17.530  17.860  22.070  1.00  0.00            
ATOM     93  O22 ACD     1      16.920  15.920  22.840  1.00  0.00            
ATOM     94  H45 ACD     1      16.590  16.400  23.600  1.00  0.00            
ATOM     95  O23 ACD     1      15.120  17.670  18.400  1.00  0.00            
ATOM     96  C28 ACD     1      15.120  17.830  16.980  1.00  0.00            
ATOM     97  H46 ACD     1      14.800  16.880  16.530  1.00  0.00            
ATOM     98  C29 ACD     1      16.580  18.000  16.560  1.00  0.00            
ATOM     99  H47 ACD     1      17.190  18.660  17.190  1.00  0.00            
ATOM    100  O24 ACD     1      16.640  18.710  15.290  1.00  0.00            
ATOM    101  C30 ACD     1      17.290  16.640  16.390  1.00  0.00            
ATOM    102  H48 ACD     1      18.350  16.890  16.240  1.00  0.00            
ATOM    103  H49 ACD     1      17.260  16.090  17.340  1.00  0.00            
ATOM    104  O25 ACD     1      16.780  15.910  15.320  1.00  0.00            
ATOM    105  H50 ACD     1      16.880  16.420  14.520  1.00  0.00            
ATOM    106  C31 ACD     1      14.140  18.980  16.680  1.00  0.00            
ATOM    107  H51 ACD     1      14.270  19.800  17.400  1.00  0.00            
ATOM    108  O26 ACD     1      12.740  18.530  16.760  1.00  0.00            
ATOM    109  H52 ACD     1      12.200  19.310  16.850  1.00  0.00            
ATOM    110  C32 ACD     1      14.560  19.640  15.320  1.00  0.00            
ATOM    111  H53 ACD     1      14.460  18.870  14.540  1.00  0.00            
ATOM    112  O27 ACD     1      13.740  20.690  15.040  1.00  0.00            
ATOM    113  H54 ACD     1      14.150  21.290  15.670  1.00  0.00            
ATOM    114  C33 ACD     1      16.020  20.010  15.290  1.00  0.00            
ATOM    115  H55 ACD     1      16.370  20.520  14.380  1.00  0.00            
ATOM    116  O28 ACD     1      16.390  20.780  16.420  1.00  0.00            
ATOM    117  C34 ACD     1      17.090  22.000  16.180  1.00  0.00            
ATOM    118  H56 ACD     1      17.400  22.280  15.170  1.00  0.00            
ATOM    119  C35 ACD     1      16.200  23.090  16.760  1.00  0.00            
ATOM    120  H57 ACD     1      16.000  22.830  17.810  1.00  0.00            
ATOM    121  O29 ACD     1      14.960  23.150  16.020  1.00  0.00            
ATOM    122  H58 ACD     1      15.100  23.460  15.120  1.00  0.00            
ATOM    123  C36 ACD     1      16.960  24.370  16.680  1.00  0.00            
ATOM    124  H59 ACD     1      17.170  24.720  15.660  1.00  0.00            
ATOM    125  O30 ACD     1      16.210  25.420  17.340  1.00  0.00            
ATOM    126  H60 ACD     1      16.840  25.830  17.940  1.00  0.00            
ATOM    127  O1  FY5     2      13.790  24.790  20.850  1.00  0.00            
ATOM    128  C1  FY5     2      13.830  23.640  20.460  1.00  0.00            
ATOM    129  C2  FY5     2      15.060  22.900  20.490  1.00  0.00            
ATOM    130  C3  FY5     2      15.040  21.570  20.400  1.00  0.00            
ATOM    131  C4  FY5     2      16.410  20.900  20.600  1.00  0.00            
ATOM    132  C5  FY5     2      16.960  20.110  19.570  1.00  0.00            
ATOM    133  C6  FY5     2      18.200  19.610  19.750  1.00  0.00            
ATOM    134  C7  FY5     2      18.920  19.880  20.940  1.00  0.00            
ATOM    135  C8  FY5     2      18.340  20.650  21.930  1.00  0.00            
ATOM    136  C9  FY5     2      17.070  21.130  21.780  1.00  0.00            
ATOM    137  O2  FY5     2      13.950  20.780  20.290  1.00  0.00            
ATOM    138  C10 FY5     2      12.690  21.430  20.250  1.00  0.00            
ATOM    139  C11 FY5     2      11.510  20.680  19.960  1.00  0.00            
ATOM    140  C12 FY5     2      10.270  21.250  20.050  1.00  0.00            
ATOM    141  O3  FY5     2       9.180  20.520  19.650  1.00  0.00            
ATOM    142  C13 FY5     2      10.160  22.640  20.330  1.00  0.00            
ATOM    143  O4  FY5     2       8.960  23.290  20.410  1.00  0.00            
ATOM    144  C14 FY5     2      11.300  23.480  20.420  1.00  0.00            
ATOM    145  O5  FY5     2      11.150  24.770  20.790  1.00  0.00            
ATOM    146  C15 FY5     2      12.550  22.860  20.380  1.00  0.00            
ATOM    147  H1  FY5     2      15.980  23.450  20.680  1.00  0.00            
ATOM    148  H2  FY5     2      16.460  19.850  18.650  1.00  0.00            
ATOM    149  H3  FY5     2      18.580  18.900  19.030  1.00  0.00            
ATOM    150  H4  FY5     2      19.880  19.380  21.040  1.00  0.00            
ATOM    151  H5  FY5     2      18.850  20.780  22.880  1.00  0.00            
ATOM    152  H6  FY5     2      16.540  21.670  22.570  1.00  0.00            
ATOM    153  H7  FY5     2      11.600  19.610  19.750  1.00  0.00            
ATOM    154  H8  FY5     2       8.480  21.160  19.870  1.00  0.00            
ATOM    155  H9  FY5     2       9.290  24.200  20.330  1.00  0.00            
ATOM    156  H10 FY5     2      12.080  25.060  20.790  1.00  0.00            
TER
ENDMDL
MODEL        1
ATOM      1  H1  ACD     1      11.450  40.170  24.870  1.00  0.00            
ATOM      2  O1  ACD     1      11.100  40.000  25.750  1.00  0.00            
ATOM      3  C1  ACD     1      11.740  38.830  26.320  1.00  0.00            
ATOM      4  H2  ACD     1      11.420  38.010  25.680  1.00  0.00            
ATOM      5  H3  ACD     1      11.370  38.670  27.340  1.00  0.00            
ATOM      6  C2  ACD     1      13.270  38.890  26.370  1.00  0.00            
ATOM      7  H4  ACD     1      13.710  37.930  26.680  1.00  0.00            
ATOM      8  O2  ACD     1      13.840  39.060  25.050  1.00  0.00            
ATOM      9  C3  ACD     1      15.260  39.220  24.990  1.00  0.00            
ATOM     10  H5  ACD     1      15.480  39.280  23.920  1.00  0.00            
ATOM     11  O3  ACD     1      15.920  38.130  25.610  1.00  0.00            
ATOM     12  C4  ACD     1      17.090  37.610  24.970  1.00  0.00            
ATOM     13  H6  ACD     1      17.490  38.240  24.170  1.00  0.00            
ATOM     14  C5  ACD     1      18.270  37.710  25.960  1.00  0.00            
ATOM     15  H7  ACD     1      17.900  37.290  26.900  1.00  0.00            
ATOM     16  O4  ACD     1      18.680  39.100  26.200  1.00  0.00            
ATOM     17  H8  ACD     1      19.520  39.090  26.670  1.00  0.00            
ATOM     18  C6  ACD     1      19.450  36.780  25.670  1.00  0.00            
ATOM     19  H9  ACD     1      19.940  37.100  24.740  1.00  0.00            
ATOM     20  O5  ACD     1      20.260  36.750  26.910  1.00  0.00            
ATOM     21  H10 ACD     1      20.720  37.590  27.000  1.00  0.00            
ATOM     22  C7  ACD     1      18.930  35.360  25.270  1.00  0.00            
ATOM     23  H11 ACD     1      19.790  34.720  25.020  1.00  0.00            
ATOM     24  O6  ACD     1      18.070  35.480  24.170  1.00  0.00            
ATOM     25  C8  ACD     1      16.830  36.240  24.380  1.00  0.00            
ATOM     26  H12 ACD     1      16.230  35.600  25.040  1.00  0.00            
ATOM     27  C9  ACD     1      16.090  36.470  23.090  1.00  0.00            
ATOM     28  H13 ACD     1      15.740  35.530  22.650  1.00  0.00            
ATOM     29  H14 ACD     1      15.120  36.940  23.290  1.00  0.00            
ATOM     30  O7  ACD     1      16.810  37.250  22.140  1.00  0.00            
ATOM     31  H15 ACD     1      16.140  37.610  21.550  1.00  0.00            
ATOM     32  O8  ACD     1      18.280  34.820  26.420  1.00  0.00            
ATOM     33  C10 ACD     1      18.600  33.400  26.760  1.00  0.00            
ATOM     34  H16 ACD     1      18.960  32.920  25.840  1.00  0.00            
ATOM     35  C11 ACD     1      19.870  33.330  27.650  1.00  0.00            
ATOM     36  H17 ACD     1      19.680  33.870  28.590  1.00  0.00            
ATOM     37  O9  ACD     1      21.030  33.940  26.970  1.00  0.00            
ATOM     38  H18 ACD     1      21.030  34.890  27.120  1.00  0.00            
ATOM     39  C12 ACD     1      20.060  31.900  28.140  1.00  0.00            
ATOM     40  H19 ACD     1      20.390  31.240  27.330  1.00  0.00            
ATOM     41  O10 ACD     1      20.950  31.780  29.250  1.00  0.00            
ATOM     42  H20 ACD     1      20.400  32.060  29.980  1.00  0.00            
ATOM     43  C13 ACD     1      18.740  31.340  28.660  1.00  0.00            
ATOM     44  H21 ACD     1      18.910  30.310  28.960  1.00  0.00            
ATOM     45  O11 ACD     1      17.730  31.370  27.650  1.00  0.00            
ATOM     46  C14 ACD     1      17.340  32.660  27.320  1.00  0.00            
ATOM     47  H22 ACD     1      16.850  33.180  28.140  1.00  0.00            
ATOM     48  C15 ACD     1      16.340  32.400  26.250  1.00  0.00            
ATOM     49  H23 ACD     1      15.820  33.350  26.090  1.00  0.00            
ATOM     50  H24 ACD     1      16.840  32.110  25.320  1.00  0.00            
ATOM     51  O12 ACD     1      15.280  31.590  26.640  1.00  0.00            
ATOM     52  H25 ACD     1      15.540  30.800  27.120  1.00  0.00            
ATOM     53  O13 ACD     1      18.370  32.040  29.810  1.00  0.00            
ATOM     54  C16 ACD     1      18.140  31.280  31.010  1.00  0.00            
ATOM     55  H26 ACD     1      18.620  30.300  30.920  1.00  0.00            
ATOM     56  C17 ACD     1      18.710  32.100  32.180  1.00  0.00            
ATOM     57  H27 ACD     1      18.600  33.180  32.010  1.00  0.00            
ATOM     58  O14 ACD     1      20.120  31.850  32.230  1.00  0.00            
ATOM     59  H28 ACD     1      20.310  32.020  33.160  1.00  0.00            
ATOM     60  C18 ACD     1      17.990  31.740  33.460  1.00  0.00            
ATOM     61  H29 ACD     1      18.180  30.710  33.760  1.00  0.00            
ATOM     62  O15 ACD     1      18.460  32.550  34.530  1.00  0.00            
ATOM     63  H30 ACD     1      18.270  33.430  34.200  1.00  0.00            
ATOM     64  C19 ACD     1      16.460  31.870  33.320  1.00  0.00            
ATOM     65  H31 ACD     1      15.930  31.660  34.260  1.00  0.00            
ATOM     66  O16 ACD     1      16.120  30.860  32.420  1.00  0.00            
ATOM     67  C20 ACD     1      16.580  31.030  31.060  1.00  0.00            
ATOM     68  H32 ACD     1      16.030  31.830  30.530  1.00  0.00            
ATOM     69  C21 ACD     1      16.160  29.690  30.370  1.00  0.00            
ATOM     70  H33 ACD     1      15.090  29.460  30.470  1.00  0.00            
ATOM     71  H34 ACD     1      16.310  29.810  29.290  1.00  0.00            
ATOM     72  O17 ACD     1      17.000  28.610  30.820  1.00  0.00            
ATOM     73  H35 ACD     1      17.430  28.210  30.060  1.00  0.00            
ATOM     74  O18 ACD     1      16.010  33.110  32.760  1.00  0.00            
ATOM     75  C22 ACD     1      15.610  34.150  33.560  1.00  0.00            
ATOM     76  H36 ACD     1      15.730  34.060  34.650  1.00  0.00            
ATOM     77  C23 ACD     1      16.510  35.400  33.290  1.00  0.00            
ATOM     78  H37 ACD     1      16.410  35.580  32.210  1.00  0.00            
ATOM     79  O19 ACD     1      17.860  35.070  33.700  1.00  0.00            
ATOM     80  H38 ACD     1      18.360  35.860  33.950  1.00  0.00            
ATOM     81  C24 ACD     1      15.900  36.620  34.030  1.00  0.00            
ATOM     82  H39 ACD     1      15.910  36.500  35.120  1.00  0.00            
ATOM     83  O20 ACD     1      16.610  37.850  33.670  1.00  0.00            
ATOM     84  H40 ACD     1      17.560  37.760  33.770  1.00  0.00            
ATOM     85  C25 ACD     1      14.450  36.700  33.620  1.00  0.00            
ATOM     86  H41 ACD     1      13.940  37.550  34.090  1.00  0.00            
ATOM     87  O21 ACD     1      13.660  35.510  33.960  1.00  0.00            
ATOM     88  C26 ACD     1      14.110  34.410  33.180  1.00  0.00            
ATOM     89  H42 ACD     1      14.110  34.650  32.100  1.00  0.00            
ATOM     90  C27 ACD     1      13.260  33.220  33.450  1.00  0.00            
ATOM     91  H43 ACD     1      12.210  33.500  33.350  1.00  0.00            
ATOM     92  H44 ACD     1      13.550  32.550  32.630  1.00  0.00            
ATOM     93  O22 ACD     1      13.630  32.610  34.670  1.00  0.00            
ATOM     94  H45 ACD     1      13.130  31.810  34.870  1.00  0.00            
ATOM     95  O23 ACD     1      14.300  36.960  32.230  1.00  0.00            
ATOM     96  C28 ACD     1      13.350  37.970  31.810  1.00  0.00            
ATOM     97  H46 ACD     1      12.580  38.120  32.570  1.00  0.00            
ATOM     98  C29 ACD     1      12.690  37.520  30.510  1.00  0.00            
ATOM     99  H47 ACD     1      13.470  37.170  29.820  1.00  0.00            
ATOM    100  O24 ACD     1      11.880  38.500  29.870  1.00  0.00            
ATOM    101  C30 ACD     1      11.750  36.380  30.760  1.00  0.00            
ATOM    102  H48 ACD     1      11.570  35.850  29.820  1.00  0.00            
ATOM    103  H49 ACD     1      12.210  35.550  31.310  1.00  0.00            
ATOM    104  O25 ACD     1      10.630  36.910  31.420  1.00  0.00            
ATOM    105  H50 ACD     1      10.200  37.570  30.860  1.00  0.00            
ATOM    106  C31 ACD     1      14.130  39.240  31.570  1.00  0.00            
ATOM    107  H51 ACD     1      14.980  38.990  30.920  1.00  0.00            
ATOM    108  O26 ACD     1      14.690  39.720  32.850  1.00  0.00            
ATOM    109  H52 ACD     1      15.370  39.060  33.030  1.00  0.00            
ATOM    110  C32 ACD     1      13.180  40.240  30.810  1.00  0.00            
ATOM    111  H53 ACD     1      12.180  40.260  31.250  1.00  0.00            
ATOM    112  O27 ACD     1      13.760  41.550  30.590  1.00  0.00            
ATOM    113  H54 ACD     1      13.820  41.850  31.500  1.00  0.00            
ATOM    114  C33 ACD     1      12.630  39.660  29.580  1.00  0.00            
ATOM    115  H55 ACD     1      11.890  40.370  29.230  1.00  0.00            
ATOM    116  O28 ACD     1      13.630  39.320  28.640  1.00  0.00            
ATOM    117  C34 ACD     1      13.650  39.960  27.370  1.00  0.00            
ATOM    118  H56 ACD     1      12.950  40.800  27.360  1.00  0.00            
ATOM    119  C35 ACD     1      15.110  40.510  27.190  1.00  0.00            
ATOM    120  H57 ACD     1      15.820  39.790  27.620  1.00  0.00            
ATOM    121  O29 ACD     1      15.190  41.740  27.860  1.00  0.00            
ATOM    122  H58 ACD     1      14.990  41.600  28.790  1.00  0.00            
ATOM    123  C36 ACD     1      15.530  40.530  25.710  1.00  0.00            
ATOM    124  H59 ACD     1      14.910  41.350  25.330  1.00  0.00            
ATOM    125  O30 ACD     1      16.830  41.030  25.530  1.00  0.00            
ATOM    126  H60 ACD     1      17.400  40.300  25.800  1.00  0.00            
ATOM    127  O1  FY5     2      17.320  39.400  29.800  1.00  0.00            
ATOM    128  C1  FY5     2      17.500  38.220  29.710  1.00  0.00            
ATOM    129  C2  FY5     2      16.500  37.350  29.090  1.00  0.00            
ATOM    130  C3  FY5     2      16.640  36.040  29.200  1.00  0.00            
ATOM    131  C4  FY5     2      15.460  35.270  28.860  1.00  0.00            
ATOM    132  C5  FY5     2      14.620  35.570  27.820  1.00  0.00            
ATOM    133  C6  FY5     2      13.400  34.910  27.630  1.00  0.00            
ATOM    134  C7  FY5     2      13.050  33.840  28.450  1.00  0.00            
ATOM    135  C8  FY5     2      13.900  33.520  29.490  1.00  0.00            
ATOM    136  C9  FY5     2      15.020  34.240  29.760  1.00  0.00            
ATOM    137  O2  FY5     2      17.720  35.400  29.670  1.00  0.00            
ATOM    138  C10 FY5     2      18.710  36.160  30.240  1.00  0.00            
ATOM    139  C11 FY5     2      19.810  35.450  30.740  1.00  0.00            
ATOM    140  C12 FY5     2      20.860  36.180  31.290  1.00  0.00            
ATOM    141  O3  FY5     2      21.800  35.500  31.910  1.00  0.00            
ATOM    142  C13 FY5     2      20.850  37.570  31.420  1.00  0.00            
ATOM    143  O4  FY5     2      21.970  38.240  31.820  1.00  0.00            
ATOM    144  C14 FY5     2      19.710  38.250  30.830  1.00  0.00            
ATOM    145  O5  FY5     2      19.660  39.660  30.760  1.00  0.00            
ATOM    146  C15 FY5     2      18.680  37.560  30.220  1.00  0.00            
ATOM    147  H1  FY5     2      15.670  37.890  28.640  1.00  0.00            
ATOM    148  H2  FY5     2      14.900  36.290  27.050  1.00  0.00            
ATOM    149  H3  FY5     2      12.760  35.180  26.800  1.00  0.00            
ATOM    150  H4  FY5     2      12.080  33.360  28.370  1.00  0.00            
ATOM    151  H5  FY5     2      13.590  32.740  30.170  1.00  0.00            
ATOM    152  H6  FY5     2      15.730  34.030  30.550  1.00  0.00            
ATOM    153  H7  FY5     2      19.840  34.360  30.670  1.00  0.00            
ATOM    154  H8  FY5     2      22.400  36.170  32.290  1.00  0.00            
ATOM    155  H9  FY5     2      21.800  39.190  31.770  1.00  0.00            
ATOM    156  H10 FY5     2      18.720  39.890  30.640  1.00  0.00            
TER
ENDMDL
MODEL        1
ATOM      1  H1  ACD     1      16.610  24.270  26.030  1.00  0.00            
ATOM      2  O1  ACD     1      17.350  23.800  26.440  1.00  0.00            
ATOM      3  C1  ACD     1      18.510  24.350  25.790  1.00  0.00            
ATOM      4  H2  ACD     1      19.130  24.890  26.510  1.00  0.00            
ATOM      5  H3  ACD     1      18.170  25.240  25.250  1.00  0.00            
ATOM      6  C2  ACD     1      19.230  23.320  24.910  1.00  0.00            
ATOM      7  H4  ACD     1      19.900  23.860  24.230  1.00  0.00            
ATOM      8  O2  ACD     1      20.030  22.410  25.750  1.00  0.00            
ATOM      9  C3  ACD     1      20.610  21.310  25.040  1.00  0.00            
ATOM     10  H5  ACD     1      21.110  20.630  25.740  1.00  0.00            
ATOM     11  O3  ACD     1      21.570  21.830  24.220  1.00  0.00            
ATOM     12  C4  ACD     1      22.710  21.070  23.890  1.00  0.00            
ATOM     13  H6  ACD     1      22.560  20.020  24.140  1.00  0.00            
ATOM     14  C5  ACD     1      22.750  21.020  22.380  1.00  0.00            
ATOM     15  H7  ACD     1      22.540  21.970  21.860  1.00  0.00            
ATOM     16  O4  ACD     1      21.780  20.060  21.940  1.00  0.00            
ATOM     17  H8  ACD     1      22.020  19.610  21.130  1.00  0.00            
ATOM     18  C6  ACD     1      24.170  20.680  21.930  1.00  0.00            
ATOM     19  H9  ACD     1      24.430  19.670  22.270  1.00  0.00            
ATOM     20  O5  ACD     1      24.370  20.750  20.530  1.00  0.00            
ATOM     21  H10 ACD     1      23.770  20.080  20.190  1.00  0.00            
ATOM     22  C7  ACD     1      25.240  21.630  22.620  1.00  0.00            
ATOM     23  H11 ACD     1      26.280  21.330  22.460  1.00  0.00            
ATOM     24  O6  ACD     1      25.160  21.330  24.000  1.00  0.00            
ATOM     25  C8  ACD     1      23.930  21.720  24.590  1.00  0.00            
ATOM     26  H12 ACD     1      23.950  22.820  24.510  1.00  0.00            
ATOM     27  C9  ACD     1      24.120  21.520  26.110  1.00  0.00            
ATOM     28  H13 ACD     1      25.050  22.010  26.430  1.00  0.00            
ATOM     29  H14 ACD     1      23.210  22.020  26.460  1.00  0.00            
ATOM     30  O7  ACD     1      24.080  20.200  26.570  1.00  0.00            
ATOM     31  H15 ACD     1      24.200  20.340  27.520  1.00  0.00            
ATOM     32  O8  ACD     1      25.100  23.000  22.280  1.00  0.00            
ATOM     33  C10 ACD     1      26.250  23.590  21.620  1.00  0.00            
ATOM     34  H16 ACD     1      27.180  23.210  22.060  1.00  0.00            
ATOM     35  C11 ACD     1      26.230  23.270  20.090  1.00  0.00            
ATOM     36  H17 ACD     1      25.210  23.290  19.690  1.00  0.00            
ATOM     37  O9  ACD     1      26.600  21.910  19.850  1.00  0.00            
ATOM     38  H18 ACD     1      25.880  21.400  20.240  1.00  0.00            
ATOM     39  C12 ACD     1      27.160  24.170  19.250  1.00  0.00            
ATOM     40  H19 ACD     1      28.160  23.870  19.600  1.00  0.00            
ATOM     41  O10 ACD     1      27.080  23.860  17.860  1.00  0.00            
ATOM     42  H20 ACD     1      26.980  22.900  17.840  1.00  0.00            
ATOM     43  C13 ACD     1      26.900  25.650  19.660  1.00  0.00            
ATOM     44  H21 ACD     1      27.600  26.310  19.140  1.00  0.00            
ATOM     45  O11 ACD     1      27.190  25.740  21.050  1.00  0.00            
ATOM     46  C14 ACD     1      26.190  25.090  21.860  1.00  0.00            
ATOM     47  H22 ACD     1      25.170  25.420  21.620  1.00  0.00            
ATOM     48  C15 ACD     1      26.510  25.540  23.280  1.00  0.00            
ATOM     49  H23 ACD     1      25.720  25.170  23.950  1.00  0.00            
ATOM     50  H24 ACD     1      27.470  25.140  23.620  1.00  0.00            
ATOM     51  O12 ACD     1      26.630  26.970  23.440  1.00  0.00            
ATOM     52  H25 ACD     1      27.270  27.110  24.140  1.00  0.00            
ATOM     53  O13 ACD     1      25.640  26.070  19.330  1.00  0.00            
ATOM     54  C16 ACD     1      25.400  27.210  18.530  1.00  0.00            
ATOM     55  H26 ACD     1      26.380  27.690  18.440  1.00  0.00            
ATOM     56  C17 ACD     1      25.000  26.590  17.130  1.00  0.00            
ATOM     57  H27 ACD     1      24.270  25.790  17.300  1.00  0.00            
ATOM     58  O14 ACD     1      26.130  26.040  16.560  1.00  0.00            
ATOM     59  H28 ACD     1      26.410  25.230  16.990  1.00  0.00            
ATOM     60  C18 ACD     1      24.300  27.560  16.260  1.00  0.00            
ATOM     61  H29 ACD     1      25.050  28.220  15.800  1.00  0.00            
ATOM     62  O15 ACD     1      23.610  26.900  15.170  1.00  0.00            
ATOM     63  H30 ACD     1      23.640  27.570  14.490  1.00  0.00            
ATOM     64  C19 ACD     1      23.230  28.340  17.050  1.00  0.00            
ATOM     65  H31 ACD     1      22.660  29.010  16.400  1.00  0.00            
ATOM     66  O16 ACD     1      23.950  29.080  18.030  1.00  0.00            
ATOM     67  C20 ACD     1      24.440  28.260  19.130  1.00  0.00            
ATOM     68  H32 ACD     1      23.570  27.740  19.560  1.00  0.00            
ATOM     69  C21 ACD     1      25.050  29.050  20.350  1.00  0.00            
ATOM     70  H33 ACD     1      24.290  29.730  20.760  1.00  0.00            
ATOM     71  H34 ACD     1      25.210  28.230  21.050  1.00  0.00            
ATOM     72  O17 ACD     1      26.270  29.630  19.940  1.00  0.00            
ATOM     73  H35 ACD     1      26.160  30.130  19.130  1.00  0.00            
ATOM     74  O18 ACD     1      22.230  27.520  17.620  1.00  0.00            
ATOM     75  C22 ACD     1      20.970  27.460  17.020  1.00  0.00            
ATOM     76  H36 ACD     1      20.920  27.970  16.050  1.00  0.00            
ATOM     77  C23 ACD     1      20.600  25.950  16.970  1.00  0.00            
ATOM     78  H37 ACD     1      20.760  25.540  17.980  1.00  0.00            
ATOM     79  O19 ACD     1      21.360  25.270  16.000  1.00  0.00            
ATOM     80  H38 ACD     1      22.150  25.790  15.830  1.00  0.00            
ATOM     81  C24 ACD     1      19.020  25.780  16.740  1.00  0.00            
ATOM     82  H39 ACD     1      18.780  26.130  15.730  1.00  0.00            
ATOM     83  O20 ACD     1      18.620  24.430  16.750  1.00  0.00            
ATOM     84  H40 ACD     1      19.170  23.880  16.190  1.00  0.00            
ATOM     85  C25 ACD     1      18.300  26.480  17.830  1.00  0.00            
ATOM     86  H41 ACD     1      17.240  26.370  17.590  1.00  0.00            
ATOM     87  O21 ACD     1      18.650  27.830  17.590  1.00  0.00            
ATOM     88  C26 ACD     1      19.950  28.200  17.900  1.00  0.00            
ATOM     89  H42 ACD     1      20.020  28.010  18.980  1.00  0.00            
ATOM     90  C27 ACD     1      20.130  29.700  17.880  1.00  0.00            
ATOM     91  H43 ACD     1      19.610  30.150  18.740  1.00  0.00            
ATOM     92  H44 ACD     1      21.210  29.820  18.050  1.00  0.00            
ATOM     93  O22 ACD     1      19.860  30.220  16.540  1.00  0.00            
ATOM     94  H45 ACD     1      19.600  31.140  16.700  1.00  0.00            
ATOM     95  O23 ACD     1      18.670  26.010  19.160  1.00  0.00            
ATOM     96  C28 ACD     1      17.530  25.690  20.000  1.00  0.00            
ATOM     97  H46 ACD     1      16.600  26.220  19.720  1.00  0.00            
ATOM     98  C29 ACD     1      17.820  26.140  21.420  1.00  0.00            
ATOM     99  H47 ACD     1      18.790  25.790  21.780  1.00  0.00            
ATOM    100  O24 ACD     1      16.860  25.590  22.320  1.00  0.00            
ATOM    101  C30 ACD     1      17.760  27.670  21.540  1.00  0.00            
ATOM    102  H48 ACD     1      18.690  28.020  21.080  1.00  0.00            
ATOM    103  H49 ACD     1      16.850  28.060  21.050  1.00  0.00            
ATOM    104  O25 ACD     1      17.660  28.120  22.850  1.00  0.00            
ATOM    105  H50 ACD     1      16.820  27.730  23.100  1.00  0.00            
ATOM    106  C31 ACD     1      17.310  24.160  19.880  1.00  0.00            
ATOM    107  H51 ACD     1      18.290  23.680  19.940  1.00  0.00            
ATOM    108  O26 ACD     1      16.680  23.760  18.660  1.00  0.00            
ATOM    109  H52 ACD     1      17.290  23.840  17.920  1.00  0.00            
ATOM    110  C32 ACD     1      16.500  23.600  21.070  1.00  0.00            
ATOM    111  H53 ACD     1      15.460  23.930  20.960  1.00  0.00            
ATOM    112  O27 ACD     1      16.580  22.170  21.060  1.00  0.00            
ATOM    113  H54 ACD     1      16.230  21.880  20.220  1.00  0.00            
ATOM    114  C33 ACD     1      16.970  24.180  22.360  1.00  0.00            
ATOM    115  H55 ACD     1      16.180  23.960  23.090  1.00  0.00            
ATOM    116  O28 ACD     1      18.250  23.590  22.810  1.00  0.00            
ATOM    117  C34 ACD     1      18.320  22.600  23.860  1.00  0.00            
ATOM    118  H56 ACD     1      17.320  22.420  24.260  1.00  0.00            
ATOM    119  C35 ACD     1      18.960  21.310  23.220  1.00  0.00            
ATOM    120  H57 ACD     1      19.720  21.620  22.490  1.00  0.00            
ATOM    121  O29 ACD     1      17.860  20.640  22.660  1.00  0.00            
ATOM    122  H58 ACD     1      17.530  21.170  21.940  1.00  0.00            
ATOM    123  C36 ACD     1      19.600  20.530  24.330  1.00  0.00            
ATOM    124  H59 ACD     1      18.900  20.200  25.110  1.00  0.00            
ATOM    125  O30 ACD     1      20.160  19.340  23.830  1.00  0.00            
ATOM    126  H60 ACD     1      20.710  19.590  23.080  1.00  0.00            
ATOM    127  O1  FY5     2      23.770  23.020  17.760  1.00  0.00            
ATOM    128  C1  FY5     2      22.810  23.090  18.500  1.00  0.00            
ATOM    129  C2  FY5     2      22.680  24.180  19.510  1.00  0.00            
ATOM    130  C3  FY5     2      21.720  24.150  20.410  1.00  0.00            
ATOM    131  C4  FY5     2      21.790  25.180  21.470  1.00  0.00            
ATOM    132  C5  FY5     2      22.180  24.750  22.750  1.00  0.00            
ATOM    133  C6  FY5     2      22.200  25.680  23.810  1.00  0.00            
ATOM    134  C7  FY5     2      21.900  27.050  23.620  1.00  0.00            
ATOM    135  C8  FY5     2      21.480  27.460  22.290  1.00  0.00            
ATOM    136  C9  FY5     2      21.460  26.520  21.220  1.00  0.00            
ATOM    137  O2  FY5     2      20.790  23.210  20.440  1.00  0.00            
ATOM    138  C10 FY5     2      20.650  22.350  19.380  1.00  0.00            
ATOM    139  C11 FY5     2      19.580  21.430  19.370  1.00  0.00            
ATOM    140  C12 FY5     2      19.340  20.610  18.260  1.00  0.00            
ATOM    141  O3  FY5     2      18.240  19.770  18.220  1.00  0.00            
ATOM    142  C13 FY5     2      20.320  20.560  17.220  1.00  0.00            
ATOM    143  O4  FY5     2      20.080  19.690  16.150  1.00  0.00            
ATOM    144  C14 FY5     2      21.360  21.440  17.280  1.00  0.00            
ATOM    145  O5  FY5     2      22.110  21.580  16.200  1.00  0.00            
ATOM    146  C15 FY5     2      21.640  22.260  18.390  1.00  0.00            
ATOM    147  H1  FY5     2      23.500  24.880  19.600  1.00  0.00            
ATOM    148  H2  FY5     2      22.410  23.700  22.900  1.00  0.00            
ATOM    149  H3  FY5     2      22.530  25.360  24.800  1.00  0.00            
ATOM    150  H4  FY5     2      21.970  27.810  24.400  1.00  0.00            
ATOM    151  H5  FY5     2      21.240  28.490  22.070  1.00  0.00            
ATOM    152  H6  FY5     2      21.140  26.930  20.260  1.00  0.00            
ATOM    153  H7  FY5     2      18.900  21.450  20.210  1.00  0.00            
ATOM    154  H8  FY5     2      17.920  19.760  17.300  1.00  0.00            
ATOM    155  H9  FY5     2      20.560  19.940  15.340  1.00  0.00            
ATOM    156  H10 FY5     2      22.810  22.220  16.430  1.00  0.00            
TER
ENDMDL
MODEL        1
ATOM      1  H1  ACD     1      16.530  31.980  18.740  1.00  0.00            
ATOM      2  O1  ACD     1      16.780  31.970  17.810  1.00  0.00            
ATOM      3  C1  ACD     1      15.880  31.110  17.090  1.00  0.00            
ATOM      4  H2  ACD     1      16.250  31.080  16.060  1.00  0.00            
ATOM      5  H3  ACD     1      14.820  31.390  17.050  1.00  0.00            
ATOM      6  C2  ACD     1      16.200  29.680  17.590  1.00  0.00            
ATOM      7  H4  ACD     1      17.280  29.510  17.500  1.00  0.00            
ATOM      8  O2  ACD     1      15.830  29.600  19.030  1.00  0.00            
ATOM      9  C3  ACD     1      16.080  28.350  19.700  1.00  0.00            
ATOM     10  H5  ACD     1      15.850  28.480  20.770  1.00  0.00            
ATOM     11  O3  ACD     1      17.410  27.950  19.600  1.00  0.00            
ATOM     12  C4  ACD     1      18.170  27.980  20.780  1.00  0.00            
ATOM     13  H6  ACD     1      17.780  28.630  21.580  1.00  0.00            
ATOM     14  C5  ACD     1      18.330  26.550  21.240  1.00  0.00            
ATOM     15  H7  ACD     1      18.730  26.110  20.320  1.00  0.00            
ATOM     16  O4  ACD     1      17.080  25.900  21.560  1.00  0.00            
ATOM     17  H8  ACD     1      16.530  26.200  20.840  1.00  0.00            
ATOM     18  C6  ACD     1      19.410  26.460  22.330  1.00  0.00            
ATOM     19  H9  ACD     1      19.150  26.860  23.320  1.00  0.00            
ATOM     20  O5  ACD     1      19.580  25.060  22.580  1.00  0.00            
ATOM     21  H10 ACD     1      18.680  24.730  22.520  1.00  0.00            
ATOM     22  C7  ACD     1      20.750  27.090  21.870  1.00  0.00            
ATOM     23  H11 ACD     1      21.430  27.150  22.720  1.00  0.00            
ATOM     24  O6  ACD     1      20.400  28.440  21.460  1.00  0.00            
ATOM     25  C8  ACD     1      19.530  28.450  20.330  1.00  0.00            
ATOM     26  H12 ACD     1      19.820  27.740  19.540  1.00  0.00            
ATOM     27  C9  ACD     1      19.570  29.850  19.710  1.00  0.00            
ATOM     28  H13 ACD     1      20.620  30.000  19.420  1.00  0.00            
ATOM     29  H14 ACD     1      19.010  29.970  18.770  1.00  0.00            
ATOM     30  O7  ACD     1      19.110  30.990  20.570  1.00  0.00            
ATOM     31  H15 ACD     1      19.210  31.730  19.970  1.00  0.00            
ATOM     32  O8  ACD     1      21.390  26.330  20.820  1.00  0.00            
ATOM     33  C10 ACD     1      22.660  25.740  21.020  1.00  0.00            
ATOM     34  H16 ACD     1      22.940  25.570  22.070  1.00  0.00            
ATOM     35  C11 ACD     1      22.460  24.290  20.520  1.00  0.00            
ATOM     36  H17 ACD     1      21.740  24.370  19.700  1.00  0.00            
ATOM     37  O9  ACD     1      21.850  23.510  21.640  1.00  0.00            
ATOM     38  H18 ACD     1      21.120  24.050  21.950  1.00  0.00            
ATOM     39  C12 ACD     1      23.680  23.590  19.970  1.00  0.00            
ATOM     40  H19 ACD     1      24.420  23.400  20.760  1.00  0.00            
ATOM     41  O10 ACD     1      23.330  22.390  19.240  1.00  0.00            
ATOM     42  H20 ACD     1      23.330  21.660  19.860  1.00  0.00            
ATOM     43  C13 ACD     1      24.340  24.530  19.030  1.00  0.00            
ATOM     44  H21 ACD     1      25.210  23.960  18.700  1.00  0.00            
ATOM     45  O11 ACD     1      24.740  25.710  19.670  1.00  0.00            
ATOM     46  C14 ACD     1      23.670  26.530  20.290  1.00  0.00            
ATOM     47  H22 ACD     1      23.200  27.100  19.480  1.00  0.00            
ATOM     48  C15 ACD     1      24.420  27.580  21.250  1.00  0.00            
ATOM     49  H23 ACD     1      23.750  28.080  21.950  1.00  0.00            
ATOM     50  H24 ACD     1      25.060  26.940  21.870  1.00  0.00            
ATOM     51  O12 ACD     1      25.200  28.530  20.530  1.00  0.00            
ATOM     52  H25 ACD     1      25.780  28.950  21.170  1.00  0.00            
ATOM     53  O13 ACD     1      23.490  24.930  17.940  1.00  0.00            
ATOM     54  C16 ACD     1      23.650  24.250  16.680  1.00  0.00            
ATOM     55  H26 ACD     1      24.300  23.380  16.870  1.00  0.00            
ATOM     56  C17 ACD     1      22.300  23.780  16.180  1.00  0.00            
ATOM     57  H27 ACD     1      21.600  24.620  16.240  1.00  0.00            
ATOM     58  O14 ACD     1      21.830  22.630  16.990  1.00  0.00            
ATOM     59  H28 ACD     1      22.310  22.440  17.800  1.00  0.00            
ATOM     60  C18 ACD     1      22.280  23.390  14.700  1.00  0.00            
ATOM     61  H29 ACD     1      22.890  22.500  14.510  1.00  0.00            
ATOM     62  O15 ACD     1      20.940  23.220  14.270  1.00  0.00            
ATOM     63  H30 ACD     1      20.620  22.570  14.900  1.00  0.00            
ATOM     64  C19 ACD     1      22.940  24.490  13.970  1.00  0.00            
ATOM     65  H31 ACD     1      23.220  24.170  12.960  1.00  0.00            
ATOM     66  O16 ACD     1      24.320  24.680  14.450  1.00  0.00            
ATOM     67  C20 ACD     1      24.420  25.180  15.750  1.00  0.00            
ATOM     68  H32 ACD     1      24.060  26.220  15.770  1.00  0.00            
ATOM     69  C21 ACD     1      25.960  25.290  16.040  1.00  0.00            
ATOM     70  H33 ACD     1      26.210  25.410  17.100  1.00  0.00            
ATOM     71  H34 ACD     1      26.370  24.290  15.870  1.00  0.00            
ATOM     72  O17 ACD     1      26.590  26.270  15.300  1.00  0.00            
ATOM     73  H35 ACD     1      26.260  26.200  14.400  1.00  0.00            
ATOM     74  O18 ACD     1      22.230  25.690  14.030  1.00  0.00            
ATOM     75  C22 ACD     1      21.900  26.440  12.920  1.00  0.00            
ATOM     76  H36 ACD     1      22.620  26.360  12.100  1.00  0.00            
ATOM     77  C23 ACD     1      20.630  25.910  12.270  1.00  0.00            
ATOM     78  H37 ACD     1      19.840  25.840  13.040  1.00  0.00            
ATOM     79  O19 ACD     1      20.820  24.660  11.670  1.00  0.00            
ATOM     80  H38 ACD     1      20.500  23.910  12.180  1.00  0.00            
ATOM     81  C24 ACD     1      20.230  26.910  11.190  1.00  0.00            
ATOM     82  H39 ACD     1      21.070  26.970  10.480  1.00  0.00            
ATOM     83  O20 ACD     1      19.040  26.570  10.520  1.00  0.00            
ATOM     84  H40 ACD     1      19.250  25.720  10.120  1.00  0.00            
ATOM     85  C25 ACD     1      19.970  28.290  11.900  1.00  0.00            
ATOM     86  H41 ACD     1      19.560  28.960  11.140  1.00  0.00            
ATOM     87  O21 ACD     1      21.190  28.720  12.410  1.00  0.00            
ATOM     88  C26 ACD     1      21.760  27.900  13.400  1.00  0.00            
ATOM     89  H42 ACD     1      21.130  27.850  14.290  1.00  0.00            
ATOM     90  C27 ACD     1      23.070  28.600  13.840  1.00  0.00            
ATOM     91  H43 ACD     1      22.860  29.580  14.290  1.00  0.00            
ATOM     92  H44 ACD     1      23.590  28.010  14.620  1.00  0.00            
ATOM     93  O22 ACD     1      23.970  28.820  12.710  1.00  0.00            
ATOM     94  H45 ACD     1      23.640  29.460  12.070  1.00  0.00            
ATOM     95  O23 ACD     1      19.010  28.220  13.000  1.00  0.00            
ATOM     96  C28 ACD     1      17.660  28.530  12.720  1.00  0.00            
ATOM     97  H46 ACD     1      17.580  28.790  11.660  1.00  0.00            
ATOM     98  C29 ACD     1      17.350  29.720  13.610  1.00  0.00            
ATOM     99  H47 ACD     1      17.930  29.640  14.540  1.00  0.00            
ATOM    100  O24 ACD     1      15.930  29.840  13.830  1.00  0.00            
ATOM    101  C30 ACD     1      17.860  31.030  13.020  1.00  0.00            
ATOM    102  H48 ACD     1      17.500  31.820  13.690  1.00  0.00            
ATOM    103  H49 ACD     1      18.950  31.020  13.110  1.00  0.00            
ATOM    104  O25 ACD     1      17.310  31.180  11.730  1.00  0.00            
ATOM    105  H50 ACD     1      16.350  31.190  11.840  1.00  0.00            
ATOM    106  C31 ACD     1      16.830  27.270  13.090  1.00  0.00            
ATOM    107  H51 ACD     1      17.300  26.810  13.980  1.00  0.00            
ATOM    108  O26 ACD     1      16.930  26.350  11.950  1.00  0.00            
ATOM    109  H52 ACD     1      17.760  26.540  11.510  1.00  0.00            
ATOM    110  C32 ACD     1      15.410  27.580  13.420  1.00  0.00            
ATOM    111  H53 ACD     1      14.910  27.920  12.500  1.00  0.00            
ATOM    112  O27 ACD     1      14.640  26.480  13.950  1.00  0.00            
ATOM    113  H54 ACD     1      14.820  25.740  13.350  1.00  0.00            
ATOM    114  C33 ACD     1      15.300  28.750  14.450  1.00  0.00            
ATOM    115  H55 ACD     1      14.240  28.950  14.650  1.00  0.00            
ATOM    116  O28 ACD     1      16.050  28.340  15.580  1.00  0.00            
ATOM    117  C34 ACD     1      15.460  28.620  16.840  1.00  0.00            
ATOM    118  H56 ACD     1      14.410  28.930  16.830  1.00  0.00            
ATOM    119  C35 ACD     1      15.530  27.250  17.520  1.00  0.00            
ATOM    120  H57 ACD     1      16.560  26.880  17.430  1.00  0.00            
ATOM    121  O29 ACD     1      14.640  26.310  16.880  1.00  0.00            
ATOM    122  H58 ACD     1      14.730  26.160  15.940  1.00  0.00            
ATOM    123  C36 ACD     1      15.170  27.330  19.040  1.00  0.00            
ATOM    124  H59 ACD     1      14.130  27.650  19.210  1.00  0.00            
ATOM    125  O30 ACD     1      15.250  26.040  19.560  1.00  0.00            
ATOM    126  H60 ACD     1      15.360  25.410  18.840  1.00  0.00            
ATOM    127  O1  FY5     2      19.250  23.290  18.940  1.00  0.00            
ATOM    128  C1  FY5     2      19.130  24.020  17.990  1.00  0.00            
ATOM    129  C2  FY5     2      19.790  25.270  17.870  1.00  0.00            
ATOM    130  C3  FY5     2      19.590  26.100  16.790  1.00  0.00            
ATOM    131  C4  FY5     2      20.250  27.370  16.720  1.00  0.00            
ATOM    132  C5  FY5     2      19.520  28.510  16.180  1.00  0.00            
ATOM    133  C6  FY5     2      20.110  29.800  16.100  1.00  0.00            
ATOM    134  C7  FY5     2      21.460  29.970  16.470  1.00  0.00            
ATOM    135  C8  FY5     2      22.190  28.890  17.030  1.00  0.00            
ATOM    136  C9  FY5     2      21.560  27.610  17.150  1.00  0.00            
ATOM    137  O2  FY5     2      18.810  25.740  15.770  1.00  0.00            
ATOM    138  C10 FY5     2      18.240  24.510  15.750  1.00  0.00            
ATOM    139  C11 FY5     2      17.620  24.100  14.610  1.00  0.00            
ATOM    140  C12 FY5     2      17.020  22.870  14.480  1.00  0.00            
ATOM    141  O3  FY5     2      16.280  22.570  13.440  1.00  0.00            
ATOM    142  C13 FY5     2      17.030  22.020  15.570  1.00  0.00            
ATOM    143  O4  FY5     2      16.270  20.840  15.490  1.00  0.00            
ATOM    144  C14 FY5     2      17.740  22.370  16.740  1.00  0.00            
ATOM    145  O5  FY5     2      17.890  21.460  17.630  1.00  0.00            
ATOM    146  C15 FY5     2      18.380  23.590  16.780  1.00  0.00            
ATOM    147  H1  FY5     2      20.330  25.630  18.730  1.00  0.00            
ATOM    148  H2  FY5     2      18.470  28.390  15.930  1.00  0.00            
ATOM    149  H3  FY5     2      19.430  30.570  15.720  1.00  0.00            
ATOM    150  H4  FY5     2      21.920  30.950  16.420  1.00  0.00            
ATOM    151  H5  FY5     2      23.260  29.000  17.160  1.00  0.00            
ATOM    152  H6  FY5     2      22.130  26.770  17.540  1.00  0.00            
ATOM    153  H7  FY5     2      17.620  24.760  13.750  1.00  0.00            
ATOM    154  H8  FY5     2      15.810  21.730  13.590  1.00  0.00            
ATOM    155  H9  FY5     2      16.800  20.220  16.020  1.00  0.00            
ATOM    156  H10 FY5     2      18.480  21.810  18.320  1.00  0.00            
TER
ENDMDL
MODEL        1
ATOM      1  H1  ACD     1      29.350  35.230  18.700  1.00  0.00            
ATOM      2  O1  ACD     1      29.760  34.510  18.210  1.00  0.00            
ATOM      3  C1  ACD     1      30.130  35.190  16.940  1.00  0.00            
ATOM      4  H2  ACD     1      30.280  34.520  16.090  1.00  0.00            
ATOM      5  H3  ACD     1      31.060  35.740  17.140  1.00  0.00            
ATOM      6  C2  ACD     1      29.050  36.140  16.570  1.00  0.00            
ATOM      7  H4  ACD     1      28.160  35.510  16.440  1.00  0.00            
ATOM      8  O2  ACD     1      28.900  37.030  17.750  1.00  0.00            
ATOM      9  C3  ACD     1      27.870  37.990  17.600  1.00  0.00            
ATOM     10  H5  ACD     1      27.860  38.630  18.500  1.00  0.00            
ATOM     11  O3  ACD     1      26.570  37.400  17.390  1.00  0.00            
ATOM     12  C4  ACD     1      25.730  37.220  18.570  1.00  0.00            
ATOM     13  H6  ACD     1      26.210  37.300  19.560  1.00  0.00            
ATOM     14  C5  ACD     1      24.590  38.330  18.470  1.00  0.00            
ATOM     15  H7  ACD     1      24.200  38.240  17.450  1.00  0.00            
ATOM     16  O4  ACD     1      25.120  39.700  18.650  1.00  0.00            
ATOM     17  H8  ACD     1      24.380  40.300  18.740  1.00  0.00            
ATOM     18  C6  ACD     1      23.470  38.020  19.470  1.00  0.00            
ATOM     19  H9  ACD     1      23.790  38.130  20.520  1.00  0.00            
ATOM     20  O5  ACD     1      22.310  38.890  19.330  1.00  0.00            
ATOM     21  H10 ACD     1      21.870  38.590  18.530  1.00  0.00            
ATOM     22  C7  ACD     1      22.950  36.580  19.280  1.00  0.00            
ATOM     23  H11 ACD     1      22.180  36.370  20.020  1.00  0.00            
ATOM     24  O6  ACD     1      24.040  35.620  19.460  1.00  0.00            
ATOM     25  C8  ACD     1      25.170  35.780  18.550  1.00  0.00            
ATOM     26  H12 ACD     1      24.900  35.480  17.530  1.00  0.00            
ATOM     27  C9  ACD     1      26.270  34.840  18.860  1.00  0.00            
ATOM     28  H13 ACD     1      27.200  35.130  18.360  1.00  0.00            
ATOM     29  H14 ACD     1      26.440  34.890  19.950  1.00  0.00            
ATOM     30  O7  ACD     1      25.680  33.480  18.530  1.00  0.00            
ATOM     31  H15 ACD     1      26.390  32.840  18.500  1.00  0.00            
ATOM     32  O8  ACD     1      22.370  36.580  17.980  1.00  0.00            
ATOM     33  C10 ACD     1      21.230  35.740  17.650  1.00  0.00            
ATOM     34  H16 ACD     1      20.520  35.710  18.500  1.00  0.00            
ATOM     35  C11 ACD     1      20.490  36.420  16.540  1.00  0.00            
ATOM     36  H17 ACD     1      21.260  36.750  15.830  1.00  0.00            
ATOM     37  O9  ACD     1      19.690  37.540  16.970  1.00  0.00            
ATOM     38  H18 ACD     1      19.820  38.270  16.360  1.00  0.00            
ATOM     39  C12 ACD     1      19.500  35.490  15.860  1.00  0.00            
ATOM     40  H19 ACD     1      18.770  35.210  16.620  1.00  0.00            
ATOM     41  O10 ACD     1      18.860  36.140  14.710  1.00  0.00            
ATOM     42  H20 ACD     1      19.470  36.690  14.220  1.00  0.00            
ATOM     43  C13 ACD     1      20.210  34.270  15.330  1.00  0.00            
ATOM     44  H21 ACD     1      19.680  33.430  14.870  1.00  0.00            
ATOM     45  O11 ACD     1      20.800  33.590  16.540  1.00  0.00            
ATOM     46  C14 ACD     1      21.660  34.340  17.320  1.00  0.00            
ATOM     47  H22 ACD     1      22.590  34.300  16.750  1.00  0.00            
ATOM     48  C15 ACD     1      22.030  33.500  18.570  1.00  0.00            
ATOM     49  H23 ACD     1      22.260  34.190  19.390  1.00  0.00            
ATOM     50  H24 ACD     1      21.130  32.950  18.910  1.00  0.00            
ATOM     51  O12 ACD     1      23.050  32.490  18.340  1.00  0.00            
ATOM     52  H25 ACD     1      23.930  32.850  18.240  1.00  0.00            
ATOM     53  O13 ACD     1      21.330  34.630  14.410  1.00  0.00            
ATOM     54  C16 ACD     1      21.240  34.310  13.060  1.00  0.00            
ATOM     55  H26 ACD     1      20.210  33.980  12.830  1.00  0.00            
ATOM     56  C17 ACD     1      21.520  35.630  12.360  1.00  0.00            
ATOM     57  H27 ACD     1      22.500  35.990  12.690  1.00  0.00            
ATOM     58  O14 ACD     1      20.480  36.620  12.640  1.00  0.00            
ATOM     59  H28 ACD     1      20.570  37.360  12.030  1.00  0.00            
ATOM     60  C18 ACD     1      21.690  35.420  10.770  1.00  0.00            
ATOM     61  H29 ACD     1      20.710  35.160  10.340  1.00  0.00            
ATOM     62  O15 ACD     1      22.330  36.600  10.150  1.00  0.00            
ATOM     63  H30 ACD     1      23.140  36.290   9.720  1.00  0.00            
ATOM     64  C19 ACD     1      22.690  34.210  10.570  1.00  0.00            
ATOM     65  H31 ACD     1      22.660  33.980   9.500  1.00  0.00            
ATOM     66  O16 ACD     1      22.240  33.080  11.350  1.00  0.00            
ATOM     67  C20 ACD     1      22.220  33.200  12.740  1.00  0.00            
ATOM     68  H32 ACD     1      23.210  33.480  13.100  1.00  0.00            
ATOM     69  C21 ACD     1      21.670  31.860  13.380  1.00  0.00            
ATOM     70  H33 ACD     1      21.500  32.040  14.450  1.00  0.00            
ATOM     71  H34 ACD     1      20.720  31.670  12.870  1.00  0.00            
ATOM     72  O17 ACD     1      22.500  30.710  13.140  1.00  0.00            
ATOM     73  H35 ACD     1      22.510  30.550  12.200  1.00  0.00            
ATOM     74  O18 ACD     1      23.960  34.560  11.030  1.00  0.00            
ATOM     75  C22 ACD     1      25.070  34.030  10.310  1.00  0.00            
ATOM     76  H36 ACD     1      24.760  33.190   9.670  1.00  0.00            
ATOM     77  C23 ACD     1      25.650  35.200   9.480  1.00  0.00            
ATOM     78  H37 ACD     1      25.940  35.980  10.200  1.00  0.00            
ATOM     79  O19 ACD     1      24.650  35.790   8.710  1.00  0.00            
ATOM     80  H38 ACD     1      24.440  35.220   7.970  1.00  0.00            
ATOM     81  C24 ACD     1      26.880  34.810   8.740  1.00  0.00            
ATOM     82  H39 ACD     1      26.710  33.960   8.070  1.00  0.00            
ATOM     83  O20 ACD     1      27.370  35.940   8.080  1.00  0.00            
ATOM     84  H40 ACD     1      27.690  36.600   8.690  1.00  0.00            
ATOM     85  C25 ACD     1      27.880  34.280   9.650  1.00  0.00            
ATOM     86  H41 ACD     1      28.790  34.030   9.080  1.00  0.00            
ATOM     87  O21 ACD     1      27.350  33.170  10.280  1.00  0.00            
ATOM     88  C26 ACD     1      26.190  33.410  11.150  1.00  0.00            
ATOM     89  H42 ACD     1      26.560  34.210  11.810  1.00  0.00            
ATOM     90  C27 ACD     1      25.820  32.160  11.890  1.00  0.00            
ATOM     91  H43 ACD     1      26.630  31.890  12.590  1.00  0.00            
ATOM     92  H44 ACD     1      24.930  32.290  12.530  1.00  0.00            
ATOM     93  O22 ACD     1      25.520  31.090  10.980  1.00  0.00            
ATOM     94  H45 ACD     1      26.320  30.810  10.540  1.00  0.00            
ATOM     95  O23 ACD     1      28.380  35.340  10.560  1.00  0.00            
ATOM     96  C28 ACD     1      29.810  35.380  10.920  1.00  0.00            
ATOM     97  H46 ACD     1      30.480  35.160  10.080  1.00  0.00            
ATOM     98  C29 ACD     1      29.990  34.340  12.040  1.00  0.00            
ATOM     99  H47 ACD     1      29.020  34.300  12.560  1.00  0.00            
ATOM    100  O24 ACD     1      30.960  34.720  12.990  1.00  0.00            
ATOM    101  C30 ACD     1      30.360  32.970  11.460  1.00  0.00            
ATOM    102  H48 ACD     1      30.710  32.280  12.250  1.00  0.00            
ATOM    103  H49 ACD     1      29.460  32.540  11.000  1.00  0.00            
ATOM    104  O25 ACD     1      31.350  33.100  10.400  1.00  0.00            
ATOM    105  H50 ACD     1      31.980  33.740  10.750  1.00  0.00            
ATOM    106  C31 ACD     1      30.020  36.800  11.350  1.00  0.00            
ATOM    107  H51 ACD     1      29.120  37.130  11.890  1.00  0.00            
ATOM    108  O26 ACD     1      30.080  37.770  10.310  1.00  0.00            
ATOM    109  H52 ACD     1      29.270  37.740   9.780  1.00  0.00            
ATOM    110  C32 ACD     1      31.070  37.040  12.420  1.00  0.00            
ATOM    111  H53 ACD     1      32.020  36.830  11.900  1.00  0.00            
ATOM    112  O27 ACD     1      31.080  38.330  13.060  1.00  0.00            
ATOM    113  H54 ACD     1      30.300  38.500  13.600  1.00  0.00            
ATOM    114  C33 ACD     1      30.900  36.050  13.570  1.00  0.00            
ATOM    115  H55 ACD     1      31.690  36.180  14.310  1.00  0.00            
ATOM    116  O28 ACD     1      29.600  36.140  14.210  1.00  0.00            
ATOM    117  C34 ACD     1      29.380  36.950  15.380  1.00  0.00            
ATOM    118  H56 ACD     1      30.340  37.460  15.560  1.00  0.00            
ATOM    119  C35 ACD     1      28.280  38.010  15.130  1.00  0.00            
ATOM    120  H57 ACD     1      27.340  37.460  15.000  1.00  0.00            
ATOM    121  O29 ACD     1      28.600  38.910  14.090  1.00  0.00            
ATOM    122  H58 ACD     1      27.970  39.630  14.020  1.00  0.00            
ATOM    123  C36 ACD     1      28.140  38.790  16.370  1.00  0.00            
ATOM    124  H59 ACD     1      29.110  39.300  16.510  1.00  0.00            
ATOM    125  O30 ACD     1      27.150  39.800  16.270  1.00  0.00            
ATOM    126  H60 ACD     1      26.360  39.250  16.350  1.00  0.00            
ATOM    127  O1  FY5     2      22.930  39.000  15.420  1.00  0.00            
ATOM    128  C1  FY5     2      23.550  38.390  14.580  1.00  0.00            
ATOM    129  C2  FY5     2      24.050  37.100  14.900  1.00  0.00            
ATOM    130  C3  FY5     2      24.900  36.520  14.010  1.00  0.00            
ATOM    131  C4  FY5     2      25.420  35.200  14.360  1.00  0.00            
ATOM    132  C5  FY5     2      26.770  34.850  14.060  1.00  0.00            
ATOM    133  C6  FY5     2      27.350  33.670  14.550  1.00  0.00            
ATOM    134  C7  FY5     2      26.520  32.730  15.190  1.00  0.00            
ATOM    135  C8  FY5     2      25.130  32.990  15.430  1.00  0.00            
ATOM    136  C9  FY5     2      24.640  34.190  14.970  1.00  0.00            
ATOM    137  O2  FY5     2      25.260  37.070  12.780  1.00  0.00            
ATOM    138  C10 FY5     2      24.730  38.250  12.400  1.00  0.00            
ATOM    139  C11 FY5     2      25.030  38.760  11.160  1.00  0.00            
ATOM    140  C12 FY5     2      24.490  39.890  10.750  1.00  0.00            
ATOM    141  O3  FY5     2      24.800  40.200   9.490  1.00  0.00            
ATOM    142  C13 FY5     2      23.510  40.590  11.520  1.00  0.00            
ATOM    143  O4  FY5     2      22.820  41.730  11.010  1.00  0.00            
ATOM    144  C14 FY5     2      23.260  40.100  12.780  1.00  0.00            
ATOM    145  O5  FY5     2      22.430  40.780  13.580  1.00  0.00            
ATOM    146  C15 FY5     2      23.820  38.910  13.180  1.00  0.00            
ATOM    147  H1  FY5     2      23.560  36.730  15.790  1.00  0.00            
ATOM    148  H2  FY5     2      27.340  35.640  13.580  1.00  0.00            
ATOM    149  H3  FY5     2      28.350  33.410  14.240  1.00  0.00            
ATOM    150  H4  FY5     2      26.980  31.830  15.560  1.00  0.00            
ATOM    151  H5  FY5     2      24.540  32.250  15.960  1.00  0.00            
ATOM    152  H6  FY5     2      23.600  34.440  15.170  1.00  0.00            
ATOM    153  H7  FY5     2      25.610  38.260  10.390  1.00  0.00            
ATOM    154  H8  FY5     2      24.330  41.050   9.410  1.00  0.00            
ATOM    155  H9  FY5     2      22.370  42.070  11.800  1.00  0.00            
ATOM    156  H10 FY5     2      22.670  40.410  14.450  1.00  0.00            
TER
ENDMDL
MODEL        1
ATOM      1  H1  ACD     1      33.100  33.360  17.240  1.00  0.00            
ATOM      2  O1  ACD     1      33.180  34.310  17.100  1.00  0.00            
ATOM      3  C1  ACD     1      33.680  34.850  18.260  1.00  0.00            
ATOM      4  H2  ACD     1      33.410  35.910  18.270  1.00  0.00            
ATOM      5  H3  ACD     1      34.770  34.790  18.370  1.00  0.00            
ATOM      6  C2  ACD     1      33.160  34.170  19.450  1.00  0.00            
ATOM      7  H4  ACD     1      32.070  34.300  19.440  1.00  0.00            
ATOM      8  O2  ACD     1      33.380  32.700  19.430  1.00  0.00            
ATOM      9  C3  ACD     1      32.870  32.060  20.630  1.00  0.00            
ATOM     10  H5  ACD     1      33.040  30.990  20.500  1.00  0.00            
ATOM     11  O3  ACD     1      31.440  32.310  20.820  1.00  0.00            
ATOM     12  C4  ACD     1      30.590  31.200  20.450  1.00  0.00            
ATOM     13  H6  ACD     1      31.220  30.410  20.020  1.00  0.00            
ATOM     14  C5  ACD     1      30.010  30.630  21.680  1.00  0.00            
ATOM     15  H7  ACD     1      29.600  31.470  22.240  1.00  0.00            
ATOM     16  O4  ACD     1      31.080  30.070  22.500  1.00  0.00            
ATOM     17  H8  ACD     1      31.830  30.670  22.400  1.00  0.00            
ATOM     18  C6  ACD     1      28.850  29.630  21.490  1.00  0.00            
ATOM     19  H9  ACD     1      29.200  28.620  21.250  1.00  0.00            
ATOM     20  O5  ACD     1      28.080  29.580  22.630  1.00  0.00            
ATOM     21  H10 ACD     1      27.300  30.090  22.390  1.00  0.00            
ATOM     22  C7  ACD     1      27.910  30.060  20.360  1.00  0.00            
ATOM     23  H11 ACD     1      27.270  29.230  20.030  1.00  0.00            
ATOM     24  O6  ACD     1      28.680  30.550  19.230  1.00  0.00            
ATOM     25  C8  ACD     1      29.560  31.620  19.430  1.00  0.00            
ATOM     26  H12 ACD     1      28.940  32.450  19.790  1.00  0.00            
ATOM     27  C9  ACD     1      30.230  32.060  18.140  1.00  0.00            
ATOM     28  H13 ACD     1      30.980  32.840  18.340  1.00  0.00            
ATOM     29  H14 ACD     1      30.720  31.160  17.740  1.00  0.00            
ATOM     30  O7  ACD     1      29.150  32.430  17.260  1.00  0.00            
ATOM     31  H15 ACD     1      28.540  31.740  16.970  1.00  0.00            
ATOM     32  O8  ACD     1      27.060  31.080  20.870  1.00  0.00            
ATOM     33  C10 ACD     1      25.620  30.930  20.640  1.00  0.00            
ATOM     34  H16 ACD     1      25.430  29.940  20.210  1.00  0.00            
ATOM     35  C11 ACD     1      24.830  30.910  21.990  1.00  0.00            
ATOM     36  H17 ACD     1      25.340  31.590  22.680  1.00  0.00            
ATOM     37  O9  ACD     1      24.820  29.520  22.420  1.00  0.00            
ATOM     38  H18 ACD     1      24.970  29.430  23.370  1.00  0.00            
ATOM     39  C12 ACD     1      23.420  31.530  21.990  1.00  0.00            
ATOM     40  H19 ACD     1      22.730  30.850  21.480  1.00  0.00            
ATOM     41  O10 ACD     1      22.960  31.750  23.310  1.00  0.00            
ATOM     42  H20 ACD     1      23.400  32.570  23.530  1.00  0.00            
ATOM     43  C13 ACD     1      23.460  32.860  21.320  1.00  0.00            
ATOM     44  H21 ACD     1      22.470  33.330  21.350  1.00  0.00            
ATOM     45  O11 ACD     1      23.750  32.530  19.920  1.00  0.00            
ATOM     46  C14 ACD     1      25.110  32.040  19.630  1.00  0.00            
ATOM     47  H22 ACD     1      25.740  32.930  19.750  1.00  0.00            
ATOM     48  C15 ACD     1      25.260  31.690  18.190  1.00  0.00            
ATOM     49  H23 ACD     1      26.220  31.180  18.040  1.00  0.00            
ATOM     50  H24 ACD     1      24.420  31.010  17.980  1.00  0.00            
ATOM     51  O12 ACD     1      24.990  32.820  17.390  1.00  0.00            
ATOM     52  H25 ACD     1      25.020  32.620  16.450  1.00  0.00            
ATOM     53  O13 ACD     1      24.470  33.750  21.830  1.00  0.00            
ATOM     54  C16 ACD     1      24.110  34.740  22.700  1.00  0.00            
ATOM     55  H26 ACD     1      23.090  34.620  23.080  1.00  0.00            
ATOM     56  C17 ACD     1      25.000  34.580  23.900  1.00  0.00            
ATOM     57  H27 ACD     1      26.030  34.540  23.530  1.00  0.00            
ATOM     58  O14 ACD     1      24.640  33.440  24.630  1.00  0.00            
ATOM     59  H28 ACD     1      25.130  33.370  25.450  1.00  0.00            
ATOM     60  C18 ACD     1      24.980  35.790  24.770  1.00  0.00            
ATOM     61  H29 ACD     1      23.990  35.740  25.260  1.00  0.00            
ATOM     62  O15 ACD     1      25.890  35.790  25.860  1.00  0.00            
ATOM     63  H30 ACD     1      25.880  34.940  26.300  1.00  0.00            
ATOM     64  C19 ACD     1      25.200  37.040  23.900  1.00  0.00            
ATOM     65  H31 ACD     1      25.020  37.920  24.530  1.00  0.00            
ATOM     66  O16 ACD     1      24.240  37.170  22.910  1.00  0.00            
ATOM     67  C20 ACD     1      24.240  36.090  21.970  1.00  0.00            
ATOM     68  H32 ACD     1      25.180  35.960  21.410  1.00  0.00            
ATOM     69  C21 ACD     1      23.120  36.320  21.000  1.00  0.00            
ATOM     70  H33 ACD     1      23.220  37.340  20.600  1.00  0.00            
ATOM     71  H34 ACD     1      23.400  35.590  20.230  1.00  0.00            
ATOM     72  O17 ACD     1      21.830  36.090  21.390  1.00  0.00            
ATOM     73  H35 ACD     1      21.310  35.880  20.610  1.00  0.00            
ATOM     74  O18 ACD     1      26.540  37.050  23.380  1.00  0.00            
ATOM     75  C22 ACD     1      27.210  38.250  23.260  1.00  0.00            
ATOM     76  H36 ACD     1      26.510  39.030  23.590  1.00  0.00            
ATOM     77  C23 ACD     1      28.470  38.030  24.200  1.00  0.00            
ATOM     78  H37 ACD     1      29.030  37.140  23.900  1.00  0.00            
ATOM     79  O19 ACD     1      28.080  37.870  25.610  1.00  0.00            
ATOM     80  H38 ACD     1      27.400  37.200  25.690  1.00  0.00            
ATOM     81  C24 ACD     1      29.420  39.220  24.070  1.00  0.00            
ATOM     82  H39 ACD     1      28.810  40.000  24.540  1.00  0.00            
ATOM     83  O20 ACD     1      30.580  39.220  24.900  1.00  0.00            
ATOM     84  H40 ACD     1      31.270  38.860  24.330  1.00  0.00            
ATOM     85  C25 ACD     1      29.770  39.580  22.650  1.00  0.00            
ATOM     86  H41 ACD     1      30.170  40.600  22.570  1.00  0.00            
ATOM     87  O21 ACD     1      28.630  39.620  21.720  1.00  0.00            
ATOM     88  C26 ACD     1      27.620  38.500  21.760  1.00  0.00            
ATOM     89  H42 ACD     1      28.050  37.600  21.300  1.00  0.00            
ATOM     90  C27 ACD     1      26.370  38.920  21.010  1.00  0.00            
ATOM     91  H43 ACD     1      25.660  38.080  21.090  1.00  0.00            
ATOM     92  H44 ACD     1      25.990  39.850  21.450  1.00  0.00            
ATOM     93  O22 ACD     1      26.730  38.970  19.620  1.00  0.00            
ATOM     94  H45 ACD     1      27.690  38.990  19.550  1.00  0.00            
ATOM     95  O23 ACD     1      30.820  38.590  22.250  1.00  0.00            
ATOM     96  C28 ACD     1      32.090  38.980  21.820  1.00  0.00            
ATOM     97  H46 ACD     1      32.170  40.050  22.050  1.00  0.00            
ATOM     98  C29 ACD     1      32.170  38.700  20.360  1.00  0.00            
ATOM     99  H47 ACD     1      31.520  37.870  20.060  1.00  0.00            
ATOM    100  O24 ACD     1      33.540  38.370  19.980  1.00  0.00            
ATOM    101  C30 ACD     1      31.580  39.910  19.540  1.00  0.00            
ATOM    102  H48 ACD     1      31.570  39.660  18.470  1.00  0.00            
ATOM    103  H49 ACD     1      30.530  40.030  19.850  1.00  0.00            
ATOM    104  O25 ACD     1      32.280  41.100  19.700  1.00  0.00            
ATOM    105  H50 ACD     1      32.810  41.110  18.890  1.00  0.00            
ATOM    106  C31 ACD     1      33.020  38.190  22.680  1.00  0.00            
ATOM    107  H51 ACD     1      32.600  37.180  22.780  1.00  0.00            
ATOM    108  O26 ACD     1      33.100  38.820  23.950  1.00  0.00            
ATOM    109  H52 ACD     1      33.760  39.520  23.950  1.00  0.00            
ATOM    110  C32 ACD     1      34.350  37.940  22.090  1.00  0.00            
ATOM    111  H53 ACD     1      34.880  38.890  21.920  1.00  0.00            
ATOM    112  O27 ACD     1      35.140  37.070  22.840  1.00  0.00            
ATOM    113  H54 ACD     1      35.250  37.360  23.750  1.00  0.00            
ATOM    114  C33 ACD     1      34.150  37.280  20.740  1.00  0.00            
ATOM    115  H55 ACD     1      35.100  37.090  20.240  1.00  0.00            
ATOM    116  O28 ACD     1      33.320  36.150  20.800  1.00  0.00            
ATOM    117  C34 ACD     1      33.820  34.860  20.670  1.00  0.00            
ATOM    118  H56 ACD     1      34.910  34.960  20.550  1.00  0.00            
ATOM    119  C35 ACD     1      33.480  34.060  21.980  1.00  0.00            
ATOM    120  H57 ACD     1      32.440  34.160  22.310  1.00  0.00            
ATOM    121  O29 ACD     1      34.280  34.560  23.030  1.00  0.00            
ATOM    122  H58 ACD     1      34.290  35.520  22.920  1.00  0.00            
ATOM    123  C36 ACD     1      33.710  32.590  21.840  1.00  0.00            
ATOM    124  H59 ACD     1      34.750  32.330  21.610  1.00  0.00            
ATOM    125  O30 ACD     1      33.340  31.780  22.910  1.00  0.00            
ATOM    126  H60 ACD     1      33.210  32.260  23.730  1.00  0.00            
ATOM    127  O1  FY5     2      27.680  32.250  25.040  1.00  0.00            
ATOM    128  C1  FY5     2      28.410  33.010  24.450  1.00  0.00            
ATOM    129  C2  FY5     2      28.190  33.480  23.120  1.00  0.00            
ATOM    130  C3  FY5     2      29.000  34.410  22.580  1.00  0.00            
ATOM    131  C4  FY5     2      28.740  34.930  21.240  1.00  0.00            
ATOM    132  C5  FY5     2      29.690  35.620  20.480  1.00  0.00            
ATOM    133  C6  FY5     2      29.470  36.060  19.170  1.00  0.00            
ATOM    134  C7  FY5     2      28.330  35.710  18.460  1.00  0.00            
ATOM    135  C8  FY5     2      27.290  35.110  19.220  1.00  0.00            
ATOM    136  C9  FY5     2      27.510  34.750  20.600  1.00  0.00            
ATOM    137  O2  FY5     2      30.070  34.950  23.220  1.00  0.00            
ATOM    138  C10 FY5     2      30.330  34.560  24.490  1.00  0.00            
ATOM    139  C11 FY5     2      31.480  35.010  25.170  1.00  0.00            
ATOM    140  C12 FY5     2      31.670  34.840  26.500  1.00  0.00            
ATOM    141  O3  FY5     2      32.760  35.440  27.120  1.00  0.00            
ATOM    142  C13 FY5     2      30.790  34.000  27.220  1.00  0.00            
ATOM    143  O4  FY5     2      31.030  33.650  28.550  1.00  0.00            
ATOM    144  C14 FY5     2      29.790  33.320  26.550  1.00  0.00            
ATOM    145  O5  FY5     2      29.070  32.320  27.160  1.00  0.00            
ATOM    146  C15 FY5     2      29.570  33.630  25.170  1.00  0.00            
ATOM    147  H1  FY5     2      27.410  33.000  22.530  1.00  0.00            
ATOM    148  H2  FY5     2      30.660  35.860  20.910  1.00  0.00            
ATOM    149  H3  FY5     2      30.250  36.610  18.650  1.00  0.00            
ATOM    150  H4  FY5     2      28.160  35.930  17.410  1.00  0.00            
ATOM    151  H5  FY5     2      26.290  34.910  18.840  1.00  0.00            
ATOM    152  H6  FY5     2      26.700  34.350  21.200  1.00  0.00            
ATOM    153  H7  FY5     2      32.130  35.730  24.670  1.00  0.00            
ATOM    154  H8  FY5     2      32.790  35.030  28.000  1.00  0.00            
ATOM    155  H9  FY5     2      30.340  33.000  28.780  1.00  0.00            
ATOM    156  H10 FY5     2      28.470  32.120  26.420  1.00  0.00            
TER
ENDMDL
MODEL        1
ATOM      1  H1  ACD     1      20.850  31.870  18.710  1.00  0.00            
ATOM      2  O1  ACD     1      20.850  31.140  18.090  1.00  0.00            
ATOM      3  C1  ACD     1      21.890  31.380  17.140  1.00  0.00            
ATOM      4  H2  ACD     1      21.570  32.050  16.340  1.00  0.00            
ATOM      5  H3  ACD     1      22.060  30.470  16.550  1.00  0.00            
ATOM      6  C2  ACD     1      23.110  32.050  17.700  1.00  0.00            
ATOM      7  H4  ACD     1      23.740  32.330  16.840  1.00  0.00            
ATOM      8  O2  ACD     1      22.650  33.310  18.310  1.00  0.00            
ATOM      9  C3  ACD     1      23.760  34.090  18.790  1.00  0.00            
ATOM     10  H5  ACD     1      23.420  35.120  18.950  1.00  0.00            
ATOM     11  O3  ACD     1      24.860  34.190  17.910  1.00  0.00            
ATOM     12  C4  ACD     1      25.640  35.400  18.000  1.00  0.00            
ATOM     13  H6  ACD     1      25.360  35.980  18.890  1.00  0.00            
ATOM     14  C5  ACD     1      27.160  35.090  17.990  1.00  0.00            
ATOM     15  H7  ACD     1      27.260  34.290  17.240  1.00  0.00            
ATOM     16  O4  ACD     1      27.620  34.530  19.300  1.00  0.00            
ATOM     17  H8  ACD     1      27.020  33.930  19.750  1.00  0.00            
ATOM     18  C6  ACD     1      28.030  36.310  17.640  1.00  0.00            
ATOM     19  H9  ACD     1      27.800  37.000  18.470  1.00  0.00            
ATOM     20  O5  ACD     1      29.410  36.060  17.680  1.00  0.00            
ATOM     21  H10 ACD     1      29.620  36.000  18.620  1.00  0.00            
ATOM     22  C7  ACD     1      27.510  37.000  16.410  1.00  0.00            
ATOM     23  H11 ACD     1      28.070  37.920  16.250  1.00  0.00            
ATOM     24  O6  ACD     1      26.160  37.320  16.580  1.00  0.00            
ATOM     25  C8  ACD     1      25.270  36.190  16.730  1.00  0.00            
ATOM     26  H12 ACD     1      25.340  35.610  15.800  1.00  0.00            
ATOM     27  C9  ACD     1      23.770  36.630  16.690  1.00  0.00            
ATOM     28  H13 ACD     1      23.500  36.990  15.690  1.00  0.00            
ATOM     29  H14 ACD     1      23.170  35.720  16.790  1.00  0.00            
ATOM     30  O7  ACD     1      23.330  37.590  17.730  1.00  0.00            
ATOM     31  H15 ACD     1      22.370  37.600  17.680  1.00  0.00            
ATOM     32  O8  ACD     1      27.560  36.060  15.330  1.00  0.00            
ATOM     33  C10 ACD     1      28.110  36.530  14.090  1.00  0.00            
ATOM     34  H16 ACD     1      28.030  37.620  14.200  1.00  0.00            
ATOM     35  C11 ACD     1      29.650  36.270  14.140  1.00  0.00            
ATOM     36  H17 ACD     1      29.650  35.180  14.280  1.00  0.00            
ATOM     37  O9  ACD     1      30.160  37.020  15.250  1.00  0.00            
ATOM     38  H18 ACD     1      29.930  36.450  16.000  1.00  0.00            
ATOM     39  C12 ACD     1      30.230  36.590  12.760  1.00  0.00            
ATOM     40  H19 ACD     1      30.210  37.690  12.650  1.00  0.00            
ATOM     41  O10 ACD     1      31.630  36.170  12.900  1.00  0.00            
ATOM     42  H20 ACD     1      31.810  35.260  12.670  1.00  0.00            
ATOM     43  C13 ACD     1      29.480  35.830  11.680  1.00  0.00            
ATOM     44  H21 ACD     1      29.900  36.110  10.710  1.00  0.00            
ATOM     45  O11 ACD     1      28.140  36.140  11.660  1.00  0.00            
ATOM     46  C14 ACD     1      27.460  35.820  12.920  1.00  0.00            
ATOM     47  H22 ACD     1      27.460  34.740  13.140  1.00  0.00            
ATOM     48  C15 ACD     1      25.990  36.150  12.850  1.00  0.00            
ATOM     49  H23 ACD     1      25.440  35.710  12.010  1.00  0.00            
ATOM     50  H24 ACD     1      25.350  35.700  13.620  1.00  0.00            
ATOM     51  O12 ACD     1      25.770  37.580  12.990  1.00  0.00            
ATOM     52  H25 ACD     1      26.490  38.050  12.550  1.00  0.00            
ATOM     53  O13 ACD     1      29.710  34.450  11.860  1.00  0.00            
ATOM     54  C16 ACD     1      30.330  33.790  10.730  1.00  0.00            
ATOM     55  H26 ACD     1      30.750  34.460   9.970  1.00  0.00            
ATOM     56  C17 ACD     1      31.370  32.920  11.430  1.00  0.00            
ATOM     57  H27 ACD     1      30.860  32.740  12.390  1.00  0.00            
ATOM     58  O14 ACD     1      32.580  33.720  11.550  1.00  0.00            
ATOM     59  H28 ACD     1      33.220  33.140  11.990  1.00  0.00            
ATOM     60  C18 ACD     1      31.580  31.640  10.570  1.00  0.00            
ATOM     61  H29 ACD     1      31.980  32.070   9.640  1.00  0.00            
ATOM     62  O15 ACD     1      32.540  30.750  11.200  1.00  0.00            
ATOM     63  H30 ACD     1      32.090  30.390  11.970  1.00  0.00            
ATOM     64  C19 ACD     1      30.340  30.850  10.280  1.00  0.00            
ATOM     65  H31 ACD     1      30.490  29.980   9.640  1.00  0.00            
ATOM     66  O16 ACD     1      29.500  31.660   9.480  1.00  0.00            
ATOM     67  C20 ACD     1      29.120  32.940  10.180  1.00  0.00            
ATOM     68  H32 ACD     1      28.410  32.790  11.000  1.00  0.00            
ATOM     69  C21 ACD     1      28.410  33.730   9.090  1.00  0.00            
ATOM     70  H33 ACD     1      27.520  33.160   8.790  1.00  0.00            
ATOM     71  H34 ACD     1      27.980  34.630   9.550  1.00  0.00            
ATOM     72  O17 ACD     1      29.390  34.040   8.060  1.00  0.00            
ATOM     73  H35 ACD     1      29.570  33.200   7.630  1.00  0.00            
ATOM     74  O18 ACD     1      29.700  30.630  11.500  1.00  0.00            
ATOM     75  C22 ACD     1      29.630  29.380  12.140  1.00  0.00            
ATOM     76  H36 ACD     1      30.230  28.680  11.550  1.00  0.00            
ATOM     77  C23 ACD     1      30.180  29.600  13.550  1.00  0.00            
ATOM     78  H37 ACD     1      29.670  30.480  13.960  1.00  0.00            
ATOM     79  O19 ACD     1      31.580  29.820  13.520  1.00  0.00            
ATOM     80  H38 ACD     1      31.860  30.060  14.410  1.00  0.00            
ATOM     81  C24 ACD     1      29.800  28.440  14.520  1.00  0.00            
ATOM     82  H39 ACD     1      30.390  27.570  14.220  1.00  0.00            
ATOM     83  O20 ACD     1      30.080  28.820  15.840  1.00  0.00            
ATOM     84  H40 ACD     1      29.350  29.430  15.990  1.00  0.00            
ATOM     85  C25 ACD     1      28.360  28.060  14.500  1.00  0.00            
ATOM     86  H41 ACD     1      28.240  27.140  15.080  1.00  0.00            
ATOM     87  O21 ACD     1      28.050  27.800  13.160  1.00  0.00            
ATOM     88  C26 ACD     1      28.220  28.870  12.190  1.00  0.00            
ATOM     89  H42 ACD     1      27.560  29.710  12.460  1.00  0.00            
ATOM     90  C27 ACD     1      27.710  28.420  10.840  1.00  0.00            
ATOM     91  H43 ACD     1      26.730  27.940  10.940  1.00  0.00            
ATOM     92  H44 ACD     1      27.580  29.300  10.210  1.00  0.00            
ATOM     93  O22 ACD     1      28.570  27.480  10.170  1.00  0.00            
ATOM     94  H45 ACD     1      28.790  26.920  10.920  1.00  0.00            
ATOM     95  O23 ACD     1      27.370  28.980  15.010  1.00  0.00            
ATOM     96  C28 ACD     1      26.270  28.350  15.700  1.00  0.00            
ATOM     97  H46 ACD     1      25.890  27.410  15.290  1.00  0.00            
ATOM     98  C29 ACD     1      25.060  29.320  15.570  1.00  0.00            
ATOM     99  H47 ACD     1      25.350  30.350  15.840  1.00  0.00            
ATOM    100  O24 ACD     1      23.960  28.940  16.380  1.00  0.00            
ATOM    101  C30 ACD     1      24.490  29.420  14.200  1.00  0.00            
ATOM    102  H48 ACD     1      23.740  30.220  14.330  1.00  0.00            
ATOM    103  H49 ACD     1      25.210  29.850  13.500  1.00  0.00            
ATOM    104  O25 ACD     1      23.900  28.170  13.730  1.00  0.00            
ATOM    105  H50 ACD     1      23.270  27.770  14.340  1.00  0.00            
ATOM    106  C31 ACD     1      26.670  28.120  17.160  1.00  0.00            
ATOM    107  H51 ACD     1      27.200  29.030  17.430  1.00  0.00            
ATOM    108  O26 ACD     1      27.660  27.050  17.280  1.00  0.00            
ATOM    109  H52 ACD     1      27.840  26.910  18.220  1.00  0.00            
ATOM    110  C32 ACD     1      25.360  27.790  18.040  1.00  0.00            
ATOM    111  H53 ACD     1      24.950  26.810  17.740  1.00  0.00            
ATOM    112  O27 ACD     1      25.770  27.830  19.420  1.00  0.00            
ATOM    113  H54 ACD     1      26.350  28.590  19.580  1.00  0.00            
ATOM    114  C33 ACD     1      24.200  28.840  17.850  1.00  0.00            
ATOM    115  H55 ACD     1      23.300  28.560  18.400  1.00  0.00            
ATOM    116  O28 ACD     1      24.630  30.160  18.190  1.00  0.00            
ATOM    117  C34 ACD     1      23.770  31.170  18.810  1.00  0.00            
ATOM    118  H56 ACD     1      23.050  30.680  19.470  1.00  0.00            
ATOM    119  C35 ACD     1      24.680  31.920  19.710  1.00  0.00            
ATOM    120  H57 ACD     1      25.670  32.040  19.250  1.00  0.00            
ATOM    121  O29 ACD     1      24.770  31.160  20.950  1.00  0.00            
ATOM    122  H58 ACD     1      25.370  31.620  21.530  1.00  0.00            
ATOM    123  C36 ACD     1      24.170  33.390  20.080  1.00  0.00            
ATOM    124  H59 ACD     1      23.270  33.320  20.700  1.00  0.00            
ATOM    125  O30 ACD     1      25.170  34.090  20.760  1.00  0.00            
ATOM    126  H60 ACD     1      25.220  33.620  21.600  1.00  0.00            
ATOM    127  O1  FY5     2      28.500  31.840  18.870  1.00  0.00            
ATOM    128  C1  FY5     2      28.690  32.180  17.730  1.00  0.00            
ATOM    129  C2  FY5     2      27.770  31.830  16.690  1.00  0.00            
ATOM    130  C3  FY5     2      28.070  32.310  15.440  1.00  0.00            
ATOM    131  C4  FY5     2      26.910  32.390  14.540  1.00  0.00            
ATOM    132  C5  FY5     2      25.660  32.940  14.920  1.00  0.00            
ATOM    133  C6  FY5     2      24.590  33.120  14.040  1.00  0.00            
ATOM    134  C7  FY5     2      24.800  32.880  12.670  1.00  0.00            
ATOM    135  C8  FY5     2      26.070  32.420  12.240  1.00  0.00            
ATOM    136  C9  FY5     2      27.130  32.180  13.140  1.00  0.00            
ATOM    137  O2  FY5     2      29.180  32.930  15.040  1.00  0.00            
ATOM    138  C10 FY5     2      30.110  33.200  15.990  1.00  0.00            
ATOM    139  C11 FY5     2      31.290  33.830  15.670  1.00  0.00            
ATOM    140  C12 FY5     2      32.200  34.310  16.610  1.00  0.00            
ATOM    141  O3  FY5     2      33.260  35.030  16.230  1.00  0.00            
ATOM    142  C13 FY5     2      31.990  34.020  17.940  1.00  0.00            
ATOM    143  O4  FY5     2      32.840  34.330  18.950  1.00  0.00            
ATOM    144  C14 FY5     2      30.870  33.240  18.290  1.00  0.00            
ATOM    145  O5  FY5     2      30.650  32.970  19.630  1.00  0.00            
ATOM    146  C15 FY5     2      29.900  32.900  17.340  1.00  0.00            
ATOM    147  H1  FY5     2      26.790  31.520  17.050  1.00  0.00            
ATOM    148  H2  FY5     2      25.590  33.160  15.980  1.00  0.00            
ATOM    149  H3  FY5     2      23.570  33.340  14.350  1.00  0.00            
ATOM    150  H4  FY5     2      23.990  33.080  11.980  1.00  0.00            
ATOM    151  H5  FY5     2      26.200  32.290  11.170  1.00  0.00            
ATOM    152  H6  FY5     2      28.160  32.010  12.830  1.00  0.00            
ATOM    153  H7  FY5     2      31.530  34.120  14.650  1.00  0.00            
ATOM    154  H8  FY5     2      33.530  35.440  17.070  1.00  0.00            
ATOM    155  H9  FY5     2      32.410  34.000  19.760  1.00  0.00            
ATOM    156  H10 FY5     2      29.790  32.520  19.630  1.00  0.00            
TER
ENDMDL
MODEL        1
ATOM      1  H1  ACD     1      10.560  20.660  28.200  1.00  0.00            
ATOM      2  O1  ACD     1      11.260  20.180  28.660  1.00  0.00            
ATOM      3  C1  ACD     1      11.850  20.900  29.680  1.00  0.00            
ATOM      4  H2  ACD     1      12.520  20.370  30.370  1.00  0.00            
ATOM      5  H3  ACD     1      11.130  21.370  30.350  1.00  0.00            
ATOM      6  C2  ACD     1      12.570  22.090  29.100  1.00  0.00            
ATOM      7  H4  ACD     1      13.360  21.570  28.530  1.00  0.00            
ATOM      8  O2  ACD     1      11.760  22.910  28.180  1.00  0.00            
ATOM      9  C3  ACD     1      12.230  24.140  27.810  1.00  0.00            
ATOM     10  H5  ACD     1      11.390  24.490  27.200  1.00  0.00            
ATOM     11  O3  ACD     1      13.320  23.930  26.920  1.00  0.00            
ATOM     12  C4  ACD     1      13.180  24.090  25.500  1.00  0.00            
ATOM     13  H6  ACD     1      12.210  24.530  25.210  1.00  0.00            
ATOM     14  C5  ACD     1      14.220  25.070  25.090  1.00  0.00            
ATOM     15  H7  ACD     1      15.240  24.810  25.380  1.00  0.00            
ATOM     16  O4  ACD     1      13.880  26.330  25.760  1.00  0.00            
ATOM     17  H8  ACD     1      14.650  26.910  25.780  1.00  0.00            
ATOM     18  C6  ACD     1      14.280  25.190  23.600  1.00  0.00            
ATOM     19  H9  ACD     1      13.300  25.500  23.210  1.00  0.00            
ATOM     20  O5  ACD     1      15.230  26.100  23.200  1.00  0.00            
ATOM     21  H10 ACD     1      14.760  26.830  22.780  1.00  0.00            
ATOM     22  C7  ACD     1      14.530  23.850  22.940  1.00  0.00            
ATOM     23  H11 ACD     1      14.530  23.970  21.850  1.00  0.00            
ATOM     24  O6  ACD     1      13.540  22.890  23.320  1.00  0.00            
ATOM     25  C8  ACD     1      13.350  22.740  24.760  1.00  0.00            
ATOM     26  H12 ACD     1      14.190  22.190  25.200  1.00  0.00            
ATOM     27  C9  ACD     1      12.270  21.720  25.000  1.00  0.00            
ATOM     28  H13 ACD     1      12.500  20.890  24.320  1.00  0.00            
ATOM     29  H14 ACD     1      12.330  21.280  26.000  1.00  0.00            
ATOM     30  O7  ACD     1      10.970  22.230  24.660  1.00  0.00            
ATOM     31  H15 ACD     1      10.390  21.480  24.840  1.00  0.00            
ATOM     32  O8  ACD     1      15.810  23.210  23.370  1.00  0.00            
ATOM     33  C10 ACD     1      17.000  23.540  22.670  1.00  0.00            
ATOM     34  H16 ACD     1      16.850  24.280  21.870  1.00  0.00            
ATOM     35  C11 ACD     1      17.950  24.050  23.780  1.00  0.00            
ATOM     36  H17 ACD     1      17.950  23.390  24.650  1.00  0.00            
ATOM     37  O9  ACD     1      17.780  25.440  24.070  1.00  0.00            
ATOM     38  H18 ACD     1      16.860  25.650  23.920  1.00  0.00            
ATOM     39  C12 ACD     1      19.450  23.820  23.330  1.00  0.00            
ATOM     40  H19 ACD     1      19.630  24.550  22.530  1.00  0.00            
ATOM     41  O10 ACD     1      20.430  24.110  24.270  1.00  0.00            
ATOM     42  H20 ACD     1      20.210  24.930  24.710  1.00  0.00            
ATOM     43  C13 ACD     1      19.650  22.390  22.790  1.00  0.00            
ATOM     44  H21 ACD     1      20.730  22.360  22.580  1.00  0.00            
ATOM     45  O11 ACD     1      18.820  22.180  21.650  1.00  0.00            
ATOM     46  C14 ACD     1      17.450  22.230  22.050  1.00  0.00            
ATOM     47  H22 ACD     1      17.240  21.370  22.710  1.00  0.00            
ATOM     48  C15 ACD     1      16.680  21.840  20.770  1.00  0.00            
ATOM     49  H23 ACD     1      17.300  21.210  20.130  1.00  0.00            
ATOM     50  H24 ACD     1      15.830  21.250  21.140  1.00  0.00            
ATOM     51  O12 ACD     1      16.240  22.900  19.950  1.00  0.00            
ATOM     52  H25 ACD     1      15.610  22.620  19.280  1.00  0.00            
ATOM     53  O13 ACD     1      19.410  21.300  23.700  1.00  0.00            
ATOM     54  C16 ACD     1      20.460  20.420  24.190  1.00  0.00            
ATOM     55  H26 ACD     1      21.290  20.300  23.490  1.00  0.00            
ATOM     56  C17 ACD     1      20.990  20.980  25.500  1.00  0.00            
ATOM     57  H27 ACD     1      20.100  21.280  26.070  1.00  0.00            
ATOM     58  O14 ACD     1      21.810  22.140  25.240  1.00  0.00            
ATOM     59  H28 ACD     1      21.260  22.720  24.710  1.00  0.00            
ATOM     60  C18 ACD     1      21.880  20.040  26.290  1.00  0.00            
ATOM     61  H29 ACD     1      22.670  19.790  25.560  1.00  0.00            
ATOM     62  O15 ACD     1      22.360  20.470  27.610  1.00  0.00            
ATOM     63  H30 ACD     1      22.710  21.350  27.450  1.00  0.00            
ATOM     64  C19 ACD     1      21.150  18.720  26.390  1.00  0.00            
ATOM     65  H31 ACD     1      21.730  17.940  26.910  1.00  0.00            
ATOM     66  O16 ACD     1      20.750  18.190  25.150  1.00  0.00            
ATOM     67  C20 ACD     1      19.900  19.030  24.300  1.00  0.00            
ATOM     68  H32 ACD     1      18.910  19.100  24.750  1.00  0.00            
ATOM     69  C21 ACD     1      19.650  18.390  22.930  1.00  0.00            
ATOM     70  H33 ACD     1      19.160  17.430  23.110  1.00  0.00            
ATOM     71  H34 ACD     1      19.030  19.090  22.360  1.00  0.00            
ATOM     72  O17 ACD     1      20.920  18.140  22.390  1.00  0.00            
ATOM     73  H35 ACD     1      21.540  17.870  23.070  1.00  0.00            
ATOM     74  O18 ACD     1      19.920  19.040  27.070  1.00  0.00            
ATOM     75  C22 ACD     1      19.600  18.120  28.110  1.00  0.00            
ATOM     76  H36 ACD     1      20.170  17.190  27.970  1.00  0.00            
ATOM     77  C23 ACD     1      20.130  18.760  29.410  1.00  0.00            
ATOM     78  H37 ACD     1      20.010  19.840  29.320  1.00  0.00            
ATOM     79  O19 ACD     1      21.560  18.640  29.530  1.00  0.00            
ATOM     80  H38 ACD     1      21.990  19.180  28.870  1.00  0.00            
ATOM     81  C24 ACD     1      19.410  18.170  30.650  1.00  0.00            
ATOM     82  H39 ACD     1      19.600  17.090  30.710  1.00  0.00            
ATOM     83  O20 ACD     1      19.700  18.870  31.820  1.00  0.00            
ATOM     84  H40 ACD     1      19.420  19.780  31.710  1.00  0.00            
ATOM     85  C25 ACD     1      17.900  18.040  30.440  1.00  0.00            
ATOM     86  H41 ACD     1      17.500  17.430  31.250  1.00  0.00            
ATOM     87  O21 ACD     1      17.710  17.220  29.330  1.00  0.00            
ATOM     88  C26 ACD     1      18.120  17.820  28.070  1.00  0.00            
ATOM     89  H42 ACD     1      17.570  18.750  27.890  1.00  0.00            
ATOM     90  C27 ACD     1      17.790  16.980  26.840  1.00  0.00            
ATOM     91  H43 ACD     1      16.710  16.770  26.810  1.00  0.00            
ATOM     92  H44 ACD     1      18.080  17.580  25.960  1.00  0.00            
ATOM     93  O22 ACD     1      18.490  15.650  26.840  1.00  0.00            
ATOM     94  H45 ACD     1      17.860  14.970  26.590  1.00  0.00            
ATOM     95  O23 ACD     1      17.240  19.320  30.190  1.00  0.00            
ATOM     96  C28 ACD     1      16.700  19.920  31.320  1.00  0.00            
ATOM     97  H46 ACD     1      17.160  19.460  32.210  1.00  0.00            
ATOM     98  C29 ACD     1      15.180  19.610  31.310  1.00  0.00            
ATOM     99  H47 ACD     1      14.810  19.710  30.290  1.00  0.00            
ATOM    100  O24 ACD     1      14.620  20.550  32.280  1.00  0.00            
ATOM    101  C30 ACD     1      14.790  18.220  31.900  1.00  0.00            
ATOM    102  H48 ACD     1      15.330  17.440  31.360  1.00  0.00            
ATOM    103  H49 ACD     1      15.180  18.250  32.930  1.00  0.00            
ATOM    104  O25 ACD     1      13.350  18.020  31.890  1.00  0.00            
ATOM    105  H50 ACD     1      13.130  18.740  32.470  1.00  0.00            
ATOM    106  C31 ACD     1      17.090  21.350  31.180  1.00  0.00            
ATOM    107  H51 ACD     1      16.900  21.690  30.160  1.00  0.00            
ATOM    108  O26 ACD     1      18.520  21.330  31.520  1.00  0.00            
ATOM    109  H52 ACD     1      18.880  22.220  31.520  1.00  0.00            
ATOM    110  C32 ACD     1      16.270  22.280  32.070  1.00  0.00            
ATOM    111  H53 ACD     1      16.670  22.150  33.090  1.00  0.00            
ATOM    112  O27 ACD     1      16.480  23.670  31.710  1.00  0.00            
ATOM    113  H54 ACD     1      17.430  23.760  31.640  1.00  0.00            
ATOM    114  C33 ACD     1      14.790  21.900  31.860  1.00  0.00            
ATOM    115  H55 ACD     1      14.140  22.520  32.480  1.00  0.00            
ATOM    116  O28 ACD     1      14.530  22.190  30.460  1.00  0.00            
ATOM    117  C34 ACD     1      13.300  22.880  30.210  1.00  0.00            
ATOM    118  H56 ACD     1      12.650  22.990  31.080  1.00  0.00            
ATOM    119  C35 ACD     1      13.700  24.250  29.730  1.00  0.00            
ATOM    120  H57 ACD     1      14.510  24.100  29.010  1.00  0.00            
ATOM    121  O29 ACD     1      14.320  25.020  30.790  1.00  0.00            
ATOM    122  H58 ACD     1      15.160  24.570  30.970  1.00  0.00            
ATOM    123  C36 ACD     1      12.610  24.980  28.990  1.00  0.00            
ATOM    124  H59 ACD     1      11.780  25.200  29.670  1.00  0.00            
ATOM    125  O30 ACD     1      13.040  26.190  28.390  1.00  0.00            
ATOM    126  H60 ACD     1      13.430  26.010  27.530  1.00  0.00            
ATOM    127  O1  FY5     2      16.690  25.610  27.490  1.00  0.00            
ATOM    128  C1  FY5     2      17.190  24.500  27.600  1.00  0.00            
ATOM    129  C2  FY5     2      16.510  23.320  27.250  1.00  0.00            
ATOM    130  C3  FY5     2      17.090  22.100  27.340  1.00  0.00            
ATOM    131  C4  FY5     2      16.360  20.970  26.740  1.00  0.00            
ATOM    132  C5  FY5     2      16.530  20.540  25.400  1.00  0.00            
ATOM    133  C6  FY5     2      15.680  19.530  24.840  1.00  0.00            
ATOM    134  C7  FY5     2      14.620  18.990  25.660  1.00  0.00            
ATOM    135  C8  FY5     2      14.490  19.360  27.000  1.00  0.00            
ATOM    136  C9  FY5     2      15.310  20.410  27.480  1.00  0.00            
ATOM    137  O2  FY5     2      18.270  21.900  27.900  1.00  0.00            
ATOM    138  C10 FY5     2      18.990  23.040  28.270  1.00  0.00            
ATOM    139  C11 FY5     2      20.260  22.850  28.830  1.00  0.00            
ATOM    140  C12 FY5     2      21.070  23.920  29.170  1.00  0.00            
ATOM    141  O3  FY5     2      22.230  23.650  29.820  1.00  0.00            
ATOM    142  C13 FY5     2      20.600  25.230  28.870  1.00  0.00            
ATOM    143  O4  FY5     2      21.410  26.260  29.190  1.00  0.00            
ATOM    144  C14 FY5     2      19.290  25.410  28.360  1.00  0.00            
ATOM    145  O5  FY5     2      18.910  26.670  28.120  1.00  0.00            
ATOM    146  C15 FY5     2      18.500  24.290  28.100  1.00  0.00            
ATOM    147  H1  FY5     2      15.540  23.280  26.770  1.00  0.00            
ATOM    148  H2  FY5     2      17.300  21.030  24.800  1.00  0.00            
ATOM    149  H3  FY5     2      15.950  19.150  23.860  1.00  0.00            
ATOM    150  H4  FY5     2      14.000  18.180  25.280  1.00  0.00            
ATOM    151  H5  FY5     2      13.720  18.880  27.610  1.00  0.00            
ATOM    152  H6  FY5     2      15.170  20.730  28.510  1.00  0.00            
ATOM    153  H7  FY5     2      20.600  21.840  29.000  1.00  0.00            
ATOM    154  H8  FY5     2      22.470  24.570  30.010  1.00  0.00            
ATOM    155  H9  FY5     2      20.980  27.060  28.840  1.00  0.00            
ATOM    156  H10 FY5     2      18.050  26.640  27.660  1.00  0.00            
TER
ENDMDL
MODEL        1
ATOM      1  H1  ACD     1      15.940  34.130  17.380  1.00  0.00            
ATOM      2  O1  ACD     1      16.140  33.340  17.890  1.00  0.00            
ATOM      3  C1  ACD     1      16.950  32.580  17.030  1.00  0.00            
ATOM      4  H2  ACD     1      17.870  33.150  16.870  1.00  0.00            
ATOM      5  H3  ACD     1      16.480  32.420  16.050  1.00  0.00            
ATOM      6  C2  ACD     1      17.490  31.210  17.530  1.00  0.00            
ATOM      7  H4  ACD     1      18.220  30.810  16.830  1.00  0.00            
ATOM      8  O2  ACD     1      18.080  31.290  18.840  1.00  0.00            
ATOM      9  C3  ACD     1      18.660  30.180  19.350  1.00  0.00            
ATOM     10  H5  ACD     1      19.100  30.380  20.330  1.00  0.00            
ATOM     11  O3  ACD     1      19.760  29.810  18.490  1.00  0.00            
ATOM     12  C4  ACD     1      21.090  29.570  18.990  1.00  0.00            
ATOM     13  H6  ACD     1      20.980  29.420  20.070  1.00  0.00            
ATOM     14  C5  ACD     1      21.600  28.170  18.370  1.00  0.00            
ATOM     15  H7  ACD     1      21.360  28.110  17.300  1.00  0.00            
ATOM     16  O4  ACD     1      20.930  27.130  19.070  1.00  0.00            
ATOM     17  H8  ACD     1      21.220  26.270  18.750  1.00  0.00            
ATOM     18  C6  ACD     1      23.100  28.050  18.400  1.00  0.00            
ATOM     19  H9  ACD     1      23.470  28.070  19.430  1.00  0.00            
ATOM     20  O5  ACD     1      23.530  26.860  17.790  1.00  0.00            
ATOM     21  H10 ACD     1      23.550  27.150  16.880  1.00  0.00            
ATOM     22  C7  ACD     1      23.730  29.270  17.720  1.00  0.00            
ATOM     23  H11 ACD     1      24.830  29.250  17.680  1.00  0.00            
ATOM     24  O6  ACD     1      23.370  30.390  18.600  1.00  0.00            
ATOM     25  C8  ACD     1      21.980  30.720  18.500  1.00  0.00            
ATOM     26  H12 ACD     1      21.790  30.930  17.440  1.00  0.00            
ATOM     27  C9  ACD     1      21.630  32.040  19.150  1.00  0.00            
ATOM     28  H13 ACD     1      20.600  32.360  18.930  1.00  0.00            
ATOM     29  H14 ACD     1      21.720  31.970  20.240  1.00  0.00            
ATOM     30  O7  ACD     1      22.420  33.130  18.730  1.00  0.00            
ATOM     31  H15 ACD     1      23.300  33.050  19.100  1.00  0.00            
ATOM     32  O8  ACD     1      23.190  29.300  16.390  1.00  0.00            
ATOM     33  C10 ACD     1      24.080  29.420  15.350  1.00  0.00            
ATOM     34  H16 ACD     1      25.120  29.450  15.670  1.00  0.00            
ATOM     35  C11 ACD     1      23.760  28.170  14.440  1.00  0.00            
ATOM     36  H17 ACD     1      22.680  28.140  14.290  1.00  0.00            
ATOM     37  O9  ACD     1      24.280  26.990  15.080  1.00  0.00            
ATOM     38  H18 ACD     1      24.120  26.240  14.500  1.00  0.00            
ATOM     39  C12 ACD     1      24.500  28.330  13.160  1.00  0.00            
ATOM     40  H19 ACD     1      25.560  28.390  13.430  1.00  0.00            
ATOM     41  O10 ACD     1      24.320  27.310  12.230  1.00  0.00            
ATOM     42  H20 ACD     1      24.320  26.430  12.620  1.00  0.00            
ATOM     43  C13 ACD     1      24.210  29.680  12.490  1.00  0.00            
ATOM     44  H21 ACD     1      24.850  29.700  11.600  1.00  0.00            
ATOM     45  O11 ACD     1      24.650  30.720  13.340  1.00  0.00            
ATOM     46  C14 ACD     1      23.860  30.720  14.530  1.00  0.00            
ATOM     47  H22 ACD     1      22.800  30.740  14.240  1.00  0.00            
ATOM     48  C15 ACD     1      24.250  31.870  15.450  1.00  0.00            
ATOM     49  H23 ACD     1      24.110  32.820  14.910  1.00  0.00            
ATOM     50  H24 ACD     1      23.680  31.830  16.380  1.00  0.00            
ATOM     51  O12 ACD     1      25.650  31.790  15.750  1.00  0.00            
ATOM     52  H25 ACD     1      25.610  31.940  16.700  1.00  0.00            
ATOM     53  O13 ACD     1      22.830  29.820  12.180  1.00  0.00            
ATOM     54  C16 ACD     1      22.480  30.250  10.870  1.00  0.00            
ATOM     55  H26 ACD     1      23.330  30.640  10.310  1.00  0.00            
ATOM     56  C17 ACD     1      21.820  29.050  10.140  1.00  0.00            
ATOM     57  H27 ACD     1      21.130  28.630  10.880  1.00  0.00            
ATOM     58  O14 ACD     1      22.860  28.080   9.870  1.00  0.00            
ATOM     59  H28 ACD     1      23.380  28.070  10.680  1.00  0.00            
ATOM     60  C18 ACD     1      21.080  29.500   8.880  1.00  0.00            
ATOM     61  H29 ACD     1      21.830  29.850   8.170  1.00  0.00            
ATOM     62  O15 ACD     1      20.470  28.480   8.100  1.00  0.00            
ATOM     63  H30 ACD     1      21.150  28.150   7.510  1.00  0.00            
ATOM     64  C19 ACD     1      20.120  30.640   9.150  1.00  0.00            
ATOM     65  H31 ACD     1      19.720  30.900   8.160  1.00  0.00            
ATOM     66  O16 ACD     1      20.950  31.690   9.770  1.00  0.00            
ATOM     67  C20 ACD     1      21.650  31.460  11.030  1.00  0.00            
ATOM     68  H32 ACD     1      20.940  31.230  11.840  1.00  0.00            
ATOM     69  C21 ACD     1      22.540  32.650  11.390  1.00  0.00            
ATOM     70  H33 ACD     1      23.180  32.440  12.260  1.00  0.00            
ATOM     71  H34 ACD     1      23.030  32.930  10.440  1.00  0.00            
ATOM     72  O17 ACD     1      21.800  33.760  11.730  1.00  0.00            
ATOM     73  H35 ACD     1      21.940  34.370  10.990  1.00  0.00            
ATOM     74  O18 ACD     1      19.160  30.210  10.070  1.00  0.00            
ATOM     75  C22 ACD     1      17.920  29.740   9.530  1.00  0.00            
ATOM     76  H36 ACD     1      17.990  29.510   8.460  1.00  0.00            
ATOM     77  C23 ACD     1      17.700  28.470  10.300  1.00  0.00            
ATOM     78  H37 ACD     1      18.070  28.660  11.320  1.00  0.00            
ATOM     79  O19 ACD     1      18.430  27.350   9.760  1.00  0.00            
ATOM     80  H38 ACD     1      19.190  27.790   9.380  1.00  0.00            
ATOM     81  C24 ACD     1      16.210  28.120  10.420  1.00  0.00            
ATOM     82  H39 ACD     1      15.860  27.770   9.450  1.00  0.00            
ATOM     83  O20 ACD     1      16.110  27.010  11.340  1.00  0.00            
ATOM     84  H40 ACD     1      16.850  26.430  11.170  1.00  0.00            
ATOM     85  C25 ACD     1      15.430  29.310  10.830  1.00  0.00            
ATOM     86  H41 ACD     1      14.340  29.170  10.850  1.00  0.00            
ATOM     87  O21 ACD     1      15.660  30.270   9.880  1.00  0.00            
ATOM     88  C26 ACD     1      16.950  30.870   9.740  1.00  0.00            
ATOM     89  H42 ACD     1      17.150  31.480  10.640  1.00  0.00            
ATOM     90  C27 ACD     1      16.980  31.860   8.630  1.00  0.00            
ATOM     91  H43 ACD     1      18.040  32.080   8.420  1.00  0.00            
ATOM     92  H44 ACD     1      16.610  31.290   7.760  1.00  0.00            
ATOM     93  O22 ACD     1      16.280  33.050   8.890  1.00  0.00            
ATOM     94  H45 ACD     1      15.380  32.920   9.200  1.00  0.00            
ATOM     95  O23 ACD     1      15.840  29.780  12.050  1.00  0.00            
ATOM     96  C28 ACD     1      14.840  30.030  13.020  1.00  0.00            
ATOM     97  H46 ACD     1      13.830  30.180  12.600  1.00  0.00            
ATOM     98  C29 ACD     1      15.130  31.290  13.820  1.00  0.00            
ATOM     99  H47 ACD     1      16.190  31.430  14.060  1.00  0.00            
ATOM    100  O24 ACD     1      14.440  31.360  15.160  1.00  0.00            
ATOM    101  C30 ACD     1      14.750  32.460  12.980  1.00  0.00            
ATOM    102  H48 ACD     1      15.050  32.350  11.920  1.00  0.00            
ATOM    103  H49 ACD     1      13.670  32.580  13.010  1.00  0.00            
ATOM    104  O25 ACD     1      15.440  33.630  13.440  1.00  0.00            
ATOM    105  H50 ACD     1      14.990  33.750  14.280  1.00  0.00            
ATOM    106  C31 ACD     1      14.690  28.790  13.870  1.00  0.00            
ATOM    107  H51 ACD     1      15.670  28.360  14.110  1.00  0.00            
ATOM    108  O26 ACD     1      13.990  27.860  13.050  1.00  0.00            
ATOM    109  H52 ACD     1      14.470  27.730  12.230  1.00  0.00            
ATOM    110  C32 ACD     1      13.910  29.130  15.130  1.00  0.00            
ATOM    111  H53 ACD     1      12.910  29.410  14.800  1.00  0.00            
ATOM    112  O27 ACD     1      13.870  27.930  15.880  1.00  0.00            
ATOM    113  H54 ACD     1      14.700  27.890  16.360  1.00  0.00            
ATOM    114  C33 ACD     1      14.540  30.200  15.990  1.00  0.00            
ATOM    115  H55 ACD     1      13.920  30.430  16.850  1.00  0.00            
ATOM    116  O28 ACD     1      15.950  29.970  16.330  1.00  0.00            
ATOM    117  C34 ACD     1      16.350  30.270  17.650  1.00  0.00            
ATOM    118  H56 ACD     1      15.460  30.560  18.220  1.00  0.00            
ATOM    119  C35 ACD     1      16.820  28.960  18.190  1.00  0.00            
ATOM    120  H57 ACD     1      17.560  28.530  17.500  1.00  0.00            
ATOM    121  O29 ACD     1      15.770  28.070  18.450  1.00  0.00            
ATOM    122  H58 ACD     1      16.070  27.700  19.290  1.00  0.00            
ATOM    123  C36 ACD     1      17.570  29.080  19.500  1.00  0.00            
ATOM    124  H59 ACD     1      16.840  29.420  20.250  1.00  0.00            
ATOM    125  O30 ACD     1      18.160  27.850  19.760  1.00  0.00            
ATOM    126  H60 ACD     1      19.030  27.770  19.360  1.00  0.00            
ATOM    127  O1  FY5     2      19.510  25.820  16.380  1.00  0.00            
ATOM    128  C1  FY5     2      19.670  26.450  15.330  1.00  0.00            
ATOM    129  C2  FY5     2      19.610  27.890  15.280  1.00  0.00            
ATOM    130  C3  FY5     2      19.720  28.580  14.130  1.00  0.00            
ATOM    131  C4  FY5     2      19.660  30.060  14.180  1.00  0.00            
ATOM    132  C5  FY5     2      20.450  30.750  15.100  1.00  0.00            
ATOM    133  C6  FY5     2      20.260  32.070  15.330  1.00  0.00            
ATOM    134  C7  FY5     2      19.460  32.800  14.520  1.00  0.00            
ATOM    135  C8  FY5     2      18.790  32.200  13.420  1.00  0.00            
ATOM    136  C9  FY5     2      18.830  30.780  13.260  1.00  0.00            
ATOM    137  O2  FY5     2      20.020  27.940  12.940  1.00  0.00            
ATOM    138  C10 FY5     2      20.210  26.580  13.000  1.00  0.00            
ATOM    139  C11 FY5     2      20.560  25.980  11.770  1.00  0.00            
ATOM    140  C12 FY5     2      20.810  24.630  11.710  1.00  0.00            
ATOM    141  O3  FY5     2      21.220  24.010  10.560  1.00  0.00            
ATOM    142  C13 FY5     2      20.700  23.830  12.840  1.00  0.00            
ATOM    143  O4  FY5     2      21.020  22.480  12.830  1.00  0.00            
ATOM    144  C14 FY5     2      20.350  24.420  14.080  1.00  0.00            
ATOM    145  O5  FY5     2      20.240  23.630  15.180  1.00  0.00            
ATOM    146  C15 FY5     2      20.080  25.790  14.140  1.00  0.00            
ATOM    147  H1  FY5     2      19.240  28.340  16.190  1.00  0.00            
ATOM    148  H2  FY5     2      21.090  30.160  15.740  1.00  0.00            
ATOM    149  H3  FY5     2      20.770  32.600  16.130  1.00  0.00            
ATOM    150  H4  FY5     2      19.190  33.830  14.750  1.00  0.00            
ATOM    151  H5  FY5     2      18.110  32.760  12.780  1.00  0.00            
ATOM    152  H6  FY5     2      18.260  30.280  12.490  1.00  0.00            
ATOM    153  H7  FY5     2      20.640  26.470  10.800  1.00  0.00            
ATOM    154  H8  FY5     2      21.080  23.090  10.860  1.00  0.00            
ATOM    155  H9  FY5     2      20.810  22.060  13.690  1.00  0.00            
ATOM    156  H10 FY5     2      19.870  24.240  15.840  1.00  0.00            
TER
ENDMDL
MODEL        1
ATOM      1  H1  ACD     1      26.950  41.290  14.350  1.00  0.00            
ATOM      2  O1  ACD     1      26.550  41.450  15.210  1.00  0.00            
ATOM      3  C1  ACD     1      27.350  40.870  16.240  1.00  0.00            
ATOM      4  H2  ACD     1      26.800  40.740  17.180  1.00  0.00            
ATOM      5  H3  ACD     1      28.350  41.250  16.490  1.00  0.00            
ATOM      6  C2  ACD     1      27.700  39.410  15.850  1.00  0.00            
ATOM      7  H4  ACD     1      26.940  38.910  15.240  1.00  0.00            
ATOM      8  O2  ACD     1      28.810  39.430  14.980  1.00  0.00            
ATOM      9  C3  ACD     1      29.310  38.140  14.570  1.00  0.00            
ATOM     10  H5  ACD     1      30.180  38.280  13.920  1.00  0.00            
ATOM     11  O3  ACD     1      28.380  37.390  13.770  1.00  0.00            
ATOM     12  C4  ACD     1      28.500  37.330  12.390  1.00  0.00            
ATOM     13  H6  ACD     1      29.450  37.770  12.060  1.00  0.00            
ATOM     14  C5  ACD     1      28.510  35.840  12.050  1.00  0.00            
ATOM     15  H7  ACD     1      27.670  35.380  12.580  1.00  0.00            
ATOM     16  O4  ACD     1      29.670  35.200  12.400  1.00  0.00            
ATOM     17  H8  ACD     1      29.570  34.240  12.340  1.00  0.00            
ATOM     18  C6  ACD     1      28.220  35.600  10.520  1.00  0.00            
ATOM     19  H9  ACD     1      29.130  35.850   9.950  1.00  0.00            
ATOM     20  O5  ACD     1      28.030  34.260  10.160  1.00  0.00            
ATOM     21  H10 ACD     1      27.390  33.870  10.760  1.00  0.00            
ATOM     22  C7  ACD     1      27.020  36.450  10.020  1.00  0.00            
ATOM     23  H11 ACD     1      26.990  36.460   8.930  1.00  0.00            
ATOM     24  O6  ACD     1      27.210  37.800  10.380  1.00  0.00            
ATOM     25  C8  ACD     1      27.270  38.090  11.840  1.00  0.00            
ATOM     26  H12 ACD     1      26.370  37.650  12.300  1.00  0.00            
ATOM     27  C9  ACD     1      27.260  39.640  12.070  1.00  0.00            
ATOM     28  H13 ACD     1      26.440  40.010  11.460  1.00  0.00            
ATOM     29  H14 ACD     1      27.100  39.850  13.140  1.00  0.00            
ATOM     30  O7  ACD     1      28.430  40.290  11.590  1.00  0.00            
ATOM     31  H15 ACD     1      28.460  41.180  11.940  1.00  0.00            
ATOM     32  O8  ACD     1      25.860  36.020  10.620  1.00  0.00            
ATOM     33  C10 ACD     1      25.010  34.990  10.010  1.00  0.00            
ATOM     34  H16 ACD     1      25.630  34.410   9.320  1.00  0.00            
ATOM     35  C11 ACD     1      24.800  34.060  11.250  1.00  0.00            
ATOM     36  H17 ACD     1      24.760  34.660  12.170  1.00  0.00            
ATOM     37  O9  ACD     1      25.910  33.130  11.400  1.00  0.00            
ATOM     38  H18 ACD     1      25.740  32.440  12.050  1.00  0.00            
ATOM     39  C12 ACD     1      23.450  33.220  11.220  1.00  0.00            
ATOM     40  H19 ACD     1      23.560  32.350  10.560  1.00  0.00            
ATOM     41  O10 ACD     1      23.120  32.740  12.510  1.00  0.00            
ATOM     42  H20 ACD     1      22.170  32.770  12.590  1.00  0.00            
ATOM     43  C13 ACD     1      22.300  34.060  10.570  1.00  0.00            
ATOM     44  H21 ACD     1      21.410  33.440  10.420  1.00  0.00            
ATOM     45  O11 ACD     1      22.690  34.640   9.310  1.00  0.00            
ATOM     46  C14 ACD     1      23.820  35.560   9.340  1.00  0.00            
ATOM     47  H22 ACD     1      23.480  36.490   9.820  1.00  0.00            
ATOM     48  C15 ACD     1      24.230  36.050   7.910  1.00  0.00            
ATOM     49  H23 ACD     1      23.470  36.700   7.470  1.00  0.00            
ATOM     50  H24 ACD     1      25.130  36.670   7.960  1.00  0.00            
ATOM     51  O12 ACD     1      24.410  34.930   7.010  1.00  0.00            
ATOM     52  H25 ACD     1      24.070  34.150   7.450  1.00  0.00            
ATOM     53  O13 ACD     1      22.030  35.150  11.370  1.00  0.00            
ATOM     54  C16 ACD     1      20.730  35.360  11.850  1.00  0.00            
ATOM     55  H26 ACD     1      20.120  34.930  11.040  1.00  0.00            
ATOM     56  C17 ACD     1      20.440  34.510  13.090  1.00  0.00            
ATOM     57  H27 ACD     1      21.200  34.680  13.860  1.00  0.00            
ATOM     58  O14 ACD     1      20.420  33.120  12.790  1.00  0.00            
ATOM     59  H28 ACD     1      19.630  32.780  13.220  1.00  0.00            
ATOM     60  C18 ACD     1      19.000  35.020  13.580  1.00  0.00            
ATOM     61  H29 ACD     1      18.330  34.690  12.770  1.00  0.00            
ATOM     62  O15 ACD     1      18.680  34.350  14.800  1.00  0.00            
ATOM     63  H30 ACD     1      19.070  34.820  15.540  1.00  0.00            
ATOM     64  C19 ACD     1      18.960  36.490  13.900  1.00  0.00            
ATOM     65  H31 ACD     1      18.010  36.820  14.330  1.00  0.00            
ATOM     66  O16 ACD     1      19.250  37.070  12.620  1.00  0.00            
ATOM     67  C20 ACD     1      20.530  36.820  12.030  1.00  0.00            
ATOM     68  H32 ACD     1      21.340  37.150  12.700  1.00  0.00            
ATOM     69  C21 ACD     1      20.610  37.670  10.710  1.00  0.00            
ATOM     70  H33 ACD     1      20.370  38.720  10.930  1.00  0.00            
ATOM     71  H34 ACD     1      21.660  37.700  10.380  1.00  0.00            
ATOM     72  O17 ACD     1      19.710  37.200   9.720  1.00  0.00            
ATOM     73  H35 ACD     1      18.910  37.730   9.750  1.00  0.00            
ATOM     74  O18 ACD     1      20.040  36.790  14.730  1.00  0.00            
ATOM     75  C22 ACD     1      19.860  37.520  15.940  1.00  0.00            
ATOM     76  H36 ACD     1      18.790  37.760  15.950  1.00  0.00            
ATOM     77  C23 ACD     1      20.270  36.600  17.090  1.00  0.00            
ATOM     78  H37 ACD     1      21.250  36.140  16.960  1.00  0.00            
ATOM     79  O19 ACD     1      19.350  35.550  17.170  1.00  0.00            
ATOM     80  H38 ACD     1      19.700  34.890  17.770  1.00  0.00            
ATOM     81  C24 ACD     1      20.330  37.460  18.390  1.00  0.00            
ATOM     82  H39 ACD     1      19.390  37.900  18.750  1.00  0.00            
ATOM     83  O20 ACD     1      20.900  36.620  19.420  1.00  0.00            
ATOM     84  H40 ACD     1      21.820  36.560  19.170  1.00  0.00            
ATOM     85  C25 ACD     1      21.300  38.580  18.190  1.00  0.00            
ATOM     86  H41 ACD     1      21.310  39.190  19.100  1.00  0.00            
ATOM     87  O21 ACD     1      20.700  39.410  17.220  1.00  0.00            
ATOM     88  C26 ACD     1      20.650  38.850  15.930  1.00  0.00            
ATOM     89  H42 ACD     1      21.710  38.780  15.630  1.00  0.00            
ATOM     90  C27 ACD     1      20.000  39.980  15.080  1.00  0.00            
ATOM     91  H43 ACD     1      19.920  39.640  14.040  1.00  0.00            
ATOM     92  H44 ACD     1      19.030  40.110  15.580  1.00  0.00            
ATOM     93  O22 ACD     1      20.820  41.170  15.020  1.00  0.00            
ATOM     94  H45 ACD     1      21.730  40.890  14.890  1.00  0.00            
ATOM     95  O23 ACD     1      22.570  38.100  17.830  1.00  0.00            
ATOM     96  C28 ACD     1      23.550  38.280  18.830  1.00  0.00            
ATOM     97  H46 ACD     1      23.110  38.430  19.830  1.00  0.00            
ATOM     98  C29 ACD     1      24.400  39.510  18.540  1.00  0.00            
ATOM     99  H47 ACD     1      24.530  39.730  17.470  1.00  0.00            
ATOM    100  O24 ACD     1      25.620  39.350  19.280  1.00  0.00            
ATOM    101  C30 ACD     1      23.770  40.750  19.080  1.00  0.00            
ATOM    102  H48 ACD     1      22.670  40.760  18.990  1.00  0.00            
ATOM    103  H49 ACD     1      23.930  40.720  20.170  1.00  0.00            
ATOM    104  O25 ACD     1      24.280  41.900  18.520  1.00  0.00            
ATOM    105  H50 ACD     1      25.240  41.870  18.600  1.00  0.00            
ATOM    106  C31 ACD     1      24.350  36.960  18.820  1.00  0.00            
ATOM    107  H51 ACD     1      24.610  36.700  17.790  1.00  0.00            
ATOM    108  O26 ACD     1      23.480  35.960  19.400  1.00  0.00            
ATOM    109  H52 ACD     1      23.850  35.070  19.390  1.00  0.00            
ATOM    110  C32 ACD     1      25.690  37.030  19.530  1.00  0.00            
ATOM    111  H53 ACD     1      25.470  37.200  20.590  1.00  0.00            
ATOM    112  O27 ACD     1      26.540  35.890  19.350  1.00  0.00            
ATOM    113  H54 ACD     1      27.210  36.310  18.810  1.00  0.00            
ATOM    114  C33 ACD     1      26.450  38.220  18.960  1.00  0.00            
ATOM    115  H55 ACD     1      27.460  38.340  19.380  1.00  0.00            
ATOM    116  O28 ACD     1      26.570  38.080  17.560  1.00  0.00            
ATOM    117  C34 ACD     1      27.910  38.470  17.040  1.00  0.00            
ATOM    118  H56 ACD     1      28.420  39.020  17.840  1.00  0.00            
ATOM    119  C35 ACD     1      28.630  37.140  16.680  1.00  0.00            
ATOM    120  H57 ACD     1      27.830  36.610  16.130  1.00  0.00            
ATOM    121  O29 ACD     1      28.970  36.430  17.870  1.00  0.00            
ATOM    122  H58 ACD     1      29.540  35.690  17.630  1.00  0.00            
ATOM    123  C36 ACD     1      29.760  37.380  15.770  1.00  0.00            
ATOM    124  H59 ACD     1      30.540  37.920  16.310  1.00  0.00            
ATOM    125  O30 ACD     1      30.260  36.160  15.180  1.00  0.00            
ATOM    126  H60 ACD     1      29.970  36.080  14.260  1.00  0.00            
ATOM    127  O1  FY5     2      22.320  34.360  16.070  1.00  0.00            
ATOM    128  C1  FY5     2      23.300  34.950  15.620  1.00  0.00            
ATOM    129  C2  FY5     2      23.220  36.240  14.930  1.00  0.00            
ATOM    130  C3  FY5     2      24.340  36.880  14.430  1.00  0.00            
ATOM    131  C4  FY5     2      24.110  38.140  13.650  1.00  0.00            
ATOM    132  C5  FY5     2      23.900  38.250  12.290  1.00  0.00            
ATOM    133  C6  FY5     2      23.780  39.490  11.660  1.00  0.00            
ATOM    134  C7  FY5     2      23.860  40.660  12.410  1.00  0.00            
ATOM    135  C8  FY5     2      23.870  40.570  13.810  1.00  0.00            
ATOM    136  C9  FY5     2      24.140  39.330  14.380  1.00  0.00            
ATOM    137  O2  FY5     2      25.600  36.280  14.500  1.00  0.00            
ATOM    138  C10 FY5     2      25.730  35.090  15.190  1.00  0.00            
ATOM    139  C11 FY5     2      27.000  34.550  15.200  1.00  0.00            
ATOM    140  C12 FY5     2      27.250  33.460  16.010  1.00  0.00            
ATOM    141  O3  FY5     2      28.460  32.960  16.020  1.00  0.00            
ATOM    142  C13 FY5     2      26.260  32.870  16.790  1.00  0.00            
ATOM    143  O4  FY5     2      26.580  31.830  17.640  1.00  0.00            
ATOM    144  C14 FY5     2      24.930  33.340  16.620  1.00  0.00            
ATOM    145  O5  FY5     2      23.910  32.570  17.110  1.00  0.00            
ATOM    146  C15 FY5     2      24.650  34.420  15.800  1.00  0.00            
ATOM    147  H1  FY5     2      22.190  36.550  14.770  1.00  0.00            
ATOM    148  H2  FY5     2      23.900  37.320  11.720  1.00  0.00            
ATOM    149  H3  FY5     2      23.830  39.550  10.580  1.00  0.00            
ATOM    150  H4  FY5     2      23.870  41.640  11.940  1.00  0.00            
ATOM    151  H5  FY5     2      23.800  41.530  14.310  1.00  0.00            
ATOM    152  H6  FY5     2      24.340  39.110  15.420  1.00  0.00            
ATOM    153  H7  FY5     2      27.860  34.920  14.640  1.00  0.00            
ATOM    154  H8  FY5     2      28.400  32.120  16.500  1.00  0.00            
ATOM    155  H9  FY5     2      25.760  31.380  17.900  1.00  0.00            
ATOM    156  H10 FY5     2      23.140  33.060  16.780  1.00  0.00            
TER
ENDMDL
MODEL        1
ATOM      1  H1  ACD     1      28.720  23.960  30.850  1.00  0.00            
ATOM      2  O1  ACD     1      27.970  24.470  30.540  1.00  0.00            
ATOM      3  C1  ACD     1      27.680  24.040  29.240  1.00  0.00            
ATOM      4  H2  ACD     1      26.680  24.350  28.930  1.00  0.00            
ATOM      5  H3  ACD     1      27.650  22.940  29.280  1.00  0.00            
ATOM      6  C2  ACD     1      28.680  24.650  28.260  1.00  0.00            
ATOM      7  H4  ACD     1      28.520  25.740  28.280  1.00  0.00            
ATOM      8  O2  ACD     1      30.020  24.260  28.580  1.00  0.00            
ATOM      9  C3  ACD     1      31.080  24.730  27.770  1.00  0.00            
ATOM     10  H5  ACD     1      31.980  24.290  28.220  1.00  0.00            
ATOM     11  O3  ACD     1      31.070  26.140  27.720  1.00  0.00            
ATOM     12  C4  ACD     1      32.260  26.800  28.060  1.00  0.00            
ATOM     13  H6  ACD     1      33.160  26.170  28.110  1.00  0.00            
ATOM     14  C5  ACD     1      32.670  27.610  26.840  1.00  0.00            
ATOM     15  H7  ACD     1      31.770  28.020  26.370  1.00  0.00            
ATOM     16  O4  ACD     1      33.450  26.800  25.970  1.00  0.00            
ATOM     17  H8  ACD     1      32.840  26.110  25.680  1.00  0.00            
ATOM     18  C6  ACD     1      33.600  28.740  27.290  1.00  0.00            
ATOM     19  H9  ACD     1      34.590  28.400  27.610  1.00  0.00            
ATOM     20  O5  ACD     1      33.800  29.690  26.190  1.00  0.00            
ATOM     21  H10 ACD     1      34.210  29.250  25.440  1.00  0.00            
ATOM     22  C7  ACD     1      32.950  29.510  28.460  1.00  0.00            
ATOM     23  H11 ACD     1      33.530  30.360  28.850  1.00  0.00            
ATOM     24  O6  ACD     1      32.860  28.590  29.520  1.00  0.00            
ATOM     25  C8  ACD     1      31.990  27.500  29.440  1.00  0.00            
ATOM     26  H12 ACD     1      30.960  27.880  29.360  1.00  0.00            
ATOM     27  C9  ACD     1      32.110  26.530  30.610  1.00  0.00            
ATOM     28  H13 ACD     1      32.060  27.060  31.570  1.00  0.00            
ATOM     29  H14 ACD     1      31.310  25.780  30.510  1.00  0.00            
ATOM     30  O7  ACD     1      33.300  25.800  30.620  1.00  0.00            
ATOM     31  H15 ACD     1      34.040  26.400  30.530  1.00  0.00            
ATOM     32  O8  ACD     1      31.680  30.010  28.070  1.00  0.00            
ATOM     33  C10 ACD     1      31.400  31.400  28.310  1.00  0.00            
ATOM     34  H16 ACD     1      32.270  31.840  28.810  1.00  0.00            
ATOM     35  C11 ACD     1      31.340  32.100  26.900  1.00  0.00            
ATOM     36  H17 ACD     1      30.550  31.530  26.390  1.00  0.00            
ATOM     37  O9  ACD     1      32.630  32.120  26.250  1.00  0.00            
ATOM     38  H18 ACD     1      33.060  31.260  26.280  1.00  0.00            
ATOM     39  C12 ACD     1      30.760  33.510  26.900  1.00  0.00            
ATOM     40  H19 ACD     1      31.490  34.210  27.310  1.00  0.00            
ATOM     41  O10 ACD     1      30.380  33.840  25.520  1.00  0.00            
ATOM     42  H20 ACD     1      31.030  33.510  24.890  1.00  0.00            
ATOM     43  C13 ACD     1      29.520  33.560  27.810  1.00  0.00            
ATOM     44  H21 ACD     1      29.150  34.590  27.940  1.00  0.00            
ATOM     45  O11 ACD     1      29.790  33.030  29.090  1.00  0.00            
ATOM     46  C14 ACD     1      30.130  31.620  29.040  1.00  0.00            
ATOM     47  H22 ACD     1      29.430  30.910  28.560  1.00  0.00            
ATOM     48  C15 ACD     1      30.210  31.110  30.430  1.00  0.00            
ATOM     49  H23 ACD     1      30.760  30.170  30.460  1.00  0.00            
ATOM     50  H24 ACD     1      30.860  31.790  31.000  1.00  0.00            
ATOM     51  O12 ACD     1      28.870  30.960  31.010  1.00  0.00            
ATOM     52  H25 ACD     1      28.670  31.860  31.310  1.00  0.00            
ATOM     53  O13 ACD     1      28.360  32.880  27.180  1.00  0.00            
ATOM     54  C16 ACD     1      27.110  33.580  27.240  1.00  0.00            
ATOM     55  H26 ACD     1      27.270  34.610  27.600  1.00  0.00            
ATOM     56  C17 ACD     1      26.660  33.670  25.780  1.00  0.00            
ATOM     57  H27 ACD     1      26.750  32.630  25.440  1.00  0.00            
ATOM     58  O14 ACD     1      27.620  34.540  25.010  1.00  0.00            
ATOM     59  H28 ACD     1      28.450  34.270  25.410  1.00  0.00            
ATOM     60  C18 ACD     1      25.190  34.130  25.640  1.00  0.00            
ATOM     61  H29 ACD     1      25.120  35.140  26.060  1.00  0.00            
ATOM     62  O15 ACD     1      24.820  34.210  24.290  1.00  0.00            
ATOM     63  H30 ACD     1      23.870  34.350  24.350  1.00  0.00            
ATOM     64  C19 ACD     1      24.230  33.210  26.430  1.00  0.00            
ATOM     65  H31 ACD     1      23.230  33.640  26.530  1.00  0.00            
ATOM     66  O16 ACD     1      24.640  33.260  27.780  1.00  0.00            
ATOM     67  C20 ACD     1      26.010  32.890  28.070  1.00  0.00            
ATOM     68  H32 ACD     1      26.080  31.790  28.080  1.00  0.00            
ATOM     69  C21 ACD     1      26.300  33.110  29.560  1.00  0.00            
ATOM     70  H33 ACD     1      25.390  32.800  30.080  1.00  0.00            
ATOM     71  H34 ACD     1      27.160  32.530  29.920  1.00  0.00            
ATOM     72  O17 ACD     1      26.600  34.540  29.930  1.00  0.00            
ATOM     73  H35 ACD     1      25.840  35.080  29.720  1.00  0.00            
ATOM     74  O18 ACD     1      24.280  31.840  25.910  1.00  0.00            
ATOM     75  C22 ACD     1      23.080  31.110  25.590  1.00  0.00            
ATOM     76  H36 ACD     1      22.370  31.960  25.560  1.00  0.00            
ATOM     77  C23 ACD     1      23.310  30.580  24.200  1.00  0.00            
ATOM     78  H37 ACD     1      24.340  30.200  24.260  1.00  0.00            
ATOM     79  O19 ACD     1      23.210  31.540  23.160  1.00  0.00            
ATOM     80  H38 ACD     1      23.290  32.410  23.580  1.00  0.00            
ATOM     81  C24 ACD     1      22.470  29.330  23.960  1.00  0.00            
ATOM     82  H39 ACD     1      21.440  29.680  23.810  1.00  0.00            
ATOM     83  O20 ACD     1      22.970  28.650  22.770  1.00  0.00            
ATOM     84  H40 ACD     1      22.460  29.130  22.120  1.00  0.00            
ATOM     85  C25 ACD     1      22.560  28.370  25.150  1.00  0.00            
ATOM     86  H41 ACD     1      21.900  27.550  24.840  1.00  0.00            
ATOM     87  O21 ACD     1      22.010  29.080  26.180  1.00  0.00            
ATOM     88  C26 ACD     1      22.800  30.170  26.690  1.00  0.00            
ATOM     89  H42 ACD     1      23.780  29.810  27.040  1.00  0.00            
ATOM     90  C27 ACD     1      22.130  30.680  27.900  1.00  0.00            
ATOM     91  H43 ACD     1      22.720  31.500  28.320  1.00  0.00            
ATOM     92  H44 ACD     1      21.240  31.200  27.490  1.00  0.00            
ATOM     93  O22 ACD     1      21.940  29.630  28.860  1.00  0.00            
ATOM     94  H45 ACD     1      21.550  28.910  28.360  1.00  0.00            
ATOM     95  O23 ACD     1      23.900  27.940  25.460  1.00  0.00            
ATOM     96  C28 ACD     1      24.050  26.490  25.560  1.00  0.00            
ATOM     97  H46 ACD     1      23.060  26.020  25.490  1.00  0.00            
ATOM     98  C29 ACD     1      24.650  26.190  26.930  1.00  0.00            
ATOM     99  H47 ACD     1      25.590  26.740  27.060  1.00  0.00            
ATOM    100  O24 ACD     1      25.040  24.820  27.120  1.00  0.00            
ATOM    101  C30 ACD     1      23.770  26.630  28.120  1.00  0.00            
ATOM    102  H48 ACD     1      24.330  26.560  29.070  1.00  0.00            
ATOM    103  H49 ACD     1      23.520  27.680  27.940  1.00  0.00            
ATOM    104  O25 ACD     1      22.490  26.000  28.170  1.00  0.00            
ATOM    105  H50 ACD     1      22.580  25.050  28.150  1.00  0.00            
ATOM    106  C31 ACD     1      24.970  26.090  24.500  1.00  0.00            
ATOM    107  H51 ACD     1      25.870  26.710  24.630  1.00  0.00            
ATOM    108  O26 ACD     1      24.460  26.280  23.130  1.00  0.00            
ATOM    109  H52 ACD     1      23.930  27.080  23.050  1.00  0.00            
ATOM    110  C32 ACD     1      25.400  24.670  24.720  1.00  0.00            
ATOM    111  H53 ACD     1      24.550  23.990  24.550  1.00  0.00            
ATOM    112  O27 ACD     1      26.340  24.380  23.760  1.00  0.00            
ATOM    113  H54 ACD     1      26.120  24.860  22.960  1.00  0.00            
ATOM    114  C33 ACD     1      25.930  24.320  26.130  1.00  0.00            
ATOM    115  H55 ACD     1      26.020  23.230  26.200  1.00  0.00            
ATOM    116  O28 ACD     1      27.210  24.870  26.400  1.00  0.00            
ATOM    117  C34 ACD     1      28.360  24.220  26.800  1.00  0.00            
ATOM    118  H56 ACD     1      28.140  23.150  26.750  1.00  0.00            
ATOM    119  C35 ACD     1      29.510  24.580  25.910  1.00  0.00            
ATOM    120  H57 ACD     1      29.550  25.670  25.870  1.00  0.00            
ATOM    121  O29 ACD     1      29.320  24.010  24.610  1.00  0.00            
ATOM    122  H58 ACD     1      28.360  24.040  24.510  1.00  0.00            
ATOM    123  C36 ACD     1      30.880  24.120  26.400  1.00  0.00            
ATOM    124  H59 ACD     1      30.820  23.040  26.590  1.00  0.00            
ATOM    125  O30 ACD     1      31.930  24.460  25.510  1.00  0.00            
ATOM    126  H60 ACD     1      32.040  23.830  24.800  1.00  0.00            
ATOM    127  O1  FY5     2      31.090  29.280  23.500  1.00  0.00            
ATOM    128  C1  FY5     2      29.890  29.170  23.780  1.00  0.00            
ATOM    129  C2  FY5     2      29.480  29.110  25.080  1.00  0.00            
ATOM    130  C3  FY5     2      28.140  28.960  25.410  1.00  0.00            
ATOM    131  C4  FY5     2      27.670  28.860  26.760  1.00  0.00            
ATOM    132  C5  FY5     2      26.420  29.400  27.240  1.00  0.00            
ATOM    133  C6  FY5     2      26.040  29.230  28.580  1.00  0.00            
ATOM    134  C7  FY5     2      26.830  28.580  29.560  1.00  0.00            
ATOM    135  C8  FY5     2      28.080  28.200  29.130  1.00  0.00            
ATOM    136  C9  FY5     2      28.450  28.290  27.750  1.00  0.00            
ATOM    137  O2  FY5     2      27.100  28.940  24.480  1.00  0.00            
ATOM    138  C10 FY5     2      27.480  28.990  23.170  1.00  0.00            
ATOM    139  C11 FY5     2      26.450  29.020  22.270  1.00  0.00            
ATOM    140  C12 FY5     2      26.740  29.100  20.930  1.00  0.00            
ATOM    141  O3  FY5     2      25.730  29.020  20.060  1.00  0.00            
ATOM    142  C13 FY5     2      28.080  29.140  20.440  1.00  0.00            
ATOM    143  O4  FY5     2      28.280  29.370  19.070  1.00  0.00            
ATOM    144  C14 FY5     2      29.120  29.100  21.390  1.00  0.00            
ATOM    145  O5  FY5     2      30.440  29.120  20.980  1.00  0.00            
ATOM    146  C15 FY5     2      28.810  29.140  22.730  1.00  0.00            
ATOM    147  H1  FY5     2      30.270  29.270  25.800  1.00  0.00            
ATOM    148  H2  FY5     2      25.690  29.910  26.610  1.00  0.00            
ATOM    149  H3  FY5     2      25.150  29.750  28.930  1.00  0.00            
ATOM    150  H4  FY5     2      26.620  28.560  30.620  1.00  0.00            
ATOM    151  H5  FY5     2      28.720  27.740  29.870  1.00  0.00            
ATOM    152  H6  FY5     2      29.440  27.920  27.510  1.00  0.00            
ATOM    153  H7  FY5     2      25.450  29.090  22.690  1.00  0.00            
ATOM    154  H8  FY5     2      25.210  29.770  20.390  1.00  0.00            
ATOM    155  H9  FY5     2      27.430  29.460  18.610  1.00  0.00            
ATOM    156  H10 FY5     2      30.970  29.250  21.780  1.00  0.00            
TER
ENDMDL
MODEL        1
ATOM      1  H1  ACD     1      14.690   1.660  26.050  1.00  0.00            
ATOM      2  O1  ACD     1      14.110   1.000  25.670  1.00  0.00            
ATOM      3  C1  ACD     1      13.040   1.790  25.130  1.00  0.00            
ATOM      4  H2  ACD     1      12.100   1.220  25.120  1.00  0.00            
ATOM      5  H3  ACD     1      13.370   2.110  24.130  1.00  0.00            
ATOM      6  C2  ACD     1      12.840   3.000  26.050  1.00  0.00            
ATOM      7  H4  ACD     1      12.630   2.570  27.040  1.00  0.00            
ATOM      8  O2  ACD     1      14.000   3.690  26.100  1.00  0.00            
ATOM      9  C3  ACD     1      14.020   4.890  26.940  1.00  0.00            
ATOM     10  H5  ACD     1      14.980   5.410  26.950  1.00  0.00            
ATOM     11  O3  ACD     1      13.710   4.500  28.250  1.00  0.00            
ATOM     12  C4  ACD     1      14.930   4.160  29.000  1.00  0.00            
ATOM     13  H6  ACD     1      15.830   4.330  28.390  1.00  0.00            
ATOM     14  C5  ACD     1      15.110   5.220  30.040  1.00  0.00            
ATOM     15  H7  ACD     1      14.130   5.390  30.510  1.00  0.00            
ATOM     16  O4  ACD     1      15.440   6.420  29.350  1.00  0.00            
ATOM     17  H8  ACD     1      14.710   6.650  28.760  1.00  0.00            
ATOM     18  C6  ACD     1      16.130   4.880  31.100  1.00  0.00            
ATOM     19  H9  ACD     1      17.140   4.900  30.670  1.00  0.00            
ATOM     20  O5  ACD     1      16.060   5.940  32.160  1.00  0.00            
ATOM     21  H10 ACD     1      15.130   6.060  32.360  1.00  0.00            
ATOM     22  C7  ACD     1      15.880   3.540  31.670  1.00  0.00            
ATOM     23  H11 ACD     1      16.750   3.290  32.280  1.00  0.00            
ATOM     24  O6  ACD     1      15.790   2.630  30.570  1.00  0.00            
ATOM     25  C8  ACD     1      14.810   2.780  29.580  1.00  0.00            
ATOM     26  H12 ACD     1      13.850   2.650  30.110  1.00  0.00            
ATOM     27  C9  ACD     1      15.000   1.560  28.580  1.00  0.00            
ATOM     28  H13 ACD     1      14.960   0.550  29.000  1.00  0.00            
ATOM     29  H14 ACD     1      14.160   1.610  27.860  1.00  0.00            
ATOM     30  O7  ACD     1      16.250   1.660  27.810  1.00  0.00            
ATOM     31  H15 ACD     1      16.970   1.570  28.440  1.00  0.00            
ATOM     32  O8  ACD     1      14.740   3.490  32.490  1.00  0.00            
ATOM     33  C10 ACD     1      14.640   2.740  33.650  1.00  0.00            
ATOM     34  H16 ACD     1      15.580   2.870  34.200  1.00  0.00            
ATOM     35  C11 ACD     1      13.350   3.230  34.330  1.00  0.00            
ATOM     36  H17 ACD     1      12.630   3.330  33.510  1.00  0.00            
ATOM     37  O9  ACD     1      13.700   4.600  34.870  1.00  0.00            
ATOM     38  H18 ACD     1      13.770   5.210  34.130  1.00  0.00            
ATOM     39  C12 ACD     1      12.860   2.310  35.370  1.00  0.00            
ATOM     40  H19 ACD     1      13.680   2.300  36.090  1.00  0.00            
ATOM     41  O10 ACD     1      11.740   2.710  36.110  1.00  0.00            
ATOM     42  H20 ACD     1      10.960   2.620  35.550  1.00  0.00            
ATOM     43  C13 ACD     1      12.600   0.880  34.800  1.00  0.00            
ATOM     44  H21 ACD     1      12.300   0.230  35.630  1.00  0.00            
ATOM     45  O11 ACD     1      13.920   0.520  34.450  1.00  0.00            
ATOM     46  C14 ACD     1      14.540   1.240  33.340  1.00  0.00            
ATOM     47  H22 ACD     1      14.060   1.050  32.370  1.00  0.00            
ATOM     48  C15 ACD     1      15.890   0.530  33.300  1.00  0.00            
ATOM     49  H23 ACD     1      16.470   0.920  32.450  1.00  0.00            
ATOM     50  H24 ACD     1      16.490   0.760  34.190  1.00  0.00            
ATOM     51  O12 ACD     1      15.880  -0.900  33.050  1.00  0.00            
ATOM     52  H25 ACD     1      16.290  -1.030  32.190  1.00  0.00            
ATOM     53  O13 ACD     1      11.710   0.740  33.720  1.00  0.00            
ATOM     54  C16 ACD     1      10.400   0.230  34.050  1.00  0.00            
ATOM     55  H26 ACD     1      10.180   0.010  35.100  1.00  0.00            
ATOM     56  C17 ACD     1       9.450   1.420  33.660  1.00  0.00            
ATOM     57  H27 ACD     1       9.650   1.670  32.610  1.00  0.00            
ATOM     58  O14 ACD     1       9.700   2.630  34.420  1.00  0.00            
ATOM     59  H28 ACD     1       9.380   3.410  33.950  1.00  0.00            
ATOM     60  C18 ACD     1       7.990   0.930  33.660  1.00  0.00            
ATOM     61  H29 ACD     1       7.760   0.720  34.710  1.00  0.00            
ATOM     62  O15 ACD     1       7.140   2.000  33.220  1.00  0.00            
ATOM     63  H30 ACD     1       7.130   1.810  32.270  1.00  0.00            
ATOM     64  C19 ACD     1       7.880  -0.310  32.700  1.00  0.00            
ATOM     65  H31 ACD     1       6.840  -0.610  32.820  1.00  0.00            
ATOM     66  O16 ACD     1       8.620  -1.370  33.090  1.00  0.00            
ATOM     67  C20 ACD     1      10.030  -1.000  33.190  1.00  0.00            
ATOM     68  H32 ACD     1      10.410  -0.720  32.200  1.00  0.00            
ATOM     69  C21 ACD     1      10.940  -2.220  33.530  1.00  0.00            
ATOM     70  H33 ACD     1      10.720  -3.100  32.910  1.00  0.00            
ATOM     71  H34 ACD     1      11.980  -1.980  33.300  1.00  0.00            
ATOM     72  O17 ACD     1      10.810  -2.590  34.960  1.00  0.00            
ATOM     73  H35 ACD     1      11.420  -3.320  35.110  1.00  0.00            
ATOM     74  O18 ACD     1       8.180   0.140  31.360  1.00  0.00            
ATOM     75  C22 ACD     1       7.450  -0.450  30.260  1.00  0.00            
ATOM     76  H36 ACD     1       6.740  -1.180  30.670  1.00  0.00            
ATOM     77  C23 ACD     1       6.530   0.610  29.640  1.00  0.00            
ATOM     78  H37 ACD     1       7.140   1.430  29.250  1.00  0.00            
ATOM     79  O19 ACD     1       5.540   0.980  30.590  1.00  0.00            
ATOM     80  H38 ACD     1       4.910   1.540  30.120  1.00  0.00            
ATOM     81  C24 ACD     1       5.850  -0.050  28.480  1.00  0.00            
ATOM     82  H39 ACD     1       5.320  -0.930  28.860  1.00  0.00            
ATOM     83  O20 ACD     1       4.970   0.850  27.800  1.00  0.00            
ATOM     84  H40 ACD     1       4.210   1.030  28.370  1.00  0.00            
ATOM     85  C25 ACD     1       6.910  -0.570  27.430  1.00  0.00            
ATOM     86  H41 ACD     1       6.440  -1.030  26.550  1.00  0.00            
ATOM     87  O21 ACD     1       7.720  -1.600  28.090  1.00  0.00            
ATOM     88  C26 ACD     1       8.460  -1.110  29.210  1.00  0.00            
ATOM     89  H42 ACD     1       9.120  -0.290  28.900  1.00  0.00            
ATOM     90  C27 ACD     1       9.100  -2.260  29.880  1.00  0.00            
ATOM     91  H43 ACD     1       9.810  -2.680  29.150  1.00  0.00            
ATOM     92  H44 ACD     1       9.730  -2.050  30.750  1.00  0.00            
ATOM     93  O22 ACD     1       8.240  -3.280  30.290  1.00  0.00            
ATOM     94  H45 ACD     1       8.180  -3.800  29.480  1.00  0.00            
ATOM     95  O23 ACD     1       7.720   0.540  27.070  1.00  0.00            
ATOM     96  C28 ACD     1       7.880   1.030  25.760  1.00  0.00            
ATOM     97  H46 ACD     1       7.150   0.630  25.050  1.00  0.00            
ATOM     98  C29 ACD     1       9.280   0.720  25.170  1.00  0.00            
ATOM     99  H47 ACD     1      10.070   0.710  25.920  1.00  0.00            
ATOM    100  O24 ACD     1       9.710   1.670  24.170  1.00  0.00            
ATOM    101  C30 ACD     1       9.310  -0.630  24.520  1.00  0.00            
ATOM    102  H48 ACD     1       9.000  -1.360  25.280  1.00  0.00            
ATOM    103  H49 ACD     1       8.580  -0.590  23.700  1.00  0.00            
ATOM    104  O25 ACD     1      10.690  -0.990  24.090  1.00  0.00            
ATOM    105  H50 ACD     1      10.930  -0.470  23.320  1.00  0.00            
ATOM    106  C31 ACD     1       7.660   2.540  26.020  1.00  0.00            
ATOM    107  H51 ACD     1       8.080   2.880  26.980  1.00  0.00            
ATOM    108  O26 ACD     1       6.230   2.740  26.150  1.00  0.00            
ATOM    109  H52 ACD     1       5.830   1.990  26.610  1.00  0.00            
ATOM    110  C32 ACD     1       8.290   3.320  24.830  1.00  0.00            
ATOM    111  H53 ACD     1       7.670   3.090  23.950  1.00  0.00            
ATOM    112  O27 ACD     1       8.200   4.780  25.140  1.00  0.00            
ATOM    113  H54 ACD     1       7.980   5.290  24.360  1.00  0.00            
ATOM    114  C33 ACD     1       9.730   3.010  24.610  1.00  0.00            
ATOM    115  H55 ACD     1      10.020   3.620  23.750  1.00  0.00            
ATOM    116  O28 ACD     1      10.590   3.210  25.750  1.00  0.00            
ATOM    117  C34 ACD     1      11.760   3.920  25.560  1.00  0.00            
ATOM    118  H56 ACD     1      11.960   4.160  24.500  1.00  0.00            
ATOM    119  C35 ACD     1      11.620   5.200  26.390  1.00  0.00            
ATOM    120  H57 ACD     1      11.420   4.990  27.450  1.00  0.00            
ATOM    121  O29 ACD     1      10.570   6.000  25.870  1.00  0.00            
ATOM    122  H58 ACD     1       9.790   5.440  25.850  1.00  0.00            
ATOM    123  C36 ACD     1      12.990   5.840  26.470  1.00  0.00            
ATOM    124  H59 ACD     1      13.220   6.220  25.470  1.00  0.00            
ATOM    125  O30 ACD     1      12.940   6.980  27.370  1.00  0.00            
ATOM    126  H60 ACD     1      12.060   7.360  27.240  1.00  0.00            
ATOM    127  O1  FY5     2      11.580   6.290  31.740  1.00  0.00            
ATOM    128  C1  FY5     2      10.920   5.500  31.030  1.00  0.00            
ATOM    129  C2  FY5     2      11.350   4.210  30.730  1.00  0.00            
ATOM    130  C3  FY5     2      10.540   3.380  30.080  1.00  0.00            
ATOM    131  C4  FY5     2      11.080   2.010  29.780  1.00  0.00            
ATOM    132  C5  FY5     2      10.900   1.460  28.520  1.00  0.00            
ATOM    133  C6  FY5     2      11.500   0.250  28.260  1.00  0.00            
ATOM    134  C7  FY5     2      12.170  -0.480  29.260  1.00  0.00            
ATOM    135  C8  FY5     2      12.300   0.030  30.530  1.00  0.00            
ATOM    136  C9  FY5     2      11.790   1.330  30.770  1.00  0.00            
ATOM    137  O2  FY5     2       9.450   3.720  29.430  1.00  0.00            
ATOM    138  C10 FY5     2       9.040   5.010  29.530  1.00  0.00            
ATOM    139  C11 FY5     2       7.850   5.370  28.930  1.00  0.00            
ATOM    140  C12 FY5     2       7.410   6.670  28.980  1.00  0.00            
ATOM    141  O3  FY5     2       6.460   7.060  28.070  1.00  0.00            
ATOM    142  C13 FY5     2       7.970   7.600  29.850  1.00  0.00            
ATOM    143  O4  FY5     2       7.590   8.930  29.840  1.00  0.00            
ATOM    144  C14 FY5     2       9.210   7.260  30.480  1.00  0.00            
ATOM    145  O5  FY5     2       9.910   8.130  31.250  1.00  0.00            
ATOM    146  C15 FY5     2       9.640   5.910  30.350  1.00  0.00            
ATOM    147  H1  FY5     2      12.280   3.970  31.250  1.00  0.00            
ATOM    148  H2  FY5     2      10.360   1.900  27.690  1.00  0.00            
ATOM    149  H3  FY5     2      11.480  -0.310  27.320  1.00  0.00            
ATOM    150  H4  FY5     2      12.650  -1.440  29.080  1.00  0.00            
ATOM    151  H5  FY5     2      12.830  -0.520  31.310  1.00  0.00            
ATOM    152  H6  FY5     2      11.890   1.800  31.740  1.00  0.00            
ATOM    153  H7  FY5     2       7.390   4.740  28.180  1.00  0.00            
ATOM    154  H8  FY5     2       6.350   8.020  28.200  1.00  0.00            
ATOM    155  H9  FY5     2       8.200   9.550  30.270  1.00  0.00            
ATOM    156  H10 FY5     2      10.670   7.680  31.670  1.00  0.00            
TER
ENDMDL
MODEL        1
ATOM      1  H1  ACD     1      12.980  -1.020  23.930  1.00  0.00            
ATOM      2  O1  ACD     1      13.190  -0.160  24.290  1.00  0.00            
ATOM      3  C1  ACD     1      12.270   0.760  23.660  1.00  0.00            
ATOM      4  H2  ACD     1      11.230   0.410  23.750  1.00  0.00            
ATOM      5  H3  ACD     1      12.490   0.990  22.610  1.00  0.00            
ATOM      6  C2  ACD     1      12.320   2.040  24.440  1.00  0.00            
ATOM      7  H4  ACD     1      11.930   1.830  25.450  1.00  0.00            
ATOM      8  O2  ACD     1      13.730   2.400  24.570  1.00  0.00            
ATOM      9  C3  ACD     1      13.920   3.570  25.370  1.00  0.00            
ATOM     10  H5  ACD     1      14.990   3.790  25.390  1.00  0.00            
ATOM     11  O3  ACD     1      13.420   3.270  26.700  1.00  0.00            
ATOM     12  C4  ACD     1      14.490   2.790  27.570  1.00  0.00            
ATOM     13  H6  ACD     1      15.240   2.310  26.940  1.00  0.00            
ATOM     14  C5  ACD     1      15.120   3.950  28.250  1.00  0.00            
ATOM     15  H7  ACD     1      14.340   4.510  28.780  1.00  0.00            
ATOM     16  O4  ACD     1      15.710   4.810  27.270  1.00  0.00            
ATOM     17  H8  ACD     1      15.010   5.120  26.690  1.00  0.00            
ATOM     18  C6  ACD     1      16.170   3.540  29.300  1.00  0.00            
ATOM     19  H9  ACD     1      16.970   2.980  28.800  1.00  0.00            
ATOM     20  O5  ACD     1      16.800   4.660  29.890  1.00  0.00            
ATOM     21  H10 ACD     1      16.100   5.280  30.100  1.00  0.00            
ATOM     22  C7  ACD     1      15.460   2.660  30.340  1.00  0.00            
ATOM     23  H11 ACD     1      16.190   2.310  31.080  1.00  0.00            
ATOM     24  O6  ACD     1      14.880   1.490  29.720  1.00  0.00            
ATOM     25  C8  ACD     1      14.040   1.720  28.610  1.00  0.00            
ATOM     26  H12 ACD     1      13.120   2.230  28.910  1.00  0.00            
ATOM     27  C9  ACD     1      13.570   0.420  27.980  1.00  0.00            
ATOM     28  H13 ACD     1      13.130  -0.210  28.770  1.00  0.00            
ATOM     29  H14 ACD     1      12.750   0.600  27.270  1.00  0.00            
ATOM     30  O7  ACD     1      14.660  -0.250  27.310  1.00  0.00            
ATOM     31  H15 ACD     1      15.370  -0.290  27.960  1.00  0.00            
ATOM     32  O8  ACD     1      14.450   3.410  30.990  1.00  0.00            
ATOM     33  C10 ACD     1      14.140   3.250  32.420  1.00  0.00            
ATOM     34  H16 ACD     1      15.020   3.370  33.060  1.00  0.00            
ATOM     35  C11 ACD     1      13.310   4.510  32.810  1.00  0.00            
ATOM     36  H17 ACD     1      12.620   4.740  31.990  1.00  0.00            
ATOM     37  O9  ACD     1      14.110   5.700  33.010  1.00  0.00            
ATOM     38  H18 ACD     1      13.470   6.410  33.120  1.00  0.00            
ATOM     39  C12 ACD     1      12.420   4.280  34.070  1.00  0.00            
ATOM     40  H19 ACD     1      13.120   4.090  34.890  1.00  0.00            
ATOM     41  O10 ACD     1      11.460   5.290  34.320  1.00  0.00            
ATOM     42  H20 ACD     1      11.020   5.410  33.470  1.00  0.00            
ATOM     43  C13 ACD     1      11.660   2.980  33.890  1.00  0.00            
ATOM     44  H21 ACD     1      11.040   2.790  34.770  1.00  0.00            
ATOM     45  O11 ACD     1      12.650   1.960  33.870  1.00  0.00            
ATOM     46  C14 ACD     1      13.400   1.920  32.710  1.00  0.00            
ATOM     47  H22 ACD     1      12.880   1.640  31.780  1.00  0.00            
ATOM     48  C15 ACD     1      14.450   0.780  32.950  1.00  0.00            
ATOM     49  H23 ACD     1      15.250   0.830  32.200  1.00  0.00            
ATOM     50  H24 ACD     1      14.840   1.050  33.940  1.00  0.00            
ATOM     51  O12 ACD     1      13.890  -0.520  33.070  1.00  0.00            
ATOM     52  H25 ACD     1      13.180  -0.350  33.700  1.00  0.00            
ATOM     53  O13 ACD     1      10.760   2.960  32.840  1.00  0.00            
ATOM     54  C16 ACD     1       9.400   3.270  33.050  1.00  0.00            
ATOM     55  H26 ACD     1       9.260   3.680  34.060  1.00  0.00            
ATOM     56  C17 ACD     1       9.140   4.400  31.990  1.00  0.00            
ATOM     57  H27 ACD     1       9.350   4.100  30.960  1.00  0.00            
ATOM     58  O14 ACD     1       9.820   5.620  32.330  1.00  0.00            
ATOM     59  H28 ACD     1       9.410   6.420  32.000  1.00  0.00            
ATOM     60  C18 ACD     1       7.620   4.690  31.960  1.00  0.00            
ATOM     61  H29 ACD     1       7.320   5.200  32.890  1.00  0.00            
ATOM     62  O15 ACD     1       7.300   5.530  30.830  1.00  0.00            
ATOM     63  H30 ACD     1       7.170   4.940  30.080  1.00  0.00            
ATOM     64  C19 ACD     1       6.880   3.350  31.700  1.00  0.00            
ATOM     65  H31 ACD     1       5.800   3.500  31.780  1.00  0.00            
ATOM     66  O16 ACD     1       7.210   2.430  32.670  1.00  0.00            
ATOM     67  C20 ACD     1       8.550   2.010  32.790  1.00  0.00            
ATOM     68  H32 ACD     1       8.970   1.540  31.890  1.00  0.00            
ATOM     69  C21 ACD     1       8.650   0.990  33.970  1.00  0.00            
ATOM     70  H33 ACD     1       7.970   0.140  33.830  1.00  0.00            
ATOM     71  H34 ACD     1       9.660   0.570  33.900  1.00  0.00            
ATOM     72  O17 ACD     1       8.480   1.610  35.240  1.00  0.00            
ATOM     73  H35 ACD     1       9.000   1.210  35.940  1.00  0.00            
ATOM     74  O18 ACD     1       7.190   2.910  30.400  1.00  0.00            
ATOM     75  C22 ACD     1       6.230   2.250  29.660  1.00  0.00            
ATOM     76  H36 ACD     1       5.380   1.950  30.270  1.00  0.00            
ATOM     77  C23 ACD     1       5.840   3.210  28.580  1.00  0.00            
ATOM     78  H37 ACD     1       6.750   3.450  28.020  1.00  0.00            
ATOM     79  O19 ACD     1       5.180   4.350  29.200  1.00  0.00            
ATOM     80  H38 ACD     1       4.960   4.970  28.510  1.00  0.00            
ATOM     81  C24 ACD     1       4.950   2.600  27.610  1.00  0.00            
ATOM     82  H39 ACD     1       4.040   2.270  28.140  1.00  0.00            
ATOM     83  O20 ACD     1       4.600   3.530  26.630  1.00  0.00            
ATOM     84  H40 ACD     1       3.880   4.060  26.970  1.00  0.00            
ATOM     85  C25 ACD     1       5.600   1.390  26.980  1.00  0.00            
ATOM     86  H41 ACD     1       4.980   0.880  26.230  1.00  0.00            
ATOM     87  O21 ACD     1       5.970   0.460  28.010  1.00  0.00            
ATOM     88  C26 ACD     1       6.780   0.930  29.110  1.00  0.00            
ATOM     89  H42 ACD     1       7.820   1.140  28.820  1.00  0.00            
ATOM     90  C27 ACD     1       6.800  -0.160  30.230  1.00  0.00            
ATOM     91  H43 ACD     1       7.180  -1.070  29.760  1.00  0.00            
ATOM     92  H44 ACD     1       7.540   0.050  31.010  1.00  0.00            
ATOM     93  O22 ACD     1       5.580  -0.400  30.850  1.00  0.00            
ATOM     94  H45 ACD     1       5.160  -0.860  30.130  1.00  0.00            
ATOM     95  O23 ACD     1       6.850   1.800  26.340  1.00  0.00            
ATOM     96  C28 ACD     1       6.880   2.050  24.930  1.00  0.00            
ATOM     97  H46 ACD     1       5.910   1.970  24.430  1.00  0.00            
ATOM     98  C29 ACD     1       7.910   1.020  24.440  1.00  0.00            
ATOM     99  H47 ACD     1       8.710   0.870  25.160  1.00  0.00            
ATOM    100  O24 ACD     1       8.470   1.410  23.170  1.00  0.00            
ATOM    101  C30 ACD     1       7.210  -0.340  24.290  1.00  0.00            
ATOM    102  H48 ACD     1       6.370  -0.630  24.940  1.00  0.00            
ATOM    103  H49 ACD     1       6.600  -0.360  23.380  1.00  0.00            
ATOM    104  O25 ACD     1       8.160  -1.420  24.330  1.00  0.00            
ATOM    105  H50 ACD     1       7.820  -2.160  23.820  1.00  0.00            
ATOM    106  C31 ACD     1       7.360   3.460  24.650  1.00  0.00            
ATOM    107  H51 ACD     1       8.090   3.740  25.420  1.00  0.00            
ATOM    108  O26 ACD     1       6.250   4.390  24.720  1.00  0.00            
ATOM    109  H52 ACD     1       5.570   4.120  25.340  1.00  0.00            
ATOM    110  C32 ACD     1       7.920   3.670  23.270  1.00  0.00            
ATOM    111  H53 ACD     1       7.120   3.410  22.560  1.00  0.00            
ATOM    112  O27 ACD     1       8.460   5.050  23.250  1.00  0.00            
ATOM    113  H54 ACD     1       7.740   5.550  23.640  1.00  0.00            
ATOM    114  C33 ACD     1       9.070   2.720  23.110  1.00  0.00            
ATOM    115  H55 ACD     1       9.450   2.770  22.080  1.00  0.00            
ATOM    116  O28 ACD     1      10.030   2.810  24.130  1.00  0.00            
ATOM    117  C34 ACD     1      11.410   3.120  23.880  1.00  0.00            
ATOM    118  H56 ACD     1      11.560   3.170  22.790  1.00  0.00            
ATOM    119  C35 ACD     1      11.670   4.460  24.560  1.00  0.00            
ATOM    120  H57 ACD     1      11.350   4.420  25.610  1.00  0.00            
ATOM    121  O29 ACD     1      11.030   5.580  23.910  1.00  0.00            
ATOM    122  H58 ACD     1      10.070   5.520  23.960  1.00  0.00            
ATOM    123  C36 ACD     1      13.140   4.700  24.700  1.00  0.00            
ATOM    124  H59 ACD     1      13.590   4.850  23.710  1.00  0.00            
ATOM    125  O30 ACD     1      13.490   5.830  25.510  1.00  0.00            
ATOM    126  H60 ACD     1      13.330   6.640  25.020  1.00  0.00            
ATOM    127  O1  FY5     2      12.130   6.660  29.860  1.00  0.00            
ATOM    128  C1  FY5     2      11.340   6.040  29.180  1.00  0.00            
ATOM    129  C2  FY5     2      11.350   4.570  29.160  1.00  0.00            
ATOM    130  C3  FY5     2      10.400   3.920  28.410  1.00  0.00            
ATOM    131  C4  FY5     2      10.330   2.440  28.640  1.00  0.00            
ATOM    132  C5  FY5     2       9.940   1.630  27.560  1.00  0.00            
ATOM    133  C6  FY5     2       9.810   0.220  27.660  1.00  0.00            
ATOM    134  C7  FY5     2      10.080  -0.400  28.930  1.00  0.00            
ATOM    135  C8  FY5     2      10.510   0.440  30.010  1.00  0.00            
ATOM    136  C9  FY5     2      10.610   1.820  29.810  1.00  0.00            
ATOM    137  O2  FY5     2       9.590   4.580  27.540  1.00  0.00            
ATOM    138  C10 FY5     2       9.470   5.930  27.640  1.00  0.00            
ATOM    139  C11 FY5     2       8.340   6.450  26.990  1.00  0.00            
ATOM    140  C12 FY5     2       8.210   7.850  27.010  1.00  0.00            
ATOM    141  O3  FY5     2       7.080   8.460  26.470  1.00  0.00            
ATOM    142  C13 FY5     2       9.150   8.660  27.550  1.00  0.00            
ATOM    143  O4  FY5     2       9.040  10.030  27.390  1.00  0.00            
ATOM    144  C14 FY5     2      10.260   8.100  28.140  1.00  0.00            
ATOM    145  O5  FY5     2      11.140   8.870  28.800  1.00  0.00            
ATOM    146  C15 FY5     2      10.340   6.720  28.370  1.00  0.00            
ATOM    147  H1  FY5     2      12.160   4.100  29.710  1.00  0.00            
ATOM    148  H2  FY5     2       9.610   2.000  26.590  1.00  0.00            
ATOM    149  H3  FY5     2       9.450  -0.380  26.830  1.00  0.00            
ATOM    150  H4  FY5     2       9.970  -1.480  28.960  1.00  0.00            
ATOM    151  H5  FY5     2      10.690   0.030  31.000  1.00  0.00            
ATOM    152  H6  FY5     2      10.800   2.460  30.660  1.00  0.00            
ATOM    153  H7  FY5     2       7.550   5.850  26.550  1.00  0.00            
ATOM    154  H8  FY5     2       7.190   9.360  26.820  1.00  0.00            
ATOM    155  H9  FY5     2       9.770  10.390  27.930  1.00  0.00            
ATOM    156  H10 FY5     2      11.750   8.170  29.100  1.00  0.00            
TER
ENDMDL
MODEL        1
ATOM      1  H1  ACD     1      19.720  21.020   2.240  1.00  0.00            
ATOM      2  O1  ACD     1      20.000  21.280   3.130  1.00  0.00            
ATOM      3  C1  ACD     1      20.570  20.240   3.990  1.00  0.00            
ATOM      4  H2  ACD     1      19.780  19.550   4.320  1.00  0.00            
ATOM      5  H3  ACD     1      21.050  20.630   4.900  1.00  0.00            
ATOM      6  C2  ACD     1      21.640  19.400   3.300  1.00  0.00            
ATOM      7  H4  ACD     1      21.950  18.680   4.070  1.00  0.00            
ATOM      8  O2  ACD     1      21.120  18.730   2.160  1.00  0.00            
ATOM      9  C3  ACD     1      22.040  17.820   1.550  1.00  0.00            
ATOM     10  H5  ACD     1      21.600  17.170   0.780  1.00  0.00            
ATOM     11  O3  ACD     1      22.600  16.920   2.490  1.00  0.00            
ATOM     12  C4  ACD     1      22.310  15.480   2.400  1.00  0.00            
ATOM     13  H6  ACD     1      21.300  15.330   2.010  1.00  0.00            
ATOM     14  C5  ACD     1      23.400  14.940   1.470  1.00  0.00            
ATOM     15  H7  ACD     1      24.340  15.380   1.840  1.00  0.00            
ATOM     16  O4  ACD     1      23.110  15.300   0.150  1.00  0.00            
ATOM     17  H8  ACD     1      23.830  15.090  -0.450  1.00  0.00            
ATOM     18  C6  ACD     1      23.590  13.430   1.610  1.00  0.00            
ATOM     19  H9  ACD     1      22.750  12.800   1.300  1.00  0.00            
ATOM     20  O5  ACD     1      24.790  13.030   0.800  1.00  0.00            
ATOM     21  H10 ACD     1      25.590  13.420   1.170  1.00  0.00            
ATOM     22  C7  ACD     1      23.750  13.030   3.070  1.00  0.00            
ATOM     23  H11 ACD     1      23.690  11.940   3.200  1.00  0.00            
ATOM     24  O6  ACD     1      22.660  13.540   3.770  1.00  0.00            
ATOM     25  C8  ACD     1      22.490  14.930   3.870  1.00  0.00            
ATOM     26  H12 ACD     1      23.320  15.400   4.410  1.00  0.00            
ATOM     27  C9  ACD     1      21.300  15.320   4.680  1.00  0.00            
ATOM     28  H13 ACD     1      21.120  16.400   4.580  1.00  0.00            
ATOM     29  H14 ACD     1      20.400  14.810   4.330  1.00  0.00            
ATOM     30  O7  ACD     1      21.490  15.120   6.110  1.00  0.00            
ATOM     31  H15 ACD     1      21.470  14.170   6.260  1.00  0.00            
ATOM     32  O8  ACD     1      24.970  13.530   3.530  1.00  0.00            
ATOM     33  C10 ACD     1      25.860  12.750   4.320  1.00  0.00            
ATOM     34  H16 ACD     1      25.400  11.780   4.530  1.00  0.00            
ATOM     35  C11 ACD     1      27.210  12.740   3.580  1.00  0.00            
ATOM     36  H17 ACD     1      27.530  13.780   3.470  1.00  0.00            
ATOM     37  O9  ACD     1      27.030  12.130   2.270  1.00  0.00            
ATOM     38  H18 ACD     1      26.710  11.240   2.450  1.00  0.00            
ATOM     39  C12 ACD     1      28.250  12.050   4.450  1.00  0.00            
ATOM     40  H19 ACD     1      28.080  10.970   4.570  1.00  0.00            
ATOM     41  O10 ACD     1      29.460  12.150   3.810  1.00  0.00            
ATOM     42  H20 ACD     1      29.860  13.020   3.820  1.00  0.00            
ATOM     43  C13 ACD     1      28.400  12.750   5.810  1.00  0.00            
ATOM     44  H21 ACD     1      29.120  12.220   6.440  1.00  0.00            
ATOM     45  O11 ACD     1      27.080  12.780   6.410  1.00  0.00            
ATOM     46  C14 ACD     1      26.040  13.440   5.660  1.00  0.00            
ATOM     47  H22 ACD     1      26.280  14.480   5.400  1.00  0.00            
ATOM     48  C15 ACD     1      24.730  13.470   6.540  1.00  0.00            
ATOM     49  H23 ACD     1      24.880  14.010   7.480  1.00  0.00            
ATOM     50  H24 ACD     1      23.950  14.000   5.980  1.00  0.00            
ATOM     51  O12 ACD     1      24.240  12.210   6.930  1.00  0.00            
ATOM     52  H25 ACD     1      24.840  11.740   7.520  1.00  0.00            
ATOM     53  O13 ACD     1      28.740  14.080   5.550  1.00  0.00            
ATOM     54  C16 ACD     1      30.080  14.410   5.840  1.00  0.00            
ATOM     55  H26 ACD     1      30.790  13.570   5.770  1.00  0.00            
ATOM     56  C17 ACD     1      30.440  15.320   4.670  1.00  0.00            
ATOM     57  H27 ACD     1      29.590  15.990   4.510  1.00  0.00            
ATOM     58  O14 ACD     1      30.680  14.500   3.550  1.00  0.00            
ATOM     59  H28 ACD     1      30.670  14.950   2.700  1.00  0.00            
ATOM     60  C18 ACD     1      31.670  16.240   5.000  1.00  0.00
[truncated: 1,452,546 more chars]
