# Supplementary material for: Achieving Chemical Accuracy in Cyclodextrin Host–Guest Binding via Integrative Atomistic Modelling
Source: Adv Sci (Weinh). 2025 Dec 14;13(10):e19782. doi: 10.1002/advs.202519782 (PMC12915143; doi:10.1002/advs.202519782)
Supplement: Supplementary file 1 — Supporting Information [file ADVS-13-e19782-s003.zip › all_poses/ACD.GB6.pdb]

MODEL        1
ATOM      1  H1  ACD     1      29.710   3.540  31.680  1.00  0.00            
ATOM      2  O1  ACD     1      29.560   2.940  30.940  1.00  0.00            
ATOM      3  C1  ACD     1      30.560   1.950  30.940  1.00  0.00            
ATOM      4  H2  ACD     1      30.360   1.160  30.210  1.00  0.00            
ATOM      5  H3  ACD     1      30.550   1.400  31.890  1.00  0.00            
ATOM      6  C2  ACD     1      31.900   2.610  30.660  1.00  0.00            
ATOM      7  H4  ACD     1      31.730   3.330  29.850  1.00  0.00            
ATOM      8  O2  ACD     1      32.400   3.300  31.830  1.00  0.00            
ATOM      9  C3  ACD     1      33.620   4.040  31.650  1.00  0.00            
ATOM     10  H5  ACD     1      33.930   4.540  32.570  1.00  0.00            
ATOM     11  O3  ACD     1      33.420   4.990  30.580  1.00  0.00            
ATOM     12  C4  ACD     1      32.960   6.320  30.900  1.00  0.00            
ATOM     13  H6  ACD     1      33.460   6.790  31.760  1.00  0.00            
ATOM     14  C5  ACD     1      33.310   7.120  29.610  1.00  0.00            
ATOM     15  H7  ACD     1      32.840   6.530  28.820  1.00  0.00            
ATOM     16  O4  ACD     1      34.720   7.210  29.400  1.00  0.00            
ATOM     17  H8  ACD     1      35.090   7.680  30.150  1.00  0.00            
ATOM     18  C6  ACD     1      32.510   8.430  29.670  1.00  0.00            
ATOM     19  H9  ACD     1      32.760   8.940  30.610  1.00  0.00            
ATOM     20  O5  ACD     1      32.820   9.400  28.640  1.00  0.00            
ATOM     21  H10 ACD     1      32.460   9.030  27.820  1.00  0.00            
ATOM     22  C7  ACD     1      31.050   8.210  29.730  1.00  0.00            
ATOM     23  H11 ACD     1      30.500   9.160  29.780  1.00  0.00            
ATOM     24  O6  ACD     1      30.750   7.430  30.830  1.00  0.00            
ATOM     25  C8  ACD     1      31.460   6.200  31.050  1.00  0.00            
ATOM     26  H12 ACD     1      31.070   5.470  30.330  1.00  0.00            
ATOM     27  C9  ACD     1      30.960   5.790  32.420  1.00  0.00            
ATOM     28  H13 ACD     1      31.630   5.170  33.020  1.00  0.00            
ATOM     29  H14 ACD     1      30.910   6.690  33.040  1.00  0.00            
ATOM     30  O7  ACD     1      29.750   5.140  32.250  1.00  0.00            
ATOM     31  H15 ACD     1      29.200   5.580  31.590  1.00  0.00            
ATOM     32  O8  ACD     1      30.550   7.460  28.650  1.00  0.00            
ATOM     33  C10 ACD     1      30.130   8.230  27.540  1.00  0.00            
ATOM     34  H16 ACD     1      30.320   9.300  27.650  1.00  0.00            
ATOM     35  C11 ACD     1      30.880   7.750  26.280  1.00  0.00            
ATOM     36  H17 ACD     1      30.650   6.680  26.190  1.00  0.00            
ATOM     37  O9  ACD     1      32.340   8.000  26.280  1.00  0.00            
ATOM     38  H18 ACD     1      32.640   7.900  25.370  1.00  0.00            
ATOM     39  C12 ACD     1      30.360   8.380  25.000  1.00  0.00            
ATOM     40  H19 ACD     1      30.640   9.440  25.080  1.00  0.00            
ATOM     41  O10 ACD     1      31.070   7.770  23.980  1.00  0.00            
ATOM     42  H20 ACD     1      30.530   7.010  23.770  1.00  0.00            
ATOM     43  C13 ACD     1      28.850   8.070  24.920  1.00  0.00            
ATOM     44  H21 ACD     1      28.270   8.560  24.130  1.00  0.00            
ATOM     45  O11 ACD     1      28.190   8.560  26.050  1.00  0.00            
ATOM     46  C14 ACD     1      28.620   8.060  27.360  1.00  0.00            
ATOM     47  H22 ACD     1      28.340   7.000  27.450  1.00  0.00            
ATOM     48  C15 ACD     1      27.830   8.730  28.430  1.00  0.00            
ATOM     49  H23 ACD     1      26.760   8.590  28.220  1.00  0.00            
ATOM     50  H24 ACD     1      28.080   8.210  29.370  1.00  0.00            
ATOM     51  O12 ACD     1      28.250  10.100  28.520  1.00  0.00            
ATOM     52  H25 ACD     1      27.830  10.460  29.310  1.00  0.00            
ATOM     53  O13 ACD     1      28.690   6.670  24.730  1.00  0.00            
ATOM     54  C16 ACD     1      27.780   6.140  23.820  1.00  0.00            
ATOM     55  H26 ACD     1      27.070   6.920  23.520  1.00  0.00            
ATOM     56  C17 ACD     1      28.560   5.510  22.700  1.00  0.00            
ATOM     57  H27 ACD     1      29.460   4.940  22.980  1.00  0.00            
ATOM     58  O14 ACD     1      29.070   6.570  21.840  1.00  0.00            
ATOM     59  H28 ACD     1      29.950   6.260  21.600  1.00  0.00            
ATOM     60  C18 ACD     1      27.740   4.630  21.830  1.00  0.00            
ATOM     61  H29 ACD     1      26.890   5.140  21.380  1.00  0.00            
ATOM     62  O15 ACD     1      28.500   3.930  20.740  1.00  0.00            
ATOM     63  H30 ACD     1      28.960   3.250  21.230  1.00  0.00            
ATOM     64  C19 ACD     1      27.150   3.550  22.660  1.00  0.00            
ATOM     65  H31 ACD     1      26.630   2.870  21.970  1.00  0.00            
ATOM     66  O16 ACD     1      26.290   4.110  23.570  1.00  0.00            
ATOM     67  C20 ACD     1      26.910   5.060  24.520  1.00  0.00            
ATOM     68  H32 ACD     1      27.650   4.490  25.110  1.00  0.00            
ATOM     69  C21 ACD     1      25.850   5.690  25.410  1.00  0.00            
ATOM     70  H33 ACD     1      25.320   4.850  25.900  1.00  0.00            
ATOM     71  H34 ACD     1      26.470   6.300  26.080  1.00  0.00            
ATOM     72  O17 ACD     1      24.920   6.540  24.780  1.00  0.00            
ATOM     73  H35 ACD     1      24.280   6.040  24.270  1.00  0.00            
ATOM     74  O18 ACD     1      28.110   2.740  23.370  1.00  0.00            
ATOM     75  C22 ACD     1      28.100   1.250  23.230  1.00  0.00            
ATOM     76  H36 ACD     1      27.550   0.900  22.340  1.00  0.00            
ATOM     77  C23 ACD     1      29.500   0.890  22.930  1.00  0.00            
ATOM     78  H37 ACD     1      30.220   1.400  23.590  1.00  0.00            
ATOM     79  O19 ACD     1      29.790   1.310  21.570  1.00  0.00            
ATOM     80  H38 ACD     1      30.670   1.050  21.290  1.00  0.00            
ATOM     81  C24 ACD     1      29.770  -0.570  23.230  1.00  0.00            
ATOM     82  H39 ACD     1      29.120  -1.070  22.500  1.00  0.00            
ATOM     83  O20 ACD     1      31.120  -0.830  23.010  1.00  0.00            
ATOM     84  H40 ACD     1      31.400  -0.330  22.240  1.00  0.00            
ATOM     85  C25 ACD     1      29.360  -0.870  24.680  1.00  0.00            
ATOM     86  H41 ACD     1      29.470  -1.940  24.890  1.00  0.00            
ATOM     87  O21 ACD     1      27.970  -0.580  24.680  1.00  0.00            
ATOM     88  C26 ACD     1      27.610   0.750  24.610  1.00  0.00            
ATOM     89  H42 ACD     1      28.230   1.300  25.340  1.00  0.00            
ATOM     90  C27 ACD     1      26.050   0.760  24.760  1.00  0.00            
ATOM     91  H43 ACD     1      25.770   0.640  25.810  1.00  0.00            
ATOM     92  H44 ACD     1      25.670   1.770  24.560  1.00  0.00            
ATOM     93  O22 ACD     1      25.360  -0.090  23.830  1.00  0.00            
ATOM     94  H45 ACD     1      25.480   0.400  23.010  1.00  0.00            
ATOM     95  O23 ACD     1      30.060  -0.060  25.620  1.00  0.00            
ATOM     96  C28 ACD     1      30.890  -0.780  26.590  1.00  0.00            
ATOM     97  H46 ACD     1      30.840  -1.870  26.450  1.00  0.00            
ATOM     98  C29 ACD     1      30.410  -0.360  28.000  1.00  0.00            
ATOM     99  H47 ACD     1      30.220   0.720  27.990  1.00  0.00            
ATOM    100  O24 ACD     1      31.420  -0.790  28.960  1.00  0.00            
ATOM    101  C30 ACD     1      29.000  -0.960  28.320  1.00  0.00            
ATOM    102  H48 ACD     1      28.770  -0.730  29.370  1.00  0.00            
ATOM    103  H49 ACD     1      28.260  -0.450  27.700  1.00  0.00            
ATOM    104  O25 ACD     1      29.030  -2.350  28.060  1.00  0.00            
ATOM    105  H50 ACD     1      29.760  -2.790  28.510  1.00  0.00            
ATOM    106  C31 ACD     1      32.400  -0.340  26.340  1.00  0.00            
ATOM    107  H51 ACD     1      32.330   0.750  26.290  1.00  0.00            
ATOM    108  O26 ACD     1      32.860  -0.880  25.070  1.00  0.00            
ATOM    109  H52 ACD     1      32.130  -0.870  24.450  1.00  0.00            
ATOM    110  C32 ACD     1      33.280  -0.710  27.430  1.00  0.00            
ATOM    111  H53 ACD     1      33.290  -1.810  27.400  1.00  0.00            
ATOM    112  O27 ACD     1      34.640  -0.200  27.240  1.00  0.00            
ATOM    113  H54 ACD     1      34.780  -0.100  26.300  1.00  0.00            
ATOM    114  C33 ACD     1      32.740  -0.230  28.740  1.00  0.00            
ATOM    115  H55 ACD     1      33.380  -0.630  29.530  1.00  0.00            
ATOM    116  O28 ACD     1      32.830   1.170  28.860  1.00  0.00            
ATOM    117  C34 ACD     1      33.030   1.650  30.160  1.00  0.00            
ATOM    118  H56 ACD     1      33.080   0.770  30.810  1.00  0.00            
ATOM    119  C35 ACD     1      34.430   2.290  30.080  1.00  0.00            
ATOM    120  H57 ACD     1      34.500   3.030  29.270  1.00  0.00            
ATOM    121  O29 ACD     1      35.390   1.270  29.860  1.00  0.00            
ATOM    122  H58 ACD     1      35.200   0.920  28.990  1.00  0.00            
ATOM    123  C36 ACD     1      34.800   3.130  31.300  1.00  0.00            
ATOM    124  H59 ACD     1      34.850   2.530  32.210  1.00  0.00            
ATOM    125  O30 ACD     1      36.040   3.810  31.100  1.00  0.00            
ATOM    126  H60 ACD     1      36.140   4.170  30.220  1.00  0.00            
ATOM    127  O1  GB6     2      35.000   2.450  24.090  1.00  0.00            
ATOM    128  C1  GB6     2      34.000   2.870  24.900  1.00  0.00            
ATOM    129  C2  GB6     2      32.680   2.890  24.340  1.00  0.00            
ATOM    130  C3  GB6     2      31.600   3.350  25.120  1.00  0.00            
ATOM    131  C4  GB6     2      31.840   3.770  26.440  1.00  0.00            
ATOM    132  C5  GB6     2      30.700   4.060  27.380  1.00  0.00            
ATOM    133  C6  GB6     2      29.380   3.810  27.110  1.00  0.00            
ATOM    134  C7  GB6     2      28.220   3.980  28.000  1.00  0.00            
ATOM    135  C8  GB6     2      26.940   3.430  27.660  1.00  0.00            
ATOM    136  C9  GB6     2      25.810   3.770  28.410  1.00  0.00            
ATOM    137  O2  GB6     2      24.640   3.220  28.100  1.00  0.00            
ATOM    138  C10 GB6     2      25.880   4.650  29.470  1.00  0.00            
ATOM    139  C11 GB6     2      27.130   5.120  29.860  1.00  0.00            
ATOM    140  O3  GB6     2      27.230   5.950  30.860  1.00  0.00            
ATOM    141  C12 GB6     2      28.280   4.820  29.130  1.00  0.00            
ATOM    142  C13 GB6     2      33.160   3.780  26.960  1.00  0.00            
ATOM    143  C14 GB6     2      34.280   3.400  26.170  1.00  0.00            
ATOM    144  H1  GB6     2      35.860   2.570  24.530  1.00  0.00            
ATOM    145  H2  GB6     2      32.630   2.630  23.290  1.00  0.00            
ATOM    146  H3  GB6     2      30.610   3.400  24.680  1.00  0.00            
ATOM    147  H4  GB6     2      30.950   4.630  28.270  1.00  0.00            
ATOM    148  H5  GB6     2      29.060   3.200  26.270  1.00  0.00            
ATOM    149  H6  GB6     2      26.880   2.810  26.770  1.00  0.00            
ATOM    150  H7  GB6     2      23.910   3.800  28.380  1.00  0.00            
ATOM    151  H8  GB6     2      24.990   5.080  29.920  1.00  0.00            
ATOM    152  H9  GB6     2      26.370   5.890  31.310  1.00  0.00            
ATOM    153  H10 GB6     2      29.200   5.300  29.440  1.00  0.00            
ATOM    154  H11 GB6     2      33.330   4.150  27.960  1.00  0.00            
ATOM    155  H12 GB6     2      35.300   3.460  26.540  1.00  0.00            
TER
ENDMDL
MODEL        1
ATOM      1  H1  ACD     1      31.400  -3.870  25.410  1.00  0.00            
ATOM      2  O1  ACD     1      30.590  -3.980  24.910  1.00  0.00            
ATOM      3  C1  ACD     1      31.050  -3.820  23.580  1.00  0.00            
ATOM      4  H2  ACD     1      30.260  -3.460  22.910  1.00  0.00            
ATOM      5  H3  ACD     1      31.430  -4.790  23.220  1.00  0.00            
ATOM      6  C2  ACD     1      32.200  -2.820  23.550  1.00  0.00            
ATOM      7  H4  ACD     1      31.900  -1.790  23.770  1.00  0.00            
ATOM      8  O2  ACD     1      33.240  -3.310  24.440  1.00  0.00            
ATOM      9  C3  ACD     1      34.420  -2.530  24.430  1.00  0.00            
ATOM     10  H5  ACD     1      35.070  -2.870  25.240  1.00  0.00            
ATOM     11  O3  ACD     1      34.190  -1.170  24.670  1.00  0.00            
ATOM     12  C4  ACD     1      34.330  -0.720  26.010  1.00  0.00            
ATOM     13  H6  ACD     1      35.130  -1.260  26.530  1.00  0.00            
ATOM     14  C5  ACD     1      34.670   0.740  25.690  1.00  0.00            
ATOM     15  H7  ACD     1      33.970   1.120  24.940  1.00  0.00            
ATOM     16  O4  ACD     1      35.950   0.790  25.070  1.00  0.00            
ATOM     17  H8  ACD     1      36.000   1.650  24.630  1.00  0.00            
ATOM     18  C6  ACD     1      34.560   1.690  26.940  1.00  0.00            
ATOM     19  H9  ACD     1      35.240   1.350  27.740  1.00  0.00            
ATOM     20  O5  ACD     1      34.990   3.070  26.680  1.00  0.00            
ATOM     21  H10 ACD     1      34.220   3.420  26.210  1.00  0.00            
ATOM     22  C7  ACD     1      33.130   1.530  27.460  1.00  0.00            
ATOM     23  H11 ACD     1      32.920   2.060  28.390  1.00  0.00            
ATOM     24  O6  ACD     1      32.950   0.170  27.820  1.00  0.00            
ATOM     25  C8  ACD     1      32.950  -0.800  26.720  1.00  0.00            
ATOM     26  H12 ACD     1      32.110  -0.580  26.050  1.00  0.00            
ATOM     27  C9  ACD     1      32.720  -2.140  27.430  1.00  0.00            
ATOM     28  H13 ACD     1      32.900  -2.900  26.660  1.00  0.00            
ATOM     29  H14 ACD     1      33.520  -2.240  28.180  1.00  0.00            
ATOM     30  O7  ACD     1      31.390  -2.210  27.990  1.00  0.00            
ATOM     31  H15 ACD     1      31.450  -1.660  28.770  1.00  0.00            
ATOM     32  O8  ACD     1      32.170   1.910  26.450  1.00  0.00            
ATOM     33  C10 ACD     1      31.440   3.080  26.640  1.00  0.00            
ATOM     34  H16 ACD     1      31.860   3.750  27.400  1.00  0.00            
ATOM     35  C11 ACD     1      31.530   3.830  25.310  1.00  0.00            
ATOM     36  H17 ACD     1      31.210   3.030  24.640  1.00  0.00            
ATOM     37  O9  ACD     1      32.910   4.210  25.180  1.00  0.00            
ATOM     38  H18 ACD     1      33.070   4.510  24.280  1.00  0.00            
ATOM     39  C12 ACD     1      30.640   5.030  25.230  1.00  0.00            
ATOM     40  H19 ACD     1      30.950   5.780  25.970  1.00  0.00            
ATOM     41  O10 ACD     1      30.720   5.740  24.020  1.00  0.00            
ATOM     42  H20 ACD     1      29.980   5.320  23.580  1.00  0.00            
ATOM     43  C13 ACD     1      29.280   4.600  25.440  1.00  0.00            
ATOM     44  H21 ACD     1      28.720   5.510  25.660  1.00  0.00            
ATOM     45  O11 ACD     1      29.120   3.900  26.630  1.00  0.00            
ATOM     46  C14 ACD     1      29.960   2.690  26.780  1.00  0.00            
ATOM     47  H22 ACD     1      29.690   2.030  25.950  1.00  0.00            
ATOM     48  C15 ACD     1      29.680   2.100  28.170  1.00  0.00            
ATOM     49  H23 ACD     1      28.600   1.930  28.270  1.00  0.00            
ATOM     50  H24 ACD     1      30.150   1.110  28.120  1.00  0.00            
ATOM     51  O12 ACD     1      30.130   2.820  29.330  1.00  0.00            
ATOM     52  H25 ACD     1      29.420   3.240  29.810  1.00  0.00            
ATOM     53  O13 ACD     1      28.750   3.800  24.330  1.00  0.00            
ATOM     54  C16 ACD     1      27.350   4.030  24.080  1.00  0.00            
ATOM     55  H26 ACD     1      26.960   4.690  24.870  1.00  0.00            
ATOM     56  C17 ACD     1      27.330   4.790  22.660  1.00  0.00            
ATOM     57  H27 ACD     1      28.060   4.380  21.960  1.00  0.00            
ATOM     58  O14 ACD     1      27.680   6.150  22.920  1.00  0.00            
ATOM     59  H28 ACD     1      26.940   6.570  23.370  1.00  0.00            
ATOM     60  C18 ACD     1      25.910   4.810  22.050  1.00  0.00            
ATOM     61  H29 ACD     1      25.240   5.400  22.690  1.00  0.00            
ATOM     62  O15 ACD     1      25.970   5.430  20.720  1.00  0.00            
ATOM     63  H30 ACD     1      26.660   5.140  20.120  1.00  0.00            
ATOM     64  C19 ACD     1      25.460   3.340  22.000  1.00  0.00            
ATOM     65  H31 ACD     1      24.490   3.190  21.530  1.00  0.00            
ATOM     66  O16 ACD     1      25.370   2.770  23.330  1.00  0.00            
ATOM     67  C20 ACD     1      26.550   2.730  24.100  1.00  0.00            
ATOM     68  H32 ACD     1      27.210   1.950  23.710  1.00  0.00            
ATOM     69  C21 ACD     1      26.280   2.270  25.470  1.00  0.00            
ATOM     70  H33 ACD     1      26.070   1.190  25.490  1.00  0.00            
ATOM     71  H34 ACD     1      27.280   2.260  25.920  1.00  0.00            
ATOM     72  O17 ACD     1      25.410   3.060  26.230  1.00  0.00            
ATOM     73  H35 ACD     1      24.510   3.090  25.880  1.00  0.00            
ATOM     74  O18 ACD     1      26.420   2.560  21.170  1.00  0.00            
ATOM     75  C22 ACD     1      25.820   1.800  20.110  1.00  0.00            
ATOM     76  H36 ACD     1      24.830   2.180  19.810  1.00  0.00            
ATOM     77  C23 ACD     1      26.700   1.810  18.870  1.00  0.00            
ATOM     78  H37 ACD     1      27.740   1.900  19.210  1.00  0.00            
ATOM     79  O19 ACD     1      26.400   2.980  18.090  1.00  0.00            
ATOM     80  H38 ACD     1      26.880   3.730  18.460  1.00  0.00            
ATOM     81  C24 ACD     1      26.640   0.540  17.990  1.00  0.00            
ATOM     82  H39 ACD     1      25.580   0.540  17.690  1.00  0.00            
ATOM     83  O20 ACD     1      27.550   0.620  16.900  1.00  0.00            
ATOM     84  H40 ACD     1      28.480   0.680  17.160  1.00  0.00            
ATOM     85  C25 ACD     1      26.880  -0.700  18.800  1.00  0.00            
ATOM     86  H41 ACD     1      26.770  -1.610  18.210  1.00  0.00            
ATOM     87  O21 ACD     1      25.750  -0.750  19.750  1.00  0.00            
ATOM     88  C26 ACD     1      25.700   0.340  20.720  1.00  0.00            
ATOM     89  H42 ACD     1      26.570   0.220  21.380  1.00  0.00            
ATOM     90  C27 ACD     1      24.420   0.100  21.570  1.00  0.00            
ATOM     91  H43 ACD     1      24.520  -0.860  22.090  1.00  0.00            
ATOM     92  H44 ACD     1      24.300   0.920  22.290  1.00  0.00            
ATOM     93  O22 ACD     1      23.290   0.090  20.690  1.00  0.00            
ATOM     94  H45 ACD     1      22.510   0.010  21.240  1.00  0.00            
ATOM     95  O23 ACD     1      28.070  -0.570  19.620  1.00  0.00            
ATOM     96  C28 ACD     1      29.100  -1.410  19.280  1.00  0.00            
ATOM     97  H46 ACD     1      28.960  -1.890  18.300  1.00  0.00            
ATOM     98  C29 ACD     1      29.290  -2.470  20.400  1.00  0.00            
ATOM     99  H47 ACD     1      29.510  -1.840  21.260  1.00  0.00            
ATOM    100  O24 ACD     1      30.430  -3.360  20.140  1.00  0.00            
ATOM    101  C30 ACD     1      28.100  -3.430  20.740  1.00  0.00            
ATOM    102  H48 ACD     1      28.290  -3.980  21.680  1.00  0.00            
ATOM    103  H49 ACD     1      27.140  -2.950  20.980  1.00  0.00            
ATOM    104  O25 ACD     1      27.930  -4.460  19.710  1.00  0.00            
ATOM    105  H50 ACD     1      28.780  -4.750  19.380  1.00  0.00            
ATOM    106  C31 ACD     1      30.370  -0.630  19.060  1.00  0.00            
ATOM    107  H51 ACD     1      30.550  -0.130  20.020  1.00  0.00            
ATOM    108  O26 ACD     1      30.190   0.290  17.930  1.00  0.00            
ATOM    109  H52 ACD     1      31.020   0.780  17.820  1.00  0.00            
ATOM    110  C32 ACD     1      31.480  -1.650  18.860  1.00  0.00            
ATOM    111  H53 ACD     1      31.300  -2.200  17.930  1.00  0.00            
ATOM    112  O27 ACD     1      32.720  -0.950  18.710  1.00  0.00            
ATOM    113  H54 ACD     1      33.170  -1.230  19.510  1.00  0.00            
ATOM    114  C33 ACD     1      31.590  -2.610  20.040  1.00  0.00            
ATOM    115  H55 ACD     1      32.310  -3.410  19.800  1.00  0.00            
ATOM    116  O28 ACD     1      31.930  -2.030  21.280  1.00  0.00            
ATOM    117  C34 ACD     1      32.820  -2.760  22.140  1.00  0.00            
ATOM    118  H56 ACD     1      32.980  -3.780  21.770  1.00  0.00            
ATOM    119  C35 ACD     1      34.190  -2.160  21.950  1.00  0.00            
ATOM    120  H57 ACD     1      33.970  -1.100  22.130  1.00  0.00            
ATOM    121  O29 ACD     1      34.600  -2.390  20.630  1.00  0.00            
ATOM    122  H58 ACD     1      35.350  -1.800  20.610  1.00  0.00            
ATOM    123  C36 ACD     1      35.120  -2.650  23.050  1.00  0.00            
ATOM    124  H59 ACD     1      35.570  -3.630  22.860  1.00  0.00            
ATOM    125  O30 ACD     1      36.200  -1.700  23.070  1.00  0.00            
ATOM    126  H60 ACD     1      35.850  -0.970  23.600  1.00  0.00            
ATOM    127  O1  GB6     2      32.710   3.170  19.690  1.00  0.00            
ATOM    128  C1  GB6     2      32.120   2.500  20.660  1.00  0.00            
ATOM    129  C2  GB6     2      30.680   2.560  20.680  1.00  0.00            
ATOM    130  C3  GB6     2      30.040   1.840  21.710  1.00  0.00            
ATOM    131  C4  GB6     2      30.800   1.020  22.600  1.00  0.00            
ATOM    132  C5  GB6     2      30.170   0.260  23.680  1.00  0.00            
ATOM    133  C6  GB6     2      28.900  -0.180  23.710  1.00  0.00            
ATOM    134  C7  GB6     2      28.170  -0.860  24.800  1.00  0.00            
ATOM    135  C8  GB6     2      26.800  -1.060  24.630  1.00  0.00            
ATOM    136  C9  GB6     2      26.020  -1.650  25.650  1.00  0.00            
ATOM    137  O2  GB6     2      24.700  -1.820  25.330  1.00  0.00            
ATOM    138  C10 GB6     2      26.590  -2.040  26.840  1.00  0.00            
ATOM    139  C11 GB6     2      28.000  -1.880  26.980  1.00  0.00            
ATOM    140  O3  GB6     2      28.550  -2.270  28.130  1.00  0.00            
ATOM    141  C12 GB6     2      28.770  -1.340  25.970  1.00  0.00            
ATOM    142  C13 GB6     2      32.200   1.060  22.570  1.00  0.00            
ATOM    143  C14 GB6     2      32.900   1.790  21.580  1.00  0.00            
ATOM    144  H1  GB6     2      33.640   2.880  19.660  1.00  0.00            
ATOM    145  H2  GB6     2      30.120   3.010  19.870  1.00  0.00            
ATOM    146  H3  GB6     2      28.960   1.920  21.750  1.00  0.00            
ATOM    147  H4  GB6     2      30.820   0.020  24.520  1.00  0.00            
ATOM    148  H5  GB6     2      28.230   0.010  22.880  1.00  0.00            
ATOM    149  H6  GB6     2      26.320  -0.740  23.710  1.00  0.00            
ATOM    150  H7  GB6     2      24.260  -2.470  25.900  1.00  0.00            
ATOM    151  H8  GB6     2      25.990  -2.620  27.530  1.00  0.00            
ATOM    152  H9  GB6     2      29.520  -2.300  28.020  1.00  0.00            
ATOM    153  H10 GB6     2      29.820  -1.120  26.100  1.00  0.00            
ATOM    154  H11 GB6     2      32.720   0.550  23.380  1.00  0.00            
ATOM    155  H12 GB6     2      33.980   1.900  21.560  1.00  0.00            
TER
ENDMDL
MODEL        1
ATOM      1  H1  ACD     1      30.910  -1.760  33.540  1.00  0.00            
ATOM      2  O1  ACD     1      30.620  -2.370  32.860  1.00  0.00            
ATOM      3  C1  ACD     1      29.750  -1.550  32.140  1.00  0.00            
ATOM      4  H2  ACD     1      29.080  -0.950  32.770  1.00  0.00            
ATOM      5  H3  ACD     1      29.090  -2.210  31.570  1.00  0.00            
ATOM      6  C2  ACD     1      30.520  -0.670  31.100  1.00  0.00            
ATOM      7  H4  ACD     1      29.700  -0.080  30.670  1.00  0.00            
ATOM      8  O2  ACD     1      31.420   0.250  31.690  1.00  0.00            
ATOM      9  C3  ACD     1      32.000   1.120  30.730  1.00  0.00            
ATOM     10  H5  ACD     1      32.610   1.830  31.300  1.00  0.00            
ATOM     11  O3  ACD     1      30.920   1.790  30.070  1.00  0.00            
ATOM     12  C4  ACD     1      30.870   3.210  30.140  1.00  0.00            
ATOM     13  H6  ACD     1      31.450   3.590  30.990  1.00  0.00            
ATOM     14  C5  ACD     1      31.230   3.780  28.730  1.00  0.00            
ATOM     15  H7  ACD     1      30.510   3.430  27.980  1.00  0.00            
ATOM     16  O4  ACD     1      32.590   3.410  28.360  1.00  0.00            
ATOM     17  H8  ACD     1      32.630   2.450  28.360  1.00  0.00            
ATOM     18  C6  ACD     1      31.060   5.330  28.800  1.00  0.00            
ATOM     19  H9  ACD     1      31.780   5.690  29.540  1.00  0.00            
ATOM     20  O5  ACD     1      31.350   5.900  27.510  1.00  0.00            
ATOM     21  H10 ACD     1      30.800   5.350  26.960  1.00  0.00            
ATOM     22  C7  ACD     1      29.610   5.710  29.150  1.00  0.00            
ATOM     23  H11 ACD     1      29.430   6.760  29.390  1.00  0.00            
ATOM     24  O6  ACD     1      29.220   5.060  30.420  1.00  0.00            
ATOM     25  C8  ACD     1      29.370   3.580  30.490  1.00  0.00            
ATOM     26  H12 ACD     1      28.710   3.190  29.710  1.00  0.00            
ATOM     27  C9  ACD     1      28.860   3.010  31.800  1.00  0.00            
ATOM     28  H13 ACD     1      27.820   3.250  32.050  1.00  0.00            
ATOM     29  H14 ACD     1      28.990   1.920  31.760  1.00  0.00            
ATOM     30  O7  ACD     1      29.580   3.510  32.960  1.00  0.00            
ATOM     31  H15 ACD     1      29.760   4.450  32.910  1.00  0.00            
ATOM     32  O8  ACD     1      28.670   5.320  28.150  1.00  0.00            
ATOM     33  C10 ACD     1      27.530   6.110  27.740  1.00  0.00            
ATOM     34  H16 ACD     1      27.420   7.020  28.360  1.00  0.00            
ATOM     35  C11 ACD     1      27.780   6.540  26.340  1.00  0.00            
ATOM     36  H17 ACD     1      28.190   5.710  25.750  1.00  0.00            
ATOM     37  O9  ACD     1      28.760   7.680  26.360  1.00  0.00            
ATOM     38  H18 ACD     1      29.610   7.320  26.630  1.00  0.00            
ATOM     39  C12 ACD     1      26.470   7.000  25.800  1.00  0.00            
ATOM     40  H19 ACD     1      26.000   7.810  26.370  1.00  0.00            
ATOM     41  O10 ACD     1      26.700   7.650  24.540  1.00  0.00            
ATOM     42  H20 ACD     1      27.020   6.980  23.930  1.00  0.00            
ATOM     43  C13 ACD     1      25.460   5.880  25.780  1.00  0.00            
ATOM     44  H21 ACD     1      24.480   6.150  25.360  1.00  0.00            
ATOM     45  O11 ACD     1      25.250   5.630  27.160  1.00  0.00            
ATOM     46  C14 ACD     1      26.350   5.160  27.900  1.00  0.00            
ATOM     47  H22 ACD     1      26.680   4.200  27.490  1.00  0.00            
ATOM     48  C15 ACD     1      26.040   4.880  29.320  1.00  0.00            
ATOM     49  H23 ACD     1      25.250   4.130  29.420  1.00  0.00            
ATOM     50  H24 ACD     1      26.860   4.520  29.950  1.00  0.00            
ATOM     51  O12 ACD     1      25.670   6.100  30.040  1.00  0.00            
ATOM     52  H25 ACD     1      25.090   5.790  30.750  1.00  0.00            
ATOM     53  O13 ACD     1      26.030   4.650  25.260  1.00  0.00            
ATOM     54  C16 ACD     1      25.360   4.280  24.030  1.00  0.00            
ATOM     55  H26 ACD     1      24.640   5.030  23.680  1.00  0.00            
ATOM     56  C17 ACD     1      26.480   4.150  23.030  1.00  0.00            
ATOM     57  H27 ACD     1      27.330   3.590  23.440  1.00  0.00            
ATOM     58  O14 ACD     1      26.900   5.470  22.630  1.00  0.00            
ATOM     59  H28 ACD     1      27.750   5.360  22.190  1.00  0.00            
ATOM     60  C18 ACD     1      26.030   3.290  21.810  1.00  0.00            
ATOM     61  H29 ACD     1      25.220   3.860  21.330  1.00  0.00            
ATOM     62  O15 ACD     1      27.100   2.980  20.910  1.00  0.00            
ATOM     63  H30 ACD     1      26.970   3.650  20.230  1.00  0.00            
ATOM     64  C19 ACD     1      25.410   2.010  22.300  1.00  0.00            
ATOM     65  H31 ACD     1      25.130   1.460  21.400  1.00  0.00            
ATOM     66  O16 ACD     1      24.230   2.440  22.990  1.00  0.00            
ATOM     67  C20 ACD     1      24.510   3.090  24.250  1.00  0.00            
ATOM     68  H32 ACD     1      25.010   2.340  24.890  1.00  0.00            
ATOM     69  C21 ACD     1      23.130   3.370  24.920  1.00  0.00            
ATOM     70  H33 ACD     1      23.120   4.200  25.630  1.00  0.00            
ATOM     71  H34 ACD     1      22.540   3.810  24.100  1.00  0.00            
ATOM     72  O17 ACD     1      22.530   2.190  25.530  1.00  0.00            
ATOM     73  H35 ACD     1      21.820   1.920  24.930  1.00  0.00            
ATOM     74  O18 ACD     1      26.420   1.290  23.020  1.00  0.00            
ATOM     75  C22 ACD     1      26.530  -0.110  22.840  1.00  0.00            
ATOM     76  H36 ACD     1      26.100  -0.370  21.860  1.00  0.00            
ATOM     77  C23 ACD     1      28.040  -0.400  22.820  1.00  0.00            
ATOM     78  H37 ACD     1      28.530  -0.040  23.720  1.00  0.00            
ATOM     79  O19 ACD     1      28.560   0.230  21.630  1.00  0.00            
ATOM     80  H38 ACD     1      28.350   1.170  21.710  1.00  0.00            
ATOM     81  C24 ACD     1      28.180  -1.950  22.750  1.00  0.00            
ATOM     82  H39 ACD     1      27.590  -2.380  21.940  1.00  0.00            
ATOM     83  O20 ACD     1      29.590  -2.430  22.770  1.00  0.00            
ATOM     84  H40 ACD     1      29.800  -2.750  23.650  1.00  0.00            
ATOM     85  C25 ACD     1      27.620  -2.560  24.060  1.00  0.00            
ATOM     86  H41 ACD     1      27.710  -3.640  23.940  1.00  0.00            
ATOM     87  O21 ACD     1      26.270  -2.210  24.060  1.00  0.00            
ATOM     88  C26 ACD     1      25.900  -0.850  23.980  1.00  0.00            
ATOM     89  H42 ACD     1      26.290  -0.500  24.950  1.00  0.00            
ATOM     90  C27 ACD     1      24.370  -0.740  24.070  1.00  0.00            
ATOM     91  H43 ACD     1      23.960  -1.400  24.850  1.00  0.00            
ATOM     92  H44 ACD     1      24.060   0.270  24.370  1.00  0.00            
ATOM     93  O22 ACD     1      23.840  -1.210  22.780  1.00  0.00            
ATOM     94  H45 ACD     1      23.670  -2.160  22.800  1.00  0.00            
ATOM     95  O23 ACD     1      28.330  -2.100  25.230  1.00  0.00            
ATOM     96  C28 ACD     1      28.590  -2.990  26.400  1.00  0.00            
ATOM     97  H46 ACD     1      28.230  -4.000  26.160  1.00  0.00            
ATOM     98  C29 ACD     1      27.900  -2.470  27.650  1.00  0.00            
ATOM     99  H47 ACD     1      28.080  -1.390  27.710  1.00  0.00            
ATOM    100  O24 ACD     1      28.270  -3.160  28.840  1.00  0.00            
ATOM    101  C30 ACD     1      26.360  -2.500  27.420  1.00  0.00            
ATOM    102  H48 ACD     1      25.790  -2.070  28.250  1.00  0.00            
ATOM    103  H49 ACD     1      26.220  -1.850  26.540  1.00  0.00            
ATOM    104  O25 ACD     1      25.920  -3.820  27.050  1.00  0.00            
ATOM    105  H50 ACD     1      24.970  -3.700  27.020  1.00  0.00            
ATOM    106  C31 ACD     1      30.060  -3.160  26.600  1.00  0.00            
ATOM    107  H51 ACD     1      30.470  -2.150  26.680  1.00  0.00            
ATOM    108  O26 ACD     1      30.650  -3.840  25.440  1.00  0.00            
ATOM    109  H52 ACD     1      31.600  -3.790  25.540  1.00  0.00            
ATOM    110  C32 ACD     1      30.310  -3.880  27.930  1.00  0.00            
ATOM    111  H53 ACD     1      29.750  -4.820  27.790  1.00  0.00            
ATOM    112  O27 ACD     1      31.650  -4.060  28.300  1.00  0.00            
ATOM    113  H54 ACD     1      32.050  -3.180  28.240  1.00  0.00            
ATOM    114  C33 ACD     1      29.600  -3.170  29.080  1.00  0.00            
ATOM    115  H55 ACD     1      29.810  -3.520  30.090  1.00  0.00            
ATOM    116  O28 ACD     1      29.960  -1.830  29.140  1.00  0.00            
ATOM    117  C34 ACD     1      31.110  -1.460  29.940  1.00  0.00            
ATOM    118  H56 ACD     1      31.630  -2.340  30.350  1.00  0.00            
ATOM    119  C35 ACD     1      32.020  -0.690  29.000  1.00  0.00            
ATOM    120  H57 ACD     1      31.430   0.000  28.380  1.00  0.00            
ATOM    121  O29 ACD     1      32.810  -1.610  28.180  1.00  0.00            
ATOM    122  H58 ACD     1      33.330  -1.110  27.540  1.00  0.00            
ATOM    123  C36 ACD     1      32.890   0.250  29.820  1.00  0.00            
ATOM    124  H59 ACD     1      33.480  -0.430  30.450  1.00  0.00            
ATOM    125  O30 ACD     1      33.640   1.100  28.920  1.00  0.00            
ATOM    126  H60 ACD     1      34.290   0.610  28.410  1.00  0.00            
ATOM    127  O1  GB6     2      31.620   1.880  21.610  1.00  0.00            
ATOM    128  C1  GB6     2      31.060   1.770  22.850  1.00  0.00            
ATOM    129  C2  GB6     2      30.280   2.780  23.320  1.00  0.00            
ATOM    130  C3  GB6     2      29.700   2.710  24.570  1.00  0.00            
ATOM    131  C4  GB6     2      29.820   1.490  25.300  1.00  0.00            
ATOM    132  C5  GB6     2      29.010   1.350  26.510  1.00  0.00            
ATOM    133  C6  GB6     2      27.730   1.740  26.710  1.00  0.00            
ATOM    134  C7  GB6     2      26.800   1.390  27.850  1.00  0.00            
ATOM    135  C8  GB6     2      25.430   1.650  27.710  1.00  0.00            
ATOM    136  C9  GB6     2      24.620   1.250  28.740  1.00  0.00            
ATOM    137  O2  GB6     2      23.250   1.470  28.740  1.00  0.00            
ATOM    138  C10 GB6     2      25.080   0.600  29.870  1.00  0.00            
ATOM    139  C11 GB6     2      26.380   0.260  29.940  1.00  0.00            
ATOM    140  O3  GB6     2      26.930  -0.440  30.950  1.00  0.00            
ATOM    141  C12 GB6     2      27.250   0.690  28.960  1.00  0.00            
ATOM    142  C13 GB6     2      30.600   0.450  24.830  1.00  0.00            
ATOM    143  C14 GB6     2      31.240   0.530  23.570  1.00  0.00            
ATOM    144  H1  GB6     2      32.250   1.160  21.420  1.00  0.00            
ATOM    145  H2  GB6     2      30.190   3.670  22.710  1.00  0.00            
ATOM    146  H3  GB6     2      29.180   3.530  25.050  1.00  0.00            
ATOM    147  H4  GB6     2      29.500   0.790  27.300  1.00  0.00            
ATOM    148  H5  GB6     2      27.210   2.360  25.980  1.00  0.00            
ATOM    149  H6  GB6     2      24.970   2.120  26.850  1.00  0.00            
ATOM    150  H7  GB6     2      23.030   2.190  28.120  1.00  0.00            
ATOM    151  H8  GB6     2      24.330   0.360  30.620  1.00  0.00            
ATOM    152  H9  GB6     2      26.370  -0.230  31.720  1.00  0.00            
ATOM    153  H10 GB6     2      28.270   0.340  29.010  1.00  0.00            
ATOM    154  H11 GB6     2      30.690  -0.480  25.380  1.00  0.00            
ATOM    155  H12 GB6     2      31.750  -0.290  23.070  1.00  0.00            
TER
ENDMDL
MODEL        1
ATOM      1  H1  ACD     1      33.460   2.890  31.300  1.00  0.00            
ATOM      2  O1  ACD     1      34.000   3.220  30.570  1.00  0.00            
ATOM      3  C1  ACD     1      34.890   4.180  31.020  1.00  0.00            
ATOM      4  H2  ACD     1      34.370   4.970  31.570  1.00  0.00            
ATOM      5  H3  ACD     1      35.520   4.660  30.250  1.00  0.00            
ATOM      6  C2  ACD     1      35.860   3.570  32.010  1.00  0.00            
ATOM      7  H4  ACD     1      36.610   4.370  32.000  1.00  0.00            
ATOM      8  O2  ACD     1      35.130   3.490  33.270  1.00  0.00            
ATOM      9  C3  ACD     1      35.850   2.940  34.410  1.00  0.00            
ATOM     10  H5  ACD     1      35.150   2.600  35.180  1.00  0.00            
ATOM     11  O3  ACD     1      36.790   3.950  34.820  1.00  0.00            
ATOM     12  C4  ACD     1      36.380   4.870  35.850  1.00  0.00            
ATOM     13  H6  ACD     1      35.760   4.310  36.560  1.00  0.00            
ATOM     14  C5  ACD     1      37.710   5.360  36.540  1.00  0.00            
ATOM     15  H7  ACD     1      38.450   5.280  35.740  1.00  0.00            
ATOM     16  O4  ACD     1      38.040   4.500  37.680  1.00  0.00            
ATOM     17  H8  ACD     1      38.820   4.760  38.180  1.00  0.00            
ATOM     18  C6  ACD     1      37.600   6.790  37.090  1.00  0.00            
ATOM     19  H9  ACD     1      36.940   6.760  37.960  1.00  0.00            
ATOM     20  O5  ACD     1      38.780   7.410  37.590  1.00  0.00            
ATOM     21  H10 ACD     1      39.410   7.600  36.900  1.00  0.00            
ATOM     22  C7  ACD     1      36.960   7.630  36.060  1.00  0.00            
ATOM     23  H11 ACD     1      36.780   8.630  36.480  1.00  0.00            
ATOM     24  O6  ACD     1      35.660   7.170  35.860  1.00  0.00            
ATOM     25  C8  ACD     1      35.440   5.970  35.190  1.00  0.00            
ATOM     26  H12 ACD     1      35.690   6.030  34.120  1.00  0.00            
ATOM     27  C9  ACD     1      33.970   5.530  35.370  1.00  0.00            
ATOM     28  H13 ACD     1      33.850   4.470  35.090  1.00  0.00            
ATOM     29  H14 ACD     1      33.600   5.590  36.400  1.00  0.00            
ATOM     30  O7  ACD     1      33.130   6.190  34.510  1.00  0.00            
ATOM     31  H15 ACD     1      33.270   7.120  34.690  1.00  0.00            
ATOM     32  O8  ACD     1      37.800   7.620  34.920  1.00  0.00            
ATOM     33  C10 ACD     1      38.660   8.820  34.760  1.00  0.00            
ATOM     34  H16 ACD     1      38.600   9.380  35.700  1.00  0.00            
ATOM     35  C11 ACD     1      40.070   8.400  34.570  1.00  0.00            
ATOM     36  H17 ACD     1      40.080   7.610  33.810  1.00  0.00            
ATOM     37  O9  ACD     1      40.540   7.910  35.830  1.00  0.00            
ATOM     38  H18 ACD     1      41.450   7.620  35.710  1.00  0.00            
ATOM     39  C12 ACD     1      41.030   9.500  34.130  1.00  0.00            
ATOM     40  H19 ACD     1      41.350  10.100  34.990  1.00  0.00            
ATOM     41  O10 ACD     1      42.270   8.850  33.680  1.00  0.00            
ATOM     42  H20 ACD     1      42.290   8.830  32.720  1.00  0.00            
ATOM     43  C13 ACD     1      40.390  10.400  33.010  1.00  0.00            
ATOM     44  H21 ACD     1      41.000  11.280  32.760  1.00  0.00            
ATOM     45  O11 ACD     1      39.080  10.750  33.310  1.00  0.00            
ATOM     46  C14 ACD     1      38.160   9.630  33.550  1.00  0.00            
ATOM     47  H22 ACD     1      38.020   9.000  32.660  1.00  0.00            
ATOM     48  C15 ACD     1      36.780  10.250  33.860  1.00  0.00            
ATOM     49  H23 ACD     1      36.480  10.840  32.980  1.00  0.00            
ATOM     50  H24 ACD     1      36.040   9.440  33.950  1.00  0.00            
ATOM     51  O12 ACD     1      36.860  11.130  34.960  1.00  0.00            
ATOM     52  H25 ACD     1      37.540  11.780  34.780  1.00  0.00            
ATOM     53  O13 ACD     1      40.380   9.610  31.830  1.00  0.00            
ATOM     54  C16 ACD     1      40.680  10.240  30.570  1.00  0.00            
ATOM     55  H26 ACD     1      40.560  11.330  30.600  1.00  0.00            
ATOM     56  C17 ACD     1      42.120   9.920  30.200  1.00  0.00            
ATOM     57  H27 ACD     1      42.070   8.820  30.220  1.00  0.00            
ATOM     58  O14 ACD     1      43.000  10.470  31.150  1.00  0.00            
ATOM     59  H28 ACD     1      42.840  11.420  31.130  1.00  0.00            
ATOM     60  C18 ACD     1      42.410  10.450  28.800  1.00  0.00            
ATOM     61  H29 ACD     1      42.330  11.530  28.950  1.00  0.00            
ATOM     62  O15 ACD     1      43.700  10.160  28.460  1.00  0.00            
ATOM     63  H30 ACD     1      43.860   9.220  28.620  1.00  0.00            
ATOM     64  C19 ACD     1      41.410   9.910  27.800  1.00  0.00            
ATOM     65  H31 ACD     1      41.540  10.340  26.800  1.00  0.00            
ATOM     66  O16 ACD     1      40.160  10.290  28.260  1.00  0.00            
ATOM     67  C20 ACD     1      39.720   9.810  29.540  1.00  0.00            
ATOM     68  H32 ACD     1      39.750   8.710  29.590  1.00  0.00            
ATOM     69  C21 ACD     1      38.290  10.230  29.840  1.00  0.00            
ATOM     70  H33 ACD     1      37.560   9.820  29.130  1.00  0.00            
ATOM     71  H34 ACD     1      38.020   9.820  30.830  1.00  0.00            
ATOM     72  O17 ACD     1      38.220  11.680  29.790  1.00  0.00            
ATOM     73  H35 ACD     1      38.370  11.910  28.870  1.00  0.00            
ATOM     74  O18 ACD     1      41.600   8.470  27.740  1.00  0.00            
ATOM     75  C22 ACD     1      41.310   7.680  26.570  1.00  0.00            
ATOM     76  H36 ACD     1      41.790   8.140  25.700  1.00  0.00            
ATOM     77  C23 ACD     1      41.990   6.360  26.750  1.00  0.00            
ATOM     78  H37 ACD     1      41.920   6.110  27.820  1.00  0.00            
ATOM     79  O19 ACD     1      43.400   6.540  26.510  1.00  0.00            
ATOM     80  H38 ACD     1      43.890   5.760  26.770  1.00  0.00            
ATOM     81  C24 ACD     1      41.430   5.230  25.930  1.00  0.00            
ATOM     82  H39 ACD     1      41.620   5.450  24.870  1.00  0.00            
ATOM     83  O20 ACD     1      42.040   3.950  26.270  1.00  0.00            
ATOM     84  H40 ACD     1      41.530   3.630  27.020  1.00  0.00            
ATOM     85  C25 ACD     1      39.920   5.090  26.060  1.00  0.00            
ATOM     86  H41 ACD     1      39.550   4.300  25.400  1.00  0.00            
ATOM     87  O21 ACD     1      39.380   6.320  25.530  1.00  0.00            
ATOM     88  C26 ACD     1      39.770   7.560  26.290  1.00  0.00            
ATOM     89  H42 ACD     1      39.290   7.400  27.270  1.00  0.00            
ATOM     90  C27 ACD     1      39.230   8.870  25.620  1.00  0.00            
ATOM     91  H43 ACD     1      38.150   8.670  25.530  1.00  0.00            
ATOM     92  H44 ACD     1      39.360   9.800  26.180  1.00  0.00            
ATOM     93  O22 ACD     1      39.680   9.040  24.300  1.00  0.00            
ATOM     94  H45 ACD     1      39.370   9.840  23.860  1.00  0.00            
ATOM     95  O23 ACD     1      39.590   4.690  27.380  1.00  0.00            
ATOM     96  C28 ACD     1      38.870   3.440  27.520  1.00  0.00            
ATOM     97  H46 ACD     1      38.830   2.920  26.560  1.00  0.00            
ATOM     98  C29 ACD     1      37.500   3.750  28.020  1.00  0.00            
ATOM     99  H47 ACD     1      37.620   4.320  28.950  1.00  0.00            
ATOM    100  O24 ACD     1      36.800   2.500  28.360  1.00  0.00            
ATOM    101  C30 ACD     1      36.630   4.530  27.070  1.00  0.00            
ATOM    102  H48 ACD     1      35.630   4.610  27.500  1.00  0.00            
ATOM    103  H49 ACD     1      37.080   5.520  26.910  1.00  0.00            
ATOM    104  O25 ACD     1      36.580   3.960  25.770  1.00  0.00            
ATOM    105  H50 ACD     1      36.390   4.620  25.100  1.00  0.00            
ATOM    106  C31 ACD     1      39.600   2.610  28.540  1.00  0.00            
ATOM    107  H51 ACD     1      39.770   3.140  29.490  1.00  0.00            
ATOM    108  O26 ACD     1      40.890   2.240  28.090  1.00  0.00            
ATOM    109  H52 ACD     1      41.420   1.950  28.840  1.00  0.00            
ATOM    110  C32 ACD     1      38.820   1.400  28.860  1.00  0.00            
ATOM    111  H53 ACD     1      38.790   0.800  27.940  1.00  0.00            
ATOM    112  O27 ACD     1      39.430   0.520  29.810  1.00  0.00            
ATOM    113  H54 ACD     1      38.970   0.750  30.620  1.00  0.00            
ATOM    114  C33 ACD     1      37.490   1.800  29.330  1.00  0.00            
ATOM    115  H55 ACD     1      36.820   0.980  29.620  1.00  0.00            
ATOM    116  O28 ACD     1      37.590   2.580  30.620  1.00  0.00            
ATOM    117  C34 ACD     1      36.620   2.320  31.590  1.00  0.00            
ATOM    118  H56 ACD     1      35.900   1.570  31.230  1.00  0.00            
ATOM    119  C35 ACD     1      37.510   1.810  32.810  1.00  0.00            
ATOM    120  H57 ACD     1      38.200   2.560  33.210  1.00  0.00            
ATOM    121  O29 ACD     1      38.190   0.600  32.460  1.00  0.00            
ATOM    122  H58 ACD     1      38.290  -0.030  33.180  1.00  0.00            
ATOM    123  C36 ACD     1      36.560   1.650  34.010  1.00  0.00            
ATOM    124  H59 ACD     1      35.750   0.980  33.690  1.00  0.00            
ATOM    125  O30 ACD     1      37.330   1.020  35.070  1.00  0.00            
ATOM    126  H60 ACD     1      37.930   1.680  35.430  1.00  0.00            
ATOM    127  O1  GB6     2      43.160   4.320  32.940  1.00  0.00            
ATOM    128  C1  GB6     2      41.950   4.660  32.480  1.00  0.00            
ATOM    129  C2  GB6     2      41.900   5.230  31.210  1.00  0.00            
ATOM    130  C3  GB6     2      40.730   5.810  30.700  1.00  0.00            
ATOM    131  C4  GB6     2      39.600   5.820  31.510  1.00  0.00            
ATOM    132  C5  GB6     2      38.320   6.370  30.960  1.00  0.00            
ATOM    133  C6  GB6     2      37.180   6.760  31.610  1.00  0.00            
ATOM    134  C7  GB6     2      35.900   7.320  31.050  1.00  0.00            
ATOM    135  C8  GB6     2      34.880   7.710  31.950  1.00  0.00            
ATOM    136  C9  GB6     2      33.820   8.390  31.460  1.00  0.00            
ATOM    137  O2  GB6     2      32.950   8.950  32.330  1.00  0.00            
ATOM    138  C10 GB6     2      33.630   8.700  30.130  1.00  0.00            
ATOM    139  C11 GB6     2      34.610   8.270  29.200  1.00  0.00            
ATOM    140  O3  GB6     2      34.540   8.630  27.930  1.00  0.00            
ATOM    141  C12 GB6     2      35.780   7.650  29.720  1.00  0.00            
ATOM    142  C13 GB6     2      39.660   5.180  32.780  1.00  0.00            
ATOM    143  C14 GB6     2      40.870   4.680  33.310  1.00  0.00            
ATOM    144  H1  GB6     2      43.660   3.820  32.280  1.00  0.00            
ATOM    145  H2  GB6     2      42.800   5.200  30.600  1.00  0.00            
ATOM    146  H3  GB6     2      40.770   6.230  29.700  1.00  0.00            
ATOM    147  H4  GB6     2      38.320   6.340  29.870  1.00  0.00            
ATOM    148  H5  GB6     2      37.280   6.630  32.680  1.00  0.00            
ATOM    149  H6  GB6     2      34.930   7.510  33.020  1.00  0.00            
ATOM    150  H7  GB6     2      33.400   8.820  33.190  1.00  0.00            
ATOM    151  H8  GB6     2      32.780   9.300  29.840  1.00  0.00            
ATOM    152  H9  GB6     2      33.650   8.950  27.690  1.00  0.00            
ATOM    153  H10 GB6     2      36.500   7.340  28.970  1.00  0.00            
ATOM    154  H11 GB6     2      38.740   5.020  33.340  1.00  0.00            
ATOM    155  H12 GB6     2      40.810   4.250  34.300  1.00  0.00            
TER
ENDMDL
MODEL        1
ATOM      1  H1  ACD     1      28.640   4.380  32.310  1.00  0.00            
ATOM      2  O1  ACD     1      29.490   3.930  32.210  1.00  0.00            
ATOM      3  C1  ACD     1      30.320   4.990  31.590  1.00  0.00            
ATOM      4  H2  ACD     1      30.450   5.840  32.270  1.00  0.00            
ATOM      5  H3  ACD     1      29.850   5.430  30.700  1.00  0.00            
ATOM      6  C2  ACD     1      31.720   4.360  31.260  1.00  0.00            
ATOM      7  H4  ACD     1      32.290   5.210  30.860  1.00  0.00            
ATOM      8  O2  ACD     1      32.490   3.900  32.380  1.00  0.00            
ATOM      9  C3  ACD     1      33.860   3.520  32.060  1.00  0.00            
ATOM     10  H5  ACD     1      34.340   3.370  33.040  1.00  0.00            
ATOM     11  O3  ACD     1      34.590   4.620  31.460  1.00  0.00            
ATOM     12  C4  ACD     1      35.990   4.850  31.730  1.00  0.00            
ATOM     13  H6  ACD     1      36.380   4.070  32.380  1.00  0.00            
ATOM     14  C5  ACD     1      36.640   4.820  30.330  1.00  0.00            
ATOM     15  H7  ACD     1      35.910   5.080  29.560  1.00  0.00            
ATOM     16  O4  ACD     1      37.040   3.450  30.130  1.00  0.00            
ATOM     17  H8  ACD     1      36.380   2.800  30.380  1.00  0.00            
ATOM     18  C6  ACD     1      37.880   5.760  30.150  1.00  0.00            
ATOM     19  H9  ACD     1      38.600   5.110  30.670  1.00  0.00            
ATOM     20  O5  ACD     1      38.300   5.950  28.770  1.00  0.00            
ATOM     21  H10 ACD     1      37.500   6.190  28.290  1.00  0.00            
ATOM     22  C7  ACD     1      37.730   7.120  30.790  1.00  0.00            
ATOM     23  H11 ACD     1      38.720   7.580  30.780  1.00  0.00            
ATOM     24  O6  ACD     1      37.240   6.960  32.110  1.00  0.00            
ATOM     25  C8  ACD     1      36.050   6.270  32.320  1.00  0.00            
ATOM     26  H12 ACD     1      35.200   6.820  31.910  1.00  0.00            
ATOM     27  C9  ACD     1      35.870   6.170  33.800  1.00  0.00            
ATOM     28  H13 ACD     1      35.180   5.360  34.060  1.00  0.00            
ATOM     29  H14 ACD     1      36.800   5.860  34.300  1.00  0.00            
ATOM     30  O7  ACD     1      35.430   7.400  34.390  1.00  0.00            
ATOM     31  H15 ACD     1      34.510   7.350  34.640  1.00  0.00            
ATOM     32  O8  ACD     1      36.870   7.990  30.130  1.00  0.00            
ATOM     33  C10 ACD     1      37.030   9.420  30.310  1.00  0.00            
ATOM     34  H16 ACD     1      37.490   9.630  31.290  1.00  0.00            
ATOM     35  C11 ACD     1      38.050   9.920  29.210  1.00  0.00            
ATOM     36  H17 ACD     1      37.730   9.420  28.290  1.00  0.00            
ATOM     37  O9  ACD     1      39.370   9.570  29.590  1.00  0.00            
ATOM     38  H18 ACD     1      39.920  10.140  29.050  1.00  0.00            
ATOM     39  C12 ACD     1      37.850  11.400  29.110  1.00  0.00            
ATOM     40  H19 ACD     1      38.250  11.930  29.970  1.00  0.00            
ATOM     41  O10 ACD     1      38.570  11.840  27.960  1.00  0.00            
ATOM     42  H20 ACD     1      38.410  11.190  27.280  1.00  0.00            
ATOM     43  C13 ACD     1      36.390  11.880  29.000  1.00  0.00            
ATOM     44  H21 ACD     1      36.350  12.970  29.010  1.00  0.00            
ATOM     45  O11 ACD     1      35.720  11.410  30.150  1.00  0.00            
ATOM     46  C14 ACD     1      35.600  10.030  30.340  1.00  0.00            
ATOM     47  H22 ACD     1      35.140   9.590  29.450  1.00  0.00            
ATOM     48  C15 ACD     1      34.740   9.690  31.580  1.00  0.00            
ATOM     49  H23 ACD     1      33.770  10.190  31.530  1.00  0.00            
ATOM     50  H24 ACD     1      34.520   8.610  31.630  1.00  0.00            
ATOM     51  O12 ACD     1      35.320  10.170  32.700  1.00  0.00            
ATOM     52  H25 ACD     1      35.040  11.090  32.750  1.00  0.00            
ATOM     53  O13 ACD     1      35.840  11.460  27.790  1.00  0.00            
ATOM     54  C16 ACD     1      35.000  12.210  26.850  1.00  0.00            
ATOM     55  H26 ACD     1      35.320  13.260  26.780  1.00  0.00            
ATOM     56  C17 ACD     1      35.300  11.620  25.510  1.00  0.00            
ATOM     57  H27 ACD     1      35.350  10.530  25.570  1.00  0.00            
ATOM     58  O14 ACD     1      36.560  12.080  25.080  1.00  0.00            
ATOM     59  H28 ACD     1      36.900  11.560  24.350  1.00  0.00            
ATOM     60  C18 ACD     1      34.160  11.940  24.490  1.00  0.00            
ATOM     61  H29 ACD     1      34.260  13.030  24.350  1.00  0.00            
ATOM     62  O15 ACD     1      34.450  11.240  23.280  1.00  0.00            
ATOM     63  H30 ACD     1      34.270  10.300  23.440  1.00  0.00            
ATOM     64  C19 ACD     1      32.770  11.660  25.000  1.00  0.00            
ATOM     65  H31 ACD     1      32.000  11.930  24.270  1.00  0.00            
ATOM     66  O16 ACD     1      32.610  12.410  26.210  1.00  0.00            
ATOM     67  C20 ACD     1      33.540  12.030  27.290  1.00  0.00            
ATOM     68  H32 ACD     1      33.400  10.970  27.520  1.00  0.00            
ATOM     69  C21 ACD     1      33.180  12.810  28.490  1.00  0.00            
ATOM     70  H33 ACD     1      32.100  12.990  28.460  1.00  0.00            
ATOM     71  H34 ACD     1      33.450  12.240  29.390  1.00  0.00            
ATOM     72  O17 ACD     1      33.850  14.070  28.560  1.00  0.00            
ATOM     73  H35 ACD     1      33.560  14.580  27.800  1.00  0.00            
ATOM     74  O18 ACD     1      32.630  10.320  25.350  1.00  0.00            
ATOM     75  C22 ACD     1      31.810   9.540  24.430  1.00  0.00            
ATOM     76  H36 ACD     1      31.550  10.110  23.530  1.00  0.00            
ATOM     77  C23 ACD     1      32.600   8.290  24.070  1.00  0.00            
ATOM     78  H37 ACD     1      32.900   7.920  25.060  1.00  0.00            
ATOM     79  O19 ACD     1      33.760   8.630  23.270  1.00  0.00            
ATOM     80  H38 ACD     1      34.330   7.860  23.220  1.00  0.00            
ATOM     81  C24 ACD     1      31.690   7.240  23.530  1.00  0.00            
ATOM     82  H39 ACD     1      31.350   7.590  22.550  1.00  0.00            
ATOM     83  O20 ACD     1      32.440   6.050  23.400  1.00  0.00            
ATOM     84  H40 ACD     1      32.080   5.500  24.090  1.00  0.00            
ATOM     85  C25 ACD     1      30.470   6.980  24.300  1.00  0.00            
ATOM     86  H41 ACD     1      29.830   6.340  23.690  1.00  0.00            
ATOM     87  O21 ACD     1      29.850   8.210  24.500  1.00  0.00            
ATOM     88  C26 ACD     1      30.530   9.220  25.180  1.00  0.00            
ATOM     89  H42 ACD     1      30.730   8.870  26.200  1.00  0.00            
ATOM     90  C27 ACD     1      29.680  10.480  25.290  1.00  0.00            
ATOM     91  H43 ACD     1      30.310  11.300  25.660  1.00  0.00            
ATOM     92  H44 ACD     1      29.390  10.670  24.240  1.00  0.00            
ATOM     93  O22 ACD     1      28.590  10.310  26.170  1.00  0.00            
ATOM     94  H45 ACD     1      28.970  10.360  27.050  1.00  0.00            
ATOM     95  O23 ACD     1      30.770   6.380  25.560  1.00  0.00            
ATOM     96  C28 ACD     1      29.850   5.570  26.170  1.00  0.00            
ATOM     97  H46 ACD     1      28.880   5.650  25.670  1.00  0.00            
ATOM     98  C29 ACD     1      29.600   6.000  27.630  1.00  0.00            
ATOM     99  H47 ACD     1      30.580   6.310  28.010  1.00  0.00            
ATOM    100  O24 ACD     1      29.140   5.000  28.560  1.00  0.00            
ATOM    101  C30 ACD     1      28.630   7.160  27.830  1.00  0.00            
ATOM    102  H48 ACD     1      28.610   7.470  28.890  1.00  0.00            
ATOM    103  H49 ACD     1      28.880   8.040  27.220  1.00  0.00            
ATOM    104  O25 ACD     1      27.360   6.750  27.420  1.00  0.00            
ATOM    105  H50 ACD     1      26.970   6.110  28.030  1.00  0.00            
ATOM    106  C31 ACD     1      30.470   4.170  26.160  1.00  0.00            
ATOM    107  H51 ACD     1      31.470   4.370  26.560  1.00  0.00            
ATOM    108  O26 ACD     1      30.490   3.630  24.860  1.00  0.00            
ATOM    109  H52 ACD     1      31.100   2.890  24.880  1.00  0.00            
ATOM    110  C32 ACD     1      29.840   3.150  27.180  1.00  0.00            
ATOM    111  H53 ACD     1      28.810   2.960  26.850  1.00  0.00            
ATOM    112  O27 ACD     1      30.600   1.980  27.200  1.00  0.00            
ATOM    113  H54 ACD     1      30.120   1.360  27.760  1.00  0.00            
ATOM    114  C33 ACD     1      29.810   3.690  28.620  1.00  0.00            
ATOM    115  H55 ACD     1      29.250   3.120  29.370  1.00  0.00            
ATOM    116  O28 ACD     1      31.140   3.950  29.000  1.00  0.00            
ATOM    117  C34 ACD     1      31.540   3.350  30.180  1.00  0.00            
ATOM    118  H56 ACD     1      30.890   2.520  30.480  1.00  0.00            
ATOM    119  C35 ACD     1      32.920   2.640  29.790  1.00  0.00            
ATOM    120  H57 ACD     1      33.490   3.400  29.240  1.00  0.00            
ATOM    121  O29 ACD     1      32.730   1.530  28.900  1.00  0.00            
ATOM    122  H58 ACD     1      32.210   1.880  28.170  1.00  0.00            
ATOM    123  C36 ACD     1      33.720   2.300  31.090  1.00  0.00            
ATOM    124  H59 ACD     1      33.190   1.510  31.650  1.00  0.00            
ATOM    125  O30 ACD     1      35.000   1.800  30.780  1.00  0.00            
ATOM    126  H60 ACD     1      34.940   0.880  30.520  1.00  0.00            
ATOM    127  O1  GB6     2      37.580   4.570  24.960  1.00  0.00            
ATOM    128  C1  GB6     2      36.650   5.330  25.590  1.00  0.00            
ATOM    129  C2  GB6     2      35.550   4.750  26.260  1.00  0.00            
ATOM    130  C3  GB6     2      34.710   5.500  27.100  1.00  0.00            
ATOM    131  C4  GB6     2      34.850   6.890  27.100  1.00  0.00            
ATOM    132  C5  GB6     2      34.050   7.740  27.950  1.00  0.00            
ATOM    133  C6  GB6     2      33.250   7.370  29.020  1.00  0.00            
ATOM    134  C7  GB6     2      32.210   8.210  29.750  1.00  0.00            
ATOM    135  C8  GB6     2      31.540   9.200  29.060  1.00  0.00            
ATOM    136  C9  GB6     2      30.490   9.870  29.720  1.00  0.00            
ATOM    137  O2  GB6     2      29.850  10.780  29.100  1.00  0.00            
ATOM    138  C10 GB6     2      30.210   9.660  31.070  1.00  0.00            
ATOM    139  C11 GB6     2      30.910   8.710  31.740  1.00  0.00            
ATOM    140  O3  GB6     2      30.670   8.560  33.060  1.00  0.00            
ATOM    141  C12 GB6     2      31.860   7.910  31.090  1.00  0.00            
ATOM    142  C13 GB6     2      35.960   7.480  26.420  1.00  0.00            
ATOM    143  C14 GB6     2      36.940   6.670  25.770  1.00  0.00            
ATOM    144  H1  GB6     2      37.280   3.680  25.200  1.00  0.00            
ATOM    145  H2  GB6     2      35.410   3.670  26.250  1.00  0.00            
ATOM    146  H3  GB6     2      34.050   5.000  27.800  1.00  0.00            
ATOM    147  H4  GB6     2      33.780   8.710  27.550  1.00  0.00            
ATOM    148  H5  GB6     2      33.380   6.340  29.340  1.00  0.00            
ATOM    149  H6  GB6     2      31.740   9.530  28.050  1.00  0.00            
ATOM    150  H7  GB6     2      29.100  11.090  29.650  1.00  0.00            
ATOM    151  H8  GB6     2      29.550  10.340  31.590  1.00  0.00            
ATOM    152  H9  GB6     2      30.030   9.260  33.270  1.00  0.00            
ATOM    153  H10 GB6     2      32.420   7.160  31.650  1.00  0.00            
ATOM    154  H11 GB6     2      36.200   8.520  26.600  1.00  0.00            
ATOM    155  H12 GB6     2      37.720   7.140  25.180  1.00  0.00            
TER
ENDMDL
MODEL        1
ATOM      1  H1  ACD     1      30.500   2.660  26.830  1.00  0.00            
ATOM      2  O1  ACD     1      30.290   3.590  26.910  1.00  0.00            
ATOM      3  C1  ACD     1      31.570   4.250  26.950  1.00  0.00            
ATOM      4  H2  ACD     1      31.620   4.820  26.010  1.00  0.00            
ATOM      5  H3  ACD     1      32.420   3.550  26.980  1.00  0.00            
ATOM      6  C2  ACD     1      31.620   5.420  27.980  1.00  0.00            
ATOM      7  H4  ACD     1      30.980   6.250  27.670  1.00  0.00            
ATOM      8  O2  ACD     1      31.200   4.980  29.280  1.00  0.00            
ATOM      9  C3  ACD     1      31.120   6.000  30.320  1.00  0.00            
ATOM     10  H5  ACD     1      30.760   5.550  31.250  1.00  0.00            
ATOM     11  O3  ACD     1      30.380   7.090  29.860  1.00  0.00            
ATOM     12  C4  ACD     1      29.010   7.220  30.350  1.00  0.00            
ATOM     13  H6  ACD     1      28.690   6.340  30.940  1.00  0.00            
ATOM     14  C5  ACD     1      28.890   8.420  31.300  1.00  0.00            
ATOM     15  H7  ACD     1      29.020   9.350  30.730  1.00  0.00            
ATOM     16  O4  ACD     1      29.850   8.340  32.380  1.00  0.00            
ATOM     17  H8  ACD     1      30.750   8.370  32.050  1.00  0.00            
ATOM     18  C6  ACD     1      27.430   8.480  31.730  1.00  0.00            
ATOM     19  H9  ACD     1      27.180   7.580  32.300  1.00  0.00            
ATOM     20  O5  ACD     1      27.160   9.620  32.530  1.00  0.00            
ATOM     21  H10 ACD     1      27.180  10.430  32.000  1.00  0.00            
ATOM     22  C7  ACD     1      26.430   8.470  30.550  1.00  0.00            
ATOM     23  H11 ACD     1      25.390   8.330  30.860  1.00  0.00            
ATOM     24  O6  ACD     1      26.670   7.280  29.790  1.00  0.00            
ATOM     25  C8  ACD     1      27.960   7.220  29.220  1.00  0.00            
ATOM     26  H12 ACD     1      28.100   8.040  28.510  1.00  0.00            
ATOM     27  C9  ACD     1      27.950   5.980  28.380  1.00  0.00            
ATOM     28  H13 ACD     1      26.940   5.860  27.980  1.00  0.00            
ATOM     29  H14 ACD     1      28.630   6.110  27.520  1.00  0.00            
ATOM     30  O7  ACD     1      28.230   4.730  29.160  1.00  0.00            
ATOM     31  H15 ACD     1      29.190   4.670  29.090  1.00  0.00            
ATOM     32  O8  ACD     1      26.630   9.580  29.750  1.00  0.00            
ATOM     33  C10 ACD     1      25.590  10.220  29.000  1.00  0.00            
ATOM     34  H16 ACD     1      24.590  10.230  29.460  1.00  0.00            
ATOM     35  C11 ACD     1      25.920  11.750  28.850  1.00  0.00            
ATOM     36  H17 ACD     1      27.020  11.740  28.810  1.00  0.00            
ATOM     37  O9  ACD     1      25.490  12.410  30.090  1.00  0.00            
ATOM     38  H18 ACD     1      26.170  12.460  30.760  1.00  0.00            
ATOM     39  C12 ACD     1      25.400  12.380  27.570  1.00  0.00            
ATOM     40  H19 ACD     1      24.310  12.370  27.720  1.00  0.00            
ATOM     41  O10 ACD     1      25.960  13.670  27.440  1.00  0.00            
ATOM     42  H20 ACD     1      26.870  13.590  27.130  1.00  0.00            
ATOM     43  C13 ACD     1      25.680  11.580  26.380  1.00  0.00            
ATOM     44  H21 ACD     1      25.300  12.080  25.480  1.00  0.00            
ATOM     45  O11 ACD     1      25.090  10.340  26.530  1.00  0.00            
ATOM     46  C14 ACD     1      25.600   9.520  27.630  1.00  0.00            
ATOM     47  H22 ACD     1      26.600   9.230  27.310  1.00  0.00            
ATOM     48  C15 ACD     1      24.700   8.270  27.550  1.00  0.00            
ATOM     49  H23 ACD     1      24.750   7.700  28.480  1.00  0.00            
ATOM     50  H24 ACD     1      23.670   8.580  27.340  1.00  0.00            
ATOM     51  O12 ACD     1      25.200   7.430  26.510  1.00  0.00            
ATOM     52  H25 ACD     1      24.970   7.810  25.660  1.00  0.00            
ATOM     53  O13 ACD     1      27.120  11.330  26.150  1.00  0.00            
ATOM     54  C16 ACD     1      27.670  12.140  25.050  1.00  0.00            
ATOM     55  H26 ACD     1      26.960  12.960  24.860  1.00  0.00            
ATOM     56  C17 ACD     1      28.960  12.640  25.680  1.00  0.00            
ATOM     57  H27 ACD     1      29.600  11.770  25.880  1.00  0.00            
ATOM     58  O14 ACD     1      28.640  13.400  26.920  1.00  0.00            
ATOM     59  H28 ACD     1      29.450  13.670  27.360  1.00  0.00            
ATOM     60  C18 ACD     1      29.750  13.390  24.620  1.00  0.00            
ATOM     61  H29 ACD     1      29.100  14.200  24.290  1.00  0.00            
ATOM     62  O15 ACD     1      30.980  13.820  25.140  1.00  0.00            
ATOM     63  H30 ACD     1      30.890  14.290  25.970  1.00  0.00            
ATOM     64  C19 ACD     1      29.980  12.510  23.370  1.00  0.00            
ATOM     65  H31 ACD     1      30.400  13.120  22.560  1.00  0.00            
ATOM     66  O16 ACD     1      28.710  12.040  22.920  1.00  0.00            
ATOM     67  C20 ACD     1      27.940  11.230  23.890  1.00  0.00            
ATOM     68  H32 ACD     1      28.560  10.400  24.250  1.00  0.00            
ATOM     69  C21 ACD     1      26.700  10.690  23.180  1.00  0.00            
ATOM     70  H33 ACD     1      25.890  10.960  23.860  1.00  0.00            
ATOM     71  H34 ACD     1      26.670  11.230  22.230  1.00  0.00            
ATOM     72  O17 ACD     1      26.780   9.330  22.760  1.00  0.00            
ATOM     73  H35 ACD     1      27.200   9.390  21.890  1.00  0.00            
ATOM     74  O18 ACD     1      30.780  11.350  23.730  1.00  0.00            
ATOM     75  C22 ACD     1      31.890  11.110  22.940  1.00  0.00            
ATOM     76  H36 ACD     1      31.740  11.480  21.920  1.00  0.00            
ATOM     77  C23 ACD     1      33.100  11.860  23.610  1.00  0.00            
ATOM     78  H37 ACD     1      33.060  11.570  24.670  1.00  0.00            
ATOM     79  O19 ACD     1      32.820  13.270  23.340  1.00  0.00            
ATOM     80  H38 ACD     1      32.040  13.510  23.850  1.00  0.00            
ATOM     81  C24 ACD     1      34.460  11.410  23.040  1.00  0.00            
ATOM     82  H39 ACD     1      34.580  11.930  22.080  1.00  0.00            
ATOM     83  O20 ACD     1      35.570  11.860  23.910  1.00  0.00            
ATOM     84  H40 ACD     1      35.670  11.250  24.650  1.00  0.00            
ATOM     85  C25 ACD     1      34.470   9.890  22.990  1.00  0.00            
ATOM     86  H41 ACD     1      35.350   9.600  22.400  1.00  0.00            
ATOM     87  O21 ACD     1      33.300   9.350  22.300  1.00  0.00            
ATOM     88  C26 ACD     1      32.050   9.580  22.880  1.00  0.00            
ATOM     89  H42 ACD     1      32.150   9.120  23.870  1.00  0.00            
ATOM     90  C27 ACD     1      30.920   8.970  22.140  1.00  0.00            
ATOM     91  H43 ACD     1      31.160   7.900  22.200  1.00  0.00            
ATOM     92  H44 ACD     1      29.980   9.170  22.680  1.00  0.00            
ATOM     93  O22 ACD     1      30.950   9.240  20.680  1.00  0.00            
ATOM     94  H45 ACD     1      31.820   8.970  20.350  1.00  0.00            
ATOM     95  O23 ACD     1      34.620   9.350  24.280  1.00  0.00            
ATOM     96  C28 ACD     1      35.120   7.970  24.430  1.00  0.00            
ATOM     97  H46 ACD     1      36.080   7.910  23.900  1.00  0.00            
ATOM     98  C29 ACD     1      34.170   6.850  23.990  1.00  0.00            
ATOM     99  H47 ACD     1      33.140   7.200  23.940  1.00  0.00            
ATOM    100  O24 ACD     1      34.070   5.650  24.830  1.00  0.00            
ATOM    101  C30 ACD     1      34.570   6.350  22.630  1.00  0.00            
ATOM    102  H48 ACD     1      33.900   5.620  22.160  1.00  0.00            
ATOM    103  H49 ACD     1      34.550   7.240  22.000  1.00  0.00            
ATOM    104  O25 ACD     1      35.830   5.780  22.650  1.00  0.00            
ATOM    105  H50 ACD     1      35.760   4.930  23.090  1.00  0.00            
ATOM    106  C31 ACD     1      35.580   7.920  25.840  1.00  0.00            
ATOM    107  H51 ACD     1      34.780   8.360  26.450  1.00  0.00            
ATOM    108  O26 ACD     1      36.890   8.580  25.960  1.00  0.00            
ATOM    109  H52 ACD     1      37.030   8.820  26.880  1.00  0.00            
ATOM    110  C32 ACD     1      35.790   6.490  26.250  1.00  0.00            
ATOM    111  H53 ACD     1      36.440   6.050  25.480  1.00  0.00            
ATOM    112  O27 ACD     1      36.320   6.460  27.590  1.00  0.00            
ATOM    113  H54 ACD     1      35.640   6.780  28.190  1.00  0.00            
ATOM    114  C33 ACD     1      34.500   5.750  26.190  1.00  0.00            
ATOM    115  H55 ACD     1      34.640   4.770  26.660  1.00  0.00            
ATOM    116  O28 ACD     1      33.470   6.390  26.920  1.00  0.00            
ATOM    117  C34 ACD     1      33.010   5.900  28.190  1.00  0.00            
ATOM    118  H56 ACD     1      33.670   5.080  28.490  1.00  0.00            
ATOM    119  C35 ACD     1      33.150   6.990  29.200  1.00  0.00            
ATOM    120  H57 ACD     1      32.600   7.890  28.870  1.00  0.00            
ATOM    121  O29 ACD     1      34.590   7.340  29.320  1.00  0.00            
ATOM    122  H58 ACD     1      34.740   8.050  29.950  1.00  0.00            
ATOM    123  C36 ACD     1      32.550   6.510  30.500  1.00  0.00            
ATOM    124  H59 ACD     1      33.110   5.740  31.040  1.00  0.00            
ATOM    125  O30 ACD     1      32.550   7.600  31.420  1.00  0.00            
ATOM    126  H60 ACD     1      33.460   7.890  31.570  1.00  0.00            
ATOM    127  O1  GB6     2      32.120  13.420  30.150  1.00  0.00            
ATOM    128  C1  GB6     2      31.770  12.290  29.450  1.00  0.00            
ATOM    129  C2  GB6     2      30.460  11.830  29.330  1.00  0.00            
ATOM    130  C3  GB6     2      30.050  10.740  28.520  1.00  0.00            
ATOM    131  C4  GB6     2      31.040  10.110  27.800  1.00  0.00            
ATOM    132  C5  GB6     2      30.780   9.010  26.780  1.00  0.00            
ATOM    133  C6  GB6     2      29.650   8.560  26.240  1.00  0.00            
ATOM    134  C7  GB6     2      29.260   7.590  25.200  1.00  0.00            
ATOM    135  C8  GB6     2      30.200   6.800  24.530  1.00  0.00            
ATOM    136  C9  GB6     2      29.860   5.850  23.580  1.00  0.00            
ATOM    137  O2  GB6     2      30.730   5.080  22.950  1.00  0.00            
ATOM    138  C10 GB6     2      28.540   5.540  23.340  1.00  0.00            
ATOM    139  C11 GB6     2      27.570   6.320  23.880  1.00  0.00            
ATOM    140  O3  GB6     2      26.320   6.050  23.630  1.00  0.00            
ATOM    141  C12 GB6     2      27.880   7.340  24.790  1.00  0.00            
ATOM    142  C13 GB6     2      32.420  10.500  27.990  1.00  0.00            
ATOM    143  C14 GB6     2      32.780  11.490  28.900  1.00  0.00            
ATOM    144  H1  GB6     2      33.080  13.500  30.010  1.00  0.00            
ATOM    145  H2  GB6     2      29.620  12.360  29.790  1.00  0.00            
ATOM    146  H3  GB6     2      29.040  10.350  28.440  1.00  0.00            
ATOM    147  H4  GB6     2      31.700   8.570  26.400  1.00  0.00            
ATOM    148  H5  GB6     2      28.710   9.000  26.570  1.00  0.00            
ATOM    149  H6  GB6     2      31.250   7.040  24.660  1.00  0.00            
ATOM    150  H7  GB6     2      30.140   4.470  22.470  1.00  0.00            
ATOM    151  H8  GB6     2      28.270   4.720  22.670  1.00  0.00            
ATOM    152  H9  GB6     2      25.860   6.680  24.220  1.00  0.00            
ATOM    153  H10 GB6     2      27.120   7.990  25.230  1.00  0.00            
ATOM    154  H11 GB6     2      33.230   9.970  27.490  1.00  0.00            
ATOM    155  H12 GB6     2      33.810  11.830  28.780  1.00  0.00            
TER
ENDMDL
MODEL        1
ATOM      1  H1  ACD     1      29.010  -3.010  23.670  1.00  0.00            
ATOM      2  O1  ACD     1      29.050  -2.960  22.720  1.00  0.00            
ATOM      3  C1  ACD     1      29.500  -1.600  22.350  1.00  0.00            
ATOM      4  H2  ACD     1      28.770  -0.840  22.650  1.00  0.00            
ATOM      5  H3  ACD     1      29.580  -1.500  21.260  1.00  0.00            
ATOM      6  C2  ACD     1      30.860  -1.280  22.990  1.00  0.00            
ATOM      7  H4  ACD     1      31.170  -0.240  22.840  1.00  0.00            
ATOM      8  O2  ACD     1      30.810  -1.480  24.400  1.00  0.00            
ATOM      9  C3  ACD     1      31.970  -1.110  25.080  1.00  0.00            
ATOM     10  H5  ACD     1      31.740  -1.180  26.150  1.00  0.00            
ATOM     11  O3  ACD     1      32.300   0.280  24.810  1.00  0.00            
ATOM     12  C4  ACD     1      32.720   1.070  25.870  1.00  0.00            
ATOM     13  H6  ACD     1      32.780   0.590  26.850  1.00  0.00            
ATOM     14  C5  ACD     1      34.070   1.510  25.440  1.00  0.00            
ATOM     15  H7  ACD     1      34.120   1.680  24.360  1.00  0.00            
ATOM     16  O4  ACD     1      34.910   0.460  25.860  1.00  0.00            
ATOM     17  H8  ACD     1      34.510  -0.370  25.600  1.00  0.00            
ATOM     18  C6  ACD     1      34.460   2.790  26.060  1.00  0.00            
ATOM     19  H9  ACD     1      34.590   2.460  27.100  1.00  0.00            
ATOM     20  O5  ACD     1      35.560   3.420  25.440  1.00  0.00            
ATOM     21  H10 ACD     1      36.330   2.930  25.760  1.00  0.00            
ATOM     22  C7  ACD     1      33.320   3.820  25.850  1.00  0.00            
ATOM     23  H11 ACD     1      33.640   4.760  26.290  1.00  0.00            
ATOM     24  O6  ACD     1      32.170   3.390  26.510  1.00  0.00            
ATOM     25  C8  ACD     1      31.610   2.140  25.860  1.00  0.00            
ATOM     26  H12 ACD     1      31.300   2.410  24.840  1.00  0.00            
ATOM     27  C9  ACD     1      30.400   1.540  26.510  1.00  0.00            
ATOM     28  H13 ACD     1      29.990   0.620  26.070  1.00  0.00            
ATOM     29  H14 ACD     1      30.610   1.240  27.540  1.00  0.00            
ATOM     30  O7  ACD     1      29.320   2.430  26.500  1.00  0.00            
ATOM     31  H15 ACD     1      29.730   3.280  26.680  1.00  0.00            
ATOM     32  O8  ACD     1      33.110   4.150  24.450  1.00  0.00            
ATOM     33  C10 ACD     1      33.050   5.570  24.160  1.00  0.00            
ATOM     34  H16 ACD     1      33.140   6.210  25.040  1.00  0.00            
ATOM     35  C11 ACD     1      34.230   5.830  23.150  1.00  0.00            
ATOM     36  H17 ACD     1      34.140   5.120  22.310  1.00  0.00            
ATOM     37  O9  ACD     1      35.480   5.620  23.820  1.00  0.00            
ATOM     38  H18 ACD     1      35.500   4.810  24.330  1.00  0.00            
ATOM     39  C12 ACD     1      34.050   7.160  22.420  1.00  0.00            
ATOM     40  H19 ACD     1      34.130   7.880  23.250  1.00  0.00            
ATOM     41  O10 ACD     1      35.030   7.310  21.380  1.00  0.00            
ATOM     42  H20 ACD     1      34.600   6.870  20.640  1.00  0.00            
ATOM     43  C13 ACD     1      32.700   7.330  21.780  1.00  0.00            
ATOM     44  H21 ACD     1      32.570   8.290  21.270  1.00  0.00            
ATOM     45  O11 ACD     1      31.730   7.170  22.840  1.00  0.00            
ATOM     46  C14 ACD     1      31.710   5.880  23.480  1.00  0.00            
ATOM     47  H22 ACD     1      31.560   5.120  22.700  1.00  0.00            
ATOM     48  C15 ACD     1      30.500   5.750  24.540  1.00  0.00            
ATOM     49  H23 ACD     1      30.410   4.700  24.860  1.00  0.00            
ATOM     50  H24 ACD     1      30.720   6.360  25.430  1.00  0.00            
ATOM     51  O12 ACD     1      29.290   6.100  23.980  1.00  0.00            
ATOM     52  H25 ACD     1      29.380   6.980  23.620  1.00  0.00            
ATOM     53  O13 ACD     1      32.550   6.320  20.740  1.00  0.00            
ATOM     54  C16 ACD     1      31.810   6.730  19.560  1.00  0.00            
ATOM     55  H26 ACD     1      31.200   7.630  19.730  1.00  0.00            
ATOM     56  C17 ACD     1      32.850   7.010  18.440  1.00  0.00            
ATOM     57  H27 ACD     1      33.540   6.160  18.310  1.00  0.00            
ATOM     58  O14 ACD     1      33.530   8.210  18.780  1.00  0.00            
ATOM     59  H28 ACD     1      33.860   8.480  17.920  1.00  0.00            
ATOM     60  C18 ACD     1      32.150   7.170  17.070  1.00  0.00            
ATOM     61  H29 ACD     1      31.520   8.080  17.050  1.00  0.00            
ATOM     62  O15 ACD     1      33.180   7.350  16.110  1.00  0.00            
ATOM     63  H30 ACD     1      32.690   7.280  15.280  1.00  0.00            
ATOM     64  C19 ACD     1      31.180   5.960  16.850  1.00  0.00            
ATOM     65  H31 ACD     1      30.640   6.190  15.930  1.00  0.00            
ATOM     66  O16 ACD     1      30.240   5.860  17.920  1.00  0.00            
ATOM     67  C20 ACD     1      30.740   5.700  19.220  1.00  0.00            
ATOM     68  H32 ACD     1      31.190   4.710  19.320  1.00  0.00            
ATOM     69  C21 ACD     1      29.500   5.750  20.120  1.00  0.00            
ATOM     70  H33 ACD     1      28.810   4.950  19.840  1.00  0.00            
ATOM     71  H34 ACD     1      29.770   5.510  21.160  1.00  0.00            
ATOM     72  O17 ACD     1      28.740   6.960  19.980  1.00  0.00            
ATOM     73  H35 ACD     1      27.830   6.660  20.030  1.00  0.00            
ATOM     74  O18 ACD     1      31.780   4.700  16.590  1.00  0.00            
ATOM     75  C22 ACD     1      31.260   3.660  15.810  1.00  0.00            
ATOM     76  H36 ACD     1      30.870   4.190  14.940  1.00  0.00            
ATOM     77  C23 ACD     1      32.540   2.770  15.540  1.00  0.00            
ATOM     78  H37 ACD     1      33.090   2.630  16.480  1.00  0.00            
ATOM     79  O19 ACD     1      33.390   3.440  14.590  1.00  0.00            
ATOM     80  H38 ACD     1      34.060   4.000  15.000  1.00  0.00            
ATOM     81  C24 ACD     1      32.130   1.370  15.040  1.00  0.00            
ATOM     82  H39 ACD     1      31.720   1.420  14.020  1.00  0.00            
ATOM     83  O20 ACD     1      33.250   0.510  15.020  1.00  0.00            
ATOM     84  H40 ACD     1      33.420   0.120  15.880  1.00  0.00            
ATOM     85  C25 ACD     1      31.010   0.820  15.930  1.00  0.00            
ATOM     86  H41 ACD     1      30.610  -0.100  15.490  1.00  0.00            
ATOM     87  O21 ACD     1      29.920   1.630  15.920  1.00  0.00            
ATOM     88  C26 ACD     1      30.120   2.930  16.500  1.00  0.00            
ATOM     89  H42 ACD     1      30.530   2.820  17.510  1.00  0.00            
ATOM     90  C27 ACD     1      28.750   3.650  16.550  1.00  0.00            
ATOM     91  H43 ACD     1      28.010   2.850  16.640  1.00  0.00            
ATOM     92  H44 ACD     1      28.810   4.240  17.470  1.00  0.00            
ATOM     93  O22 ACD     1      28.420   4.470  15.400  1.00  0.00            
ATOM     94  H45 ACD     1      28.130   3.950  14.650  1.00  0.00            
ATOM     95  O23 ACD     1      31.530   0.570  17.270  1.00  0.00            
ATOM     96  C28 ACD     1      31.850  -0.750  17.650  1.00  0.00            
ATOM     97  H46 ACD     1      31.930  -1.350  16.730  1.00  0.00            
ATOM     98  C29 ACD     1      30.710  -1.330  18.610  1.00  0.00            
ATOM     99  H47 ACD     1      30.570  -0.520  19.340  1.00  0.00            
ATOM    100  O24 ACD     1      31.070  -2.540  19.280  1.00  0.00            
ATOM    101  C30 ACD     1      29.350  -1.520  17.950  1.00  0.00            
ATOM    102  H48 ACD     1      28.610  -1.770  18.710  1.00  0.00            
ATOM    103  H49 ACD     1      29.040  -0.550  17.560  1.00  0.00            
ATOM    104  O25 ACD     1      29.380  -2.600  17.030  1.00  0.00            
ATOM    105  H50 ACD     1      28.520  -2.660  16.620  1.00  0.00            
ATOM    106  C31 ACD     1      33.160  -0.620  18.360  1.00  0.00            
ATOM    107  H51 ACD     1      33.180   0.210  19.070  1.00  0.00            
ATOM    108  O26 ACD     1      34.110  -0.390  17.310  1.00  0.00            
ATOM    109  H52 ACD     1      34.950  -0.150  17.690  1.00  0.00            
ATOM    110  C32 ACD     1      33.450  -2.000  19.040  1.00  0.00            
ATOM    111  H53 ACD     1      33.510  -2.790  18.290  1.00  0.00            
ATOM    112  O27 ACD     1      34.670  -2.060  19.850  1.00  0.00            
ATOM    113  H54 ACD     1      35.290  -1.600  19.280  1.00  0.00            
ATOM    114  C33 ACD     1      32.320  -2.470  19.980  1.00  0.00            
ATOM    115  H55 ACD     1      32.550  -3.470  20.360  1.00  0.00            
ATOM    116  O28 ACD     1      32.110  -1.570  21.090  1.00  0.00            
ATOM    117  C34 ACD     1      31.920  -2.100  22.370  1.00  0.00            
ATOM    118  H56 ACD     1      31.570  -3.130  22.380  1.00  0.00            
ATOM    119  C35 ACD     1      33.210  -1.930  23.030  1.00  0.00            
ATOM    120  H57 ACD     1      33.640  -0.940  22.870  1.00  0.00            
ATOM    121  O29 ACD     1      34.190  -2.880  22.490  1.00  0.00            
ATOM    122  H58 ACD     1      34.480  -2.530  21.640  1.00  0.00            
ATOM    123  C36 ACD     1      32.950  -2.150  24.490  1.00  0.00            
ATOM    124  H59 ACD     1      32.610  -3.190  24.640  1.00  0.00            
ATOM    125  O30 ACD     1      34.160  -2.050  25.260  1.00  0.00            
ATOM    126  H60 ACD     1      34.720  -2.660  24.770  1.00  0.00            
ATOM    127  O1  GB6     2      37.450   3.140  20.660  1.00  0.00            
ATOM    128  C1  GB6     2      36.140   2.880  20.540  1.00  0.00            
ATOM    129  C2  GB6     2      35.470   2.270  21.600  1.00  0.00            
ATOM    130  C3  GB6     2      34.090   2.020  21.520  1.00  0.00            
ATOM    131  C4  GB6     2      33.410   2.540  20.400  1.00  0.00            
ATOM    132  C5  GB6     2      31.990   2.260  20.380  1.00  0.00            
ATOM    133  C6  GB6     2      31.140   2.040  21.390  1.00  0.00            
ATOM    134  C7  GB6     2      29.690   1.730  21.320  1.00  0.00            
ATOM    135  C8  GB6     2      29.050   1.670  22.580  1.00  0.00            
ATOM    136  C9  GB6     2      27.690   1.480  22.710  1.00  0.00            
ATOM    137  O2  GB6     2      26.980   1.310  23.800  1.00  0.00            
ATOM    138  C10 GB6     2      26.920   1.350  21.500  1.00  0.00            
ATOM    139  C11 GB6     2      27.560   1.390  20.260  1.00  0.00            
ATOM    140  O3  GB6     2      26.900   1.190  19.090  1.00  0.00            
ATOM    141  C12 GB6     2      28.910   1.560  20.160  1.00  0.00            
ATOM    142  C13 GB6     2      34.130   2.920  19.220  1.00  0.00            
ATOM    143  C14 GB6     2      35.520   3.090  19.270  1.00  0.00            
ATOM    144  H1  GB6     2      37.820   2.780  21.490  1.00  0.00            
ATOM    145  H2  GB6     2      35.980   2.110  22.540  1.00  0.00            
ATOM    146  H3  GB6     2      33.560   1.470  22.290  1.00  0.00            
ATOM    147  H4  GB6     2      31.590   2.180  19.380  1.00  0.00            
ATOM    148  H5  GB6     2      31.480   2.390  22.360  1.00  0.00            
ATOM    149  H6  GB6     2      29.590   1.780  23.510  1.00  0.00            
ATOM    150  H7  GB6     2      27.180   2.080  24.360  1.00  0.00            
ATOM    151  H8  GB6     2      25.850   1.190  21.600  1.00  0.00            
ATOM    152  H9  GB6     2      26.130   1.760  19.230  1.00  0.00            
ATOM    153  H10 GB6     2      29.410   1.680  19.200  1.00  0.00            
ATOM    154  H11 GB6     2      33.590   3.300  18.360  1.00  0.00            
ATOM    155  H12 GB6     2      36.100   3.510  18.450  1.00  0.00            
TER
ENDMDL
MODEL        1
ATOM      1  H1  ACD     1      29.590  36.630  32.080  1.00  0.00            
ATOM      2  O1  ACD     1      30.350  36.460  32.650  1.00  0.00            
ATOM      3  C1  ACD     1      31.470  36.500  31.850  1.00  0.00            
ATOM      4  H2  ACD     1      31.220  36.190  30.830  1.00  0.00            
ATOM      5  H3  ACD     1      32.170  35.730  32.220  1.00  0.00            
ATOM      6  C2  ACD     1      32.090  37.910  31.860  1.00  0.00            
ATOM      7  H4  ACD     1      31.360  38.530  31.330  1.00  0.00            
ATOM      8  O2  ACD     1      32.330  38.380  33.180  1.00  0.00            
ATOM      9  C3  ACD     1      32.670  39.770  33.350  1.00  0.00            
ATOM     10  H5  ACD     1      32.650  39.970  34.430  1.00  0.00            
ATOM     11  O3  ACD     1      31.810  40.700  32.620  1.00  0.00            
ATOM     12  C4  ACD     1      30.960  41.600  33.240  1.00  0.00            
ATOM     13  H6  ACD     1      31.180  41.810  34.290  1.00  0.00            
ATOM     14  C5  ACD     1      31.180  42.920  32.610  1.00  0.00            
ATOM     15  H7  ACD     1      30.950  42.830  31.540  1.00  0.00            
ATOM     16  O4  ACD     1      32.570  43.280  32.780  1.00  0.00            
ATOM     17  H8  ACD     1      32.730  44.210  32.570  1.00  0.00            
ATOM     18  C6  ACD     1      30.230  43.950  33.370  1.00  0.00            
ATOM     19  H9  ACD     1      30.550  44.120  34.410  1.00  0.00            
ATOM     20  O5  ACD     1      30.220  45.320  32.870  1.00  0.00            
ATOM     21  H10 ACD     1      29.380  45.380  32.410  1.00  0.00            
ATOM     22  C7  ACD     1      28.750  43.450  33.390  1.00  0.00            
ATOM     23  H11 ACD     1      28.100  44.130  33.970  1.00  0.00            
ATOM     24  O6  ACD     1      28.630  42.120  33.900  1.00  0.00            
ATOM     25  C8  ACD     1      29.540  41.130  33.250  1.00  0.00            
ATOM     26  H12 ACD     1      29.090  41.010  32.260  1.00  0.00            
ATOM     27  C9  ACD     1      29.370  39.760  33.900  1.00  0.00            
ATOM     28  H13 ACD     1      28.330  39.420  33.950  1.00  0.00            
ATOM     29  H14 ACD     1      29.840  39.080  33.180  1.00  0.00            
ATOM     30  O7  ACD     1      30.060  39.710  35.190  1.00  0.00            
ATOM     31  H15 ACD     1      29.500  40.240  35.770  1.00  0.00            
ATOM     32  O8  ACD     1      28.290  43.470  32.070  1.00  0.00            
ATOM     33  C10 ACD     1      26.960  44.000  31.810  1.00  0.00            
ATOM     34  H16 ACD     1      26.340  44.140  32.700  1.00  0.00            
ATOM     35  C11 ACD     1      27.120  45.350  31.110  1.00  0.00            
ATOM     36  H17 ACD     1      27.740  45.230  30.220  1.00  0.00            
ATOM     37  O9  ACD     1      27.840  46.190  32.060  1.00  0.00            
ATOM     38  H18 ACD     1      28.270  46.850  31.510  1.00  0.00            
ATOM     39  C12 ACD     1      25.700  45.820  30.680  1.00  0.00            
ATOM     40  H19 ACD     1      24.930  45.800  31.450  1.00  0.00            
ATOM     41  O10 ACD     1      25.760  47.080  30.100  1.00  0.00            
ATOM     42  H20 ACD     1      26.560  47.230  29.590  1.00  0.00            
ATOM     43  C13 ACD     1      25.080  44.730  29.710  1.00  0.00            
ATOM     44  H21 ACD     1      24.070  45.060  29.420  1.00  0.00            
ATOM     45  O11 ACD     1      25.040  43.520  30.440  1.00  0.00            
ATOM     46  C14 ACD     1      26.280  43.060  30.850  1.00  0.00            
ATOM     47  H22 ACD     1      26.950  42.920  29.990  1.00  0.00            
ATOM     48  C15 ACD     1      26.070  41.720  31.490  1.00  0.00            
ATOM     49  H23 ACD     1      25.770  41.000  30.720  1.00  0.00            
ATOM     50  H24 ACD     1      27.010  41.310  31.880  1.00  0.00            
ATOM     51  O12 ACD     1      25.200  41.770  32.620  1.00  0.00            
ATOM     52  H25 ACD     1      24.390  42.110  32.230  1.00  0.00            
ATOM     53  O13 ACD     1      25.830  44.650  28.530  1.00  0.00            
ATOM     54  C16 ACD     1      25.300  44.210  27.330  1.00  0.00            
ATOM     55  H26 ACD     1      24.360  44.730  27.080  1.00  0.00            
ATOM     56  C17 ACD     1      26.400  44.560  26.280  1.00  0.00            
ATOM     57  H27 ACD     1      27.390  44.260  26.650  1.00  0.00            
ATOM     58  O14 ACD     1      26.470  45.990  26.040  1.00  0.00            
ATOM     59  H28 ACD     1      25.570  46.310  26.120  1.00  0.00            
ATOM     60  C18 ACD     1      26.310  43.750  24.920  1.00  0.00            
ATOM     61  H29 ACD     1      25.370  44.030  24.430  1.00  0.00            
ATOM     62  O15 ACD     1      27.410  44.050  24.140  1.00  0.00            
ATOM     63  H30 ACD     1      28.180  43.800  24.660  1.00  0.00            
ATOM     64  C19 ACD     1      26.280  42.230  25.220  1.00  0.00            
ATOM     65  H31 ACD     1      25.970  41.720  24.300  1.00  0.00            
ATOM     66  O16 ACD     1      25.120  42.120  26.060  1.00  0.00            
ATOM     67  C20 ACD     1      25.100  42.760  27.390  1.00  0.00            
ATOM     68  H32 ACD     1      25.920  42.330  27.980  1.00  0.00            
ATOM     69  C21 ACD     1      23.740  42.430  28.060  1.00  0.00            
ATOM     70  H33 ACD     1      23.360  43.270  28.660  1.00  0.00            
ATOM     71  H34 ACD     1      22.950  42.340  27.300  1.00  0.00            
ATOM     72  O17 ACD     1      23.770  41.240  28.760  1.00  0.00            
ATOM     73  H35 ACD     1      24.400  40.720  28.250  1.00  0.00            
ATOM     74  O18 ACD     1      27.410  41.710  25.850  1.00  0.00            
ATOM     75  C22 ACD     1      28.340  41.140  25.000  1.00  0.00            
ATOM     76  H36 ACD     1      27.940  41.180  23.970  1.00  0.00            
ATOM     77  C23 ACD     1      29.730  41.750  25.100  1.00  0.00            
ATOM     78  H37 ACD     1      29.950  41.720  26.180  1.00  0.00            
ATOM     79  O19 ACD     1      29.810  43.130  24.640  1.00  0.00            
ATOM     80  H38 ACD     1      30.710  43.440  24.760  1.00  0.00            
ATOM     81  C24 ACD     1      30.760  40.930  24.400  1.00  0.00            
ATOM     82  H39 ACD     1      30.470  41.130  23.360  1.00  0.00            
ATOM     83  O20 ACD     1      32.070  41.490  24.640  1.00  0.00            
ATOM     84  H40 ACD     1      32.510  40.820  25.180  1.00  0.00            
ATOM     85  C25 ACD     1      30.660  39.510  24.810  1.00  0.00            
ATOM     86  H41 ACD     1      31.390  38.970  24.200  1.00  0.00            
ATOM     87  O21 ACD     1      29.350  39.020  24.690  1.00  0.00            
ATOM     88  C26 ACD     1      28.330  39.630  25.340  1.00  0.00            
ATOM     89  H42 ACD     1      28.500  39.560  26.430  1.00  0.00            
ATOM     90  C27 ACD     1      27.140  38.760  25.130  1.00  0.00            
ATOM     91  H43 ACD     1      27.250  37.730  25.500  1.00  0.00            
ATOM     92  H44 ACD     1      26.300  39.200  25.670  1.00  0.00            
ATOM     93  O22 ACD     1      26.800  38.600  23.750  1.00  0.00            
ATOM     94  H45 ACD     1      27.620  38.350  23.290  1.00  0.00            
ATOM     95  O23 ACD     1      31.040  39.330  26.230  1.00  0.00            
ATOM     96  C28 ACD     1      31.910  38.200  26.450  1.00  0.00            
ATOM     97  H46 ACD     1      32.030  37.640  25.510  1.00  0.00            
ATOM     98  C29 ACD     1      31.270  37.250  27.450  1.00  0.00            
ATOM     99  H47 ACD     1      30.750  37.870  28.200  1.00  0.00            
ATOM    100  O24 ACD     1      32.250  36.460  28.240  1.00  0.00            
ATOM    101  C30 ACD     1      30.140  36.300  27.000  1.00  0.00            
ATOM    102  H48 ACD     1      29.760  35.740  27.870  1.00  0.00            
ATOM    103  H49 ACD     1      29.330  36.930  26.610  1.00  0.00            
ATOM    104  O25 ACD     1      30.650  35.370  25.950  1.00  0.00            
ATOM    105  H50 ACD     1      31.330  34.840  26.380  1.00  0.00            
ATOM    106  C31 ACD     1      33.280  38.790  26.840  1.00  0.00            
ATOM    107  H51 ACD     1      32.980  39.570  27.540  1.00  0.00            
ATOM    108  O26 ACD     1      33.880  39.400  25.660  1.00  0.00            
ATOM    109  H52 ACD     1      34.280  38.700  25.130  1.00  0.00            
ATOM    110  C32 ACD     1      34.220  37.830  27.590  1.00  0.00            
ATOM    111  H53 ACD     1      34.520  37.030  26.910  1.00  0.00            
ATOM    112  O27 ACD     1      35.330  38.540  28.210  1.00  0.00            
ATOM    113  H54 ACD     1      35.110  38.950  29.050  1.00  0.00            
ATOM    114  C33 ACD     1      33.430  37.170  28.700  1.00  0.00            
ATOM    115  H55 ACD     1      34.020  36.460  29.280  1.00  0.00            
ATOM    116  O28 ACD     1      32.960  38.210  29.620  1.00  0.00            
ATOM    117  C34 ACD     1      33.400  38.170  31.030  1.00  0.00            
ATOM    118  H56 ACD     1      34.170  37.420  31.250  1.00  0.00            
ATOM    119  C35 ACD     1      33.940  39.580  31.190  1.00  0.00            
ATOM    120  H57 ACD     1      33.290  40.310  30.700  1.00  0.00            
ATOM    121  O29 ACD     1      35.250  39.700  30.620  1.00  0.00            
ATOM    122  H58 ACD     1      35.750  40.510  30.740  1.00  0.00            
ATOM    123  C36 ACD     1      34.020  39.910  32.710  1.00  0.00            
ATOM    124  H59 ACD     1      34.600  39.100  33.180  1.00  0.00            
ATOM    125  O30 ACD     1      34.460  41.210  32.970  1.00  0.00            
ATOM    126  H60 ACD     1      33.730  41.820  32.880  1.00  0.00            
ATOM    127  O1  GB6     2      32.940  46.580  27.860  1.00  0.00            
ATOM    128  C1  GB6     2      32.330  45.410  28.280  1.00  0.00            
ATOM    129  C2  GB6     2      30.940  45.320  28.150  1.00  0.00            
ATOM    130  C3  GB6     2      30.300  44.110  28.350  1.00  0.00            
ATOM    131  C4  GB6     2      30.960  43.010  28.870  1.00  0.00            
ATOM    132  C5  GB6     2      30.190  41.730  29.110  1.00  0.00            
ATOM    133  C6  GB6     2      28.920  41.320  28.860  1.00  0.00            
ATOM    134  C7  GB6     2      28.170  40.050  29.120  1.00  0.00            
ATOM    135  C8  GB6     2      26.980  39.780  28.430  1.00  0.00            
ATOM    136  C9  GB6     2      26.250  38.610  28.580  1.00  0.00            
ATOM    137  O2  GB6     2      25.100  38.370  27.890  1.00  0.00            
ATOM    138  C10 GB6     2      26.720  37.690  29.460  1.00  0.00            
ATOM    139  C11 GB6     2      27.890  37.910  30.150  1.00  0.00            
ATOM    140  O3  GB6     2      28.370  36.990  30.940  1.00  0.00            
ATOM    141  C12 GB6     2      28.620  39.130  29.980  1.00  0.00            
ATOM    142  C13 GB6     2      32.340  43.050  29.030  1.00  0.00            
ATOM    143  C14 GB6     2      33.040  44.240  28.670  1.00  0.00            
ATOM    144  H1  GB6     2      33.840  46.490  28.220  1.00  0.00            
ATOM    145  H2  GB6     2      30.440  46.240  27.880  1.00  0.00            
ATOM    146  H3  GB6     2      29.240  44.090  28.130  1.00  0.00            
ATOM    147  H4  GB6     2      30.810  40.960  29.560  1.00  0.00            
ATOM    148  H5  GB6     2      28.210  42.130  28.700  1.00  0.00            
ATOM    149  H6  GB6     2      26.700  40.550  27.710  1.00  0.00            
ATOM    150  H7  GB6     2      25.180  37.450  27.590  1.00  0.00            
ATOM    151  H8  GB6     2      26.110  36.810  29.610  1.00  0.00            
ATOM    152  H9  GB6     2      27.840  36.180  30.860  1.00  0.00            
ATOM    153  H10 GB6     2      29.580  39.210  30.480  1.00  0.00            
ATOM    154  H11 GB6     2      32.800  42.090  29.220  1.00  0.00            
ATOM    155  H12 GB6     2      34.120  44.360  28.620  1.00  0.00            
TER
ENDMDL
MODEL        1
ATOM      1  H1  ACD     1      27.000  -3.630  19.960  1.00  0.00            
ATOM      2  O1  ACD     1      27.740  -3.750  20.550  1.00  0.00            
ATOM      3  C1  ACD     1      27.920  -2.480  21.160  1.00  0.00            
ATOM      4  H2  ACD     1      27.020  -2.340  21.770  1.00  0.00            
ATOM      5  H3  ACD     1      28.000  -1.630  20.470  1.00  0.00            
ATOM      6  C2  ACD     1      29.090  -2.340  22.100  1.00  0.00            
ATOM      7  H4  ACD     1      29.070  -1.320  22.510  1.00  0.00            
ATOM      8  O2  ACD     1      28.880  -3.160  23.310  1.00  0.00            
ATOM      9  C3  ACD     1      29.870  -3.050  24.300  1.00  0.00            
ATOM     10  H5  ACD     1      29.520  -3.590  25.190  1.00  0.00            
ATOM     11  O3  ACD     1      30.000  -1.710  24.730  1.00  0.00            
ATOM     12  C4  ACD     1      30.030  -1.440  26.110  1.00  0.00            
ATOM     13  H6  ACD     1      30.030  -2.270  26.830  1.00  0.00            
ATOM     14  C5  ACD     1      31.370  -0.650  26.280  1.00  0.00            
ATOM     15  H7  ACD     1      31.400  -0.150  25.300  1.00  0.00            
ATOM     16  O4  ACD     1      32.340  -1.680  26.430  1.00  0.00            
ATOM     17  H8  ACD     1      32.250  -2.250  25.660  1.00  0.00            
ATOM     18  C6  ACD     1      31.300   0.360  27.440  1.00  0.00            
ATOM     19  H9  ACD     1      31.360  -0.330  28.290  1.00  0.00            
ATOM     20  O5  ACD     1      32.410   1.260  27.490  1.00  0.00            
ATOM     21  H10 ACD     1      33.210   0.800  27.760  1.00  0.00            
ATOM     22  C7  ACD     1      29.980   1.100  27.510  1.00  0.00            
ATOM     23  H11 ACD     1      29.920   1.840  28.310  1.00  0.00            
ATOM     24  O6  ACD     1      28.930   0.200  27.640  1.00  0.00            
ATOM     25  C8  ACD     1      28.740  -0.610  26.430  1.00  0.00            
ATOM     26  H12 ACD     1      28.610   0.070  25.580  1.00  0.00            
ATOM     27  C9  ACD     1      27.450  -1.470  26.500  1.00  0.00            
ATOM     28  H13 ACD     1      27.410  -2.170  25.660  1.00  0.00            
ATOM     29  H14 ACD     1      27.510  -2.020  27.450  1.00  0.00            
ATOM     30  O7  ACD     1      26.310  -0.530  26.550  1.00  0.00            
ATOM     31  H15 ACD     1      26.520   0.050  27.280  1.00  0.00            
ATOM     32  O8  ACD     1      29.830   1.800  26.240  1.00  0.00            
ATOM     33  C10 ACD     1      29.390   3.150  26.330  1.00  0.00            
ATOM     34  H16 ACD     1      29.060   3.560  27.290  1.00  0.00            
ATOM     35  C11 ACD     1      30.680   4.010  25.910  1.00  0.00            
ATOM     36  H17 ACD     1      31.060   3.650  24.950  1.00  0.00            
ATOM     37  O9  ACD     1      31.720   3.820  26.900  1.00  0.00            
ATOM     38  H18 ACD     1      32.000   2.900  26.950  1.00  0.00            
ATOM     39  C12 ACD     1      30.300   5.500  25.820  1.00  0.00            
ATOM     40  H19 ACD     1      29.910   5.880  26.770  1.00  0.00            
ATOM     41  O10 ACD     1      31.440   6.340  25.500  1.00  0.00            
ATOM     42  H20 ACD     1      32.170   5.910  25.960  1.00  0.00            
ATOM     43  C13 ACD     1      29.200   5.550  24.810  1.00  0.00            
ATOM     44  H21 ACD     1      28.950   6.620  24.790  1.00  0.00            
ATOM     45  O11 ACD     1      28.090   4.760  25.220  1.00  0.00            
ATOM     46  C14 ACD     1      28.270   3.340  25.250  1.00  0.00            
ATOM     47  H22 ACD     1      28.520   2.890  24.280  1.00  0.00            
ATOM     48  C15 ACD     1      26.930   2.700  25.610  1.00  0.00            
ATOM     49  H23 ACD     1      27.080   1.610  25.670  1.00  0.00            
ATOM     50  H24 ACD     1      26.550   3.020  26.590  1.00  0.00            
ATOM     51  O12 ACD     1      26.000   2.970  24.600  1.00  0.00            
ATOM     52  H25 ACD     1      25.910   3.920  24.680  1.00  0.00            
ATOM     53  O13 ACD     1      29.830   5.170  23.590  1.00  0.00            
ATOM     54  C16 ACD     1      29.510   6.110  22.510  1.00  0.00            
ATOM     55  H26 ACD     1      29.010   7.030  22.850  1.00  0.00            
ATOM     56  C17 ACD     1      30.860   6.650  21.930  1.00  0.00            
ATOM     57  H27 ACD     1      31.530   5.820  21.650  1.00  0.00            
ATOM     58  O14 ACD     1      31.440   7.460  22.890  1.00  0.00            
ATOM     59  H28 ACD     1      31.530   6.860  23.640  1.00  0.00            
ATOM     60  C18 ACD     1      30.550   7.500  20.660  1.00  0.00            
ATOM     61  H29 ACD     1      30.020   8.430  20.880  1.00  0.00            
ATOM     62  O15 ACD     1      31.740   7.800  19.940  1.00  0.00            
ATOM     63  H30 ACD     1      31.770   6.950  19.520  1.00  0.00            
ATOM     64  C19 ACD     1      29.760   6.660  19.640  1.00  0.00            
ATOM     65  H31 ACD     1      29.570   7.300  18.770  1.00  0.00            
ATOM     66  O16 ACD     1      28.550   6.290  20.240  1.00  0.00            
ATOM     67  C20 ACD     1      28.680   5.450  21.440  1.00  0.00            
ATOM     68  H32 ACD     1      29.140   4.520  21.080  1.00  0.00            
ATOM     69  C21 ACD     1      27.300   5.030  21.860  1.00  0.00            
ATOM     70  H33 ACD     1      26.710   4.880  20.950  1.00  0.00            
ATOM     71  H34 ACD     1      27.290   4.070  22.390  1.00  0.00            
ATOM     72  O17 ACD     1      26.640   6.050  22.540  1.00  0.00            
ATOM     73  H35 ACD     1      26.410   6.770  21.950  1.00  0.00            
ATOM     74  O18 ACD     1      30.460   5.520  19.210  1.00  0.00            
ATOM     75  C22 ACD     1      30.280   5.110  17.870  1.00  0.00            
ATOM     76  H36 ACD     1      30.170   5.950  17.170  1.00  0.00            
ATOM     77  C23 ACD     1      31.610   4.540  17.570  1.00  0.00            
ATOM     78  H37 ACD     1      31.940   4.050  18.490  1.00  0.00            
ATOM     79  O19 ACD     1      32.540   5.600  17.340  1.00  0.00            
ATOM     80  H38 ACD     1      33.420   5.320  17.590  1.00  0.00            
ATOM     81  C24 ACD     1      31.600   3.560  16.430  1.00  0.00            
ATOM     82  H39 ACD     1      31.340   4.150  15.540  1.00  0.00            
ATOM     83  O20 ACD     1      32.810   2.930  16.160  1.00  0.00            
ATOM     84  H40 ACD     1      32.780   2.150  16.730  1.00  0.00            
ATOM     85  C25 ACD     1      30.460   2.560  16.690  1.00  0.00            
ATOM     86  H41 ACD     1      30.480   1.810  15.900  1.00  0.00            
ATOM     87  O21 ACD     1      29.260   3.280  16.640  1.00  0.00            
ATOM     88  C26 ACD     1      29.090   4.200  17.730  1.00  0.00            
ATOM     89  H42 ACD     1      28.960   3.540  18.600  1.00  0.00            
ATOM     90  C27 ACD     1      27.840   4.980  17.410  1.00  0.00            
ATOM     91  H43 ACD     1      27.090   4.260  17.070  1.00  0.00            
ATOM     92  H44 ACD     1      27.390   5.350  18.340  1.00  0.00            
ATOM     93  O22 ACD     1      28.060   6.050  16.480  1.00  0.00            
ATOM     94  H45 ACD     1      27.250   6.570  16.510  1.00  0.00            
ATOM     95  O23 ACD     1      30.680   1.840  17.930  1.00  0.00            
ATOM     96  C28 ACD     1      31.070   0.500  17.800  1.00  0.00            
ATOM     97  H46 ACD     1      31.360   0.120  16.810  1.00  0.00            
ATOM     98  C29 ACD     1      29.950  -0.410  18.220  1.00  0.00            
ATOM     99  H47 ACD     1      29.640  -0.070  19.220  1.00  0.00            
ATOM    100  O24 ACD     1      30.490  -1.750  18.350  1.00  0.00            
ATOM    101  C30 ACD     1      28.860  -0.360  17.220  1.00  0.00            
ATOM    102  H48 ACD     1      28.150  -1.150  17.480  1.00  0.00            
ATOM    103  H49 ACD     1      28.250   0.530  17.440  1.00  0.00            
ATOM    104  O25 ACD     1      29.260  -0.450  15.840  1.00  0.00            
ATOM    105  H50 ACD     1      29.400  -1.370  15.580  1.00  0.00            
ATOM    106  C31 ACD     1      32.170   0.300  18.780  1.00  0.00            
ATOM    107  H51 ACD     1      31.820   0.780  19.710  1.00  0.00            
ATOM    108  O26 ACD     1      33.370   1.020  18.320  1.00  0.00            
ATOM    109  H52 ACD     1      34.140   0.790  18.840  1.00  0.00            
ATOM    110  C32 ACD     1      32.550  -1.170  19.140  1.00  0.00            
ATOM    111  H53 ACD     1      32.910  -1.490  18.150  1.00  0.00            
ATOM    112  O27 ACD     1      33.530  -1.320  20.230  1.00  0.00            
ATOM    113  H54 ACD     1      34.360  -0.970  19.890  1.00  0.00            
ATOM    114  C33 ACD     1      31.350  -2.010  19.440  1.00  0.00            
ATOM    115  H55 ACD     1      31.600  -3.070  19.510  1.00  0.00            
ATOM    116  O28 ACD     1      30.810  -1.550  20.640  1.00  0.00            
ATOM    117  C34 ACD     1      30.440  -2.560  21.520  1.00  0.00            
ATOM    118  H56 ACD     1      30.410  -3.550  21.060  1.00  0.00            
ATOM    119  C35 ACD     1      31.550  -2.630  22.560  1.00  0.00            
ATOM    120  H57 ACD     1      31.810  -1.620  22.880  1.00  0.00            
ATOM    121  O29 ACD     1      32.760  -3.160  21.900  1.00  0.00            
ATOM    122  H58 ACD     1      33.030  -2.480  21.270  1.00  0.00            
ATOM    123  C36 ACD     1      31.180  -3.580  23.730  1.00  0.00            
ATOM    124  H59 ACD     1      30.950  -4.580  23.340  1.00  0.00            
ATOM    125  O30 ACD     1      32.210  -3.470  24.680  1.00  0.00            
ATOM    126  H60 ACD     1      33.010  -3.730  24.200  1.00  0.00            
ATOM    127  O1  GB6     2      35.040   2.840  22.880  1.00  0.00            
ATOM    128  C1  GB6     2      33.670   2.720  22.680  1.00  0.00            
ATOM    129  C2  GB6     2      32.840   1.960  23.520  1.00  0.00            
ATOM    130  C3  GB6     2      31.540   1.600  23.140  1.00  0.00            
ATOM    131  C4  GB6     2      31.020   2.130  21.960  1.00  0.00            
ATOM    132  C5  GB6     2      29.620   1.890  21.550  1.00  0.00            
ATOM    133  C6  GB6     2      28.590   1.230  22.150  1.00  0.00            
ATOM    134  C7  GB6     2      27.240   0.940  21.640  1.00  0.00            
ATOM    135  C8  GB6     2      26.220   0.370  22.420  1.00  0.00            
ATOM    136  C9  GB6     2      25.020   0.000  21.800  1.00  0.00            
ATOM    137  O2  GB6     2      24.090  -0.580  22.560  1.00  0.00            
ATOM    138  C10 GB6     2      24.870   0.150  20.450  1.00  0.00            
ATOM    139  C11 GB6     2      25.810   0.850  19.730  1.00  0.00            
ATOM    140  O3  GB6     2      25.510   1.030  18.460  1.00  0.00            
ATOM    141  C12 GB6     2      26.950   1.360  20.300  1.00  0.00            
ATOM    142  C13 GB6     2      31.770   2.980  21.120  1.00  0.00            
ATOM    143  C14 GB6     2      33.150   3.170  21.410  1.00  0.00            
ATOM    144  H1  GB6     2      35.180   2.540  23.790  1.00  0.00            
ATOM    145  H2  GB6     2      33.180   1.620  24.490  1.00  0.00            
ATOM    146  H3  GB6     2      30.900   1.040  23.810  1.00  0.00            
ATOM    147  H4  GB6     2      29.470   2.280  20.550  1.00  0.00            
ATOM    148  H5  GB6     2      28.760   0.880  23.170  1.00  0.00            
ATOM    149  H6  GB6     2      26.390   0.050  23.440  1.00  0.00            
ATOM    150  H7  GB6     2      24.440  -0.800  23.440  1.00  0.00            
ATOM    151  H8  GB6     2      23.990  -0.230  19.950  1.00  0.00            
ATOM    152  H9  GB6     2      24.900   0.310  18.210  1.00  0.00            
ATOM    153  H10 GB6     2      27.650   1.840  19.620  1.00  0.00            
ATOM    154  H11 GB6     2      31.280   3.220  20.180  1.00  0.00            
ATOM    155  H12 GB6     2      33.760   3.740  20.710  1.00  0.00            
TER
ENDMDL
MODEL        1
ATOM      1  H1  ACD     1      32.630   7.630  23.340  1.00  0.00            
ATOM      2  O1  ACD     1      33.560   7.380  23.340  1.00  0.00            
ATOM      3  C1  ACD     1      34.040   7.590  24.640  1.00  0.00            
ATOM      4  H2  ACD     1      33.880   8.660  24.830  1.00  0.00            
ATOM      5  H3  ACD     1      35.130   7.510  24.730  1.00  0.00            
ATOM      6  C2  ACD     1      33.190   6.820  25.680  1.00  0.00            
ATOM      7  H4  ACD     1      33.590   7.100  26.670  1.00  0.00            
ATOM      8  O2  ACD     1      31.850   7.310  25.420  1.00  0.00            
ATOM      9  C3  ACD     1      30.760   6.580  26.110  1.00  0.00            
ATOM     10  H5  ACD     1      29.730   6.900  25.940  1.00  0.00            
ATOM     11  O3  ACD     1      31.060   6.630  27.560  1.00  0.00            
ATOM     12  C4  ACD     1      30.480   7.700  28.330  1.00  0.00            
ATOM     13  H6  ACD     1      29.390   7.660  28.210  1.00  0.00            
ATOM     14  C5  ACD     1      30.810   7.290  29.810  1.00  0.00            
ATOM     15  H7  ACD     1      31.860   7.000  29.930  1.00  0.00            
ATOM     16  O4  ACD     1      30.010   6.230  30.250  1.00  0.00            
ATOM     17  H8  ACD     1      29.650   6.380  31.130  1.00  0.00            
ATOM     18  C6  ACD     1      30.660   8.450  30.760  1.00  0.00            
ATOM     19  H9  ACD     1      29.590   8.680  30.720  1.00  0.00            
ATOM     20  O5  ACD     1      31.050   8.090  32.070  1.00  0.00            
ATOM     21  H10 ACD     1      31.960   8.390  32.180  1.00  0.00            
ATOM     22  C7  ACD     1      31.570   9.640  30.310  1.00  0.00            
ATOM     23  H11 ACD     1      31.300  10.480  30.970  1.00  0.00            
ATOM     24  O6  ACD     1      31.120   9.950  28.970  1.00  0.00            
ATOM     25  C8  ACD     1      31.220   8.990  27.990  1.00  0.00            
ATOM     26  H12 ACD     1      32.270   8.710  27.840  1.00  0.00            
ATOM     27  C9  ACD     1      30.640   9.760  26.790  1.00  0.00            
ATOM     28  H13 ACD     1      30.390   9.070  25.980  1.00  0.00            
ATOM     29  H14 ACD     1      29.680  10.250  27.030  1.00  0.00            
ATOM     30  O7  ACD     1      31.560  10.660  26.140  1.00  0.00            
ATOM     31  H15 ACD     1      31.300  10.720  25.220  1.00  0.00            
ATOM     32  O8  ACD     1      33.010   9.400  30.340  1.00  0.00            
ATOM     33  C10 ACD     1      33.720  10.070  31.340  1.00  0.00            
ATOM     34  H16 ACD     1      33.080  10.390  32.170  1.00  0.00            
ATOM     35  C11 ACD     1      34.640   9.110  32.030  1.00  0.00            
ATOM     36  H17 ACD     1      35.210   8.600  31.240  1.00  0.00            
ATOM     37  O9  ACD     1      33.960   8.120  32.850  1.00  0.00            
ATOM     38  H18 ACD     1      34.510   7.810  33.580  1.00  0.00            
ATOM     39  C12 ACD     1      35.530   9.900  32.980  1.00  0.00            
ATOM     40  H19 ACD     1      34.930  10.480  33.690  1.00  0.00            
ATOM     41  O10 ACD     1      36.460   9.060  33.700  1.00  0.00            
ATOM     42  H20 ACD     1      37.080   9.000  32.970  1.00  0.00            
ATOM     43  C13 ACD     1      36.350  10.890  32.160  1.00  0.00            
ATOM     44  H21 ACD     1      37.080  11.460  32.740  1.00  0.00            
ATOM     45  O11 ACD     1      35.420  11.830  31.680  1.00  0.00            
ATOM     46  C14 ACD     1      34.440  11.280  30.730  1.00  0.00            
ATOM     47  H22 ACD     1      34.950  10.980  29.810  1.00  0.00            
ATOM     48  C15 ACD     1      33.460  12.380  30.470  1.00  0.00            
ATOM     49  H23 ACD     1      33.970  13.300  30.150  1.00  0.00            
ATOM     50  H24 ACD     1      32.800  12.050  29.660  1.00  0.00            
ATOM     51  O12 ACD     1      32.650  12.590  31.580  1.00  0.00            
ATOM     52  H25 ACD     1      33.200  12.830  32.340  1.00  0.00            
ATOM     53  O13 ACD     1      36.950  10.280  31.050  1.00  0.00            
ATOM     54  C16 ACD     1      38.250  10.650  30.690  1.00  0.00            
ATOM     55  H26 ACD     1      38.490  11.650  31.060  1.00  0.00            
ATOM     56  C17 ACD     1      39.250   9.620  31.160  1.00  0.00            
ATOM     57  H27 ACD     1      38.770   8.640  30.990  1.00  0.00            
ATOM     58  O14 ACD     1      39.390   9.760  32.590  1.00  0.00            
ATOM     59  H28 ACD     1      39.810   8.980  32.970  1.00  0.00            
ATOM     60  C18 ACD     1      40.590   9.660  30.380  1.00  0.00            
ATOM     61  H29 ACD     1      41.100  10.610  30.610  1.00  0.00            
ATOM     62  O15 ACD     1      41.430   8.660  30.780  1.00  0.00            
ATOM     63  H30 ACD     1      41.180   7.840  30.340  1.00  0.00            
ATOM     64  C19 ACD     1      40.380   9.700  28.920  1.00  0.00            
ATOM     65  H31 ACD     1      41.320   9.940  28.400  1.00  0.00            
ATOM     66  O16 ACD     1      39.550  10.760  28.540  1.00  0.00            
ATOM     67  C20 ACD     1      38.300  10.750  29.150  1.00  0.00            
ATOM     68  H32 ACD     1      37.810   9.860  28.750  1.00  0.00            
ATOM     69  C21 ACD     1      37.520  12.040  28.740  1.00  0.00            
ATOM     70  H33 ACD     1      37.410  12.140  27.660  1.00  0.00            
ATOM     71  H34 ACD     1      36.510  12.180  29.150  1.00  0.00            
ATOM     72  O17 ACD     1      38.320  13.200  29.140  1.00  0.00            
ATOM     73  H35 ACD     1      39.200  12.890  28.930  1.00  0.00            
ATOM     74  O18 ACD     1      39.820   8.470  28.560  1.00  0.00            
ATOM     75  C22 ACD     1      40.670   7.560  27.860  1.00  0.00            
ATOM     76  H36 ACD     1      41.720   7.840  28.010  1.00  0.00            
ATOM     77  C23 ACD     1      40.370   6.240  28.520  1.00  0.00            
ATOM     78  H37 ACD     1      39.290   6.040  28.550  1.00  0.00            
ATOM     79  O19 ACD     1      41.010   6.150  29.780  1.00  0.00            
ATOM     80  H38 ACD     1      40.680   5.360  30.200  1.00  0.00            
ATOM     81  C24 ACD     1      40.820   5.120  27.630  1.00  0.00            
ATOM     82  H39 ACD     1      41.910   5.160  27.530  1.00  0.00            
ATOM     83  O20 ACD     1      40.520   3.880  28.290  1.00  0.00            
ATOM     84  H40 ACD     1      39.570   3.810  28.220  1.00  0.00            
ATOM     85  C25 ACD     1      40.130   5.150  26.300  1.00  0.00            
ATOM     86  H41 ACD     1      40.380   4.330  25.610  1.00  0.00            
ATOM     87  O21 ACD     1      40.720   6.410  25.760  1.00  0.00            
ATOM     88  C26 ACD     1      40.330   7.620  26.370  1.00  0.00            
ATOM     89  H42 ACD     1      39.250   7.780  26.260  1.00  0.00            
ATOM     90  C27 ACD     1      40.960   8.810  25.670  1.00  0.00            
ATOM     91  H43 ACD     1      40.590   8.760  24.640  1.00  0.00            
ATOM     92  H44 ACD     1      40.570   9.720  26.150  1.00  0.00            
ATOM     93  O22 ACD     1      42.350   8.830  25.650  1.00  0.00            
ATOM     94  H45 ACD     1      42.700   9.720  25.520  1.00  0.00            
ATOM     95  O23 ACD     1      38.680   5.390  26.420  1.00  0.00            
ATOM     96  C28 ACD     1      37.830   4.370  25.940  1.00  0.00            
ATOM     97  H46 ACD     1      38.460   3.530  25.620  1.00  0.00            
ATOM     98  C29 ACD     1      36.940   4.940  24.820  1.00  0.00            
ATOM     99  H47 ACD     1      36.380   5.810  25.180  1.00  0.00            
ATOM    100  O24 ACD     1      35.930   4.030  24.450  1.00  0.00            
ATOM    101  C30 ACD     1      37.840   5.290  23.610  1.00  0.00            
ATOM    102  H48 ACD     1      37.180   5.570  22.790  1.00  0.00            
ATOM    103  H49 ACD     1      38.540   6.070  23.930  1.00  0.00            
ATOM    104  O25 ACD     1      38.630   4.200  23.160  1.00  0.00            
ATOM    105  H50 ACD     1      38.100   3.410  23.190  1.00  0.00            
ATOM    106  C31 ACD     1      37.010   3.790  27.040  1.00  0.00            
ATOM    107  H51 ACD     1      36.530   4.600  27.610  1.00  0.00            
ATOM    108  O26 ACD     1      37.810   3.040  27.970  1.00  0.00            
ATOM    109  H52 ACD     1      37.290   2.540  28.600  1.00  0.00            
ATOM    110  C32 ACD     1      35.890   2.930  26.510  1.00  0.00            
ATOM    111  H53 ACD     1      36.250   2.130  25.840  1.00  0.00            
ATOM    112  O27 ACD     1      35.010   2.480  27.550  1.00  0.00            
ATOM    113  H54 ACD     1      34.240   3.070  27.540  1.00  0.00            
ATOM    114  C33 ACD     1      35.020   3.670  25.510  1.00  0.00            
ATOM    115  H55 ACD     1      34.210   3.000  25.200  1.00  0.00            
ATOM    116  O28 ACD     1      34.410   4.840  26.070  1.00  0.00            
ATOM    117  C34 ACD     1      33.230   5.260  25.440  1.00  0.00            
ATOM    118  H56 ACD     1      33.230   5.070  24.360  1.00  0.00            
ATOM    119  C35 ACD     1      32.060   4.460  26.050  1.00  0.00            
ATOM    120  H57 ACD     1      32.200   4.530  27.140  1.00  0.00            
ATOM    121  O29 ACD     1      32.070   3.060  25.770  1.00  0.00            
ATOM    122  H58 ACD     1      31.390   2.700  26.340  1.00  0.00            
ATOM    123  C36 ACD     1      30.760   5.160  25.670  1.00  0.00            
ATOM    124  H59 ACD     1      30.720   5.130  24.570  1.00  0.00            
ATOM    125  O30 ACD     1      29.620   4.550  26.170  1.00  0.00            
ATOM    126  H60 ACD     1      29.540   4.870  27.070  1.00  0.00            
ATOM    127  O1  GB6     2      35.230   3.050  32.290  1.00  0.00            
ATOM    128  C1  GB6     2      35.450   4.080  31.510  1.00  0.00            
ATOM    129  C2  GB6     2      36.660   4.830  31.670  1.00  0.00            
ATOM    130  C3  GB6     2      36.780   5.990  30.750  1.00  0.00            
ATOM    131  C4  GB6     2      35.880   6.240  29.710  1.00  0.00            
ATOM    132  C5  GB6     2      36.200   7.310  28.760  1.00  0.00            
ATOM    133  C6  GB6     2      35.380   8.310  28.270  1.00  0.00            
ATOM    134  C7  GB6     2      35.660   9.300  27.150  1.00  0.00            
ATOM    135  C8  GB6     2      34.870  10.460  27.120  1.00  0.00            
ATOM    136  C9  GB6     2      35.180  11.490  26.210  1.00  0.00            
ATOM    137  O2  GB6     2      34.460  12.590  26.130  1.00  0.00            
ATOM    138  C10 GB6     2      36.130  11.230  25.200  1.00  0.00            
ATOM    139  C11 GB6     2      36.810  10.030  25.150  1.00  0.00            
ATOM    140  O3  GB6     2      37.810   9.890  24.210  1.00  0.00            
ATOM    141  C12 GB6     2      36.600   9.120  26.160  1.00  0.00            
ATOM    142  C13 GB6     2      34.680   5.410  29.590  1.00  0.00            
ATOM    143  C14 GB6     2      34.470   4.330  30.520  1.00  0.00            
ATOM    144  H1  GB6     2      34.690   2.370  31.860  1.00  0.00            
ATOM    145  H2  GB6     2      37.380   4.620  32.450  1.00  0.00            
ATOM    146  H3  GB6     2      37.660   6.610  30.880  1.00  0.00            
ATOM    147  H4  GB6     2      37.250   7.510  28.560  1.00  0.00            
ATOM    148  H5  GB6     2      34.320   8.290  28.530  1.00  0.00            
ATOM    149  H6  GB6     2      33.980  10.560  27.740  1.00  0.00            
ATOM    150  H7  GB6     2      34.520  12.850  25.190  1.00  0.00            
ATOM    151  H8  GB6     2      36.260  12.040  24.480  1.00  0.00            
ATOM    152  H9  GB6     2      37.470   9.280  23.530  1.00  0.00            
ATOM    153  H10 GB6     2      37.250   8.250  26.170  1.00  0.00            
ATOM    154  H11 GB6     2      33.870   5.680  28.920  1.00  0.00            
ATOM    155  H12 GB6     2      33.590   3.700  30.500  1.00  0.00            
TER
ENDMDL
MODEL        1
ATOM      1  H1  ACD     1      26.060  -3.030  25.300  1.00  0.00            
ATOM      2  O1  ACD     1      26.970  -3.250  25.520  1.00  0.00            
ATOM      3  C1  ACD     1      27.720  -2.030  25.480  1.00  0.00            
ATOM      4  H2  ACD     1      27.030  -1.290  25.900  1.00  0.00            
ATOM      5  H3  ACD     1      27.940  -1.640  24.480  1.00  0.00            
ATOM      6  C2  ACD     1      29.000  -1.950  26.310  1.00  0.00            
ATOM      7  H4  ACD     1      29.370  -0.920  26.180  1.00  0.00            
ATOM      8  O2  ACD     1      28.670  -2.090  27.680  1.00  0.00            
ATOM      9  C3  ACD     1      29.770  -1.860  28.530  1.00  0.00            
ATOM     10  H5  ACD     1      29.320  -1.930  29.530  1.00  0.00            
ATOM     11  O3  ACD     1      30.350  -0.580  28.230  1.00  0.00            
ATOM     12  C4  ACD     1      30.030   0.420  29.190  1.00  0.00            
ATOM     13  H6  ACD     1      29.930   0.040  30.210  1.00  0.00            
ATOM     14  C5  ACD     1      31.340   1.170  29.200  1.00  0.00            
ATOM     15  H7  ACD     1      31.620   1.310  28.150  1.00  0.00            
ATOM     16  O4  ACD     1      32.360   0.450  29.900  1.00  0.00            
ATOM     17  H8  ACD     1      33.180   0.940  30.010  1.00  0.00            
ATOM     18  C6  ACD     1      31.150   2.550  29.700  1.00  0.00            
ATOM     19  H9  ACD     1      30.960   2.460  30.780  1.00  0.00            
ATOM     20  O5  ACD     1      32.390   3.270  29.530  1.00  0.00            
ATOM     21  H10 ACD     1      32.290   4.160  29.870  1.00  0.00            
ATOM     22  C7  ACD     1      29.930   3.320  29.030  1.00  0.00            
ATOM     23  H11 ACD     1      29.820   4.320  29.460  1.00  0.00            
ATOM     24  O6  ACD     1      28.810   2.540  29.310  1.00  0.00            
ATOM     25  C8  ACD     1      28.790   1.240  28.760  1.00  0.00            
ATOM     26  H12 ACD     1      28.780   1.250  27.660  1.00  0.00            
ATOM     27  C9  ACD     1      27.530   0.650  29.220  1.00  0.00            
ATOM     28  H13 ACD     1      27.290  -0.310  28.730  1.00  0.00            
ATOM     29  H14 ACD     1      27.580   0.390  30.290  1.00  0.00            
ATOM     30  O7  ACD     1      26.350   1.460  28.990  1.00  0.00            
ATOM     31  H15 ACD     1      26.440   2.150  29.650  1.00  0.00            
ATOM     32  O8  ACD     1      30.120   3.390  27.650  1.00  0.00            
ATOM     33  C10 ACD     1      29.860   4.740  27.090  1.00  0.00            
ATOM     34  H16 ACD     1      29.710   5.530  27.840  1.00  0.00            
ATOM     35  C11 ACD     1      31.060   5.060  26.210  1.00  0.00            
ATOM     36  H17 ACD     1      31.180   4.150  25.600  1.00  0.00            
ATOM     37  O9  ACD     1      32.230   5.230  27.020  1.00  0.00            
ATOM     38  H18 ACD     1      32.130   4.520  27.660  1.00  0.00            
ATOM     39  C12 ACD     1      30.850   6.210  25.290  1.00  0.00            
ATOM     40  H19 ACD     1      30.670   7.150  25.830  1.00  0.00            
ATOM     41  O10 ACD     1      31.860   6.500  24.420  1.00  0.00            
ATOM     42  H20 ACD     1      31.930   5.840  23.720  1.00  0.00            
ATOM     43  C13 ACD     1      29.540   5.990  24.500  1.00  0.00            
ATOM     44  H21 ACD     1      29.290   6.850  23.870  1.00  0.00            
ATOM     45  O11 ACD     1      28.470   5.800  25.530  1.00  0.00            
ATOM     46  C14 ACD     1      28.530   4.730  26.360  1.00  0.00            
ATOM     47  H22 ACD     1      28.610   3.810  25.750  1.00  0.00            
ATOM     48  C15 ACD     1      27.310   4.690  27.240  1.00  0.00            
ATOM     49  H23 ACD     1      26.420   4.590  26.600  1.00  0.00            
ATOM     50  H24 ACD     1      27.380   3.820  27.900  1.00  0.00            
ATOM     51  O12 ACD     1      27.270   5.820  28.130  1.00  0.00            
ATOM     52  H25 ACD     1      27.100   5.580  29.040  1.00  0.00            
ATOM     53  O13 ACD     1      29.670   4.840  23.670  1.00  0.00            
ATOM     54  C16 ACD     1      29.130   5.030  22.340  1.00  0.00            
ATOM     55  H26 ACD     1      28.540   5.960  22.330  1.00  0.00            
ATOM     56  C17 ACD     1      30.300   5.130  21.400  1.00  0.00            
ATOM     57  H27 ACD     1      31.030   4.360  21.660  1.00  0.00            
ATOM     58  O14 ACD     1      31.000   6.370  21.540  1.00  0.00            
ATOM     59  H28 ACD     1      31.860   6.350  21.120  1.00  0.00            
ATOM     60  C18 ACD     1      30.030   4.940  19.930  1.00  0.00            
ATOM     61  H29 ACD     1      29.710   5.920  19.560  1.00  0.00            
ATOM     62  O15 ACD     1      31.290   4.590  19.350  1.00  0.00            
ATOM     63  H30 ACD     1      31.250   3.640  19.260  1.00  0.00            
ATOM     64  C19 ACD     1      29.080   3.750  19.630  1.00  0.00            
ATOM     65  H31 ACD     1      28.810   3.720  18.570  1.00  0.00            
ATOM     66  O16 ACD     1      28.000   3.810  20.500  1.00  0.00            
ATOM     67  C20 ACD     1      28.140   3.860  21.980  1.00  0.00            
ATOM     68  H32 ACD     1      28.530   2.930  22.420  1.00  0.00            
ATOM     69  C21 ACD     1      26.730   4.070  22.620  1.00  0.00            
ATOM     70  H33 ACD     1      26.120   3.340  22.060  1.00  0.00            
ATOM     71  H34 ACD     1      26.700   3.830  23.690  1.00  0.00            
ATOM     72  O17 ACD     1      26.110   5.340  22.330  1.00  0.00            
ATOM     73  H35 ACD     1      25.690   5.650  23.140  1.00  0.00            
ATOM     74  O18 ACD     1      29.700   2.610  20.010  1.00  0.00            
ATOM     75  C22 ACD     1      29.760   1.490  19.110  1.00  0.00            
ATOM     76  H36 ACD     1      29.600   1.940  18.120  1.00  0.00            
ATOM     77  C23 ACD     1      31.240   1.080  19.240  1.00  0.00            
ATOM     78  H37 ACD     1      31.370   0.930  20.320  1.00  0.00            
ATOM     79  O19 ACD     1      32.110   2.050  18.660  1.00  0.00            
ATOM     80  H38 ACD     1      33.040   1.930  18.870  1.00  0.00            
ATOM     81  C24 ACD     1      31.440  -0.400  18.680  1.00  0.00            
ATOM     82  H39 ACD     1      31.300  -0.520  17.600  1.00  0.00            
ATOM     83  O20 ACD     1      32.750  -1.000  18.880  1.00  0.00            
ATOM     84  H40 ACD     1      32.790  -1.190  19.820  1.00  0.00            
ATOM     85  C25 ACD     1      30.360  -1.210  19.160  1.00  0.00            
ATOM     86  H41 ACD     1      30.490  -2.210  18.730  1.00  0.00            
ATOM     87  O21 ACD     1      29.040  -0.830  18.930  1.00  0.00            
ATOM     88  C26 ACD     1      28.660   0.480  19.360  1.00  0.00            
ATOM     89  H42 ACD     1      28.500   0.420  20.440  1.00  0.00            
ATOM     90  C27 ACD     1      27.310   0.820  18.810  1.00  0.00            
ATOM     91  H43 ACD     1      26.690  -0.080  18.940  1.00  0.00            
ATOM     92  H44 ACD     1      26.780   1.640  19.310  1.00  0.00            
ATOM     93  O22 ACD     1      27.270   1.130  17.410  1.00  0.00            
ATOM     94  H45 ACD     1      26.370   1.380  17.180  1.00  0.00            
ATOM     95  O23 ACD     1      30.580  -1.290  20.560  1.00  0.00            
ATOM     96  C28 ACD     1      30.550  -2.580  21.200  1.00  0.00            
ATOM     97  H46 ACD     1      30.530  -3.310  20.380  1.00  0.00            
ATOM     98  C29 ACD     1      29.290  -2.740  22.020  1.00  0.00            
ATOM     99  H47 ACD     1      29.160  -1.870  22.680  1.00  0.00            
ATOM    100  O24 ACD     1      29.330  -3.910  22.880  1.00  0.00            
ATOM    101  C30 ACD     1      28.120  -2.980  21.120  1.00  0.00            
ATOM    102  H48 ACD     1      27.200  -3.190  21.670  1.00  0.00            
ATOM    103  H49 ACD     1      27.780  -2.050  20.630  1.00  0.00            
ATOM    104  O25 ACD     1      28.310  -3.990  20.140  1.00  0.00            
ATOM    105  H50 ACD     1      27.470  -4.110  19.690  1.00  0.00            
ATOM    106  C31 ACD     1      31.790  -2.740  22.020  1.00  0.00            
ATOM    107  H51 ACD     1      32.000  -1.890  22.680  1.00  0.00            
ATOM    108  O26 ACD     1      32.950  -2.750  21.220  1.00  0.00            
ATOM    109  H52 ACD     1      33.740  -2.780  21.780  1.00  0.00            
ATOM    110  C32 ACD     1      31.710  -4.060  22.870  1.00  0.00            
ATOM    111  H53 ACD     1      31.650  -4.850  22.100  1.00  0.00            
ATOM    112  O27 ACD     1      32.840  -4.120  23.630  1.00  0.00            
ATOM    113  H54 ACD     1      32.920  -3.220  23.940  1.00  0.00            
ATOM    114  C33 ACD     1      30.490  -4.030  23.770  1.00  0.00            
ATOM    115  H55 ACD     1      30.330  -4.980  24.300  1.00  0.00            
ATOM    116  O28 ACD     1      30.480  -2.850  24.640  1.00  0.00            
ATOM    117  C34 ACD     1      30.000  -3.090  25.970  1.00  0.00            
ATOM    118  H56 ACD     1      29.460  -4.040  26.090  1.00  0.00            
ATOM    119  C35 ACD     1      31.220  -3.090  26.920  1.00  0.00            
ATOM    120  H57 ACD     1      31.700  -2.120  26.780  1.00  0.00            
ATOM    121  O29 ACD     1      32.120  -4.200  26.700  1.00  0.00            
ATOM    122  H58 ACD     1      32.110  -4.380  25.760  1.00  0.00            
ATOM    123  C36 ACD     1      30.770  -2.990  28.390  1.00  0.00            
ATOM    124  H59 ACD     1      30.280  -3.880  28.820  1.00  0.00            
ATOM    125  O30 ACD     1      31.900  -2.640  29.250  1.00  0.00            
ATOM    126  H60 ACD     1      31.940  -1.680  29.260  1.00  0.00            
ATOM    127  O1  GB6     2      35.100   2.500  24.660  1.00  0.00            
ATOM    128  C1  GB6     2      33.840   2.210  24.380  1.00  0.00            
ATOM    129  C2  GB6     2      33.070   1.710  25.420  1.00  0.00            
ATOM    130  C3  GB6     2      31.750   1.370  25.270  1.00  0.00            
ATOM    131  C4  GB6     2      31.220   1.490  23.950  1.00  0.00            
ATOM    132  C5  GB6     2      29.800   1.090  23.690  1.00  0.00            
ATOM    133  C6  GB6     2      28.650   1.070  24.440  1.00  0.00            
ATOM    134  C7  GB6     2      27.240   0.940  24.050  1.00  0.00            
ATOM    135  C8  GB6     2      26.200   1.560  24.780  1.00  0.00            
ATOM    136  C9  GB6     2      24.920   1.400  24.350  1.00  0.00            
ATOM    137  O2  GB6     2      24.000   2.030  25.070  1.00  0.00            
ATOM    138  C10 GB6     2      24.530   0.680  23.190  1.00  0.00            
ATOM    139  C11 GB6     2      25.590   0.060  22.470  1.00  0.00            
ATOM    140  O3  GB6     2      25.390  -0.570  21.310  1.00  0.00            
ATOM    141  C12 GB6     2      26.890   0.270  22.880  1.00  0.00            
ATOM    142  C13 GB6     2      31.930   2.130  22.920  1.00  0.00            
ATOM    143  C14 GB6     2      33.320   2.460  23.110  1.00  0.00            
ATOM    144  H1  GB6     2      35.220   2.240  25.600  1.00  0.00            
ATOM    145  H2  GB6     2      33.540   1.650  26.400  1.00  0.00            
ATOM    146  H3  GB6     2      31.190   0.950  26.100  1.00  0.00            
ATOM    147  H4  GB6     2      29.670   0.880  22.630  1.00  0.00            
ATOM    148  H5  GB6     2      28.820   1.430  25.450  1.00  0.00            
ATOM    149  H6  GB6     2      26.290   2.220  25.630  1.00  0.00            
ATOM    150  H7  GB6     2      23.190   1.690  24.650  1.00  0.00            
ATOM    151  H8  GB6     2      23.510   0.500  22.870  1.00  0.00            
ATOM    152  H9  GB6     2      24.570  -0.250  20.880  1.00  0.00            
ATOM    153  H10 GB6     2      27.650  -0.240  22.290  1.00  0.00            
ATOM    154  H11 GB6     2      31.430   2.370  21.990  1.00  0.00            
ATOM    155  H12 GB6     2      33.920   2.970  22.360  1.00  0.00            
TER
ENDMDL
MODEL        1
ATOM      1  H1  ACD     1      23.250  39.300  36.470  1.00  0.00            
ATOM      2  O1  ACD     1      22.700  40.040  36.190  1.00  0.00            
ATOM      3  C1  ACD     1      22.010  39.590  35.020  1.00  0.00            
ATOM      4  H2  ACD     1      21.210  40.310  34.830  1.00  0.00            
ATOM      5  H3  ACD     1      21.560  38.620  35.260  1.00  0.00            
ATOM      6  C2  ACD     1      22.830  39.380  33.820  1.00  0.00            
ATOM      7  H4  ACD     1      23.390  40.280  33.560  1.00  0.00            
ATOM      8  O2  ACD     1      23.830  38.390  34.180  1.00  0.00            
ATOM      9  C3  ACD     1      24.830  38.080  33.220  1.00  0.00            
ATOM     10  H5  ACD     1      25.580  37.460  33.730  1.00  0.00            
ATOM     11  O3  ACD     1      25.530  39.160  32.580  1.00  0.00            
ATOM     12  C4  ACD     1      26.910  39.420  32.870  1.00  0.00            
ATOM     13  H6  ACD     1      27.290  38.870  33.750  1.00  0.00            
ATOM     14  C5  ACD     1      27.660  38.960  31.620  1.00  0.00            
ATOM     15  H7  ACD     1      27.170  39.470  30.780  1.00  0.00            
ATOM     16  O4  ACD     1      27.630  37.550  31.370  1.00  0.00            
ATOM     17  H8  ACD     1      28.090  37.510  30.520  1.00  0.00            
ATOM     18  C6  ACD     1      29.110  39.530  31.640  1.00  0.00            
ATOM     19  H9  ACD     1      29.620  39.070  32.490  1.00  0.00            
ATOM     20  O5  ACD     1      29.810  39.160  30.480  1.00  0.00            
ATOM     21  H10 ACD     1      30.740  39.260  30.730  1.00  0.00            
ATOM     22  C7  ACD     1      29.100  41.070  31.800  1.00  0.00            
ATOM     23  H11 ACD     1      30.120  41.450  31.860  1.00  0.00            
ATOM     24  O6  ACD     1      28.380  41.360  33.020  1.00  0.00            
ATOM     25  C8  ACD     1      27.000  40.960  33.060  1.00  0.00            
ATOM     26  H12 ACD     1      26.520  41.540  32.270  1.00  0.00            
ATOM     27  C9  ACD     1      26.280  41.450  34.320  1.00  0.00            
ATOM     28  H13 ACD     1      26.280  42.550  34.230  1.00  0.00            
ATOM     29  H14 ACD     1      25.250  41.110  34.150  1.00  0.00            
ATOM     30  O7  ACD     1      26.780  40.980  35.590  1.00  0.00            
ATOM     31  H15 ACD     1      26.300  41.530  36.210  1.00  0.00            
ATOM     32  O8  ACD     1      28.410  41.670  30.710  1.00  0.00            
ATOM     33  C10 ACD     1      29.140  42.590  29.920  1.00  0.00            
ATOM     34  H16 ACD     1      30.180  42.710  30.240  1.00  0.00            
ATOM     35  C11 ACD     1      29.170  42.070  28.480  1.00  0.00            
ATOM     36  H17 ACD     1      28.140  41.810  28.230  1.00  0.00            
ATOM     37  O9  ACD     1      30.040  40.890  28.430  1.00  0.00            
ATOM     38  H18 ACD     1      29.710  40.200  29.000  1.00  0.00            
ATOM     39  C12 ACD     1      29.600  43.230  27.510  1.00  0.00            
ATOM     40  H19 ACD     1      30.630  43.470  27.790  1.00  0.00            
ATOM     41  O10 ACD     1      29.450  42.900  26.090  1.00  0.00            
ATOM     42  H20 ACD     1      28.530  42.660  25.960  1.00  0.00            
ATOM     43  C13 ACD     1      28.660  44.430  27.790  1.00  0.00            
ATOM     44  H21 ACD     1      28.920  45.220  27.080  1.00  0.00            
ATOM     45  O11 ACD     1      28.810  44.810  29.100  1.00  0.00            
ATOM     46  C14 ACD     1      28.410  43.920  30.130  1.00  0.00            
ATOM     47  H22 ACD     1      27.320  43.770  30.170  1.00  0.00            
ATOM     48  C15 ACD     1      28.800  44.580  31.480  1.00  0.00            
ATOM     49  H23 ACD     1      28.710  43.830  32.280  1.00  0.00            
ATOM     50  H24 ACD     1      29.830  44.940  31.460  1.00  0.00            
ATOM     51  O12 ACD     1      27.860  45.600  31.750  1.00  0.00            
ATOM     52  H25 ACD     1      28.120  46.290  31.130  1.00  0.00            
ATOM     53  O13 ACD     1      27.270  44.000  27.690  1.00  0.00            
ATOM     54  C16 ACD     1      26.610  44.160  26.470  1.00  0.00            
ATOM     55  H26 ACD     1      27.300  44.490  25.690  1.00  0.00            
ATOM     56  C17 ACD     1      25.890  42.890  26.170  1.00  0.00            
ATOM     57  H27 ACD     1      25.270  42.500  26.980  1.00  0.00            
ATOM     58  O14 ACD     1      26.950  41.990  25.690  1.00  0.00            
ATOM     59  H28 ACD     1      26.570  41.180  25.340  1.00  0.00            
ATOM     60  C18 ACD     1      24.900  43.140  25.070  1.00  0.00            
ATOM     61  H29 ACD     1      25.480  43.540  24.220  1.00  0.00            
ATOM     62  O15 ACD     1      24.210  41.870  24.790  1.00  0.00            
ATOM     63  H30 ACD     1      23.540  41.750  25.480  1.00  0.00            
ATOM     64  C19 ACD     1      23.850  44.180  25.530  1.00  0.00            
ATOM     65  H31 ACD     1      23.100  44.360  24.750  1.00  0.00            
ATOM     66  O16 ACD     1      24.560  45.340  25.780  1.00  0.00            
ATOM     67  C20 ACD     1      25.560  45.240  26.810  1.00  0.00            
ATOM     68  H32 ACD     1      25.000  45.080  27.740  1.00  0.00            
ATOM     69  C21 ACD     1      26.150  46.620  27.130  1.00  0.00            
ATOM     70  H33 ACD     1      25.370  47.400  27.130  1.00  0.00            
ATOM     71  H34 ACD     1      26.550  46.680  28.140  1.00  0.00            
ATOM     72  O17 ACD     1      27.070  47.040  26.110  1.00  0.00            
ATOM     73  H35 ACD     1      26.600  47.470  25.390  1.00  0.00            
ATOM     74  O18 ACD     1      23.250  43.690  26.700  1.00  0.00            
ATOM     75  C22 ACD     1      21.960  44.160  26.970  1.00  0.00            
ATOM     76  H36 ACD     1      21.850  45.180  26.570  1.00  0.00            
ATOM     77  C23 ACD     1      20.930  43.140  26.280  1.00  0.00            
ATOM     78  H37 ACD     1      21.240  42.160  26.660  1.00  0.00            
ATOM     79  O19 ACD     1      21.020  43.250  24.890  1.00  0.00            
ATOM     80  H38 ACD     1      20.400  42.670  24.450  1.00  0.00            
ATOM     81  C24 ACD     1      19.510  43.430  26.780  1.00  0.00            
ATOM     82  H39 ACD     1      19.210  44.430  26.430  1.00  0.00            
ATOM     83  O20 ACD     1      18.540  42.520  26.270  1.00  0.00            
ATOM     84  H40 ACD     1      18.770  41.650  26.620  1.00  0.00            
ATOM     85  C25 ACD     1      19.450  43.460  28.220  1.00  0.00            
ATOM     86  H41 ACD     1      18.480  43.780  28.590  1.00  0.00            
ATOM     87  O21 ACD     1      20.330  44.500  28.640  1.00  0.00            
ATOM     88  C26 ACD     1      21.770  44.210  28.490  1.00  0.00            
ATOM     89  H42 ACD     1      22.060  43.200  28.820  1.00  0.00            
ATOM     90  C27 ACD     1      22.590  45.310  29.170  1.00  0.00            
ATOM     91  H43 ACD     1      22.370  45.450  30.240  1.00  0.00            
ATOM     92  H44 ACD     1      23.670  45.150  29.010  1.00  0.00            
ATOM     93  O22 ACD     1      22.340  46.530  28.550  1.00  0.00            
ATOM     94  H45 ACD     1      22.970  47.200  28.850  1.00  0.00            
ATOM     95  O23 ACD     1      19.830  42.200  28.750  1.00  0.00            
ATOM     96  C28 ACD     1      19.180  41.740  29.980  1.00  0.00            
ATOM     97  H46 ACD     1      18.110  41.930  30.060  1.00  0.00            
ATOM     98  C29 ACD     1      19.880  42.320  31.250  1.00  0.00            
ATOM     99  H47 ACD     1      20.950  42.280  30.970  1.00  0.00            
ATOM    100  O24 ACD     1      19.570  41.500  32.370  1.00  0.00            
ATOM    101  C30 ACD     1      19.330  43.700  31.540  1.00  0.00            
ATOM    102  H48 ACD     1      19.150  44.300  30.640  1.00  0.00            
ATOM    103  H49 ACD     1      18.350  43.480  31.990  1.00  0.00            
ATOM    104  O25 ACD     1      20.140  44.480  32.400  1.00  0.00            
ATOM    105  H50 ACD     1      20.350  45.400  32.240  1.00  0.00            
ATOM    106  C31 ACD     1      19.270  40.210  29.970  1.00  0.00            
ATOM    107  H51 ACD     1      20.220  39.950  29.480  1.00  0.00            
ATOM    108  O26 ACD     1      18.180  39.700  29.150  1.00  0.00            
ATOM    109  H52 ACD     1      18.560  38.990  28.630  1.00  0.00            
ATOM    110  C32 ACD     1      19.150  39.460  31.330  1.00  0.00            
ATOM    111  H53 ACD     1      18.140  39.530  31.740  1.00  0.00            
ATOM    112  O27 ACD     1      19.500  38.070  31.170  1.00  0.00            
ATOM    113  H54 ACD     1      20.460  37.970  31.080  1.00  0.00            
ATOM    114  C33 ACD     1      19.960  40.140  32.350  1.00  0.00            
ATOM    115  H55 ACD     1      19.670  39.860  33.370  1.00  0.00            
ATOM    116  O28 ACD     1      21.350  40.000  32.110  1.00  0.00            
ATOM    117  C34 ACD     1      22.010  38.860  32.720  1.00  0.00            
ATOM    118  H56 ACD     1      21.370  38.040  33.080  1.00  0.00            
ATOM    119  C35 ACD     1      22.960  38.270  31.580  1.00  0.00            
ATOM    120  H57 ACD     1      23.390  39.110  31.020  1.00  0.00            
ATOM    121  O29 ACD     1      22.190  37.510  30.630  1.00  0.00            
ATOM    122  H58 ACD     1      22.770  37.000  30.060  1.00  0.00            
ATOM    123  C36 ACD     1      24.100  37.340  32.160  1.00  0.00            
ATOM    124  H59 ACD     1      23.560  36.510  32.640  1.00  0.00            
ATOM    125  O30 ACD     1      24.950  36.780  31.220  1.00  0.00            
ATOM    126  H60 ACD     1      25.700  37.390  31.170  1.00  0.00            
ATOM    127  O1  GB6     2      23.870  -3.950  25.880  1.00  0.00            
ATOM    128  C1  GB6     2      24.110  -3.000  26.860  1.00  0.00            
ATOM    129  C2  GB6     2      23.040  -2.370  27.490  1.00  0.00            
ATOM    130  C3  GB6     2      23.270  -1.450  28.550  1.00  0.00            
ATOM    131  C4  GB6     2      24.600  -1.120  28.930  1.00  0.00            
ATOM    132  C5  GB6     2      24.840  -0.140  30.030  1.00  0.00            
ATOM    133  C6  GB6     2      23.920   0.170  31.040  1.00  0.00            
ATOM    134  C7  GB6     2      23.920   1.140  32.190  1.00  0.00            
ATOM    135  C8  GB6     2      22.970   1.030  33.180  1.00  0.00            
ATOM    136  C9  GB6     2      23.080   1.830  34.300  1.00  0.00            
ATOM    137  O2  GB6     2      22.170   1.690  35.280  1.00  0.00            
ATOM    138  C10 GB6     2      24.130   2.650  34.490  1.00  0.00            
ATOM    139  C11 GB6     2      25.170   2.730  33.500  1.00  0.00            
ATOM    140  O3  GB6     2      26.230   3.540  33.690  1.00  0.00            
ATOM    141  C12 GB6     2      25.020   1.980  32.370  1.00  0.00            
ATOM    142  C13 GB6     2      25.680  -1.790  28.240  1.00  0.00            
ATOM    143  C14 GB6     2      25.430  -2.690  27.210  1.00  0.00            
ATOM    144  H1  GB6     2      24.560  -4.630  25.840  1.00  0.00            
ATOM    145  H2  GB6     2      22.030  -2.650  27.210  1.00  0.00            
ATOM    146  H3  GB6     2      22.430  -1.010  29.080  1.00  0.00            
ATOM    147  H4  GB6     2      25.780   0.400  30.050  1.00  0.00            
ATOM    148  H5  GB6     2      23.000  -0.400  31.020  1.00  0.00            
ATOM    149  H6  GB6     2      22.110   0.390  33.030  1.00  0.00            
ATOM    150  H7  GB6     2      21.490   1.120  34.870  1.00  0.00            
ATOM    151  H8  GB6     2      24.190   3.220  35.420  1.00  0.00            
ATOM    152  H9  GB6     2      26.790   3.570  32.890  1.00  0.00            
ATOM    153  H10 GB6     2      25.780   1.980  31.600  1.00  0.00            
ATOM    154  H11 GB6     2      26.720  -1.590  28.480  1.00  0.00            
ATOM    155  H12 GB6     2      26.230  -3.150  26.630  1.00  0.00            
TER
ENDMDL
MODEL        1
ATOM      1  H1  ACD     1      23.270  38.330  35.900  1.00  0.00            
ATOM      2  O1  ACD     1      23.490  38.210  34.970  1.00  0.00            
ATOM      3  C1  ACD     1      22.540  37.280  34.400  1.00  0.00            
ATOM      4  H2  ACD     1      21.600  37.830  34.330  1.00  0.00            
ATOM      5  H3  ACD     1      22.350  36.390  35.020  1.00  0.00            
ATOM      6  C2  ACD     1      22.900  36.800  33.000  1.00  0.00            
ATOM      7  H4  ACD     1      23.170  37.720  32.470  1.00  0.00            
ATOM      8  O2  ACD     1      24.180  35.990  33.130  1.00  0.00            
ATOM      9  C3  ACD     1      24.630  35.240  32.010  1.00  0.00            
ATOM     10  H5  ACD     1      25.450  34.650  32.440  1.00  0.00            
ATOM     11  O3  ACD     1      25.230  36.080  31.070  1.00  0.00            
ATOM     12  C4  ACD     1      26.640  36.230  31.030  1.00  0.00            
ATOM     13  H6  ACD     1      27.080  35.720  31.890  1.00  0.00            
ATOM     14  C5  ACD     1      27.230  35.500  29.820  1.00  0.00            
ATOM     15  H7  ACD     1      26.630  35.880  28.980  1.00  0.00            
ATOM     16  O4  ACD     1      26.960  34.040  29.790  1.00  0.00            
ATOM     17  H8  ACD     1      27.180  33.620  30.630  1.00  0.00            
ATOM     18  C6  ACD     1      28.700  35.850  29.550  1.00  0.00            
ATOM     19  H9  ACD     1      29.310  35.520  30.400  1.00  0.00            
ATOM     20  O5  ACD     1      29.190  35.220  28.400  1.00  0.00            
ATOM     21  H10 ACD     1      30.010  35.660  28.160  1.00  0.00            
ATOM     22  C7  ACD     1      28.900  37.390  29.560  1.00  0.00            
ATOM     23  H11 ACD     1      29.970  37.620  29.640  1.00  0.00            
ATOM     24  O6  ACD     1      28.370  37.960  30.740  1.00  0.00            
ATOM     25  C8  ACD     1      26.970  37.760  31.020  1.00  0.00            
ATOM     26  H12 ACD     1      26.300  38.170  30.240  1.00  0.00            
ATOM     27  C9  ACD     1      26.620  38.480  32.290  1.00  0.00            
ATOM     28  H13 ACD     1      27.030  39.500  32.280  1.00  0.00            
ATOM     29  H14 ACD     1      25.530  38.580  32.330  1.00  0.00            
ATOM     30  O7  ACD     1      27.140  37.730  33.450  1.00  0.00            
ATOM     31  H15 ACD     1      28.080  37.570  33.300  1.00  0.00            
ATOM     32  O8  ACD     1      28.290  38.080  28.450  1.00  0.00            
ATOM     33  C10 ACD     1      28.710  39.390  28.000  1.00  0.00            
ATOM     34  H16 ACD     1      29.720  39.650  28.340  1.00  0.00            
ATOM     35  C11 ACD     1      28.840  39.250  26.480  1.00  0.00            
ATOM     36  H17 ACD     1      27.990  38.580  26.280  1.00  0.00            
ATOM     37  O9  ACD     1      30.130  38.640  26.030  1.00  0.00            
ATOM     38  H18 ACD     1      30.190  38.630  25.070  1.00  0.00            
ATOM     39  C12 ACD     1      28.540  40.550  25.820  1.00  0.00            
ATOM     40  H19 ACD     1      29.430  41.180  25.920  1.00  0.00            
ATOM     41  O10 ACD     1      28.270  40.280  24.430  1.00  0.00            
ATOM     42  H20 ACD     1      27.540  39.650  24.440  1.00  0.00            
ATOM     43  C13 ACD     1      27.330  41.360  26.370  1.00  0.00            
ATOM     44  H21 ACD     1      27.180  42.280  25.810  1.00  0.00            
ATOM     45  O11 ACD     1      27.710  41.670  27.660  1.00  0.00            
ATOM     46  C14 ACD     1      27.780  40.540  28.530  1.00  0.00            
ATOM     47  H22 ACD     1      26.780  40.090  28.620  1.00  0.00            
ATOM     48  C15 ACD     1      28.340  41.030  29.880  1.00  0.00            
ATOM     49  H23 ACD     1      28.630  40.300  30.650  1.00  0.00            
ATOM     50  H24 ACD     1      29.310  41.490  29.650  1.00  0.00            
ATOM     51  O12 ACD     1      27.430  41.920  30.540  1.00  0.00            
ATOM     52  H25 ACD     1      27.630  42.730  30.070  1.00  0.00            
ATOM     53  O13 ACD     1      26.140  40.560  26.300  1.00  0.00            
ATOM     54  C16 ACD     1      24.970  41.240  25.870  1.00  0.00            
ATOM     55  H26 ACD     1      25.350  42.020  25.210  1.00  0.00            
ATOM     56  C17 ACD     1      24.060  40.310  25.120  1.00  0.00            
ATOM     57  H27 ACD     1      23.710  39.490  25.760  1.00  0.00            
ATOM     58  O14 ACD     1      24.720  39.790  23.980  1.00  0.00            
ATOM     59  H28 ACD     1      24.810  40.420  23.260  1.00  0.00            
ATOM     60  C18 ACD     1      22.760  41.010  24.660  1.00  0.00            
ATOM     61  H29 ACD     1      23.140  41.780  23.980  1.00  0.00            
ATOM     62  O15 ACD     1      21.800  40.080  24.180  1.00  0.00            
ATOM     63  H30 ACD     1      21.120  40.030  24.850  1.00  0.00            
ATOM     64  C19 ACD     1      22.070  41.750  25.760  1.00  0.00            
ATOM     65  H31 ACD     1      21.330  42.430  25.330  1.00  0.00            
ATOM     66  O16 ACD     1      23.040  42.580  26.320  1.00  0.00            
ATOM     67  C20 ACD     1      24.160  41.930  26.950  1.00  0.00            
ATOM     68  H32 ACD     1      23.790  41.210  27.680  1.00  0.00            
ATOM     69  C21 ACD     1      24.830  43.030  27.760  1.00  0.00            
ATOM     70  H33 ACD     1      24.010  43.360  28.400  1.00  0.00            
ATOM     71  H34 ACD     1      25.540  42.550  28.440  1.00  0.00            
ATOM     72  O17 ACD     1      25.300  44.200  27.060  1.00  0.00            
ATOM     73  H35 ACD     1      25.390  44.880  27.740  1.00  0.00            
ATOM     74  O18 ACD     1      21.450  40.940  26.740  1.00  0.00            
ATOM     75  C22 ACD     1      20.140  41.120  27.220  1.00  0.00            
ATOM     76  H36 ACD     1      19.690  42.050  26.890  1.00  0.00            
ATOM     77  C23 ACD     1      19.330  39.960  26.680  1.00  0.00            
ATOM     78  H37 ACD     1      19.770  39.030  27.060  1.00  0.00            
ATOM     79  O19 ACD     1      19.320  39.980  25.260  1.00  0.00            
ATOM     80  H38 ACD     1      18.600  39.460  24.890  1.00  0.00            
ATOM     81  C24 ACD     1      18.020  40.040  27.340  1.00  0.00            
ATOM     82  H39 ACD     1      17.630  41.040  27.110  1.00  0.00            
ATOM     83  O20 ACD     1      17.090  39.110  26.790  1.00  0.00            
ATOM     84  H40 ACD     1      17.430  38.230  26.940  1.00  0.00            
ATOM     85  C25 ACD     1      18.100  39.960  28.810  1.00  0.00            
ATOM     86  H41 ACD     1      17.070  39.970  29.200  1.00  0.00            
ATOM     87  O21 ACD     1      18.870  41.050  29.280  1.00  0.00            
ATOM     88  C26 ACD     1      20.190  41.120  28.750  1.00  0.00            
ATOM     89  H42 ACD     1      20.740  40.220  29.070  1.00  0.00            
ATOM     90  C27 ACD     1      20.950  42.370  29.220  1.00  0.00            
ATOM     91  H43 ACD     1      20.920  42.400  30.310  1.00  0.00            
ATOM     92  H44 ACD     1      22.030  42.390  29.020  1.00  0.00            
ATOM     93  O22 ACD     1      20.410  43.630  28.740  1.00  0.00            
ATOM     94  H45 ACD     1      19.690  43.940  29.280  1.00  0.00            
ATOM     95  O23 ACD     1      18.660  38.760  29.120  1.00  0.00            
ATOM     96  C28 ACD     1      18.190  38.280  30.400  1.00  0.00            
ATOM     97  H46 ACD     1      17.100  38.380  30.400  1.00  0.00            
ATOM     98  C29 ACD     1      18.840  39.010  31.640  1.00  0.00            
ATOM     99  H47 ACD     1      19.790  39.430  31.280  1.00  0.00            
ATOM    100  O24 ACD     1      19.120  38.180  32.790  1.00  0.00            
ATOM    101  C30 ACD     1      18.100  40.280  32.100  1.00  0.00            
ATOM    102  H48 ACD     1      17.420  40.690  31.340  1.00  0.00            
ATOM    103  H49 ACD     1      17.550  39.890  32.970  1.00  0.00            
ATOM    104  O25 ACD     1      18.980  41.300  32.640  1.00  0.00            
ATOM    105  H50 ACD     1      18.400  41.950  33.040  1.00  0.00            
ATOM    106  C31 ACD     1      18.280  36.760  30.410  1.00  0.00            
ATOM    107  H51 ACD     1      19.060  36.480  29.680  1.00  0.00            
ATOM    108  O26 ACD     1      17.090  36.250  29.690  1.00  0.00            
ATOM    109  H52 ACD     1      16.360  36.180  30.310  1.00  0.00            
ATOM    110  C32 ACD     1      18.480  36.240  31.820  1.00  0.00            
ATOM    111  H53 ACD     1      17.510  36.300  32.340  1.00  0.00            
ATOM    112  O27 ACD     1      18.810  34.860  31.710  1.00  0.00            
ATOM    113  H54 ACD     1      19.660  34.840  31.250  1.00  0.00            
ATOM    114  C33 ACD     1      19.570  36.920  32.530  1.00  0.00            
ATOM    115  H55 ACD     1      19.640  36.460  33.520  1.00  0.00            
ATOM    116  O28 ACD     1      20.790  36.980  31.860  1.00  0.00            
ATOM    117  C34 ACD     1      21.800  36.010  32.250  1.00  0.00            
ATOM    118  H56 ACD     1      21.460  35.220  32.930  1.00  0.00            
ATOM    119  C35 ACD     1      22.270  35.330  31.030  1.00  0.00            
ATOM    120  H57 ACD     1      22.630  36.170  30.410  1.00  0.00            
ATOM    121  O29 ACD     1      21.120  34.760  30.360  1.00  0.00            
ATOM    122  H58 ACD     1      21.460  34.170  29.680  1.00  0.00            
ATOM    123  C36 ACD     1      23.470  34.440  31.380  1.00  0.00            
ATOM    124  H59 ACD     1      23.220  33.670  32.130  1.00  0.00            
ATOM    125  O30 ACD     1      23.860  33.770  30.220  1.00  0.00            
ATOM    126  H60 ACD     1      24.460  34.340  29.730  1.00  0.00            
ATOM    127  O1  GB6     2      22.380  34.530  26.170  1.00  0.00            
ATOM    128  C1  GB6     2      22.720  35.640  26.840  1.00  0.00            
ATOM    129  C2  GB6     2      21.710  36.370  27.510  1.00  0.00            
ATOM    130  C3  GB6     2      22.030  37.500  28.300  1.00  0.00            
ATOM    131  C4  GB6     2      23.390  37.980  28.420  1.00  0.00            
ATOM    132  C5  GB6     2      23.750  39.050  29.370  1.00  0.00            
ATOM    133  C6  GB6     2      23.050  39.390  30.510  1.00  0.00            
ATOM    134  C7  GB6     2      23.240  40.510  31.540  1.00  0.00            
ATOM    135  C8  GB6     2      22.170  40.950  32.280  1.00  0.00            
ATOM    136  C9  GB6     2      22.260  42.050  33.080  1.00  0.00            
ATOM    137  O2  GB6     2      21.240  42.580  33.770  1.00  0.00            
ATOM    138  C10 GB6     2      23.490  42.660  33.230  1.00  0.00            
ATOM    139  C11 GB6     2      24.590  42.120  32.560  1.00  0.00            
ATOM    140  O3  GB6     2      25.780  42.720  32.750  1.00  0.00            
ATOM    141  C12 GB6     2      24.470  41.140  31.640  1.00  0.00            
ATOM    142  C13 GB6     2      24.450  37.240  27.770  1.00  0.00            
ATOM    143  C14 GB6     2      24.110  36.060  27.020  1.00  0.00            
ATOM    144  H1  GB6     2      23.170  34.090  25.810  1.00  0.00            
ATOM    145  H2  GB6     2      20.710  35.950  27.570  1.00  0.00            
ATOM    146  H3  GB6     2      21.280  38.100  28.820  1.00  0.00            
ATOM    147  H4  GB6     2      24.640  39.620  29.120  1.00  0.00            
ATOM    148  H5  GB6     2      22.150  38.790  30.670  1.00  0.00            
ATOM    149  H6  GB6     2      21.250  40.410  32.130  1.00  0.00            
ATOM    150  H7  GB6     2      20.490  42.040  33.470  1.00  0.00            
ATOM    151  H8  GB6     2      23.420  43.570  33.810  1.00  0.00            
ATOM    152  H9  GB6     2      26.210  42.580  31.890  1.00  0.00            
ATOM    153  H10 GB6     2      25.260  40.800  30.980  1.00  0.00            
ATOM    154  H11 GB6     2      25.480  37.560  27.850  1.00  0.00            
ATOM    155  H12 GB6     2      24.880  35.490  26.520  1.00  0.00            
TER
ENDMDL
MODEL        1
ATOM      1  H1  ACD     1      34.740   3.620  25.270  1.00  0.00            
ATOM      2  O1  ACD     1      34.800   4.580  25.230  1.00  0.00            
ATOM      3  C1  ACD     1      35.890   4.940  26.140  1.00  0.00            
ATOM      4  H2  ACD     1      36.220   5.950  25.840  1.00  0.00            
ATOM      5  H3  ACD     1      36.720   4.250  25.940  1.00  0.00            
ATOM      6  C2  ACD     1      35.490   4.940  27.600  1.00  0.00            
ATOM      7  H4  ACD     1      34.630   5.570  27.830  1.00  0.00            
ATOM      8  O2  ACD     1      35.250   3.570  27.910  1.00  0.00            
ATOM      9  C3  ACD     1      34.860   3.180  29.210  1.00  0.00            
ATOM     10  H5  ACD     1      34.680   2.100  29.290  1.00  0.00            
ATOM     11  O3  ACD     1      33.670   3.870  29.460  1.00  0.00            
ATOM     12  C4  ACD     1      32.460   3.270  29.900  1.00  0.00            
ATOM     13  H6  ACD     1      32.520   2.200  30.130  1.00  0.00            
ATOM     14  C5  ACD     1      32.220   3.950  31.280  1.00  0.00            
ATOM     15  H7  ACD     1      32.330   5.030  31.390  1.00  0.00            
ATOM     16  O4  ACD     1      33.120   3.430  32.220  1.00  0.00            
ATOM     17  H8  ACD     1      33.990   3.820  32.070  1.00  0.00            
ATOM     18  C6  ACD     1      30.750   3.710  31.610  1.00  0.00            
ATOM     19  H9  ACD     1      30.450   2.660  31.580  1.00  0.00            
ATOM     20  O5  ACD     1      30.400   4.310  32.840  1.00  0.00            
ATOM     21  H10 ACD     1      31.130   4.150  33.440  1.00  0.00            
ATOM     22  C7  ACD     1      29.920   4.320  30.420  1.00  0.00            
ATOM     23  H11 ACD     1      28.880   4.070  30.650  1.00  0.00            
ATOM     24  O6  ACD     1      30.050   3.600  29.240  1.00  0.00            
ATOM     25  C8  ACD     1      31.390   3.530  28.730  1.00  0.00            
ATOM     26  H12 ACD     1      31.560   4.550  28.350  1.00  0.00            
ATOM     27  C9  ACD     1      31.500   2.640  27.560  1.00  0.00            
ATOM     28  H13 ACD     1      30.840   2.990  26.760  1.00  0.00            
ATOM     29  H14 ACD     1      32.510   2.890  27.210  1.00  0.00            
ATOM     30  O7  ACD     1      31.300   1.270  27.930  1.00  0.00            
ATOM     31  H15 ACD     1      30.340   1.220  27.900  1.00  0.00            
ATOM     32  O8  ACD     1      30.090   5.730  30.300  1.00  0.00            
ATOM     33  C10 ACD     1      28.960   6.640  30.180  1.00  0.00            
ATOM     34  H16 ACD     1      28.040   6.170  30.550  1.00  0.00            
ATOM     35  C11 ACD     1      29.280   7.700  31.200  1.00  0.00            
ATOM     36  H17 ACD     1      30.260   8.190  31.140  1.00  0.00            
ATOM     37  O9  ACD     1      29.160   7.110  32.490  1.00  0.00            
ATOM     38  H18 ACD     1      29.830   6.420  32.510  1.00  0.00            
ATOM     39  C12 ACD     1      28.220   8.810  31.040  1.00  0.00            
ATOM     40  H19 ACD     1      27.250   8.350  31.270  1.00  0.00            
ATOM     41  O10 ACD     1      28.500   9.790  31.990  1.00  0.00            
ATOM     42  H20 ACD     1      28.540   9.260  32.780  1.00  0.00            
ATOM     43  C13 ACD     1      28.260   9.340  29.620  1.00  0.00            
ATOM     44  H21 ACD     1      27.470  10.090  29.560  1.00  0.00            
ATOM     45  O11 ACD     1      27.950   8.250  28.730  1.00  0.00            
ATOM     46  C14 ACD     1      28.860   7.140  28.810  1.00  0.00            
ATOM     47  H22 ACD     1      29.840   7.520  28.510  1.00  0.00            
ATOM     48  C15 ACD     1      28.480   6.100  27.710  1.00  0.00            
ATOM     49  H23 ACD     1      29.150   5.240  27.810  1.00  0.00            
ATOM     50  H24 ACD     1      27.440   5.760  27.760  1.00  0.00            
ATOM     51  O12 ACD     1      28.510   6.530  26.280  1.00  0.00            
ATOM     52  H25 ACD     1      28.060   7.370  26.370  1.00  0.00            
ATOM     53  O13 ACD     1      29.630   9.750  29.340  1.00  0.00            
ATOM     54  C16 ACD     1      29.690  11.260  29.150  1.00  0.00            
ATOM     55  H26 ACD     1      28.750  11.760  29.390  1.00  0.00            
ATOM     56  C17 ACD     1      30.770  11.800  29.990  1.00  0.00            
ATOM     57  H27 ACD     1      31.560  11.110  29.660  1.00  0.00            
ATOM     58  O14 ACD     1      30.440  11.570  31.380  1.00  0.00            
ATOM     59  H28 ACD     1      29.660  11.030  31.540  1.00  0.00            
ATOM     60  C18 ACD     1      31.170  13.220  29.640  1.00  0.00            
ATOM     61  H29 ACD     1      30.400  13.930  29.970  1.00  0.00            
ATOM     62  O15 ACD     1      32.420  13.590  30.200  1.00  0.00            
ATOM     63  H30 ACD     1      33.040  13.390  29.500  1.00  0.00            
ATOM     64  C19 ACD     1      31.490  13.310  28.170  1.00  0.00            
ATOM     65  H31 ACD     1      31.720  14.350  27.950  1.00  0.00            
ATOM     66  O16 ACD     1      30.320  12.970  27.440  1.00  0.00            
ATOM     67  C20 ACD     1      29.920  11.550  27.700  1.00  0.00            
ATOM     68  H32 ACD     1      30.620  10.860  27.210  1.00  0.00            
ATOM     69  C21 ACD     1      28.670  11.310  26.850  1.00  0.00            
ATOM     70  H33 ACD     1      28.930  11.510  25.800  1.00  0.00            
ATOM     71  H34 ACD     1      28.320  10.270  26.870  1.00  0.00            
ATOM     72  O17 ACD     1      27.580  12.070  27.300  1.00  0.00            
ATOM     73  H35 ACD     1      26.840  11.840  26.740  1.00  0.00            
ATOM     74  O18 ACD     1      32.600  12.410  27.860  1.00  0.00            
ATOM     75  C22 ACD     1      33.570  12.930  26.950  1.00  0.00            
ATOM     76  H36 ACD     1      33.290  13.910  26.540  1.00  0.00            
ATOM     77  C23 ACD     1      34.830  13.050  27.740  1.00  0.00            
ATOM     78  H37 ACD     1      34.900  12.130  28.330  1.00  0.00            
ATOM     79  O19 ACD     1      34.800  14.170  28.620  1.00  0.00            
ATOM     80  H38 ACD     1      35.470  13.950  29.270  1.00  0.00            
ATOM     81  C24 ACD     1      36.080  13.170  26.870  1.00  0.00            
ATOM     82  H39 ACD     1      36.000  14.090  26.270  1.00  0.00            
ATOM     83  O20 ACD     1      37.290  13.170  27.610  1.00  0.00            
ATOM     84  H40 ACD     1      37.440  12.290  27.980  1.00  0.00            
ATOM     85  C25 ACD     1      36.150  11.980  25.900  1.00  0.00            
ATOM     86  H41 ACD     1      37.050  11.940  25.280  1.00  0.00            
ATOM     87  O21 ACD     1      34.930  12.090  25.090  1.00  0.00            
ATOM     88  C26 ACD     1      33.710  11.890  25.790  1.00  0.00            
ATOM     89  H42 ACD     1      33.690  10.870  26.190  1.00  0.00            
ATOM     90  C27 ACD     1      32.500  11.890  24.760  1.00  0.00            
ATOM     91  H43 ACD     1      32.660  11.080  24.020  1.00  0.00            
ATOM     92  H44 ACD     1      31.640  11.590  25.370  1.00  0.00            
ATOM     93  O22 ACD     1      32.180  13.120  24.190  1.00  0.00            
ATOM     94  H45 ACD     1      33.040  13.420  23.880  1.00  0.00            
ATOM     95  O23 ACD     1      36.050  10.700  26.540  1.00  0.00            
ATOM     96  C28 ACD     1      37.220   9.980  27.010  1.00  0.00            
ATOM     97  H46 ACD     1      38.180  10.500  26.900  1.00  0.00            
ATOM     98  C29 ACD     1      37.330   8.660  26.210  1.00  0.00            
ATOM     99  H47 ACD     1      36.360   8.170  26.380  1.00  0.00            
ATOM    100  O24 ACD     1      38.270   7.670  26.690  1.00  0.00            
ATOM    101  C30 ACD     1      37.510   9.050  24.730  1.00  0.00            
ATOM    102  H48 ACD     1      36.880   9.870  24.350  1.00  0.00            
ATOM    103  H49 ACD     1      38.530   9.430  24.580  1.00  0.00            
ATOM    104  O25 ACD     1      37.180   7.910  23.930  1.00  0.00            
ATOM    105  H50 ACD     1      37.820   7.230  24.190  1.00  0.00            
ATOM    106  C31 ACD     1      37.130   9.630  28.510  1.00  0.00            
ATOM    107  H51 ACD     1      36.160   9.160  28.730  1.00  0.00            
ATOM    108  O26 ACD     1      37.340  10.910  29.140  1.00  0.00            
ATOM    109  H52 ACD     1      37.830  10.980  29.960  1.00  0.00            
ATOM    110  C32 ACD     1      38.290   8.620  28.840  1.00  0.00            
ATOM    111  H53 ACD     1      39.270   9.010  28.530  1.00  0.00            
ATOM    112  O27 ACD     1      38.240   8.270  30.150  1.00  0.00            
ATOM    113  H54 ACD     1      37.550   7.600  30.130  1.00  0.00            
ATOM    114  C33 ACD     1      38.080   7.390  28.050  1.00  0.00            
ATOM    115  H55 ACD     1      38.920   6.700  28.210  1.00  0.00            
ATOM    116  O28 ACD     1      36.780   6.810  28.390  1.00  0.00            
ATOM    117  C34 ACD     1      36.650   5.420  28.500  1.00  0.00            
ATOM    118  H56 ACD     1      37.600   4.970  28.180  1.00  0.00            
ATOM    119  C35 ACD     1      36.390   5.070  29.990  1.00  0.00            
ATOM    120  H57 ACD     1      35.540   5.650  30.370  1.00  0.00            
ATOM    121  O29 ACD     1      37.650   5.300  30.720  1.00  0.00            
ATOM    122  H58 ACD     1      37.400   5.320  31.650  1.00  0.00            
ATOM    123  C36 ACD     1      36.050   3.610  30.140  1.00  0.00            
ATOM    124  H59 ACD     1      36.910   3.060  29.750  1.00  0.00            
ATOM    125  O30 ACD     1      35.750   3.330  31.500  1.00  0.00            
ATOM    126  H60 ACD     1      35.410   2.430  31.560  1.00  0.00            
ATOM    127  O1  GB6     2      35.110   8.670  33.210  1.00  0.00            
ATOM    128  C1  GB6     2      34.570   8.700  31.990  1.00  0.00            
ATOM    129  C2  GB6     2      34.190   7.510  31.340  1.00  0.00            
ATOM    130  C3  GB6     2      33.600   7.470  30.080  1.00  0.00            
ATOM    131  C4  GB6     2      33.380   8.700  29.430  1.00  0.00            
ATOM    132  C5  GB6     2      32.820   8.750  28.130  1.00  0.00            
ATOM    133  C6  GB6     2      33.300   8.130  26.990  1.00  0.00            
ATOM    134  C7  GB6     2      32.760   8.210  25.670  1.00  0.00            
ATOM    135  C8  GB6     2      33.680   8.040  24.620  1.00  0.00            
ATOM    136  C9  GB6     2      33.220   8.170  23.290  1.00  0.00            
ATOM    137  O2  GB6     2      34.170   8.270  22.360  1.00  0.00            
ATOM    138  C10 GB6     2      31.870   8.430  22.990  1.00  0.00            
ATOM    139  C11 GB6     2      30.910   8.480  24.070  1.00  0.00            
ATOM    140  O3  GB6     2      29.610   8.670  23.900  1.00  0.00            
ATOM    141  C12 GB6     2      31.410   8.430  25.370  1.00  0.00            
ATOM    142  C13 GB6     2      33.840   9.880  30.030  1.00  0.00            
ATOM    143  C14 GB6     2      34.390   9.920  31.320  1.00  0.00            
ATOM    144  H1  GB6     2      35.150   9.600  33.500  1.00  0.00            
ATOM    145  H2  GB6     2      34.390   6.570  31.850  1.00  0.00            
ATOM    146  H3  GB6     2      33.210   6.540  29.680  1.00  0.00            
ATOM    147  H4  GB6     2      31.860   9.250  28.000  1.00  0.00            
ATOM    148  H5  GB6     2      34.160   7.470  27.100  1.00  0.00            
ATOM    149  H6  GB6     2      34.750   7.920  24.810  1.00  0.00            
ATOM    150  H7  GB6     2      34.880   7.690  22.670  1.00  0.00            
ATOM    151  H8  GB6     2      31.540   8.560  21.960  1.00  0.00            
ATOM    152  H9  GB6     2      29.430   8.840  22.960  1.00  0.00            
ATOM    153  H10 GB6     2      30.690   8.470  26.180  1.00  0.00            
ATOM    154  H11 GB6     2      33.810  10.800  29.460  1.00  0.00            
ATOM    155  H12 GB6     2      34.700  10.860  31.760  1.00  0.00            
TER
ENDMDL
MODEL        1
ATOM      1  H1  ACD     1      30.580  -5.620  21.190  1.00  0.00            
ATOM      2  O1  ACD     1      30.110  -4.910  20.750  1.00  0.00            
ATOM      3  C1  ACD     1      30.000  -3.820  21.650  1.00  0.00            
ATOM      4  H2  ACD     1      29.380  -4.060  22.530  1.00  0.00            
ATOM      5  H3  ACD     1      29.440  -3.080  21.060  1.00  0.00            
ATOM      6  C2  ACD     1      31.450  -3.270  22.110  1.00  0.00            
ATOM      7  H4  ACD     1      31.350  -2.320  22.660  1.00  0.00            
ATOM      8  O2  ACD     1      32.020  -4.170  23.030  1.00  0.00            
ATOM      9  C3  ACD     1      33.290  -3.780  23.600  1.00  0.00            
ATOM     10  H5  ACD     1      33.440  -4.560  24.350  1.00  0.00            
ATOM     11  O3  ACD     1      33.340  -2.370  24.100  1.00  0.00            
ATOM     12  C4  ACD     1      33.930  -2.210  25.410  1.00  0.00            
ATOM     13  H6  ACD     1      34.470  -3.120  25.710  1.00  0.00            
ATOM     14  C5  ACD     1      34.880  -1.020  25.190  1.00  0.00            
ATOM     15  H7  ACD     1      34.200  -0.270  24.760  1.00  0.00            
ATOM     16  O4  ACD     1      35.970  -1.390  24.360  1.00  0.00            
ATOM     17  H8  ACD     1      35.940  -2.290  24.020  1.00  0.00            
ATOM     18  C6  ACD     1      35.290  -0.500  26.530  1.00  0.00            
ATOM     19  H9  ACD     1      35.860  -1.310  26.990  1.00  0.00            
ATOM     20  O5  ACD     1      36.120   0.640  26.390  1.00  0.00            
ATOM     21  H10 ACD     1      36.640   0.540  25.590  1.00  0.00            
ATOM     22  C7  ACD     1      34.100  -0.190  27.450  1.00  0.00            
ATOM     23  H11 ACD     1      34.530   0.100  28.410  1.00  0.00            
ATOM     24  O6  ACD     1      33.370  -1.410  27.640  1.00  0.00            
ATOM     25  C8  ACD     1      32.810  -1.970  26.440  1.00  0.00            
ATOM     26  H12 ACD     1      32.030  -1.350  25.980  1.00  0.00            
ATOM     27  C9  ACD     1      31.960  -3.200  26.780  1.00  0.00            
ATOM     28  H13 ACD     1      31.610  -3.490  25.780  1.00  0.00            
ATOM     29  H14 ACD     1      32.620  -3.980  27.170  1.00  0.00            
ATOM     30  O7  ACD     1      30.880  -2.960  27.680  1.00  0.00            
ATOM     31  H15 ACD     1      31.420  -2.930  28.470  1.00  0.00            
ATOM     32  O8  ACD     1      33.380   0.890  26.940  1.00  0.00            
ATOM     33  C10 ACD     1      33.030   1.810  27.900  1.00  0.00            
ATOM     34  H16 ACD     1      32.960   1.480  28.940  1.00  0.00            
ATOM     35  C11 ACD     1      33.950   3.000  27.790  1.00  0.00            
ATOM     36  H17 ACD     1      33.950   3.250  26.720  1.00  0.00            
ATOM     37  O9  ACD     1      35.270   2.690  28.140  1.00  0.00            
ATOM     38  H18 ACD     1      35.610   2.100  27.460  1.00  0.00            
ATOM     39  C12 ACD     1      33.380   4.220  28.550  1.00  0.00            
ATOM     40  H19 ACD     1      33.390   4.050  29.630  1.00  0.00            
ATOM     41  O10 ACD     1      34.140   5.370  28.450  1.00  0.00            
ATOM     42  H20 ACD     1      34.070   5.400  27.490  1.00  0.00            
ATOM     43  C13 ACD     1      32.010   4.510  27.940  1.00  0.00            
ATOM     44  H21 ACD     1      31.560   5.330  28.510  1.00  0.00            
ATOM     45  O11 ACD     1      31.100   3.380  28.110  1.00  0.00            
ATOM     46  C14 ACD     1      31.610   2.200  27.500  1.00  0.00            
ATOM     47  H22 ACD     1      31.600   2.260  26.410  1.00  0.00            
ATOM     48  C15 ACD     1      30.610   1.050  27.780  1.00  0.00            
ATOM     49  H23 ACD     1      29.570   1.340  27.600  1.00  0.00            
ATOM     50  H24 ACD     1      30.750   0.100  27.240  1.00  0.00            
ATOM     51  O12 ACD     1      30.650   0.680  29.120  1.00  0.00            
ATOM     52  H25 ACD     1      30.750   1.510  29.590  1.00  0.00            
ATOM     53  O13 ACD     1      32.170   4.900  26.590  1.00  0.00            
ATOM     54  C16 ACD     1      31.510   6.070  26.090  1.00  0.00            
ATOM     55  H26 ACD     1      31.410   6.830  26.880  1.00  0.00            
ATOM     56  C17 ACD     1      32.340   6.750  25.010  1.00  0.00            
ATOM     57  H27 ACD     1      32.770   5.990  24.340  1.00  0.00            
ATOM     58  O14 ACD     1      33.380   7.520  25.630  1.00  0.00            
ATOM     59  H28 ACD     1      33.060   8.390  25.920  1.00  0.00            
ATOM     60  C18 ACD     1      31.470   7.670  24.140  1.00  0.00            
ATOM     61  H29 ACD     1      31.090   8.420  24.860  1.00  0.00            
ATOM     62  O15 ACD     1      32.180   8.290  23.120  1.00  0.00            
ATOM     63  H30 ACD     1      32.760   7.640  22.710  1.00  0.00            
ATOM     64  C19 ACD     1      30.290   6.900  23.530  1.00  0.00            
ATOM     65  H31 ACD     1      29.770   7.690  22.980  1.00  0.00            
ATOM     66  O16 ACD     1      29.470   6.530  24.710  1.00  0.00            
ATOM     67  C20 ACD     1      30.130   5.610  25.640  1.00  0.00            
ATOM     68  H32 ACD     1      30.270   4.690  25.050  1.00  0.00            
ATOM     69  C21 ACD     1      29.110   5.410  26.730  1.00  0.00            
ATOM     70  H33 ACD     1      28.140   5.300  26.230  1.00  0.00            
ATOM     71  H34 ACD     1      29.210   4.480  27.310  1.00  0.00            
ATOM     72  O17 ACD     1      29.010   6.530  27.630  1.00  0.00            
ATOM     73  H35 ACD     1      28.090   6.800  27.560  1.00  0.00            
ATOM     74  O18 ACD     1      30.750   5.740  22.870  1.00  0.00            
ATOM     75  C22 ACD     1      30.710   5.550  21.500  1.00  0.00            
ATOM     76  H36 ACD     1      30.360   6.430  20.950  1.00  0.00            
ATOM     77  C23 ACD     1      32.070   5.110  21.010  1.00  0.00            
ATOM     78  H37 ACD     1      32.440   4.220  21.550  1.00  0.00            
ATOM     79  O19 ACD     1      32.950   6.240  21.060  1.00  0.00            
ATOM     80  H38 ACD     1      33.590   6.060  21.750  1.00  0.00            
ATOM     81  C24 ACD     1      31.990   4.610  19.550  1.00  0.00            
ATOM     82  H39 ACD     1      31.720   5.450  18.900  1.00  0.00            
ATOM     83  O20 ACD     1      33.200   4.050  19.230  1.00  0.00            
ATOM     84  H40 ACD     1      33.210   3.100  19.400  1.00  0.00            
ATOM     85  C25 ACD     1      30.920   3.630  19.330  1.00  0.00            
ATOM     86  H41 ACD     1      30.660   3.450  18.290  1.00  0.00            
ATOM     87  O21 ACD     1      29.710   4.240  19.850  1.00  0.00            
ATOM     88  C26 ACD     1      29.640   4.470  21.230  1.00  0.00            
ATOM     89  H42 ACD     1      29.810   3.700  21.990  1.00  0.00            
ATOM     90  C27 ACD     1      28.180   4.890  21.490  1.00  0.00            
ATOM     91  H43 ACD     1      27.520   4.030  21.300  1.00  0.00            
ATOM     92  H44 ACD     1      28.040   5.080  22.560  1.00  0.00            
ATOM     93  O22 ACD     1      27.690   5.950  20.610  1.00  0.00            
ATOM     94  H45 ACD     1      28.340   6.140  19.940  1.00  0.00            
ATOM     95  O23 ACD     1      31.190   2.330  19.940  1.00  0.00            
ATOM     96  C28 ACD     1      30.520   1.170  19.410  1.00  0.00            
ATOM     97  H46 ACD     1      29.520   1.400  19.030  1.00  0.00            
ATOM     98  C29 ACD     1      30.150   0.240  20.580  1.00  0.00            
ATOM     99  H47 ACD     1      30.900   0.360  21.370  1.00  0.00            
ATOM    100  O24 ACD     1      29.900  -1.110  20.190  1.00  0.00            
ATOM    101  C30 ACD     1      28.730   0.680  21.100  1.00  0.00            
ATOM    102  H48 ACD     1      28.550   0.130  22.040  1.00  0.00            
ATOM    103  H49 ACD     1      28.800   1.700  21.500  1.00  0.00            
ATOM    104  O25 ACD     1      27.620   0.730  20.250  1.00  0.00            
ATOM    105  H50 ACD     1      27.300  -0.170  20.130  1.00  0.00            
ATOM    106  C31 ACD     1      31.450   0.490  18.370  1.00  0.00            
ATOM    107  H51 ACD     1      32.450   0.690  18.780  1.00  0.00            
ATOM    108  O26 ACD     1      31.300   1.200  17.130  1.00  0.00            
ATOM    109  H52 ACD     1      31.850   0.850  16.420  1.00  0.00            
ATOM    110  C32 ACD     1      31.290  -1.030  18.200  1.00  0.00            
ATOM    111  H53 ACD     1      30.370  -1.070  17.610  1.00  0.00            
ATOM    112  O27 ACD     1      32.380  -1.620  17.540  1.00  0.00            
ATOM    113  H54 ACD     1      33.200  -1.480  18.020  1.00  0.00            
ATOM    114  C33 ACD     1      31.030  -1.740  19.490  1.00  0.00            
ATOM    115  H55 ACD     1      30.790  -2.800  19.350  1.00  0.00            
ATOM    116  O28 ACD     1      32.210  -1.760  20.330  1.00  0.00            
ATOM    117  C34 ACD     1      32.470  -3.060  20.970  1.00  0.00            
ATOM    118  H56 ACD     1      32.300  -3.770  20.160  1.00  0.00            
ATOM    119  C35 ACD     1      33.940  -2.910  21.400  1.00  0.00            
ATOM    120  H57 ACD     1      34.060  -1.920  21.870  1.00  0.00            
ATOM    121  O29 ACD     1      34.800  -3.040  20.230  1.00  0.00            
ATOM    122  H58 ACD     1      34.820  -3.900  19.800  1.00  0.00            
ATOM    123  C36 ACD     1      34.290  -3.890  22.500  1.00  0.00            
ATOM    124  H59 ACD     1      34.160  -4.920  22.170  1.00  0.00            
ATOM    125  O30 ACD     1      35.560  -3.790  23.180  1.00  0.00            
ATOM    126  H60 ACD     1      36.140  -4.340  22.650  1.00  0.00            
ATOM    127  O1  GB6     2      37.010   1.650  21.440  1.00  0.00            
ATOM    128  C1  GB6     2      35.740   1.770  21.930  1.00  0.00            
ATOM    129  C2  GB6     2      34.890   0.730  21.750  1.00  0.00            
ATOM    130  C3  GB6     2      33.560   0.810  22.230  1.00  0.00            
ATOM    131  C4  GB6     2      33.170   1.890  23.000  1.00  0.00            
ATOM    132  C5  GB6     2      31.810   1.970  23.550  1.00  0.00            
ATOM    133  C6  GB6     2      31.010   0.880  23.830  1.00  0.00            
ATOM    134  C7  GB6     2      29.620   0.840  24.310  1.00  0.00            
ATOM    135  C8  GB6     2      29.110  -0.370  24.580  1.00  0.00            
ATOM    136  C9  GB6     2      27.790  -0.470  25.160  1.00  0.00            
ATOM    137  O2  GB6     2      27.260  -1.660  25.410  1.00  0.00            
ATOM    138  C10 GB6     2      26.970   0.650  25.210  1.00  0.00            
ATOM    139  C11 GB6     2      27.520   1.900  24.830  1.00  0.00            
ATOM    140  O3  GB6     2      26.840   3.030  24.990  1.00  0.00            
ATOM    141  C12 GB6     2      28.870   2.000  24.400  1.00  0.00            
ATOM    142  C13 GB6     2      34.040   3.010  23.110  1.00  0.00            
ATOM    143  C14 GB6     2      35.360   2.890  22.610  1.00  0.00            
ATOM    144  H1  GB6     2      37.450   0.790  21.550  1.00  0.00            
ATOM    145  H2  GB6     2      35.230  -0.090  21.120  1.00  0.00            
ATOM    146  H3  GB6     2      32.860   0.000  22.050  1.00  0.00            
ATOM    147  H4  GB6     2      31.360   2.940  23.790  1.00  0.00            
ATOM    148  H5  GB6     2      31.400  -0.120  23.700  1.00  0.00            
ATOM    149  H6  GB6     2      29.710  -1.260  24.360  1.00  0.00            
ATOM    150  H7  GB6     2      27.750  -2.330  24.900  1.00  0.00            
ATOM    151  H8  GB6     2      25.970   0.520  25.590  1.00  0.00            
ATOM    152  H9  GB6     2      26.500   2.800  25.880  1.00  0.00            
ATOM    153  H10 GB6     2      29.210   3.000  24.160  1.00  0.00            
ATOM    154  H11 GB6     2      33.690   3.860  23.680  1.00  0.00            
ATOM    155  H12 GB6     2      36.040   3.730  22.730  1.00  0.00            
TER
ENDMDL
MODEL        1
ATOM      1  H1  ACD     1      30.230  10.860  23.210  1.00  0.00            
ATOM      2  O1  ACD     1      31.170  10.690  23.150  1.00  0.00            
ATOM      3  C1  ACD     1      31.450   9.460  23.750  1.00  0.00            
ATOM      4  H2  ACD     1      32.530   9.260  23.750  1.00  0.00            
ATOM      5  H3  ACD     1      31.000   8.630  23.190  1.00  0.00            
ATOM      6  C2  ACD     1      31.010   9.430  25.160  1.00  0.00            
ATOM      7  H4  ACD     1      31.400  10.270  25.750  1.00  0.00            
ATOM      8  O2  ACD     1      29.530   9.560  25.130  1.00  0.00            
ATOM      9  C3  ACD     1      28.680   9.330  26.290  1.00  0.00            
ATOM     10  H5  ACD     1      27.640   9.320  25.960  1.00  0.00            
ATOM     11  O3  ACD     1      28.950  10.280  27.260  1.00  0.00            
ATOM     12  C4  ACD     1      27.940  11.280  27.490  1.00  0.00            
ATOM     13  H6  ACD     1      27.440  11.320  26.510  1.00  0.00            
ATOM     14  C5  ACD     1      27.030  10.760  28.550  1.00  0.00            
ATOM     15  H7  ACD     1      27.690  10.400  29.350  1.00  0.00            
ATOM     16  O4  ACD     1      26.260   9.660  28.000  1.00  0.00            
ATOM     17  H8  ACD     1      25.800  10.060  27.260  1.00  0.00            
ATOM     18  C6  ACD     1      26.110  11.940  29.070  1.00  0.00            
ATOM     19  H9  ACD     1      25.470  12.300  28.250  1.00  0.00            
ATOM     20  O5  ACD     1      25.400  11.590  30.250  1.00  0.00            
ATOM     21  H10 ACD     1      24.770  10.900  30.030  1.00  0.00            
ATOM     22  C7  ACD     1      26.950  13.130  29.470  1.00  0.00            
ATOM     23  H11 ACD     1      26.230  13.870  29.850  1.00  0.00            
ATOM     24  O6  ACD     1      27.530  13.570  28.290  1.00  0.00            
ATOM     25  C8  ACD     1      28.550  12.650  27.730  1.00  0.00            
ATOM     26  H12 ACD     1      29.310  12.540  28.520  1.00  0.00            
ATOM     27  C9  ACD     1      29.170  13.300  26.430  1.00  0.00            
ATOM     28  H13 ACD     1      29.290  14.380  26.540  1.00  0.00            
ATOM     29  H14 ACD     1      30.110  12.760  26.230  1.00  0.00            
ATOM     30  O7  ACD     1      28.340  13.000  25.280  1.00  0.00            
ATOM     31  H15 ACD     1      27.780  13.770  25.270  1.00  0.00            
ATOM     32  O8  ACD     1      27.890  12.910  30.470  1.00  0.00            
ATOM     33  C10 ACD     1      28.250  13.960  31.370  1.00  0.00            
ATOM     34  H16 ACD     1      27.470  14.600  31.790  1.00  0.00            
ATOM     35  C11 ACD     1      28.790  13.220  32.560  1.00  0.00            
ATOM     36  H17 ACD     1      29.480  12.540  32.050  1.00  0.00            
ATOM     37  O9  ACD     1      27.720  12.460  33.290  1.00  0.00            
ATOM     38  H18 ACD     1      27.500  11.720  32.720  1.00  0.00            
ATOM     39  C12 ACD     1      29.650  14.090  33.450  1.00  0.00            
ATOM     40  H19 ACD     1      28.940  14.730  33.990  1.00  0.00            
ATOM     41  O10 ACD     1      30.370  13.420  34.430  1.00  0.00            
ATOM     42  H20 ACD     1      31.000  12.870  33.940  1.00  0.00            
ATOM     43  C13 ACD     1      30.650  14.880  32.590  1.00  0.00            
ATOM     44  H21 ACD     1      31.040  15.660  33.260  1.00  0.00            
ATOM     45  O11 ACD     1      30.030  15.550  31.560  1.00  0.00            
ATOM     46  C14 ACD     1      29.270  14.850  30.610  1.00  0.00            
ATOM     47  H22 ACD     1      29.970  14.210  30.060  1.00  0.00            
ATOM     48  C15 ACD     1      28.560  15.920  29.730  1.00  0.00            
ATOM     49  H23 ACD     1      27.580  15.570  29.390  1.00  0.00            
ATOM     50  H24 ACD     1      28.320  16.790  30.360  1.00  0.00            
ATOM     51  O12 ACD     1      29.490  16.340  28.680  1.00  0.00            
ATOM     52  H25 ACD     1      30.320  16.660  29.040  1.00  0.00            
ATOM     53  O13 ACD     1      31.690  14.020  32.100  1.00  0.00            
ATOM     54  C16 ACD     1      32.980  13.980  32.740  1.00  0.00            
ATOM     55  H26 ACD     1      32.900  14.340  33.780  1.00  0.00            
ATOM     56  C17 ACD     1      33.340  12.530  32.750  1.00  0.00            
ATOM     57  H27 ACD     1      33.340  12.170  31.720  1.00  0.00            
ATOM     58  O14 ACD     1      32.320  11.770  33.540  1.00  0.00            
ATOM     59  H28 ACD     1      32.530  10.830  33.520  1.00  0.00            
ATOM     60  C18 ACD     1      34.750  12.240  33.230  1.00  0.00            
ATOM     61  H29 ACD     1      34.900  12.570  34.260  1.00  0.00            
ATOM     62  O15 ACD     1      35.050  10.860  33.230  1.00  0.00            
ATOM     63  H30 ACD     1      34.500  10.490  33.920  1.00  0.00            
ATOM     64  C19 ACD     1      35.700  13.060  32.340  1.00  0.00            
ATOM     65  H31 ACD     1      36.760  12.990  32.600  1.00  0.00            
ATOM     66  O16 ACD     1      35.340  14.490  32.370  1.00  0.00            
ATOM     67  C20 ACD     1      33.990  14.760  31.960  1.00  0.00            
ATOM     68  H32 ACD     1      33.810  14.570  30.890  1.00  0.00            
ATOM     69  C21 ACD     1      33.730  16.230  32.280  1.00  0.00            
ATOM     70  H33 ACD     1      32.770  16.540  31.840  1.00  0.00            
ATOM     71  H34 ACD     1      33.730  16.390  33.370  1.00  0.00            
ATOM     72  O17 ACD     1      34.740  17.070  31.680  1.00  0.00            
ATOM     73  H35 ACD     1      35.500  17.000  32.270  1.00  0.00            
ATOM     74  O18 ACD     1      35.540  12.620  31.010  1.00  0.00            
ATOM     75  C22 ACD     1      36.670  12.200  30.220  1.00  0.00            
ATOM     76  H36 ACD     1      37.550  12.820  30.460  1.00  0.00            
ATOM     77  C23 ACD     1      37.010  10.740  30.650  1.00  0.00            
ATOM     78  H37 ACD     1      36.030  10.260  30.720  1.00  0.00            
ATOM     79  O19 ACD     1      37.580  10.660  31.920  1.00  0.00            
ATOM     80  H38 ACD     1      36.900  10.790  32.580  1.00  0.00            
ATOM     81  C24 ACD     1      37.910  10.070  29.620  1.00  0.00            
ATOM     82  H39 ACD     1      38.940  10.440  29.650  1.00  0.00            
ATOM     83  O20 ACD     1      37.880   8.680  29.890  1.00  0.00            
ATOM     84  H40 ACD     1      37.260   8.360  29.240  1.00  0.00            
ATOM     85  C25 ACD     1      37.440  10.210  28.260  1.00  0.00            
ATOM     86  H41 ACD     1      38.200   9.830  27.570  1.00  0.00            
ATOM     87  O21 ACD     1      37.200  11.580  27.900  1.00  0.00            
ATOM     88  C26 ACD     1      36.250  12.300  28.730  1.00  0.00            
ATOM     89  H42 ACD     1      35.260  11.880  28.550  1.00  0.00            
ATOM     90  C27 ACD     1      36.210  13.710  28.170  1.00  0.00            
ATOM     91  H43 ACD     1      36.050  13.650  27.080  1.00  0.00            
ATOM     92  H44 ACD     1      35.430  14.300  28.680  1.00  0.00            
ATOM     93  O22 ACD     1      37.360  14.400  28.470  1.00  0.00            
ATOM     94  H45 ACD     1      37.980  14.200  27.780  1.00  0.00            
ATOM     95  O23 ACD     1      36.170   9.500  28.130  1.00  0.00            
ATOM     96  C28 ACD     1      35.910   8.640  27.070  1.00  0.00            
ATOM     97  H46 ACD     1      36.900   8.290  26.730  1.00  0.00            
ATOM     98  C29 ACD     1      35.250   9.390  25.900  1.00  0.00            
ATOM     99  H47 ACD     1      34.470  10.050  26.300  1.00  0.00            
ATOM    100  O24 ACD     1      34.710   8.490  25.000  1.00  0.00            
ATOM    101  C30 ACD     1      36.240  10.390  25.240  1.00  0.00            
ATOM    102  H48 ACD     1      35.660  10.600  24.330  1.00  0.00            
ATOM    103  H49 ACD     1      36.340  11.290  25.870  1.00  0.00            
ATOM    104  O25 ACD     1      37.510   9.800  24.860  1.00  0.00            
ATOM    105  H50 ACD     1      37.330   8.940  24.470  1.00  0.00            
ATOM    106  C31 ACD     1      35.160   7.460  27.660  1.00  0.00            
ATOM    107  H51 ACD     1      34.340   7.840  28.270  1.00  0.00            
ATOM    108  O26 ACD     1      36.160   6.630  28.360  1.00  0.00            
ATOM    109  H52 ACD     1      35.780   5.980  28.960  1.00  0.00            
ATOM    110  C32 ACD     1      34.530   6.630  26.570  1.00  0.00            
ATOM    111  H53 ACD     1      35.310   6.030  26.060  1.00  0.00            
ATOM    112  O27 ACD     1      33.540   5.700  27.100  1.00  0.00            
ATOM    113  H54 ACD     1      32.710   6.180  27.200  1.00  0.00            
ATOM    114  C33 ACD     1      33.830   7.580  25.620  1.00  0.00            
ATOM    115  H55 ACD     1      33.490   6.950  24.790  1.00  0.00            
ATOM    116  O28 ACD     1      32.730   8.200  26.370  1.00  0.00            
ATOM    117  C34 ACD     1      31.410   8.030  25.850  1.00  0.00            
ATOM    118  H56 ACD     1      31.260   7.280  25.070  1.00  0.00            
ATOM    119  C35 ACD     1      30.550   7.810  27.070  1.00  0.00            
ATOM    120  H57 ACD     1      30.810   8.620  27.770  1.00  0.00            
ATOM    121  O29 ACD     1      30.950   6.520  27.610  1.00  0.00            
ATOM    122  H58 ACD     1      30.410   6.280  28.360  1.00  0.00            
ATOM    123  C36 ACD     1      29.050   7.970  26.780  1.00  0.00            
ATOM    124  H59 ACD     1      28.930   7.300  25.920  1.00  0.00            
ATOM    125  O30 ACD     1      28.260   7.520  27.880  1.00  0.00            
ATOM    126  H60 ACD     1      28.380   8.240  28.500  1.00  0.00            
ATOM    127  O1  GB6     2      32.080   5.880  31.240  1.00  0.00            
ATOM    128  C1  GB6     2      32.000   7.220  30.870  1.00  0.00            
ATOM    129  C2  GB6     2      33.150   7.920  30.640  1.00  0.00            
ATOM    130  C3  GB6     2      33.130   9.270  30.240  1.00  0.00            
ATOM    131  C4  GB6     2      31.880   9.970  30.120  1.00  0.00            
ATOM    132  C5  GB6     2      31.890  11.330  29.600  1.00  0.00            
ATOM    133  C6  GB6     2      32.580  11.770  28.540  1.00  0.00            
ATOM    134  C7  GB6     2      32.790  13.180  28.000  1.00  0.00            
ATOM    135  C8  GB6     2      33.080  13.380  26.660  1.00  0.00            
ATOM    136  C9  GB6     2      33.370  14.640  26.160  1.00  0.00            
ATOM    137  O2  GB6     2      33.850  14.710  24.900  1.00  0.00            
ATOM    138  C10 GB6     2      33.210  15.790  26.970  1.00  0.00            
ATOM    139  C11 GB6     2      32.690  15.580  28.260  1.00  0.00            
ATOM    140  O3  GB6     2      32.310  16.610  29.050  1.00  0.00            
ATOM    141  C12 GB6     2      32.510  14.320  28.780  1.00  0.00            
ATOM    142  C13 GB6     2      30.660   9.320  30.410  1.00  0.00            
ATOM    143  C14 GB6     2      30.730   7.930  30.720  1.00  0.00            
ATOM    144  H1  GB6     2      32.480   5.890  32.130  1.00  0.00            
ATOM    145  H2  GB6     2      34.090   7.360  30.660  1.00  0.00            
ATOM    146  H3  GB6     2      34.080   9.740  30.000  1.00  0.00            
ATOM    147  H4  GB6     2      31.370  12.100  30.160  1.00  0.00            
ATOM    148  H5  GB6     2      33.130  10.970  28.050  1.00  0.00            
ATOM    149  H6  GB6     2      33.340  12.510  26.060  1.00  0.00            
ATOM    150  H7  GB6     2      34.030  15.660  24.830  1.00  0.00            
ATOM    151  H8  GB6     2      33.420  16.680  26.380  1.00  0.00            
ATOM    152  H9  GB6     2      32.350  17.440  28.550  1.00  0.00            
ATOM    153  H10 GB6     2      32.210  14.210  29.820  1.00  0.00            
ATOM    154  H11 GB6     2      29.740   9.840  30.140  1.00  0.00            
ATOM    155  H12 GB6     2      29.810   7.370  30.820  1.00  0.00            
TER
ENDMDL
MODEL        1
ATOM      1  H1  ACD     1      25.840   0.620  18.170  1.00  0.00            
ATOM      2  O1  ACD     1      26.780   0.520  17.980  1.00  0.00            
ATOM      3  C1  ACD     1      27.510   0.810  19.100  1.00  0.00            
ATOM      4  H2  ACD     1      26.890   0.620  19.990  1.00  0.00            
ATOM      5  H3  ACD     1      27.850   1.860  19.110  1.00  0.00            
ATOM      6  C2  ACD     1      28.820  -0.010  19.370  1.00  0.00            
ATOM      7  H4  ACD     1      29.360   0.600  20.100  1.00  0.00            
ATOM      8  O2  ACD     1      28.370  -1.200  20.040  1.00  0.00            
ATOM      9  C3  ACD     1      29.370  -2.000  20.630  1.00  0.00            
ATOM     10  H5  ACD     1      28.820  -2.840  21.070  1.00  0.00            
ATOM     11  O3  ACD     1      30.050  -1.190  21.550  1.00  0.00            
ATOM     12  C4  ACD     1      29.980  -1.430  22.970  1.00  0.00            
ATOM     13  H6  ACD     1      29.520  -2.360  23.310  1.00  0.00            
ATOM     14  C5  ACD     1      31.420  -1.650  23.440  1.00  0.00            
ATOM     15  H7  ACD     1      32.080  -0.840  23.120  1.00  0.00            
ATOM     16  O4  ACD     1      31.920  -2.910  22.830  1.00  0.00            
ATOM     17  H8  ACD     1      31.770  -2.800  21.890  1.00  0.00            
ATOM     18  C6  ACD     1      31.570  -1.700  24.990  1.00  0.00            
ATOM     19  H9  ACD     1      31.090  -2.670  25.200  1.00  0.00            
ATOM     20  O5  ACD     1      32.920  -1.760  25.440  1.00  0.00            
ATOM     21  H10 ACD     1      33.370  -2.340  24.820  1.00  0.00            
ATOM     22  C7  ACD     1      30.810  -0.570  25.590  1.00  0.00            
ATOM     23  H11 ACD     1      30.790  -0.730  26.670  1.00  0.00            
ATOM     24  O6  ACD     1      29.510  -0.500  25.160  1.00  0.00            
ATOM     25  C8  ACD     1      29.290  -0.300  23.760  1.00  0.00            
ATOM     26  H12 ACD     1      29.720   0.650  23.430  1.00  0.00            
ATOM     27  C9  ACD     1      27.830  -0.340  23.400  1.00  0.00            
ATOM     28  H13 ACD     1      27.830  -0.180  22.310  1.00  0.00            
ATOM     29  H14 ACD     1      27.390  -1.320  23.600  1.00  0.00            
ATOM     30  O7  ACD     1      27.050   0.610  24.060  1.00  0.00            
ATOM     31  H15 ACD     1      27.270   0.490  24.990  1.00  0.00            
ATOM     32  O8  ACD     1      31.400   0.740  25.320  1.00  0.00            
ATOM     33  C10 ACD     1      31.590   1.550  26.460  1.00  0.00            
ATOM     34  H16 ACD     1      31.050   1.120  27.310  1.00  0.00            
ATOM     35  C11 ACD     1      33.050   1.560  26.770  1.00  0.00            
ATOM     36  H17 ACD     1      33.580   1.730  25.820  1.00  0.00            
ATOM     37  O9  ACD     1      33.440   0.300  27.320  1.00  0.00            
ATOM     38  H18 ACD     1      33.480  -0.420  26.690  1.00  0.00            
ATOM     39  C12 ACD     1      33.480   2.750  27.650  1.00  0.00            
ATOM     40  H19 ACD     1      33.090   2.650  28.670  1.00  0.00            
ATOM     41  O10 ACD     1      34.870   2.900  27.830  1.00  0.00            
ATOM     42  H20 ACD     1      35.130   3.800  28.040  1.00  0.00            
ATOM     43  C13 ACD     1      32.880   4.030  27.090  1.00  0.00            
ATOM     44  H21 ACD     1      33.040   4.830  27.810  1.00  0.00            
ATOM     45  O11 ACD     1      31.500   3.940  26.960  1.00  0.00            
ATOM     46  C14 ACD     1      30.960   2.960  26.140  1.00  0.00            
ATOM     47  H22 ACD     1      31.320   3.180  25.120  1.00  0.00            
ATOM     48  C15 ACD     1      29.460   3.050  26.180  1.00  0.00            
ATOM     49  H23 ACD     1      29.180   4.100  26.100  1.00  0.00            
ATOM     50  H24 ACD     1      29.080   2.540  25.280  1.00  0.00            
ATOM     51  O12 ACD     1      28.950   2.510  27.400  1.00  0.00            
ATOM     52  H25 ACD     1      28.200   1.970  27.130  1.00  0.00            
ATOM     53  O13 ACD     1      33.480   4.440  25.860  1.00  0.00            
ATOM     54  C16 ACD     1      33.990   5.790  25.770  1.00  0.00            
ATOM     55  H26 ACD     1      34.210   6.230  26.750  1.00  0.00            
ATOM     56  C17 ACD     1      35.390   5.800  25.040  1.00  0.00            
ATOM     57  H27 ACD     1      35.430   5.070  24.230  1.00  0.00            
ATOM     58  O14 ACD     1      36.400   5.430  25.990  1.00  0.00            
ATOM     59  H28 ACD     1      37.250   5.500  25.550  1.00  0.00            
ATOM     60  C18 ACD     1      35.670   7.080  24.200  1.00  0.00            
ATOM     61  H29 ACD     1      35.980   7.900  24.850  1.00  0.00            
ATOM     62  O15 ACD     1      36.740   6.860  23.260  1.00  0.00            
ATOM     63  H30 ACD     1      36.470   6.210  22.610  1.00  0.00            
ATOM     64  C19 ACD     1      34.480   7.480  23.400  1.00  0.00            
ATOM     65  H31 ACD     1      34.680   8.400  22.850  1.00  0.00            
ATOM     66  O16 ACD     1      33.460   7.760  24.320  1.00  0.00            
ATOM     67  C20 ACD     1      32.880   6.650  25.060  1.00  0.00            
ATOM     68  H32 ACD     1      32.360   6.010  24.340  1.00  0.00            
ATOM     69  C21 ACD     1      31.740   7.150  26.020  1.00  0.00            
ATOM     70  H33 ACD     1      31.060   7.780  25.430  1.00  0.00            
ATOM     71  H34 ACD     1      31.140   6.300  26.360  1.00  0.00            
ATOM     72  O17 ACD     1      32.310   7.870  27.100  1.00  0.00            
ATOM     73  H35 ACD     1      31.660   7.970  27.790  1.00  0.00            
ATOM     74  O18 ACD     1      34.050   6.400  22.480  1.00  0.00            
ATOM     75  C22 ACD     1      34.020   6.620  21.060  1.00  0.00            
ATOM     76  H36 ACD     1      34.560   7.550  20.850  1.00  0.00            
ATOM     77  C23 ACD     1      34.820   5.490  20.490  1.00  0.00            
ATOM     78  H37 ACD     1      34.400   4.490  20.620  1.00  0.00            
ATOM     79  O19 ACD     1      36.190   5.540  20.920  1.00  0.00            
ATOM     80  H38 ACD     1      36.530   4.650  20.800  1.00  0.00            
ATOM     81  C24 ACD     1      34.820   5.650  18.930  1.00  0.00            
ATOM     82  H39 ACD     1      35.210   6.630  18.630  1.00  0.00            
ATOM     83  O20 ACD     1      35.630   4.680  18.240  1.00  0.00            
ATOM     84  H40 ACD     1      35.640   3.760  18.520  1.00  0.00            
ATOM     85  C25 ACD     1      33.360   5.620  18.410  1.00  0.00            
ATOM     86  H41 ACD     1      33.340   5.820  17.340  1.00  0.00            
ATOM     87  O21 ACD     1      32.610   6.660  19.090  1.00  0.00            
ATOM     88  C26 ACD     1      32.610   6.630  20.490  1.00  0.00            
ATOM     89  H42 ACD     1      32.070   5.710  20.730  1.00  0.00            
ATOM     90  C27 ACD     1      31.730   7.810  21.030  1.00  0.00            
ATOM     91  H43 ACD     1      30.750   7.570  20.600  1.00  0.00            
ATOM     92  H44 ACD     1      31.690   7.860  22.120  1.00  0.00            
ATOM     93  O22 ACD     1      32.210   9.080  20.510  1.00  0.00            
ATOM     94  H45 ACD     1      32.220   9.290  19.580  1.00  0.00            
ATOM     95  O23 ACD     1      32.680   4.420  18.710  1.00  0.00            
ATOM     96  C28 ACD     1      31.710   4.000  17.720  1.00  0.00            
ATOM     97  H46 ACD     1      31.610   4.850  17.030  1.00  0.00            
ATOM     98  C29 ACD     1      30.440   3.660  18.400  1.00  0.00            
ATOM     99  H47 ACD     1      30.600   3.130  19.350  1.00  0.00            
ATOM    100  O24 ACD     1      29.560   2.900  17.500  1.00  0.00            
ATOM    101  C30 ACD     1      29.640   4.930  18.760  1.00  0.00            
ATOM    102  H48 ACD     1      28.710   4.640  19.260  1.00  0.00            
ATOM    103  H49 ACD     1      30.160   5.520  19.520  1.00  0.00            
ATOM    104  O25 ACD     1      29.310   5.760  17.630  1.00  0.00            
ATOM    105  H50 ACD     1      29.130   6.660  17.920  1.00  0.00            
ATOM    106  C31 ACD     1      32.350   2.780  17.060  1.00  0.00            
ATOM    107  H51 ACD     1      32.580   2.060  17.860  1.00  0.00            
ATOM    108  O26 ACD     1      33.540   3.160  16.370  1.00  0.00            
ATOM    109  H52 ACD     1      34.240   3.150  17.020  1.00  0.00            
ATOM    110  C32 ACD     1      31.390   2.000  16.180  1.00  0.00            
ATOM    111  H53 ACD     1      31.210   2.570  15.260  1.00  0.00            
ATOM    112  O27 ACD     1      32.070   0.840  15.690  1.00  0.00            
ATOM    113  H54 ACD     1      32.680   0.500  16.350  1.00  0.00            
ATOM    114  C33 ACD     1      30.180   1.690  16.970  1.00  0.00            
ATOM    115  H55 ACD     1      29.420   1.250  16.320  1.00  0.00            
ATOM    116  O28 ACD     1      30.620   0.830  17.960  1.00  0.00            
ATOM    117  C34 ACD     1      29.840  -0.350  18.230  1.00  0.00            
ATOM    118  H56 ACD     1      29.390  -0.740  17.310  1.00  0.00            
ATOM    119  C35 ACD     1      30.870  -1.440  18.700  1.00  0.00            
ATOM    120  H57 ACD     1      31.570  -0.940  19.370  1.00  0.00            
ATOM    121  O29 ACD     1      31.620  -1.820  17.580  1.00  0.00            
ATOM    122  H58 ACD     1      31.080  -2.390  17.020  1.00  0.00            
ATOM    123  C36 ACD     1      30.230  -2.650  19.550  1.00  0.00            
ATOM    124  H59 ACD     1      29.450  -3.200  19.010  1.00  0.00            
ATOM    125  O30 ACD     1      31.090  -3.510  20.180  1.00  0.00            
ATOM    126  H60 ACD     1      31.690  -3.820  19.500  1.00  0.00            
ATOM    127  O1  GB6     2      36.440  -1.620  21.680  1.00  0.00            
ATOM    128  C1  GB6     2      35.550  -0.630  21.740  1.00  0.00            
ATOM    129  C2  GB6     2      34.600  -0.420  20.740  1.00  0.00            
ATOM    130  C3  GB6     2      33.700   0.620  20.850  1.00  0.00            
ATOM    131  C4  GB6     2      33.710   1.480  21.980  1.00  0.00            
ATOM    132  C5  GB6     2      32.680   2.540  22.090  1.00  0.00            
ATOM    133  C6  GB6     2      31.350   2.480  21.730  1.00  0.00            
ATOM    134  C7  GB6     2      30.280   3.470  21.940  1.00  0.00            
ATOM    135  C8  GB6     2      28.970   3.180  21.560  1.00  0.00            
ATOM    136  C9  GB6     2      27.860   3.990  21.860  1.00  0.00            
ATOM    137  O2  GB6     2      26.650   3.640  21.580  1.00  0.00            
ATOM    138  C10 GB6     2      28.100   5.250  22.420  1.00  0.00            
ATOM    139  C11 GB6     2      29.370   5.600  22.840  1.00  0.00            
ATOM    140  O3  GB6     2      29.500   6.750  23.460  1.00  0.00            
ATOM    141  C12 GB6     2      30.470   4.720  22.630  1.00  0.00            
ATOM    142  C13 GB6     2      34.730   1.380  22.900  1.00  0.00            
ATOM    143  C14 GB6     2      35.610   0.260  22.820  1.00  0.00            
ATOM    144  H1  GB6     2      36.230  -2.140  20.890  1.00  0.00            
ATOM    145  H2  GB6     2      34.570  -1.090  19.890  1.00  0.00            
ATOM    146  H3  GB6     2      32.960   0.770  20.060  1.00  0.00            
ATOM    147  H4  GB6     2      32.940   3.350  22.760  1.00  0.00            
ATOM    148  H5  GB6     2      31.010   1.690  21.060  1.00  0.00            
ATOM    149  H6  GB6     2      28.830   2.140  21.280  1.00  0.00            
ATOM    150  H7  GB6     2      26.290   3.360  22.440  1.00  0.00            
ATOM    151  H8  GB6     2      27.230   5.870  22.630  1.00  0.00            
ATOM    152  H9  GB6     2      28.710   7.250  23.160  1.00  0.00            
ATOM    153  H10 GB6     2      31.500   4.970  22.850  1.00  0.00            
ATOM    154  H11 GB6     2      34.840   2.130  23.670  1.00  0.00            
ATOM    155  H12 GB6     2      36.280   0.030  23.640  1.00  0.00            
TER
ENDMDL
MODEL        1
ATOM      1  H1  ACD     1      27.870  35.130  15.060  1.00  0.00            
ATOM      2  O1  ACD     1      28.380  35.440  15.810  1.00  0.00            
ATOM      3  C1  ACD     1      28.330  36.890  15.850  1.00  0.00            
ATOM      4  H2  ACD     1      27.290  37.230  15.860  1.00  0.00            
ATOM      5  H3  ACD     1      28.820  37.270  14.940  1.00  0.00            
ATOM      6  C2  ACD     1      29.090  37.490  17.080  1.00  0.00            
ATOM      7  H4  ACD     1      28.640  37.110  18.010  1.00  0.00            
ATOM      8  O2  ACD     1      30.350  36.970  17.140  1.00  0.00            
ATOM      9  C3  ACD     1      31.140  37.400  18.250  1.00  0.00            
ATOM     10  H5  ACD     1      32.080  36.840  18.270  1.00  0.00            
ATOM     11  O3  ACD     1      30.460  37.140  19.440  1.00  0.00            
ATOM     12  C4  ACD     1      30.760  35.870  20.060  1.00  0.00            
ATOM     13  H6  ACD     1      31.830  35.610  20.020  1.00  0.00            
ATOM     14  C5  ACD     1      30.260  36.010  21.500  1.00  0.00            
ATOM     15  H7  ACD     1      29.270  36.480  21.500  1.00  0.00            
ATOM     16  O4  ACD     1      31.090  36.880  22.310  1.00  0.00            
ATOM     17  H8  ACD     1      30.980  37.830  22.200  1.00  0.00            
ATOM     18  C6  ACD     1      29.990  34.680  22.200  1.00  0.00            
ATOM     19  H9  ACD     1      30.980  34.250  22.360  1.00  0.00            
ATOM     20  O5  ACD     1      29.330  34.950  23.430  1.00  0.00            
ATOM     21  H10 ACD     1      28.450  35.270  23.230  1.00  0.00            
ATOM     22  C7  ACD     1      29.140  33.700  21.370  1.00  0.00            
ATOM     23  H11 ACD     1      29.220  32.720  21.850  1.00  0.00            
ATOM     24  O6  ACD     1      29.870  33.570  20.190  1.00  0.00            
ATOM     25  C8  ACD     1      30.030  34.740  19.320  1.00  0.00            
ATOM     26  H12 ACD     1      29.070  35.170  19.030  1.00  0.00            
ATOM     27  C9  ACD     1      30.770  34.180  18.100  1.00  0.00            
ATOM     28  H13 ACD     1      31.410  34.910  17.590  1.00  0.00            
ATOM     29  H14 ACD     1      31.390  33.350  18.460  1.00  0.00            
ATOM     30  O7  ACD     1      29.870  33.530  17.190  1.00  0.00            
ATOM     31  H15 ACD     1      29.210  34.120  16.800  1.00  0.00            
ATOM     32  O8  ACD     1      27.750  34.060  21.110  1.00  0.00            
ATOM     33  C10 ACD     1      26.790  33.500  22.100  1.00  0.00            
ATOM     34  H16 ACD     1      27.260  33.010  22.970  1.00  0.00            
ATOM     35  C11 ACD     1      25.970  34.610  22.710  1.00  0.00            
ATOM     36  H17 ACD     1      25.670  35.140  21.800  1.00  0.00            
ATOM     37  O9  ACD     1      26.880  35.480  23.510  1.00  0.00            
ATOM     38  H18 ACD     1      26.330  36.210  23.800  1.00  0.00            
ATOM     39  C12 ACD     1      24.790  34.060  23.520  1.00  0.00            
ATOM     40  H19 ACD     1      25.120  33.300  24.240  1.00  0.00            
ATOM     41  O10 ACD     1      23.900  35.010  24.080  1.00  0.00            
ATOM     42  H20 ACD     1      23.380  35.240  23.310  1.00  0.00            
ATOM     43  C13 ACD     1      23.920  33.370  22.550  1.00  0.00            
ATOM     44  H21 ACD     1      23.070  32.940  23.090  1.00  0.00            
ATOM     45  O11 ACD     1      24.670  32.270  22.030  1.00  0.00            
ATOM     46  C14 ACD     1      25.900  32.530  21.360  1.00  0.00            
ATOM     47  H22 ACD     1      25.650  32.990  20.400  1.00  0.00            
ATOM     48  C15 ACD     1      26.550  31.210  21.080  1.00  0.00            
ATOM     49  H23 ACD     1      27.610  31.330  20.830  1.00  0.00            
ATOM     50  H24 ACD     1      26.500  30.520  21.930  1.00  0.00            
ATOM     51  O12 ACD     1      25.860  30.590  20.010  1.00  0.00            
ATOM     52  H25 ACD     1      24.990  30.320  20.320  1.00  0.00            
ATOM     53  O13 ACD     1      23.470  34.340  21.530  1.00  0.00            
ATOM     54  C16 ACD     1      22.190  34.100  20.910  1.00  0.00            
ATOM     55  H26 ACD     1      21.840  33.090  21.180  1.00  0.00            
ATOM     56  C17 ACD     1      21.240  35.250  21.380  1.00  0.00            
ATOM     57  H27 ACD     1      21.780  36.180  21.170  1.00  0.00            
ATOM     58  O14 ACD     1      21.010  35.230  22.770  1.00  0.00            
ATOM     59  H28 ACD     1      20.510  35.990  23.080  1.00  0.00            
ATOM     60  C18 ACD     1      19.920  35.380  20.550  1.00  0.00            
ATOM     61  H29 ACD     1      19.340  34.480  20.770  1.00  0.00            
ATOM     62  O15 ACD     1      19.150  36.550  20.770  1.00  0.00            
ATOM     63  H30 ACD     1      19.500  37.340  20.350  1.00  0.00            
ATOM     64  C19 ACD     1      20.300  35.440  19.070  1.00  0.00            
ATOM     65  H31 ACD     1      19.370  35.500  18.490  1.00  0.00            
ATOM     66  O16 ACD     1      21.050  34.250  18.740  1.00  0.00            
ATOM     67  C20 ACD     1      22.320  34.070  19.410  1.00  0.00            
ATOM     68  H32 ACD     1      23.020  34.850  19.070  1.00  0.00            
ATOM     69  C21 ACD     1      22.910  32.730  18.950  1.00  0.00            
ATOM     70  H33 ACD     1      22.990  32.840  17.860  1.00  0.00            
ATOM     71  H34 ACD     1      23.880  32.420  19.380  1.00  0.00            
ATOM     72  O17 ACD     1      22.000  31.600  19.200  1.00  0.00            
ATOM     73  H35 ACD     1      21.180  31.930  18.830  1.00  0.00            
ATOM     74  O18 ACD     1      21.030  36.600  18.840  1.00  0.00            
ATOM     75  C22 ACD     1      20.600  37.680  17.960  1.00  0.00            
ATOM     76  H36 ACD     1      19.580  37.520  17.600  1.00  0.00            
ATOM     77  C23 ACD     1      20.780  39.030  18.780  1.00  0.00            
ATOM     78  H37 ACD     1      21.770  38.950  19.230  1.00  0.00            
ATOM     79  O19 ACD     1      19.750  39.110  19.820  1.00  0.00            
ATOM     80  H38 ACD     1      18.930  39.370  19.400  1.00  0.00            
ATOM     81  C24 ACD     1      20.960  40.280  17.930  1.00  0.00            
ATOM     82  H39 ACD     1      20.010  40.500  17.430  1.00  0.00            
ATOM     83  O20 ACD     1      21.400  41.370  18.720  1.00  0.00            
ATOM     84  H40 ACD     1      22.280  41.170  19.060  1.00  0.00            
ATOM     85  C25 ACD     1      21.950  39.970  16.790  1.00  0.00            
ATOM     86  H41 ACD     1      22.010  40.860  16.150  1.00  0.00            
ATOM     87  O21 ACD     1      21.390  38.820  16.130  1.00  0.00            
ATOM     88  C26 ACD     1      21.580  37.620  16.780  1.00  0.00            
ATOM     89  H42 ACD     1      22.600  37.530  17.180  1.00  0.00            
ATOM     90  C27 ACD     1      21.270  36.500  15.780  1.00  0.00            
ATOM     91  H43 ACD     1      21.920  36.510  14.900  1.00  0.00            
ATOM     92  H44 ACD     1      21.390  35.550  16.310  1.00  0.00            
ATOM     93  O22 ACD     1      19.970  36.500  15.210  1.00  0.00            
ATOM     94  H45 ACD     1      19.630  37.390  15.070  1.00  0.00            
ATOM     95  O23 ACD     1      23.260  39.700  17.310  1.00  0.00            
ATOM     96  C28 ACD     1      24.380  40.320  16.620  1.00  0.00            
ATOM     97  H46 ACD     1      24.080  40.960  15.780  1.00  0.00            
ATOM     98  C29 ACD     1      25.210  39.230  15.940  1.00  0.00            
ATOM     99  H47 ACD     1      25.430  38.560  16.780  1.00  0.00            
ATOM    100  O24 ACD     1      26.430  39.700  15.410  1.00  0.00            
ATOM    101  C30 ACD     1      24.420  38.460  14.890  1.00  0.00            
ATOM    102  H48 ACD     1      25.070  37.680  14.460  1.00  0.00            
ATOM    103  H49 ACD     1      23.510  37.930  15.200  1.00  0.00            
ATOM    104  O25 ACD     1      24.020  39.230  13.790  1.00  0.00            
ATOM    105  H50 ACD     1      24.270  38.810  12.960  1.00  0.00            
ATOM    106  C31 ACD     1      25.280  41.010  17.700  1.00  0.00            
ATOM    107  H51 ACD     1      25.680  40.240  18.370  1.00  0.00            
ATOM    108  O26 ACD     1      24.440  41.990  18.300  1.00  0.00            
ATOM    109  H52 ACD     1      24.190  41.700  19.180  1.00  0.00            
ATOM    110  C32 ACD     1      26.590  41.500  17.030  1.00  0.00            
ATOM    111  H53 ACD     1      26.220  42.220  16.290  1.00  0.00            
ATOM    112  O27 ACD     1      27.470  42.220  17.900  1.00  0.00            
ATOM    113  H54 ACD     1      26.940  42.540  18.630  1.00  0.00            
ATOM    114  C33 ACD     1      27.300  40.370  16.260  1.00  0.00            
ATOM    115  H55 ACD     1      28.090  40.740  15.600  1.00  0.00            
ATOM    116  O28 ACD     1      27.790  39.410  17.210  1.00  0.00            
ATOM    117  C34 ACD     1      29.080  39.000  16.990  1.00  0.00            
ATOM    118  H56 ACD     1      29.410  39.220  15.970  1.00  0.00            
ATOM    119  C35 ACD     1      29.920  39.660  18.010  1.00  0.00            
ATOM    120  H57 ACD     1      29.380  39.420  18.940  1.00  0.00            
ATOM    121  O29 ACD     1      30.000  41.070  17.790  1.00  0.00            
ATOM    122  H58 ACD     1      29.150  41.400  18.100  1.00  0.00            
ATOM    123  C36 ACD     1      31.290  38.920  18.080  1.00  0.00            
ATOM    124  H59 ACD     1      31.770  39.150  17.120  1.00  0.00            
ATOM    125  O30 ACD     1      32.190  39.420  19.130  1.00  0.00            
ATOM    126  H60 ACD     1      31.700  39.470  19.960  1.00  0.00            
ATOM    127  O1  GB6     2      25.900  40.320  23.600  1.00  0.00            
ATOM    128  C1  GB6     2      25.830  39.400  22.610  1.00  0.00            
ATOM    129  C2  GB6     2      26.950  39.030  21.830  1.00  0.00            
ATOM    130  C3  GB6     2      26.800  38.010  20.880  1.00  0.00            
ATOM    131  C4  GB6     2      25.540  37.400  20.680  1.00  0.00            
ATOM    132  C5  GB6     2      25.250  36.420  19.620  1.00  0.00            
ATOM    133  C6  GB6     2      26.030  35.630  18.890  1.00  0.00            
ATOM    134  C7  GB6     2      25.680  34.660  17.840  1.00  0.00            
ATOM    135  C8  GB6     2      24.660  34.980  16.980  1.00  0.00            
ATOM    136  C9  GB6     2      24.350  34.150  15.970  1.00  0.00            
ATOM    137  O2  GB6     2      23.490  34.530  15.050  1.00  0.00            
ATOM    138  C10 GB6     2      25.120  33.020  15.760  1.00  0.00            
ATOM    139  C11 GB6     2      26.140  32.730  16.590  1.00  0.00            
ATOM    140  O3  GB6     2      27.020  31.760  16.130  1.00  0.00            
ATOM    141  C12 GB6     2      26.420  33.460  17.710  1.00  0.00            
ATOM    142  C13 GB6     2      24.520  37.660  21.570  1.00  0.00            
ATOM    143  C14 GB6     2      24.660  38.740  22.400  1.00  0.00            
ATOM    144  H1  GB6     2      25.020  40.720  23.720  1.00  0.00            
ATOM    145  H2  GB6     2      27.910  39.440  22.110  1.00  0.00            
ATOM    146  H3  GB6     2      27.660  37.650  20.320  1.00  0.00            
ATOM    147  H4  GB6     2      24.210  36.400  19.310  1.00  0.00            
ATOM    148  H5  GB6     2      27.080  35.670  19.160  1.00  0.00            
ATOM    149  H6  GB6     2      24.250  35.980  17.100  1.00  0.00            
ATOM    150  H7  GB6     2      23.360  33.810  14.410  1.00  0.00            
ATOM    151  H8  GB6     2      25.020  32.380  14.900  1.00  0.00            
ATOM    152  H9  GB6     2      27.530  31.610  16.940  1.00  0.00            
ATOM    153  H10 GB6     2      27.330  33.290  18.280  1.00  0.00            
ATOM    154  H11 GB6     2      23.620  37.060  21.430  1.00  0.00            
ATOM    155  H12 GB6     2      23.720  39.050  22.850  1.00  0.00            
TER
ENDMDL
MODEL        1
ATOM      1  H1  ACD     1      35.270   1.980  36.920  1.00  0.00            
ATOM      2  O1  ACD     1      35.240   1.230  37.510  1.00  0.00            
ATOM      3  C1  ACD     1      35.760  -0.000  36.770  1.00  0.00            
ATOM      4  H2  ACD     1      34.900  -0.490  36.290  1.00  0.00            
ATOM      5  H3  ACD     1      35.930  -0.780  37.530  1.00  0.00            
ATOM      6  C2  ACD     1      36.980   0.210  35.830  1.00  0.00            
ATOM      7  H4  ACD     1      36.570   0.910  35.090  1.00  0.00            
ATOM      8  O2  ACD     1      38.010   0.840  36.600  1.00  0.00            
ATOM      9  C3  ACD     1      39.290   0.980  36.110  1.00  0.00            
ATOM     10  H5  ACD     1      39.870   1.440  36.910  1.00  0.00            
ATOM     11  O3  ACD     1      39.240   1.970  35.130  1.00  0.00            
ATOM     12  C4  ACD     1      40.340   2.840  34.970  1.00  0.00            
ATOM     13  H6  ACD     1      41.190   2.570  35.600  1.00  0.00            
ATOM     14  C5  ACD     1      40.750   2.790  33.470  1.00  0.00            
ATOM     15  H7  ACD     1      39.920   3.110  32.810  1.00  0.00            
ATOM     16  O4  ACD     1      41.400   1.560  33.110  1.00  0.00            
ATOM     17  H8  ACD     1      41.440   1.460  32.160  1.00  0.00            
ATOM     18  C6  ACD     1      41.730   3.880  33.200  1.00  0.00            
ATOM     19  H9  ACD     1      42.640   3.820  33.810  1.00  0.00            
ATOM     20  O5  ACD     1      42.160   3.940  31.830  1.00  0.00            
ATOM     21  H10 ACD     1      41.360   4.210  31.380  1.00  0.00            
ATOM     22  C7  ACD     1      41.130   5.230  33.560  1.00  0.00            
ATOM     23  H11 ACD     1      41.940   5.950  33.380  1.00  0.00            
ATOM     24  O6  ACD     1      40.780   5.270  34.910  1.00  0.00            
ATOM     25  C8  ACD     1      39.830   4.280  35.320  1.00  0.00            
ATOM     26  H12 ACD     1      38.930   4.450  34.730  1.00  0.00            
ATOM     27  C9  ACD     1      39.530   4.470  36.790  1.00  0.00            
ATOM     28  H13 ACD     1      39.140   5.490  36.960  1.00  0.00            
ATOM     29  H14 ACD     1      38.700   3.820  37.090  1.00  0.00            
ATOM     30  O7  ACD     1      40.630   4.130  37.660  1.00  0.00            
ATOM     31  H15 ACD     1      41.060   4.980  37.800  1.00  0.00            
ATOM     32  O8  ACD     1      39.980   5.520  32.830  1.00  0.00            
ATOM     33  C10 ACD     1      39.660   6.940  32.670  1.00  0.00            
ATOM     34  H16 ACD     1      40.480   7.550  33.070  1.00  0.00            
ATOM     35  C11 ACD     1      39.770   7.080  31.140  1.00  0.00            
ATOM     36  H17 ACD     1      39.260   6.200  30.720  1.00  0.00            
ATOM     37  O9  ACD     1      41.140   6.930  30.770  1.00  0.00            
ATOM     38  H18 ACD     1      41.080   6.530  29.900  1.00  0.00            
ATOM     39  C12 ACD     1      39.000   8.270  30.550  1.00  0.00            
ATOM     40  H19 ACD     1      39.550   9.190  30.800  1.00  0.00            
ATOM     41  O10 ACD     1      38.920   8.140  29.130  1.00  0.00            
ATOM     42  H20 ACD     1      38.020   7.810  29.000  1.00  0.00            
ATOM     43  C13 ACD     1      37.580   8.420  31.120  1.00  0.00            
ATOM     44  H21 ACD     1      37.120   9.360  30.820  1.00  0.00            
ATOM     45  O11 ACD     1      37.640   8.380  32.500  1.00  0.00            
ATOM     46  C14 ACD     1      38.240   7.310  33.160  1.00  0.00            
ATOM     47  H22 ACD     1      37.600   6.420  33.050  1.00  0.00            
ATOM     48  C15 ACD     1      38.270   7.730  34.600  1.00  0.00            
ATOM     49  H23 ACD     1      37.300   8.120  34.920  1.00  0.00            
ATOM     50  H24 ACD     1      38.380   6.820  35.210  1.00  0.00            
ATOM     51  O12 ACD     1      39.340   8.670  34.910  1.00  0.00            
ATOM     52  H25 ACD     1      39.290   8.710  35.870  1.00  0.00            
ATOM     53  O13 ACD     1      36.830   7.300  30.680  1.00  0.00            
ATOM     54  C16 ACD     1      35.700   7.620  29.800  1.00  0.00            
ATOM     55  H26 ACD     1      35.830   8.660  29.490  1.00  0.00            
ATOM     56  C17 ACD     1      35.800   6.750  28.630  1.00  0.00            
ATOM     57  H27 ACD     1      36.040   5.730  28.950  1.00  0.00            
ATOM     58  O14 ACD     1      36.870   7.250  27.790  1.00  0.00            
ATOM     59  H28 ACD     1      36.980   6.590  27.090  1.00  0.00            
ATOM     60  C18 ACD     1      34.480   6.710  27.850  1.00  0.00            
ATOM     61  H29 ACD     1      34.170   7.700  27.490  1.00  0.00            
ATOM     62  O15 ACD     1      34.740   5.810  26.790  1.00  0.00            
ATOM     63  H30 ACD     1      34.960   5.000  27.270  1.00  0.00            
ATOM     64  C19 ACD     1      33.390   6.280  28.840  1.00  0.00            
ATOM     65  H31 ACD     1      32.470   5.910  28.350  1.00  0.00            
ATOM     66  O16 ACD     1      33.210   7.280  29.730  1.00  0.00            
ATOM     67  C20 ACD     1      34.360   7.610  30.540  1.00  0.00            
ATOM     68  H32 ACD     1      34.400   6.870  31.340  1.00  0.00            
ATOM     69  C21 ACD     1      34.160   8.970  31.280  1.00  0.00            
ATOM     70  H33 ACD     1      35.120   9.330  31.690  1.00  0.00            
ATOM     71  H34 ACD     1      33.830   9.790  30.640  1.00  0.00            
ATOM     72  O17 ACD     1      33.220   8.660  32.360  1.00  0.00            
ATOM     73  H35 ACD     1      33.610   8.970  33.170  1.00  0.00            
ATOM     74  O18 ACD     1      33.850   5.130  29.610  1.00  0.00            
ATOM     75  C22 ACD     1      33.410   3.820  29.220  1.00  0.00            
ATOM     76  H36 ACD     1      32.720   3.910  28.380  1.00  0.00            
ATOM     77  C23 ACD     1      34.650   2.970  28.880  1.00  0.00            
ATOM     78  H37 ACD     1      35.330   3.150  29.720  1.00  0.00            
ATOM     79  O19 ACD     1      35.330   3.470  27.690  1.00  0.00            
ATOM     80  H38 ACD     1      35.540   2.700  27.160  1.00  0.00            
ATOM     81  C24 ACD     1      34.200   1.490  28.670  1.00  0.00            
ATOM     82  H39 ACD     1      33.450   1.430  27.860  1.00  0.00            
ATOM     83  O20 ACD     1      35.290   0.630  28.500  1.00  0.00            
ATOM     84  H40 ACD     1      35.750   0.760  29.330  1.00  0.00            
ATOM     85  C25 ACD     1      33.520   0.990  29.930  1.00  0.00            
ATOM     86  H41 ACD     1      33.120  -0.000  29.670  1.00  0.00            
ATOM     87  O21 ACD     1      32.500   1.850  30.290  1.00  0.00            
ATOM     88  C26 ACD     1      32.690   3.260  30.370  1.00  0.00            
ATOM     89  H42 ACD     1      33.410   3.380  31.190  1.00  0.00            
ATOM     90  C27 ACD     1      31.470   3.990  30.720  1.00  0.00            
ATOM     91  H43 ACD     1      31.120   3.560  31.660  1.00  0.00            
ATOM     92  H44 ACD     1      31.750   5.040  30.860  1.00  0.00            
ATOM     93  O22 ACD     1      30.380   3.740  29.810  1.00  0.00            
ATOM     94  H45 ACD     1      30.400   2.790  29.660  1.00  0.00            
ATOM     95  O23 ACD     1      34.450   0.900  30.920  1.00  0.00            
ATOM     96  C28 ACD     1      34.260  -0.160  31.800  1.00  0.00            
ATOM     97  H46 ACD     1      33.230  -0.550  31.780  1.00  0.00            
ATOM     98  C29 ACD     1      34.510   0.340  33.220  1.00  0.00            
ATOM     99  H47 ACD     1      35.450   0.900  33.240  1.00  0.00            
ATOM    100  O24 ACD     1      34.410  -0.800  34.140  1.00  0.00            
ATOM    101  C30 ACD     1      33.500   1.390  33.760  1.00  0.00            
ATOM    102  H48 ACD     1      33.540   2.280  33.120  1.00  0.00            
ATOM    103  H49 ACD     1      32.490   1.070  33.500  1.00  0.00            
ATOM    104  O25 ACD     1      33.700   1.650  35.160  1.00  0.00            
ATOM    105  H50 ACD     1      32.970   2.250  35.330  1.00  0.00            
ATOM    106  C31 ACD     1      35.100  -1.370  31.450  1.00  0.00            
ATOM    107  H51 ACD     1      36.130  -1.020  31.420  1.00  0.00            
ATOM    108  O26 ACD     1      34.750  -1.950  30.060  1.00  0.00            
ATOM    109  H52 ACD     1      35.370  -2.540  29.630  1.00  0.00            
ATOM    110  C32 ACD     1      34.980  -2.430  32.570  1.00  0.00            
ATOM    111  H53 ACD     1      33.960  -2.820  32.630  1.00  0.00            
ATOM    112  O27 ACD     1      35.800  -3.530  32.280  1.00  0.00            
ATOM    113  H54 ACD     1      36.620  -3.210  31.890  1.00  0.00            
ATOM    114  C33 ACD     1      35.360  -1.820  33.900  1.00  0.00            
ATOM    115  H55 ACD     1      35.310  -2.660  34.600  1.00  0.00            
ATOM    116  O28 ACD     1      36.720  -1.230  33.860  1.00  0.00            
ATOM    117  C34 ACD     1      37.480  -1.000  35.030  1.00  0.00            
ATOM    118  H56 ACD     1      37.390  -1.900  35.650  1.00  0.00            
ATOM    119  C35 ACD     1      38.890  -0.950  34.540  1.00  0.00            
ATOM    120  H57 ACD     1      38.870  -0.160  33.770  1.00  0.00            
ATOM    121  O29 ACD     1      39.350  -2.210  34.030  1.00  0.00            
ATOM    122  H58 ACD     1      40.240  -2.350  34.350  1.00  0.00            
ATOM    123  C36 ACD     1      39.820  -0.360  35.630  1.00  0.00            
ATOM    124  H59 ACD     1      39.710  -1.020  36.510  1.00  0.00            
ATOM    125  O30 ACD     1      41.130  -0.280  35.150  1.00  0.00            
ATOM    126  H60 ACD     1      41.050   0.430  34.510  1.00  0.00            
ATOM    127  O1  GB6     2      39.170   1.750  28.260  1.00  0.00            
ATOM    128  C1  GB6     2      38.550   2.170  29.420  1.00  0.00            
ATOM    129  C2  GB6     2      38.310   3.570  29.620  1.00  0.00            
ATOM    130  C3  GB6     2      37.680   3.980  30.800  1.00  0.00            
ATOM    131  C4  GB6     2      37.310   3.070  31.820  1.00  0.00            
ATOM    132  C5  GB6     2      36.740   3.530  33.120  1.00  0.00            
ATOM    133  C6  GB6     2      35.850   4.530  33.410  1.00  0.00            
ATOM    134  C7  GB6     2      35.350   5.010  34.710  1.00  0.00            
ATOM    135  C8  GB6     2      34.380   6.010  34.890  1.00  0.00            
ATOM    136  C9  GB6     2      34.050   6.460  36.120  1.00  0.00            
ATOM    137  O2  GB6     2      33.460   7.650  36.190  1.00  0.00            
ATOM    138  C10 GB6     2      34.610   5.910  37.260  1.00  0.00            
ATOM    139  C11 GB6     2      35.540   4.900  37.110  1.00  0.00            
ATOM    140  O3  GB6     2      36.080   4.220  38.200  1.00  0.00            
ATOM    141  C12 GB6     2      35.910   4.460  35.850  1.00  0.00            
ATOM    142  C13 GB6     2      37.670   1.740  31.660  1.00  0.00            
ATOM    143  C14 GB6     2      38.260   1.280  30.480  1.00  0.00            
ATOM    144  H1  GB6     2      39.120   2.580  27.760  1.00  0.00            
ATOM    145  H2  GB6     2      38.530   4.290  28.840  1.00  0.00            
ATOM    146  H3  GB6     2      37.440   5.020  30.980  1.00  0.00            
ATOM    147  H4  GB6     2      37.070   2.900  33.940  1.00  0.00            
ATOM    148  H5  GB6     2      35.540   5.120  32.550  1.00  0.00            
ATOM    149  H6  GB6     2      33.920   6.490  34.030  1.00  0.00            
ATOM    150  H7  GB6     2      33.350   7.880  37.130  1.00  0.00            
ATOM    151  H8  GB6     2      34.430   6.340  38.240  1.00  0.00            
ATOM    152  H9  GB6     2      35.460   4.250  38.960  1.00  0.00            
ATOM    153  H10 GB6     2      36.650   3.670  35.860  1.00  0.00            
ATOM    154  H11 GB6     2      37.530   1.010  32.460  1.00  0.00            
ATOM    155  H12 GB6     2      38.440   0.210  30.420  1.00  0.00            
TER
ENDMDL
MODEL        1
ATOM      1  H1  ACD     1      23.340  35.260  13.320  1.00  0.00            
ATOM      2  O1  ACD     1      24.270  35.300  13.540  1.00  0.00            
ATOM      3  C1  ACD     1      24.810  36.560  13.170  1.00  0.00            
ATOM      4  H2  ACD     1      24.080  37.300  13.510  1.00  0.00            
ATOM      5  H3  ACD     1      25.020  36.520  12.100  1.00  0.00            
ATOM      6  C2  ACD     1      26.140  36.900  13.850  1.00  0.00            
ATOM      7  H4  ACD     1      26.010  36.700  14.920  1.00  0.00            
ATOM      8  O2  ACD     1      27.170  35.980  13.280  1.00  0.00            
ATOM      9  C3  ACD     1      28.490  36.190  13.890  1.00  0.00            
ATOM     10  H5  ACD     1      29.180  35.430  13.510  1.00  0.00            
ATOM     11  O3  ACD     1      28.380  35.950  15.290  1.00  0.00            
ATOM     12  C4  ACD     1      28.250  34.550  15.830  1.00  0.00            
ATOM     13  H6  ACD     1      29.070  33.910  15.470  1.00  0.00            
ATOM     14  C5  ACD     1      28.490  34.740  17.340  1.00  0.00            
ATOM     15  H7  ACD     1      27.830  35.540  17.700  1.00  0.00            
ATOM     16  O4  ACD     1      29.880  35.110  17.650  1.00  0.00            
ATOM     17  H8  ACD     1      29.840  36.040  17.400  1.00  0.00            
ATOM     18  C6  ACD     1      28.220  33.440  18.040  1.00  0.00            
ATOM     19  H9  ACD     1      28.730  32.570  17.620  1.00  0.00            
ATOM     20  O5  ACD     1      28.550  33.580  19.440  1.00  0.00            
ATOM     21  H10 ACD     1      28.150  34.410  19.710  1.00  0.00            
ATOM     22  C7  ACD     1      26.730  32.970  17.830  1.00  0.00            
ATOM     23  H11 ACD     1      26.570  31.990  18.300  1.00  0.00            
ATOM     24  O6  ACD     1      26.560  32.800  16.460  1.00  0.00            
ATOM     25  C8  ACD     1      26.860  33.850  15.520  1.00  0.00            
ATOM     26  H12 ACD     1      26.110  34.650  15.530  1.00  0.00            
ATOM     27  C9  ACD     1      26.820  33.180  14.140  1.00  0.00            
ATOM     28  H13 ACD     1      27.470  33.600  13.360  1.00  0.00            
ATOM     29  H14 ACD     1      27.230  32.180  14.340  1.00  0.00            
ATOM     30  O7  ACD     1      25.520  32.930  13.650  1.00  0.00            
ATOM     31  H15 ACD     1      25.030  33.720  13.410  1.00  0.00            
ATOM     32  O8  ACD     1      25.840  33.950  18.310  1.00  0.00            
ATOM     33  C10 ACD     1      25.530  34.010  19.740  1.00  0.00            
ATOM     34  H16 ACD     1      26.180  33.390  20.360  1.00  0.00            
ATOM     35  C11 ACD     1      25.700  35.430  20.120  1.00  0.00            
ATOM     36  H17 ACD     1      25.390  36.170  19.360  1.00  0.00            
ATOM     37  O9  ACD     1      27.090  35.600  20.340  1.00  0.00            
ATOM     38  H18 ACD     1      27.130  36.410  20.860  1.00  0.00            
ATOM     39  C12 ACD     1      24.950  35.810  21.410  1.00  0.00            
ATOM     40  H19 ACD     1      25.600  35.280  22.120  1.00  0.00            
ATOM     41  O10 ACD     1      25.030  37.270  21.400  1.00  0.00            
ATOM     42  H20 ACD     1      24.300  37.510  20.810  1.00  0.00            
ATOM     43  C13 ACD     1      23.560  35.300  21.340  1.00  0.00            
ATOM     44  H21 ACD     1      23.090  35.460  22.310  1.00  0.00            
ATOM     45  O11 ACD     1      23.490  33.910  21.060  1.00  0.00            
ATOM     46  C14 ACD     1      24.020  33.530  19.800  1.00  0.00            
ATOM     47  H22 ACD     1      23.490  34.160  19.070  1.00  0.00            
ATOM     48  C15 ACD     1      23.800  32.080  19.500  1.00  0.00            
ATOM     49  H23 ACD     1      24.510  31.790  18.710  1.00  0.00            
ATOM     50  H24 ACD     1      24.030  31.400  20.320  1.00  0.00            
ATOM     51  O12 ACD     1      22.460  31.840  19.090  1.00  0.00            
ATOM     52  H25 ACD     1      22.410  30.950  18.750  1.00  0.00            
ATOM     53  O13 ACD     1      22.850  35.990  20.370  1.00  0.00            
ATOM     54  C16 ACD     1      21.460  36.230  20.720  1.00  0.00            
ATOM     55  H26 ACD     1      21.110  35.660  21.590  1.00  0.00            
ATOM     56  C17 ACD     1      21.430  37.710  21.190  1.00  0.00            
ATOM     57  H27 ACD     1      22.000  38.350  20.510  1.00  0.00            
ATOM     58  O14 ACD     1      22.080  37.910  22.500  1.00  0.00            
ATOM     59  H28 ACD     1      21.430  37.550  23.100  1.00  0.00            
ATOM     60  C18 ACD     1      19.980  38.190  21.190  1.00  0.00            
ATOM     61  H29 ACD     1      19.480  37.470  21.860  1.00  0.00            
ATOM     62  O15 ACD     1      20.010  39.560  21.580  1.00  0.00            
ATOM     63  H30 ACD     1      20.160  39.540  22.530  1.00  0.00            
ATOM     64  C19 ACD     1      19.360  37.920  19.840  1.00  0.00            
ATOM     65  H31 ACD     1      18.330  38.250  19.700  1.00  0.00            
ATOM     66  O16 ACD     1      19.250  36.540  19.690  1.00  0.00            
ATOM     67  C20 ACD     1      20.560  35.930  19.550  1.00  0.00            
ATOM     68  H32 ACD     1      21.110  36.290  18.680  1.00  0.00            
ATOM     69  C21 ACD     1      20.390  34.460  19.360  1.00  0.00            
ATOM     70  H33 ACD     1      19.740  34.220  18.500  1.00  0.00            
ATOM     71  H34 ACD     1      21.350  33.930  19.290  1.00  0.00            
ATOM     72  O17 ACD     1      19.790  33.870  20.550  1.00  0.00            
ATOM     73  H35 ACD     1      19.700  32.910  20.510  1.00  0.00            
ATOM     74  O18 ACD     1      20.130  38.510  18.750  1.00  0.00            
ATOM     75  C22 ACD     1      19.520  39.550  17.930  1.00  0.00            
ATOM     76  H36 ACD     1      18.510  39.780  18.290  1.00  0.00            
ATOM     77  C23 ACD     1      20.230  40.900  18.240  1.00  0.00            
ATOM     78  H37 ACD     1      21.300  40.620  18.230  1.00  0.00            
ATOM     79  O19 ACD     1      19.890  41.440  19.550  1.00  0.00            
ATOM     80  H38 ACD     1      20.040  40.760  20.220  1.00  0.00            
ATOM     81  C24 ACD     1      20.080  41.860  17.090  1.00  0.00            
ATOM     82  H39 ACD     1      19.030  42.180  17.030  1.00  0.00            
ATOM     83  O20 ACD     1      21.040  42.930  17.280  1.00  0.00            
ATOM     84  H40 ACD     1      20.630  43.420  18.000  1.00  0.00            
ATOM     85  C25 ACD     1      20.390  41.280  15.760  1.00  0.00            
ATOM     86  H41 ACD     1      20.210  41.970  14.940  1.00  0.00            
ATOM     87  O21 ACD     1      19.500  40.200  15.570  1.00  0.00            
ATOM     88  C26 ACD     1      19.570  39.120  16.480  1.00  0.00            
ATOM     89  H42 ACD     1      20.520  38.600  16.360  1.00  0.00            
ATOM     90  C27 ACD     1      18.470  38.130  16.010  1.00  0.00            
ATOM     91  H43 ACD     1      18.620  37.790  14.970  1.00  0.00            
ATOM     92  H44 ACD     1      18.620  37.290  16.700  1.00  0.00            
ATOM     93  O22 ACD     1      17.120  38.690  16.210  1.00  0.00            
ATOM     94  H45 ACD     1      16.460  37.990  16.270  1.00  0.00            
ATOM     95  O23 ACD     1      21.710  40.750  15.770  1.00  0.00            
ATOM     96  C28 ACD     1      22.650  40.990  14.650  1.00  0.00            
ATOM     97  H46 ACD     1      22.440  41.830  13.990  1.00  0.00            
ATOM     98  C29 ACD     1      22.800  39.670  13.930  1.00  0.00            
ATOM     99  H47 ACD     1      23.120  38.910  14.660  1.00  0.00            
ATOM    100  O24 ACD     1      23.800  39.700  12.970  1.00  0.00            
ATOM    101  C30 ACD     1      21.560  39.220  13.210  1.00  0.00            
ATOM    102  H48 ACD     1      21.780  38.330  12.600  1.00  0.00            
ATOM    103  H49 ACD     1      20.850  38.740  13.880  1.00  0.00            
ATOM    104  O25 ACD     1      20.940  40.240  12.490  1.00  0.00            
ATOM    105  H50 ACD     1      21.530  40.380  11.750  1.00  0.00            
ATOM    106  C31 ACD     1      23.940  41.410  15.280  1.00  0.00            
ATOM    107  H51 ACD     1      24.220  40.700  16.070  1.00  0.00            
ATOM    108  O26 ACD     1      23.700  42.660  15.850  1.00  0.00            
ATOM    109  H52 ACD     1      22.770  42.640  16.110  1.00  0.00            
ATOM    110  C32 ACD     1      24.960  41.430  14.220  1.00  0.00            
ATOM    111  H53 ACD     1      24.620  42.170  13.490  1.00  0.00            
ATOM    112  O27 ACD     1      26.170  41.940  14.530  1.00  0.00            
ATOM    113  H54 ACD     1      26.010  42.870  14.680  1.00  0.00            
ATOM    114  C33 ACD     1      25.030  40.090  13.450  1.00  0.00            
ATOM    115  H55 ACD     1      25.710  40.240  12.600  1.00  0.00            
ATOM    116  O28 ACD     1      25.650  39.120  14.250  1.00  0.00            
ATOM    117  C34 ACD     1      26.540  38.360  13.620  1.00  0.00            
ATOM    118  H56 ACD     1      26.540  38.480  12.530  1.00  0.00            
ATOM    119  C35 ACD     1      27.950  38.690  14.230  1.00  0.00            
ATOM    120  H57 ACD     1      27.890  38.590  15.320  1.00  0.00            
ATOM    121  O29 ACD     1      28.270  40.000  13.810  1.00  0.00            
ATOM    122  H58 ACD     1      27.560  40.610  14.020  1.00  0.00            
ATOM    123  C36 ACD     1      28.950  37.630  13.700  1.00  0.00            
ATOM    124  H59 ACD     1      28.990  37.820  12.620  1.00  0.00            
ATOM    125  O30 ACD     1      30.310  37.830  14.140  1.00  0.00            
ATOM    126  H60 ACD     1      30.530  38.750  14.020  1.00  0.00            
ATOM    127  O1  GB6     2      27.160  40.480  20.280  1.00  0.00            
ATOM    128  C1  GB6     2      26.320  39.780  19.510  1.00  0.00            
ATOM    129  C2  GB6     2      26.780  38.850  18.530  1.00  0.00            
ATOM    130  C3  GB6     2      25.900  38.240  17.680  1.00  0.00            
ATOM    131  C4  GB6     2      24.520  38.480  17.840  1.00  0.00            
ATOM    132  C5  GB6     2      23.450  37.670  17.140  1.00  0.00            
ATOM    133  C6  GB6     2      23.600  36.380  16.710  1.00  0.00            
ATOM    134  C7  GB6     2      22.640  35.390  16.280  1.00  0.00            
ATOM    135  C8  GB6     2      21.460  35.810  15.690  1.00  0.00            
ATOM    136  C9  GB6     2      20.450  34.930  15.410  1.00  0.00            
ATOM    137  O2  GB6     2      19.320  35.290  14.760  1.00  0.00            
ATOM    138  C10 GB6     2      20.650  33.580  15.560  1.00  0.00            
ATOM    139  C11 GB6     2      21.890  33.100  16.050  1.00  0.00            
ATOM    140  O3  GB6     2      22.190  31.740  15.980  1.00  0.00            
ATOM    141  C12 GB6     2      22.840  34.030  16.520  1.00  0.00            
ATOM    142  C13 GB6     2      24.060  39.400  18.730  1.00  0.00            
ATOM    143  C14 GB6     2      24.970  40.120  19.550  1.00  0.00            
ATOM    144  H1  GB6     2      26.690  40.940  21.000  1.00  0.00            
ATOM    145  H2  GB6     2      27.840  38.620  18.500  1.00  0.00            
ATOM    146  H3  GB6     2      26.220  37.480  16.970  1.00  0.00            
ATOM    147  H4  GB6     2      22.420  37.990  17.280  1.00  0.00            
ATOM    148  H5  GB6     2      24.580  35.910  16.790  1.00  0.00            
ATOM    149  H6  GB6     2      21.340  36.850  15.420  1.00  0.00            
ATOM    150  H7  GB6     2      18.870  34.440  14.570  1.00  0.00            
ATOM    151  H8  GB6     2      19.880  32.850  15.320  1.00  0.00            
ATOM    152  H9  GB6     2      21.360  31.260  15.790  1.00  0.00            
ATOM    153  H10 GB6     2      23.790  33.680  16.920  1.00  0.00            
ATOM    154  H11 GB6     2      22.990  39.550  18.880  1.00  0.00            
ATOM    155  H12 GB6     2      24.680  40.890  20.260  1.00  0.00            
TER
ENDMDL
MODEL        1
ATOM      1  H1  ACD     1      36.140   0.630  34.580  1.00  0.00            
ATOM      2  O1  ACD     1      35.920   1.360  35.160  1.00  0.00            
ATOM      3  C1  ACD     1      34.980   2.110  34.370  1.00  0.00            
ATOM      4  H2  ACD     1      35.490   2.380  33.440  1.00  0.00            
ATOM      5  H3  ACD     1      34.810   3.090  34.840  1.00  0.00            
ATOM      6  C2  ACD     1      33.710   1.410  34.110  1.00  0.00            
ATOM      7  H4  ACD     1      33.030   2.210  33.770  1.00  0.00            
ATOM      8  O2  ACD     1      34.060   0.380  33.150  1.00  0.00            
ATOM      9  C3  ACD     1      32.940  -0.320  32.670  1.00  0.00            
ATOM     10  H5  ACD     1      33.280  -0.950  31.850  1.00  0.00            
ATOM     11  O3  ACD     1      31.960   0.620  32.150  1.00  0.00            
ATOM     12  C4  ACD     1      32.070   0.920  30.750  1.00  0.00            
ATOM     13  H6  ACD     1      32.940   0.460  30.270  1.00  0.00            
ATOM     14  C5  ACD     1      30.880   0.260  30.100  1.00  0.00            
ATOM     15  H7  ACD     1      30.010   0.790  30.520  1.00  0.00            
ATOM     16  O4  ACD     1      30.730  -1.160  30.430  1.00  0.00            
ATOM     17  H8  ACD     1      29.990  -1.610  30.030  1.00  0.00            
ATOM     18  C6  ACD     1      30.930   0.610  28.580  1.00  0.00            
ATOM     19  H9  ACD     1      31.860   0.340  28.080  1.00  0.00            
ATOM     20  O5  ACD     1      29.810   0.040  27.870  1.00  0.00            
ATOM     21  H10 ACD     1      29.000   0.330  28.300  1.00  0.00            
ATOM     22  C7  ACD     1      30.890   2.090  28.360  1.00  0.00            
ATOM     23  H11 ACD     1      30.950   2.280  27.280  1.00  0.00            
ATOM     24  O6  ACD     1      31.970   2.640  28.960  1.00  0.00            
ATOM     25  C8  ACD     1      32.110   2.470  30.390  1.00  0.00            
ATOM     26  H12 ACD     1      31.220   2.890  30.890  1.00  0.00            
ATOM     27  C9  ACD     1      33.350   3.180  30.890  1.00  0.00            
ATOM     28  H13 ACD     1      33.440   3.090  31.980  1.00  0.00            
ATOM     29  H14 ACD     1      34.240   2.830  30.340  1.00  0.00            
ATOM     30  O7  ACD     1      33.150   4.600  30.600  1.00  0.00            
ATOM     31  H15 ACD     1      32.510   4.950  31.220  1.00  0.00            
ATOM     32  O8  ACD     1      29.690   2.610  28.910  1.00  0.00            
ATOM     33  C10 ACD     1      29.070   3.690  28.350  1.00  0.00            
ATOM     34  H16 ACD     1      29.170   3.690  27.250  1.00  0.00            
ATOM     35  C11 ACD     1      27.600   3.470  28.580  1.00  0.00            
ATOM     36  H17 ACD     1      27.490   3.060  29.600  1.00  0.00            
ATOM     37  O9  ACD     1      27.040   2.500  27.690  1.00  0.00            
ATOM     38  H18 ACD     1      26.600   2.930  26.960  1.00  0.00            
ATOM     39  C12 ACD     1      26.790   4.810  28.540  1.00  0.00            
ATOM     40  H19 ACD     1      26.900   5.300  27.550  1.00  0.00            
ATOM     41  O10 ACD     1      25.440   4.560  28.930  1.00  0.00            
ATOM     42  H20 ACD     1      25.420   4.360  29.870  1.00  0.00            
ATOM     43  C13 ACD     1      27.420   5.850  29.430  1.00  0.00            
ATOM     44  H21 ACD     1      26.900   6.810  29.480  1.00  0.00            
ATOM     45  O11 ACD     1      28.680   6.140  28.840  1.00  0.00            
ATOM     46  C14 ACD     1      29.660   5.020  28.860  1.00  0.00            
ATOM     47  H22 ACD     1      30.080   4.770  29.850  1.00  0.00            
ATOM     48  C15 ACD     1      30.870   5.510  28.040  1.00  0.00            
ATOM     49  H23 ACD     1      31.070   6.510  28.440  1.00  0.00            
ATOM     50  H24 ACD     1      31.800   4.940  28.170  1.00  0.00            
ATOM     51  O12 ACD     1      30.710   5.660  26.680  1.00  0.00            
ATOM     52  H25 ACD     1      30.060   6.340  26.490  1.00  0.00            
ATOM     53  O13 ACD     1      27.490   5.460  30.770  1.00  0.00            
ATOM     54  C16 ACD     1      26.560   5.990  31.690  1.00  0.00            
ATOM     55  H26 ACD     1      25.680   6.460  31.240  1.00  0.00            
ATOM     56  C17 ACD     1      26.060   4.780  32.520  1.00  0.00            
ATOM     57  H27 ACD     1      26.960   4.260  32.870  1.00  0.00            
ATOM     58  O14 ACD     1      25.270   3.810  31.800  1.00  0.00            
ATOM     59  H28 ACD     1      24.990   3.120  32.410  1.00  0.00            
ATOM     60  C18 ACD     1      25.220   5.240  33.690  1.00  0.00            
ATOM     61  H29 ACD     1      24.300   5.710  33.330  1.00  0.00            
ATOM     62  O15 ACD     1      24.910   4.290  34.640  1.00  0.00            
ATOM     63  H30 ACD     1      25.400   4.570  35.420  1.00  0.00            
ATOM     64  C19 ACD     1      26.060   6.260  34.550  1.00  0.00            
ATOM     65  H31 ACD     1      25.400   6.480  35.390  1.00  0.00            
ATOM     66  O16 ACD     1      26.430   7.320  33.780  1.00  0.00            
ATOM     67  C20 ACD     1      27.260   6.980  32.630  1.00  0.00            
ATOM     68  H32 ACD     1      28.240   6.680  33.030  1.00  0.00            
ATOM     69  C21 ACD     1      27.620   8.300  31.940  1.00  0.00            
ATOM     70  H33 ACD     1      28.210   8.090  31.040  1.00  0.00            
ATOM     71  H34 ACD     1      26.680   8.830  31.730  1.00  0.00            
ATOM     72  O17 ACD     1      28.470   9.030  32.750  1.00  0.00            
ATOM     73  H35 ACD     1      28.170   8.970  33.670  1.00  0.00            
ATOM     74  O18 ACD     1      27.190   5.590  35.060  1.00  0.00            
ATOM     75  C22 ACD     1      27.600   6.050  36.330  1.00  0.00            
ATOM     76  H36 ACD     1      27.010   6.930  36.600  1.00  0.00            
ATOM     77  C23 ACD     1      27.300   4.940  37.280  1.00  0.00            
ATOM     78  H37 ACD     1      27.850   4.070  36.910  1.00  0.00            
ATOM     79  O19 ACD     1      25.950   4.720  37.440  1.00  0.00            
ATOM     80  H38 ACD     1      25.860   3.970  38.030  1.00  0.00            
ATOM     81  C24 ACD     1      27.960   5.220  38.650  1.00  0.00            
ATOM     82  H39 ACD     1      27.440   6.100  39.050  1.00  0.00            
ATOM     83  O20 ACD     1      27.810   4.130  39.520  1.00  0.00            
ATOM     84  H40 ACD     1      28.560   3.610  39.230  1.00  0.00            
ATOM     85  C25 ACD     1      29.470   5.390  38.510  1.00  0.00            
ATOM     86  H41 ACD     1      29.970   5.720  39.420  1.00  0.00            
ATOM     87  O21 ACD     1      29.660   6.430  37.530  1.00  0.00            
ATOM     88  C26 ACD     1      29.140   6.280  36.230  1.00  0.00            
ATOM     89  H42 ACD     1      29.610   5.460  35.670  1.00  0.00            
ATOM     90  C27 ACD     1      29.670   7.450  35.460  1.00  0.00            
ATOM     91  H43 ACD     1      30.740   7.480  35.690  1.00  0.00            
ATOM     92  H44 ACD     1      29.670   7.220  34.380  1.00  0.00            
ATOM     93  O22 ACD     1      28.950   8.680  35.600  1.00  0.00            
ATOM     94  H45 ACD     1      29.650   9.330  35.510  1.00  0.00            
ATOM     95  O23 ACD     1      30.020   4.140  38.020  1.00  0.00            
ATOM     96  C28 ACD     1      31.360   3.870  38.390  1.00  0.00            
ATOM     97  H46 ACD     1      31.550   4.390  39.340  1.00  0.00            
ATOM     98  C29 ACD     1      32.280   4.340  37.260  1.00  0.00            
ATOM     99  H47 ACD     1      31.810   4.290  36.270  1.00  0.00            
ATOM    100  O24 ACD     1      33.500   3.530  37.290  1.00  0.00            
ATOM    101  C30 ACD     1      32.730   5.780  37.330  1.00  0.00            
ATOM    102  H48 ACD     1      33.590   5.720  36.650  1.00  0.00            
ATOM    103  H49 ACD     1      32.030   6.450  36.810  1.00  0.00            
ATOM    104  O25 ACD     1      33.050   6.290  38.620  1.00  0.00            
ATOM    105  H50 ACD     1      33.890   5.900  38.860  1.00  0.00            
ATOM    106  C31 ACD     1      31.340   2.350  38.670  1.00  0.00            
ATOM    107  H51 ACD     1      30.630   1.850  38.000  1.00  0.00            
ATOM    108  O26 ACD     1      30.920   2.110  40.020  1.00  0.00            
ATOM    109  H52 ACD     1      31.480   1.420  40.400  1.00  0.00            
ATOM    110  C32 ACD     1      32.740   1.690  38.500  1.00  0.00            
ATOM    111  H53 ACD     1      33.470   2.130  39.190  1.00  0.00            
ATOM    112  O27 ACD     1      32.610   0.270  38.470  1.00  0.00            
ATOM    113  H54 ACD     1      32.050   0.130  37.700  1.00  0.00            
ATOM    114  C33 ACD     1      33.370   2.140  37.270  1.00  0.00            
ATOM    115  H55 ACD     1      34.360   1.690  37.190  1.00  0.00            
ATOM    116  O28 ACD     1      32.580   1.760  36.200  1.00  0.00            
ATOM    117  C34 ACD     1      33.140   0.680  35.380  1.00  0.00            
ATOM    118  H56 ACD     1      33.960   0.080  35.800  1.00  0.00            
ATOM    119  C35 ACD     1      32.020  -0.240  35.010  1.00  0.00            
ATOM    120  H57 ACD     1      31.120   0.300  34.690  1.00  0.00            
ATOM    121  O29 ACD     1      31.690  -1.080  36.120  1.00  0.00            
ATOM    122  H58 ACD     1      32.040  -1.940  35.910  1.00  0.00            
ATOM    123  C36 ACD     1      32.360  -1.140  33.790  1.00  0.00            
ATOM    124  H59 ACD     1      33.140  -1.880  34.040  1.00  0.00            
ATOM    125  O30 ACD     1      31.300  -1.810  33.230  1.00  0.00            
ATOM    126  H60 ACD     1      31.080  -1.420  32.380  1.00  0.00            
ATOM    127  O1  GB6     2      26.300  -0.860  33.900  1.00  0.00            
ATOM    128  C1  GB6     2      27.220   0.090  33.880  1.00  0.00            
ATOM    129  C2  GB6     2      27.590   0.730  32.660  1.00  0.00            
ATOM    130  C3  GB6     2      28.440   1.840  32.550  1.00  0.00            
ATOM    131  C4  GB6     2      29.010   2.220  33.750  1.00  0.00            
ATOM    132  C5  GB6     2      30.000   3.330  33.740  1.00  0.00            
ATOM    133  C6  GB6     2      30.090   4.340  32.850  1.00  0.00            
ATOM    134  C7  GB6     2      31.080   5.420  32.780  1.00  0.00            
ATOM    135  C8  GB6     2      30.830   6.410  31.920  1.00  0.00            
ATOM    136  C9  GB6     2      31.750   7.490  31.770  1.00  0.00            
ATOM    137  O2  GB6     2      31.440   8.520  30.990  1.00  0.00            
ATOM    138  C10 GB6     2      32.970   7.400  32.380  1.00  0.00            
ATOM    139  C11 GB6     2      33.200   6.400  33.290  1.00  0.00            
ATOM    140  O3  GB6     2      34.360   6.360  33.970  1.00  0.00            
ATOM    141  C12 GB6     2      32.260   5.380  33.510  1.00  0.00            
ATOM    142  C13 GB6     2      28.680   1.630  34.970  1.00  0.00            
ATOM    143  C14 GB6     2      27.750   0.560  35.080  1.00  0.00            
ATOM    144  H1  GB6     2      26.140  -1.070  34.830  1.00  0.00            
ATOM    145  H2  GB6     2      27.140   0.270  31.780  1.00  0.00            
ATOM    146  H3  GB6     2      28.720   2.300  31.610  1.00  0.00            
ATOM    147  H4  GB6     2      30.760   3.290  34.520  1.00  0.00            
ATOM    148  H5  GB6     2      29.270   4.430  32.140  1.00  0.00            
ATOM    149  H6  GB6     2      29.890   6.540  31.390  1.00  0.00            
ATOM    150  H7  GB6     2      32.230   9.070  30.920  1.00  0.00            
ATOM    151  H8  GB6     2      33.720   8.170  32.230  1.00  0.00            
ATOM    152  H9  GB6     2      34.770   7.190  33.660  1.00  0.00            
ATOM    153  H10 GB6     2      32.440   4.580  34.230  1.00  0.00            
ATOM    154  H11 GB6     2      29.070   2.060  35.890  1.00  0.00            
ATOM    155  H12 GB6     2      27.510   0.100  36.040  1.00  0.00            
TER
ENDMDL
MODEL        1
ATOM      1  H1  ACD     1      24.710  10.780  39.160  1.00  0.00            
ATOM      2  O1  ACD     1      24.500  10.550  40.070  1.00  0.00            
ATOM      3  C1  ACD     1      25.350   9.380  40.380  1.00  0.00            
ATOM      4  H2  ACD     1      26.040   9.140  39.560  1.00  0.00            
ATOM      5  H3  ACD     1      24.740   8.470  40.350  1.00  0.00            
ATOM      6  C2  ACD     1      26.180   9.440  41.620  1.00  0.00            
ATOM      7  H4  ACD     1      26.930  10.240  41.540  1.00  0.00            
ATOM      8  O2  ACD     1      25.350   9.730  42.690  1.00  0.00            
ATOM      9  C3  ACD     1      25.860   9.820  43.980  1.00  0.00            
ATOM     10  H5  ACD     1      25.100  10.080  44.730  1.00  0.00            
ATOM     11  O3  ACD     1      26.870  10.930  44.000  1.00  0.00            
ATOM     12  C4  ACD     1      26.590  12.080  44.700  1.00  0.00            
ATOM     13  H6  ACD     1      25.890  11.920  45.530  1.00  0.00            
ATOM     14  C5  ACD     1      27.900  12.440  45.430  1.00  0.00            
ATOM     15  H7  ACD     1      28.820  12.380  44.830  1.00  0.00            
ATOM     16  O4  ACD     1      27.970  11.440  46.540  1.00  0.00            
ATOM     17  H8  ACD     1      28.730  11.720  47.060  1.00  0.00            
ATOM     18  C6  ACD     1      27.780  13.850  46.000  1.00  0.00            
ATOM     19  H9  ACD     1      26.920  13.950  46.670  1.00  0.00            
ATOM     20  O5  ACD     1      28.910  14.260  46.710  1.00  0.00            
ATOM     21  H10 ACD     1      29.590  14.210  46.030  1.00  0.00            
ATOM     22  C7  ACD     1      27.500  14.810  44.900  1.00  0.00            
ATOM     23  H11 ACD     1      27.480  15.810  45.340  1.00  0.00            
ATOM     24  O6  ACD     1      26.230  14.570  44.370  1.00  0.00            
ATOM     25  C8  ACD     1      26.090  13.240  43.800  1.00  0.00            
ATOM     26  H12 ACD     1      26.640  13.210  42.850  1.00  0.00            
ATOM     27  C9  ACD     1      24.540  13.050  43.370  1.00  0.00            
ATOM     28  H13 ACD     1      24.340  12.060  42.950  1.00  0.00            
ATOM     29  H14 ACD     1      24.010  13.020  44.340  1.00  0.00            
ATOM     30  O7  ACD     1      24.080  14.060  42.540  1.00  0.00            
ATOM     31  H15 ACD     1      24.550  14.120  41.710  1.00  0.00            
ATOM     32  O8  ACD     1      28.470  14.610  43.860  1.00  0.00            
ATOM     33  C10 ACD     1      29.430  15.600  43.600  1.00  0.00            
ATOM     34  H16 ACD     1      29.430  16.380  44.370  1.00  0.00            
ATOM     35  C11 ACD     1      30.820  14.970  43.570  1.00  0.00            
ATOM     36  H17 ACD     1      30.840  14.080  42.920  1.00  0.00            
ATOM     37  O9  ACD     1      31.300  14.630  44.860  1.00  0.00            
ATOM     38  H18 ACD     1      32.200  14.300  44.860  1.00  0.00            
ATOM     39  C12 ACD     1      31.870  15.940  42.950  1.00  0.00            
ATOM     40  H19 ACD     1      31.980  16.790  43.640  1.00  0.00            
ATOM     41  O10 ACD     1      33.150  15.350  42.680  1.00  0.00            
ATOM     42  H20 ACD     1      33.280  15.210  41.740  1.00  0.00            
ATOM     43  C13 ACD     1      31.380  16.470  41.630  1.00  0.00            
ATOM     44  H21 ACD     1      32.130  17.230  41.390  1.00  0.00            
ATOM     45  O11 ACD     1      30.140  17.140  41.780  1.00  0.00            
ATOM     46  C14 ACD     1      29.020  16.350  42.300  1.00  0.00            
ATOM     47  H22 ACD     1      28.820  15.630  41.500  1.00  0.00            
ATOM     48  C15 ACD     1      27.810  17.250  42.630  1.00  0.00            
ATOM     49  H23 ACD     1      26.950  16.690  43.010  1.00  0.00            
ATOM     50  H24 ACD     1      28.100  17.970  43.410  1.00  0.00            
ATOM     51  O12 ACD     1      27.410  17.930  41.460  1.00  0.00            
ATOM     52  H25 ACD     1      26.930  18.690  41.770  1.00  0.00            
ATOM     53  O13 ACD     1      31.240  15.420  40.650  1.00  0.00            
ATOM     54  C16 ACD     1      31.630  15.840  39.390  1.00  0.00            
ATOM     55  H26 ACD     1      31.830  16.910  39.300  1.00  0.00            
ATOM     56  C17 ACD     1      32.960  15.070  39.100  1.00  0.00            
ATOM     57  H27 ACD     1      32.960  14.080  39.580  1.00  0.00            
ATOM     58  O14 ACD     1      34.040  15.730  39.870  1.00  0.00            
ATOM     59  H28 ACD     1      34.370  16.510  39.410  1.00  0.00            
ATOM     60  C18 ACD     1      33.280  14.840  37.620  1.00  0.00            
ATOM     61  H29 ACD     1      33.400  15.770  37.050  1.00  0.00            
ATOM     62  O15 ACD     1      34.450  14.080  37.380  1.00  0.00            
ATOM     63  H30 ACD     1      34.200  13.170  37.200  1.00  0.00            
ATOM     64  C19 ACD     1      32.100  14.140  36.950  1.00  0.00            
ATOM     65  H31 ACD     1      32.360  13.980  35.890  1.00  0.00            
ATOM     66  O16 ACD     1      30.990  15.040  37.030  1.00  0.00            
ATOM     67  C20 ACD     1      30.520  15.400  38.400  1.00  0.00            
ATOM     68  H32 ACD     1      30.030  14.510  38.830  1.00  0.00            
ATOM     69  C21 ACD     1      29.500  16.510  38.350  1.00  0.00            
ATOM     70  H33 ACD     1      29.260  16.730  39.400  1.00  0.00            
ATOM     71  H34 ACD     1      29.900  17.390  37.830  1.00  0.00            
ATOM     72  O17 ACD     1      28.300  16.060  37.730  1.00  0.00            
ATOM     73  H35 ACD     1      27.620  16.650  38.070  1.00  0.00            
ATOM     74  O18 ACD     1      31.830  12.880  37.570  1.00  0.00            
ATOM     75  C22 ACD     1      31.920  11.600  36.840  1.00  0.00            
ATOM     76  H36 ACD     1      32.380  11.830  35.860  1.00  0.00            
ATOM     77  C23 ACD     1      32.860  10.680  37.620  1.00  0.00            
ATOM     78  H37 ACD     1      32.410  10.550  38.610  1.00  0.00            
ATOM     79  O19 ACD     1      34.130  11.330  37.800  1.00  0.00            
ATOM     80  H38 ACD     1      34.640  10.950  38.520  1.00  0.00            
ATOM     81  C24 ACD     1      32.910   9.230  37.040  1.00  0.00            
ATOM     82  H39 ACD     1      33.550   9.140  36.160  1.00  0.00            
ATOM     83  O20 ACD     1      33.550   8.390  38.060  1.00  0.00            
ATOM     84  H40 ACD     1      32.800   8.140  38.620  1.00  0.00            
ATOM     85  C25 ACD     1      31.470   8.740  36.690  1.00  0.00            
ATOM     86  H41 ACD     1      31.520   7.810  36.110  1.00  0.00            
ATOM     87  O21 ACD     1      30.770   9.780  35.970  1.00  0.00            
ATOM     88  C26 ACD     1      30.590  10.980  36.700  1.00  0.00            
ATOM     89  H42 ACD     1      30.130  10.850  37.680  1.00  0.00            
ATOM     90  C27 ACD     1      29.670  11.930  35.970  1.00  0.00            
ATOM     91  H43 ACD     1      28.680  11.460  35.950  1.00  0.00            
ATOM     92  H44 ACD     1      29.670  12.850  36.560  1.00  0.00            
ATOM     93  O22 ACD     1      30.100  12.050  34.580  1.00  0.00            
ATOM     94  H45 ACD     1      29.950  11.180  34.190  1.00  0.00            
ATOM     95  O23 ACD     1      30.940   8.470  37.980  1.00  0.00            
ATOM     96  C28 ACD     1      29.980   7.390  38.180  1.00  0.00            
ATOM     97  H46 ACD     1      30.010   6.700  37.330  1.00  0.00            
ATOM     98  C29 ACD     1      28.520   7.940  38.220  1.00  0.00            
ATOM     99  H47 ACD     1      28.530   8.910  38.720  1.00  0.00            
ATOM    100  O24 ACD     1      27.650   7.030  38.820  1.00  0.00            
ATOM    101  C30 ACD     1      27.900   8.280  36.900  1.00  0.00            
ATOM    102  H48 ACD     1      28.630   8.820  36.270  1.00  0.00            
ATOM    103  H49 ACD     1      27.700   7.420  36.240  1.00  0.00            
ATOM    104  O25 ACD     1      26.800   9.170  37.020  1.00  0.00            
ATOM    105  H50 ACD     1      26.120   8.570  37.330  1.00  0.00            
ATOM    106  C31 ACD     1      30.340   6.770  39.510  1.00  0.00            
ATOM    107  H51 ACD     1      30.560   7.590  40.210  1.00  0.00            
ATOM    108  O26 ACD     1      31.560   6.080  39.420  1.00  0.00            
ATOM    109  H52 ACD     1      31.420   5.140  39.290  1.00  0.00            
ATOM    110  C32 ACD     1      29.220   5.940  40.180  1.00  0.00            
ATOM    111  H53 ACD     1      29.030   5.060  39.550  1.00  0.00            
ATOM    112  O27 ACD     1      29.360   5.460  41.530  1.00  0.00            
ATOM    113  H54 ACD     1      28.840   4.660  41.520  1.00  0.00            
ATOM    114  C33 ACD     1      27.880   6.690  40.130  1.00  0.00            
ATOM    115  H55 ACD     1      27.070   5.990  40.380  1.00  0.00            
ATOM    116  O28 ACD     1      27.950   7.930  40.990  1.00  0.00            
ATOM    117  C34 ACD     1      26.980   8.160  42.050  1.00  0.00            
ATOM    118  H56 ACD     1      26.330   7.280  42.110  1.00  0.00            
ATOM    119  C35 ACD     1      27.770   8.320  43.340  1.00  0.00            
ATOM    120  H57 ACD     1      28.460   9.160  43.300  1.00  0.00            
ATOM    121  O29 ACD     1      28.470   7.040  43.550  1.00  0.00            
ATOM    122  H58 ACD     1      28.940   6.790  42.740  1.00  0.00            
ATOM    123  C36 ACD     1      26.710   8.620  44.380  1.00  0.00            
ATOM    124  H59 ACD     1      26.030   7.760  44.420  1.00  0.00            
ATOM    125  O30 ACD     1      27.260   8.860  45.660  1.00  0.00            
ATOM    126  H60 ACD     1      27.470   9.800  45.670  1.00  0.00            
ATOM    127  O1  GB6     2      34.540  10.190  43.560  1.00  0.00            
ATOM    128  C1  GB6     2      33.490  10.380  42.720  1.00  0.00            
ATOM    129  C2  GB6     2      32.470   9.380  42.680  1.00  0.00            
ATOM    130  C3  GB6     2      31.330   9.610  42.010  1.00  0.00            
ATOM    131  C4  GB6     2      31.120  10.810  41.290  1.00  0.00            
ATOM    132  C5  GB6     2      29.820  11.100  40.660  1.00  0.00            
ATOM    133  C6  GB6     2      29.190  12.280  40.600  1.00  0.00            
ATOM    134  C7  GB6     2      27.970  12.640  39.830  1.00  0.00            
ATOM    135  C8  GB6     2      27.460  11.920  38.730  1.00  0.00            
ATOM    136  C9  GB6     2      26.420  12.430  37.990  1.00  0.00            
ATOM    137  O2  GB6     2      25.970  11.810  36.940  1.00  0.00            
ATOM    138  C10 GB6     2      25.750  13.560  38.450  1.00  0.00            
ATOM    139  C11 GB6     2      26.180  14.210  39.580  1.00  0.00            
ATOM    140  O3  GB6     2      25.350  15.120  40.120  1.00  0.00            
ATOM    141  C12 GB6     2      27.270  13.710  40.240  1.00  0.00            
ATOM    142  C13 GB6     2      32.050  11.810  41.450  1.00  0.00            
ATOM    143  C14 GB6     2      33.310  11.600  42.110  1.00  0.00            
ATOM    144  H1  GB6     2      34.540   9.240  43.770  1.00  0.00            
ATOM    145  H2  GB6     2      32.520   8.380  43.090  1.00  0.00            
ATOM    146  H3  GB6     2      30.470   8.970  42.130  1.00  0.00            
ATOM    147  H4  GB6     2      29.430  10.350  39.970  1.00  0.00            
ATOM    148  H5  GB6     2      29.600  13.030  41.270  1.00  0.00            
ATOM    149  H6  GB6     2      28.010  11.060  38.340  1.00  0.00            
ATOM    150  H7  GB6     2      26.350  10.920  36.970  1.00  0.00            
ATOM    151  H8  GB6     2      24.840  13.850  37.930  1.00  0.00            
ATOM    152  H9  GB6     2      24.590  15.210  39.510  1.00  0.00            
ATOM    153  H10 GB6     2      27.540  14.240  41.150  1.00  0.00            
ATOM    154  H11 GB6     2      31.930  12.710  40.850  1.00  0.00            
ATOM    155  H12 GB6     2      34.150  12.280  42.090  1.00  0.00            
TER
ENDMDL
MODEL        1
ATOM      1  H1  ACD     1      27.160   6.720  12.340  1.00  0.00            
ATOM      2  O1  ACD     1      27.110   5.780  12.560  1.00  0.00            
ATOM      3  C1  ACD     1      25.960   5.630  13.410  1.00  0.00            
ATOM      4  H2  ACD     1      25.010   5.480  12.870  1.00  0.00            
ATOM      5  H3  ACD     1      25.900   6.520  14.040  1.00  0.00            
ATOM      6  C2  ACD     1      26.030   4.340  14.230  1.00  0.00            
ATOM      7  H4  ACD     1      25.210   4.360  14.950  1.00  0.00            
ATOM      8  O2  ACD     1      25.940   3.140  13.430  1.00  0.00            
ATOM      9  C3  ACD     1      25.870   1.940  14.210  1.00  0.00            
ATOM     10  H5  ACD     1      25.750   1.120  13.490  1.00  0.00            
ATOM     11  O3  ACD     1      24.710   1.880  15.020  1.00  0.00            
ATOM     12  C4  ACD     1      23.470   1.360  14.520  1.00  0.00            
ATOM     13  H6  ACD     1      23.780   0.460  13.970  1.00  0.00            
ATOM     14  C5  ACD     1      22.580   0.900  15.680  1.00  0.00            
ATOM     15  H7  ACD     1      22.620   1.680  16.450  1.00  0.00            
ATOM     16  O4  ACD     1      22.950  -0.370  16.150  1.00  0.00            
ATOM     17  H8  ACD     1      22.250  -0.760  16.690  1.00  0.00            
ATOM     18  C6  ACD     1      21.120   0.900  15.190  1.00  0.00            
ATOM     19  H9  ACD     1      21.080   0.040  14.520  1.00  0.00            
ATOM     20  O5  ACD     1      20.270   0.520  16.260  1.00  0.00            
ATOM     21  H10 ACD     1      20.370   1.190  16.940  1.00  0.00            
ATOM     22  C7  ACD     1      20.680   2.160  14.550  1.00  0.00            
ATOM     23  H11 ACD     1      19.680   2.060  14.120  1.00  0.00            
ATOM     24  O6  ACD     1      21.490   2.490  13.440  1.00  0.00            
ATOM     25  C8  ACD     1      22.920   2.380  13.520  1.00  0.00            
ATOM     26  H12 ACD     1      23.270   3.330  13.930  1.00  0.00            
ATOM     27  C9  ACD     1      23.450   2.250  12.070  1.00  0.00            
ATOM     28  H13 ACD     1      24.520   2.020  12.000  1.00  0.00            
ATOM     29  H14 ACD     1      22.860   1.410  11.680  1.00  0.00            
ATOM     30  O7  ACD     1      23.160   3.320  11.220  1.00  0.00            
ATOM     31  H15 ACD     1      23.850   3.390  10.560  1.00  0.00            
ATOM     32  O8  ACD     1      20.830   3.270  15.390  1.00  0.00            
ATOM     33  C10 ACD     1      19.690   3.770  16.090  1.00  0.00            
ATOM     34  H16 ACD     1      18.760   3.210  15.920  1.00  0.00            
ATOM     35  C11 ACD     1      20.030   3.720  17.590  1.00  0.00            
ATOM     36  H17 ACD     1      20.980   4.260  17.690  1.00  0.00            
ATOM     37  O9  ACD     1      20.190   2.380  18.080  1.00  0.00            
ATOM     38  H18 ACD     1      20.660   2.410  18.910  1.00  0.00            
ATOM     39  C12 ACD     1      18.980   4.500  18.350  1.00  0.00            
ATOM     40  H19 ACD     1      18.020   4.110  17.990  1.00  0.00            
ATOM     41  O10 ACD     1      19.080   4.370  19.750  1.00  0.00            
ATOM     42  H20 ACD     1      19.730   4.980  20.100  1.00  0.00            
ATOM     43  C13 ACD     1      19.070   5.960  17.930  1.00  0.00            
ATOM     44  H21 ACD     1      18.330   6.580  18.440  1.00  0.00            
ATOM     45  O11 ACD     1      18.690   5.940  16.500  1.00  0.00            
ATOM     46  C14 ACD     1      19.570   5.200  15.640  1.00  0.00            
ATOM     47  H22 ACD     1      20.480   5.750  15.380  1.00  0.00            
ATOM     48  C15 ACD     1      18.860   5.270  14.330  1.00  0.00            
ATOM     49  H23 ACD     1      19.310   4.460  13.740  1.00  0.00            
ATOM     50  H24 ACD     1      17.830   4.960  14.510  1.00  0.00            
ATOM     51  O12 ACD     1      18.920   6.540  13.680  1.00  0.00            
ATOM     52  H25 ACD     1      18.270   7.080  14.140  1.00  0.00            
ATOM     53  O13 ACD     1      20.320   6.600  18.170  1.00  0.00            
ATOM     54  C16 ACD     1      20.320   7.860  18.780  1.00  0.00            
ATOM     55  H26 ACD     1      19.280   8.220  18.760  1.00  0.00            
ATOM     56  C17 ACD     1      20.950   7.830  20.210  1.00  0.00            
ATOM     57  H27 ACD     1      21.990   7.470  20.150  1.00  0.00            
ATOM     58  O14 ACD     1      20.130   7.050  21.080  1.00  0.00            
ATOM     59  H28 ACD     1      20.530   6.850  21.940  1.00  0.00            
ATOM     60  C18 ACD     1      20.980   9.280  20.750  1.00  0.00            
ATOM     61  H29 ACD     1      19.920   9.550  20.780  1.00  0.00            
ATOM     62  O15 ACD     1      21.640   9.510  21.980  1.00  0.00            
ATOM     63  H30 ACD     1      22.420   8.950  22.010  1.00  0.00            
ATOM     64  C19 ACD     1      21.720  10.190  19.740  1.00  0.00            
ATOM     65  H31 ACD     1      21.830  11.210  20.140  1.00  0.00            
ATOM     66  O16 ACD     1      21.090  10.120  18.500  1.00  0.00            
ATOM     67  C20 ACD     1      21.140   8.790  17.860  1.00  0.00            
ATOM     68  H32 ACD     1      22.160   8.410  17.760  1.00  0.00            
ATOM     69  C21 ACD     1      20.440   8.880  16.440  1.00  0.00            
ATOM     70  H33 ACD     1      21.040   9.550  15.810  1.00  0.00            
ATOM     71  H34 ACD     1      20.370   7.870  16.040  1.00  0.00            
ATOM     72  O17 ACD     1      19.160   9.430  16.520  1.00  0.00            
ATOM     73  H35 ACD     1      18.850   9.740  15.670  1.00  0.00            
ATOM     74  O18 ACD     1      23.010   9.670  19.670  1.00  0.00            
ATOM     75  C22 ACD     1      24.120  10.580  19.840  1.00  0.00            
ATOM     76  H36 ACD     1      23.850  11.450  20.450  1.00  0.00            
ATOM     77  C23 ACD     1      25.180   9.870  20.660  1.00  0.00            
ATOM     78  H37 ACD     1      25.240   8.850  20.250  1.00  0.00            
ATOM     79  O19 ACD     1      24.790   9.780  22.080  1.00  0.00            
ATOM     80  H38 ACD     1      24.590  10.680  22.370  1.00  0.00            
ATOM     81  C24 ACD     1      26.600  10.270  20.390  1.00  0.00            
ATOM     82  H39 ACD     1      26.710  11.250  20.890  1.00  0.00            
ATOM     83  O20 ACD     1      27.540   9.380  21.030  1.00  0.00            
ATOM     84  H40 ACD     1      27.500   9.710  21.930  1.00  0.00            
ATOM     85  C25 ACD     1      26.870  10.360  18.920  1.00  0.00            
ATOM     86  H41 ACD     1      27.870  10.800  18.810  1.00  0.00            
ATOM     87  O21 ACD     1      26.020  11.310  18.320  1.00  0.00            
ATOM     88  C26 ACD     1      24.720  10.890  18.470  1.00  0.00            
ATOM     89  H42 ACD     1      24.630   9.930  17.940  1.00  0.00            
ATOM     90  C27 ACD     1      23.930  11.980  17.750  1.00  0.00            
ATOM     91  H43 ACD     1      24.440  12.320  16.840  1.00  0.00            
ATOM     92  H44 ACD     1      22.950  11.570  17.460  1.00  0.00            
ATOM     93  O22 ACD     1      23.800  13.070  18.620  1.00  0.00            
ATOM     94  H45 ACD     1      24.640  13.500  18.780  1.00  0.00            
ATOM     95  O23 ACD     1      26.760   9.110  18.260  1.00  0.00            
ATOM     96  C28 ACD     1      27.670   8.640  17.310  1.00  0.00            
ATOM     97  H46 ACD     1      28.450   9.400  17.160  1.00  0.00            
ATOM     98  C29 ACD     1      26.890   8.350  16.040  1.00  0.00            
ATOM     99  H47 ACD     1      25.990   7.750  16.160  1.00  0.00            
ATOM    100  O24 ACD     1      27.810   7.750  15.180  1.00  0.00            
ATOM    101  C30 ACD     1      26.570   9.650  15.440  1.00  0.00            
ATOM    102  H48 ACD     1      26.050  10.370  16.080  1.00  0.00            
ATOM    103  H49 ACD     1      27.510  10.110  15.120  1.00  0.00            
ATOM    104  O25 ACD     1      25.750   9.640  14.270  1.00  0.00            
ATOM    105  H50 ACD     1      25.430  10.550  14.220  1.00  0.00            
ATOM    106  C31 ACD     1      28.380   7.370  17.880  1.00  0.00            
ATOM    107  H51 ACD     1      27.680   6.590  18.210  1.00  0.00            
ATOM    108  O26 ACD     1      29.170   7.670  19.060  1.00  0.00            
ATOM    109  H52 ACD     1      28.560   7.620  19.800  1.00  0.00            
ATOM    110  C32 ACD     1      29.260   6.690  16.880  1.00  0.00            
ATOM    111  H53 ACD     1      30.080   7.350  16.570  1.00  0.00            
ATOM    112  O27 ACD     1      29.800   5.430  17.380  1.00  0.00            
ATOM    113  H54 ACD     1      30.160   5.710  18.230  1.00  0.00            
ATOM    114  C33 ACD     1      28.430   6.500  15.620  1.00  0.00            
ATOM    115  H55 ACD     1      29.020   6.040  14.820  1.00  0.00            
ATOM    116  O28 ACD     1      27.410   5.460  15.860  1.00  0.00            
ATOM    117  C34 ACD     1      27.350   4.300  14.990  1.00  0.00            
ATOM    118  H56 ACD     1      28.180   4.380  14.260  1.00  0.00            
ATOM    119  C35 ACD     1      27.570   3.040  15.840  1.00  0.00            
ATOM    120  H57 ACD     1      26.930   3.120  16.730  1.00  0.00            
ATOM    121  O29 ACD     1      28.950   3.020  16.370  1.00  0.00            
ATOM    122  H58 ACD     1      29.200   3.820  16.840  1.00  0.00            
ATOM    123  C36 ACD     1      27.100   1.770  15.130  1.00  0.00            
ATOM    124  H59 ACD     1      27.900   1.450  14.450  1.00  0.00            
ATOM    125  O30 ACD     1      26.810   0.680  15.990  1.00  0.00            
ATOM    126  H60 ACD     1      25.850   0.620  15.880  1.00  0.00            
ATOM    127  O1  GB6     2      25.660   3.680  19.930  1.00  0.00            
ATOM    128  C1  GB6     2      25.000   4.450  19.020  1.00  0.00            
ATOM    129  C2  GB6     2      25.050   5.850  19.160  1.00  0.00            
ATOM    130  C3  GB6     2      24.420   6.680  18.200  1.00  0.00            
ATOM    131  C4  GB6     2      23.830   6.060  17.040  1.00  0.00            
ATOM    132  C5  GB6     2      23.510   6.900  15.860  1.00  0.00            
ATOM    133  C6  GB6     2      22.880   6.530  14.690  1.00  0.00            
ATOM    134  C7  GB6     2      22.670   7.210  13.430  1.00  0.00            
ATOM    135  C8  GB6     2      22.860   8.550  13.130  1.00  0.00            
ATOM    136  C9  GB6     2      22.760   9.100  11.900  1.00  0.00            
ATOM    137  O2  GB6     2      22.860  10.450  11.850  1.00  0.00            
ATOM    138  C10 GB6     2      22.420   8.250  10.860  1.00  0.00            
ATOM    139  C11 GB6     2      22.150   6.890  11.050  1.00  0.00            
ATOM    140  O3  GB6     2      21.950   6.080  10.050  1.00  0.00            
ATOM    141  C12 GB6     2      22.400   6.400  12.340  1.00  0.00            
ATOM    142  C13 GB6     2      23.770   4.670  16.940  1.00  0.00            
ATOM    143  C14 GB6     2      24.320   3.860  17.900  1.00  0.00            
ATOM    144  H1  GB6     2      26.330   4.310  20.230  1.00  0.00            
ATOM    145  H2  GB6     2      25.590   6.150  20.050  1.00  0.00            
ATOM    146  H3  GB6     2      24.430   7.760  18.250  1.00  0.00            
ATOM    147  H4  GB6     2      23.960   7.890  15.950  1.00  0.00            
ATOM    148  H5  GB6     2      22.560   5.490  14.580  1.00  0.00            
ATOM    149  H6  GB6     2      23.190   9.170  13.960  1.00  0.00            
ATOM    150  H7  GB6     2      23.120  10.720  10.950  1.00  0.00            
ATOM    151  H8  GB6     2      22.260   8.650   9.860  1.00  0.00            
ATOM    152  H9  GB6     2      21.750   6.680   9.310  1.00  0.00            
ATOM    153  H10 GB6     2      22.280   5.330  12.450  1.00  0.00            
ATOM    154  H11 GB6     2      23.220   4.190  16.140  1.00  0.00            
ATOM    155  H12 GB6     2      24.380   2.780  17.800  1.00  0.00            
TER
ENDMDL
MODEL        1
ATOM      1  H1  ACD     1      31.210   4.770  33.410  1.00  0.00            
ATOM      2  O1  ACD     1      31.020   4.220  34.180  1.00  0.00            
ATOM      3  C1  ACD     1      31.890   3.040  34.290  1.00  0.00            
ATOM      4  H2  ACD     1      31.880   2.510  33.330  1.00  0.00            
ATOM      5  H3  ACD     1      31.700   2.380  35.150  1.00  0.00            
ATOM      6  C2  ACD     1      33.320   3.540  34.470  1.00  0.00            
ATOM      7  H4  ACD     1      33.460   4.380  33.780  1.00  0.00            
ATOM      8  O2  ACD     1      33.430   4.090  35.770  1.00  0.00            
ATOM      9  C3  ACD     1      34.680   4.670  36.150  1.00  0.00            
ATOM     10  H5  ACD     1      34.460   5.070  37.150  1.00  0.00            
ATOM     11  O3  ACD     1      34.910   5.720  35.220  1.00  0.00            
ATOM     12  C4  ACD     1      34.880   7.060  35.610  1.00  0.00            
ATOM     13  H6  ACD     1      34.300   7.210  36.530  1.00  0.00            
ATOM     14  C5  ACD     1      36.320   7.630  35.890  1.00  0.00            
ATOM     15  H7  ACD     1      36.870   7.560  34.940  1.00  0.00            
ATOM     16  O4  ACD     1      36.900   6.910  36.970  1.00  0.00            
ATOM     17  H8  ACD     1      37.750   7.320  37.150  1.00  0.00            
ATOM     18  C6  ACD     1      36.380   9.130  36.050  1.00  0.00            
ATOM     19  H9  ACD     1      35.890   9.320  37.020  1.00  0.00            
ATOM     20  O5  ACD     1      37.790   9.540  36.080  1.00  0.00            
ATOM     21  H10 ACD     1      38.310   8.880  36.550  1.00  0.00            
ATOM     22  C7  ACD     1      35.560   9.860  34.960  1.00  0.00            
ATOM     23  H11 ACD     1      35.510  10.930  35.160  1.00  0.00            
ATOM     24  O6  ACD     1      34.250   9.270  34.850  1.00  0.00            
ATOM     25  C8  ACD     1      34.170   7.920  34.510  1.00  0.00            
ATOM     26  H12 ACD     1      34.660   7.640  33.570  1.00  0.00            
ATOM     27  C9  ACD     1      32.680   7.720  34.200  1.00  0.00            
ATOM     28  H13 ACD     1      32.300   8.400  33.430  1.00  0.00            
ATOM     29  H14 ACD     1      32.540   6.720  33.760  1.00  0.00            
ATOM     30  O7  ACD     1      31.820   7.920  35.360  1.00  0.00            
ATOM     31  H15 ACD     1      32.150   8.780  35.640  1.00  0.00            
ATOM     32  O8  ACD     1      36.200   9.630  33.700  1.00  0.00            
ATOM     33  C10 ACD     1      36.470  10.800  32.980  1.00  0.00            
ATOM     34  H16 ACD     1      36.140  11.770  33.380  1.00  0.00            
ATOM     35  C11 ACD     1      37.990  10.690  32.860  1.00  0.00            
ATOM     36  H17 ACD     1      38.230   9.630  32.680  1.00  0.00            
ATOM     37  O9  ACD     1      38.640  11.110  34.070  1.00  0.00            
ATOM     38  H18 ACD     1      38.120  10.660  34.750  1.00  0.00            
ATOM     39  C12 ACD     1      38.490  11.420  31.580  1.00  0.00            
ATOM     40  H19 ACD     1      38.350  12.490  31.820  1.00  0.00            
ATOM     41  O10 ACD     1      39.900  11.110  31.270  1.00  0.00            
ATOM     42  H20 ACD     1      39.940  10.330  30.720  1.00  0.00            
ATOM     43  C13 ACD     1      37.680  10.960  30.410  1.00  0.00            
ATOM     44  H21 ACD     1      38.070  11.410  29.490  1.00  0.00            
ATOM     45  O11 ACD     1      36.340  11.440  30.620  1.00  0.00            
ATOM     46  C14 ACD     1      35.690  10.620  31.590  1.00  0.00            
ATOM     47  H22 ACD     1      35.610   9.610  31.160  1.00  0.00            
ATOM     48  C15 ACD     1      34.290  11.190  31.780  1.00  0.00            
ATOM     49  H23 ACD     1      33.670  10.670  32.510  1.00  0.00            
ATOM     50  H24 ACD     1      34.300  12.240  32.090  1.00  0.00            
ATOM     51  O12 ACD     1      33.540  10.940  30.560  1.00  0.00            
ATOM     52  H25 ACD     1      34.100  11.330  29.880  1.00  0.00            
ATOM     53  O13 ACD     1      37.740   9.530  30.290  1.00  0.00            
ATOM     54  C16 ACD     1      38.330   9.020  29.060  1.00  0.00            
ATOM     55  H26 ACD     1      38.830   9.790  28.460  1.00  0.00            
ATOM     56  C17 ACD     1      39.440   8.100  29.470  1.00  0.00            
ATOM     57  H27 ACD     1      39.120   7.540  30.360  1.00  0.00            
ATOM     58  O14 ACD     1      40.590   8.820  30.020  1.00  0.00            
ATOM     59  H28 ACD     1      41.250   8.180  30.310  1.00  0.00            
ATOM     60  C18 ACD     1      39.930   7.270  28.350  1.00  0.00            
ATOM     61  H29 ACD     1      40.490   7.730  27.530  1.00  0.00            
ATOM     62  O15 ACD     1      40.860   6.360  28.920  1.00  0.00            
ATOM     63  H30 ACD     1      40.510   5.500  28.670  1.00  0.00            
ATOM     64  C19 ACD     1      38.820   6.560  27.650  1.00  0.00            
ATOM     65  H31 ACD     1      39.220   6.090  26.740  1.00  0.00            
ATOM     66  O16 ACD     1      37.830   7.500  27.270  1.00  0.00            
ATOM     67  C20 ACD     1      37.250   8.270  28.320  1.00  0.00            
ATOM     68  H32 ACD     1      36.770   7.590  29.030  1.00  0.00            
ATOM     69  C21 ACD     1      36.140   9.130  27.740  1.00  0.00            
ATOM     70  H33 ACD     1      35.760   9.810  28.510  1.00  0.00            
ATOM     71  H34 ACD     1      36.590   9.730  26.940  1.00  0.00            
ATOM     72  O17 ACD     1      35.120   8.360  27.100  1.00  0.00            
ATOM     73  H35 ACD     1      34.700   8.950  26.470  1.00  0.00            
ATOM     74  O18 ACD     1      38.200   5.580  28.500  1.00  0.00            
ATOM     75  C22 ACD     1      37.710   4.360  27.870  1.00  0.00            
ATOM     76  H36 ACD     1      37.760   4.550  26.790  1.00  0.00            
ATOM     77  C23 ACD     1      38.590   3.150  28.100  1.00  0.00            
ATOM     78  H37 ACD     1      38.650   3.120  29.200  1.00  0.00            
ATOM     79  O19 ACD     1      39.920   3.420  27.610  1.00  0.00            
ATOM     80  H38 ACD     1      40.440   2.680  27.930  1.00  0.00            
ATOM     81  C24 ACD     1      38.090   1.840  27.590  1.00  0.00            
ATOM     82  H39 ACD     1      38.060   1.940  26.500  1.00  0.00            
ATOM     83  O20 ACD     1      38.880   0.770  28.050  1.00  0.00            
ATOM     84  H40 ACD     1      38.700   0.090  27.400  1.00  0.00            
ATOM     85  C25 ACD     1      36.640   1.610  27.980  1.00  0.00            
ATOM     86  H41 ACD     1      36.200   0.770  27.420  1.00  0.00            
ATOM     87  O21 ACD     1      35.940   2.780  27.590  1.00  0.00            
ATOM     88  C26 ACD     1      36.320   3.950  28.310  1.00  0.00            
ATOM     89  H42 ACD     1      36.180   3.900  29.400  1.00  0.00            
ATOM     90  C27 ACD     1      35.370   5.130  28.060  1.00  0.00            
ATOM     91  H43 ACD     1      34.350   4.740  28.170  1.00  0.00            
ATOM     92  H44 ACD     1      35.560   5.960  28.750  1.00  0.00            
ATOM     93  O22 ACD     1      35.450   5.630  26.640  1.00  0.00            
ATOM     94  H45 ACD     1      35.190   6.550  26.700  1.00  0.00            
ATOM     95  O23 ACD     1      36.580   1.430  29.360  1.00  0.00            
ATOM     96  C28 ACD     1      35.630   0.620  30.060  1.00  0.00            
ATOM     97  H46 ACD     1      35.410  -0.300  29.490  1.00  0.00            
ATOM     98  C29 ACD     1      34.320   1.480  30.190  1.00  0.00            
ATOM     99  H47 ACD     1      34.500   2.530  30.460  1.00  0.00            
ATOM    100  O24 ACD     1      33.420   0.960  31.210  1.00  0.00            
ATOM    101  C30 ACD     1      33.440   1.370  28.960  1.00  0.00            
ATOM    102  H48 ACD     1      34.070   1.290  28.060  1.00  0.00            
ATOM    103  H49 ACD     1      32.890   0.450  29.150  1.00  0.00            
ATOM    104  O25 ACD     1      32.570   2.460  28.890  1.00  0.00            
ATOM    105  H50 ACD     1      32.270   2.530  29.800  1.00  0.00            
ATOM    106  C31 ACD     1      36.210   0.250  31.440  1.00  0.00            
ATOM    107  H51 ACD     1      36.600   1.130  31.960  1.00  0.00            
ATOM    108  O26 ACD     1      37.230  -0.730  31.350  1.00  0.00            
ATOM    109  H52 ACD     1      37.980  -0.310  30.910  1.00  0.00            
ATOM    110  C32 ACD     1      35.100  -0.220  32.370  1.00  0.00            
ATOM    111  H53 ACD     1      34.690  -1.140  31.930  1.00  0.00            
ATOM    112  O27 ACD     1      35.640  -0.460  33.670  1.00  0.00            
ATOM    113  H54 ACD     1      36.080   0.360  33.920  1.00  0.00            
ATOM    114  C33 ACD     1      34.050   0.810  32.460  1.00  0.00            
ATOM    115  H55 ACD     1      33.260   0.380  33.090  1.00  0.00            
ATOM    116  O28 ACD     1      34.480   2.110  32.960  1.00  0.00            
ATOM    117  C34 ACD     1      34.340   2.400  34.360  1.00  0.00            
ATOM    118  H56 ACD     1      33.970   1.610  35.020  1.00  0.00            
ATOM    119  C35 ACD     1      35.770   2.870  34.780  1.00  0.00            
ATOM    120  H57 ACD     1      36.000   3.610  34.000  1.00  0.00            
ATOM    121  O29 ACD     1      36.680   1.780  34.790  1.00  0.00            
ATOM    122  H58 ACD     1      37.600   2.030  34.940  1.00  0.00            
ATOM    123  C36 ACD     1      35.810   3.600  36.130  1.00  0.00            
ATOM    124  H59 ACD     1      35.530   2.810  36.840  1.00  0.00            
ATOM    125  O30 ACD     1      37.060   4.210  36.480  1.00  0.00            
ATOM    126  H60 ACD     1      37.020   5.150  36.310  1.00  0.00            
ATOM    127  O1  GB6     2      41.300   5.490  32.390  1.00  0.00            
ATOM    128  C1  GB6     2      39.950   5.370  32.360  1.00  0.00            
ATOM    129  C2  GB6     2      39.180   6.470  32.740  1.00  0.00            
ATOM    130  C3  GB6     2      37.780   6.450  32.530  1.00  0.00            
ATOM    131  C4  GB6     2      37.120   5.330  31.980  1.00  0.00            
ATOM    132  C5  GB6     2      35.670   5.290  31.640  1.00  0.00            
ATOM    133  C6  GB6     2      34.890   6.330  31.240  1.00  0.00            
ATOM    134  C7  GB6     2      33.410   6.210  30.850  1.00  0.00            
ATOM    135  C8  GB6     2      32.730   7.260  30.260  1.00  0.00            
ATOM    136  C9  GB6     2      31.350   7.200  30.000  1.00  0.00            
ATOM    137  O2  GB6     2      30.780   8.190  29.320  1.00  0.00            
ATOM    138  C10 GB6     2      30.650   6.050  30.360  1.00  0.00            
ATOM    139  C11 GB6     2      31.290   4.970  30.900  1.00  0.00            
ATOM    140  O3  GB6     2      30.540   3.880  31.180  1.00  0.00            
ATOM    141  C12 GB6     2      32.680   5.100  31.200  1.00  0.00            
ATOM    142  C13 GB6     2      37.890   4.170  31.740  1.00  0.00            
ATOM    143  C14 GB6     2      39.300   4.230  31.830  1.00  0.00            
ATOM    144  H1  GB6     2      41.610   6.150  33.030  1.00  0.00            
ATOM    145  H2  GB6     2      39.640   7.350  33.160  1.00  0.00            
ATOM    146  H3  GB6     2      37.110   7.200  32.960  1.00  0.00            
ATOM    147  H4  GB6     2      35.200   4.310  31.750  1.00  0.00            
ATOM    148  H5  GB6     2      35.260   7.350  31.150  1.00  0.00            
ATOM    149  H6  GB6     2      33.240   8.200  30.050  1.00  0.00            
ATOM    150  H7  GB6     2      29.810   8.090  29.320  1.00  0.00            
ATOM    151  H8  GB6     2      29.600   5.960  30.060  1.00  0.00            
ATOM    152  H9  GB6     2      29.660   4.060  30.800  1.00  0.00            
ATOM    153  H10 GB6     2      33.180   4.270  31.680  1.00  0.00            
ATOM    154  H11 GB6     2      37.340   3.290  31.440  1.00  0.00            
ATOM    155  H12 GB6     2      39.960   3.370  31.730  1.00  0.00            
TER
ENDMDL
MODEL        1
ATOM      1  H1  ACD     1      30.330  27.400  12.860  1.00  0.00            
ATOM      2  O1  ACD     1      30.010  28.130  12.340  1.00  0.00            
ATOM      3  C1  ACD     1      29.820  29.180  13.250  1.00  0.00            
ATOM      4  H2  ACD     1      29.090  29.930  12.900  1.00  0.00            
ATOM      5  H3  ACD     1      30.810  29.600  13.450  1.00  0.00            
ATOM      6  C2  ACD     1      29.340  28.620  14.580  1.00  0.00            
ATOM      7  H4  ACD     1      28.370  28.130  14.430  1.00  0.00            
ATOM      8  O2  ACD     1      30.270  27.630  15.060  1.00  0.00            
ATOM      9  C3  ACD     1      29.920  27.110  16.310  1.00  0.00            
ATOM     10  H5  ACD     1      30.650  26.350  16.560  1.00  0.00            
ATOM     11  O3  ACD     1      28.730  26.450  16.190  1.00  0.00            
ATOM     12  C4  ACD     1      28.870  25.060  16.150  1.00  0.00            
ATOM     13  H6  ACD     1      29.880  24.690  15.930  1.00  0.00            
ATOM     14  C5  ACD     1      28.480  24.420  17.550  1.00  0.00            
ATOM     15  H7  ACD     1      27.470  24.740  17.820  1.00  0.00            
ATOM     16  O4  ACD     1      29.320  24.880  18.490  1.00  0.00            
ATOM     17  H8  ACD     1      28.930  24.710  19.350  1.00  0.00            
ATOM     18  C6  ACD     1      28.530  22.880  17.450  1.00  0.00            
ATOM     19  H9  ACD     1      29.560  22.540  17.240  1.00  0.00            
ATOM     20  O5  ACD     1      28.060  22.130  18.590  1.00  0.00            
ATOM     21  H10 ACD     1      28.900  21.980  19.030  1.00  0.00            
ATOM     22  C7  ACD     1      27.530  22.470  16.360  1.00  0.00            
ATOM     23  H11 ACD     1      27.390  21.380  16.340  1.00  0.00            
ATOM     24  O6  ACD     1      28.030  23.030  15.100  1.00  0.00            
ATOM     25  C8  ACD     1      28.030  24.390  15.030  1.00  0.00            
ATOM     26  H12 ACD     1      26.980  24.700  15.020  1.00  0.00            
ATOM     27  C9  ACD     1      28.550  24.920  13.650  1.00  0.00            
ATOM     28  H13 ACD     1      28.180  25.950  13.560  1.00  0.00            
ATOM     29  H14 ACD     1      29.640  24.870  13.630  1.00  0.00            
ATOM     30  O7  ACD     1      28.070  24.190  12.550  1.00  0.00            
ATOM     31  H15 ACD     1      28.290  24.810  11.850  1.00  0.00            
ATOM     32  O8  ACD     1      26.290  23.120  16.690  1.00  0.00            
ATOM     33  C10 ACD     1      25.180  22.370  17.100  1.00  0.00            
ATOM     34  H16 ACD     1      25.540  21.370  17.340  1.00  0.00            
ATOM     35  C11 ACD     1      24.590  23.030  18.340  1.00  0.00            
ATOM     36  H17 ACD     1      24.520  24.110  18.160  1.00  0.00            
ATOM     37  O9  ACD     1      25.470  22.800  19.430  1.00  0.00            
ATOM     38  H18 ACD     1      26.360  22.570  19.150  1.00  0.00            
ATOM     39  C12 ACD     1      23.260  22.450  18.650  1.00  0.00            
ATOM     40  H19 ACD     1      23.310  21.360  18.790  1.00  0.00            
ATOM     41  O10 ACD     1      22.600  23.020  19.810  1.00  0.00            
ATOM     42  H20 ACD     1      22.320  23.880  19.490  1.00  0.00            
ATOM     43  C13 ACD     1      22.390  22.700  17.400  1.00  0.00            
ATOM     44  H21 ACD     1      21.450  22.160  17.560  1.00  0.00            
ATOM     45  O11 ACD     1      22.950  22.020  16.240  1.00  0.00            
ATOM     46  C14 ACD     1      24.220  22.450  15.910  1.00  0.00            
ATOM     47  H22 ACD     1      24.090  23.520  15.670  1.00  0.00            
ATOM     48  C15 ACD     1      24.780  21.790  14.610  1.00  0.00            
ATOM     49  H23 ACD     1      24.120  22.040  13.770  1.00  0.00            
ATOM     50  H24 ACD     1      25.790  22.130  14.350  1.00  0.00            
ATOM     51  O12 ACD     1      25.010  20.390  14.780  1.00  0.00            
ATOM     52  H25 ACD     1      24.700  20.080  13.920  1.00  0.00            
ATOM     53  O13 ACD     1      22.300  24.080  17.120  1.00  0.00            
ATOM     54  C16 ACD     1      21.010  24.870  17.110  1.00  0.00            
ATOM     55  H26 ACD     1      20.130  24.290  17.410  1.00  0.00            
ATOM     56  C17 ACD     1      21.270  26.080  18.030  1.00  0.00            
ATOM     57  H27 ACD     1      22.200  26.570  17.700  1.00  0.00            
ATOM     58  O14 ACD     1      21.510  25.620  19.390  1.00  0.00            
ATOM     59  H28 ACD     1      21.210  26.310  19.990  1.00  0.00            
ATOM     60  C18 ACD     1      20.140  27.040  17.890  1.00  0.00            
ATOM     61  H29 ACD     1      19.240  26.530  18.260  1.00  0.00            
ATOM     62  O15 ACD     1      20.370  28.150  18.740  1.00  0.00            
ATOM     63  H30 ACD     1      20.800  28.750  18.120  1.00  0.00            
ATOM     64  C19 ACD     1      20.030  27.500  16.420  1.00  0.00            
ATOM     65  H31 ACD     1      19.200  28.200  16.290  1.00  0.00            
ATOM     66  O16 ACD     1      19.740  26.310  15.630  1.00  0.00            
ATOM     67  C20 ACD     1      20.840  25.380  15.660  1.00  0.00            
ATOM     68  H32 ACD     1      21.750  25.950  15.410  1.00  0.00            
ATOM     69  C21 ACD     1      20.630  24.290  14.580  1.00  0.00            
ATOM     70  H33 ACD     1      20.420  24.860  13.670  1.00  0.00            
ATOM     71  H34 ACD     1      21.510  23.690  14.340  1.00  0.00            
ATOM     72  O17 ACD     1      19.450  23.520  14.840  1.00  0.00            
ATOM     73  H35 ACD     1      19.570  22.760  14.270  1.00  0.00            
ATOM     74  O18 ACD     1      21.240  28.100  16.070  1.00  0.00            
ATOM     75  C22 ACD     1      21.300  29.390  15.420  1.00  0.00            
ATOM     76  H36 ACD     1      20.390  29.570  14.830  1.00  0.00            
ATOM     77  C23 ACD     1      21.500  30.510  16.460  1.00  0.00            
ATOM     78  H37 ACD     1      22.390  30.320  17.070  1.00  0.00            
ATOM     79  O19 ACD     1      20.280  30.640  17.230  1.00  0.00            
ATOM     80  H38 ACD     1      20.280  31.460  17.730  1.00  0.00            
ATOM     81  C24 ACD     1      21.750  31.910  15.760  1.00  0.00            
ATOM     82  H39 ACD     1      20.870  32.150  15.150  1.00  0.00            
ATOM     83  O20 ACD     1      22.070  33.050  16.620  1.00  0.00            
ATOM     84  H40 ACD     1      22.050  33.840  16.070  1.00  0.00            
ATOM     85  C25 ACD     1      22.940  31.700  14.820  1.00  0.00            
ATOM     86  H41 ACD     1      23.070  32.550  14.150  1.00  0.00            
ATOM     87  O21 ACD     1      22.800  30.600  13.980  1.00  0.00            
ATOM     88  C26 ACD     1      22.520  29.320  14.500  1.00  0.00            
ATOM     89  H42 ACD     1      23.340  29.000  15.160  1.00  0.00            
ATOM     90  C27 ACD     1      22.330  28.300  13.410  1.00  0.00            
ATOM     91  H43 ACD     1      23.290  28.200  12.890  1.00  0.00            
ATOM     92  H44 ACD     1      22.120  27.340  13.890  1.00  0.00            
ATOM     93  O22 ACD     1      21.260  28.630  12.550  1.00  0.00            
ATOM     94  H45 ACD     1      21.490  29.410  12.040  1.00  0.00            
ATOM     95  O23 ACD     1      24.160  31.480  15.490  1.00  0.00            
ATOM     96  C28 ACD     1      25.300  32.360  15.100  1.00  0.00            
ATOM     97  H46 ACD     1      24.960  33.370  14.830  1.00  0.00            
ATOM     98  C29 ACD     1      26.030  31.800  13.860  1.00  0.00            
ATOM     99  H47 ACD     1      25.900  30.710  13.840  1.00  0.00            
ATOM    100  O24 ACD     1      27.440  32.070  13.770  1.00  0.00            
ATOM    101  C30 ACD     1      25.390  32.370  12.620  1.00  0.00            
ATOM    102  H48 ACD     1      24.300  32.450  12.780  1.00  0.00            
ATOM    103  H49 ACD     1      25.780  33.390  12.500  1.00  0.00            
ATOM    104  O25 ACD     1      25.470  31.580  11.400  1.00  0.00            
ATOM    105  H50 ACD     1      26.290  31.080  11.460  1.00  0.00            
ATOM    106  C31 ACD     1      26.220  32.420  16.340  1.00  0.00            
ATOM    107  H51 ACD     1      26.300  31.410  16.760  1.00  0.00            
ATOM    108  O26 ACD     1      25.670  33.330  17.350  1.00  0.00            
ATOM    109  H52 ACD     1      24.870  33.040  17.780  1.00  0.00            
ATOM    110  C32 ACD     1      27.640  32.800  16.070  1.00  0.00            
ATOM    111  H53 ACD     1      27.660  33.800  15.620  1.00  0.00            
ATOM    112  O27 ACD     1      28.410  32.760  17.290  1.00  0.00            
ATOM    113  H54 ACD     1      28.600  31.830  17.420  1.00  0.00            
ATOM    114  C33 ACD     1      28.140  31.860  14.990  1.00  0.00            
ATOM    115  H55 ACD     1      29.180  32.140  14.790  1.00  0.00            
ATOM    116  O28 ACD     1      27.980  30.530  15.380  1.00  0.00            
ATOM    117  C34 ACD     1      29.160  29.750  15.670  1.00  0.00            
ATOM    118  H56 ACD     1      30.070  30.370  15.650  1.00  0.00            
ATOM    119  C35 ACD     1      28.800  29.200  17.040  1.00  0.00            
ATOM    120  H57 ACD     1      27.800  28.740  17.020  1.00  0.00            
ATOM    121  O29 ACD     1      28.930  30.270  17.960  1.00  0.00            
ATOM    122  H58 ACD     1      28.700  29.930  18.830  1.00  0.00            
ATOM    123  C36 ACD     1      29.820  28.200  17.420  1.00  0.00            
ATOM    124  H59 ACD     1      30.810  28.660  17.490  1.00  0.00            
ATOM    125  O30 ACD     1      29.510  27.590  18.710  1.00  0.00            
ATOM    126  H60 ACD     1      29.090  26.780  18.420  1.00  0.00            
ATOM    127  O1  GB6     2      27.260  30.230  21.560  1.00  0.00            
ATOM    128  C1  GB6     2      26.730  29.500  20.570  1.00  0.00            
ATOM    129  C2  GB6     2      26.730  28.110  20.710  1.00  0.00            
ATOM    130  C3  GB6     2      26.380  27.370  19.510  1.00  0.00            
ATOM    131  C4  GB6     2      25.790  27.960  18.390  1.00  0.00            
ATOM    132  C5  GB6     2      25.510  27.220  17.140  1.00  0.00            
ATOM    133  C6  GB6     2      25.510  27.760  15.880  1.00  0.00            
ATOM    134  C7  GB6     2      25.360  27.140  14.540  1.00  0.00            
ATOM    135  C8  GB6     2      24.530  25.950  14.410  1.00  0.00            
ATOM    136  C9  GB6     2      24.320  25.370  13.170  1.00  0.00            
ATOM    137  O2  GB6     2      23.460  24.350  12.960  1.00  0.00            
ATOM    138  C10 GB6     2      24.950  25.820  12.030  1.00  0.00            
ATOM    139  C11 GB6     2      25.620  27.010  12.110  1.00  0.00            
ATOM    140  O3  GB6     2      26.180  27.460  10.940  1.00  0.00            
ATOM    141  C12 GB6     2      25.830  27.720  13.320  1.00  0.00            
ATOM    142  C13 GB6     2      25.670  29.350  18.450  1.00  0.00            
ATOM    143  C14 GB6     2      26.160  30.130  19.480  1.00  0.00            
ATOM    144  H1  GB6     2      27.390  31.160  21.320  1.00  0.00            
ATOM    145  H2  GB6     2      27.260  27.590  21.510  1.00  0.00            
ATOM    146  H3  GB6     2      26.580  26.310  19.370  1.00  0.00            
ATOM    147  H4  GB6     2      25.220  26.190  17.320  1.00  0.00            
ATOM    148  H5  GB6     2      25.800  28.800  15.730  1.00  0.00            
ATOM    149  H6  GB6     2      24.010  25.490  15.250  1.00  0.00            
ATOM    150  H7  GB6     2      23.690  24.120  12.040  1.00  0.00            
ATOM    151  H8  GB6     2      24.900  25.280  11.080  1.00  0.00            
ATOM    152  H9  GB6     2      25.960  26.880  10.190  1.00  0.00            
ATOM    153  H10 GB6     2      26.380  28.650  13.290  1.00  0.00            
ATOM    154  H11 GB6     2      25.070  29.910  17.740  1.00  0.00            
ATOM    155  H12 GB6     2      26.080  31.210  19.570  1.00  0.00            
TER
ENDMDL
MODEL        1
ATOM      1  H1  ACD     1      24.910  11.350  27.590  1.00  0.00            
ATOM      2  O1  ACD     1      25.590  10.720  27.350  1.00  0.00            
ATOM      3  C1  ACD     1      25.910  10.080  28.550  1.00  0.00            
ATOM      4  H2  ACD     1      26.550  10.770  29.120  1.00  0.00            
ATOM      5  H3  ACD     1      26.440   9.150  28.320  1.00  0.00            
ATOM      6  C2  ACD     1      24.730   9.920  29.430  1.00  0.00            
ATOM      7  H4  ACD     1      25.090   9.860  30.460  1.00  0.00            
ATOM      8  O2  ACD     1      23.920  11.030  29.270  1.00  0.00            
ATOM      9  C3  ACD     1      22.870  11.160  30.180  1.00  0.00            
ATOM     10  H5  ACD     1      22.460  12.130  29.870  1.00  0.00            
ATOM     11  O3  ACD     1      23.260  11.090  31.530  1.00  0.00            
ATOM     12  C4  ACD     1      23.310  12.240  32.340  1.00  0.00            
ATOM     13  H6  ACD     1      23.090  13.110  31.720  1.00  0.00            
ATOM     14  C5  ACD     1      22.400  12.020  33.550  1.00  0.00            
ATOM     15  H7  ACD     1      22.690  11.070  34.020  1.00  0.00            
ATOM     16  O4  ACD     1      21.040  11.840  33.090  1.00  0.00            
ATOM     17  H8  ACD     1      20.480  11.610  33.830  1.00  0.00            
ATOM     18  C6  ACD     1      22.480  13.130  34.530  1.00  0.00            
ATOM     19  H9  ACD     1      22.070  13.990  33.990  1.00  0.00            
ATOM     20  O5  ACD     1      21.810  12.750  35.770  1.00  0.00            
ATOM     21  H10 ACD     1      22.290  12.030  36.180  1.00  0.00            
ATOM     22  C7  ACD     1      23.890  13.450  34.940  1.00  0.00            
ATOM     23  H11 ACD     1      23.880  14.370  35.530  1.00  0.00            
ATOM     24  O6  ACD     1      24.610  13.790  33.780  1.00  0.00            
ATOM     25  C8  ACD     1      24.730  12.600  32.860  1.00  0.00            
ATOM     26  H12 ACD     1      25.250  11.780  33.380  1.00  0.00            
ATOM     27  C9  ACD     1      25.590  12.910  31.680  1.00  0.00            
ATOM     28  H13 ACD     1      25.610  12.080  30.970  1.00  0.00            
ATOM     29  H14 ACD     1      25.230  13.720  31.050  1.00  0.00            
ATOM     30  O7  ACD     1      26.940  13.270  32.070  1.00  0.00            
ATOM     31  H15 ACD     1      26.860  14.160  32.420  1.00  0.00            
ATOM     32  O8  ACD     1      24.450  12.270  35.510  1.00  0.00            
ATOM     33  C10 ACD     1      25.320  12.490  36.650  1.00  0.00            
ATOM     34  H16 ACD     1      25.220  13.510  37.030  1.00  0.00            
ATOM     35  C11 ACD     1      24.870  11.410  37.640  1.00  0.00            
ATOM     36  H17 ACD     1      24.760  10.540  36.980  1.00  0.00            
ATOM     37  O9  ACD     1      23.570  11.820  38.180  1.00  0.00            
ATOM     38  H18 ACD     1      23.540  12.730  38.480  1.00  0.00            
ATOM     39  C12 ACD     1      26.030  11.030  38.580  1.00  0.00            
ATOM     40  H19 ACD     1      26.220  11.920  39.200  1.00  0.00            
ATOM     41  O10 ACD     1      25.590  10.000  39.480  1.00  0.00            
ATOM     42  H20 ACD     1      25.190   9.350  38.900  1.00  0.00            
ATOM     43  C13 ACD     1      27.300  10.630  37.920  1.00  0.00            
ATOM     44  H21 ACD     1      28.140  10.430  38.580  1.00  0.00            
ATOM     45  O11 ACD     1      27.660  11.770  37.170  1.00  0.00            
ATOM     46  C14 ACD     1      26.750  12.240  36.120  1.00  0.00            
ATOM     47  H22 ACD     1      26.810  11.500  35.310  1.00  0.00            
ATOM     48  C15 ACD     1      27.320  13.470  35.400  1.00  0.00            
ATOM     49  H23 ACD     1      28.410  13.380  35.330  1.00  0.00            
ATOM     50  H24 ACD     1      26.820  13.560  34.420  1.00  0.00            
ATOM     51  O12 ACD     1      27.050  14.760  36.020  1.00  0.00            
ATOM     52  H25 ACD     1      27.730  14.980  36.670  1.00  0.00            
ATOM     53  O13 ACD     1      27.130   9.570  36.910  1.00  0.00            
ATOM     54  C16 ACD     1      27.470   8.210  37.320  1.00  0.00            
ATOM     55  H26 ACD     1      27.870   8.050  38.320  1.00  0.00            
ATOM     56  C17 ACD     1      26.250   7.350  37.170  1.00  0.00            
ATOM     57  H27 ACD     1      25.770   7.350  36.180  1.00  0.00            
ATOM     58  O14 ACD     1      25.240   7.760  38.140  1.00  0.00            
ATOM     59  H28 ACD     1      24.650   7.050  38.420  1.00  0.00            
ATOM     60  C18 ACD     1      26.560   5.850  37.460  1.00  0.00            
ATOM     61  H29 ACD     1      26.960   5.810  38.480  1.00  0.00            
ATOM     62  O15 ACD     1      25.460   4.960  37.310  1.00  0.00            
ATOM     63  H30 ACD     1      25.740   4.410  36.570  1.00  0.00            
ATOM     64  C19 ACD     1      27.630   5.380  36.490  1.00  0.00            
ATOM     65  H31 ACD     1      28.070   4.400  36.710  1.00  0.00            
ATOM     66  O16 ACD     1      28.720   6.250  36.600  1.00  0.00            
ATOM     67  C20 ACD     1      28.470   7.690  36.420  1.00  0.00            
ATOM     68  H32 ACD     1      28.170   8.000  35.410  1.00  0.00            
ATOM     69  C21 ACD     1      29.820   8.330  36.690  1.00  0.00            
ATOM     70  H33 ACD     1      29.640   9.370  37.000  1.00  0.00            
ATOM     71  H34 ACD     1      30.290   7.910  37.580  1.00  0.00            
ATOM     72  O17 ACD     1      30.710   8.150  35.620  1.00  0.00            
ATOM     73  H35 ACD     1      31.000   9.020  35.330  1.00  0.00            
ATOM     74  O18 ACD     1      27.090   5.440  35.180  1.00  0.00            
ATOM     75  C22 ACD     1      27.250   4.250  34.430  1.00  0.00            
ATOM     76  H36 ACD     1      27.850   3.460  34.900  1.00  0.00            
ATOM     77  C23 ACD     1      25.910   3.560  34.200  1.00  0.00            
ATOM     78  H37 ACD     1      25.190   4.280  33.760  1.00  0.00            
ATOM     79  O19 ACD     1      25.480   3.140  35.510  1.00  0.00            
ATOM     80  H38 ACD     1      24.580   2.800  35.520  1.00  0.00            
ATOM     81  C24 ACD     1      25.990   2.430  33.210  1.00  0.00            
ATOM     82  H39 ACD     1      26.800   1.760  33.540  1.00  0.00            
ATOM     83  O20 ACD     1      24.790   1.710  33.090  1.00  0.00            
ATOM     84  H40 ACD     1      24.260   2.350  32.610  1.00  0.00            
ATOM     85  C25 ACD     1      26.520   3.010  31.840  1.00  0.00            
ATOM     86  H41 ACD     1      26.750   2.240  31.100  1.00  0.00            
ATOM     87  O21 ACD     1      27.750   3.560  32.110  1.00  0.00            
ATOM     88  C26 ACD     1      27.750   4.690  33.020  1.00  0.00            
ATOM     89  H42 ACD     1      27.130   5.540  32.700  1.00  0.00            
ATOM     90  C27 ACD     1      29.190   5.220  33.150  1.00  0.00            
ATOM     91  H43 ACD     1      29.560   5.570  32.180  1.00  0.00            
ATOM     92  H44 ACD     1      29.300   6.100  33.800  1.00  0.00            
ATOM     93  O22 ACD     1      30.190   4.310  33.650  1.00  0.00            
ATOM     94  H45 ACD     1      30.780   4.800  34.240  1.00  0.00            
ATOM     95  O23 ACD     1      25.560   3.960  31.310  1.00  0.00            
ATOM     96  C28 ACD     1      25.640   4.300  29.920  1.00  0.00            
ATOM     97  H46 ACD     1      25.910   3.420  29.320  1.00  0.00            
ATOM     98  C29 ACD     1      26.670   5.440  29.580  1.00  0.00            
ATOM     99  H47 ACD     1      26.630   6.110  30.450  1.00  0.00            
ATOM    100  O24 ACD     1      26.290   6.220  28.410  1.00  0.00            
ATOM    101  C30 ACD     1      28.140   4.980  29.400  1.00  0.00            
ATOM    102  H48 ACD     1      28.660   4.700  30.330  1.00  0.00            
ATOM    103  H49 ACD     1      28.090   4.150  28.680  1.00  0.00            
ATOM    104  O25 ACD     1      28.910   6.100  28.800  1.00  0.00            
ATOM    105  H50 ACD     1      29.700   5.680  28.450  1.00  0.00            
ATOM    106  C31 ACD     1      24.200   4.610  29.540  1.00  0.00            
ATOM    107  H51 ACD     1      23.860   5.280  30.350  1.00  0.00            
ATOM    108  O26 ACD     1      23.410   3.410  29.440  1.00  0.00            
ATOM    109  H52 ACD     1      22.920   3.580  28.630  1.00  0.00            
ATOM    110  C32 ACD     1      24.160   5.390  28.270  1.00  0.00            
ATOM    111  H53 ACD     1      24.580   4.700  27.530  1.00  0.00            
ATOM    112  O27 ACD     1      22.760   5.700  28.010  1.00  0.00            
ATOM    113  H54 ACD     1      22.460   6.330  28.680  1.00  0.00            
ATOM    114  C33 ACD     1      24.960   6.640  28.360  1.00  0.00            
ATOM    115  H55 ACD     1      24.920   7.160  27.400  1.00  0.00            
ATOM    116  O28 ACD     1      24.590   7.460  29.480  1.00  0.00            
ATOM    117  C34 ACD     1      23.880   8.700  29.130  1.00  0.00            
ATOM    118  H56 ACD     1      23.470   8.720  28.110  1.00  0.00            
ATOM    119  C35 ACD     1      22.640   8.640  30.050  1.00  0.00            
ATOM    120  H57 ACD     1      22.930   8.580  31.110  1.00  0.00            
ATOM    121  O29 ACD     1      21.780   7.540  29.700  1.00  0.00            
ATOM    122  H58 ACD     1      21.140   7.440  30.420  1.00  0.00            
ATOM    123  C36 ACD     1      21.870   9.990  30.030  1.00  0.00            
ATOM    124  H59 ACD     1      21.410  10.080  29.040  1.00  0.00            
ATOM    125  O30 ACD     1      20.870  10.220  31.030  1.00  0.00            
ATOM    126  H60 ACD     1      21.330  10.500  31.820  1.00  0.00            
ATOM    127  O1  GB6     2      21.160   6.500  35.930  1.00  0.00            
ATOM    128  C1  GB6     2      22.150   6.970  35.140  1.00  0.00            
ATOM    129  C2  GB6     2      22.670   8.290  35.310  1.00  0.00            
ATOM    130  C3  GB6     2      23.780   8.670  34.590  1.00  0.00            
ATOM    131  C4  GB6     2      24.330   7.820  33.630  1.00  0.00            
ATOM    132  C5  GB6     2      25.500   8.200  32.870  1.00  0.00            
ATOM    133  C6  GB6     2      26.470   9.140  33.190  1.00  0.00            
ATOM    134  C7  GB6     2      27.790   9.390  32.610  1.00  0.00            
ATOM    135  C8  GB6     2      28.100   8.820  31.360  1.00  0.00            
ATOM    136  C9  GB6     2      29.360   9.150  30.840  1.00  0.00            
ATOM    137  O2  GB6     2      29.710   8.630  29.730  1.00  0.00            
ATOM    138  C10 GB6     2      30.310   9.880  31.530  1.00  0.00            
ATOM    139  C11 GB6     2      30.010  10.350  32.810  1.00  0.00            
ATOM    140  O3  GB6     2      30.850  11.110  33.520  1.00  0.00            
ATOM    141  C12 GB6     2      28.780  10.050  33.340  1.00  0.00            
ATOM    142  C13 GB6     2      23.700   6.560  33.300  1.00  0.00            
ATOM    143  C14 GB6     2      22.580   6.180  34.000  1.00  0.00            
ATOM    144  H1  GB6     2      20.880   5.670  35.520  1.00  0.00            
ATOM    145  H2  GB6     2      22.260   8.970  36.040  1.00  0.00            
ATOM    146  H3  GB6     2      24.200   9.630  34.860  1.00  0.00            
ATOM    147  H4  GB6     2      25.710   7.500  32.070  1.00  0.00            
ATOM    148  H5  GB6     2      26.330   9.710  34.110  1.00  0.00            
ATOM    149  H6  GB6     2      27.340   8.360  30.730  1.00  0.00            
ATOM    150  H7  GB6     2      29.200   7.810  29.610  1.00  0.00            
ATOM    151  H8  GB6     2      31.240  10.110  31.030  1.00  0.00            
ATOM    152  H9  GB6     2      31.590  11.390  32.960  1.00  0.00            
ATOM    153  H10 GB6     2      28.630  10.410  34.350  1.00  0.00            
ATOM    154  H11 GB6     2      24.020   5.930  32.470  1.00  0.00            
ATOM    155  H12 GB6     2      22.140   5.190  33.900  1.00  0.00            
TER
ENDMDL
MODEL        1
ATOM      1  H1  ACD     1      24.050   6.310  28.160  1.00  0.00            
ATOM      2  O1  ACD     1      23.200   6.660  28.440  1.00  0.00            
ATOM      3  C1  ACD     1      22.510   5.500  29.070  1.00  0.00            
ATOM      4  H2  ACD     1      22.920   5.430  30.090  1.00  0.00            
ATOM      5  H3  ACD     1      22.700   4.590  28.500  1.00  0.00            
ATOM      6  C2  ACD     1      20.940   5.740  29.220  1.00  0.00            
ATOM      7  H4  ACD     1      20.770   6.780  29.500  1.00  0.00            
ATOM      8  O2  ACD     1      20.380   5.620  27.850  1.00  0.00            
ATOM      9  C3  ACD     1      18.970   5.490  27.690  1.00  0.00            
ATOM     10  H5  ACD     1      18.740   5.400  26.630  1.00  0.00            
ATOM     11  O3  ACD     1      18.370   6.730  28.170  1.00  0.00            
ATOM     12  C4  ACD     1      17.070   7.110  27.610  1.00  0.00            
ATOM     13  H6  ACD     1      16.760   6.400  26.830  1.00  0.00            
ATOM     14  C5  ACD     1      16.180   7.110  28.870  1.00  0.00            
ATOM     15  H7  ACD     1      16.730   7.640  29.660  1.00  0.00            
ATOM     16  O4  ACD     1      15.870   5.800  29.360  1.00  0.00            
ATOM     17  H8  ACD     1      15.140   5.760  29.980  1.00  0.00            
ATOM     18  C6  ACD     1      14.970   7.990  28.620  1.00  0.00            
ATOM     19  H9  ACD     1      14.170   7.430  28.120  1.00  0.00            
ATOM     20  O5  ACD     1      14.420   8.250  29.930  1.00  0.00            
ATOM     21  H10 ACD     1      14.980   8.760  30.520  1.00  0.00            
ATOM     22  C7  ACD     1      15.320   9.300  27.940  1.00  0.00            
ATOM     23  H11 ACD     1      14.390   9.830  27.710  1.00  0.00            
ATOM     24  O6  ACD     1      16.130   9.210  26.740  1.00  0.00            
ATOM     25  C8  ACD     1      17.310   8.530  27.030  1.00  0.00            
ATOM     26  H12 ACD     1      17.870   9.110  27.770  1.00  0.00            
ATOM     27  C9  ACD     1      18.150   8.360  25.750  1.00  0.00            
ATOM     28  H13 ACD     1      18.450   9.400  25.580  1.00  0.00            
ATOM     29  H14 ACD     1      19.120   7.870  25.910  1.00  0.00            
ATOM     30  O7  ACD     1      17.380   7.750  24.680  1.00  0.00            
ATOM     31  H15 ACD     1      16.700   8.400  24.490  1.00  0.00            
ATOM     32  O8  ACD     1      15.960  10.160  28.900  1.00  0.00            
ATOM     33  C10 ACD     1      15.530  11.530  28.960  1.00  0.00            
ATOM     34  H16 ACD     1      15.190  11.800  27.950  1.00  0.00            
ATOM     35  C11 ACD     1      14.370  11.620  29.910  1.00  0.00            
ATOM     36  H17 ACD     1      14.620  11.050  30.810  1.00  0.00            
ATOM     37  O9  ACD     1      13.140  11.070  29.420  1.00  0.00            
ATOM     38  H18 ACD     1      12.550  10.900  30.160  1.00  0.00            
ATOM     39  C12 ACD     1      14.070  13.090  30.350  1.00  0.00            
ATOM     40  H19 ACD     1      13.550  13.670  29.570  1.00  0.00            
ATOM     41  O10 ACD     1      13.170  13.110  31.400  1.00  0.00            
ATOM     42  H20 ACD     1      13.750  13.310  32.140  1.00  0.00            
ATOM     43  C13 ACD     1      15.320  13.890  30.660  1.00  0.00            
ATOM     44  H21 ACD     1      15.030  14.930  30.830  1.00  0.00            
ATOM     45  O11 ACD     1      16.230  13.750  29.530  1.00  0.00            
ATOM     46  C14 ACD     1      16.720  12.390  29.270  1.00  0.00            
ATOM     47  H22 ACD     1      17.160  11.860  30.120  1.00  0.00            
ATOM     48  C15 ACD     1      17.700  12.400  28.090  1.00  0.00            
ATOM     49  H23 ACD     1      17.820  11.390  27.680  1.00  0.00            
ATOM     50  H24 ACD     1      17.220  12.980  27.300  1.00  0.00            
ATOM     51  O12 ACD     1      19.080  12.900  28.470  1.00  0.00            
ATOM     52  H25 ACD     1      19.710  12.180  28.420  1.00  0.00            
ATOM     53  O13 ACD     1      15.910  13.430  31.770  1.00  0.00            
ATOM     54  C16 ACD     1      16.410  14.380  32.710  1.00  0.00            
ATOM     55  H26 ACD     1      16.010  15.390  32.550  1.00  0.00            
ATOM     56  C17 ACD     1      15.890  13.850  34.030  1.00  0.00            
ATOM     57  H27 ACD     1      15.860  12.760  34.070  1.00  0.00            
ATOM     58  O14 ACD     1      14.480  14.260  34.180  1.00  0.00            
ATOM     59  H28 ACD     1      14.060  13.830  34.930  1.00  0.00            
ATOM     60  C18 ACD     1      16.720  14.260  35.220  1.00  0.00            
ATOM     61  H29 ACD     1      16.510  15.330  35.390  1.00  0.00            
ATOM     62  O15 ACD     1      16.230  13.600  36.380  1.00  0.00            
ATOM     63  H30 ACD     1      15.670  14.170  36.910  1.00  0.00            
ATOM     64  C19 ACD     1      18.170  13.970  35.000  1.00  0.00            
ATOM     65  H31 ACD     1      18.760  14.300  35.860  1.00  0.00            
ATOM     66  O16 ACD     1      18.600  14.720  33.890  1.00  0.00            
ATOM     67  C20 ACD     1      17.940  14.350  32.640  1.00  0.00            
ATOM     68  H32 ACD     1      18.290  13.340  32.360  1.00  0.00            
ATOM     69  C21 ACD     1      18.550  15.200  31.550  1.00  0.00            
ATOM     70  H33 ACD     1      17.860  15.280  30.710  1.00  0.00            
ATOM     71  H34 ACD     1      18.680  16.230  31.910  1.00  0.00            
ATOM     72  O17 ACD     1      19.790  14.710  31.060  1.00  0.00            
ATOM     73  H35 ACD     1      19.630  14.260  30.230  1.00  0.00            
ATOM     74  O18 ACD     1      18.410  12.610  34.700  1.00  0.00            
ATOM     75  C22 ACD     1      19.170  11.800  35.550  1.00  0.00            
ATOM     76  H36 ACD     1      19.230  12.340  36.500  1.00  0.00            
ATOM     77  C23 ACD     1      18.370  10.560  35.820  1.00  0.00            
ATOM     78  H37 ACD     1      17.860  10.260  34.890  1.00  0.00            
ATOM     79  O19 ACD     1      17.320  10.970  36.750  1.00  0.00            
ATOM     80  H38 ACD     1      16.900  11.680  36.250  1.00  0.00            
ATOM     81  C24 ACD     1      19.260   9.410  36.370  1.00  0.00            
ATOM     82  H39 ACD     1      19.540   9.680  37.400  1.00  0.00            
ATOM     83  O20 ACD     1      18.420   8.230  36.340  1.00  0.00            
ATOM     84  H40 ACD     1      17.520   8.460  36.580  1.00  0.00            
ATOM     85  C25 ACD     1      20.520   9.200  35.640  1.00  0.00            
ATOM     86  H41 ACD     1      21.130   8.480  36.190  1.00  0.00            
ATOM     87  O21 ACD     1      21.190  10.440  35.660  1.00  0.00            
ATOM     88  C26 ACD     1      20.550  11.490  34.870  1.00  0.00            
ATOM     89  H42 ACD     1      20.280  11.170  33.850  1.00  0.00            
ATOM     90  C27 ACD     1      21.390  12.730  34.650  1.00  0.00            
ATOM     91  H43 ACD     1      20.770  13.530  34.210  1.00  0.00            
ATOM     92  H44 ACD     1      21.720  13.030  35.660  1.00  0.00            
ATOM     93  O22 ACD     1      22.500  12.400  33.880  1.00  0.00            
ATOM     94  H45 ACD     1      23.020  11.760  34.360  1.00  0.00            
ATOM     95  O23 ACD     1      20.350   8.760  34.350  1.00  0.00            
ATOM     96  C28 ACD     1      21.050   7.600  34.000  1.00  0.00            
ATOM     97  H46 ACD     1      21.960   7.590  34.620  1.00  0.00            
ATOM     98  C29 ACD     1      21.490   7.770  32.590  1.00  0.00            
ATOM     99  H47 ACD     1      20.740   8.150  31.890  1.00  0.00            
ATOM    100  O24 ACD     1      22.180   6.520  32.210  1.00  0.00            
ATOM    101  C30 ACD     1      22.550   8.940  32.490  1.00  0.00            
ATOM    102  H48 ACD     1      22.020   9.880  32.640  1.00  0.00            
ATOM    103  H49 ACD     1      23.340   8.760  33.230  1.00  0.00            
ATOM    104  O25 ACD     1      23.260   9.050  31.220  1.00  0.00            
ATOM    105  H50 ACD     1      23.590   9.940  31.150  1.00  0.00            
ATOM    106  C31 ACD     1      20.250   6.320  34.220  1.00  0.00            
ATOM    107  H51 ACD     1      19.330   6.290  33.630  1.00  0.00            
ATOM    108  O26 ACD     1      19.810   6.190  35.600  1.00  0.00            
ATOM    109  H52 ACD     1      19.200   6.930  35.690  1.00  0.00            
ATOM    110  C32 ACD     1      21.010   5.120  33.770  1.00  0.00            
ATOM    111  H53 ACD     1      21.960   5.090  34.320  1.00  0.00            
ATOM    112  O27 ACD     1      20.340   3.820  33.880  1.00  0.00            
ATOM    113  H54 ACD     1      20.300   3.610  34.820  1.00  0.00            
ATOM    114  C33 ACD     1      21.430   5.360  32.340  1.00  0.00            
ATOM    115  H55 ACD     1      21.920   4.480  31.910  1.00  0.00            
ATOM    116  O28 ACD     1      20.240   5.420  31.530  1.00  0.00            
ATOM    117  C34 ACD     1      20.300   4.830  30.290  1.00  0.00            
ATOM    118  H56 ACD     1      20.830   3.870  30.300  1.00  0.00            
ATOM    119  C35 ACD     1      18.850   4.460  29.890  1.00  0.00            
ATOM    120  H57 ACD     1      18.280   5.320  30.250  1.00  0.00            
ATOM    121  O29 ACD     1      18.450   3.240  30.600  1.00  0.00            
ATOM    122  H58 ACD     1      18.860   3.120  31.460  1.00  0.00            
ATOM    123  C36 ACD     1      18.560   4.310  28.360  1.00  0.00            
ATOM    124  H59 ACD     1      19.140   3.480  27.950  1.00  0.00            
ATOM    125  O30 ACD     1      17.190   3.920  28.200  1.00  0.00            
ATOM    126  H60 ACD     1      16.680   4.670  28.540  1.00  0.00            
ATOM    127  O1  GB6     2      14.560   7.730  34.040  1.00  0.00            
ATOM    128  C1  GB6     2      15.640   8.330  33.470  1.00  0.00            
ATOM    129  C2  GB6     2      16.570   7.530  32.760  1.00  0.00            
ATOM    130  C3  GB6     2      17.740   8.110  32.120  1.00  0.00            
ATOM    131  C4  GB6     2      17.840   9.510  32.050  1.00  0.00            
ATOM    132  C5  GB6     2      18.890  10.180  31.360  1.00  0.00            
ATOM    133  C6  GB6     2      19.590   9.700  30.290  1.00  0.00            
ATOM    134  C7  GB6     2      20.750  10.230  29.560  1.00  0.00            
ATOM    135  C8  GB6     2      21.470  11.360  30.100  1.00  0.00            
ATOM    136  C9  GB6     2      22.540  11.870  29.470  1.00  0.00            
ATOM    137  O2  GB6     2      23.290  12.800  30.110  1.00  0.00            
ATOM    138  C10 GB6     2      22.970  11.310  28.330  1.00  0.00            
ATOM    139  C11 GB6     2      22.210  10.360  27.670  1.00  0.00            
ATOM    140  O3  GB6     2      22.500   9.960  26.350  1.00  0.00            
ATOM    141  C12 GB6     2      21.060   9.890  28.270  1.00  0.00            
ATOM    142  C13 GB6     2      16.840  10.310  32.650  1.00  0.00            
ATOM    143  C14 GB6     2      15.720   9.720  33.320  1.00  0.00            
ATOM    144  H1  GB6     2      14.800   6.790  34.150  1.00  0.00            
ATOM    145  H2  GB6     2      16.330   6.470  32.820  1.00  0.00            
ATOM    146  H3  GB6     2      18.430   7.530  31.510  1.00  0.00            
ATOM    147  H4  GB6     2      19.120  11.180  31.700  1.00  0.00            
ATOM    148  H5  GB6     2      19.210   8.810  29.800  1.00  0.00            
ATOM    149  H6  GB6     2      21.340  11.800  31.090  1.00  0.00            
ATOM    150  H7  GB6     2      24.150  12.390  30.300  1.00  0.00            
ATOM    151  H8  GB6     2      23.940  11.730  28.060  1.00  0.00            
ATOM    152  H9  GB6     2      22.130   9.090  26.120  1.00  0.00            
ATOM    153  H10 GB6     2      20.470   9.180  27.690  1.00  0.00            
ATOM    154  H11 GB6     2      16.990  11.380  32.540  1.00  0.00            
ATOM    155  H12 GB6     2      15.060  10.430  33.820  1.00  0.00            
TER
ENDMDL
MODEL        1
ATOM      1  H1  ACD     1      32.770   3.530  32.880  1.00  0.00            
ATOM      2  O1  ACD     1      32.280   2.790  32.510  1.00  0.00            
ATOM      3  C1  ACD     1      31.900   3.190  31.250  1.00  0.00            
ATOM      4  H2  ACD     1      32.320   4.180  31.030  1.00  0.00            
ATOM      5  H3  ACD     1      30.810   3.330  31.300  1.00  0.00            
ATOM      6  C2  ACD     1      32.210   2.300  30.050  1.00  0.00            
ATOM      7  H4  ACD     1      33.280   2.070  30.050  1.00  0.00            
ATOM      8  O2  ACD     1      31.540   1.040  30.310  1.00  0.00            
ATOM      9  C3  ACD     1      31.820  -0.030  29.370  1.00  0.00            
ATOM     10  H5  ACD     1      31.200  -0.920  29.570  1.00  0.00            
ATOM     11  O3  ACD     1      33.230  -0.470  29.460  1.00  0.00            
ATOM     12  C4  ACD     1      33.580  -1.440  30.450  1.00  0.00            
ATOM     13  H6  ACD     1      32.660  -1.880  30.860  1.00  0.00            
ATOM     14  C5  ACD     1      34.440  -2.540  29.790  1.00  0.00            
ATOM     15  H7  ACD     1      35.220  -2.010  29.230  1.00  0.00            
ATOM     16  O4  ACD     1      33.680  -3.450  28.910  1.00  0.00            
ATOM     17  H8  ACD     1      34.250  -4.110  28.510  1.00  0.00            
ATOM     18  C6  ACD     1      35.200  -3.360  30.840  1.00  0.00            
ATOM     19  H9  ACD     1      34.470  -3.880  31.480  1.00  0.00            
ATOM     20  O5  ACD     1      36.070  -4.320  30.250  1.00  0.00            
ATOM     21  H10 ACD     1      36.680  -3.860  29.670  1.00  0.00            
ATOM     22  C7  ACD     1      36.000  -2.550  31.750  1.00  0.00            
ATOM     23  H11 ACD     1      36.410  -3.180  32.550  1.00  0.00            
ATOM     24  O6  ACD     1      35.000  -1.740  32.350  1.00  0.00            
ATOM     25  C8  ACD     1      34.390  -0.800  31.600  1.00  0.00            
ATOM     26  H12 ACD     1      35.120  -0.160  31.100  1.00  0.00            
ATOM     27  C9  ACD     1      33.550  -0.070  32.630  1.00  0.00            
ATOM     28  H13 ACD     1      34.060   0.300  33.530  1.00  0.00            
ATOM     29  H14 ACD     1      33.250   0.850  32.100  1.00  0.00            
ATOM     30  O7  ACD     1      32.340  -0.810  33.030  1.00  0.00            
ATOM     31  H15 ACD     1      31.630  -0.160  33.010  1.00  0.00            
ATOM     32  O8  ACD     1      36.980  -1.780  31.000  1.00  0.00            
ATOM     33  C10 ACD     1      38.350  -2.290  31.060  1.00  0.00            
ATOM     34  H16 ACD     1      38.270  -3.300  31.470  1.00  0.00            
ATOM     35  C11 ACD     1      38.790  -2.430  29.640  1.00  0.00            
ATOM     36  H17 ACD     1      38.330  -1.580  29.120  1.00  0.00            
ATOM     37  O9  ACD     1      38.320  -3.580  28.850  1.00  0.00            
ATOM     38  H18 ACD     1      38.630  -4.400  29.260  1.00  0.00            
ATOM     39  C12 ACD     1      40.330  -2.280  29.450  1.00  0.00            
ATOM     40  H19 ACD     1      40.800  -3.210  29.790  1.00  0.00            
ATOM     41  O10 ACD     1      40.550  -1.990  28.070  1.00  0.00            
ATOM     42  H20 ACD     1      41.080  -2.700  27.690  1.00  0.00            
ATOM     43  C13 ACD     1      40.830  -1.130  30.310  1.00  0.00            
ATOM     44  H21 ACD     1      41.900  -1.040  30.090  1.00  0.00            
ATOM     45  O11 ACD     1      40.600  -1.510  31.710  1.00  0.00            
ATOM     46  C14 ACD     1      39.220  -1.420  32.010  1.00  0.00            
ATOM     47  H22 ACD     1      38.940  -0.360  32.000  1.00  0.00            
ATOM     48  C15 ACD     1      39.020  -1.880  33.410  1.00  0.00            
ATOM     49  H23 ACD     1      38.000  -2.170  33.710  1.00  0.00            
ATOM     50  H24 ACD     1      39.570  -2.820  33.520  1.00  0.00            
ATOM     51  O12 ACD     1      39.370  -1.020  34.460  1.00  0.00            
ATOM     52  H25 ACD     1      40.230  -1.280  34.810  1.00  0.00            
ATOM     53  O13 ACD     1      40.170   0.110  30.050  1.00  0.00            
ATOM     54  C16 ACD     1      40.990   1.220  29.790  1.00  0.00            
ATOM     55  H26 ACD     1      42.010   1.100  30.170  1.00  0.00            
ATOM     56  C17 ACD     1      41.060   1.380  28.260  1.00  0.00            
ATOM     57  H27 ACD     1      40.020   1.380  27.900  1.00  0.00            
ATOM     58  O14 ACD     1      41.700   0.280  27.590  1.00  0.00            
ATOM     59  H28 ACD     1      41.110  -0.470  27.700  1.00  0.00            
ATOM     60  C18 ACD     1      41.700   2.690  27.820  1.00  0.00            
ATOM     61  H29 ACD     1      42.750   2.700  28.150  1.00  0.00            
ATOM     62  O15 ACD     1      41.420   2.940  26.450  1.00  0.00            
ATOM     63  H30 ACD     1      42.230   3.040  25.930  1.00  0.00            
ATOM     64  C19 ACD     1      41.050   3.840  28.630  1.00  0.00            
ATOM     65  H31 ACD     1      41.570   4.790  28.460  1.00  0.00            
ATOM     66  O16 ACD     1      41.090   3.620  30.010  1.00  0.00            
ATOM     67  C20 ACD     1      40.430   2.450  30.560  1.00  0.00            
ATOM     68  H32 ACD     1      39.360   2.350  30.340  1.00  0.00            
ATOM     69  C21 ACD     1      40.670   2.480  32.100  1.00  0.00            
ATOM     70  H33 ACD     1      40.380   3.490  32.420  1.00  0.00            
ATOM     71  H34 ACD     1      40.060   1.690  32.570  1.00  0.00            
ATOM     72  O17 ACD     1      42.010   2.340  32.540  1.00  0.00            
ATOM     73  H35 ACD     1      42.560   3.080  32.270  1.00  0.00            
ATOM     74  O18 ACD     1      39.670   4.070  28.240  1.00  0.00            
ATOM     75  C22 ACD     1      39.220   5.330  27.770  1.00  0.00            
ATOM     76  H36 ACD     1      40.080   5.990  27.570  1.00  0.00            
ATOM     77  C23 ACD     1      38.480   5.180  26.490  1.00  0.00            
ATOM     78  H37 ACD     1      37.850   4.310  26.720  1.00  0.00            
ATOM     79  O19 ACD     1      39.390   4.770  25.490  1.00  0.00            
ATOM     80  H38 ACD     1      39.920   4.070  25.890  1.00  0.00            
ATOM     81  C24 ACD     1      37.740   6.460  26.100  1.00  0.00            
ATOM     82  H39 ACD     1      38.400   7.230  25.690  1.00  0.00            
ATOM     83  O20 ACD     1      36.860   6.260  25.020  1.00  0.00            
ATOM     84  H40 ACD     1      37.300   5.810  24.290  1.00  0.00            
ATOM     85  C25 ACD     1      36.940   6.910  27.320  1.00  0.00            
ATOM     86  H41 ACD     1      36.440   7.860  27.110  1.00  0.00            
ATOM     87  O21 ACD     1      37.740   7.100  28.450  1.00  0.00            
ATOM     88  C26 ACD     1      38.350   5.920  28.880  1.00  0.00            
ATOM     89  H42 ACD     1      37.570   5.160  29.060  1.00  0.00            
ATOM     90  C27 ACD     1      39.020   6.150  30.220  1.00  0.00            
ATOM     91  H43 ACD     1      39.460   5.250  30.670  1.00  0.00            
ATOM     92  H44 ACD     1      39.810   6.820  29.860  1.00  0.00            
ATOM     93  O22 ACD     1      38.110   6.680  31.190  1.00  0.00            
ATOM     94  H45 ACD     1      38.330   7.620  31.110  1.00  0.00            
ATOM     95  O23 ACD     1      35.940   5.950  27.580  1.00  0.00            
ATOM     96  C28 ACD     1      34.600   6.420  27.770  1.00  0.00            
ATOM     97  H46 ACD     1      34.550   7.510  27.710  1.00  0.00            
ATOM     98  C29 ACD     1      34.180   6.140  29.240  1.00  0.00            
ATOM     99  H47 ACD     1      34.520   5.130  29.490  1.00  0.00            
ATOM    100  O24 ACD     1      32.750   6.130  29.300  1.00  0.00            
ATOM    101  C30 ACD     1      34.770   7.070  30.230  1.00  0.00            
ATOM    102  H48 ACD     1      35.850   7.030  30.100  1.00  0.00            
ATOM    103  H49 ACD     1      34.450   8.120  30.080  1.00  0.00            
ATOM    104  O25 ACD     1      34.390   6.630  31.500  1.00  0.00            
ATOM    105  H50 ACD     1      33.440   6.740  31.410  1.00  0.00            
ATOM    106  C31 ACD     1      33.820   5.850  26.620  1.00  0.00            
ATOM    107  H51 ACD     1      34.090   4.790  26.570  1.00  0.00            
ATOM    108  O26 ACD     1      34.030   6.580  25.330  1.00  0.00            
ATOM    109  H52 ACD     1      34.950   6.430  25.080  1.00  0.00            
ATOM    110  C32 ACD     1      32.360   5.870  27.010  1.00  0.00            
ATOM    111  H53 ACD     1      32.090   6.920  27.160  1.00  0.00            
ATOM    112  O27 ACD     1      31.480   5.180  26.040  1.00  0.00            
ATOM    113  H54 ACD     1      30.610   5.220  26.450  1.00  0.00            
ATOM    114  C33 ACD     1      32.120   5.250  28.360  1.00  0.00            
ATOM    115  H55 ACD     1      31.080   5.220  28.710  1.00  0.00            
ATOM    116  O28 ACD     1      32.740   3.990  28.440  1.00  0.00            
ATOM    117  C34 ACD     1      31.860   2.840  28.660  1.00  0.00            
ATOM    118  H56 ACD     1      30.790   3.110  28.620  1.00  0.00            
ATOM    119  C35 ACD     1      32.020   1.750  27.550  1.00  0.00            
ATOM    120  H57 ACD     1      33.100   1.610  27.420  1.00  0.00            
ATOM    121  O29 ACD     1      31.420   2.240  26.320  1.00  0.00            
ATOM    122  H58 ACD     1      31.530   3.190  26.290  1.00  0.00            
ATOM    123  C36 ACD     1      31.370   0.410  27.970  1.00  0.00            
ATOM    124  H59 ACD     1      30.280   0.460  27.960  1.00  0.00            
ATOM    125  O30 ACD     1      31.700  -0.660  27.060  1.00  0.00            
ATOM    126  H60 ACD     1      32.630  -0.870  27.180  1.00  0.00            
ATOM    127  O1  GB6     2      36.310   0.640  24.110  1.00  0.00            
ATOM    128  C1  GB6     2      36.230   0.880  25.460  1.00  0.00            
ATOM    129  C2  GB6     2      35.520   1.990  25.860  1.00  0.00            
ATOM    130  C3  GB6     2      35.570   2.300  27.240  1.00  0.00            
ATOM    131  C4  GB6     2      36.390   1.680  28.130  1.00  0.00            
ATOM    132  C5  GB6     2      36.440   2.160  29.520  1.00  0.00            
ATOM    133  C6  GB6     2      37.030   1.560  30.560  1.00  0.00            
ATOM    134  C7  GB6     2      37.070   2.010  31.980  1.00  0.00            
ATOM    135  C8  GB6     2      37.280   3.370  32.210  1.00  0.00            
ATOM    136  C9  GB6     2      37.110   3.860  33.450  1.00  0.00            
ATOM    137  O2  GB6     2      37.440   5.130  33.590  1.00  0.00            
ATOM    138  C10 GB6     2      37.090   2.980  34.500  1.00  0.00            
ATOM    139  C11 GB6     2      37.010   1.660  34.270  1.00  0.00            
ATOM    140  O3  GB6     2      36.870   0.900  35.340  1.00  0.00            
ATOM    141  C12 GB6     2      36.880   1.080  32.960  1.00  0.00            
ATOM    142  C13 GB6     2      37.320   0.810  27.670  1.00  0.00            
ATOM    143  C14 GB6     2      37.160   0.380  26.340  1.00  0.00            
ATOM    144  H1  GB6     2      36.230  -0.310  23.910  1.00  0.00            
ATOM    145  H2  GB6     2      34.920   2.520  25.120  1.00  0.00            
ATOM    146  H3  GB6     2      34.980   3.090  27.700  1.00  0.00            
ATOM    147  H4  GB6     2      35.930   3.090  29.730  1.00  0.00            
ATOM    148  H5  GB6     2      37.530   0.610  30.400  1.00  0.00            
ATOM    149  H6  GB6     2      37.440   4.000  31.350  1.00  0.00            
ATOM    150  H7  GB6     2      37.620   5.570  32.740  1.00  0.00            
ATOM    151  H8  GB6     2      36.980   3.350  35.520  1.00  0.00            
ATOM    152  H9  GB6     2      36.540   0.030  35.060  1.00  0.00            
ATOM    153  H10 GB6     2      36.830   0.010  32.790  1.00  0.00            
ATOM    154  H11 GB6     2      38.090   0.490  28.370  1.00  0.00            
ATOM    155  H12 GB6     2      37.890  -0.240  25.820  1.00  0.00            
TER
ENDMDL
MODEL        1
ATOM      1  H1  ACD     1      37.250   5.520  35.130  1.00  0.00            
ATOM      2  O1  ACD     1      36.620   4.840  35.370  1.00  0.00            
ATOM      3  C1  ACD     1      36.740   3.770  34.390  1.00  0.00            
ATOM      4  H2  ACD     1      36.410   4.020  33.380  1.00  0.00            
ATOM      5  H3  ACD     1      36.130   2.890  34.630  1.00  0.00            
ATOM      6  C2  ACD     1      38.130   3.370  34.180  1.00  0.00            
ATOM      7  H4  ACD     1      38.230   2.940  33.170  1.00  0.00            
ATOM      8  O2  ACD     1      38.840   4.560  34.190  1.00  0.00            
ATOM      9  C3  ACD     1      40.200   4.490  33.920  1.00  0.00            
ATOM     10  H5  ACD     1      40.620   5.490  34.040  1.00  0.00            
ATOM     11  O3  ACD     1      40.440   4.070  32.580  1.00  0.00            
ATOM     12  C4  ACD     1      40.580   5.050  31.540  1.00  0.00            
ATOM     13  H6  ACD     1      40.140   6.020  31.810  1.00  0.00            
ATOM     14  C5  ACD     1      42.100   5.140  31.350  1.00  0.00            
ATOM     15  H7  ACD     1      42.530   4.130  31.370  1.00  0.00            
ATOM     16  O4  ACD     1      42.730   5.920  32.410  1.00  0.00            
ATOM     17  H8  ACD     1      43.650   6.070  32.180  1.00  0.00            
ATOM     18  C6  ACD     1      42.470   5.640  29.960  1.00  0.00            
ATOM     19  H9  ACD     1      42.070   6.660  29.980  1.00  0.00            
ATOM     20  O5  ACD     1      43.910   5.770  29.770  1.00  0.00            
ATOM     21  H10 ACD     1      44.050   5.770  28.820  1.00  0.00            
ATOM     22  C7  ACD     1      41.770   4.890  28.810  1.00  0.00            
ATOM     23  H11 ACD     1      41.900   5.310  27.800  1.00  0.00            
ATOM     24  O6  ACD     1      40.380   5.080  29.070  1.00  0.00            
ATOM     25  C8  ACD     1      39.900   4.500  30.260  1.00  0.00            
ATOM     26  H12 ACD     1      40.070   3.420  30.310  1.00  0.00            
ATOM     27  C9  ACD     1      38.360   4.590  30.400  1.00  0.00            
ATOM     28  H13 ACD     1      37.940   4.020  29.560  1.00  0.00            
ATOM     29  H14 ACD     1      38.090   4.240  31.410  1.00  0.00            
ATOM     30  O7  ACD     1      37.900   5.960  30.290  1.00  0.00            
ATOM     31  H15 ACD     1      37.050   5.900  29.840  1.00  0.00            
ATOM     32  O8  ACD     1      42.120   3.480  28.900  1.00  0.00            
ATOM     33  C10 ACD     1      42.460   2.780  27.720  1.00  0.00            
ATOM     34  H16 ACD     1      42.870   3.510  27.010  1.00  0.00            
ATOM     35  C11 ACD     1      43.650   1.920  28.130  1.00  0.00            
ATOM     36  H17 ACD     1      43.470   1.360  29.060  1.00  0.00            
ATOM     37  O9  ACD     1      44.830   2.710  28.370  1.00  0.00            
ATOM     38  H18 ACD     1      45.270   2.320  29.130  1.00  0.00            
ATOM     39  C12 ACD     1      43.890   0.840  27.060  1.00  0.00            
ATOM     40  H19 ACD     1      44.290   1.240  26.120  1.00  0.00            
ATOM     41  O10 ACD     1      44.860  -0.100  27.490  1.00  0.00            
ATOM     42  H20 ACD     1      44.590  -0.250  28.400  1.00  0.00            
ATOM     43  C13 ACD     1      42.610   0.110  26.800  1.00  0.00            
ATOM     44  H21 ACD     1      42.730  -0.600  25.970  1.00  0.00            
ATOM     45  O11 ACD     1      41.720   1.010  26.170  1.00  0.00            
ATOM     46  C14 ACD     1      41.290   2.060  27.050  1.00  0.00            
ATOM     47  H22 ACD     1      40.520   1.690  27.740  1.00  0.00            
ATOM     48  C15 ACD     1      40.570   3.070  26.110  1.00  0.00            
ATOM     49  H23 ACD     1      39.720   2.550  25.650  1.00  0.00            
ATOM     50  H24 ACD     1      40.200   3.900  26.730  1.00  0.00            
ATOM     51  O12 ACD     1      41.360   3.640  25.040  1.00  0.00            
ATOM     52  H25 ACD     1      41.060   3.340  24.180  1.00  0.00            
ATOM     53  O13 ACD     1      41.940  -0.540  27.920  1.00  0.00            
ATOM     54  C16 ACD     1      42.420  -1.860  28.230  1.00  0.00            
ATOM     55  H26 ACD     1      43.240  -2.170  27.580  1.00  0.00            
ATOM     56  C17 ACD     1      42.840  -1.850  29.710  1.00  0.00            
ATOM     57  H27 ACD     1      42.070  -1.450  30.380  1.00  0.00            
ATOM     58  O14 ACD     1      43.980  -1.040  29.940  1.00  0.00            
ATOM     59  H28 ACD     1      44.260  -1.140  30.850  1.00  0.00            
ATOM     60  C18 ACD     1      43.060  -3.250  30.240  1.00  0.00            
ATOM     61  H29 ACD     1      43.820  -3.740  29.630  1.00  0.00            
ATOM     62  O15 ACD     1      43.410  -3.370  31.610  1.00  0.00            
ATOM     63  H30 ACD     1      42.690  -3.140  32.200  1.00  0.00            
ATOM     64  C19 ACD     1      41.770  -4.050  30.110  1.00  0.00            
ATOM     65  H31 ACD     1      41.980  -5.050  30.510  1.00  0.00            
ATOM     66  O16 ACD     1      41.390  -4.040  28.710  1.00  0.00            
ATOM     67  C20 ACD     1      41.280  -2.760  28.020  1.00  0.00            
ATOM     68  H32 ACD     1      40.400  -2.280  28.460  1.00  0.00            
ATOM     69  C21 ACD     1      40.910  -3.110  26.590  1.00  0.00            
ATOM     70  H33 ACD     1      40.920  -2.210  25.950  1.00  0.00            
ATOM     71  H34 ACD     1      41.480  -3.960  26.190  1.00  0.00            
ATOM     72  O17 ACD     1      39.630  -3.740  26.490  1.00  0.00            
ATOM     73  H35 ACD     1      39.600  -4.420  27.170  1.00  0.00            
ATOM     74  O18 ACD     1      40.670  -3.440  30.830  1.00  0.00            
ATOM     75  C22 ACD     1      39.570  -4.300  31.190  1.00  0.00            
ATOM     76  H36 ACD     1      39.570  -5.160  30.510  1.00  0.00            
ATOM     77  C23 ACD     1      39.850  -4.580  32.640  1.00  0.00            
ATOM     78  H37 ACD     1      40.260  -3.640  33.030  1.00  0.00            
ATOM     79  O19 ACD     1      40.830  -5.610  32.820  1.00  0.00            
ATOM     80  H38 ACD     1      41.100  -5.710  33.740  1.00  0.00            
ATOM     81  C24 ACD     1      38.580  -4.980  33.360  1.00  0.00            
ATOM     82  H39 ACD     1      38.270  -5.910  32.870  1.00  0.00            
ATOM     83  O20 ACD     1      38.810  -5.140  34.780  1.00  0.00            
ATOM     84  H40 ACD     1      39.110  -6.050  34.730  1.00  0.00            
ATOM     85  C25 ACD     1      37.500  -3.970  33.190  1.00  0.00            
ATOM     86  H41 ACD     1      36.630  -4.440  33.670  1.00  0.00            
ATOM     87  O21 ACD     1      37.190  -3.880  31.820  1.00  0.00            
ATOM     88  C26 ACD     1      38.330  -3.440  30.980  1.00  0.00            
ATOM     89  H42 ACD     1      38.540  -2.380  31.180  1.00  0.00            
ATOM     90  C27 ACD     1      37.840  -3.500  29.530  1.00  0.00            
ATOM     91  H43 ACD     1      36.990  -2.850  29.290  1.00  0.00            
ATOM     92  H44 ACD     1      38.660  -3.190  28.870  1.00  0.00            
ATOM     93  O22 ACD     1      37.550  -4.790  29.140  1.00  0.00            
ATOM     94  H45 ACD     1      38.340  -5.250  28.850  1.00  0.00            
ATOM     95  O23 ACD     1      37.950  -2.670  33.670  1.00  0.00            
ATOM     96  C28 ACD     1      37.130  -2.020  34.620  1.00  0.00            
ATOM     97  H46 ACD     1      36.330  -2.710  34.910  1.00  0.00            
ATOM     98  C29 ACD     1      36.390  -0.820  34.010  1.00  0.00            
ATOM     99  H47 ACD     1      36.930  -0.360  33.180  1.00  0.00            
ATOM    100  O24 ACD     1      36.030   0.090  35.010  1.00  0.00            
ATOM    101  C30 ACD     1      35.070  -1.210  33.250  1.00  0.00            
ATOM    102  H48 ACD     1      35.340  -1.960  32.490  1.00  0.00            
ATOM    103  H49 ACD     1      34.350  -1.720  33.900  1.00  0.00            
ATOM    104  O25 ACD     1      34.330  -0.100  32.710  1.00  0.00            
ATOM    105  H50 ACD     1      34.140   0.380  33.510  1.00  0.00            
ATOM    106  C31 ACD     1      38.000  -1.720  35.850  1.00  0.00            
ATOM    107  H51 ACD     1      38.960  -1.420  35.400  1.00  0.00            
ATOM    108  O26 ACD     1      38.310  -2.920  36.580  1.00  0.00            
ATOM    109  H52 ACD     1      38.490  -3.620  35.940  1.00  0.00            
ATOM    110  C32 ACD     1      37.650  -0.530  36.730  1.00  0.00            
ATOM    111  H53 ACD     1      36.860  -0.840  37.430  1.00  0.00            
ATOM    112  O27 ACD     1      38.860  -0.030  37.380  1.00  0.00            
ATOM    113  H54 ACD     1      39.390   0.430  36.720  1.00  0.00            
ATOM    114  C33 ACD     1      37.100   0.580  35.830  1.00  0.00            
ATOM    115  H55 ACD     1      36.750   1.490  36.320  1.00  0.00            
ATOM    116  O28 ACD     1      38.120   1.040  34.980  1.00  0.00            
ATOM    117  C34 ACD     1      38.670   2.360  35.220  1.00  0.00            
ATOM    118  H56 ACD     1      38.470   2.740  36.230  1.00  0.00            
ATOM    119  C35 ACD     1      40.180   2.200  35.000  1.00  0.00            
ATOM    120  H57 ACD     1      40.330   1.690  34.040  1.00  0.00            
ATOM    121  O29 ACD     1      40.760   1.430  36.070  1.00  0.00            
ATOM    122  H58 ACD     1      41.530   0.970  35.720  1.00  0.00            
ATOM    123  C36 ACD     1      40.890   3.560  34.960  1.00  0.00            
ATOM    124  H59 ACD     1      40.790   4.070  35.930  1.00  0.00            
ATOM    125  O30 ACD     1      42.240   3.500  34.620  1.00  0.00            
ATOM    126  H60 ACD     1      42.200   3.920  33.750  1.00  0.00            
ATOM    127  O1  GB6     2      44.680  -0.220  33.960  1.00  0.00            
ATOM    128  C1  GB6     2      43.430   0.010  33.570  1.00  0.00            
ATOM    129  C2  GB6     2      42.480  -0.990  33.910  1.00  0.00            
ATOM    130  C3  GB6     2      41.260  -0.990  33.160  1.00  0.00            
ATOM    131  C4  GB6     2      40.950   0.010  32.250  1.00  0.00            
ATOM    132  C5  GB6     2      39.660  -0.050  31.500  1.00  0.00            
ATOM    133  C6  GB6     2      39.460  -0.030  30.160  1.00  0.00            
ATOM    134  C7  GB6     2      38.300  -0.110  29.350  1.00  0.00            
ATOM    135  C8  GB6     2      37.060   0.000  29.950  1.00  0.00            
ATOM    136  C9  GB6     2      35.900   0.090  29.200  1.00  0.00            
ATOM    137  O2  GB6     2      34.730   0.390  29.800  1.00  0.00            
ATOM    138  C10 GB6     2      35.950   0.170  27.840  1.00  0.00            
ATOM    139  C11 GB6     2      37.210   0.050  27.230  1.00  0.00            
ATOM    140  O3  GB6     2      37.350   0.080  25.920  1.00  0.00            
ATOM    141  C12 GB6     2      38.380  -0.120  28.000  1.00  0.00            
ATOM    142  C13 GB6     2      41.920   1.040  31.980  1.00  0.00            
ATOM    143  C14 GB6     2      43.190   0.890  32.540  1.00  0.00            
ATOM    144  H1  GB6     2      45.290   0.510  33.750  1.00  0.00            
ATOM    145  H2  GB6     2      42.680  -1.700  34.700  1.00  0.00            
ATOM    146  H3  GB6     2      40.520  -1.740  33.400  1.00  0.00            
ATOM    147  H4  GB6     2      38.810  -0.270  32.140  1.00  0.00            
ATOM    148  H5  GB6     2      40.300   0.350  29.590  1.00  0.00            
ATOM    149  H6  GB6     2      36.950   0.020  31.030  1.00  0.00            
ATOM    150  H7  GB6     2      35.010   0.440  30.730  1.00  0.00            
ATOM    151  H8  GB6     2      35.080   0.400  27.230  1.00  0.00            
ATOM    152  H9  GB6     2      38.270  -0.030  25.630  1.00  0.00            
ATOM    153  H10 GB6     2      39.360  -0.300  27.580  1.00  0.00            
ATOM    154  H11 GB6     2      41.590   1.770  31.260  1.00  0.00            
ATOM    155  H12 GB6     2      43.900   1.670  32.290  1.00  0.00            
TER
ENDMDL
MODEL        1
ATOM      1  H1  ACD     1      29.770  21.170  37.140  1.00  0.00            
ATOM      2  O1  ACD     1      30.100  20.620  36.430  1.00  0.00            
ATOM      3  C1  ACD     1      29.820  19.300  36.660  1.00  0.00            
ATOM      4  H2  ACD     1      30.520  18.690  36.080  1.00  0.00            
ATOM      5  H3  ACD     1      28.830  19.180  36.200  1.00  0.00            
ATOM      6  C2  ACD     1      29.810  18.880  38.110  1.00  0.00            
ATOM      7  H4  ACD     1      30.730  19.220  38.610  1.00  0.00            
ATOM      8  O2  ACD     1      28.640  19.520  38.740  1.00  0.00            
ATOM      9  C3  ACD     1      28.420  19.220  40.100  1.00  0.00            
ATOM     10  H5  ACD     1      27.530  19.740  40.470  1.00  0.00            
ATOM     11  O3  ACD     1      29.450  19.750  40.880  1.00  0.00            
ATOM     12  C4  ACD     1      29.320  21.120  41.280  1.00  0.00            
ATOM     13  H6  ACD     1      28.310  21.400  41.570  1.00  0.00            
ATOM     14  C5  ACD     1      30.120  21.130  42.560  1.00  0.00            
ATOM     15  H7  ACD     1      31.040  20.560  42.400  1.00  0.00            
ATOM     16  O4  ACD     1      29.470  20.330  43.620  1.00  0.00            
ATOM     17  H8  ACD     1      30.070  20.040  44.310  1.00  0.00            
ATOM     18  C6  ACD     1      30.570  22.550  42.960  1.00  0.00            
ATOM     19  H9  ACD     1      29.730  23.200  43.230  1.00  0.00            
ATOM     20  O5  ACD     1      31.510  22.420  44.060  1.00  0.00            
ATOM     21  H10 ACD     1      32.060  21.670  43.840  1.00  0.00            
ATOM     22  C7  ACD     1      31.300  23.130  41.780  1.00  0.00            
ATOM     23  H11 ACD     1      31.710  24.120  42.000  1.00  0.00            
ATOM     24  O6  ACD     1      30.340  23.260  40.810  1.00  0.00            
ATOM     25  C8  ACD     1      29.880  22.060  40.190  1.00  0.00            
ATOM     26  H12 ACD     1      30.680  21.570  39.610  1.00  0.00            
ATOM     27  C9  ACD     1      28.750  22.470  39.230  1.00  0.00            
ATOM     28  H13 ACD     1      28.060  21.630  39.140  1.00  0.00            
ATOM     29  H14 ACD     1      28.180  23.330  39.620  1.00  0.00            
ATOM     30  O7  ACD     1      29.240  22.850  37.910  1.00  0.00            
ATOM     31  H15 ACD     1      29.780  23.650  37.950  1.00  0.00            
ATOM     32  O8  ACD     1      32.390  22.250  41.280  1.00  0.00            
ATOM     33  C10 ACD     1      33.730  22.610  41.620  1.00  0.00            
ATOM     34  H16 ACD     1      33.670  23.380  42.390  1.00  0.00            
ATOM     35  C11 ACD     1      34.520  21.430  42.240  1.00  0.00            
ATOM     36  H17 ACD     1      34.540  20.590  41.540  1.00  0.00            
ATOM     37  O9  ACD     1      33.910  20.970  43.490  1.00  0.00            
ATOM     38  H18 ACD     1      34.320  20.100  43.520  1.00  0.00            
ATOM     39  C12 ACD     1      35.920  21.990  42.490  1.00  0.00            
ATOM     40  H19 ACD     1      35.870  22.910  43.090  1.00  0.00            
ATOM     41  O10 ACD     1      36.700  21.000  43.040  1.00  0.00            
ATOM     42  H20 ACD     1      37.360  21.490  43.530  1.00  0.00            
ATOM     43  C13 ACD     1      36.580  22.500  41.160  1.00  0.00            
ATOM     44  H21 ACD     1      37.610  22.860  41.210  1.00  0.00            
ATOM     45  O11 ACD     1      35.730  23.560  40.730  1.00  0.00            
ATOM     46  C14 ACD     1      34.420  23.210  40.390  1.00  0.00            
ATOM     47  H22 ACD     1      34.520  22.430  39.620  1.00  0.00            
ATOM     48  C15 ACD     1      33.710  24.420  39.740  1.00  0.00            
ATOM     49  H23 ACD     1      34.150  24.760  38.790  1.00  0.00            
ATOM     50  H24 ACD     1      32.710  24.070  39.470  1.00  0.00            
ATOM     51  O12 ACD     1      33.700  25.510  40.640  1.00  0.00            
ATOM     52  H25 ACD     1      34.610  25.740  40.870  1.00  0.00            
ATOM     53  O13 ACD     1      36.550  21.430  40.210  1.00  0.00            
ATOM     54  C16 ACD     1      37.630  21.320  39.390  1.00  0.00            
ATOM     55  H26 ACD     1      38.350  22.140  39.500  1.00  0.00            
ATOM     56  C17 ACD     1      38.250  20.030  39.900  1.00  0.00            
ATOM     57  H27 ACD     1      37.480  19.250  39.930  1.00  0.00            
ATOM     58  O14 ACD     1      38.840  20.350  41.270  1.00  0.00            
ATOM     59  H28 ACD     1      38.150  20.440  41.930  1.00  0.00            
ATOM     60  C18 ACD     1      39.300  19.490  38.960  1.00  0.00            
ATOM     61  H29 ACD     1      40.070  20.270  39.050  1.00  0.00            
ATOM     62  O15 ACD     1      39.780  18.230  39.470  1.00  0.00            
ATOM     63  H30 ACD     1      40.570  18.010  38.970  1.00  0.00            
ATOM     64  C19 ACD     1      38.760  19.410  37.530  1.00  0.00            
ATOM     65  H31 ACD     1      39.500  19.120  36.780  1.00  0.00            
ATOM     66  O16 ACD     1      38.170  20.650  37.140  1.00  0.00            
ATOM     67  C20 ACD     1      37.080  21.150  37.960  1.00  0.00            
ATOM     68  H32 ACD     1      36.240  20.450  38.040  1.00  0.00            
ATOM     69  C21 ACD     1      36.650  22.500  37.370  1.00  0.00            
ATOM     70  H33 ACD     1      36.260  22.260  36.370  1.00  0.00            
ATOM     71  H34 ACD     1      35.790  22.860  37.940  1.00  0.00            
ATOM     72  O17 ACD     1      37.540  23.560  37.400  1.00  0.00            
ATOM     73  H35 ACD     1      37.090  24.270  36.940  1.00  0.00            
ATOM     74  O18 ACD     1      37.730  18.410  37.450  1.00  0.00            
ATOM     75  C22 ACD     1      37.960  17.190  36.700  1.00  0.00            
ATOM     76  H36 ACD     1      39.010  17.070  36.410  1.00  0.00            
ATOM     77  C23 ACD     1      37.460  16.150  37.710  1.00  0.00            
ATOM     78  H37 ACD     1      36.540  16.500  38.210  1.00  0.00            
ATOM     79  O19 ACD     1      38.480  15.880  38.720  1.00  0.00            
ATOM     80  H38 ACD     1      38.710  16.750  39.060  1.00  0.00            
ATOM     81  C24 ACD     1      37.080  14.840  37.040  1.00  0.00            
ATOM     82  H39 ACD     1      37.960  14.460  36.520  1.00  0.00            
ATOM     83  O20 ACD     1      36.580  13.970  38.080  1.00  0.00            
ATOM     84  H40 ACD     1      37.270  13.500  38.550  1.00  0.00            
ATOM     85  C25 ACD     1      36.000  15.220  36.010  1.00  0.00            
ATOM     86  H41 ACD     1      35.760  14.250  35.560  1.00  0.00            
ATOM     87  O21 ACD     1      36.600  16.050  35.010  1.00  0.00            
ATOM     88  C26 ACD     1      37.010  17.370  35.570  1.00  0.00            
ATOM     89  H42 ACD     1      36.110  17.850  35.980  1.00  0.00            
ATOM     90  C27 ACD     1      37.450  18.300  34.440  1.00  0.00            
ATOM     91  H43 ACD     1      36.640  18.400  33.710  1.00  0.00            
ATOM     92  H44 ACD     1      37.720  19.230  34.950  1.00  0.00            
ATOM     93  O22 ACD     1      38.470  17.720  33.760  1.00  0.00            
ATOM     94  H45 ACD     1      38.240  16.790  33.720  1.00  0.00            
ATOM     95  O23 ACD     1      34.900  15.890  36.600  1.00  0.00            
ATOM     96  C28 ACD     1      33.650  15.250  36.420  1.00  0.00            
ATOM     97  H46 ACD     1      33.690  14.430  35.700  1.00  0.00            
ATOM     98  C29 ACD     1      32.730  16.200  35.780  1.00  0.00            
ATOM     99  H47 ACD     1      32.740  17.120  36.390  1.00  0.00            
ATOM    100  O24 ACD     1      31.330  15.810  35.850  1.00  0.00            
ATOM    101  C30 ACD     1      33.150  16.550  34.330  1.00  0.00            
ATOM    102  H48 ACD     1      32.510  17.350  33.960  1.00  0.00            
ATOM    103  H49 ACD     1      34.150  16.990  34.430  1.00  0.00            
ATOM    104  O25 ACD     1      33.170  15.370  33.530  1.00  0.00            
ATOM    105  H50 ACD     1      33.980  15.390  33.010  1.00  0.00            
ATOM    106  C31 ACD     1      33.250  14.710  37.850  1.00  0.00            
ATOM    107  H51 ACD     1      33.520  15.520  38.530  1.00  0.00            
ATOM    108  O26 ACD     1      33.930  13.540  38.170  1.00  0.00            
ATOM    109  H52 ACD     1      34.840  13.850  38.210  1.00  0.00            
ATOM    110  C32 ACD     1      31.670  14.380  37.890  1.00  0.00            
ATOM    111  H53 ACD     1      31.520  13.480  37.280  1.00  0.00            
ATOM    112  O27 ACD     1      31.170  14.040  39.200  1.00  0.00            
ATOM    113  H54 ACD     1      31.670  13.270  39.480  1.00  0.00            
ATOM    114  C33 ACD     1      30.880  15.530  37.170  1.00  0.00            
ATOM    115  H55 ACD     1      29.810  15.280  37.100  1.00  0.00            
ATOM    116  O28 ACD     1      30.930  16.850  37.920  1.00  0.00            
ATOM    117  C34 ACD     1      29.680  17.430  38.320  1.00  0.00            
ATOM    118  H56 ACD     1      28.900  17.030  37.670  1.00  0.00            
ATOM    119  C35 ACD     1      29.440  17.080  39.770  1.00  0.00            
ATOM    120  H57 ACD     1      30.260  17.450  40.390  1.00  0.00            
ATOM    121  O29 ACD     1      29.320  15.690  40.010  1.00  0.00            
ATOM    122  H58 ACD     1      30.060  15.150  39.700  1.00  0.00            
ATOM    123  C36 ACD     1      28.330  17.790  40.400  1.00  0.00            
ATOM    124  H59 ACD     1      27.390  17.420  39.960  1.00  0.00            
ATOM    125  O30 ACD     1      28.200  17.580  41.770  1.00  0.00            
ATOM    126  H60 ACD     1      28.840  18.200  42.130  1.00  0.00            
ATOM    127  O1  GB6     2      32.670  16.010  44.030  1.00  0.00            
ATOM    128  C1  GB6     2      32.830  16.530  42.820  1.00  0.00            
ATOM    129  C2  GB6     2      32.130  17.740  42.480  1.00  0.00            
ATOM    130  C3  GB6     2      32.490  18.410  41.280  1.00  0.00            
ATOM    131  C4  GB6     2      33.490  17.920  40.430  1.00  0.00            
ATOM    132  C5  GB6     2      33.870  18.610  39.180  1.00  0.00            
ATOM    133  C6  GB6     2      33.370  19.780  38.660  1.00  0.00            
ATOM    134  C7  GB6     2      33.470  20.540  37.390  1.00  0.00            
ATOM    135  C8  GB6     2      34.060  19.970  36.260  1.00  0.00            
ATOM    136  C9  GB6     2      34.260  20.690  35.050  1.00  0.00            
ATOM    137  O2  GB6     2      35.020  20.150  34.110  1.00  0.00            
ATOM    138  C10 GB6     2      33.760  21.960  34.950  1.00  0.00            
ATOM    139  C11 GB6     2      33.110  22.470  36.040  1.00  0.00            
ATOM    140  O3  GB6     2      32.660  23.730  35.910  1.00  0.00            
ATOM    141  C12 GB6     2      32.910  21.820  37.250  1.00  0.00            
ATOM    142  C13 GB6     2      34.310  16.820  40.930  1.00  0.00            
ATOM    143  C14 GB6     2      33.950  16.180  42.080  1.00  0.00            
ATOM    144  H1  GB6     2      31.850  16.430  44.370  1.00  0.00            
ATOM    145  H2  GB6     2      31.340  18.160  43.090  1.00  0.00            
ATOM    146  H3  GB6     2      31.930  19.310  41.020  1.00  0.00            
ATOM    147  H4  GB6     2      34.660  18.130  38.600  1.00  0.00            
ATOM    148  H5  GB6     2      32.610  20.280  39.260  1.00  0.00            
ATOM    149  H6  GB6     2      34.530  19.000  36.440  1.00  0.00            
ATOM    150  H7  GB6     2      35.670  20.820  33.830  1.00  0.00            
ATOM    151  H8  GB6     2      33.980  22.580  34.090  1.00  0.00            
ATOM    152  H9  GB6     2      32.090  23.810  36.690  1.00  0.00            
ATOM    153  H10 GB6     2      32.340  22.250  38.060  1.00  0.00            
ATOM    154  H11 GB6     2      35.100  16.380  40.320  1.00  0.00            
ATOM    155  H12 GB6     2      34.510  15.350  42.500  1.00  0.00            
TER
ENDMDL
MODEL        1
ATOM      1  H1  ACD     1      24.770   0.440  12.760  1.00  0.00            
ATOM      2  O1  ACD     1      25.530   0.070  13.210  1.00  0.00            
ATOM      3  C1  ACD     1      26.660   0.890  12.950  1.00  0.00            
ATOM      4  H2  ACD     1      26.910   0.890  11.880  1.00  0.00            
ATOM      5  H3  ACD     1      27.460   0.580  13.640  1.00  0.00            
ATOM      6  C2  ACD     1      26.400   2.360  13.320  1.00  0.00            
ATOM      7  H4  ACD     1      27.410   2.770  13.380  1.00  0.00            
ATOM      8  O2  ACD     1      25.570   3.020  12.360  1.00  0.00            
ATOM      9  C3  ACD     1      25.220   4.340  12.640  1.00  0.00            
ATOM     10  H5  ACD     1      24.590   4.700  11.820  1.00  0.00            
ATOM     11  O3  ACD     1      26.350   5.230  12.710  1.00  0.00            
ATOM     12  C4  ACD     1      26.830   5.740  11.470  1.00  0.00            
ATOM     13  H6  ACD     1      26.480   5.020  10.720  1.00  0.00            
ATOM     14  C5  ACD     1      26.270   7.190  11.400  1.00  0.00            
ATOM     15  H7  ACD     1      26.310   7.670  12.390  1.00  0.00            
ATOM     16  O4  ACD     1      24.900   7.190  10.990  1.00  0.00            
ATOM     17  H8  ACD     1      24.750   6.640  10.210  1.00  0.00            
ATOM     18  C6  ACD     1      27.070   8.070  10.460  1.00  0.00            
ATOM     19  H9  ACD     1      26.940   7.730   9.420  1.00  0.00            
ATOM     20  O5  ACD     1      26.850   9.480  10.470  1.00  0.00            
ATOM     21  H10 ACD     1      27.320   9.910  11.190  1.00  0.00            
ATOM     22  C7  ACD     1      28.580   7.940  10.660  1.00  0.00            
ATOM     23  H11 ACD     1      29.050   8.580   9.890  1.00  0.00            
ATOM     24  O6  ACD     1      28.950   6.610  10.520  1.00  0.00            
ATOM     25  C8  ACD     1      28.360   5.690  11.510  1.00  0.00            
ATOM     26  H12 ACD     1      28.760   5.940  12.500  1.00  0.00            
ATOM     27  C9  ACD     1      28.950   4.360  11.320  1.00  0.00            
ATOM     28  H13 ACD     1      30.010   4.510  11.100  1.00  0.00            
ATOM     29  H14 ACD     1      28.770   3.710  12.180  1.00  0.00            
ATOM     30  O7  ACD     1      28.430   3.620  10.210  1.00  0.00            
ATOM     31  H15 ACD     1      28.870   2.780  10.350  1.00  0.00            
ATOM     32  O8  ACD     1      28.980   8.480  11.870  1.00  0.00            
ATOM     33  C10 ACD     1      30.020   9.520  12.030  1.00  0.00            
ATOM     34  H16 ACD     1      30.330   9.970  11.080  1.00  0.00            
ATOM     35  C11 ACD     1      29.430  10.570  12.890  1.00  0.00            
ATOM     36  H17 ACD     1      29.040   9.990  13.740  1.00  0.00            
ATOM     37  O9  ACD     1      28.350  11.210  12.140  1.00  0.00            
ATOM     38  H18 ACD     1      28.740  11.470  11.300  1.00  0.00            
ATOM     39  C12 ACD     1      30.470  11.590  13.420  1.00  0.00            
ATOM     40  H19 ACD     1      30.920  12.050  12.530  1.00  0.00            
ATOM     41  O10 ACD     1      29.870  12.460  14.280  1.00  0.00            
ATOM     42  H20 ACD     1      29.620  11.950  15.060  1.00  0.00            
ATOM     43  C13 ACD     1      31.510  10.840  14.220  1.00  0.00            
ATOM     44  H21 ACD     1      32.260  11.520  14.640  1.00  0.00            
ATOM     45  O11 ACD     1      32.110   9.900  13.280  1.00  0.00            
ATOM     46  C14 ACD     1      31.170   8.910  12.740  1.00  0.00            
ATOM     47  H22 ACD     1      30.830   8.260  13.560  1.00  0.00            
ATOM     48  C15 ACD     1      31.810   8.060  11.670  1.00  0.00            
ATOM     49  H23 ACD     1      32.670   7.650  12.210  1.00  0.00            
ATOM     50  H24 ACD     1      31.110   7.260  11.390  1.00  0.00            
ATOM     51  O12 ACD     1      32.340   8.830  10.520  1.00  0.00            
ATOM     52  H25 ACD     1      32.850   9.580  10.830  1.00  0.00            
ATOM     53  O13 ACD     1      30.890  10.120  15.300  1.00  0.00            
ATOM     54  C16 ACD     1      31.130  10.460  16.660  1.00  0.00            
ATOM     55  H26 ACD     1      31.510  11.490  16.700  1.00  0.00            
ATOM     56  C17 ACD     1      29.760  10.340  17.410  1.00  0.00            
ATOM     57  H27 ACD     1      29.260   9.420  17.080  1.00  0.00            
ATOM     58  O14 ACD     1      28.930  11.510  17.120  1.00  0.00            
ATOM     59  H28 ACD     1      28.320  11.670  17.840  1.00  0.00            
ATOM     60  C18 ACD     1      29.890  10.220  18.970  1.00  0.00            
ATOM     61  H29 ACD     1      30.190  11.180  19.430  1.00  0.00            
ATOM     62  O15 ACD     1      28.650   9.870  19.510  1.00  0.00            
ATOM     63  H30 ACD     1      28.560   9.010  19.920  1.00  0.00            
ATOM     64  C19 ACD     1      30.930   9.190  19.310  1.00  0.00            
ATOM     65  H31 ACD     1      31.070   9.160  20.400  1.00  0.00            
ATOM     66  O16 ACD     1      32.210   9.370  18.680  1.00  0.00            
ATOM     67  C20 ACD     1      32.240   9.470  17.230  1.00  0.00            
ATOM     68  H32 ACD     1      31.980   8.470  16.880  1.00  0.00            
ATOM     69  C21 ACD     1      33.640   9.730  16.740  1.00  0.00            
ATOM     70  H33 ACD     1      34.320   9.050  17.260  1.00  0.00            
ATOM     71  H34 ACD     1      33.660   9.480  15.670  1.00  0.00            
ATOM     72  O17 ACD     1      34.140  11.050  16.850  1.00  0.00            
ATOM     73  H35 ACD     1      33.840  11.340  17.720  1.00  0.00            
ATOM     74  O18 ACD     1      30.410   7.950  18.920  1.00  0.00            
ATOM     75  C22 ACD     1      30.440   6.860  19.860  1.00  0.00            
ATOM     76  H36 ACD     1      31.100   7.200  20.660  1.00  0.00            
ATOM     77  C23 ACD     1      29.060   6.630  20.400  1.00  0.00            
ATOM     78  H37 ACD     1      28.330   6.440  19.600  1.00  0.00            
ATOM     79  O19 ACD     1      28.840   7.720  21.280  1.00  0.00            
ATOM     80  H38 ACD     1      29.490   7.810  21.980  1.00  0.00            
ATOM     81  C24 ACD     1      28.950   5.370  21.140  1.00  0.00            
ATOM     82  H39 ACD     1      29.500   5.440  22.090  1.00  0.00            
ATOM     83  O20 ACD     1      27.540   5.100  21.450  1.00  0.00            
ATOM     84  H40 ACD     1      27.090   5.940  21.500  1.00  0.00            
ATOM     85  C25 ACD     1      29.540   4.180  20.440  1.00  0.00            
ATOM     86  H41 ACD     1      29.520   3.320  21.120  1.00  0.00            
ATOM     87  O21 ACD     1      30.880   4.580  20.140  1.00  0.00            
ATOM     88  C26 ACD     1      31.090   5.650  19.240  1.00  0.00            
ATOM     89  H42 ACD     1      30.650   5.440  18.250  1.00  0.00            
ATOM     90  C27 ACD     1      32.620   5.780  19.140  1.00  0.00            
ATOM     91  H43 ACD     1      32.940   6.670  18.590  1.00  0.00            
ATOM     92  H44 ACD     1      33.010   5.820  20.170  1.00  0.00            
ATOM     93  O22 ACD     1      33.230   4.720  18.460  1.00  0.00            
ATOM     94  H45 ACD     1      32.670   3.950  18.600  1.00  0.00            
ATOM     95  O23 ACD     1      28.780   3.940  19.290  1.00  0.00            
ATOM     96  C28 ACD     1      28.440   2.570  18.940  1.00  0.00            
ATOM     97  H46 ACD     1      28.640   1.880  19.770  1.00  0.00            
ATOM     98  C29 ACD     1      29.150   2.130  17.690  1.00  0.00            
ATOM     99  H47 ACD     1      29.210   2.940  16.950  1.00  0.00            
ATOM    100  O24 ACD     1      28.520   1.060  16.960  1.00  0.00            
ATOM    101  C30 ACD     1      30.600   1.680  17.930  1.00  0.00            
ATOM    102  H48 ACD     1      31.110   2.320  18.660  1.00  0.00            
ATOM    103  H49 ACD     1      30.560   0.700  18.420  1.00  0.00            
ATOM    104  O25 ACD     1      31.310   1.500  16.710  1.00  0.00            
ATOM    105  H50 ACD     1      30.680   1.160  16.070  1.00  0.00            
ATOM    106  C31 ACD     1      26.940   2.640  18.670  1.00  0.00            
ATOM    107  H51 ACD     1      26.830   3.490  17.980  1.00  0.00            
ATOM    108  O26 ACD     1      26.190   2.930  19.910  1.00  0.00            
ATOM    109  H52 ACD     1      26.390   3.810  20.230  1.00  0.00            
ATOM    110  C32 ACD     1      26.360   1.420  17.840  1.00  0.00            
ATOM    111  H53 ACD     1      26.680   0.530  18.400  1.00  0.00            
ATOM    112  O27 ACD     1      24.930   1.490  17.620  1.00  0.00            
ATOM    113  H54 ACD     1      24.790   2.360  17.230  1.00  0.00            
ATOM    114  C33 ACD     1      27.140   1.300  16.560  1.00  0.00            
ATOM    115  H55 ACD     1      26.810   0.440  15.970  1.00  0.00            
ATOM    116  O28 ACD     1      27.000   2.380  15.650  1.00  0.00            
ATOM    117  C34 ACD     1      25.840   2.540  14.800  1.00  0.00            
ATOM    118  H56 ACD     1      25.160   1.680  14.920  1.00  0.00            
ATOM    119  C35 ACD     1      25.240   3.940  15.150  1.00  0.00            
ATOM    120  H57 ACD     1      26.170   4.520  15.240  1.00  0.00            
ATOM    121  O29 ACD     1      24.560   3.940  16.390  1.00  0.00            
ATOM    122  H58 ACD     1      23.930   4.660  16.330  1.00  0.00            
ATOM    123  C36 ACD     1      24.430   4.390  13.990  1.00  0.00            
ATOM    124  H59 ACD     1      23.550   3.740  13.890  1.00  0.00            
ATOM    125  O30 ACD     1      24.080   5.720  14.130  1.00  0.00            
ATOM    126  H60 ACD     1      24.700   6.160  13.550  1.00  0.00            
ATOM    127  O1  GB6     2      23.330   8.410  16.630  1.00  0.00            
ATOM    128  C1  GB6     2      24.650   8.080  16.370  1.00  0.00            
ATOM    129  C2  GB6     2      25.350   8.580  15.270  1.00  0.00            
ATOM    130  C3  GB6     2      26.670   8.290  15.110  1.00  0.00            
ATOM    131  C4  GB6     2      27.370   7.430  15.960  1.00  0.00            
ATOM    132  C5  GB6     2      28.760   6.990  15.600  1.00  0.00            
ATOM    133  C6  GB6     2      29.180   5.720  15.510  1.00  0.00            
ATOM    134  C7  GB6     2      30.480   5.290  14.950  1.00  0.00            
ATOM    135  C8  GB6     2      30.580   3.980  14.460  1.00  0.00            
ATOM    136  C9  GB6     2      31.740   3.570  13.870  1.00  0.00            
ATOM    137  O2  GB6     2      31.840   2.360  13.360  1.00  0.00            
ATOM    138  C10 GB6     2      32.850   4.370  13.740  1.00  0.00            
ATOM    139  C11 GB6     2      32.800   5.630  14.280  1.00  0.00            
ATOM    140  O3  GB6     2      33.920   6.410  14.390  1.00  0.00            
ATOM    141  C12 GB6     2      31.620   6.110  14.970  1.00  0.00            
ATOM    142  C13 GB6     2      26.640   6.880  17.080  1.00  0.00            
ATOM    143  C14 GB6     2      25.260   7.180  17.260  1.00  0.00            
ATOM    144  H1  GB6     2      23.110   9.170  16.070  1.00  0.00            
ATOM    145  H2  GB6     2      24.830   9.280  14.630  1.00  0.00            
ATOM    146  H3  GB6     2      27.150   8.830  14.290  1.00  0.00            
ATOM    147  H4  GB6     2      29.450   7.750  15.250  1.00  0.00            
ATOM    148  H5  GB6     2      28.530   4.910  15.820  1.00  0.00            
ATOM    149  H6  GB6     2      29.720   3.320  14.450  1.00  0.00            
ATOM    150  H7  GB6     2      32.460   2.450  12.620  1.00  0.00            
ATOM    151  H8  GB6     2      33.760   3.950  13.320  1.00  0.00            
ATOM    152  H9  GB6     2      34.640   5.830  14.070  1.00  0.00            
ATOM    153  H10 GB6     2      31.600   7.090  15.430  1.00  0.00            
ATOM    154  H11 GB6     2      27.150   6.200  17.760  1.00  0.00            
ATOM    155  H12 GB6     2      24.600   6.870  18.070  1.00  0.00            
TER
ENDMDL
MODEL        1
ATOM      1  H1  ACD     1      30.660  -0.380  12.390  1.00  0.00            
ATOM      2  O1  ACD     1      29.740  -0.110  12.500  1.00  0.00            
ATOM      3  C1  ACD     1      29.790   1.310  12.470  1.00  0.00            
ATOM      4  H2  ACD     1      30.280   1.760  11.600  1.00  0.00            
ATOM      5  H3  ACD     1      30.360   1.710  13.320  1.00  0.00            
ATOM      6  C2  ACD     1      28.400   1.850  12.550  1.00  0.00            
ATOM      7  H4  ACD     1      28.560   2.930  12.590  1.00  0.00            
ATOM      8  O2  ACD     1      27.690   1.500  11.310  1.00  0.00            
ATOM      9  C3  ACD     1      26.400   2.110  11.180  1.00  0.00            
ATOM     10  H5  ACD     1      25.970   1.650  10.280  1.00  0.00            
ATOM     11  O3  ACD     1      26.570   3.560  11.020  1.00  0.00            
ATOM     12  C4  ACD     1      27.130   4.010   9.780  1.00  0.00            
ATOM     13  H6  ACD     1      27.500   3.200   9.140  1.00  0.00            
ATOM     14  C5  ACD     1      25.880   4.790   9.180  1.00  0.00            
ATOM     15  H7  ACD     1      25.410   5.350  10.010  1.00  0.00            
ATOM     16  O4  ACD     1      24.940   3.880   8.640  1.00  0.00            
ATOM     17  H8  ACD     1      25.280   3.350   7.910  1.00  0.00            
ATOM     18  C6  ACD     1      26.360   5.710   8.090  1.00  0.00            
ATOM     19  H9  ACD     1      26.800   5.170   7.240  1.00  0.00            
ATOM     20  O5  ACD     1      25.350   6.550   7.630  1.00  0.00            
ATOM     21  H10 ACD     1      24.930   6.940   8.400  1.00  0.00            
ATOM     22  C7  ACD     1      27.420   6.660   8.630  1.00  0.00            
ATOM     23  H11 ACD     1      27.590   7.350   7.800  1.00  0.00            
ATOM     24  O6  ACD     1      28.530   5.900   8.960  1.00  0.00            
ATOM     25  C8  ACD     1      28.330   4.960  10.090  1.00  0.00            
ATOM     26  H12 ACD     1      28.040   5.590  10.940  1.00  0.00            
ATOM     27  C9  ACD     1      29.610   4.300  10.330  1.00  0.00            
ATOM     28  H13 ACD     1      30.420   5.010  10.520  1.00  0.00            
ATOM     29  H14 ACD     1      29.460   3.890  11.340  1.00  0.00            
ATOM     30  O7  ACD     1      30.040   3.430   9.290  1.00  0.00            
ATOM     31  H15 ACD     1      30.960   3.400   9.550  1.00  0.00            
ATOM     32  O8  ACD     1      27.020   7.370   9.740  1.00  0.00            
ATOM     33  C10 ACD     1      27.640   8.660   9.960  1.00  0.00            
ATOM     34  H16 ACD     1      27.850   9.160   9.010  1.00  0.00            
ATOM     35  C11 ACD     1      26.520   9.350  10.660  1.00  0.00            
ATOM     36  H17 ACD     1      26.110   8.710  11.450  1.00  0.00            
ATOM     37  O9  ACD     1      25.570   9.690   9.680  1.00  0.00            
ATOM     38  H18 ACD     1      24.940  10.240  10.150  1.00  0.00            
ATOM     39  C12 ACD     1      27.010  10.680  11.240  1.00  0.00            
ATOM     40  H19 ACD     1      27.400  11.370  10.480  1.00  0.00            
ATOM     41  O10 ACD     1      26.000  11.310  11.990  1.00  0.00            
ATOM     42  H20 ACD     1      25.810  10.670  12.690  1.00  0.00            
ATOM     43  C13 ACD     1      28.110  10.430  12.210  1.00  0.00            
ATOM     44  H21 ACD     1      28.590  11.340  12.590  1.00  0.00            
ATOM     45  O11 ACD     1      29.170   9.810  11.480  1.00  0.00            
ATOM     46  C14 ACD     1      28.910   8.550  10.810  1.00  0.00            
ATOM     47  H22 ACD     1      28.690   7.810  11.590  1.00  0.00            
ATOM     48  C15 ACD     1      30.180   8.220  10.180  1.00  0.00            
ATOM     49  H23 ACD     1      30.900   8.170  11.010  1.00  0.00            
ATOM     50  H24 ACD     1      30.210   7.160   9.890  1.00  0.00            
ATOM     51  O12 ACD     1      30.590   9.020   9.040  1.00  0.00            
ATOM     52  H25 ACD     1      30.240   9.920   9.100  1.00  0.00            
ATOM     53  O13 ACD     1      27.760   9.520  13.190  1.00  0.00            
ATOM     54  C16 ACD     1      27.370  10.040  14.490  1.00  0.00            
ATOM     55  H26 ACD     1      27.250  11.140  14.520  1.00  0.00            
ATOM     56  C17 ACD     1      25.950   9.360  14.870  1.00  0.00            
ATOM     57  H27 ACD     1      26.090   8.280  14.780  1.00  0.00            
ATOM     58  O14 ACD     1      24.870   9.900  14.020  1.00  0.00            
ATOM     59  H28 ACD     1      24.150   9.400  14.410  1.00  0.00            
ATOM     60  C18 ACD     1      25.660   9.650  16.380  1.00  0.00            
ATOM     61  H29 ACD     1      25.410  10.720  16.320  1.00  0.00            
ATOM     62  O15 ACD     1      24.550   8.930  16.780  1.00  0.00            
ATOM     63  H30 ACD     1      24.800   8.010  16.910  1.00  0.00            
ATOM     64  C19 ACD     1      26.910   9.360  17.250  1.00  0.00            
ATOM     65  H31 ACD     1      26.740   9.520  18.320  1.00  0.00            
ATOM     66  O16 ACD     1      28.020  10.160  16.770  1.00  0.00            
ATOM     67  C20 ACD     1      28.500   9.750  15.460  1.00  0.00            
ATOM     68  H32 ACD     1      28.580   8.650  15.440  1.00  0.00            
ATOM     69  C21 ACD     1      29.800  10.420  15.220  1.00  0.00            
ATOM     70  H33 ACD     1      30.540  10.020  15.930  1.00  0.00            
ATOM     71  H34 ACD     1      30.240  10.100  14.270  1.00  0.00            
ATOM     72  O17 ACD     1      29.840  11.800  15.340  1.00  0.00            
ATOM     73  H35 ACD     1      30.720  12.130  15.560  1.00  0.00            
ATOM     74  O18 ACD     1      27.210   8.000  17.120  1.00  0.00            
ATOM     75  C22 ACD     1      27.740   7.390  18.340  1.00  0.00            
ATOM     76  H36 ACD     1      28.140   8.120  19.060  1.00  0.00            
ATOM     77  C23 ACD     1      26.570   6.660  18.940  1.00  0.00            
ATOM     78  H37 ACD     1      26.010   6.130  18.160  1.00  0.00            
ATOM     79  O19 ACD     1      25.690   7.620  19.590  1.00  0.00            
ATOM     80  H38 ACD     1      24.810   7.250  19.680  1.00  0.00            
ATOM     81  C24 ACD     1      26.980   5.650  19.990  1.00  0.00            
ATOM     82  H39 ACD     1      27.260   6.150  20.930  1.00  0.00            
ATOM     83  O20 ACD     1      25.960   4.790  20.420  1.00  0.00            
ATOM     84  H40 ACD     1      26.140   3.980  19.930  1.00  0.00            
ATOM     85  C25 ACD     1      28.140   4.760  19.470  1.00  0.00            
ATOM     86  H41 ACD     1      28.520   4.170  20.300  1.00  0.00            
ATOM     87  O21 ACD     1      29.230   5.600  19.030  1.00  0.00            
ATOM     88  C26 ACD     1      28.900   6.440  17.900  1.00  0.00            
ATOM     89  H42 ACD     1      28.570   5.820  17.060  1.00  0.00            
ATOM     90  C27 ACD     1      30.220   7.220  17.490  1.00  0.00            
ATOM     91  H43 ACD     1      29.910   8.030  16.830  1.00  0.00            
ATOM     92  H44 ACD     1      30.550   7.810  18.350  1.00  0.00            
ATOM     93  O22 ACD     1      31.320   6.470  17.050  1.00  0.00            
ATOM     94  H45 ACD     1      31.080   5.730  16.480  1.00  0.00            
ATOM     95  O23 ACD     1      27.780   3.920  18.390  1.00  0.00            
ATOM     96  C28 ACD     1      28.240   2.560  18.270  1.00  0.00            
ATOM     97  H46 ACD     1      28.450   2.190  19.290  1.00  0.00            
ATOM     98  C29 ACD     1      29.580   2.530  17.530  1.00  0.00            
ATOM     99  H47 ACD     1      29.540   3.410  16.880  1.00  0.00            
ATOM    100  O24 ACD     1      29.850   1.420  16.610  1.00  0.00            
ATOM    101  C30 ACD     1      30.760   2.850  18.460  1.00  0.00            
ATOM    102  H48 ACD     1      30.580   3.560  19.270  1.00  0.00            
ATOM    103  H49 ACD     1      31.000   1.980  19.080  1.00  0.00            
ATOM    104  O25 ACD     1      31.860   3.400  17.750  1.00  0.00            
ATOM    105  H50 ACD     1      32.520   2.700  17.670  1.00  0.00            
ATOM    106  C31 ACD     1      27.120   1.760  17.670  1.00  0.00            
ATOM    107  H51 ACD     1      26.580   2.420  16.990  1.00  0.00            
ATOM    108  O26 ACD     1      26.170   1.400  18.690  1.00  0.00            
ATOM    109  H52 ACD     1      25.350   1.190  18.220  1.00  0.00            
ATOM    110  C32 ACD     1      27.610   0.530  16.950  1.00  0.00            
ATOM    111  H53 ACD     1      28.020  -0.130  17.720  1.00  0.00            
ATOM    112  O27 ACD     1      26.590  -0.150  16.240  1.00  0.00            
ATOM    113  H54 ACD     1      26.190   0.420  15.570  1.00  0.00            
ATOM    114  C33 ACD     1      28.690   0.910  15.950  1.00  0.00            
ATOM    115  H55 ACD     1      29.020   0.040  15.380  1.00  0.00            
ATOM    116  O28 ACD     1      28.210   1.910  15.030  1.00  0.00            
ATOM    117  C34 ACD     1      27.590   1.430  13.810  1.00  0.00            
ATOM    118  H56 ACD     1      27.570   0.330  13.830  1.00  0.00            
ATOM    119  C35 ACD     1      26.170   2.010  13.710  1.00  0.00            
ATOM    120  H57 ACD     1      26.410   3.080  13.820  1.00  0.00            
ATOM    121  O29 ACD     1      25.350   1.490  14.750  1.00  0.00            
ATOM    122  H58 ACD     1      24.740   2.180  15.050  1.00  0.00            
ATOM    123  C36 ACD     1      25.490   1.730  12.340  1.00  0.00            
ATOM    124  H59 ACD     1      25.180   0.680  12.350  1.00  0.00            
ATOM    125  O30 ACD     1      24.300   2.560  12.260  1.00  0.00            
ATOM    126  H60 ACD     1      24.680   3.370  11.900  1.00  0.00            
ATOM    127  O1  GB6     2      22.380   4.870  14.600  1.00  0.00            
ATOM    128  C1  GB6     2      23.730   5.120  14.450  1.00  0.00            
ATOM    129  C2  GB6     2      24.310   5.450  13.200  1.00  0.00            
ATOM    130  C3  GB6     2      25.670   5.750  13.060  1.00  0.00            
ATOM    131  C4  GB6     2      26.480   5.700  14.170  1.00  0.00            
ATOM    132  C5  GB6     2      27.940   5.890  14.000  1.00  0.00            
ATOM    133  C6  GB6     2      28.900   5.090  14.430  1.00  0.00            
ATOM    134  C7  GB6     2      30.360   5.170  14.140  1.00  0.00            
ATOM    135  C8  GB6     2      31.090   4.030  14.470  1.00  0.00            
ATOM    136  C9  GB6     2      32.400   3.960  14.140  1.00  0.00            
ATOM    137  O2  GB6     2      33.100   2.940  14.640  1.00  0.00            
ATOM    138  C10 GB6     2      33.050   5.000  13.500  1.00  0.00            
ATOM    139  C11 GB6     2      32.310   6.180  13.230  1.00  0.00            
ATOM    140  O3  GB6     2      32.830   7.140  12.440  1.00  0.00            
ATOM    141  C12 GB6     2      30.970   6.220  13.480  1.00  0.00            
ATOM    142  C13 GB6     2      25.960   5.280  15.430  1.00  0.00            
ATOM    143  C14 GB6     2      24.600   5.050  15.540  1.00  0.00            
ATOM    144  H1  GB6     2      22.020   5.260  13.790  1.00  0.00            
ATOM    145  H2  GB6     2      23.620   5.470  12.360  1.00  0.00            
ATOM    146  H3  GB6     2      26.040   6.040  12.090  1.00  0.00            
ATOM    147  H4  GB6     2      28.180   6.800  13.450  1.00  0.00            
ATOM    148  H5  GB6     2      28.510   4.270  15.040  1.00  0.00            
ATOM    149  H6  GB6     2      30.640   3.150  14.930  1.00  0.00            
ATOM    150  H7  GB6     2      34.050   3.090  14.510  1.00  0.00            
ATOM    151  H8  GB6     2      34.100   5.020  13.260  1.00  0.00            
ATOM    152  H9  GB6     2      33.720   6.870  12.160  1.00  0.00            
ATOM    153  H10 GB6     2      30.400   7.120  13.280  1.00  0.00            
ATOM    154  H11 GB6     2      26.610   5.160  16.290  1.00  0.00            
ATOM    155  H12 GB6     2      24.180   4.810  16.510  1.00  0.00            
TER
ENDMDL
MODEL        1
ATOM      1  H1  ACD     1      31.330  24.060   9.380  1.00  0.00            
ATOM      2  O1  ACD     1      31.690  24.380  10.210  1.00  0.00            
ATOM      3  C1  ACD     1      32.580  23.330  10.590  1.00  0.00            
ATOM      4  H2  ACD     1      33.270  23.210   9.750  1.00  0.00            
ATOM      5  H3  ACD     1      32.040  22.370  10.550  1.00  0.00            
ATOM      6  C2  ACD     1      33.260  23.610  11.870  1.00  0.00            
ATOM      7  H4  ACD     1      33.830  22.690  12.050  1.00  0.00            
ATOM      8  O2  ACD     1      34.180  24.690  11.710  1.00  0.00            
ATOM      9  C3  ACD     1      34.950  25.130  12.730  1.00  0.00            
ATOM     10  H5  ACD     1      35.580  25.920  12.300  1.00  0.00            
ATOM     11  O3  ACD     1      35.730  24.050  13.210  1.00  0.00            
ATOM     12  C4  ACD     1      37.090  24.340  13.480  1.00  0.00            
ATOM     13  H6  ACD     1      37.290  25.410  13.450  1.00  0.00            
ATOM     14  C5  ACD     1      37.380  23.740  14.830  1.00  0.00            
ATOM     15  H7  ACD     1      37.240  22.650  14.800  1.00  0.00            
ATOM     16  O4  ACD     1      36.560  24.320  15.850  1.00  0.00            
ATOM     17  H8  ACD     1      36.840  24.080  16.750  1.00  0.00            
ATOM     18  C6  ACD     1      38.820  24.050  15.160  1.00  0.00            
ATOM     19  H9  ACD     1      38.990  25.130  15.080  1.00  0.00            
ATOM     20  O5  ACD     1      39.140  23.570  16.500  1.00  0.00            
ATOM     21  H10 ACD     1      39.430  22.660  16.380  1.00  0.00            
ATOM     22  C7  ACD     1      39.730  23.320  14.160  1.00  0.00            
ATOM     23  H11 ACD     1      40.780  23.560  14.360  1.00  0.00            
ATOM     24  O6  ACD     1      39.450  23.800  12.860  1.00  0.00            
ATOM     25  C8  ACD     1      38.060  23.700  12.460  1.00  0.00            
ATOM     26  H12 ACD     1      37.890  22.630  12.340  1.00  0.00            
ATOM     27  C9  ACD     1      37.900  24.420  11.150  1.00  0.00            
ATOM     28  H13 ACD     1      38.570  23.950  10.410  1.00  0.00            
ATOM     29  H14 ACD     1      36.910  24.110  10.800  1.00  0.00            
ATOM     30  O7  ACD     1      38.120  25.830  11.150  1.00  0.00            
ATOM     31  H15 ACD     1      39.080  25.890  11.210  1.00  0.00            
ATOM     32  O8  ACD     1      39.460  21.950  14.280  1.00  0.00            
ATOM     33  C10 ACD     1      40.420  20.910  13.970  1.00  0.00            
ATOM     34  H16 ACD     1      41.400  21.260  13.620  1.00  0.00            
ATOM     35  C11 ACD     1      40.530  20.100  15.220  1.00  0.00            
ATOM     36  H17 ACD     1      39.570  19.750  15.610  1.00  0.00            
ATOM     37  O9  ACD     1      41.090  20.980  16.260  1.00  0.00            
ATOM     38  H18 ACD     1      40.670  20.840  17.110  1.00  0.00            
ATOM     39  C12 ACD     1      41.350  18.810  14.990  1.00  0.00            
ATOM     40  H19 ACD     1      42.310  19.130  14.560  1.00  0.00            
ATOM     41  O10 ACD     1      41.550  18.030  16.140  1.00  0.00            
ATOM     42  H20 ACD     1      42.490  18.160  16.290  1.00  0.00            
ATOM     43  C13 ACD     1      40.590  17.930  13.890  1.00  0.00            
ATOM     44  H21 ACD     1      41.100  17.030  13.530  1.00  0.00            
ATOM     45  O11 ACD     1      40.510  18.800  12.710  1.00  0.00            
ATOM     46  C14 ACD     1      39.850  20.060  12.800  1.00  0.00            
ATOM     47  H22 ACD     1      38.790  19.950  13.080  1.00  0.00            
ATOM     48  C15 ACD     1      39.890  20.780  11.450  1.00  0.00            
ATOM     49  H23 ACD     1      39.290  21.690  11.390  1.00  0.00            
ATOM     50  H24 ACD     1      40.900  21.060  11.120  1.00  0.00            
ATOM     51  O12 ACD     1      39.220  19.990  10.400  1.00  0.00            
ATOM     52  H25 ACD     1      38.320  19.680  10.560  1.00  0.00            
ATOM     53  O13 ACD     1      39.210  17.700  14.190  1.00  0.00            
ATOM     54  C16 ACD     1      38.880  16.500  14.910  1.00  0.00            
ATOM     55  H26 ACD     1      39.790  15.900  15.060  1.00  0.00            
ATOM     56  C17 ACD     1      38.330  16.790  16.310  1.00  0.00            
ATOM     57  H27 ACD     1      37.630  17.620  16.170  1.00  0.00            
ATOM     58  O14 ACD     1      39.350  17.180  17.240  1.00  0.00            
ATOM     59  H28 ACD     1      40.020  17.610  16.710  1.00  0.00            
ATOM     60  C18 ACD     1      37.660  15.590  16.840  1.00  0.00            
ATOM     61  H29 ACD     1      38.380  14.770  16.880  1.00  0.00            
ATOM     62  O15 ACD     1      37.040  15.820  18.110  1.00  0.00            
ATOM     63  H30 ACD     1      37.790  16.230  18.550  1.00  0.00            
ATOM     64  C19 ACD     1      36.590  15.180  15.880  1.00  0.00            
ATOM     65  H31 ACD     1      35.990  14.390  16.370  1.00  0.00            
ATOM     66  O16 ACD     1      37.270  14.780  14.650  1.00  0.00            
ATOM     67  C20 ACD     1      38.000  15.790  14.000  1.00  0.00            
ATOM     68  H32 ACD     1      37.270  16.540  13.660  1.00  0.00            
ATOM     69  C21 ACD     1      38.810  15.260  12.700  1.00  0.00            
ATOM     70  H33 ACD     1      39.400  16.070  12.250  1.00  0.00            
ATOM     71  H34 ACD     1      39.630  14.620  13.070  1.00  0.00            
ATOM     72  O17 ACD     1      37.890  14.560  11.760  1.00  0.00            
ATOM     73  H35 ACD     1      37.220  15.150  11.420  1.00  0.00            
ATOM     74  O18 ACD     1      35.700  16.290  15.650  1.00  0.00            
ATOM     75  C22 ACD     1      34.340  16.070  15.650  1.00  0.00            
ATOM     76  H36 ACD     1      34.130  15.070  16.030  1.00  0.00            
ATOM     77  C23 ACD     1      33.780  17.050  16.720  1.00  0.00            
ATOM     78  H37 ACD     1      34.150  18.050  16.460  1.00  0.00            
ATOM     79  O19 ACD     1      34.280  16.620  18.030  1.00  0.00            
ATOM     80  H38 ACD     1      35.240  16.590  17.980  1.00  0.00            
ATOM     81  C24 ACD     1      32.200  16.990  16.720  1.00  0.00            
ATOM     82  H39 ACD     1      31.900  15.970  16.970  1.00  0.00            
ATOM     83  O20 ACD     1      31.490  17.950  17.490  1.00  0.00            
ATOM     84  H40 ACD     1      31.580  17.670  18.400  1.00  0.00            
ATOM     85  C25 ACD     1      31.670  17.170  15.300  1.00  0.00            
ATOM     86  H41 ACD     1      30.580  17.140  15.230  1.00  0.00            
ATOM     87  O21 ACD     1      32.230  16.200  14.410  1.00  0.00            
ATOM     88  C26 ACD     1      33.640  16.280  14.220  1.00  0.00            
ATOM     89  H42 ACD     1      34.020  17.270  13.950  1.00  0.00            
ATOM     90  C27 ACD     1      33.920  15.240  13.110  1.00  0.00            
ATOM     91  H43 ACD     1      33.090  15.400  12.400  1.00  0.00            
ATOM     92  H44 ACD     1      34.840  15.490  12.570  1.00  0.00
[truncated: 1,440,696 more chars]
