# Supplementary material for: Achieving Chemical Accuracy in Cyclodextrin Host–Guest Binding via Integrative Atomistic Modelling
Source: Adv Sci (Weinh). 2025 Dec 14;13(10):e19782. doi: 10.1002/advs.202519782 (PMC12915143; doi:10.1002/advs.202519782)
Supplement: Supplementary file 1 — Supporting Information [file ADVS-13-e19782-s003.zip › all_poses/ACD.GE3.pdb]

MODEL        1
ATOM      1  H1  ACD     1      28.750  21.180  25.390  1.00  0.00            
ATOM      2  O1  ACD     1      29.310  20.990  24.630  1.00  0.00            
ATOM      3  C1  ACD     1      29.130  19.650  24.340  1.00  0.00            
ATOM      4  H2  ACD     1      28.830  19.700  23.290  1.00  0.00            
ATOM      5  H3  ACD     1      28.260  19.300  24.910  1.00  0.00            
ATOM      6  C2  ACD     1      30.330  18.640  24.470  1.00  0.00            
ATOM      7  H4  ACD     1      29.960  17.640  24.200  1.00  0.00            
ATOM      8  O2  ACD     1      31.340  19.010  23.620  1.00  0.00            
ATOM      9  C3  ACD     1      32.510  18.130  23.690  1.00  0.00            
ATOM     10  H5  ACD     1      33.280  18.550  23.050  1.00  0.00            
ATOM     11  O3  ACD     1      32.290  16.730  23.190  1.00  0.00            
ATOM     12  C4  ACD     1      32.150  16.410  21.860  1.00  0.00            
ATOM     13  H6  ACD     1      32.990  16.770  21.260  1.00  0.00            
ATOM     14  C5  ACD     1      32.210  14.880  21.870  1.00  0.00            
ATOM     15  H7  ACD     1      31.610  14.560  22.740  1.00  0.00            
ATOM     16  O4  ACD     1      33.630  14.490  21.930  1.00  0.00            
ATOM     17  H8  ACD     1      33.650  13.550  22.150  1.00  0.00            
ATOM     18  C6  ACD     1      31.570  14.230  20.620  1.00  0.00            
ATOM     19  H9  ACD     1      32.230  14.220  19.740  1.00  0.00            
ATOM     20  O5  ACD     1      31.330  12.810  20.890  1.00  0.00            
ATOM     21  H10 ACD     1      32.170  12.380  20.720  1.00  0.00            
ATOM     22  C7  ACD     1      30.190  14.880  20.340  1.00  0.00            
ATOM     23  H11 ACD     1      29.750  14.380  19.470  1.00  0.00            
ATOM     24  O6  ACD     1      30.550  16.170  20.010  1.00  0.00            
ATOM     25  C8  ACD     1      30.890  17.000  21.130  1.00  0.00            
ATOM     26  H12 ACD     1      29.960  17.020  21.710  1.00  0.00            
ATOM     27  C9  ACD     1      31.210  18.360  20.430  1.00  0.00            
ATOM     28  H13 ACD     1      30.340  18.580  19.800  1.00  0.00            
ATOM     29  H14 ACD     1      31.290  19.090  21.250  1.00  0.00            
ATOM     30  O7  ACD     1      32.320  18.210  19.620  1.00  0.00            
ATOM     31  H15 ACD     1      32.010  17.700  18.870  1.00  0.00            
ATOM     32  O8  ACD     1      29.370  14.770  21.500  1.00  0.00            
ATOM     33  C10 ACD     1      28.350  13.870  21.530  1.00  0.00            
ATOM     34  H16 ACD     1      28.460  13.230  20.650  1.00  0.00            
ATOM     35  C11 ACD     1      28.370  13.080  22.800  1.00  0.00            
ATOM     36  H17 ACD     1      28.190  13.720  23.670  1.00  0.00            
ATOM     37  O9  ACD     1      29.600  12.440  22.970  1.00  0.00            
ATOM     38  H18 ACD     1      30.220  12.760  22.320  1.00  0.00            
ATOM     39  C12 ACD     1      27.170  12.150  22.650  1.00  0.00            
ATOM     40  H19 ACD     1      27.350  11.500  21.790  1.00  0.00            
ATOM     41  O10 ACD     1      27.180  11.320  23.760  1.00  0.00            
ATOM     42  H20 ACD     1      28.130  11.160  23.720  1.00  0.00            
ATOM     43  C13 ACD     1      25.900  12.930  22.480  1.00  0.00            
ATOM     44  H21 ACD     1      25.030  12.280  22.380  1.00  0.00            
ATOM     45  O11 ACD     1      25.930  13.730  21.320  1.00  0.00            
ATOM     46  C14 ACD     1      26.990  14.640  21.290  1.00  0.00            
ATOM     47  H22 ACD     1      26.800  15.360  22.100  1.00  0.00            
ATOM     48  C15 ACD     1      27.030  15.270  19.880  1.00  0.00            
ATOM     49  H23 ACD     1      27.910  15.930  19.860  1.00  0.00            
ATOM     50  H24 ACD     1      27.080  14.530  19.070  1.00  0.00            
ATOM     51  O12 ACD     1      25.800  16.070  19.770  1.00  0.00            
ATOM     52  H25 ACD     1      25.170  15.590  20.320  1.00  0.00            
ATOM     53  O13 ACD     1      25.700  13.770  23.630  1.00  0.00            
ATOM     54  C16 ACD     1      24.430  13.630  24.260  1.00  0.00            
ATOM     55  H26 ACD     1      23.750  13.070  23.610  1.00  0.00            
ATOM     56  C17 ACD     1      24.680  12.730  25.540  1.00  0.00            
ATOM     57  H27 ACD     1      25.520  13.180  26.070  1.00  0.00            
ATOM     58  O14 ACD     1      24.880  11.320  25.150  1.00  0.00            
ATOM     59  H28 ACD     1      25.740  11.230  24.710  1.00  0.00            
ATOM     60  C18 ACD     1      23.470  12.790  26.470  1.00  0.00            
ATOM     61  H29 ACD     1      22.680  12.290  25.890  1.00  0.00            
ATOM     62  O15 ACD     1      23.540  12.120  27.750  1.00  0.00            
ATOM     63  H30 ACD     1      23.430  11.180  27.570  1.00  0.00            
ATOM     64  C19 ACD     1      22.950  14.250  26.710  1.00  0.00            
ATOM     65  H31 ACD     1      21.910  14.260  27.060  1.00  0.00            
ATOM     66  O16 ACD     1      22.870  14.890  25.460  1.00  0.00            
ATOM     67  C20 ACD     1      23.930  15.010  24.540  1.00  0.00            
ATOM     68  H32 ACD     1      24.750  15.550  25.020  1.00  0.00            
ATOM     69  C21 ACD     1      23.500  15.780  23.270  1.00  0.00            
ATOM     70  H33 ACD     1      24.240  15.580  22.480  1.00  0.00            
ATOM     71  H34 ACD     1      22.500  15.430  22.990  1.00  0.00            
ATOM     72  O17 ACD     1      23.360  17.150  23.630  1.00  0.00            
ATOM     73  H35 ACD     1      22.510  17.110  24.090  1.00  0.00            
ATOM     74  O18 ACD     1      23.740  14.920  27.610  1.00  0.00            
ATOM     75  C22 ACD     1      23.290  16.020  28.340  1.00  0.00            
ATOM     76  H36 ACD     1      22.210  15.880  28.510  1.00  0.00            
ATOM     77  C23 ACD     1      24.120  15.920  29.630  1.00  0.00            
ATOM     78  H37 ACD     1      25.160  15.670  29.390  1.00  0.00            
ATOM     79  O19 ACD     1      23.520  14.920  30.500  1.00  0.00            
ATOM     80  H38 ACD     1      22.600  15.170  30.630  1.00  0.00            
ATOM     81  C24 ACD     1      24.220  17.300  30.300  1.00  0.00            
ATOM     82  H39 ACD     1      23.250  17.680  30.650  1.00  0.00            
ATOM     83  O20 ACD     1      25.110  17.390  31.370  1.00  0.00            
ATOM     84  H40 ACD     1      25.950  17.070  31.040  1.00  0.00            
ATOM     85  C25 ACD     1      24.720  18.310  29.230  1.00  0.00            
ATOM     86  H41 ACD     1      24.790  19.230  29.820  1.00  0.00            
ATOM     87  O21 ACD     1      23.680  18.470  28.260  1.00  0.00            
ATOM     88  C26 ACD     1      23.450  17.310  27.470  1.00  0.00            
ATOM     89  H42 ACD     1      24.290  17.150  26.780  1.00  0.00            
ATOM     90  C27 ACD     1      22.250  17.710  26.630  1.00  0.00            
ATOM     91  H43 ACD     1      22.540  18.610  26.080  1.00  0.00            
ATOM     92  H44 ACD     1      22.100  16.930  25.870  1.00  0.00            
ATOM     93  O22 ACD     1      21.020  17.890  27.340  1.00  0.00            
ATOM     94  H45 ACD     1      20.380  18.020  26.640  1.00  0.00            
ATOM     95  O23 ACD     1      25.970  18.060  28.550  1.00  0.00            
ATOM     96  C28 ACD     1      27.200  18.620  28.900  1.00  0.00            
ATOM     97  H46 ACD     1      27.020  19.220  29.800  1.00  0.00            
ATOM     98  C29 ACD     1      27.630  19.680  27.810  1.00  0.00            
ATOM     99  H47 ACD     1      27.590  19.190  26.830  1.00  0.00            
ATOM    100  O24 ACD     1      28.990  19.990  28.000  1.00  0.00            
ATOM    101  C30 ACD     1      26.820  20.990  27.720  1.00  0.00            
ATOM    102  H48 ACD     1      27.190  21.580  26.870  1.00  0.00            
ATOM    103  H49 ACD     1      25.760  20.720  27.580  1.00  0.00            
ATOM    104  O25 ACD     1      27.030  21.760  28.930  1.00  0.00            
ATOM    105  H50 ACD     1      27.980  21.780  29.060  1.00  0.00            
ATOM    106  C31 ACD     1      28.260  17.550  29.260  1.00  0.00            
ATOM    107  H51 ACD     1      28.210  16.790  28.480  1.00  0.00            
ATOM    108  O26 ACD     1      27.880  17.030  30.610  1.00  0.00            
ATOM    109  H52 ACD     1      28.470  16.320  30.890  1.00  0.00            
ATOM    110  C32 ACD     1      29.590  18.160  29.330  1.00  0.00            
ATOM    111  H53 ACD     1      29.640  18.870  30.160  1.00  0.00            
ATOM    112  O27 ACD     1      30.650  17.140  29.400  1.00  0.00            
ATOM    113  H54 ACD     1      30.850  17.050  28.470  1.00  0.00            
ATOM    114  C33 ACD     1      29.940  18.980  28.090  1.00  0.00            
ATOM    115  H55 ACD     1      30.920  19.460  28.230  1.00  0.00            
ATOM    116  O28 ACD     1      29.890  18.250  26.840  1.00  0.00            
ATOM    117  C34 ACD     1      30.910  18.710  25.930  1.00  0.00            
ATOM    118  H56 ACD     1      31.100  19.770  26.150  1.00  0.00            
ATOM    119  C35 ACD     1      32.100  17.850  26.100  1.00  0.00            
ATOM    120  H57 ACD     1      31.760  16.820  25.960  1.00  0.00            
ATOM    121  O29 ACD     1      32.690  17.820  27.370  1.00  0.00            
ATOM    122  H58 ACD     1      33.460  17.260  27.260  1.00  0.00            
ATOM    123  C36 ACD     1      33.180  18.090  25.100  1.00  0.00            
ATOM    124  H59 ACD     1      33.710  19.000  25.390  1.00  0.00            
ATOM    125  O30 ACD     1      34.090  16.950  25.070  1.00  0.00            
ATOM    126  H60 ACD     1      33.650  16.310  24.510  1.00  0.00            
ATOM    127  O1  GE3     2      28.330   9.730  29.310  1.00  0.00            
ATOM    128  C1  GE3     2      28.160  10.570  28.450  1.00  0.00            
ATOM    129  C2  GE3     2      28.570  10.420  26.870  1.00  0.00            
ATOM    130  N1  GE3     2      29.820  11.060  26.610  1.00  0.00            
ATOM    131  C3  GE3     2      29.970  12.340  26.840  1.00  0.00            
ATOM    132  C4  GE3     2      31.240  13.070  26.710  1.00  0.00            
ATOM    133  C5  GE3     2      32.020  12.900  25.570  1.00  0.00            
ATOM    134  C6  GE3     2      33.350  13.410  25.490  1.00  0.00            
ATOM    135  C7  GE3     2      33.760  14.320  26.440  1.00  0.00            
ATOM    136  C8  GE3     2      33.050  14.540  27.670  1.00  0.00            
ATOM    137  C9  GE3     2      31.810  13.830  27.790  1.00  0.00            
ATOM    138  Cl1 GE3     2      30.900  13.920  29.220  1.00  0.00            
ATOM    139  C10 GE3     2      28.770  13.220  26.980  1.00  0.00            
ATOM    140  C11 GE3     2      28.780  14.460  26.310  1.00  0.00            
ATOM    141  C12 GE3     2      27.610  15.290  26.270  1.00  0.00            
ATOM    142  N2  GE3     2      27.480  16.380  25.340  1.00  0.00            
ATOM    143  O2  GE3     2      28.190  16.390  24.340  1.00  0.00            
ATOM    144  O3  GE3     2      26.600  17.210  25.460  1.00  0.00            
ATOM    145  C13 GE3     2      26.660  15.110  27.260  1.00  0.00            
ATOM    146  C14 GE3     2      26.720  13.940  28.060  1.00  0.00            
ATOM    147  C15 GE3     2      27.740  12.950  27.860  1.00  0.00            
ATOM    148  N3  GE3     2      27.710  11.810  28.720  1.00  0.00            
ATOM    149  H1  GE3     2      27.880  10.910  26.180  1.00  0.00            
ATOM    150  H2  GE3     2      28.560   9.350  26.610  1.00  0.00            
ATOM    151  H3  GE3     2      31.680  12.170  24.830  1.00  0.00            
ATOM    152  H4  GE3     2      33.950  13.290  24.590  1.00  0.00            
ATOM    153  H5  GE3     2      34.730  14.760  26.230  1.00  0.00            
ATOM    154  H6  GE3     2      33.490  15.120  28.480  1.00  0.00            
ATOM    155  H7  GE3     2      29.580  14.730  25.630  1.00  0.00            
ATOM    156  H8  GE3     2      25.870  15.850  27.330  1.00  0.00            
ATOM    157  H9  GE3     2      25.880  13.670  28.690  1.00  0.00            
ATOM    158  H10 GE3     2      27.570  11.980  29.710  1.00  0.00            
TER
ENDMDL
MODEL        1
ATOM      1  H1  ACD     1      32.080  17.630  26.520  1.00  0.00            
ATOM      2  O1  ACD     1      31.950  16.980  25.830  1.00  0.00            
ATOM      3  C1  ACD     1      30.540  17.010  25.570  1.00  0.00            
ATOM      4  H2  ACD     1      30.320  17.260  24.530  1.00  0.00            
ATOM      5  H3  ACD     1      29.970  17.640  26.270  1.00  0.00            
ATOM      6  C2  ACD     1      30.000  15.590  25.700  1.00  0.00            
ATOM      7  H4  ACD     1      28.920  15.580  25.540  1.00  0.00            
ATOM      8  O2  ACD     1      30.550  14.750  24.640  1.00  0.00            
ATOM      9  C3  ACD     1      30.040  13.460  24.590  1.00  0.00            
ATOM     10  H5  ACD     1      30.500  12.960  23.730  1.00  0.00            
ATOM     11  O3  ACD     1      28.600  13.440  24.420  1.00  0.00            
ATOM     12  C4  ACD     1      28.220  13.180  23.100  1.00  0.00            
ATOM     13  H6  ACD     1      29.020  12.880  22.420  1.00  0.00            
ATOM     14  C5  ACD     1      27.330  11.950  23.180  1.00  0.00            
ATOM     15  H7  ACD     1      26.640  12.090  24.020  1.00  0.00            
ATOM     16  O4  ACD     1      28.290  10.830  23.400  1.00  0.00            
ATOM     17  H8  ACD     1      28.900  11.150  24.070  1.00  0.00            
ATOM     18  C6  ACD     1      26.550  11.630  21.920  1.00  0.00            
ATOM     19  H9  ACD     1      27.250  11.420  21.100  1.00  0.00            
ATOM     20  O5  ACD     1      25.660  10.560  22.040  1.00  0.00            
ATOM     21  H10 ACD     1      26.180   9.840  22.400  1.00  0.00            
ATOM     22  C7  ACD     1      25.870  12.900  21.500  1.00  0.00            
ATOM     23  H11 ACD     1      25.360  12.590  20.590  1.00  0.00            
ATOM     24  O6  ACD     1      26.850  14.000  21.290  1.00  0.00            
ATOM     25  C8  ACD     1      27.480  14.360  22.520  1.00  0.00            
ATOM     26  H12 ACD     1      26.690  14.620  23.240  1.00  0.00            
ATOM     27  C9  ACD     1      28.340  15.650  22.290  1.00  0.00            
ATOM     28  H13 ACD     1      27.760  16.220  21.550  1.00  0.00            
ATOM     29  H14 ACD     1      28.460  16.230  23.210  1.00  0.00            
ATOM     30  O7  ACD     1      29.570  15.320  21.650  1.00  0.00            
ATOM     31  H15 ACD     1      30.210  15.810  22.180  1.00  0.00            
ATOM     32  O8  ACD     1      24.770  13.160  22.360  1.00  0.00            
ATOM     33  C10 ACD     1      23.510  13.460  21.820  1.00  0.00            
ATOM     34  H16 ACD     1      23.520  13.170  20.760  1.00  0.00            
ATOM     35  C11 ACD     1      22.510  12.370  22.310  1.00  0.00            
ATOM     36  H17 ACD     1      22.590  12.380  23.410  1.00  0.00            
ATOM     37  O9  ACD     1      23.000  11.100  21.810  1.00  0.00            
ATOM     38  H18 ACD     1      23.930  10.930  21.990  1.00  0.00            
ATOM     39  C12 ACD     1      21.070  12.740  21.900  1.00  0.00            
ATOM     40  H19 ACD     1      21.160  12.580  20.820  1.00  0.00            
ATOM     41  O10 ACD     1      20.160  11.810  22.410  1.00  0.00            
ATOM     42  H20 ACD     1      20.550  10.930  22.420  1.00  0.00            
ATOM     43  C13 ACD     1      20.680  14.220  22.190  1.00  0.00            
ATOM     44  H21 ACD     1      19.700  14.430  21.760  1.00  0.00            
ATOM     45  O11 ACD     1      21.680  15.070  21.680  1.00  0.00            
ATOM     46  C14 ACD     1      23.040  14.880  22.080  1.00  0.00            
ATOM     47  H22 ACD     1      23.160  15.010  23.170  1.00  0.00            
ATOM     48  C15 ACD     1      23.990  15.830  21.370  1.00  0.00            
ATOM     49  H23 ACD     1      23.780  16.870  21.650  1.00  0.00            
ATOM     50  H24 ACD     1      25.020  15.790  21.740  1.00  0.00            
ATOM     51  O12 ACD     1      23.870  15.780  19.990  1.00  0.00            
ATOM     52  H25 ACD     1      23.590  16.660  19.720  1.00  0.00            
ATOM     53  O13 ACD     1      20.600  14.550  23.600  1.00  0.00            
ATOM     54  C16 ACD     1      19.890  15.690  24.070  1.00  0.00            
ATOM     55  H26 ACD     1      19.040  15.760  23.370  1.00  0.00            
ATOM     56  C17 ACD     1      19.390  15.300  25.370  1.00  0.00            
ATOM     57  H27 ACD     1      20.100  14.610  25.830  1.00  0.00            
ATOM     58  O14 ACD     1      18.220  14.500  25.290  1.00  0.00            
ATOM     59  H28 ACD     1      18.310  13.580  25.030  1.00  0.00            
ATOM     60  C18 ACD     1      19.110  16.450  26.390  1.00  0.00            
ATOM     61  H29 ACD     1      18.190  16.970  26.090  1.00  0.00            
ATOM     62  O15 ACD     1      19.000  16.010  27.760  1.00  0.00            
ATOM     63  H30 ACD     1      19.930  15.820  27.920  1.00  0.00            
ATOM     64  C19 ACD     1      20.310  17.390  26.310  1.00  0.00            
ATOM     65  H31 ACD     1      20.180  18.260  26.960  1.00  0.00            
ATOM     66  O16 ACD     1      20.380  17.930  24.980  1.00  0.00            
ATOM     67  C20 ACD     1      20.680  17.010  23.970  1.00  0.00            
ATOM     68  H32 ACD     1      21.740  16.760  24.060  1.00  0.00            
ATOM     69  C21 ACD     1      20.510  17.820  22.640  1.00  0.00            
ATOM     70  H33 ACD     1      20.280  17.120  21.820  1.00  0.00            
ATOM     71  H34 ACD     1      19.650  18.490  22.710  1.00  0.00            
ATOM     72  O17 ACD     1      21.620  18.590  22.250  1.00  0.00            
ATOM     73  H35 ACD     1      21.430  18.790  21.330  1.00  0.00            
ATOM     74  O18 ACD     1      21.540  16.730  26.730  1.00  0.00            
ATOM     75  C22 ACD     1      21.970  16.930  28.110  1.00  0.00            
ATOM     76  H36 ACD     1      21.150  17.400  28.670  1.00  0.00            
ATOM     77  C23 ACD     1      22.320  15.580  28.720  1.00  0.00            
ATOM     78  H37 ACD     1      23.040  14.980  28.140  1.00  0.00            
ATOM     79  O19 ACD     1      21.210  14.730  28.850  1.00  0.00            
ATOM     80  H38 ACD     1      21.470  13.830  28.610  1.00  0.00            
ATOM     81  C24 ACD     1      22.990  15.800  30.100  1.00  0.00            
ATOM     82  H39 ACD     1      22.210  16.330  30.670  1.00  0.00            
ATOM     83  O20 ACD     1      23.420  14.580  30.720  1.00  0.00            
ATOM     84  H40 ACD     1      24.260  14.440  30.270  1.00  0.00            
ATOM     85  C25 ACD     1      24.190  16.730  30.060  1.00  0.00            
ATOM     86  H41 ACD     1      24.590  16.820  31.080  1.00  0.00            
ATOM     87  O21 ACD     1      23.720  18.000  29.550  1.00  0.00            
ATOM     88  C26 ACD     1      23.180  17.950  28.200  1.00  0.00            
ATOM     89  H42 ACD     1      24.020  17.560  27.620  1.00  0.00            
ATOM     90  C27 ACD     1      22.710  19.380  27.810  1.00  0.00            
ATOM     91  H43 ACD     1      23.540  20.090  27.910  1.00  0.00            
ATOM     92  H44 ACD     1      22.420  19.360  26.750  1.00  0.00            
ATOM     93  O22 ACD     1      21.540  19.820  28.490  1.00  0.00            
ATOM     94  H45 ACD     1      21.870  19.990  29.370  1.00  0.00            
ATOM     95  O23 ACD     1      25.220  16.160  29.150  1.00  0.00            
ATOM     96  C28 ACD     1      26.640  16.450  29.570  1.00  0.00            
ATOM     97  H46 ACD     1      26.570  16.960  30.540  1.00  0.00            
ATOM     98  C29 ACD     1      27.460  17.340  28.620  1.00  0.00            
ATOM     99  H47 ACD     1      27.340  16.910  27.620  1.00  0.00            
ATOM    100  O24 ACD     1      28.850  17.380  28.910  1.00  0.00            
ATOM    101  C30 ACD     1      26.860  18.720  28.680  1.00  0.00            
ATOM    102  H48 ACD     1      27.390  19.240  27.880  1.00  0.00            
ATOM    103  H49 ACD     1      25.810  18.700  28.380  1.00  0.00            
ATOM    104  O25 ACD     1      27.000  19.380  29.960  1.00  0.00            
ATOM    105  H50 ACD     1      26.590  20.250  29.940  1.00  0.00            
ATOM    106  C31 ACD     1      27.310  15.120  29.960  1.00  0.00            
ATOM    107  H51 ACD     1      27.240  14.350  29.190  1.00  0.00            
ATOM    108  O26 ACD     1      26.590  14.480  31.040  1.00  0.00            
ATOM    109  H52 ACD     1      26.480  15.040  31.820  1.00  0.00            
ATOM    110  C32 ACD     1      28.810  15.380  30.260  1.00  0.00            
ATOM    111  H53 ACD     1      29.040  15.920  31.190  1.00  0.00            
ATOM    112  O27 ACD     1      29.460  14.110  30.440  1.00  0.00            
ATOM    113  H54 ACD     1      29.190  13.700  31.260  1.00  0.00            
ATOM    114  C33 ACD     1      29.400  16.110  29.020  1.00  0.00            
ATOM    115  H55 ACD     1      30.470  16.310  29.110  1.00  0.00            
ATOM    116  O28 ACD     1      29.150  15.340  27.900  1.00  0.00            
ATOM    117  C34 ACD     1      30.270  14.920  27.010  1.00  0.00            
ATOM    118  H56 ACD     1      31.270  15.210  27.370  1.00  0.00            
ATOM    119  C35 ACD     1      30.040  13.380  27.060  1.00  0.00            
ATOM    120  H57 ACD     1      28.960  13.210  26.970  1.00  0.00            
ATOM    121  O29 ACD     1      30.570  12.740  28.260  1.00  0.00            
ATOM    122  H58 ACD     1      30.240  13.160  29.060  1.00  0.00            
ATOM    123  C36 ACD     1      30.460  12.650  25.840  1.00  0.00            
ATOM    124  H59 ACD     1      31.560  12.610  25.850  1.00  0.00            
ATOM    125  O30 ACD     1      29.880  11.420  25.830  1.00  0.00            
ATOM    126  H60 ACD     1      30.310  10.910  26.520  1.00  0.00            
ATOM    127  O1  GE3     2      22.880   8.000  25.900  1.00  0.00            
ATOM    128  C1  GE3     2      23.350   9.090  25.560  1.00  0.00            
ATOM    129  C2  GE3     2      24.650   9.220  24.760  1.00  0.00            
ATOM    130  N1  GE3     2      25.790   9.620  25.640  1.00  0.00            
ATOM    131  C3  GE3     2      25.700  10.610  26.470  1.00  0.00            
ATOM    132  C4  GE3     2      26.640  10.700  27.660  1.00  0.00            
ATOM    133  C5  GE3     2      27.790   9.900  27.670  1.00  0.00            
ATOM    134  C6  GE3     2      28.640   9.830  28.830  1.00  0.00            
ATOM    135  C7  GE3     2      28.290  10.540  29.950  1.00  0.00            
ATOM    136  C8  GE3     2      27.120  11.300  29.960  1.00  0.00            
ATOM    137  C9  GE3     2      26.220  11.360  28.860  1.00  0.00            
ATOM    138  Cl1 GE3     2      24.590  11.900  29.220  1.00  0.00            
ATOM    139  C10 GE3     2      24.670  11.700  26.200  1.00  0.00            
ATOM    140  C11 GE3     2      25.200  12.990  26.250  1.00  0.00            
ATOM    141  C12 GE3     2      24.380  14.090  25.830  1.00  0.00            
ATOM    142  N2  GE3     2      24.940  15.510  25.690  1.00  0.00            
ATOM    143  O2  GE3     2      24.180  16.370  25.190  1.00  0.00            
ATOM    144  O3  GE3     2      26.180  15.700  25.820  1.00  0.00            
ATOM    145  C13 GE3     2      22.950  13.910  25.650  1.00  0.00            
ATOM    146  C14 GE3     2      22.450  12.620  25.770  1.00  0.00            
ATOM    147  C15 GE3     2      23.310  11.530  26.010  1.00  0.00            
ATOM    148  N3  GE3     2      22.750  10.260  25.990  1.00  0.00            
ATOM    149  H1  GE3     2      24.500  10.050  24.060  1.00  0.00            
ATOM    150  H2  GE3     2      24.900   8.270  24.270  1.00  0.00            
ATOM    151  H3  GE3     2      28.110   9.400  26.760  1.00  0.00            
ATOM    152  H4  GE3     2      29.570   9.300  28.680  1.00  0.00            
ATOM    153  H5  GE3     2      28.890  10.520  30.850  1.00  0.00            
ATOM    154  H6  GE3     2      26.740  11.870  30.810  1.00  0.00            
ATOM    155  H7  GE3     2      26.240  13.190  26.510  1.00  0.00            
ATOM    156  H8  GE3     2      22.330  14.760  25.400  1.00  0.00            
ATOM    157  H9  GE3     2      21.420  12.420  25.490  1.00  0.00            
ATOM    158  H10 GE3     2      21.850  10.200  26.440  1.00  0.00            
TER
ENDMDL
MODEL        1
ATOM      1  H1  ACD     1      32.410  14.530  29.340  1.00  0.00            
ATOM      2  O1  ACD     1      31.670  14.840  29.860  1.00  0.00            
ATOM      3  C1  ACD     1      30.480  15.040  29.030  1.00  0.00            
ATOM      4  H2  ACD     1      30.610  15.860  28.320  1.00  0.00            
ATOM      5  H3  ACD     1      29.600  15.260  29.630  1.00  0.00            
ATOM      6  C2  ACD     1      30.160  13.800  28.200  1.00  0.00            
ATOM      7  H4  ACD     1      29.110  13.930  27.940  1.00  0.00            
ATOM      8  O2  ACD     1      31.070  13.660  27.150  1.00  0.00            
ATOM      9  C3  ACD     1      30.760  12.560  26.290  1.00  0.00            
ATOM     10  H5  ACD     1      31.440  12.570  25.440  1.00  0.00            
ATOM     11  O3  ACD     1      29.410  12.590  25.880  1.00  0.00            
ATOM     12  C4  ACD     1      29.140  12.810  24.530  1.00  0.00            
ATOM     13  H6  ACD     1      30.020  12.940  23.880  1.00  0.00            
ATOM     14  C5  ACD     1      28.270  11.670  24.070  1.00  0.00            
ATOM     15  H7  ACD     1      27.340  11.630  24.650  1.00  0.00            
ATOM     16  O4  ACD     1      29.110  10.460  24.080  1.00  0.00            
ATOM     17  H8  ACD     1      29.600  10.440  24.910  1.00  0.00            
ATOM     18  C6  ACD     1      27.790  11.960  22.630  1.00  0.00            
ATOM     19  H9  ACD     1      28.650  12.110  21.970  1.00  0.00            
ATOM     20  O5  ACD     1      26.900  10.920  22.060  1.00  0.00            
ATOM     21  H10 ACD     1      26.050  11.280  22.340  1.00  0.00            
ATOM     22  C7  ACD     1      27.050  13.310  22.580  1.00  0.00            
ATOM     23  H11 ACD     1      26.910  13.640  21.550  1.00  0.00            
ATOM     24  O6  ACD     1      27.960  14.200  23.170  1.00  0.00            
ATOM     25  C8  ACD     1      28.310  14.070  24.500  1.00  0.00            
ATOM     26  H12 ACD     1      27.380  13.900  25.070  1.00  0.00            
ATOM     27  C9  ACD     1      28.920  15.330  25.070  1.00  0.00            
ATOM     28  H13 ACD     1      28.210  16.160  25.000  1.00  0.00            
ATOM     29  H14 ACD     1      29.150  15.290  26.140  1.00  0.00            
ATOM     30  O7  ACD     1      30.080  15.760  24.320  1.00  0.00            
ATOM     31  H15 ACD     1      30.790  15.110  24.390  1.00  0.00            
ATOM     32  O8  ACD     1      25.860  13.330  23.320  1.00  0.00            
ATOM     33  C10 ACD     1      24.810  14.040  22.730  1.00  0.00            
ATOM     34  H16 ACD     1      25.090  14.310  21.700  1.00  0.00            
ATOM     35  C11 ACD     1      23.660  13.010  22.490  1.00  0.00            
ATOM     36  H17 ACD     1      23.540  12.440  23.420  1.00  0.00            
ATOM     37  O9  ACD     1      24.160  12.110  21.490  1.00  0.00            
ATOM     38  H18 ACD     1      23.690  11.280  21.540  1.00  0.00            
ATOM     39  C12 ACD     1      22.400  13.770  22.200  1.00  0.00            
ATOM     40  H19 ACD     1      22.610  14.170  21.200  1.00  0.00            
ATOM     41  O10 ACD     1      21.290  12.910  22.060  1.00  0.00            
ATOM     42  H20 ACD     1      20.700  13.340  21.440  1.00  0.00            
ATOM     43  C13 ACD     1      22.070  14.890  23.160  1.00  0.00            
ATOM     44  H21 ACD     1      21.250  15.490  22.740  1.00  0.00            
ATOM     45  O11 ACD     1      23.170  15.810  23.180  1.00  0.00            
ATOM     46  C14 ACD     1      24.470  15.320  23.510  1.00  0.00            
ATOM     47  H22 ACD     1      24.340  15.000  24.550  1.00  0.00            
ATOM     48  C15 ACD     1      25.450  16.480  23.440  1.00  0.00            
ATOM     49  H23 ACD     1      24.990  17.240  24.080  1.00  0.00            
ATOM     50  H24 ACD     1      26.440  16.230  23.850  1.00  0.00            
ATOM     51  O12 ACD     1      25.600  16.870  22.130  1.00  0.00            
ATOM     52  H25 ACD     1      24.710  16.990  21.770  1.00  0.00            
ATOM     53  O13 ACD     1      21.710  14.440  24.560  1.00  0.00            
ATOM     54  C16 ACD     1      20.880  15.290  25.250  1.00  0.00            
ATOM     55  H26 ACD     1      20.220  15.770  24.520  1.00  0.00            
ATOM     56  C17 ACD     1      20.030  14.390  26.220  1.00  0.00            
ATOM     57  H27 ACD     1      20.790  13.670  26.550  1.00  0.00            
ATOM     58  O14 ACD     1      18.990  13.620  25.520  1.00  0.00            
ATOM     59  H28 ACD     1      18.380  14.270  25.180  1.00  0.00            
ATOM     60  C18 ACD     1      19.540  15.110  27.450  1.00  0.00            
ATOM     61  H29 ACD     1      18.680  15.690  27.110  1.00  0.00            
ATOM     62  O15 ACD     1      19.070  14.160  28.380  1.00  0.00            
ATOM     63  H30 ACD     1      19.770  13.540  28.620  1.00  0.00            
ATOM     64  C19 ACD     1      20.640  16.000  28.010  1.00  0.00            
ATOM     65  H31 ACD     1      20.230  16.510  28.890  1.00  0.00            
ATOM     66  O16 ACD     1      20.950  16.980  27.030  1.00  0.00            
ATOM     67  C20 ACD     1      21.610  16.440  25.880  1.00  0.00            
ATOM     68  H32 ACD     1      22.610  16.160  26.220  1.00  0.00            
ATOM     69  C21 ACD     1      21.620  17.680  25.000  1.00  0.00            
ATOM     70  H33 ACD     1      21.880  18.550  25.620  1.00  0.00            
ATOM     71  H34 ACD     1      22.430  17.730  24.260  1.00  0.00            
ATOM     72  O17 ACD     1      20.350  17.980  24.270  1.00  0.00            
ATOM     73  H35 ACD     1      20.270  18.930  24.180  1.00  0.00            
ATOM     74  O18 ACD     1      21.790  15.270  28.410  1.00  0.00            
ATOM     75  C22 ACD     1      21.870  14.910  29.790  1.00  0.00            
ATOM     76  H36 ACD     1      20.950  15.000  30.380  1.00  0.00            
ATOM     77  C23 ACD     1      22.220  13.410  29.770  1.00  0.00            
ATOM     78  H37 ACD     1      23.050  13.290  29.060  1.00  0.00            
ATOM     79  O19 ACD     1      21.090  12.700  29.230  1.00  0.00            
ATOM     80  H38 ACD     1      21.360  11.790  29.120  1.00  0.00            
ATOM     81  C24 ACD     1      22.660  12.990  31.210  1.00  0.00            
ATOM     82  H39 ACD     1      21.820  13.190  31.890  1.00  0.00            
ATOM     83  O20 ACD     1      23.010  11.600  31.310  1.00  0.00            
ATOM     84  H40 ACD     1      22.230  11.040  31.310  1.00  0.00            
ATOM     85  C25 ACD     1      23.820  13.880  31.730  1.00  0.00            
ATOM     86  H41 ACD     1      24.020  13.520  32.750  1.00  0.00            
ATOM     87  O21 ACD     1      23.300  15.210  31.760  1.00  0.00            
ATOM     88  C26 ACD     1      23.010  15.670  30.420  1.00  0.00            
ATOM     89  H42 ACD     1      23.810  15.490  29.680  1.00  0.00            
ATOM     90  C27 ACD     1      22.900  17.140  30.450  1.00  0.00            
ATOM     91  H43 ACD     1      23.860  17.430  30.910  1.00  0.00            
ATOM     92  H44 ACD     1      22.850  17.570  29.440  1.00  0.00            
ATOM     93  O22 ACD     1      21.880  17.620  31.310  1.00  0.00            
ATOM     94  H45 ACD     1      21.960  17.120  32.120  1.00  0.00            
ATOM     95  O23 ACD     1      24.980  13.740  30.930  1.00  0.00            
ATOM     96  C28 ACD     1      26.230  13.670  31.610  1.00  0.00            
ATOM     97  H46 ACD     1      26.210  13.990  32.660  1.00  0.00            
ATOM     98  C29 ACD     1      27.230  14.640  30.900  1.00  0.00            
ATOM     99  H47 ACD     1      27.290  14.480  29.820  1.00  0.00            
ATOM    100  O24 ACD     1      28.530  14.360  31.390  1.00  0.00            
ATOM    101  C30 ACD     1      26.860  16.100  31.060  1.00  0.00            
ATOM    102  H48 ACD     1      27.380  16.710  30.310  1.00  0.00            
ATOM    103  H49 ACD     1      25.820  16.280  30.780  1.00  0.00            
ATOM    104  O25 ACD     1      27.110  16.510  32.410  1.00  0.00            
ATOM    105  H50 ACD     1      26.390  16.220  32.970  1.00  0.00            
ATOM    106  C31 ACD     1      26.680  12.210  31.540  1.00  0.00            
ATOM    107  H51 ACD     1      26.480  11.850  30.520  1.00  0.00            
ATOM    108  O26 ACD     1      25.720  11.400  32.230  1.00  0.00            
ATOM    109  H52 ACD     1      24.960  11.290  31.660  1.00  0.00            
ATOM    110  C32 ACD     1      28.110  12.150  32.000  1.00  0.00            
ATOM    111  H53 ACD     1      28.090  12.550  33.030  1.00  0.00            
ATOM    112  O27 ACD     1      28.660  10.840  31.920  1.00  0.00            
ATOM    113  H54 ACD     1      28.860  10.770  30.980  1.00  0.00            
ATOM    114  C33 ACD     1      29.000  13.060  31.220  1.00  0.00            
ATOM    115  H55 ACD     1      30.030  13.050  31.570  1.00  0.00            
ATOM    116  O28 ACD     1      28.970  12.600  29.860  1.00  0.00            
ATOM    117  C34 ACD     1      30.160  12.530  29.120  1.00  0.00            
ATOM    118  H56 ACD     1      31.000  12.470  29.820  1.00  0.00            
ATOM    119  C35 ACD     1      30.110  11.260  28.360  1.00  0.00            
ATOM    120  H57 ACD     1      29.100  11.140  27.940  1.00  0.00            
ATOM    121  O29 ACD     1      30.420  10.150  29.190  1.00  0.00            
ATOM    122  H58 ACD     1      30.440   9.300  28.760  1.00  0.00            
ATOM    123  C36 ACD     1      31.030  11.280  27.080  1.00  0.00            
ATOM    124  H59 ACD     1      32.080  11.230  27.390  1.00  0.00            
ATOM    125  O30 ACD     1      30.740  10.180  26.220  1.00  0.00            
ATOM    126  H60 ACD     1      30.940   9.340  26.630  1.00  0.00            
ATOM    127  O1  GE3     2      23.350   7.510  24.570  1.00  0.00            
ATOM    128  C1  GE3     2      24.030   8.450  24.900  1.00  0.00            
ATOM    129  C2  GE3     2      25.430   8.660  24.320  1.00  0.00            
ATOM    130  N1  GE3     2      26.480   8.880  25.240  1.00  0.00            
ATOM    131  C3  GE3     2      26.300   9.570  26.320  1.00  0.00            
ATOM    132  C4  GE3     2      26.770   8.990  27.660  1.00  0.00            
ATOM    133  C5  GE3     2      27.970   8.280  27.620  1.00  0.00            
ATOM    134  C6  GE3     2      28.400   7.670  28.830  1.00  0.00            
ATOM    135  C7  GE3     2      27.710   7.820  30.080  1.00  0.00            
ATOM    136  C8  GE3     2      26.590   8.680  30.040  1.00  0.00            
ATOM    137  C9  GE3     2      26.140   9.270  28.890  1.00  0.00            
ATOM    138  Cl1 GE3     2      24.710  10.180  29.190  1.00  0.00            
ATOM    139  C10 GE3     2      25.460  10.780  26.310  1.00  0.00            
ATOM    140  C11 GE3     2      26.000  11.980  26.690  1.00  0.00            
ATOM    141  C12 GE3     2      25.180  13.150  26.810  1.00  0.00            
ATOM    142  N2  GE3     2      25.740  14.480  27.110  1.00  0.00            
ATOM    143  O2  GE3     2      24.910  15.360  27.310  1.00  0.00            
ATOM    144  O3  GE3     2      26.930  14.480  27.350  1.00  0.00            
ATOM    145  C13 GE3     2      23.810  13.020  26.570  1.00  0.00            
ATOM    146  C14 GE3     2      23.240  11.800  26.140  1.00  0.00            
ATOM    147  C15 GE3     2      24.050  10.680  26.010  1.00  0.00            
ATOM    148  N3  GE3     2      23.450   9.490  25.630  1.00  0.00            
ATOM    149  H1  GE3     2      25.370   9.600  23.760  1.00  0.00            
ATOM    150  H2  GE3     2      25.630   7.840  23.610  1.00  0.00            
ATOM    151  H3  GE3     2      28.600   8.070  26.760  1.00  0.00            
ATOM    152  H4  GE3     2      29.270   7.040  28.850  1.00  0.00            
ATOM    153  H5  GE3     2      28.000   7.390  31.030  1.00  0.00            
ATOM    154  H6  GE3     2      26.030   8.760  30.970  1.00  0.00            
ATOM    155  H7  GE3     2      27.030  12.170  26.990  1.00  0.00            
ATOM    156  H8  GE3     2      23.160  13.860  26.820  1.00  0.00            
ATOM    157  H9  GE3     2      22.170  11.750  25.980  1.00  0.00            
ATOM    158  H10 GE3     2      22.520   9.210  25.940  1.00  0.00            
TER
ENDMDL
MODEL        1
ATOM      1  H1  ACD     1      30.720  18.360  24.290  1.00  0.00            
ATOM      2  O1  ACD     1      30.710  17.420  24.460  1.00  0.00            
ATOM      3  C1  ACD     1      29.620  16.870  23.660  1.00  0.00            
ATOM      4  H2  ACD     1      29.800  17.040  22.600  1.00  0.00            
ATOM      5  H3  ACD     1      28.670  17.390  23.830  1.00  0.00            
ATOM      6  C2  ACD     1      29.430  15.410  23.960  1.00  0.00            
ATOM      7  H4  ACD     1      28.480  15.140  23.490  1.00  0.00            
ATOM      8  O2  ACD     1      30.550  14.660  23.390  1.00  0.00            
ATOM      9  C3  ACD     1      30.390  13.210  23.560  1.00  0.00            
ATOM     10  H5  ACD     1      31.230  12.730  23.040  1.00  0.00            
ATOM     11  O3  ACD     1      29.140  12.740  22.930  1.00  0.00            
ATOM     12  C4  ACD     1      29.300  11.860  21.740  1.00  0.00            
ATOM     13  H6  ACD     1      30.330  11.580  21.470  1.00  0.00            
ATOM     14  C5  ACD     1      28.630  10.510  22.020  1.00  0.00            
ATOM     15  H7  ACD     1      27.750  10.720  22.660  1.00  0.00            
ATOM     16  O4  ACD     1      29.460   9.650  22.850  1.00  0.00            
ATOM     17  H8  ACD     1      30.230   9.420  22.310  1.00  0.00            
ATOM     18  C6  ACD     1      28.100   9.840  20.750  1.00  0.00            
ATOM     19  H9  ACD     1      28.920   9.480  20.110  1.00  0.00            
ATOM     20  O5  ACD     1      27.310   8.730  21.140  1.00  0.00            
ATOM     21  H10 ACD     1      27.670   8.330  21.930  1.00  0.00            
ATOM     22  C7  ACD     1      27.370  10.820  19.850  1.00  0.00            
ATOM     23  H11 ACD     1      27.050  10.220  18.990  1.00  0.00            
ATOM     24  O6  ACD     1      28.230  11.800  19.500  1.00  0.00            
ATOM     25  C8  ACD     1      28.680  12.670  20.560  1.00  0.00            
ATOM     26  H12 ACD     1      27.810  13.190  20.980  1.00  0.00            
ATOM     27  C9  ACD     1      29.660  13.770  20.070  1.00  0.00            
ATOM     28  H13 ACD     1      29.130  14.340  19.290  1.00  0.00            
ATOM     29  H14 ACD     1      29.960  14.450  20.880  1.00  0.00            
ATOM     30  O7  ACD     1      30.760  13.190  19.360  1.00  0.00            
ATOM     31  H15 ACD     1      31.460  13.840  19.250  1.00  0.00            
ATOM     32  O8  ACD     1      26.280  11.350  20.600  1.00  0.00            
ATOM     33  C10 ACD     1      25.030  11.400  19.920  1.00  0.00            
ATOM     34  H16 ACD     1      25.100  10.920  18.940  1.00  0.00            
ATOM     35  C11 ACD     1      24.030  10.660  20.750  1.00  0.00            
ATOM     36  H17 ACD     1      24.120  10.890  21.820  1.00  0.00            
ATOM     37  O9  ACD     1      24.450   9.210  20.630  1.00  0.00            
ATOM     38  H18 ACD     1      25.330   9.150  21.000  1.00  0.00            
ATOM     39  C12 ACD     1      22.580  10.880  20.290  1.00  0.00            
ATOM     40  H19 ACD     1      22.490  10.330  19.340  1.00  0.00            
ATOM     41  O10 ACD     1      21.530  10.310  21.160  1.00  0.00            
ATOM     42  H20 ACD     1      21.820   9.400  21.240  1.00  0.00            
ATOM     43  C13 ACD     1      22.250  12.370  20.090  1.00  0.00            
ATOM     44  H21 ACD     1      21.270  12.480  19.610  1.00  0.00            
ATOM     45  O11 ACD     1      23.220  12.800  19.210  1.00  0.00            
ATOM     46  C14 ACD     1      24.610  12.870  19.670  1.00  0.00            
ATOM     47  H22 ACD     1      24.710  13.460  20.580  1.00  0.00            
ATOM     48  C15 ACD     1      25.440  13.420  18.520  1.00  0.00            
ATOM     49  H23 ACD     1      26.470  13.470  18.910  1.00  0.00            
ATOM     50  H24 ACD     1      25.370  12.790  17.620  1.00  0.00            
ATOM     51  O12 ACD     1      25.110  14.720  18.140  1.00  0.00            
ATOM     52  H25 ACD     1      24.320  14.670  17.590  1.00  0.00            
ATOM     53  O13 ACD     1      22.300  13.140  21.280  1.00  0.00            
ATOM     54  C16 ACD     1      21.220  14.050  21.450  1.00  0.00            
ATOM     55  H26 ACD     1      20.470  14.110  20.640  1.00  0.00            
ATOM     56  C17 ACD     1      20.400  13.430  22.630  1.00  0.00            
ATOM     57  H27 ACD     1      21.030  13.340  23.530  1.00  0.00            
ATOM     58  O14 ACD     1      19.810  12.170  22.380  1.00  0.00            
ATOM     59  H28 ACD     1      20.470  11.480  22.360  1.00  0.00            
ATOM     60  C18 ACD     1      19.360  14.520  23.010  1.00  0.00            
ATOM     61  H29 ACD     1      18.540  14.600  22.280  1.00  0.00            
ATOM     62  O15 ACD     1      18.770  14.160  24.280  1.00  0.00            
ATOM     63  H30 ACD     1      18.090  14.830  24.370  1.00  0.00            
ATOM     64  C19 ACD     1      19.950  15.960  23.150  1.00  0.00            
ATOM     65  H31 ACD     1      19.090  16.640  23.080  1.00  0.00            
ATOM     66  O16 ACD     1      20.750  16.260  22.000  1.00  0.00            
ATOM     67  C20 ACD     1      21.810  15.370  21.810  1.00  0.00            
ATOM     68  H32 ACD     1      22.430  15.290  22.720  1.00  0.00            
ATOM     69  C21 ACD     1      22.600  15.840  20.650  1.00  0.00            
ATOM     70  H33 ACD     1      23.400  15.150  20.360  1.00  0.00            
ATOM     71  H34 ACD     1      21.840  16.010  19.880  1.00  0.00            
ATOM     72  O17 ACD     1      23.160  17.120  20.990  1.00  0.00            
ATOM     73  H35 ACD     1      23.980  17.190  20.500  1.00  0.00            
ATOM     74  O18 ACD     1      20.620  15.990  24.360  1.00  0.00            
ATOM     75  C22 ACD     1      20.970  17.260  24.920  1.00  0.00            
ATOM     76  H36 ACD     1      20.010  17.720  25.170  1.00  0.00            
ATOM     77  C23 ACD     1      21.440  17.100  26.380  1.00  0.00            
ATOM     78  H37 ACD     1      22.230  16.340  26.390  1.00  0.00            
ATOM     79  O19 ACD     1      20.450  16.540  27.340  1.00  0.00            
ATOM     80  H38 ACD     1      20.170  15.640  27.130  1.00  0.00            
ATOM     81  C24 ACD     1      22.020  18.370  26.930  1.00  0.00            
ATOM     82  H39 ACD     1      21.210  19.110  26.950  1.00  0.00            
ATOM     83  O20 ACD     1      22.510  18.100  28.240  1.00  0.00            
ATOM     84  H40 ACD     1      23.260  17.510  28.210  1.00  0.00            
ATOM     85  C25 ACD     1      23.130  18.750  26.020  1.00  0.00            
ATOM     86  H41 ACD     1      23.650  19.620  26.430  1.00  0.00            
ATOM     87  O21 ACD     1      22.620  19.110  24.800  1.00  0.00            
ATOM     88  C26 ACD     1      21.840  18.170  24.080  1.00  0.00            
ATOM     89  H42 ACD     1      22.460  17.520  23.450  1.00  0.00            
ATOM     90  C27 ACD     1      21.050  19.110  23.220  1.00  0.00            
ATOM     91  H43 ACD     1      21.750  19.770  22.700  1.00  0.00            
ATOM     92  H44 ACD     1      20.490  18.560  22.450  1.00  0.00            
ATOM     93  O22 ACD     1      20.180  19.960  23.980  1.00  0.00            
ATOM     94  H45 ACD     1      20.710  20.710  24.250  1.00  0.00            
ATOM     95  O23 ACD     1      24.170  17.680  25.770  1.00  0.00            
ATOM     96  C28 ACD     1      25.340  17.670  26.560  1.00  0.00            
ATOM     97  H46 ACD     1      25.330  18.400  27.380  1.00  0.00            
ATOM     98  C29 ACD     1      26.530  17.950  25.670  1.00  0.00            
ATOM     99  H47 ACD     1      26.490  17.220  24.850  1.00  0.00            
ATOM    100  O24 ACD     1      27.670  17.850  26.490  1.00  0.00            
ATOM    101  C30 ACD     1      26.550  19.370  25.190  1.00  0.00            
ATOM    102  H48 ACD     1      27.340  19.500  24.440  1.00  0.00            
ATOM    103  H49 ACD     1      25.650  19.530  24.580  1.00  0.00            
ATOM    104  O25 ACD     1      26.630  20.420  26.270  1.00  0.00            
ATOM    105  H50 ACD     1      26.700  21.270  25.820  1.00  0.00            
ATOM    106  C31 ACD     1      25.350  16.310  27.190  1.00  0.00            
ATOM    107  H51 ACD     1      25.240  15.580  26.370  1.00  0.00            
ATOM    108  O26 ACD     1      24.310  16.050  28.150  1.00  0.00            
ATOM    109  H52 ACD     1      24.300  15.140  28.460  1.00  0.00            
ATOM    110  C32 ACD     1      26.710  16.110  27.870  1.00  0.00            
ATOM    111  H53 ACD     1      26.710  16.800  28.720  1.00  0.00            
ATOM    112  O27 ACD     1      26.980  14.830  28.410  1.00  0.00            
ATOM    113  H54 ACD     1      27.320  14.280  27.700  1.00  0.00            
ATOM    114  C33 ACD     1      27.900  16.510  27.000  1.00  0.00            
ATOM    115  H55 ACD     1      28.830  16.550  27.590  1.00  0.00            
ATOM    116  O28 ACD     1      28.060  15.580  25.990  1.00  0.00            
ATOM    117  C34 ACD     1      29.310  15.160  25.410  1.00  0.00            
ATOM    118  H56 ACD     1      30.180  15.570  25.950  1.00  0.00            
ATOM    119  C35 ACD     1      29.350  13.670  25.770  1.00  0.00            
ATOM    120  H57 ACD     1      28.430  13.160  25.460  1.00  0.00            
ATOM    121  O29 ACD     1      29.510  13.560  27.210  1.00  0.00            
ATOM    122  H58 ACD     1      29.610  12.630  27.430  1.00  0.00            
ATOM    123  C36 ACD     1      30.480  12.920  25.000  1.00  0.00            
ATOM    124  H59 ACD     1      31.340  13.460  25.410  1.00  0.00            
ATOM    125  O30 ACD     1      30.420  11.560  25.150  1.00  0.00            
ATOM    126  H60 ACD     1      30.020  11.120  24.390  1.00  0.00            
ATOM    127  O1  GE3     2      20.970   9.930  26.950  1.00  0.00            
ATOM    128  C1  GE3     2      21.740  10.340  26.090  1.00  0.00            
ATOM    129  C2  GE3     2      22.030   9.650  24.720  1.00  0.00            
ATOM    130  N1  GE3     2      23.470   9.540  24.380  1.00  0.00            
ATOM    131  C3  GE3     2      24.410  10.400  24.640  1.00  0.00            
ATOM    132  C4  GE3     2      25.740   9.950  25.050  1.00  0.00            
ATOM    133  C5  GE3     2      26.290   8.810  24.410  1.00  0.00            
ATOM    134  C6  GE3     2      27.460   8.180  24.900  1.00  0.00            
ATOM    135  C7  GE3     2      28.090   8.710  26.060  1.00  0.00            
ATOM    136  C8  GE3     2      27.620   9.920  26.580  1.00  0.00            
ATOM    137  C9  GE3     2      26.450  10.520  26.150  1.00  0.00            
ATOM    138  Cl1 GE3     2      26.040  12.160  26.710  1.00  0.00            
ATOM    139  C10 GE3     2      24.130  11.870  24.560  1.00  0.00            
ATOM    140  C11 GE3     2      24.870  12.710  23.750  1.00  0.00            
ATOM    141  C12 GE3     2      24.620  14.080  23.840  1.00  0.00            
ATOM    142  N2  GE3     2      25.360  14.960  22.990  1.00  0.00            
ATOM    143  O2  GE3     2      26.280  14.470  22.390  1.00  0.00            
ATOM    144  O3  GE3     2      25.150  16.190  22.930  1.00  0.00            
ATOM    145  C13 GE3     2      23.660  14.610  24.710  1.00  0.00            
ATOM    146  C14 GE3     2      22.840  13.710  25.400  1.00  0.00            
ATOM    147  C15 GE3     2      23.070  12.350  25.360  1.00  0.00            
ATOM    148  N3  GE3     2      22.370  11.510  26.270  1.00  0.00            
ATOM    149  H1  GE3     2      21.500  10.220  23.950  1.00  0.00            
ATOM    150  H2  GE3     2      21.530   8.680  24.790  1.00  0.00            
ATOM    151  H3  GE3     2      25.800   8.240  23.620  1.00  0.00            
ATOM    152  H4  GE3     2      27.920   7.290  24.490  1.00  0.00            
ATOM    153  H5  GE3     2      28.990   8.220  26.430  1.00  0.00            
ATOM    154  H6  GE3     2      28.190  10.390  27.380  1.00  0.00            
ATOM    155  H7  GE3     2      25.610  12.320  23.060  1.00  0.00            
ATOM    156  H8  GE3     2      23.310  15.630  24.640  1.00  0.00            
ATOM    157  H9  GE3     2      22.050  14.110  26.030  1.00  0.00            
ATOM    158  H10 GE3     2      22.210  11.910  27.190  1.00  0.00            
TER
ENDMDL
MODEL        1
ATOM      1  H1  ACD     1      24.900  21.630  28.090  1.00  0.00            
ATOM      2  O1  ACD     1      24.160  21.290  28.600  1.00  0.00            
ATOM      3  C1  ACD     1      23.180  20.790  27.760  1.00  0.00            
ATOM      4  H2  ACD     1      23.570  20.580  26.760  1.00  0.00            
ATOM      5  H3  ACD     1      22.350  21.510  27.700  1.00  0.00            
ATOM      6  C2  ACD     1      22.490  19.550  28.180  1.00  0.00            
ATOM      7  H4  ACD     1      21.690  19.410  27.450  1.00  0.00            
ATOM      8  O2  ACD     1      23.410  18.390  28.230  1.00  0.00            
ATOM      9  C3  ACD     1      22.780  17.180  28.560  1.00  0.00            
ATOM     10  H5  ACD     1      23.570  16.440  28.680  1.00  0.00            
ATOM     11  O3  ACD     1      21.820  16.810  27.510  1.00  0.00            
ATOM     12  C4  ACD     1      22.190  16.010  26.490  1.00  0.00            
ATOM     13  H6  ACD     1      23.190  15.560  26.570  1.00  0.00            
ATOM     14  C5  ACD     1      21.240  14.810  26.500  1.00  0.00            
ATOM     15  H7  ACD     1      20.260  15.190  26.790  1.00  0.00            
ATOM     16  O4  ACD     1      21.740  13.840  27.390  1.00  0.00            
ATOM     17  H8  ACD     1      22.610  13.640  27.040  1.00  0.00            
ATOM     18  C6  ACD     1      21.150  14.120  25.120  1.00  0.00            
ATOM     19  H9  ACD     1      22.140  13.710  24.920  1.00  0.00            
ATOM     20  O5  ACD     1      20.200  13.100  25.110  1.00  0.00            
ATOM     21  H10 ACD     1      20.630  12.340  25.500  1.00  0.00            
ATOM     22  C7  ACD     1      20.950  15.190  24.040  1.00  0.00            
ATOM     23  H11 ACD     1      20.900  14.790  23.020  1.00  0.00            
ATOM     24  O6  ACD     1      22.100  15.930  24.060  1.00  0.00            
ATOM     25  C8  ACD     1      22.230  16.840  25.150  1.00  0.00            
ATOM     26  H12 ACD     1      21.470  17.630  25.190  1.00  0.00            
ATOM     27  C9  ACD     1      23.560  17.590  25.010  1.00  0.00            
ATOM     28  H13 ACD     1      23.660  18.070  24.030  1.00  0.00            
ATOM     29  H14 ACD     1      23.670  18.310  25.830  1.00  0.00            
ATOM     30  O7  ACD     1      24.670  16.690  25.250  1.00  0.00            
ATOM     31  H15 ACD     1      25.480  17.180  25.110  1.00  0.00            
ATOM     32  O8  ACD     1      19.800  15.930  24.250  1.00  0.00            
ATOM     33  C10 ACD     1      18.870  15.940  23.230  1.00  0.00            
ATOM     34  H16 ACD     1      19.210  15.480  22.300  1.00  0.00            
ATOM     35  C11 ACD     1      17.620  15.280  23.750  1.00  0.00            
ATOM     36  H17 ACD     1      17.380  15.490  24.800  1.00  0.00            
ATOM     37  O9  ACD     1      17.920  13.900  23.760  1.00  0.00            
ATOM     38  H18 ACD     1      18.640  13.810  24.400  1.00  0.00            
ATOM     39  C12 ACD     1      16.420  15.600  22.850  1.00  0.00            
ATOM     40  H19 ACD     1      16.680  15.100  21.910  1.00  0.00            
ATOM     41  O10 ACD     1      15.270  15.010  23.440  1.00  0.00            
ATOM     42  H20 ACD     1      15.180  15.490  24.270  1.00  0.00            
ATOM     43  C13 ACD     1      16.230  17.090  22.770  1.00  0.00            
ATOM     44  H21 ACD     1      15.430  17.410  22.100  1.00  0.00            
ATOM     45  O11 ACD     1      17.430  17.600  22.140  1.00  0.00            
ATOM     46  C14 ACD     1      18.590  17.480  22.880  1.00  0.00            
ATOM     47  H22 ACD     1      18.420  18.150  23.740  1.00  0.00            
ATOM     48  C15 ACD     1      19.780  18.000  22.080  1.00  0.00            
ATOM     49  H23 ACD     1      19.560  19.000  21.690  1.00  0.00            
ATOM     50  H24 ACD     1      20.620  18.110  22.790  1.00  0.00            
ATOM     51  O12 ACD     1      20.380  17.160  21.050  1.00  0.00            
ATOM     52  H25 ACD     1      19.600  16.810  20.620  1.00  0.00            
ATOM     53  O13 ACD     1      16.050  17.620  24.120  1.00  0.00            
ATOM     54  C16 ACD     1      14.870  18.390  24.440  1.00  0.00            
ATOM     55  H26 ACD     1      14.100  18.220  23.680  1.00  0.00            
ATOM     56  C17 ACD     1      14.400  17.930  25.820  1.00  0.00            
ATOM     57  H27 ACD     1      15.210  18.140  26.530  1.00  0.00            
ATOM     58  O14 ACD     1      13.990  16.510  25.780  1.00  0.00            
ATOM     59  H28 ACD     1      13.380  16.370  26.510  1.00  0.00            
ATOM     60  C18 ACD     1      13.230  18.790  26.280  1.00  0.00            
ATOM     61  H29 ACD     1      12.410  18.670  25.560  1.00  0.00            
ATOM     62  O15 ACD     1      12.920  18.410  27.590  1.00  0.00            
ATOM     63  H30 ACD     1      13.190  19.200  28.070  1.00  0.00            
ATOM     64  C19 ACD     1      13.810  20.220  26.230  1.00  0.00            
ATOM     65  H31 ACD     1      13.010  20.910  26.530  1.00  0.00            
ATOM     66  O16 ACD     1      14.300  20.640  24.940  1.00  0.00            
ATOM     67  C20 ACD     1      15.200  19.890  24.230  1.00  0.00            
ATOM     68  H32 ACD     1      16.160  20.130  24.700  1.00  0.00            
ATOM     69  C21 ACD     1      15.150  20.400  22.800  1.00  0.00            
ATOM     70  H33 ACD     1      15.480  19.670  22.050  1.00  0.00            
ATOM     71  H34 ACD     1      14.110  20.640  22.550  1.00  0.00            
ATOM     72  O17 ACD     1      15.960  21.560  22.620  1.00  0.00            
ATOM     73  H35 ACD     1      15.410  22.340  22.700  1.00  0.00            
ATOM     74  O18 ACD     1      14.890  20.320  27.100  1.00  0.00            
ATOM     75  C22 ACD     1      14.830  21.470  27.960  1.00  0.00            
ATOM     76  H36 ACD     1      14.030  22.170  27.710  1.00  0.00            
ATOM     77  C23 ACD     1      14.800  20.950  29.390  1.00  0.00            
ATOM     78  H37 ACD     1      15.710  20.340  29.480  1.00  0.00            
ATOM     79  O19 ACD     1      13.670  20.130  29.580  1.00  0.00            
ATOM     80  H38 ACD     1      13.650  19.760  30.460  1.00  0.00            
ATOM     81  C24 ACD     1      14.930  21.950  30.500  1.00  0.00            
ATOM     82  H39 ACD     1      13.990  22.520  30.570  1.00  0.00            
ATOM     83  O20 ACD     1      15.050  21.210  31.760  1.00  0.00            
ATOM     84  H40 ACD     1      15.960  21.090  32.060  1.00  0.00            
ATOM     85  C25 ACD     1      16.220  22.810  30.290  1.00  0.00            
ATOM     86  H41 ACD     1      16.110  23.710  30.920  1.00  0.00            
ATOM     87  O21 ACD     1      16.130  23.260  28.910  1.00  0.00            
ATOM     88  C26 ACD     1      16.180  22.280  27.910  1.00  0.00            
ATOM     89  H42 ACD     1      16.980  21.580  28.180  1.00  0.00            
ATOM     90  C27 ACD     1      16.310  22.930  26.540  1.00  0.00            
ATOM     91  H43 ACD     1      17.310  23.370  26.590  1.00  0.00            
ATOM     92  H44 ACD     1      16.240  22.170  25.750  1.00  0.00            
ATOM     93  O22 ACD     1      15.370  23.980  26.310  1.00  0.00            
ATOM     94  H45 ACD     1      15.890  24.710  26.670  1.00  0.00            
ATOM     95  O23 ACD     1      17.360  22.040  30.530  1.00  0.00            
ATOM     96  C28 ACD     1      18.600  22.730  30.870  1.00  0.00            
ATOM     97  H46 ACD     1      18.430  23.690  31.370  1.00  0.00            
ATOM     98  C29 ACD     1      19.360  23.070  29.590  1.00  0.00            
ATOM     99  H47 ACD     1      19.080  22.330  28.820  1.00  0.00            
ATOM    100  O24 ACD     1      20.780  23.000  29.730  1.00  0.00            
ATOM    101  C30 ACD     1      18.940  24.510  29.200  1.00  0.00            
ATOM    102  H48 ACD     1      17.870  24.730  29.220  1.00  0.00            
ATOM    103  H49 ACD     1      19.350  25.210  29.940  1.00  0.00            
ATOM    104  O25 ACD     1      19.480  24.870  27.900  1.00  0.00            
ATOM    105  H50 ACD     1      20.430  24.930  28.030  1.00  0.00            
ATOM    106  C31 ACD     1      19.350  21.850  31.900  1.00  0.00            
ATOM    107  H51 ACD     1      19.150  20.830  31.530  1.00  0.00            
ATOM    108  O26 ACD     1      18.940  22.060  33.280  1.00  0.00            
ATOM    109  H52 ACD     1      18.470  21.270  33.540  1.00  0.00            
ATOM    110  C32 ACD     1      20.880  21.940  31.750  1.00  0.00            
ATOM    111  H53 ACD     1      21.290  22.860  32.170  1.00  0.00            
ATOM    112  O27 ACD     1      21.460  20.910  32.500  1.00  0.00            
ATOM    113  H54 ACD     1      21.280  20.040  32.140  1.00  0.00            
ATOM    114  C33 ACD     1      21.280  21.860  30.280  1.00  0.00            
ATOM    115  H55 ACD     1      22.370  22.010  30.210  1.00  0.00            
ATOM    116  O28 ACD     1      20.910  20.670  29.620  1.00  0.00            
ATOM    117  C34 ACD     1      21.910  19.640  29.620  1.00  0.00            
ATOM    118  H56 ACD     1      22.610  19.880  30.430  1.00  0.00            
ATOM    119  C35 ACD     1      21.250  18.360  30.040  1.00  0.00            
ATOM    120  H57 ACD     1      20.390  18.110  29.410  1.00  0.00            
ATOM    121  O29 ACD     1      20.860  18.450  31.460  1.00  0.00            
ATOM    122  H58 ACD     1      20.450  17.630  31.750  1.00  0.00            
ATOM    123  C36 ACD     1      22.090  17.210  29.890  1.00  0.00            
ATOM    124  H59 ACD     1      22.910  17.210  30.610  1.00  0.00            
ATOM    125  O30 ACD     1      21.430  15.930  30.060  1.00  0.00            
ATOM    126  H60 ACD     1      21.600  15.520  29.210  1.00  0.00            
ATOM    127  O1  GE3     2      14.570  15.980  32.900  1.00  0.00            
ATOM    128  C1  GE3     2      14.720  16.440  31.780  1.00  0.00            
ATOM    129  C2  GE3     2      13.780  16.220  30.630  1.00  0.00            
ATOM    130  N1  GE3     2      14.400  15.240  29.720  1.00  0.00            
ATOM    131  C3  GE3     2      15.560  15.500  29.190  1.00  0.00            
ATOM    132  C4  GE3     2      16.160  14.410  28.340  1.00  0.00            
ATOM    133  C5  GE3     2      15.500  14.050  27.160  1.00  0.00            
ATOM    134  C6  GE3     2      16.080  13.130  26.220  1.00  0.00            
ATOM    135  C7  GE3     2      17.320  12.540  26.500  1.00  0.00            
ATOM    136  C8  GE3     2      17.980  12.910  27.690  1.00  0.00            
ATOM    137  C9  GE3     2      17.420  13.830  28.610  1.00  0.00            
ATOM    138  Cl1 GE3     2      18.250  14.320  30.110  1.00  0.00            
ATOM    139  C10 GE3     2      16.290  16.810  29.160  1.00  0.00            
ATOM    140  C11 GE3     2      17.000  17.240  28.020  1.00  0.00            
ATOM    141  C12 GE3     2      17.800  18.430  28.090  1.00  0.00            
ATOM    142  N2  GE3     2      18.610  18.860  26.940  1.00  0.00            
ATOM    143  O2  GE3     2      18.880  19.990  26.680  1.00  0.00            
ATOM    144  O3  GE3     2      18.790  17.990  26.140  1.00  0.00            
ATOM    145  C13 GE3     2      17.940  19.100  29.270  1.00  0.00            
ATOM    146  C14 GE3     2      17.250  18.670  30.420  1.00  0.00            
ATOM    147  C15 GE3     2      16.420  17.540  30.390  1.00  0.00            
ATOM    148  N3  GE3     2      15.910  17.050  31.620  1.00  0.00            
ATOM    149  H1  GE3     2      13.480  17.170  30.180  1.00  0.00            
ATOM    150  H2  GE3     2      12.850  15.780  31.010  1.00  0.00            
ATOM    151  H3  GE3     2      14.550  14.490  26.870  1.00  0.00            
ATOM    152  H4  GE3     2      15.480  12.820  25.370  1.00  0.00            
ATOM    153  H5  GE3     2      17.750  11.820  25.810  1.00  0.00            
ATOM    154  H6  GE3     2      19.000  12.590  27.870  1.00  0.00            
ATOM    155  H7  GE3     2      17.140  16.600  27.150  1.00  0.00            
ATOM    156  H8  GE3     2      18.650  19.930  29.350  1.00  0.00            
ATOM    157  H9  GE3     2      17.500  19.260  31.290  1.00  0.00            
ATOM    158  H10 GE3     2      16.550  17.030  32.410  1.00  0.00            
TER
ENDMDL
MODEL        1
ATOM      1  H1  ACD     1      34.690  10.490  19.520  1.00  0.00            
ATOM      2  O1  ACD     1      34.210  10.020  20.210  1.00  0.00            
ATOM      3  C1  ACD     1      33.030   9.420  19.720  1.00  0.00            
ATOM      4  H2  ACD     1      32.420   8.800  20.390  1.00  0.00            
ATOM      5  H3  ACD     1      33.430   8.790  18.920  1.00  0.00            
ATOM      6  C2  ACD     1      32.000  10.430  19.090  1.00  0.00            
ATOM      7  H4  ACD     1      31.360  10.850  19.890  1.00  0.00            
ATOM      8  O2  ACD     1      32.730  11.390  18.290  1.00  0.00            
ATOM      9  C3  ACD     1      32.000  12.420  17.650  1.00  0.00            
ATOM     10  H5  ACD     1      32.590  13.200  17.160  1.00  0.00            
ATOM     11  O3  ACD     1      31.210  13.080  18.620  1.00  0.00            
ATOM     12  C4  ACD     1      31.550  14.430  18.990  1.00  0.00            
ATOM     13  H6  ACD     1      32.460  14.760  18.470  1.00  0.00            
ATOM     14  C5  ACD     1      30.370  15.270  18.420  1.00  0.00            
ATOM     15  H7  ACD     1      29.460  14.760  18.770  1.00  0.00            
ATOM     16  O4  ACD     1      30.580  15.320  16.960  1.00  0.00            
ATOM     17  H8  ACD     1      30.370  14.440  16.640  1.00  0.00            
ATOM     18  C6  ACD     1      30.250  16.590  19.090  1.00  0.00            
ATOM     19  H9  ACD     1      31.010  17.310  18.730  1.00  0.00            
ATOM     20  O5  ACD     1      28.990  17.180  18.870  1.00  0.00            
ATOM     21  H10 ACD     1      28.930  17.300  17.920  1.00  0.00            
ATOM     22  C7  ACD     1      30.470  16.560  20.590  1.00  0.00            
ATOM     23  H11 ACD     1      30.450  17.540  21.080  1.00  0.00            
ATOM     24  O6  ACD     1      31.670  15.980  20.820  1.00  0.00            
ATOM     25  C8  ACD     1      31.760  14.590  20.540  1.00  0.00            
ATOM     26  H12 ACD     1      31.000  13.980  21.060  1.00  0.00            
ATOM     27  C9  ACD     1      33.120  14.040  20.960  1.00  0.00            
ATOM     28  H13 ACD     1      33.160  13.010  20.570  1.00  0.00            
ATOM     29  H14 ACD     1      33.890  14.690  20.510  1.00  0.00            
ATOM     30  O7  ACD     1      33.190  14.000  22.390  1.00  0.00            
ATOM     31  H15 ACD     1      33.140  14.920  22.690  1.00  0.00            
ATOM     32  O8  ACD     1      29.410  15.790  21.180  1.00  0.00            
ATOM     33  C10 ACD     1      28.640  16.320  22.230  1.00  0.00            
ATOM     34  H16 ACD     1      28.710  17.410  22.280  1.00  0.00            
ATOM     35  C11 ACD     1      27.180  16.070  21.790  1.00  0.00            
ATOM     36  H17 ACD     1      27.060  15.020  21.500  1.00  0.00            
ATOM     37  O9  ACD     1      26.870  16.970  20.810  1.00  0.00            
ATOM     38  H18 ACD     1      27.610  16.950  20.190  1.00  0.00            
ATOM     39  C12 ACD     1      26.210  16.260  23.090  1.00  0.00            
ATOM     40  H19 ACD     1      26.170  17.340  23.300  1.00  0.00            
ATOM     41  O10 ACD     1      24.900  15.710  22.770  1.00  0.00            
ATOM     42  H20 ACD     1      24.750  15.950  21.850  1.00  0.00            
ATOM     43  C13 ACD     1      26.790  15.470  24.250  1.00  0.00            
ATOM     44  H21 ACD     1      26.050  15.590  25.060  1.00  0.00            
ATOM     45  O11 ACD     1      28.080  15.900  24.600  1.00  0.00            
ATOM     46  C14 ACD     1      29.040  15.650  23.510  1.00  0.00            
ATOM     47  H22 ACD     1      29.220  14.570  23.360  1.00  0.00            
ATOM     48  C15 ACD     1      30.380  16.220  24.050  1.00  0.00            
ATOM     49  H23 ACD     1      31.060  16.250  23.190  1.00  0.00            
ATOM     50  H24 ACD     1      30.180  17.240  24.400  1.00  0.00            
ATOM     51  O12 ACD     1      30.950  15.620  25.190  1.00  0.00            
ATOM     52  H25 ACD     1      30.270  15.770  25.860  1.00  0.00            
ATOM     53  O13 ACD     1      26.780  14.070  23.860  1.00  0.00            
ATOM     54  C16 ACD     1      26.350  13.100  24.750  1.00  0.00            
ATOM     55  H26 ACD     1      26.100  13.630  25.680  1.00  0.00            
ATOM     56  C17 ACD     1      25.120  12.410  24.220  1.00  0.00            
ATOM     57  H27 ACD     1      25.320  11.970  23.240  1.00  0.00            
ATOM     58  O14 ACD     1      24.110  13.400  24.010  1.00  0.00            
ATOM     59  H28 ACD     1      24.570  14.140  23.590  1.00  0.00            
ATOM     60  C18 ACD     1      24.700  11.290  25.100  1.00  0.00            
ATOM     61  H29 ACD     1      24.270  11.730  26.000  1.00  0.00            
ATOM     62  O15 ACD     1      23.680  10.520  24.470  1.00  0.00            
ATOM     63  H30 ACD     1      23.050  11.150  24.130  1.00  0.00            
ATOM     64  C19 ACD     1      25.820  10.400  25.510  1.00  0.00            
ATOM     65  H31 ACD     1      25.460   9.670  26.240  1.00  0.00            
ATOM     66  O16 ACD     1      26.900  11.160  26.080  1.00  0.00            
ATOM     67  C20 ACD     1      27.450  12.080  25.110  1.00  0.00            
ATOM     68  H32 ACD     1      27.850  11.590  24.210  1.00  0.00            
ATOM     69  C21 ACD     1      28.630  12.790  25.790  1.00  0.00            
ATOM     70  H33 ACD     1      29.200  12.080  26.400  1.00  0.00            
ATOM     71  H34 ACD     1      29.290  13.220  25.020  1.00  0.00            
ATOM     72  O17 ACD     1      28.370  13.880  26.590  1.00  0.00            
ATOM     73  H35 ACD     1      28.110  14.610  26.010  1.00  0.00            
ATOM     74  O18 ACD     1      26.300   9.690  24.430  1.00  0.00            
ATOM     75  C22 ACD     1      26.670   8.290  24.630  1.00  0.00            
ATOM     76  H36 ACD     1      26.470   7.990  25.660  1.00  0.00            
ATOM     77  C23 ACD     1      25.830   7.620  23.640  1.00  0.00            
ATOM     78  H37 ACD     1      25.800   8.220  22.720  1.00  0.00            
ATOM     79  O19 ACD     1      24.410   7.480  24.100  1.00  0.00            
ATOM     80  H38 ACD     1      24.080   8.380  24.080  1.00  0.00            
ATOM     81  C24 ACD     1      26.290   6.270  23.240  1.00  0.00            
ATOM     82  H39 ACD     1      26.120   5.600  24.090  1.00  0.00            
ATOM     83  O20 ACD     1      25.570   5.780  22.120  1.00  0.00            
ATOM     84  H40 ACD     1      25.890   6.180  21.300  1.00  0.00            
ATOM     85  C25 ACD     1      27.760   6.270  22.930  1.00  0.00            
ATOM     86  H41 ACD     1      28.110   5.250  22.750  1.00  0.00            
ATOM     87  O21 ACD     1      28.480   6.750  24.080  1.00  0.00            
ATOM     88  C26 ACD     1      28.150   8.170  24.350  1.00  0.00            
ATOM     89  H42 ACD     1      28.390   8.820  23.490  1.00  0.00            
ATOM     90  C27 ACD     1      29.040   8.590  25.460  1.00  0.00            
ATOM     91  H43 ACD     1      28.780   9.630  25.690  1.00  0.00            
ATOM     92  H44 ACD     1      28.840   8.000  26.360  1.00  0.00            
ATOM     93  O22 ACD     1      30.460   8.620  25.160  1.00  0.00            
ATOM     94  H45 ACD     1      30.640   9.200  24.420  1.00  0.00            
ATOM     95  O23 ACD     1      28.060   7.120  21.850  1.00  0.00            
ATOM     96  C28 ACD     1      28.740   6.580  20.710  1.00  0.00            
ATOM     97  H46 ACD     1      28.710   5.490  20.600  1.00  0.00            
ATOM     98  C29 ACD     1      30.220   7.040  20.770  1.00  0.00            
ATOM     99  H47 ACD     1      30.320   8.110  20.990  1.00  0.00            
ATOM    100  O24 ACD     1      30.760   6.820  19.460  1.00  0.00            
ATOM    101  C30 ACD     1      31.150   6.260  21.680  1.00  0.00            
ATOM    102  H48 ACD     1      30.650   6.270  22.650  1.00  0.00            
ATOM    103  H49 ACD     1      31.220   5.200  21.370  1.00  0.00            
ATOM    104  O25 ACD     1      32.560   6.770  21.790  1.00  0.00            
ATOM    105  H50 ACD     1      32.980   6.680  20.940  1.00  0.00            
ATOM    106  C31 ACD     1      27.940   7.260  19.580  1.00  0.00            
ATOM    107  H51 ACD     1      27.970   8.330  19.810  1.00  0.00            
ATOM    108  O26 ACD     1      26.580   6.750  19.590  1.00  0.00            
ATOM    109  H52 ACD     1      26.300   6.830  18.680  1.00  0.00            
ATOM    110  C32 ACD     1      28.660   7.120  18.270  1.00  0.00            
ATOM    111  H53 ACD     1      28.640   6.080  17.920  1.00  0.00            
ATOM    112  O27 ACD     1      28.150   7.910  17.200  1.00  0.00            
ATOM    113  H54 ACD     1      27.520   7.380  16.700  1.00  0.00            
ATOM    114  C33 ACD     1      30.100   7.550  18.450  1.00  0.00            
ATOM    115  H55 ACD     1      30.740   7.300  17.600  1.00  0.00            
ATOM    116  O28 ACD     1      30.110   8.930  18.760  1.00  0.00            
ATOM    117  C34 ACD     1      31.080   9.750  18.110  1.00  0.00            
ATOM    118  H56 ACD     1      31.690   9.130  17.440  1.00  0.00            
ATOM    119  C35 ACD     1      30.280  10.740  17.250  1.00  0.00            
ATOM    120  H57 ACD     1      29.530  11.190  17.910  1.00  0.00            
ATOM    121  O29 ACD     1      29.440  10.100  16.300  1.00  0.00            
ATOM    122  H58 ACD     1      28.810   9.540  16.770  1.00  0.00            
ATOM    123  C36 ACD     1      31.140  11.790  16.600  1.00  0.00            
ATOM    124  H59 ACD     1      31.850  11.260  15.960  1.00  0.00            
ATOM    125  O30 ACD     1      30.400  12.910  16.020  1.00  0.00            
ATOM    126  H60 ACD     1      30.150  12.640  15.130  1.00  0.00            
ATOM    127  O1  GE3     2      23.740  11.310  15.750  1.00  0.00            
ATOM    128  C1  GE3     2      24.590  10.940  16.550  1.00  0.00            
ATOM    129  C2  GE3     2      25.070   9.520  16.820  1.00  0.00            
ATOM    130  N1  GE3     2      24.600   8.920  18.100  1.00  0.00            
ATOM    131  C3  GE3     2      24.720   9.570  19.170  1.00  0.00            
ATOM    132  C4  GE3     2      23.760   9.230  20.290  1.00  0.00            
ATOM    133  C5  GE3     2      23.540   7.930  20.720  1.00  0.00            
ATOM    134  C6  GE3     2      22.560   7.660  21.690  1.00  0.00            
ATOM    135  C7  GE3     2      21.690   8.630  22.190  1.00  0.00            
ATOM    136  C8  GE3     2      21.920   9.980  21.780  1.00  0.00            
ATOM    137  C9  GE3     2      22.980  10.220  20.890  1.00  0.00            
ATOM    138  Cl1 GE3     2      22.990  11.890  20.430  1.00  0.00            
ATOM    139  C10 GE3     2      25.810  10.610  19.390  1.00  0.00            
ATOM    140  C11 GE3     2      26.750  10.560  20.430  1.00  0.00            
ATOM    141  C12 GE3     2      27.620  11.660  20.680  1.00  0.00            
ATOM    142  N2  GE3     2      28.770  11.400  21.660  1.00  0.00            
ATOM    143  O2  GE3     2      29.100  12.350  22.320  1.00  0.00            
ATOM    144  O3  GE3     2      29.240  10.320  21.870  1.00  0.00            
ATOM    145  C13 GE3     2      27.520  12.800  19.920  1.00  0.00            
ATOM    146  C14 GE3     2      26.640  12.850  18.780  1.00  0.00            
ATOM    147  C15 GE3     2      25.820  11.730  18.580  1.00  0.00            
ATOM    148  N3  GE3     2      25.030  11.880  17.450  1.00  0.00            
ATOM    149  H1  GE3     2      26.160   9.490  16.740  1.00  0.00            
ATOM    150  H2  GE3     2      24.790   8.900  15.960  1.00  0.00            
ATOM    151  H3  GE3     2      24.040   7.110  20.210  1.00  0.00            
ATOM    152  H4  GE3     2      22.390   6.610  21.910  1.00  0.00            
ATOM    153  H5  GE3     2      20.930   8.440  22.950  1.00  0.00            
ATOM    154  H6  GE3     2      21.260  10.740  22.180  1.00  0.00            
ATOM    155  H7  GE3     2      26.910   9.620  20.960  1.00  0.00            
ATOM    156  H8  GE3     2      28.220  13.560  20.250  1.00  0.00            
ATOM    157  H9  GE3     2      26.610  13.730  18.140  1.00  0.00            
ATOM    158  H10 GE3     2      24.780  12.830  17.220  1.00  0.00            
TER
ENDMDL
MODEL        1
ATOM      1  H1  ACD     1      27.050   7.670  28.200  1.00  0.00            
ATOM      2  O1  ACD     1      26.800   7.200  27.400  1.00  0.00            
ATOM      3  C1  ACD     1      25.530   7.700  26.720  1.00  0.00            
ATOM      4  H2  ACD     1      25.910   8.420  25.980  1.00  0.00            
ATOM      5  H3  ACD     1      25.010   8.270  27.500  1.00  0.00            
ATOM      6  C2  ACD     1      24.750   6.580  26.120  1.00  0.00            
ATOM      7  H4  ACD     1      23.900   6.980  25.560  1.00  0.00            
ATOM      8  O2  ACD     1      25.550   5.950  25.120  1.00  0.00            
ATOM      9  C3  ACD     1      25.060   4.720  24.560  1.00  0.00            
ATOM     10  H5  ACD     1      25.720   4.300  23.800  1.00  0.00            
ATOM     11  O3  ACD     1      23.930   5.030  23.820  1.00  0.00            
ATOM     12  C4  ACD     1      24.100   5.690  22.450  1.00  0.00            
ATOM     13  H6  ACD     1      25.080   5.330  22.090  1.00  0.00            
ATOM     14  C5  ACD     1      23.000   4.980  21.610  1.00  0.00            
ATOM     15  H7  ACD     1      22.160   4.760  22.270  1.00  0.00            
ATOM     16  O4  ACD     1      23.470   3.710  21.230  1.00  0.00            
ATOM     17  H8  ACD     1      23.310   3.160  22.000  1.00  0.00            
ATOM     18  C6  ACD     1      22.440   5.650  20.370  1.00  0.00            
ATOM     19  H9  ACD     1      23.250   5.600  19.630  1.00  0.00            
ATOM     20  O5  ACD     1      21.280   5.070  19.880  1.00  0.00            
ATOM     21  H10 ACD     1      21.140   5.340  18.970  1.00  0.00            
ATOM     22  C7  ACD     1      22.350   7.140  20.630  1.00  0.00            
ATOM     23  H11 ACD     1      22.180   7.660  19.690  1.00  0.00            
ATOM     24  O6  ACD     1      23.570   7.720  21.160  1.00  0.00            
ATOM     25  C8  ACD     1      24.030   7.270  22.430  1.00  0.00            
ATOM     26  H12 ACD     1      23.270   7.530  23.170  1.00  0.00            
ATOM     27  C9  ACD     1      25.430   7.900  22.600  1.00  0.00            
ATOM     28  H13 ACD     1      26.060   7.160  23.090  1.00  0.00            
ATOM     29  H14 ACD     1      25.920   7.820  21.620  1.00  0.00            
ATOM     30  O7  ACD     1      25.510   9.270  23.060  1.00  0.00            
ATOM     31  H15 ACD     1      24.970   9.730  22.410  1.00  0.00            
ATOM     32  O8  ACD     1      21.280   7.330  21.560  1.00  0.00            
ATOM     33  C10 ACD     1      20.190   8.180  21.240  1.00  0.00            
ATOM     34  H16 ACD     1      19.990   8.270  20.160  1.00  0.00            
ATOM     35  C11 ACD     1      19.000   7.510  21.860  1.00  0.00            
ATOM     36  H17 ACD     1      19.150   7.350  22.930  1.00  0.00            
ATOM     37  O9  ACD     1      18.750   6.270  21.160  1.00  0.00            
ATOM     38  H18 ACD     1      19.580   5.850  20.920  1.00  0.00            
ATOM     39  C12 ACD     1      17.780   8.430  21.750  1.00  0.00            
ATOM     40  H19 ACD     1      17.690   8.540  20.660  1.00  0.00            
ATOM     41  O10 ACD     1      16.590   7.870  22.290  1.00  0.00            
ATOM     42  H20 ACD     1      16.460   7.060  21.790  1.00  0.00            
ATOM     43  C13 ACD     1      18.050   9.770  22.320  1.00  0.00            
ATOM     44  H21 ACD     1      17.190  10.420  22.120  1.00  0.00            
ATOM     45  O11 ACD     1      19.150  10.330  21.690  1.00  0.00            
ATOM     46  C14 ACD     1      20.370   9.560  21.770  1.00  0.00            
ATOM     47  H22 ACD     1      20.680   9.730  22.810  1.00  0.00            
ATOM     48  C15 ACD     1      21.440  10.380  20.950  1.00  0.00            
ATOM     49  H23 ACD     1      22.250   9.660  20.820  1.00  0.00            
ATOM     50  H24 ACD     1      21.000  10.550  19.950  1.00  0.00            
ATOM     51  O12 ACD     1      21.960  11.610  21.500  1.00  0.00            
ATOM     52  H25 ACD     1      22.300  11.410  22.380  1.00  0.00            
ATOM     53  O13 ACD     1      18.260   9.760  23.750  1.00  0.00            
ATOM     54  C16 ACD     1      17.500  10.740  24.450  1.00  0.00            
ATOM     55  H26 ACD     1      17.110  11.530  23.790  1.00  0.00            
ATOM     56  C17 ACD     1      16.390  10.090  25.210  1.00  0.00            
ATOM     57  H27 ACD     1      16.730   9.320  25.910  1.00  0.00            
ATOM     58  O14 ACD     1      15.610   9.610  24.120  1.00  0.00            
ATOM     59  H28 ACD     1      16.180   9.100  23.540  1.00  0.00            
ATOM     60  C18 ACD     1      15.740  11.340  25.930  1.00  0.00            
ATOM     61  H29 ACD     1      15.620  12.170  25.220  1.00  0.00            
ATOM     62  O15 ACD     1      14.480  10.980  26.560  1.00  0.00            
ATOM     63  H30 ACD     1      13.800  11.130  25.890  1.00  0.00            
ATOM     64  C19 ACD     1      16.790  11.780  27.000  1.00  0.00            
ATOM     65  H31 ACD     1      16.270  12.530  27.600  1.00  0.00            
ATOM     66  O16 ACD     1      17.890  12.330  26.300  1.00  0.00            
ATOM     67  C20 ACD     1      18.500  11.380  25.400  1.00  0.00            
ATOM     68  H32 ACD     1      18.940  10.560  25.980  1.00  0.00            
ATOM     69  C21 ACD     1      19.640  12.110  24.640  1.00  0.00            
ATOM     70  H33 ACD     1      20.180  11.430  23.960  1.00  0.00            
ATOM     71  H34 ACD     1      19.160  12.900  24.050  1.00  0.00            
ATOM     72  O17 ACD     1      20.470  12.660  25.590  1.00  0.00            
ATOM     73  H35 ACD     1      19.920  13.160  26.200  1.00  0.00            
ATOM     74  O18 ACD     1      17.300  10.660  27.890  1.00  0.00            
ATOM     75  C22 ACD     1      17.940  11.130  29.120  1.00  0.00            
ATOM     76  H36 ACD     1      17.250  11.870  29.540  1.00  0.00            
ATOM     77  C23 ACD     1      17.890   9.910  30.110  1.00  0.00            
ATOM     78  H37 ACD     1      18.120   9.020  29.510  1.00  0.00            
ATOM     79  O19 ACD     1      16.600   9.820  30.720  1.00  0.00            
ATOM     80  H38 ACD     1      15.960  10.080  30.050  1.00  0.00            
ATOM     81  C24 ACD     1      18.920   9.950  31.220  1.00  0.00            
ATOM     82  H39 ACD     1      18.760  10.860  31.820  1.00  0.00            
ATOM     83  O20 ACD     1      18.870   8.730  31.980  1.00  0.00            
ATOM     84  H40 ACD     1      19.330   8.050  31.480  1.00  0.00            
ATOM     85  C25 ACD     1      20.250  10.240  30.660  1.00  0.00            
ATOM     86  H41 ACD     1      20.980  10.300  31.480  1.00  0.00            
ATOM     87  O21 ACD     1      20.170  11.530  30.000  1.00  0.00            
ATOM     88  C26 ACD     1      19.300  11.790  28.840  1.00  0.00            
ATOM     89  H42 ACD     1      19.790  11.400  27.930  1.00  0.00            
ATOM     90  C27 ACD     1      19.220  13.270  28.710  1.00  0.00            
ATOM     91  H43 ACD     1      18.280  13.490  28.180  1.00  0.00            
ATOM     92  H44 ACD     1      19.140  13.680  29.720  1.00  0.00            
ATOM     93  O22 ACD     1      20.350  13.910  28.020  1.00  0.00            
ATOM     94  H45 ACD     1      20.050  14.810  27.830  1.00  0.00            
ATOM     95  O23 ACD     1      20.600   9.250  29.680  1.00  0.00            
ATOM     96  C28 ACD     1      21.650   8.310  30.090  1.00  0.00            
ATOM     97  H46 ACD     1      21.740   8.390  31.190  1.00  0.00            
ATOM     98  C29 ACD     1      23.050   8.560  29.520  1.00  0.00            
ATOM     99  H47 ACD     1      22.870   8.590  28.440  1.00  0.00            
ATOM    100  O24 ACD     1      23.920   7.530  29.860  1.00  0.00            
ATOM    101  C30 ACD     1      23.660   9.950  29.720  1.00  0.00            
ATOM    102  H48 ACD     1      24.630   9.930  29.200  1.00  0.00            
ATOM    103  H49 ACD     1      22.990  10.630  29.190  1.00  0.00            
ATOM    104  O25 ACD     1      23.970  10.160  31.070  1.00  0.00            
ATOM    105  H50 ACD     1      24.750   9.630  31.240  1.00  0.00            
ATOM    106  C31 ACD     1      21.170   6.830  29.900  1.00  0.00            
ATOM    107  H51 ACD     1      20.960   6.600  28.850  1.00  0.00            
ATOM    108  O26 ACD     1      20.110   6.590  30.770  1.00  0.00            
ATOM    109  H52 ACD     1      20.040   5.680  31.060  1.00  0.00            
ATOM    110  C32 ACD     1      22.310   5.820  30.240  1.00  0.00            
ATOM    111  H53 ACD     1      22.480   5.870  31.330  1.00  0.00            
ATOM    112  O27 ACD     1      22.060   4.450  29.940  1.00  0.00            
ATOM    113  H54 ACD     1      21.620   4.100  30.720  1.00  0.00            
ATOM    114  C33 ACD     1      23.500   6.220  29.460  1.00  0.00            
ATOM    115  H55 ACD     1      24.320   5.570  29.770  1.00  0.00            
ATOM    116  O28 ACD     1      23.310   6.130  28.020  1.00  0.00            
ATOM    117  C34 ACD     1      24.340   5.560  27.210  1.00  0.00            
ATOM    118  H56 ACD     1      25.190   5.360  27.880  1.00  0.00            
ATOM    119  C35 ACD     1      23.810   4.210  26.730  1.00  0.00            
ATOM    120  H57 ACD     1      22.820   4.390  26.290  1.00  0.00            
ATOM    121  O29 ACD     1      23.650   3.360  27.830  1.00  0.00            
ATOM    122  H58 ACD     1      23.000   3.730  28.430  1.00  0.00            
ATOM    123  C36 ACD     1      24.820   3.700  25.650  1.00  0.00            
ATOM    124  H59 ACD     1      25.740   3.530  26.220  1.00  0.00            
ATOM    125  O30 ACD     1      24.390   2.480  25.120  1.00  0.00            
ATOM    126  H60 ACD     1      24.200   2.060  25.960  1.00  0.00            
ATOM    127  O1  GE3     2      17.900   1.600  26.770  1.00  0.00            
ATOM    128  C1  GE3     2      18.350   2.720  26.940  1.00  0.00            
ATOM    129  C2  GE3     2      18.670   3.220  28.370  1.00  0.00            
ATOM    130  N1  GE3     2      17.980   4.470  28.780  1.00  0.00            
ATOM    131  C3  GE3     2      17.900   5.510  27.920  1.00  0.00            
ATOM    132  C4  GE3     2      16.680   6.300  28.000  1.00  0.00            
ATOM    133  C5  GE3     2      16.130   6.600  29.270  1.00  0.00            
ATOM    134  C6  GE3     2      15.040   7.460  29.380  1.00  0.00            
ATOM    135  C7  GE3     2      14.450   8.010  28.210  1.00  0.00            
ATOM    136  C8  GE3     2      14.870   7.610  26.940  1.00  0.00            
ATOM    137  C9  GE3     2      15.990   6.750  26.840  1.00  0.00            
ATOM    138  Cl1 GE3     2      16.570   6.550  25.250  1.00  0.00            
ATOM    139  C10 GE3     2      18.920   5.780  26.890  1.00  0.00            
ATOM    140  C11 GE3     2      19.530   7.040  26.780  1.00  0.00            
ATOM    141  C12 GE3     2      20.550   7.290  25.810  1.00  0.00            
ATOM    142  N2  GE3     2      21.330   8.560  25.840  1.00  0.00            
ATOM    143  O2  GE3     2      22.220   8.650  25.030  1.00  0.00            
ATOM    144  O3  GE3     2      21.210   9.370  26.730  1.00  0.00            
ATOM    145  C13 GE3     2      20.840   6.280  24.860  1.00  0.00            
ATOM    146  C14 GE3     2      20.190   5.100  24.840  1.00  0.00            
ATOM    147  C15 GE3     2      19.200   4.860  25.840  1.00  0.00            
ATOM    148  N3  GE3     2      18.650   3.530  25.830  1.00  0.00            
ATOM    149  H1  GE3     2      19.750   3.430  28.300  1.00  0.00            
ATOM    150  H2  GE3     2      18.630   2.410  29.110  1.00  0.00            
ATOM    151  H3  GE3     2      16.560   6.200  30.180  1.00  0.00            
ATOM    152  H4  GE3     2      14.670   7.820  30.330  1.00  0.00            
ATOM    153  H5  GE3     2      13.640   8.710  28.400  1.00  0.00            
ATOM    154  H6  GE3     2      14.380   8.070  26.080  1.00  0.00            
ATOM    155  H7  GE3     2      19.310   7.740  27.580  1.00  0.00            
ATOM    156  H8  GE3     2      21.640   6.390  24.140  1.00  0.00            
ATOM    157  H9  GE3     2      20.460   4.450  24.010  1.00  0.00            
ATOM    158  H10 GE3     2      18.630   3.020  24.950  1.00  0.00            
TER
ENDMDL
MODEL        1
ATOM      1  H1  ACD     1      16.930  17.700  20.830  1.00  0.00            
ATOM      2  O1  ACD     1      16.280  17.750  21.530  1.00  0.00            
ATOM      3  C1  ACD     1      15.830  19.090  21.600  1.00  0.00            
ATOM      4  H2  ACD     1      15.120  19.140  22.440  1.00  0.00            
ATOM      5  H3  ACD     1      15.300  19.460  20.720  1.00  0.00            
ATOM      6  C2  ACD     1      16.980  20.000  22.000  1.00  0.00            
ATOM      7  H4  ACD     1      17.600  19.490  22.750  1.00  0.00            
ATOM      8  O2  ACD     1      17.850  20.290  20.870  1.00  0.00            
ATOM      9  C3  ACD     1      19.050  21.040  21.120  1.00  0.00            
ATOM     10  H5  ACD     1      19.620  21.160  20.190  1.00  0.00            
ATOM     11  O3  ACD     1      19.880  20.370  22.130  1.00  0.00            
ATOM     12  C4  ACD     1      21.080  19.860  21.610  1.00  0.00            
ATOM     13  H6  ACD     1      21.000  19.650  20.530  1.00  0.00            
ATOM     14  C5  ACD     1      22.190  20.920  21.860  1.00  0.00            
ATOM     15  H7  ACD     1      22.120  21.180  22.920  1.00  0.00            
ATOM     16  O4  ACD     1      22.040  22.180  21.070  1.00  0.00            
ATOM     17  H8  ACD     1      21.250  22.670  21.320  1.00  0.00            
ATOM     18  C6  ACD     1      23.580  20.280  21.710  1.00  0.00            
ATOM     19  H9  ACD     1      23.820  20.030  20.670  1.00  0.00            
ATOM     20  O5  ACD     1      24.630  21.130  22.130  1.00  0.00            
ATOM     21  H10 ACD     1      24.660  21.040  23.090  1.00  0.00            
ATOM     22  C7  ACD     1      23.640  18.990  22.440  1.00  0.00            
ATOM     23  H11 ACD     1      24.610  18.490  22.450  1.00  0.00            
ATOM     24  O6  ACD     1      22.690  18.090  21.970  1.00  0.00            
ATOM     25  C8  ACD     1      21.350  18.480  22.220  1.00  0.00            
ATOM     26  H12 ACD     1      21.330  18.560  23.310  1.00  0.00            
ATOM     27  C9  ACD     1      20.460  17.350  21.610  1.00  0.00            
ATOM     28  H13 ACD     1      19.590  17.370  22.270  1.00  0.00            
ATOM     29  H14 ACD     1      20.230  17.600  20.570  1.00  0.00            
ATOM     30  O7  ACD     1      20.950  16.010  21.640  1.00  0.00            
ATOM     31  H15 ACD     1      21.820  16.140  21.260  1.00  0.00            
ATOM     32  O8  ACD     1      23.320  19.280  23.820  1.00  0.00            
ATOM     33  C10 ACD     1      24.150  18.820  24.860  1.00  0.00            
ATOM     34  H16 ACD     1      25.090  18.370  24.530  1.00  0.00            
ATOM     35  C11 ACD     1      24.560  20.130  25.510  1.00  0.00            
ATOM     36  H17 ACD     1      23.700  20.810  25.520  1.00  0.00            
ATOM     37  O9  ACD     1      25.660  20.710  24.720  1.00  0.00            
ATOM     38  H18 ACD     1      26.430  20.140  24.800  1.00  0.00            
ATOM     39  C12 ACD     1      24.930  19.860  27.050  1.00  0.00            
ATOM     40  H19 ACD     1      25.840  19.250  27.030  1.00  0.00            
ATOM     41  O10 ACD     1      25.170  21.100  27.760  1.00  0.00            
ATOM     42  H20 ACD     1      24.300  21.490  27.920  1.00  0.00            
ATOM     43  C13 ACD     1      23.920  18.980  27.760  1.00  0.00            
ATOM     44  H21 ACD     1      24.370  18.680  28.720  1.00  0.00            
ATOM     45  O11 ACD     1      23.900  17.780  27.070  1.00  0.00            
ATOM     46  C14 ACD     1      23.390  17.830  25.730  1.00  0.00            
ATOM     47  H22 ACD     1      22.320  18.050  25.670  1.00  0.00            
ATOM     48  C15 ACD     1      23.430  16.390  25.180  1.00  0.00            
ATOM     49  H23 ACD     1      23.260  16.400  24.100  1.00  0.00            
ATOM     50  H24 ACD     1      24.400  15.920  25.380  1.00  0.00            
ATOM     51  O12 ACD     1      22.470  15.640  25.820  1.00  0.00            
ATOM     52  H25 ACD     1      21.650  15.680  25.320  1.00  0.00            
ATOM     53  O13 ACD     1      22.700  19.730  27.940  1.00  0.00            
ATOM     54  C16 ACD     1      22.230  19.740  29.290  1.00  0.00            
ATOM     55  H26 ACD     1      22.970  19.420  30.030  1.00  0.00            
ATOM     56  C17 ACD     1      21.870  21.210  29.640  1.00  0.00            
ATOM     57  H27 ACD     1      21.250  21.640  28.850  1.00  0.00            
ATOM     58  O14 ACD     1      23.120  21.840  29.870  1.00  0.00            
ATOM     59  H28 ACD     1      23.180  22.490  30.570  1.00  0.00            
ATOM     60  C18 ACD     1      21.050  21.210  30.880  1.00  0.00            
ATOM     61  H29 ACD     1      21.720  20.870  31.680  1.00  0.00            
ATOM     62  O15 ACD     1      20.660  22.550  31.280  1.00  0.00            
ATOM     63  H30 ACD     1      19.780  22.580  30.890  1.00  0.00            
ATOM     64  C19 ACD     1      19.790  20.270  30.870  1.00  0.00            
ATOM     65  H31 ACD     1      19.230  20.310  31.810  1.00  0.00            
ATOM     66  O16 ACD     1      20.290  18.960  30.560  1.00  0.00            
ATOM     67  C20 ACD     1      20.960  18.850  29.260  1.00  0.00            
ATOM     68  H32 ACD     1      20.240  19.080  28.470  1.00  0.00            
ATOM     69  C21 ACD     1      21.230  17.400  29.050  1.00  0.00            
ATOM     70  H33 ACD     1      20.230  16.950  28.970  1.00  0.00            
ATOM     71  H34 ACD     1      21.750  17.330  28.080  1.00  0.00            
ATOM     72  O17 ACD     1      22.000  16.790  30.170  1.00  0.00            
ATOM     73  H35 ACD     1      21.730  17.240  30.980  1.00  0.00            
ATOM     74  O18 ACD     1      18.890  20.650  29.880  1.00  0.00            
ATOM     75  C22 ACD     1      17.590  20.410  30.150  1.00  0.00            
ATOM     76  H36 ACD     1      17.470  19.950  31.130  1.00  0.00            
ATOM     77  C23 ACD     1      17.040  21.800  30.250  1.00  0.00            
ATOM     78  H37 ACD     1      17.300  22.320  29.320  1.00  0.00            
ATOM     79  O19 ACD     1      17.680  22.500  31.360  1.00  0.00            
ATOM     80  H38 ACD     1      17.580  23.450  31.280  1.00  0.00            
ATOM     81  C24 ACD     1      15.510  21.870  30.280  1.00  0.00            
ATOM     82  H39 ACD     1      15.200  21.520  31.270  1.00  0.00            
ATOM     83  O20 ACD     1      14.890  23.170  30.080  1.00  0.00            
ATOM     84  H40 ACD     1      14.850  23.250  29.120  1.00  0.00            
ATOM     85  C25 ACD     1      14.890  20.980  29.310  1.00  0.00            
ATOM     86  H41 ACD     1      13.850  20.810  29.620  1.00  0.00            
ATOM     87  O21 ACD     1      15.490  19.720  29.320  1.00  0.00            
ATOM     88  C26 ACD     1      16.890  19.580  29.070  1.00  0.00            
ATOM     89  H42 ACD     1      17.220  20.100  28.160  1.00  0.00            
ATOM     90  C27 ACD     1      17.260  18.080  29.070  1.00  0.00            
ATOM     91  H43 ACD     1      18.340  17.960  29.200  1.00  0.00            
ATOM     92  H44 ACD     1      16.830  17.640  29.980  1.00  0.00            
ATOM     93  O22 ACD     1      16.710  17.460  27.940  1.00  0.00            
ATOM     94  H45 ACD     1      16.690  16.510  28.080  1.00  0.00            
ATOM     95  O23 ACD     1      14.940  21.550  28.020  1.00  0.00            
ATOM     96  C28 ACD     1      14.000  21.380  26.930  1.00  0.00            
ATOM     97  H46 ACD     1      12.950  21.420  27.260  1.00  0.00            
ATOM     98  C29 ACD     1      14.300  20.080  26.200  1.00  0.00            
ATOM     99  H47 ACD     1      15.400  20.040  26.260  1.00  0.00            
ATOM    100  O24 ACD     1      13.930  20.050  24.770  1.00  0.00            
ATOM    101  C30 ACD     1      13.660  18.870  26.830  1.00  0.00            
ATOM    102  H48 ACD     1      13.720  18.960  27.920  1.00  0.00            
ATOM    103  H49 ACD     1      12.590  18.840  26.580  1.00  0.00            
ATOM    104  O25 ACD     1      14.310  17.690  26.290  1.00  0.00            
ATOM    105  H50 ACD     1      15.220  17.850  26.540  1.00  0.00            
ATOM    106  C31 ACD     1      14.210  22.650  26.100  1.00  0.00            
ATOM    107  H51 ACD     1      15.270  22.940  26.110  1.00  0.00            
ATOM    108  O26 ACD     1      13.410  23.710  26.720  1.00  0.00            
ATOM    109  H52 ACD     1      13.580  24.600  26.400  1.00  0.00            
ATOM    110  C32 ACD     1      13.850  22.410  24.610  1.00  0.00            
ATOM    111  H53 ACD     1      12.760  22.310  24.500  1.00  0.00            
ATOM    112  O27 ACD     1      14.220  23.510  23.810  1.00  0.00            
ATOM    113  H54 ACD     1      13.650  24.260  23.980  1.00  0.00            
ATOM    114  C33 ACD     1      14.400  21.150  24.030  1.00  0.00            
ATOM    115  H55 ACD     1      13.890  20.920  23.080  1.00  0.00            
ATOM    116  O28 ACD     1      15.830  21.130  23.910  1.00  0.00            
ATOM    117  C34 ACD     1      16.490  21.320  22.590  1.00  0.00            
ATOM    118  H56 ACD     1      15.850  21.840  21.860  1.00  0.00            
ATOM    119  C35 ACD     1      17.660  22.350  22.790  1.00  0.00            
ATOM    120  H57 ACD     1      18.280  21.960  23.610  1.00  0.00            
ATOM    121  O29 ACD     1      17.300  23.700  23.200  1.00  0.00            
ATOM    122  H58 ACD     1      16.440  23.600  23.610  1.00  0.00            
ATOM    123  C36 ACD     1      18.550  22.410  21.550  1.00  0.00            
ATOM    124  H59 ACD     1      17.930  22.740  20.700  1.00  0.00            
ATOM    125  O30 ACD     1      19.660  23.220  21.780  1.00  0.00            
ATOM    126  H60 ACD     1      19.330  24.050  22.150  1.00  0.00            
ATOM    127  O1  GE3     2      20.410  27.090  29.090  1.00  0.00            
ATOM    128  C1  GE3     2      20.570  25.980  28.600  1.00  0.00            
ATOM    129  C2  GE3     2      21.810  25.140  28.840  1.00  0.00            
ATOM    130  N1  GE3     2      22.530  24.720  27.700  1.00  0.00            
ATOM    131  C3  GE3     2      21.930  24.100  26.740  1.00  0.00            
ATOM    132  C4  GE3     2      22.590  24.140  25.410  1.00  0.00            
ATOM    133  C5  GE3     2      23.980  23.810  25.250  1.00  0.00            
ATOM    134  C6  GE3     2      24.600  23.850  24.030  1.00  0.00            
ATOM    135  C7  GE3     2      23.910  24.340  22.920  1.00  0.00            
ATOM    136  C8  GE3     2      22.610  24.740  23.050  1.00  0.00            
ATOM    137  C9  GE3     2      21.960  24.690  24.290  1.00  0.00            
ATOM    138  Cl1 GE3     2      20.350  25.190  24.290  1.00  0.00            
ATOM    139  C10 GE3     2      20.630  23.360  26.770  1.00  0.00            
ATOM    140  C11 GE3     2      20.440  22.120  26.170  1.00  0.00            
ATOM    141  C12 GE3     2      19.200  21.450  26.140  1.00  0.00            
ATOM    142  N2  GE3     2      19.100  20.020  25.680  1.00  0.00            
ATOM    143  O2  GE3     2      18.020  19.630  25.390  1.00  0.00            
ATOM    144  O3  GE3     2      20.090  19.350  25.590  1.00  0.00            
ATOM    145  C13 GE3     2      18.130  22.140  26.700  1.00  0.00            
ATOM    146  C14 GE3     2      18.260  23.460  27.160  1.00  0.00            
ATOM    147  C15 GE3     2      19.510  24.090  27.250  1.00  0.00            
ATOM    148  N3  GE3     2      19.580  25.400  27.880  1.00  0.00            
ATOM    149  H1  GE3     2      21.420  24.270  29.370  1.00  0.00            
ATOM    150  H2  GE3     2      22.510  25.660  29.500  1.00  0.00            
ATOM    151  H3  GE3     2      24.530  23.400  26.090  1.00  0.00            
ATOM    152  H4  GE3     2      25.650  23.580  23.990  1.00  0.00            
ATOM    153  H5  GE3     2      24.410  24.310  21.960  1.00  0.00            
ATOM    154  H6  GE3     2      22.060  25.100  22.190  1.00  0.00            
ATOM    155  H7  GE3     2      21.300  21.630  25.720  1.00  0.00            
ATOM    156  H8  GE3     2      17.150  21.660  26.680  1.00  0.00            
ATOM    157  H9  GE3     2      17.440  24.010  27.600  1.00  0.00            
ATOM    158  H10 GE3     2      18.700  25.890  27.770  1.00  0.00            
TER
ENDMDL
MODEL        1
ATOM      1  H1  ACD     1      18.390  18.530  18.050  1.00  0.00            
ATOM      2  O1  ACD     1      17.850  18.160  18.760  1.00  0.00            
ATOM      3  C1  ACD     1      17.000  19.320  19.130  1.00  0.00            
ATOM      4  H2  ACD     1      16.290  18.960  19.880  1.00  0.00            
ATOM      5  H3  ACD     1      16.430  19.810  18.330  1.00  0.00            
ATOM      6  C2  ACD     1      17.830  20.400  19.910  1.00  0.00            
ATOM      7  H4  ACD     1      18.320  19.960  20.780  1.00  0.00            
ATOM      8  O2  ACD     1      18.740  20.920  19.030  1.00  0.00            
ATOM      9  C3  ACD     1      19.630  21.950  19.470  1.00  0.00            
ATOM     10  H5  ACD     1      20.290  22.220  18.630  1.00  0.00            
ATOM     11  O3  ACD     1      20.300  21.460  20.600  1.00  0.00            
ATOM     12  C4  ACD     1      21.680  21.160  20.380  1.00  0.00            
ATOM     13  H6  ACD     1      21.860  21.010  19.300  1.00  0.00            
ATOM     14  C5  ACD     1      22.570  22.310  20.880  1.00  0.00            
ATOM     15  H7  ACD     1      22.280  22.450  21.930  1.00  0.00            
ATOM     16  O4  ACD     1      22.280  23.540  20.080  1.00  0.00            
ATOM     17  H8  ACD     1      21.370  23.780  20.260  1.00  0.00            
ATOM     18  C6  ACD     1      24.030  21.860  20.830  1.00  0.00            
ATOM     19  H9  ACD     1      24.260  21.780  19.760  1.00  0.00            
ATOM     20  O5  ACD     1      24.910  22.900  21.300  1.00  0.00            
ATOM     21  H10 ACD     1      24.760  23.620  20.690  1.00  0.00            
ATOM     22  C7  ACD     1      24.260  20.520  21.460  1.00  0.00            
ATOM     23  H11 ACD     1      25.300  20.160  21.440  1.00  0.00            
ATOM     24  O6  ACD     1      23.410  19.590  20.900  1.00  0.00            
ATOM     25  C8  ACD     1      21.980  19.760  20.990  1.00  0.00            
ATOM     26  H12 ACD     1      21.660  19.600  22.030  1.00  0.00            
ATOM     27  C9  ACD     1      21.310  18.650  20.230  1.00  0.00            
ATOM     28  H13 ACD     1      20.250  18.680  20.500  1.00  0.00            
ATOM     29  H14 ACD     1      21.450  18.620  19.140  1.00  0.00            
ATOM     30  O7  ACD     1      21.750  17.430  20.680  1.00  0.00            
ATOM     31  H15 ACD     1      22.710  17.460  20.760  1.00  0.00            
ATOM     32  O8  ACD     1      23.880  20.660  22.860  1.00  0.00            
ATOM     33  C10 ACD     1      24.620  20.000  23.850  1.00  0.00            
ATOM     34  H16 ACD     1      25.680  19.770  23.680  1.00  0.00            
ATOM     35  C11 ACD     1      24.530  20.930  25.100  1.00  0.00            
ATOM     36  H17 ACD     1      23.490  21.220  25.270  1.00  0.00            
ATOM     37  O9  ACD     1      25.430  22.010  24.770  1.00  0.00            
ATOM     38  H18 ACD     1      25.300  22.150  23.830  1.00  0.00            
ATOM     39  C12 ACD     1      24.990  20.170  26.350  1.00  0.00            
ATOM     40  H19 ACD     1      25.980  19.780  26.060  1.00  0.00            
ATOM     41  O10 ACD     1      24.960  20.860  27.610  1.00  0.00            
ATOM     42  H20 ACD     1      24.060  20.960  27.910  1.00  0.00            
ATOM     43  C13 ACD     1      24.080  19.000  26.530  1.00  0.00            
ATOM     44  H21 ACD     1      24.240  18.580  27.530  1.00  0.00            
ATOM     45  O11 ACD     1      24.380  18.110  25.420  1.00  0.00            
ATOM     46  C14 ACD     1      24.000  18.580  24.050  1.00  0.00            
ATOM     47  H22 ACD     1      22.920  18.770  23.910  1.00  0.00            
ATOM     48  C15 ACD     1      24.500  17.460  23.100  1.00  0.00            
ATOM     49  H23 ACD     1      24.410  17.790  22.060  1.00  0.00            
ATOM     50  H24 ACD     1      25.590  17.420  23.230  1.00  0.00            
ATOM     51  O12 ACD     1      23.910  16.170  23.290  1.00  0.00            
ATOM     52  H25 ACD     1      24.370  15.620  22.650  1.00  0.00            
ATOM     53  O13 ACD     1      22.760  19.480  26.500  1.00  0.00            
ATOM     54  C16 ACD     1      21.920  18.990  27.550  1.00  0.00            
ATOM     55  H26 ACD     1      22.450  18.510  28.380  1.00  0.00            
ATOM     56  C17 ACD     1      21.330  20.230  28.270  1.00  0.00            
ATOM     57  H27 ACD     1      20.740  20.770  27.520  1.00  0.00            
ATOM     58  O14 ACD     1      22.370  21.060  28.860  1.00  0.00            
ATOM     59  H28 ACD     1      21.980  21.900  29.120  1.00  0.00            
ATOM     60  C18 ACD     1      20.230  19.870  29.250  1.00  0.00            
ATOM     61  H29 ACD     1      20.640  19.410  30.160  1.00  0.00            
ATOM     62  O15 ACD     1      19.540  21.010  29.720  1.00  0.00            
ATOM     63  H30 ACD     1      18.900  21.220  29.030  1.00  0.00            
ATOM     64  C19 ACD     1      19.230  18.880  28.660  1.00  0.00            
ATOM     65  H31 ACD     1      18.620  18.600  29.520  1.00  0.00            
ATOM     66  O16 ACD     1      19.890  17.770  28.140  1.00  0.00            
ATOM     67  C20 ACD     1      20.800  18.060  27.100  1.00  0.00            
ATOM     68  H32 ACD     1      20.240  18.510  26.270  1.00  0.00            
ATOM     69  C21 ACD     1      21.250  16.710  26.610  1.00  0.00            
ATOM     70  H33 ACD     1      20.370  16.060  26.520  1.00  0.00            
ATOM     71  H34 ACD     1      21.710  16.810  25.620  1.00  0.00            
ATOM     72  O17 ACD     1      22.210  16.050  27.470  1.00  0.00            
ATOM     73  H35 ACD     1      21.820  16.070  28.350  1.00  0.00            
ATOM     74  O18 ACD     1      18.430  19.480  27.600  1.00  0.00            
ATOM     75  C22 ACD     1      16.990  19.230  27.720  1.00  0.00            
ATOM     76  H36 ACD     1      16.780  18.690  28.650  1.00  0.00            
ATOM     77  C23 ACD     1      16.360  20.670  27.750  1.00  0.00            
ATOM     78  H37 ACD     1      16.910  21.160  26.930  1.00  0.00            
ATOM     79  O19 ACD     1      16.780  21.410  28.930  1.00  0.00            
ATOM     80  H38 ACD     1      16.340  22.270  28.910  1.00  0.00            
ATOM     81  C24 ACD     1      14.750  20.710  27.610  1.00  0.00            
ATOM     82  H39 ACD     1      14.310  20.260  28.520  1.00  0.00            
ATOM     83  O20 ACD     1      14.420  22.030  27.390  1.00  0.00            
ATOM     84  H40 ACD     1      14.250  22.160  26.450  1.00  0.00            
ATOM     85  C25 ACD     1      14.340  19.840  26.400  1.00  0.00            
ATOM     86  H41 ACD     1      13.250  19.720  26.450  1.00  0.00            
ATOM     87  O21 ACD     1      14.890  18.520  26.510  1.00  0.00            
ATOM     88  C26 ACD     1      16.370  18.480  26.480  1.00  0.00            
ATOM     89  H42 ACD     1      16.630  19.060  25.590  1.00  0.00            
ATOM     90  C27 ACD     1      16.940  17.110  26.220  1.00  0.00            
ATOM     91  H43 ACD     1      18.030  17.110  26.070  1.00  0.00            
ATOM     92  H44 ACD     1      16.770  16.580  27.160  1.00  0.00            
ATOM     93  O22 ACD     1      16.460  16.500  25.010  1.00  0.00            
ATOM     94  H45 ACD     1      16.980  15.730  24.790  1.00  0.00            
ATOM     95  O23 ACD     1      14.830  20.510  25.230  1.00  0.00            
ATOM     96  C28 ACD     1      14.030  20.610  24.040  1.00  0.00            
ATOM     97  H46 ACD     1      13.010  20.490  24.420  1.00  0.00            
ATOM     98  C29 ACD     1      14.480  19.570  23.080  1.00  0.00            
ATOM     99  H47 ACD     1      15.570  19.490  23.150  1.00  0.00            
ATOM    100  O24 ACD     1      14.170  19.920  21.670  1.00  0.00            
ATOM    101  C30 ACD     1      13.880  18.230  23.410  1.00  0.00            
ATOM    102  H48 ACD     1      13.800  18.080  24.500  1.00  0.00            
ATOM    103  H49 ACD     1      12.950  18.080  22.840  1.00  0.00            
ATOM    104  O25 ACD     1      14.840  17.250  22.940  1.00  0.00            
ATOM    105  H50 ACD     1      15.390  16.960  23.680  1.00  0.00            
ATOM    106  C31 ACD     1      14.180  22.080  23.490  1.00  0.00            
ATOM    107  H51 ACD     1      15.230  22.320  23.660  1.00  0.00            
ATOM    108  O26 ACD     1      13.400  22.980  24.210  1.00  0.00            
ATOM    109  H52 ACD     1      13.330  23.790  23.700  1.00  0.00            
ATOM    110  C32 ACD     1      13.860  22.170  21.960  1.00  0.00            
ATOM    111  H53 ACD     1      12.800  22.000  21.720  1.00  0.00            
ATOM    112  O27 ACD     1      14.310  23.480  21.560  1.00  0.00            
ATOM    113  H54 ACD     1      15.270  23.460  21.570  1.00  0.00            
ATOM    114  C33 ACD     1      14.620  21.130  21.210  1.00  0.00            
ATOM    115  H55 ACD     1      14.430  21.210  20.140  1.00  0.00            
ATOM    116  O28 ACD     1      16.030  21.240  21.470  1.00  0.00            
ATOM    117  C34 ACD     1      16.960  21.540  20.370  1.00  0.00            
ATOM    118  H56 ACD     1      16.450  21.960  19.490  1.00  0.00            
ATOM    119  C35 ACD     1      17.820  22.720  20.840  1.00  0.00            
ATOM    120  H57 ACD     1      18.450  22.390  21.690  1.00  0.00            
ATOM    121  O29 ACD     1      17.100  23.820  21.240  1.00  0.00            
ATOM    122  H58 ACD     1      17.740  24.460  21.560  1.00  0.00            
ATOM    123  C36 ACD     1      18.750  23.130  19.810  1.00  0.00            
ATOM    124  H59 ACD     1      18.420  23.340  18.780  1.00  0.00            
ATOM    125  O30 ACD     1      19.540  24.170  20.220  1.00  0.00            
ATOM    126  H60 ACD     1      19.000  24.940  20.040  1.00  0.00            
ATOM    127  O1  GE3     2      18.940  26.690  27.790  1.00  0.00            
ATOM    128  C1  GE3     2      19.180  25.580  27.380  1.00  0.00            
ATOM    129  C2  GE3     2      20.350  24.840  28.060  1.00  0.00            
ATOM    130  N1  GE3     2      21.460  24.310  27.180  1.00  0.00            
ATOM    131  C3  GE3     2      21.270  24.030  25.920  1.00  0.00            
ATOM    132  C4  GE3     2      22.230  24.510  24.870  1.00  0.00            
ATOM    133  C5  GE3     2      23.570  24.510  25.240  1.00  0.00            
ATOM    134  C6  GE3     2      24.500  24.950  24.310  1.00  0.00            
ATOM    135  C7  GE3     2      24.150  25.430  23.080  1.00  0.00            
ATOM    136  C8  GE3     2      22.780  25.570  22.790  1.00  0.00            
ATOM    137  C9  GE3     2      21.830  25.070  23.610  1.00  0.00            
ATOM    138  Cl1 GE3     2      20.100  25.390  23.300  1.00  0.00            
ATOM    139  C10 GE3     2      20.100  23.280  25.530  1.00  0.00            
ATOM    140  C11 GE3     2      20.410  22.000  24.970  1.00  0.00            
ATOM    141  C12 GE3     2      19.360  21.240  24.420  1.00  0.00            
ATOM    142  N2  GE3     2      19.450  19.860  23.820  1.00  0.00            
ATOM    143  O2  GE3     2      18.490  19.370  23.270  1.00  0.00            
ATOM    144  O3  GE3     2      20.470  19.300  24.160  1.00  0.00            
ATOM    145  C13 GE3     2      18.040  21.790  24.530  1.00  0.00            
ATOM    146  C14 GE3     2      17.770  23.100  25.040  1.00  0.00            
ATOM    147  C15 GE3     2      18.790  23.790  25.660  1.00  0.00            
ATOM    148  N3  GE3     2      18.550  25.040  26.310  1.00  0.00            
ATOM    149  H1  GE3     2      19.980  23.910  28.520  1.00  0.00            
ATOM    150  H2  GE3     2      20.810  25.590  28.700  1.00  0.00            
ATOM    151  H3  GE3     2      23.930  24.180  26.210  1.00  0.00            
ATOM    152  H4  GE3     2      25.560  24.890  24.540  1.00  0.00            
ATOM    153  H5  GE3     2      24.820  25.850  22.330  1.00  0.00            
ATOM    154  H6  GE3     2      22.530  26.060  21.850  1.00  0.00            
ATOM    155  H7  GE3     2      21.430  21.620  24.990  1.00  0.00            
ATOM    156  H8  GE3     2      17.200  21.390  23.960  1.00  0.00            
ATOM    157  H9  GE3     2      16.790  23.560  25.050  1.00  0.00            
ATOM    158  H10 GE3     2      17.780  25.600  25.970  1.00  0.00            
TER
ENDMDL
MODEL        1
ATOM      1  H1  ACD     1      19.970  22.650  24.930  1.00  0.00            
ATOM      2  O1  ACD     1      20.630  22.170  24.420  1.00  0.00            
ATOM      3  C1  ACD     1      20.220  20.850  24.400  1.00  0.00            
ATOM      4  H2  ACD     1      19.730  20.770  23.430  1.00  0.00            
ATOM      5  H3  ACD     1      19.530  20.650  25.240  1.00  0.00            
ATOM      6  C2  ACD     1      21.270  19.730  24.460  1.00  0.00            
ATOM      7  H4  ACD     1      20.820  18.760  24.690  1.00  0.00            
ATOM      8  O2  ACD     1      21.790  19.680  23.050  1.00  0.00            
ATOM      9  C3  ACD     1      22.780  18.740  22.640  1.00  0.00            
ATOM     10  H5  ACD     1      23.120  18.930  21.620  1.00  0.00            
ATOM     11  O3  ACD     1      22.250  17.430  22.710  1.00  0.00            
ATOM     12  C4  ACD     1      21.860  16.880  21.400  1.00  0.00            
ATOM     13  H6  ACD     1      21.690  17.740  20.740  1.00  0.00            
ATOM     14  C5  ACD     1      22.960  15.940  20.930  1.00  0.00            
ATOM     15  H7  ACD     1      23.200  15.120  21.620  1.00  0.00            
ATOM     16  O4  ACD     1      24.220  16.660  20.760  1.00  0.00            
ATOM     17  H8  ACD     1      24.620  16.150  20.060  1.00  0.00            
ATOM     18  C6  ACD     1      22.440  15.450  19.580  1.00  0.00            
ATOM     19  H9  ACD     1      22.280  16.340  18.960  1.00  0.00            
ATOM     20  O5  ACD     1      23.350  14.640  18.890  1.00  0.00            
ATOM     21  H10 ACD     1      23.490  13.890  19.460  1.00  0.00            
ATOM     22  C7  ACD     1      21.180  14.620  19.730  1.00  0.00            
ATOM     23  H11 ACD     1      20.820  14.270  18.760  1.00  0.00            
ATOM     24  O6  ACD     1      20.150  15.490  20.290  1.00  0.00            
ATOM     25  C8  ACD     1      20.520  16.130  21.560  1.00  0.00            
ATOM     26  H12 ACD     1      20.560  15.380  22.360  1.00  0.00            
ATOM     27  C9  ACD     1      19.330  17.100  21.790  1.00  0.00            
ATOM     28  H13 ACD     1      18.440  16.560  22.130  1.00  0.00            
ATOM     29  H14 ACD     1      19.550  17.710  22.680  1.00  0.00            
ATOM     30  O7  ACD     1      19.170  17.990  20.640  1.00  0.00            
ATOM     31  H15 ACD     1      18.780  18.780  21.020  1.00  0.00            
ATOM     32  O8  ACD     1      21.430  13.570  20.580  1.00  0.00            
ATOM     33  C10 ACD     1      20.700  12.300  20.280  1.00  0.00            
ATOM     34  H16 ACD     1      20.830  12.100  19.210  1.00  0.00            
ATOM     35  C11 ACD     1      21.450  11.160  21.070  1.00  0.00            
ATOM     36  H17 ACD     1      21.650  11.740  21.980  1.00  0.00            
ATOM     37  O9  ACD     1      22.560  10.690  20.400  1.00  0.00            
ATOM     38  H18 ACD     1      22.960  10.030  20.970  1.00  0.00            
ATOM     39  C12 ACD     1      20.600  10.000  21.420  1.00  0.00            
ATOM     40  H19 ACD     1      20.320   9.500  20.480  1.00  0.00            
ATOM     41  O10 ACD     1      21.410   9.160  22.310  1.00  0.00            
ATOM     42  H20 ACD     1      21.360   9.590  23.170  1.00  0.00            
ATOM     43  C13 ACD     1      19.280  10.510  22.010  1.00  0.00            
ATOM     44  H21 ACD     1      18.710   9.620  22.300  1.00  0.00            
ATOM     45  O11 ACD     1      18.590  11.250  21.010  1.00  0.00            
ATOM     46  C14 ACD     1      19.190  12.410  20.560  1.00  0.00            
ATOM     47  H22 ACD     1      18.920  13.190  21.290  1.00  0.00            
ATOM     48  C15 ACD     1      18.450  12.890  19.330  1.00  0.00            
ATOM     49  H23 ACD     1      17.400  13.020  19.630  1.00  0.00            
ATOM     50  H24 ACD     1      18.780  13.850  18.910  1.00  0.00            
ATOM     51  O12 ACD     1      18.430  11.810  18.390  1.00  0.00            
ATOM     52  H25 ACD     1      19.180  11.940  17.800  1.00  0.00            
ATOM     53  O13 ACD     1      19.570  11.270  23.180  1.00  0.00            
ATOM     54  C16 ACD     1      19.150  10.920  24.480  1.00  0.00            
ATOM     55  H26 ACD     1      18.920   9.850  24.470  1.00  0.00            
ATOM     56  C17 ACD     1      20.320  11.100  25.380  1.00  0.00            
ATOM     57  H27 ACD     1      20.620  12.150  25.310  1.00  0.00            
ATOM     58  O14 ACD     1      21.410  10.250  24.840  1.00  0.00            
ATOM     59  H28 ACD     1      22.040  10.260  25.570  1.00  0.00            
ATOM     60  C18 ACD     1      19.910  10.730  26.810  1.00  0.00            
ATOM     61  H29 ACD     1      19.490   9.720  26.900  1.00  0.00            
ATOM     62  O15 ACD     1      21.010  10.840  27.770  1.00  0.00            
ATOM     63  H30 ACD     1      21.780  10.320  27.550  1.00  0.00            
ATOM     64  C19 ACD     1      18.760  11.750  27.220  1.00  0.00            
ATOM     65  H31 ACD     1      18.400  11.440  28.210  1.00  0.00            
ATOM     66  O16 ACD     1      17.670  11.550  26.300  1.00  0.00            
ATOM     67  C20 ACD     1      17.960  11.730  24.920  1.00  0.00            
ATOM     68  H32 ACD     1      18.170  12.770  24.630  1.00  0.00            
ATOM     69  C21 ACD     1      16.720  11.250  24.200  1.00  0.00            
ATOM     70  H33 ACD     1      15.890  11.770  24.680  1.00  0.00            
ATOM     71  H34 ACD     1      16.800  11.500  23.140  1.00  0.00            
ATOM     72  O17 ACD     1      16.530   9.820  24.290  1.00  0.00            
ATOM     73  H35 ACD     1      15.610   9.560  24.390  1.00  0.00            
ATOM     74  O18 ACD     1      19.290  13.060  27.220  1.00  0.00            
ATOM     75  C22 ACD     1      18.910  13.770  28.440  1.00  0.00            
ATOM     76  H36 ACD     1      18.420  13.120  29.180  1.00  0.00            
ATOM     77  C23 ACD     1      20.270  14.160  29.000  1.00  0.00            
ATOM     78  H37 ACD     1      20.830  14.560  28.150  1.00  0.00            
ATOM     79  O19 ACD     1      20.930  12.890  29.490  1.00  0.00            
ATOM     80  H38 ACD     1      20.790  12.210  28.820  1.00  0.00            
ATOM     81  C24 ACD     1      20.010  15.140  30.140  1.00  0.00            
ATOM     82  H39 ACD     1      19.400  14.650  30.910  1.00  0.00            
ATOM     83  O20 ACD     1      21.180  15.640  30.840  1.00  0.00            
ATOM     84  H40 ACD     1      21.590  14.920  31.330  1.00  0.00            
ATOM     85  C25 ACD     1      19.230  16.340  29.730  1.00  0.00            
ATOM     86  H41 ACD     1      18.870  16.900  30.590  1.00  0.00            
ATOM     87  O21 ACD     1      17.980  15.910  29.100  1.00  0.00            
ATOM     88  C26 ACD     1      18.080  14.970  27.980  1.00  0.00            
ATOM     89  H42 ACD     1      18.660  15.430  27.170  1.00  0.00            
ATOM     90  C27 ACD     1      16.610  14.610  27.480  1.00  0.00            
ATOM     91  H43 ACD     1      16.050  15.500  27.170  1.00  0.00            
ATOM     92  H44 ACD     1      16.700  13.980  26.580  1.00  0.00            
ATOM     93  O22 ACD     1      16.010  14.000  28.570  1.00  0.00            
ATOM     94  H45 ACD     1      16.110  14.520  29.370  1.00  0.00            
ATOM     95  O23 ACD     1      19.990  17.110  28.780  1.00  0.00            
ATOM     96  C28 ACD     1      20.350  18.450  29.100  1.00  0.00            
ATOM     97  H46 ACD     1      19.850  18.740  30.030  1.00  0.00            
ATOM     98  C29 ACD     1      19.710  19.240  28.030  1.00  0.00            
ATOM     99  H47 ACD     1      19.760  18.710  27.080  1.00  0.00            
ATOM    100  O24 ACD     1      20.390  20.500  27.790  1.00  0.00            
ATOM    101  C30 ACD     1      18.260  19.550  28.380  1.00  0.00            
ATOM    102  H48 ACD     1      17.820  20.100  27.540  1.00  0.00            
ATOM    103  H49 ACD     1      17.680  18.640  28.540  1.00  0.00            
ATOM    104  O25 ACD     1      18.170  20.460  29.500  1.00  0.00            
ATOM    105  H50 ACD     1      18.730  21.230  29.360  1.00  0.00            
ATOM    106  C31 ACD     1      21.930  18.590  29.300  1.00  0.00            
ATOM    107  H51 ACD     1      22.330  17.880  28.570  1.00  0.00            
ATOM    108  O26 ACD     1      22.240  18.270  30.680  1.00  0.00            
ATOM    109  H52 ACD     1      22.250  17.320  30.830  1.00  0.00            
ATOM    110  C32 ACD     1      22.360  20.030  28.990  1.00  0.00            
ATOM    111  H53 ACD     1      22.040  20.600  29.870  1.00  0.00            
ATOM    112  O27 ACD     1      23.820  20.090  28.850  1.00  0.00            
ATOM    113  H54 ACD     1      24.050  19.640  28.040  1.00  0.00            
ATOM    114  C33 ACD     1      21.770  20.450  27.590  1.00  0.00            
ATOM    115  H55 ACD     1      22.080  21.470  27.330  1.00  0.00            
ATOM    116  O28 ACD     1      22.040  19.510  26.600  1.00  0.00            
ATOM    117  C34 ACD     1      22.460  19.940  25.310  1.00  0.00            
ATOM    118  H56 ACD     1      22.840  20.960  25.330  1.00  0.00            
ATOM    119  C35 ACD     1      23.610  18.960  24.940  1.00  0.00            
ATOM    120  H57 ACD     1      23.250  17.960  25.210  1.00  0.00            
ATOM    121  O29 ACD     1      24.750  19.330  25.790  1.00  0.00            
ATOM    122  H58 ACD     1      25.640  19.350  25.420  1.00  0.00            
ATOM    123  C36 ACD     1      23.980  18.960  23.470  1.00  0.00            
ATOM    124  H59 ACD     1      24.340  19.970  23.260  1.00  0.00            
ATOM    125  O30 ACD     1      25.020  18.070  23.020  1.00  0.00            
ATOM    126  H60 ACD     1      24.670  17.490  22.340  1.00  0.00            
ATOM    127  O1  GE3     2      28.040  13.320  23.730  1.00  0.00            
ATOM    128  C1  GE3     2      27.050  13.920  24.120  1.00  0.00            
ATOM    129  C2  GE3     2      27.080  15.320  24.550  1.00  0.00            
ATOM    130  N1  GE3     2      26.800  15.510  25.980  1.00  0.00            
ATOM    131  C3  GE3     2      25.650  15.130  26.500  1.00  0.00            
ATOM    132  C4  GE3     2      25.340  15.760  27.890  1.00  0.00            
ATOM    133  C5  GE3     2      25.760  17.050  28.240  1.00  0.00            
ATOM    134  C6  GE3     2      25.500  17.570  29.530  1.00  0.00            
ATOM    135  C7  GE3     2      24.870  16.710  30.470  1.00  0.00            
ATOM    136  C8  GE3     2      24.480  15.420  30.110  1.00  0.00            
ATOM    137  C9  GE3     2      24.710  14.940  28.790  1.00  0.00            
ATOM    138  Cl1 GE3     2      24.280  13.240  28.460  1.00  0.00            
ATOM    139  C10 GE3     2      24.430  14.700  25.700  1.00  0.00            
ATOM    140  C11 GE3     2      23.120  15.210  25.890  1.00  0.00            
ATOM    141  C12 GE3     2      22.080  14.830  25.080  1.00  0.00            
ATOM    142  N2  GE3     2      20.710  15.370  25.340  1.00  0.00            
ATOM    143  O2  GE3     2      19.800  14.800  24.770  1.00  0.00            
ATOM    144  O3  GE3     2      20.660  16.560  25.570  1.00  0.00            
ATOM    145  C13 GE3     2      22.220  13.840  24.090  1.00  0.00            
ATOM    146  C14 GE3     2      23.530  13.340  23.810  1.00  0.00            
ATOM    147  C15 GE3     2      24.580  13.710  24.660  1.00  0.00            
ATOM    148  N3  GE3     2      25.840  13.260  24.250  1.00  0.00            
ATOM    149  H1  GE3     2      26.310  15.810  23.950  1.00  0.00            
ATOM    150  H2  GE3     2      28.100  15.640  24.300  1.00  0.00            
ATOM    151  H3  GE3     2      26.170  17.750  27.520  1.00  0.00            
ATOM    152  H4  GE3     2      25.840  18.580  29.750  1.00  0.00            
ATOM    153  H5  GE3     2      24.800  17.050  31.500  1.00  0.00            
ATOM    154  H6  GE3     2      24.150  14.810  30.940  1.00  0.00            
ATOM    155  H7  GE3     2      23.030  16.010  26.620  1.00  0.00            
ATOM    156  H8  GE3     2      21.390  13.520  23.470  1.00  0.00            
ATOM    157  H9  GE3     2      23.610  12.660  22.970  1.00  0.00            
ATOM    158  H10 GE3     2      25.900  12.280  23.980  1.00  0.00            
TER
ENDMDL
MODEL        1
ATOM      1  H1  ACD     1      17.890  21.490  16.360  1.00  0.00            
ATOM      2  O1  ACD     1      17.510  21.330  17.230  1.00  0.00            
ATOM      3  C1  ACD     1      17.780  22.430  18.020  1.00  0.00            
ATOM      4  H2  ACD     1      17.220  22.320  18.960  1.00  0.00            
ATOM      5  H3  ACD     1      17.290  23.280  17.520  1.00  0.00            
ATOM      6  C2  ACD     1      19.210  22.550  18.450  1.00  0.00            
ATOM      7  H4  ACD     1      19.530  21.730  19.110  1.00  0.00            
ATOM      8  O2  ACD     1      19.950  22.550  17.260  1.00  0.00            
ATOM      9  C3  ACD     1      21.350  22.550  17.540  1.00  0.00            
ATOM     10  H5  ACD     1      21.850  22.430  16.570  1.00  0.00            
ATOM     11  O3  ACD     1      21.660  21.540  18.400  1.00  0.00            
ATOM     12  C4  ACD     1      22.380  20.350  17.900  1.00  0.00            
ATOM     13  H6  ACD     1      22.710  20.480  16.860  1.00  0.00            
ATOM     14  C5  ACD     1      23.710  20.400  18.640  1.00  0.00            
ATOM     15  H7  ACD     1      23.580  20.470  19.720  1.00  0.00            
ATOM     16  O4  ACD     1      24.500  21.550  18.180  1.00  0.00            
ATOM     17  H8  ACD     1      23.990  22.350  18.300  1.00  0.00            
ATOM     18  C6  ACD     1      24.430  19.050  18.460  1.00  0.00            
ATOM     19  H9  ACD     1      24.780  19.130  17.420  1.00  0.00            
ATOM     20  O5  ACD     1      25.660  19.000  19.180  1.00  0.00            
ATOM     21  H10 ACD     1      26.240  19.700  18.870  1.00  0.00            
ATOM     22  C7  ACD     1      23.560  17.830  18.700  1.00  0.00            
ATOM     23  H11 ACD     1      24.090  17.020  18.200  1.00  0.00            
ATOM     24  O6  ACD     1      22.400  17.950  17.940  1.00  0.00            
ATOM     25  C8  ACD     1      21.530  19.090  17.990  1.00  0.00            
ATOM     26  H12 ACD     1      20.980  18.960  18.940  1.00  0.00            
ATOM     27  C9  ACD     1      20.470  19.010  16.870  1.00  0.00            
ATOM     28  H13 ACD     1      19.760  19.840  16.930  1.00  0.00            
ATOM     29  H14 ACD     1      21.050  19.190  15.960  1.00  0.00            
ATOM     30  O7  ACD     1      19.740  17.770  16.860  1.00  0.00            
ATOM     31  H15 ACD     1      20.500  17.180  16.870  1.00  0.00            
ATOM     32  O8  ACD     1      23.220  17.660  20.110  1.00  0.00            
ATOM     33  C10 ACD     1      23.520  16.460  20.750  1.00  0.00            
ATOM     34  H16 ACD     1      24.140  15.830  20.100  1.00  0.00            
ATOM     35  C11 ACD     1      24.460  16.810  21.900  1.00  0.00            
ATOM     36  H17 ACD     1      24.160  17.740  22.400  1.00  0.00            
ATOM     37  O9  ACD     1      25.800  17.040  21.310  1.00  0.00            
ATOM     38  H18 ACD     1      25.570  17.780  20.750  1.00  0.00            
ATOM     39  C12 ACD     1      24.580  15.670  23.000  1.00  0.00            
ATOM     40  H19 ACD     1      25.000  14.750  22.570  1.00  0.00            
ATOM     41  O10 ACD     1      25.150  16.050  24.290  1.00  0.00            
ATOM     42  H20 ACD     1      24.510  16.660  24.660  1.00  0.00            
ATOM     43  C13 ACD     1      23.120  15.330  23.340  1.00  0.00            
ATOM     44  H21 ACD     1      23.000  14.540  24.090  1.00  0.00            
ATOM     45  O11 ACD     1      22.510  14.880  22.160  1.00  0.00            
ATOM     46  C14 ACD     1      22.200  15.820  21.220  1.00  0.00            
ATOM     47  H22 ACD     1      21.530  16.580  21.650  1.00  0.00            
ATOM     48  C15 ACD     1      21.410  15.160  20.150  1.00  0.00            
ATOM     49  H23 ACD     1      21.280  15.820  19.280  1.00  0.00            
ATOM     50  H24 ACD     1      21.960  14.290  19.750  1.00  0.00            
ATOM     51  O12 ACD     1      20.170  14.670  20.660  1.00  0.00            
ATOM     52  H25 ACD     1      20.400  14.010  21.320  1.00  0.00            
ATOM     53  O13 ACD     1      22.460  16.480  23.830  1.00  0.00            
ATOM     54  C16 ACD     1      21.840  16.470  25.110  1.00  0.00            
ATOM     55  H26 ACD     1      22.170  15.610  25.710  1.00  0.00            
ATOM     56  C17 ACD     1      22.270  17.810  25.730  1.00  0.00            
ATOM     57  H27 ACD     1      22.100  18.530  24.910  1.00  0.00            
ATOM     58  O14 ACD     1      23.730  17.740  26.040  1.00  0.00            
ATOM     59  H28 ACD     1      23.890  18.410  26.710  1.00  0.00            
ATOM     60  C18 ACD     1      21.420  18.140  26.950  1.00  0.00            
ATOM     61  H29 ACD     1      21.630  17.340  27.670  1.00  0.00            
ATOM     62  O15 ACD     1      21.790  19.370  27.700  1.00  0.00            
ATOM     63  H30 ACD     1      20.970  19.880  27.700  1.00  0.00            
ATOM     64  C19 ACD     1      19.970  18.090  26.590  1.00  0.00            
ATOM     65  H31 ACD     1      19.430  18.270  27.520  1.00  0.00            
ATOM     66  O16 ACD     1      19.650  16.740  26.220  1.00  0.00            
ATOM     67  C20 ACD     1      20.360  16.310  25.000  1.00  0.00            
ATOM     68  H32 ACD     1      20.020  16.930  24.160  1.00  0.00            
ATOM     69  C21 ACD     1      20.060  14.830  24.690  1.00  0.00            
ATOM     70  H33 ACD     1      18.970  14.800  24.630  1.00  0.00            
ATOM     71  H34 ACD     1      20.440  14.610  23.690  1.00  0.00            
ATOM     72  O17 ACD     1      20.560  13.960  25.730  1.00  0.00            
ATOM     73  H35 ACD     1      20.000  14.130  26.490  1.00  0.00            
ATOM     74  O18 ACD     1      19.600  19.000  25.640  1.00  0.00            
ATOM     75  C22 ACD     1      18.350  19.680  25.840  1.00  0.00            
ATOM     76  H36 ACD     1      17.760  19.110  26.570  1.00  0.00            
ATOM     77  C23 ACD     1      18.760  21.040  26.350  1.00  0.00            
ATOM     78  H37 ACD     1      19.560  21.570  25.820  1.00  0.00            
ATOM     79  O19 ACD     1      19.410  20.870  27.640  1.00  0.00            
ATOM     80  H38 ACD     1      19.680  21.730  27.960  1.00  0.00            
ATOM     81  C24 ACD     1      17.470  21.930  26.480  1.00  0.00            
ATOM     82  H39 ACD     1      16.720  21.520  27.170  1.00  0.00            
ATOM     83  O20 ACD     1      17.720  23.270  26.890  1.00  0.00            
ATOM     84  H40 ACD     1      17.990  23.740  26.090  1.00  0.00            
ATOM     85  C25 ACD     1      16.730  22.100  25.120  1.00  0.00            
ATOM     86  H41 ACD     1      15.850  22.720  25.260  1.00  0.00            
ATOM     87  O21 ACD     1      16.440  20.750  24.790  1.00  0.00            
ATOM     88  C26 ACD     1      17.550  19.840  24.510  1.00  0.00            
ATOM     89  H42 ACD     1      18.250  20.310  23.810  1.00  0.00            
ATOM     90  C27 ACD     1      17.140  18.370  24.040  1.00  0.00            
ATOM     91  H43 ACD     1      17.910  17.640  24.300  1.00  0.00            
ATOM     92  H44 ACD     1      16.260  18.010  24.590  1.00  0.00            
ATOM     93  O22 ACD     1      16.860  18.310  22.650  1.00  0.00            
ATOM     94  H45 ACD     1      17.340  17.570  22.270  1.00  0.00            
ATOM     95  O23 ACD     1      17.570  22.650  24.240  1.00  0.00            
ATOM     96  C28 ACD     1      17.000  23.550  23.270  1.00  0.00            
ATOM     97  H46 ACD     1      16.010  23.950  23.530  1.00  0.00            
ATOM     98  C29 ACD     1      16.830  22.800  21.920  1.00  0.00            
ATOM     99  H47 ACD     1      17.690  22.130  21.780  1.00  0.00            
ATOM    100  O24 ACD     1      16.630  23.680  20.800  1.00  0.00            
ATOM    101  C30 ACD     1      15.480  22.000  21.960  1.00  0.00            
ATOM    102  H48 ACD     1      15.150  21.770  22.980  1.00  0.00            
ATOM    103  H49 ACD     1      14.710  22.580  21.430  1.00  0.00            
ATOM    104  O25 ACD     1      15.640  20.830  21.140  1.00  0.00            
ATOM    105  H50 ACD     1      16.080  20.160  21.660  1.00  0.00            
ATOM    106  C31 ACD     1      17.910  24.730  23.170  1.00  0.00            
ATOM    107  H51 ACD     1      18.910  24.270  23.090  1.00  0.00            
ATOM    108  O26 ACD     1      17.820  25.510  24.380  1.00  0.00            
ATOM    109  H52 ACD     1      18.360  26.300  24.350  1.00  0.00            
ATOM    110  C32 ACD     1      17.660  25.560  21.860  1.00  0.00            
ATOM    111  H53 ACD     1      16.730  26.120  22.020  1.00  0.00            
ATOM    112  O27 ACD     1      18.760  26.390  21.650  1.00  0.00            
ATOM    113  H54 ACD     1      19.360  25.830  21.140  1.00  0.00            
ATOM    114  C33 ACD     1      17.630  24.650  20.570  1.00  0.00            
ATOM    115  H55 ACD     1      17.400  25.260  19.680  1.00  0.00            
ATOM    116  O28 ACD     1      18.830  23.910  20.450  1.00  0.00            
ATOM    117  C34 ACD     1      19.460  23.880  19.170  1.00  0.00            
ATOM    118  H56 ACD     1      19.230  24.780  18.590  1.00  0.00            
ATOM    119  C35 ACD     1      20.960  24.070  19.440  1.00  0.00            
ATOM    120  H57 ACD     1      21.420  23.320  20.090  1.00  0.00            
ATOM    121  O29 ACD     1      21.070  25.320  20.130  1.00  0.00            
ATOM    122  H58 ACD     1      21.930  25.350  20.570  1.00  0.00            
ATOM    123  C36 ACD     1      21.790  23.910  18.120  1.00  0.00            
ATOM    124  H59 ACD     1      21.510  24.630  17.340  1.00  0.00            
ATOM    125  O30 ACD     1      23.180  23.860  18.410  1.00  0.00            
ATOM    126  H60 ACD     1      23.620  24.320  17.680  1.00  0.00            
ATOM    127  O1  GE3     2      23.910  24.710  26.830  1.00  0.00            
ATOM    128  C1  GE3     2      23.670  23.660  26.210  1.00  0.00            
ATOM    129  C2  GE3     2      23.870  22.280  26.770  1.00  0.00            
ATOM    130  N1  GE3     2      24.680  21.440  25.870  1.00  0.00            
ATOM    131  C3  GE3     2      24.390  21.310  24.670  1.00  0.00            
ATOM    132  C4  GE3     2      25.480  20.800  23.810  1.00  0.00            
ATOM    133  C5  GE3     2      26.100  19.610  24.270  1.00  0.00            
ATOM    134  C6  GE3     2      27.130  19.020  23.460  1.00  0.00            
ATOM    135  C7  GE3     2      27.410  19.630  22.230  1.00  0.00            
ATOM    136  C8  GE3     2      26.680  20.670  21.770  1.00  0.00            
ATOM    137  C9  GE3     2      25.700  21.290  22.540  1.00  0.00            
ATOM    138  Cl1 GE3     2      24.760  22.650  21.860  1.00  0.00            
ATOM    139  C10 GE3     2      23.040  21.490  24.070  1.00  0.00            
ATOM    140  C11 GE3     2      22.380  20.430  23.340  1.00  0.00            
ATOM    141  C12 GE3     2      21.110  20.740  22.800  1.00  0.00            
ATOM    142  N2  GE3     2      20.370  19.730  21.960  1.00  0.00            
ATOM    143  O2  GE3     2      19.580  20.180  21.180  1.00  0.00            
ATOM    144  O3  GE3     2      20.500  18.570  22.270  1.00  0.00            
ATOM    145  C13 GE3     2      20.690  22.080  22.740  1.00  0.00            
ATOM    146  C14 GE3     2      21.350  23.140  23.460  1.00  0.00            
ATOM    147  C15 GE3     2      22.470  22.770  24.160  1.00  0.00            
ATOM    148  N3  GE3     2      23.070  23.780  24.940  1.00  0.00            
ATOM    149  H1  GE3     2      22.880  21.830  26.850  1.00  0.00            
ATOM    150  H2  GE3     2      24.470  22.330  27.690  1.00  0.00            
ATOM    151  H3  GE3     2      25.720  19.120  25.170  1.00  0.00            
ATOM    152  H4  GE3     2      27.750  18.240  23.890  1.00  0.00            
ATOM    153  H5  GE3     2      28.190  19.270  21.560  1.00  0.00            
ATOM    154  H6  GE3     2      26.860  21.090  20.790  1.00  0.00            
ATOM    155  H7  GE3     2      22.780  19.420  23.230  1.00  0.00            
ATOM    156  H8  GE3     2      19.750  22.310  22.250  1.00  0.00            
ATOM    157  H9  GE3     2      20.980  24.150  23.300  1.00  0.00            
ATOM    158  H10 GE3     2      23.050  24.740  24.610  1.00  0.00            
TER
ENDMDL
MODEL        1
ATOM      1  H1  ACD     1      28.660  14.240  16.240  1.00  0.00            
ATOM      2  O1  ACD     1      28.880  14.100  17.160  1.00  0.00            
ATOM      3  C1  ACD     1      29.430  12.790  17.060  1.00  0.00            
ATOM      4  H2  ACD     1      29.810  12.430  18.030  1.00  0.00            
ATOM      5  H3  ACD     1      30.320  12.740  16.410  1.00  0.00            
ATOM      6  C2  ACD     1      28.440  11.790  16.600  1.00  0.00            
ATOM      7  H4  ACD     1      27.700  11.590  17.390  1.00  0.00            
ATOM      8  O2  ACD     1      27.960  12.350  15.390  1.00  0.00            
ATOM      9  C3  ACD     1      27.110  11.520  14.690  1.00  0.00            
ATOM     10  H5  ACD     1      26.710  12.060  13.830  1.00  0.00            
ATOM     11  O3  ACD     1      26.000  11.060  15.510  1.00  0.00            
ATOM     12  C4  ACD     1      24.750  11.310  15.080  1.00  0.00            
ATOM     13  H6  ACD     1      24.660  11.730  14.070  1.00  0.00            
ATOM     14  C5  ACD     1      23.990   9.900  15.100  1.00  0.00            
ATOM     15  H7  ACD     1      24.440   9.330  15.930  1.00  0.00            
ATOM     16  O4  ACD     1      24.370   9.150  13.960  1.00  0.00            
ATOM     17  H8  ACD     1      25.310   9.000  14.090  1.00  0.00            
ATOM     18  C6  ACD     1      22.460   9.970  15.240  1.00  0.00            
ATOM     19  H9  ACD     1      21.990  10.420  14.350  1.00  0.00            
ATOM     20  O5  ACD     1      21.830   8.730  15.540  1.00  0.00            
ATOM     21  H10 ACD     1      21.730   8.250  14.710  1.00  0.00            
ATOM     22  C7  ACD     1      22.160  11.000  16.370  1.00  0.00            
ATOM     23  H11 ACD     1      21.080  11.160  16.440  1.00  0.00            
ATOM     24  O6  ACD     1      22.740  12.170  15.960  1.00  0.00            
ATOM     25  C8  ACD     1      24.170  12.280  16.040  1.00  0.00            
ATOM     26  H12 ACD     1      24.540  12.120  17.060  1.00  0.00            
ATOM     27  C9  ACD     1      24.570  13.730  15.660  1.00  0.00            
ATOM     28  H13 ACD     1      23.840  14.380  16.150  1.00  0.00            
ATOM     29  H14 ACD     1      25.590  14.010  15.970  1.00  0.00            
ATOM     30  O7  ACD     1      24.360  13.990  14.300  1.00  0.00            
ATOM     31  H15 ACD     1      23.430  14.160  14.150  1.00  0.00            
ATOM     32  O8  ACD     1      22.630  10.560  17.620  1.00  0.00            
ATOM     33  C10 ACD     1      21.710  10.210  18.650  1.00  0.00            
ATOM     34  H16 ACD     1      20.670  10.320  18.320  1.00  0.00            
ATOM     35  C11 ACD     1      21.870   8.750  19.090  1.00  0.00            
ATOM     36  H17 ACD     1      22.950   8.600  19.110  1.00  0.00            
ATOM     37  O9  ACD     1      21.330   7.950  18.000  1.00  0.00            
ATOM     38  H18 ACD     1      21.640   8.230  17.140  1.00  0.00            
ATOM     39  C12 ACD     1      21.110   8.400  20.370  1.00  0.00            
ATOM     40  H19 ACD     1      20.060   8.410  20.070  1.00  0.00            
ATOM     41  O10 ACD     1      21.380   7.090  20.860  1.00  0.00            
ATOM     42  H20 ACD     1      22.040   7.190  21.550  1.00  0.00            
ATOM     43  C13 ACD     1      21.330   9.430  21.460  1.00  0.00            
ATOM     44  H21 ACD     1      20.580   9.350  22.260  1.00  0.00            
ATOM     45  O11 ACD     1      21.230  10.740  21.030  1.00  0.00            
ATOM     46  C14 ACD     1      21.910  11.160  19.900  1.00  0.00            
ATOM     47  H22 ACD     1      22.970  11.270  20.170  1.00  0.00            
ATOM     48  C15 ACD     1      21.380  12.520  19.550  1.00  0.00            
ATOM     49  H23 ACD     1      21.990  12.850  18.700  1.00  0.00            
ATOM     50  H24 ACD     1      20.300  12.480  19.360  1.00  0.00            
ATOM     51  O12 ACD     1      21.610  13.520  20.490  1.00  0.00            
ATOM     52  H25 ACD     1      22.470  13.900  20.300  1.00  0.00            
ATOM     53  O13 ACD     1      22.600   9.110  22.070  1.00  0.00            
ATOM     54  C16 ACD     1      22.750   9.500  23.410  1.00  0.00            
ATOM     55  H26 ACD     1      21.860  10.010  23.810  1.00  0.00            
ATOM     56  C17 ACD     1      23.060   8.200  24.190  1.00  0.00            
ATOM     57  H27 ACD     1      23.700   7.520  23.620  1.00  0.00            
ATOM     58  O14 ACD     1      21.770   7.540  24.260  1.00  0.00            
ATOM     59  H28 ACD     1      21.960   6.690  24.680  1.00  0.00            
ATOM     60  C18 ACD     1      23.710   8.440  25.530  1.00  0.00            
ATOM     61  H29 ACD     1      23.040   9.060  26.140  1.00  0.00            
ATOM     62  O15 ACD     1      24.040   7.240  26.210  1.00  0.00            
ATOM     63  H30 ACD     1      24.600   6.710  25.640  1.00  0.00            
ATOM     64  C19 ACD     1      24.950   9.280  25.380  1.00  0.00            
ATOM     65  H31 ACD     1      25.440   9.390  26.360  1.00  0.00            
ATOM     66  O16 ACD     1      24.450  10.510  24.850  1.00  0.00            
ATOM     67  C20 ACD     1      23.860  10.460  23.540  1.00  0.00            
ATOM     68  H32 ACD     1      24.590  10.070  22.820  1.00  0.00            
ATOM     69  C21 ACD     1      23.590  11.910  23.150  1.00  0.00            
ATOM     70  H33 ACD     1      24.440  12.510  23.510  1.00  0.00            
ATOM     71  H34 ACD     1      23.480  12.060  22.070  1.00  0.00            
ATOM     72  O17 ACD     1      22.420  12.450  23.800  1.00  0.00            
ATOM     73  H35 ACD     1      22.580  12.480  24.740  1.00  0.00            
ATOM     74  O18 ACD     1      25.880   8.560  24.540  1.00  0.00            
ATOM     75  C22 ACD     1      27.340   8.700  24.760  1.00  0.00            
ATOM     76  H36 ACD     1      27.550   8.760  25.830  1.00  0.00            
ATOM     77  C23 ACD     1      27.870   7.370  24.180  1.00  0.00            
ATOM     78  H37 ACD     1      27.350   7.220  23.230  1.00  0.00            
ATOM     79  O19 ACD     1      27.510   6.210  25.000  1.00  0.00            
ATOM     80  H38 ACD     1      26.620   5.880  24.930  1.00  0.00            
ATOM     81  C24 ACD     1      29.350   7.370  23.950  1.00  0.00            
ATOM     82  H39 ACD     1      29.820   7.330  24.940  1.00  0.00            
ATOM     83  O20 ACD     1      29.680   6.210  23.200  1.00  0.00            
ATOM     84  H40 ACD     1      29.460   6.530  22.320  1.00  0.00            
ATOM     85  C25 ACD     1      29.780   8.710  23.250  1.00  0.00            
ATOM     86  H41 ACD     1      30.880   8.740  23.220  1.00  0.00            
ATOM     87  O21 ACD     1      29.280   9.790  24.010  1.00  0.00            
ATOM     88  C26 ACD     1      27.900   9.980  24.180  1.00  0.00            
ATOM     89  H42 ACD     1      27.460  10.110  23.180  1.00  0.00            
ATOM     90  C27 ACD     1      27.720  11.250  25.040  1.00  0.00            
ATOM     91  H43 ACD     1      26.640  11.480  25.070  1.00  0.00            
ATOM     92  H44 ACD     1      28.000  11.140  26.090  1.00  0.00            
ATOM     93  O22 ACD     1      28.360  12.420  24.470  1.00  0.00            
ATOM     94  H45 ACD     1      29.290  12.190  24.430  1.00  0.00            
ATOM     95  O23 ACD     1      29.310   8.800  21.930  1.00  0.00            
ATOM     96  C28 ACD     1      30.190   8.930  20.850  1.00  0.00            
ATOM     97  H46 ACD     1      31.240   8.690  21.110  1.00  0.00            
ATOM     98  C29 ACD     1      30.200  10.310  20.260  1.00  0.00            
ATOM     99  H47 ACD     1      29.170  10.610  20.030  1.00  0.00            
ATOM    100  O24 ACD     1      30.970  10.350  18.990  1.00  0.00            
ATOM    101  C30 ACD     1      30.830  11.280  21.280  1.00  0.00            
ATOM    102  H48 ACD     1      30.150  11.350  22.140  1.00  0.00            
ATOM    103  H49 ACD     1      31.860  10.990  21.540  1.00  0.00            
ATOM    104  O25 ACD     1      30.910  12.560  20.740  1.00  0.00            
ATOM    105  H50 ACD     1      31.760  12.940  20.970  1.00  0.00            
ATOM    106  C31 ACD     1      29.890   7.860  19.850  1.00  0.00            
ATOM    107  H51 ACD     1      28.860   8.060  19.530  1.00  0.00            
ATOM    108  O26 ACD     1      30.130   6.580  20.410  1.00  0.00            
ATOM    109  H52 ACD     1      30.320   5.960  19.710  1.00  0.00            
ATOM    110  C32 ACD     1      30.760   8.050  18.580  1.00  0.00            
ATOM    111  H53 ACD     1      31.820   7.950  18.860  1.00  0.00            
ATOM    112  O27 ACD     1      30.460   7.150  17.580  1.00  0.00            
ATOM    113  H54 ACD     1      29.780   7.620  17.080  1.00  0.00            
ATOM    114  C33 ACD     1      30.640   9.450  17.980  1.00  0.00            
ATOM    115  H55 ACD     1      31.310   9.560  17.110  1.00  0.00            
ATOM    116  O28 ACD     1      29.300   9.680  17.520  1.00  0.00            
ATOM    117  C34 ACD     1      29.180  10.510  16.360  1.00  0.00            
ATOM    118  H56 ACD     1      30.180  10.810  16.030  1.00  0.00            
ATOM    119  C35 ACD     1      28.620   9.560  15.250  1.00  0.00            
ATOM    120  H57 ACD     1      27.920   8.840  15.680  1.00  0.00            
ATOM    121  O29 ACD     1      29.750   8.880  14.580  1.00  0.00            
ATOM    122  H58 ACD     1      29.470   8.740  13.680  1.00  0.00            
ATOM    123  C36 ACD     1      27.920  10.300  14.170  1.00  0.00            
ATOM    124  H59 ACD     1      28.600  10.720  13.410  1.00  0.00            
ATOM    125  O30 ACD     1      27.150   9.310  13.480  1.00  0.00            
ATOM    126  H60 ACD     1      27.740   8.710  13.030  1.00  0.00            
ATOM    127  O1  GE3     2      22.820   2.610  18.960  1.00  0.00            
ATOM    128  C1  GE3     2      23.150   3.770  18.780  1.00  0.00            
ATOM    129  C2  GE3     2      22.440   4.660  17.640  1.00  0.00            
ATOM    130  N1  GE3     2      23.430   5.290  16.750  1.00  0.00            
ATOM    131  C3  GE3     2      24.590   5.800  17.110  1.00  0.00            
ATOM    132  C4  GE3     2      25.670   5.860  16.010  1.00  0.00            
ATOM    133  C5  GE3     2      25.310   6.130  14.720  1.00  0.00            
ATOM    134  C6  GE3     2      26.270   6.200  13.720  1.00  0.00            
ATOM    135  C7  GE3     2      27.640   5.930  14.040  1.00  0.00            
ATOM    136  C8  GE3     2      27.990   5.600  15.340  1.00  0.00            
ATOM    137  C9  GE3     2      27.020   5.590  16.350  1.00  0.00            
ATOM    138  Cl1 GE3     2      27.660   5.120  17.900  1.00  0.00            
ATOM    139  C10 GE3     2      24.830   6.380  18.460  1.00  0.00            
ATOM    140  C11 GE3     2      25.320   7.740  18.600  1.00  0.00            
ATOM    141  C12 GE3     2      25.610   8.300  19.880  1.00  0.00            
ATOM    142  N2  GE3     2      26.170   9.730  19.960  1.00  0.00            
ATOM    143  O2  GE3     2      26.650  10.050  21.010  1.00  0.00            
ATOM    144  O3  GE3     2      25.910  10.570  19.120  1.00  0.00            
ATOM    145  C13 GE3     2      25.260   7.530  21.020  1.00  0.00            
ATOM    146  C14 GE3     2      24.630   6.290  20.880  1.00  0.00            
ATOM    147  C15 GE3     2      24.550   5.660  19.650  1.00  0.00            
ATOM    148  N3  GE3     2      24.070   4.340  19.620  1.00  0.00            
ATOM    149  H1  GE3     2      21.790   5.420  18.100  1.00  0.00            
ATOM    150  H2  GE3     2      21.940   3.940  16.970  1.00  0.00            
ATOM    151  H3  GE3     2      24.260   6.300  14.490  1.00  0.00            
ATOM    152  H4  GE3     2      25.870   6.410  12.740  1.00  0.00            
ATOM    153  H5  GE3     2      28.400   6.050  13.270  1.00  0.00            
ATOM    154  H6  GE3     2      29.040   5.550  15.610  1.00  0.00            
ATOM    155  H7  GE3     2      25.490   8.330  17.700  1.00  0.00            
ATOM    156  H8  GE3     2      25.340   8.020  21.990  1.00  0.00            
ATOM    157  H9  GE3     2      24.270   5.770  21.760  1.00  0.00            
ATOM    158  H10 GE3     2      24.390   3.730  20.370  1.00  0.00            
TER
ENDMDL
MODEL        1
ATOM      1  H1  ACD     1      22.210  14.440  20.100  1.00  0.00            
ATOM      2  O1  ACD     1      21.920  13.960  20.880  1.00  0.00            
ATOM      3  C1  ACD     1      21.770  12.640  20.390  1.00  0.00            
ATOM      4  H2  ACD     1      21.750  12.000  21.280  1.00  0.00            
ATOM      5  H3  ACD     1      22.560  12.340  19.690  1.00  0.00            
ATOM      6  C2  ACD     1      20.400  12.600  19.630  1.00  0.00            
ATOM      7  H4  ACD     1      19.610  12.710  20.380  1.00  0.00            
ATOM      8  O2  ACD     1      20.400  13.600  18.660  1.00  0.00            
ATOM      9  C3  ACD     1      19.220  13.620  17.890  1.00  0.00            
ATOM     10  H5  ACD     1      19.390  14.470  17.220  1.00  0.00            
ATOM     11  O3  ACD     1      18.060  13.920  18.680  1.00  0.00            
ATOM     12  C4  ACD     1      17.620  15.240  18.860  1.00  0.00            
ATOM     13  H6  ACD     1      17.820  15.890  18.000  1.00  0.00            
ATOM     14  C5  ACD     1      16.090  15.110  18.750  1.00  0.00            
ATOM     15  H7  ACD     1      15.810  14.200  19.310  1.00  0.00            
ATOM     16  O4  ACD     1      15.610  14.940  17.340  1.00  0.00            
ATOM     17  H8  ACD     1      15.360  14.020  17.260  1.00  0.00            
ATOM     18  C6  ACD     1      15.280  16.230  19.370  1.00  0.00            
ATOM     19  H9  ACD     1      15.340  17.040  18.630  1.00  0.00            
ATOM     20  O5  ACD     1      13.970  15.790  19.630  1.00  0.00            
ATOM     21  H10 ACD     1      13.960  15.180  20.370  1.00  0.00            
ATOM     22  C7  ACD     1      15.920  16.600  20.710  1.00  0.00            
ATOM     23  H11 ACD     1      15.510  17.520  21.160  1.00  0.00            
ATOM     24  O6  ACD     1      17.290  16.990  20.480  1.00  0.00            
ATOM     25  C8  ACD     1      18.190  15.920  20.150  1.00  0.00            
ATOM     26  H12 ACD     1      18.150  15.220  20.990  1.00  0.00            
ATOM     27  C9  ACD     1      19.540  16.510  19.930  1.00  0.00            
ATOM     28  H13 ACD     1      19.800  17.310  20.640  1.00  0.00            
ATOM     29  H14 ACD     1      20.230  15.670  20.090  1.00  0.00            
ATOM     30  O7  ACD     1      19.720  17.110  18.630  1.00  0.00            
ATOM     31  H15 ACD     1      18.940  17.640  18.500  1.00  0.00            
ATOM     32  O8  ACD     1      15.900  15.480  21.610  1.00  0.00            
ATOM     33  C10 ACD     1      15.020  15.490  22.670  1.00  0.00            
ATOM     34  H16 ACD     1      14.260  16.270  22.570  1.00  0.00            
ATOM     35  C11 ACD     1      14.350  14.120  22.770  1.00  0.00            
ATOM     36  H17 ACD     1      15.080  13.320  22.910  1.00  0.00            
ATOM     37  O9  ACD     1      13.540  13.790  21.550  1.00  0.00            
ATOM     38  H18 ACD     1      12.870  13.120  21.670  1.00  0.00            
ATOM     39  C12 ACD     1      13.520  14.010  24.070  1.00  0.00            
ATOM     40  H19 ACD     1      12.700  14.730  24.170  1.00  0.00            
ATOM     41  O10 ACD     1      13.000  12.720  24.200  1.00  0.00            
ATOM     42  H20 ACD     1      13.660  12.260  24.730  1.00  0.00            
ATOM     43  C13 ACD     1      14.430  14.320  25.270  1.00  0.00            
ATOM     44  H21 ACD     1      13.810  14.340  26.170  1.00  0.00            
ATOM     45  O11 ACD     1      15.090  15.600  25.110  1.00  0.00            
ATOM     46  C14 ACD     1      15.950  15.700  23.920  1.00  0.00            
ATOM     47  H22 ACD     1      16.710  14.900  23.950  1.00  0.00            
ATOM     48  C15 ACD     1      16.700  17.030  23.960  1.00  0.00            
ATOM     49  H23 ACD     1      17.520  17.040  23.230  1.00  0.00            
ATOM     50  H24 ACD     1      15.990  17.850  23.790  1.00  0.00            
ATOM     51  O12 ACD     1      17.390  17.190  25.180  1.00  0.00            
ATOM     52  H25 ACD     1      16.770  16.930  25.870  1.00  0.00            
ATOM     53  O13 ACD     1      15.470  13.310  25.280  1.00  0.00            
ATOM     54  C16 ACD     1      15.860  12.720  26.550  1.00  0.00            
ATOM     55  H26 ACD     1      15.490  13.280  27.420  1.00  0.00            
ATOM     56  C17 ACD     1      15.210  11.290  26.500  1.00  0.00            
ATOM     57  H27 ACD     1      15.520  10.850  25.540  1.00  0.00            
ATOM     58  O14 ACD     1      13.760  11.390  26.590  1.00  0.00            
ATOM     59  H28 ACD     1      13.610  11.940  27.370  1.00  0.00            
ATOM     60  C18 ACD     1      15.820  10.480  27.690  1.00  0.00            
ATOM     61  H29 ACD     1      15.330  10.800  28.620  1.00  0.00            
ATOM     62  O15 ACD     1      15.530   9.110  27.470  1.00  0.00            
ATOM     63  H30 ACD     1      14.590   9.050  27.670  1.00  0.00            
ATOM     64  C19 ACD     1      17.370  10.590  27.720  1.00  0.00            
ATOM     65  H31 ACD     1      17.790  10.130  28.620  1.00  0.00            
ATOM     66  O16 ACD     1      17.760  11.930  27.850  1.00  0.00            
ATOM     67  C20 ACD     1      17.390  12.650  26.650  1.00  0.00            
ATOM     68  H32 ACD     1      17.770  12.170  25.740  1.00  0.00            
ATOM     69  C21 ACD     1      17.940  14.050  26.790  1.00  0.00            
ATOM     70  H33 ACD     1      17.960  14.440  25.770  1.00  0.00            
ATOM     71  H34 ACD     1      17.270  14.690  27.380  1.00  0.00            
ATOM     72  O17 ACD     1      19.210  14.020  27.420  1.00  0.00            
ATOM     73  H35 ACD     1      19.210  13.270  28.020  1.00  0.00            
ATOM     74  O18 ACD     1      17.980  10.020  26.530  1.00  0.00            
ATOM     75  C22 ACD     1      19.080   9.070  26.640  1.00  0.00            
ATOM     76  H36 ACD     1      19.180   8.850  27.710  1.00  0.00            
ATOM     77  C23 ACD     1      18.530   7.740  25.920  1.00  0.00            
ATOM     78  H37 ACD     1      18.040   8.150  25.030  1.00  0.00            
ATOM     79  O19 ACD     1      17.590   7.160  26.810  1.00  0.00            
ATOM     80  H38 ACD     1      16.800   7.700  26.900  1.00  0.00            
ATOM     81  C24 ACD     1      19.600   6.760  25.570  1.00  0.00            
ATOM     82  H39 ACD     1      20.030   6.240  26.440  1.00  0.00            
ATOM     83  O20 ACD     1      19.020   5.830  24.550  1.00  0.00            
ATOM     84  H40 ACD     1      18.770   6.290  23.740  1.00  0.00            
ATOM     85  C25 ACD     1      20.700   7.600  24.820  1.00  0.00            
ATOM     86  H41 ACD     1      21.540   6.910  24.680  1.00  0.00            
ATOM     87  O21 ACD     1      21.250   8.510  25.760  1.00  0.00            
ATOM     88  C26 ACD     1      20.410   9.600  26.100  1.00  0.00            
ATOM     89  H42 ACD     1      20.290  10.240  25.220  1.00  0.00            
ATOM     90  C27 ACD     1      21.160  10.480  27.110  1.00  0.00            
ATOM     91  H43 ACD     1      22.030  10.680  26.470  1.00  0.00            
ATOM     92  H44 ACD     1      20.650  11.420  27.370  1.00  0.00            
ATOM     93  O22 ACD     1      21.530   9.850  28.260  1.00  0.00            
ATOM     94  H45 ACD     1      22.130   9.170  27.960  1.00  0.00            
ATOM     95  O23 ACD     1      20.120   8.180  23.670  1.00  0.00            
ATOM     96  C28 ACD     1      20.850   8.170  22.440  1.00  0.00            
ATOM     97  H46 ACD     1      21.540   7.320  22.440  1.00  0.00            
ATOM     98  C29 ACD     1      21.610   9.450  22.160  1.00  0.00            
ATOM     99  H47 ACD     1      20.900  10.280  22.200  1.00  0.00            
ATOM    100  O24 ACD     1      22.160   9.370  20.760  1.00  0.00            
ATOM    101  C30 ACD     1      22.820   9.820  23.100  1.00  0.00            
ATOM    102  H48 ACD     1      22.460  10.070  24.110  1.00  0.00            
ATOM    103  H49 ACD     1      23.340   8.880  23.320  1.00  0.00            
ATOM    104  O25 ACD     1      23.670  10.850  22.600  1.00  0.00            
ATOM    105  H50 ACD     1      24.400  10.420  22.150  1.00  0.00            
ATOM    106  C31 ACD     1      19.810   7.810  21.420  1.00  0.00            
ATOM    107  H51 ACD     1      18.990   8.550  21.380  1.00  0.00            
ATOM    108  O26 ACD     1      19.240   6.560  21.730  1.00  0.00            
ATOM    109  H52 ACD     1      19.880   5.860  21.590  1.00  0.00            
ATOM    110  C32 ACD     1      20.420   7.890  20.010  1.00  0.00            
ATOM    111  H53 ACD     1      21.200   7.120  20.040  1.00  0.00            
ATOM    112  O27 ACD     1      19.520   7.590  18.910  1.00  0.00            
ATOM    113  H54 ACD     1      18.990   6.820  19.140  1.00  0.00            
ATOM    114  C33 ACD     1      21.080   9.250  19.810  1.00  0.00            
ATOM    115  H55 ACD     1      21.540   9.220  18.820  1.00  0.00            
ATOM    116  O28 ACD     1      20.080  10.290  19.930  1.00  0.00            
ATOM    117  C34 ACD     1      20.250  11.230  18.920  1.00  0.00            
ATOM    118  H56 ACD     1      21.130  11.140  18.260  1.00  0.00            
ATOM    119  C35 ACD     1      19.060  11.140  18.060  1.00  0.00            
ATOM    120  H57 ACD     1      18.180  11.230  18.710  1.00  0.00            
ATOM    121  O29 ACD     1      19.150   9.910  17.290  1.00  0.00            
ATOM    122  H58 ACD     1      19.350   9.330  18.030  1.00  0.00            
ATOM    123  C36 ACD     1      18.990  12.310  17.110  1.00  0.00            
ATOM    124  H59 ACD     1      19.790  12.130  16.380  1.00  0.00            
ATOM    125  O30 ACD     1      17.760  12.300  16.420  1.00  0.00            
ATOM    126  H60 ACD     1      16.960  12.150  16.940  1.00  0.00            
ATOM    127  O1  GE3     2      14.120   8.130  17.680  1.00  0.00            
ATOM    128  C1  GE3     2      14.900   8.420  18.570  1.00  0.00            
ATOM    129  C2  GE3     2      16.110   7.570  19.080  1.00  0.00            
ATOM    130  N1  GE3     2      16.110   7.160  20.500  1.00  0.00            
ATOM    131  C3  GE3     2      15.640   7.870  21.480  1.00  0.00            
ATOM    132  C4  GE3     2      15.520   7.240  22.840  1.00  0.00            
ATOM    133  C5  GE3     2      16.200   6.060  23.080  1.00  0.00            
ATOM    134  C6  GE3     2      16.040   5.320  24.290  1.00  0.00            
ATOM    135  C7  GE3     2      15.200   5.870  25.270  1.00  0.00            
ATOM    136  C8  GE3     2      14.690   7.160  25.100  1.00  0.00            
ATOM    137  C9  GE3     2      14.640   7.760  23.860  1.00  0.00            
ATOM    138  Cl1 GE3     2      13.660   9.180  23.670  1.00  0.00            
ATOM    139  C10 GE3     2      15.990   9.360  21.370  1.00  0.00            
ATOM    140  C11 GE3     2      16.910   9.970  22.180  1.00  0.00            
ATOM    141  C12 GE3     2      17.270  11.330  22.020  1.00  0.00            
ATOM    142  N2  GE3     2      18.290  11.950  22.890  1.00  0.00            
ATOM    143  O2  GE3     2      19.070  11.230  23.490  1.00  0.00            
ATOM    144  O3  GE3     2      18.380  13.180  22.880  1.00  0.00            
ATOM    145  C13 GE3     2      16.590  12.110  21.020  1.00  0.00            
ATOM    146  C14 GE3     2      15.640  11.500  20.190  1.00  0.00            
ATOM    147  C15 GE3     2      15.400  10.110  20.280  1.00  0.00            
ATOM    148  N3  GE3     2      14.620   9.530  19.270  1.00  0.00            
ATOM    149  H1  GE3     2      16.970   8.250  19.020  1.00  0.00            
ATOM    150  H2  GE3     2      16.310   6.750  18.380  1.00  0.00            
ATOM    151  H3  GE3     2      16.750   5.570  22.280  1.00  0.00            
ATOM    152  H4  GE3     2      16.430   4.320  24.440  1.00  0.00            
ATOM    153  H5  GE3     2      14.970   5.450  26.250  1.00  0.00            
ATOM    154  H6  GE3     2      14.160   7.630  25.920  1.00  0.00            
ATOM    155  H7  GE3     2      17.310   9.270  22.920  1.00  0.00            
ATOM    156  H8  GE3     2      16.700  13.180  20.880  1.00  0.00            
ATOM    157  H9  GE3     2      15.180  12.080  19.400  1.00  0.00            
ATOM    158  H10 GE3     2      13.830  10.050  18.910  1.00  0.00            
TER
ENDMDL
MODEL        1
ATOM      1  H1  ACD     1      26.980  14.920  17.220  1.00  0.00            
ATOM      2  O1  ACD     1      27.700  14.490  17.700  1.00  0.00            
ATOM      3  C1  ACD     1      28.490  13.850  16.710  1.00  0.00            
ATOM      4  H2  ACD     1      29.340  13.350  17.190  1.00  0.00            
ATOM      5  H3  ACD     1      28.870  14.600  16.000  1.00  0.00            
ATOM      6  C2  ACD     1      27.770  12.760  15.870  1.00  0.00            
ATOM      7  H4  ACD     1      27.200  12.120  16.540  1.00  0.00            
ATOM      8  O2  ACD     1      26.790  13.380  14.970  1.00  0.00            
ATOM      9  C3  ACD     1      26.040  12.380  14.250  1.00  0.00            
ATOM     10  H5  ACD     1      25.270  12.830  13.610  1.00  0.00            
ATOM     11  O3  ACD     1      25.410  11.430  15.130  1.00  0.00            
ATOM     12  C4  ACD     1      24.020  11.410  15.240  1.00  0.00            
ATOM     13  H6  ACD     1      23.460  11.960  14.480  1.00  0.00            
ATOM     14  C5  ACD     1      23.710   9.970  15.160  1.00  0.00            
ATOM     15  H7  ACD     1      24.330   9.480  15.920  1.00  0.00            
ATOM     16  O4  ACD     1      23.950   9.380  13.900  1.00  0.00            
ATOM     17  H8  ACD     1      24.860   9.690  13.820  1.00  0.00            
ATOM     18  C6  ACD     1      22.260   9.830  15.600  1.00  0.00            
ATOM     19  H9  ACD     1      21.540  10.390  14.980  1.00  0.00            
ATOM     20  O5  ACD     1      21.970   8.410  15.500  1.00  0.00            
ATOM     21  H10 ACD     1      22.090   8.230  14.560  1.00  0.00            
ATOM     22  C7  ACD     1      21.990  10.320  16.980  1.00  0.00            
ATOM     23  H11 ACD     1      20.920  10.220  17.170  1.00  0.00            
ATOM     24  O6  ACD     1      22.330  11.710  16.990  1.00  0.00            
ATOM     25  C8  ACD     1      23.720  11.910  16.720  1.00  0.00            
ATOM     26  H12 ACD     1      24.360  11.360  17.430  1.00  0.00            
ATOM     27  C9  ACD     1      24.100  13.430  16.860  1.00  0.00            
ATOM     28  H13 ACD     1      23.800  13.740  17.860  1.00  0.00            
ATOM     29  H14 ACD     1      25.190  13.560  16.820  1.00  0.00            
ATOM     30  O7  ACD     1      23.530  14.310  15.850  1.00  0.00            
ATOM     31  H15 ACD     1      24.300  14.670  15.390  1.00  0.00            
ATOM     32  O8  ACD     1      22.770   9.640  17.970  1.00  0.00            
ATOM     33  C10 ACD     1      22.050   8.930  19.000  1.00  0.00            
ATOM     34  H16 ACD     1      20.970   9.080  18.920  1.00  0.00            
ATOM     35  C11 ACD     1      22.310   7.430  18.840  1.00  0.00            
ATOM     36  H17 ACD     1      23.350   7.190  18.590  1.00  0.00            
ATOM     37  O9  ACD     1      21.430   6.860  17.780  1.00  0.00            
ATOM     38  H18 ACD     1      21.630   7.190  16.910  1.00  0.00            
ATOM     39  C12 ACD     1      22.000   6.620  20.140  1.00  0.00            
ATOM     40  H19 ACD     1      20.900   6.690  20.120  1.00  0.00            
ATOM     41  O10 ACD     1      22.580   5.300  20.020  1.00  0.00            
ATOM     42  H20 ACD     1      23.400   5.370  20.500  1.00  0.00            
ATOM     43  C13 ACD     1      22.450   7.320  21.440  1.00  0.00            
ATOM     44  H21 ACD     1      22.000   6.900  22.340  1.00  0.00            
ATOM     45  O11 ACD     1      21.930   8.620  21.350  1.00  0.00            
ATOM     46  C14 ACD     1      22.550   9.470  20.380  1.00  0.00            
ATOM     47  H22 ACD     1      23.650   9.450  20.280  1.00  0.00            
ATOM     48  C15 ACD     1      21.980  10.880  20.490  1.00  0.00            
ATOM     49  H23 ACD     1      22.310  11.380  19.570  1.00  0.00            
ATOM     50  H24 ACD     1      20.890  10.810  20.600  1.00  0.00            
ATOM     51  O12 ACD     1      22.450  11.720  21.580  1.00  0.00            
ATOM     52  H25 ACD     1      23.370  11.970  21.460  1.00  0.00            
ATOM     53  O13 ACD     1      23.860   7.350  21.550  1.00  0.00            
ATOM     54  C16 ACD     1      24.520   7.170  22.760  1.00  0.00            
ATOM     55  H26 ACD     1      23.740   6.960  23.490  1.00  0.00            
ATOM     56  C17 ACD     1      25.470   5.930  22.570  1.00  0.00            
ATOM     57  H27 ACD     1      25.950   6.000  21.580  1.00  0.00            
ATOM     58  O14 ACD     1      24.640   4.790  22.520  1.00  0.00            
ATOM     59  H28 ACD     1      25.220   4.070  22.260  1.00  0.00            
ATOM     60  C18 ACD     1      26.580   5.840  23.520  1.00  0.00            
ATOM     61  H29 ACD     1      26.210   5.850  24.550  1.00  0.00            
ATOM     62  O15 ACD     1      27.550   4.800  23.190  1.00  0.00            
ATOM     63  H30 ACD     1      27.900   5.030  22.330  1.00  0.00            
ATOM     64  C19 ACD     1      27.340   7.140  23.470  1.00  0.00            
ATOM     65  H31 ACD     1      28.210   7.220  24.130  1.00  0.00            
ATOM     66  O16 ACD     1      26.500   8.130  23.890  1.00  0.00            
ATOM     67  C20 ACD     1      25.350   8.460  23.050  1.00  0.00            
ATOM     68  H32 ACD     1      25.690   8.890  22.100  1.00  0.00            
ATOM     69  C21 ACD     1      24.440   9.460  23.720  1.00  0.00            
ATOM     70  H33 ACD     1      25.050  10.350  23.930  1.00  0.00            
ATOM     71  H34 ACD     1      23.600   9.750  23.080  1.00  0.00            
ATOM     72  O17 ACD     1      23.880   8.960  24.910  1.00  0.00            
ATOM     73  H35 ACD     1      23.420   9.650  25.390  1.00  0.00            
ATOM     74  O18 ACD     1      27.860   7.420  22.140  1.00  0.00            
ATOM     75  C22 ACD     1      29.230   7.140  21.800  1.00  0.00            
ATOM     76  H36 ACD     1      29.780   6.510  22.500  1.00  0.00            
ATOM     77  C23 ACD     1      29.190   6.380  20.500  1.00  0.00            
ATOM     78  H37 ACD     1      28.600   6.960  19.780  1.00  0.00            
ATOM     79  O19 ACD     1      28.500   5.140  20.630  1.00  0.00            
ATOM     80  H38 ACD     1      28.540   4.570  19.850  1.00  0.00            
ATOM     81  C24 ACD     1      30.580   6.230  19.860  1.00  0.00            
ATOM     82  H39 ACD     1      31.140   5.560  20.530  1.00  0.00            
ATOM     83  O20 ACD     1      30.590   5.780  18.490  1.00  0.00            
ATOM     84  H40 ACD     1      30.530   4.820  18.580  1.00  0.00            
ATOM     85  C25 ACD     1      31.240   7.580  19.790  1.00  0.00            
ATOM     86  H41 ACD     1      32.280   7.490  19.470  1.00  0.00            
ATOM     87  O21 ACD     1      31.320   8.130  21.090  1.00  0.00            
ATOM     88  C26 ACD     1      30.060   8.420  21.670  1.00  0.00            
ATOM     89  H42 ACD     1      29.440   9.010  20.980  1.00  0.00            
ATOM     90  C27 ACD     1      30.350   9.060  22.990  1.00  0.00            
ATOM     91  H43 ACD     1      29.460   8.930  23.630  1.00  0.00            
ATOM     92  H44 ACD     1      31.120   8.490  23.530  1.00  0.00            
ATOM     93  O22 ACD     1      30.590  10.430  22.860  1.00  0.00            
ATOM     94  H45 ACD     1      29.720  10.790  22.670  1.00  0.00            
ATOM     95  O23 ACD     1      30.520   8.490  18.980  1.00  0.00            
ATOM     96  C28 ACD     1      31.240   9.370  18.140  1.00  0.00            
ATOM     97  H46 ACD     1      32.320   9.210  18.260  1.00  0.00            
ATOM     98  C29 ACD     1      30.850  10.790  18.440  1.00  0.00            
ATOM     99  H47 ACD     1      29.760  10.850  18.520  1.00  0.00            
ATOM    100  O24 ACD     1      31.320  11.660  17.380  1.00  0.00            
ATOM    101  C30 ACD     1      31.380  11.350  19.670  1.00  0.00            
ATOM    102  H48 ACD     1      31.210  10.610  20.460  1.00  0.00            
ATOM    103  H49 ACD     1      32.440  11.620  19.600  1.00  0.00            
ATOM    104  O25 ACD     1      30.660  12.550  19.970  1.00  0.00            
ATOM    105  H50 ACD     1      30.950  12.800  20.850  1.00  0.00            
ATOM    106  C31 ACD     1      30.940   8.920  16.720  1.00  0.00            
ATOM    107  H51 ACD     1      29.850   8.840  16.590  1.00  0.00            
ATOM    108  O26 ACD     1      31.410   7.600  16.470  1.00  0.00            
ATOM    109  H52 ACD     1      30.990   7.020  17.110  1.00  0.00            
ATOM    110  C32 ACD     1      31.490   9.940  15.770  1.00  0.00            
ATOM    111  H53 ACD     1      32.580  10.020  15.920  1.00  0.00            
ATOM    112  O27 ACD     1      31.330   9.570  14.400  1.00  0.00            
ATOM    113  H54 ACD     1      31.870   8.780  14.250  1.00  0.00            
ATOM    114  C33 ACD     1      30.790  11.280  16.130  1.00  0.00            
ATOM    115  H55 ACD     1      31.040  12.150  15.520  1.00  0.00            
ATOM    116  O28 ACD     1      29.440  11.210  16.020  1.00  0.00            
ATOM    117  C34 ACD     1      28.670  11.900  15.090  1.00  0.00            
ATOM    118  H56 ACD     1      29.290  12.520  14.430  1.00  0.00            
ATOM    119  C35 ACD     1      28.070  10.890  14.110  1.00  0.00            
ATOM    120  H57 ACD     1      27.600  10.120  14.730  1.00  0.00            
ATOM    121  O29 ACD     1      29.060  10.400  13.230  1.00  0.00            
ATOM    122  H58 ACD     1      29.790  10.060  13.760  1.00  0.00            
ATOM    123  C36 ACD     1      26.980  11.580  13.330  1.00  0.00            
ATOM    124  H59 ACD     1      27.550  12.270  12.700  1.00  0.00            
ATOM    125  O30 ACD     1      26.290  10.720  12.470  1.00  0.00            
ATOM    126  H60 ACD     1      27.030  10.430  11.920  1.00  0.00            
ATOM    127  O1  GE3     2      23.630   2.960  15.510  1.00  0.00            
ATOM    128  C1  GE3     2      23.950   4.090  15.840  1.00  0.00            
ATOM    129  C2  GE3     2      23.330   5.350  15.180  1.00  0.00            
ATOM    130  N1  GE3     2      24.290   5.900  14.210  1.00  0.00            
ATOM    131  C3  GE3     2      25.460   6.320  14.610  1.00  0.00            
ATOM    132  C4  GE3     2      26.510   6.710  13.560  1.00  0.00            
ATOM    133  C5  GE3     2      26.050   7.240  12.310  1.00  0.00            
ATOM    134  C6  GE3     2      26.910   7.560  11.280  1.00  0.00            
ATOM    135  C7  GE3     2      28.280   7.270  11.430  1.00  0.00            
ATOM    136  C8  GE3     2      28.770   6.780  12.690  1.00  0.00            
ATOM    137  C9  GE3     2      27.900   6.460  13.730  1.00  0.00            
ATOM    138  Cl1 GE3     2      28.610   5.600  15.080  1.00  0.00            
ATOM    139  C10 GE3     2      25.890   6.490  16.100  1.00  0.00            
ATOM    140  C11 GE3     2      26.360   7.700  16.640  1.00  0.00            
ATOM    141  C12 GE3     2      26.360   7.980  18.030  1.00  0.00            
ATOM    142  N2  GE3     2      26.590   9.390  18.590  1.00  0.00            
ATOM    143  O2  GE3     2      26.630   9.570  19.830  1.00  0.00            
ATOM    144  O3  GE3     2      27.050  10.180  17.810  1.00  0.00            
ATOM    145  C13 GE3     2      26.160   6.890  18.940  1.00  0.00            
ATOM    146  C14 GE3     2      25.870   5.630  18.430  1.00  0.00            
ATOM    147  C15 GE3     2      25.620   5.450  17.030  1.00  0.00            
ATOM    148  N3  GE3     2      24.920   4.280  16.750  1.00  0.00            
ATOM    149  H1  GE3     2      23.240   6.130  15.950  1.00  0.00            
ATOM    150  H2  GE3     2      22.390   5.110  14.680  1.00  0.00            
ATOM    151  H3  GE3     2      25.000   7.520  12.270  1.00  0.00            
ATOM    152  H4  GE3     2      26.460   7.990  10.390  1.00  0.00            
ATOM    153  H5  GE3     2      28.960   7.480  10.600  1.00  0.00            
ATOM    154  H6  GE3     2      29.820   6.560  12.890  1.00  0.00            
ATOM    155  H7  GE3     2      26.600   8.520  15.980  1.00  0.00            
ATOM    156  H8  GE3     2      26.320   7.090  20.000  1.00  0.00            
ATOM    157  H9  GE3     2      25.710   4.770  19.070  1.00  0.00            
ATOM    158  H10 GE3     2      25.320   3.440  17.160  1.00  0.00            
TER
ENDMDL
MODEL        1
ATOM      1  H1  ACD     1      21.050  15.630  24.260  1.00  0.00            
ATOM      2  O1  ACD     1      20.580  16.170  23.620  1.00  0.00            
ATOM      3  C1  ACD     1      20.740  15.670  22.250  1.00  0.00            
ATOM      4  H2  ACD     1      21.760  15.290  22.140  1.00  0.00            
ATOM      5  H3  ACD     1      20.700  16.510  21.550  1.00  0.00            
ATOM      6  C2  ACD     1      19.720  14.610  21.960  1.00  0.00            
ATOM      7  H4  ACD     1      19.970  13.800  22.660  1.00  0.00            
ATOM      8  O2  ACD     1      18.350  15.040  22.080  1.00  0.00            
ATOM      9  C3  ACD     1      17.310  14.160  21.750  1.00  0.00            
ATOM     10  H5  ACD     1      16.350  14.660  21.910  1.00  0.00            
ATOM     11  O3  ACD     1      17.510  13.000  22.570  1.00  0.00            
ATOM     12  C4  ACD     1      16.550  12.770  23.630  1.00  0.00            
ATOM     13  H6  ACD     1      15.810  13.560  23.800  1.00  0.00            
ATOM     14  C5  ACD     1      15.860  11.440  23.370  1.00  0.00            
ATOM     15  H7  ACD     1      16.690  10.790  23.060  1.00  0.00            
ATOM     16  O4  ACD     1      14.940  11.550  22.290  1.00  0.00            
ATOM     17  H8  ACD     1      14.340  10.810  22.380  1.00  0.00            
ATOM     18  C6  ACD     1      15.300  10.830  24.700  1.00  0.00            
ATOM     19  H9  ACD     1      14.470  11.440  25.100  1.00  0.00            
ATOM     20  O5  ACD     1      14.850   9.500  24.490  1.00  0.00            
ATOM     21  H10 ACD     1      15.540   9.040  24.990  1.00  0.00            
ATOM     22  C7  ACD     1      16.230  10.910  25.890  1.00  0.00            
ATOM     23  H11 ACD     1      15.680  10.830  26.830  1.00  0.00            
ATOM     24  O6  ACD     1      16.770  12.200  26.030  1.00  0.00            
ATOM     25  C8  ACD     1      17.410  12.670  24.880  1.00  0.00            
ATOM     26  H12 ACD     1      18.310  12.090  24.640  1.00  0.00            
ATOM     27  C9  ACD     1      18.000  13.990  25.230  1.00  0.00            
ATOM     28  H13 ACD     1      18.760  13.810  26.000  1.00  0.00            
ATOM     29  H14 ACD     1      18.570  14.350  24.360  1.00  0.00            
ATOM     30  O7  ACD     1      17.090  15.030  25.610  1.00  0.00            
ATOM     31  H15 ACD     1      17.680  15.620  26.100  1.00  0.00            
ATOM     32  O8  ACD     1      17.260   9.900  25.760  1.00  0.00            
ATOM     33  C10 ACD     1      17.450   9.100  26.890  1.00  0.00            
ATOM     34  H16 ACD     1      16.720   9.420  27.650  1.00  0.00            
ATOM     35  C11 ACD     1      17.160   7.700  26.500  1.00  0.00            
ATOM     36  H17 ACD     1      17.870   7.480  25.690  1.00  0.00            
ATOM     37  O9  ACD     1      15.830   7.550  25.960  1.00  0.00            
ATOM     38  H18 ACD     1      15.590   6.640  25.770  1.00  0.00            
ATOM     39  C12 ACD     1      17.450   6.790  27.700  1.00  0.00            
ATOM     40  H19 ACD     1      16.790   7.130  28.510  1.00  0.00            
ATOM     41  O10 ACD     1      17.250   5.450  27.250  1.00  0.00            
ATOM     42  H20 ACD     1      17.760   4.840  27.800  1.00  0.00            
ATOM     43  C13 ACD     1      18.940   7.010  28.180  1.00  0.00            
ATOM     44  H21 ACD     1      19.080   6.480  29.130  1.00  0.00            
ATOM     45  O11 ACD     1      19.180   8.390  28.410  1.00  0.00            
ATOM     46  C14 ACD     1      18.870   9.370  27.420  1.00  0.00            
ATOM     47  H22 ACD     1      19.560   9.220  26.580  1.00  0.00            
ATOM     48  C15 ACD     1      18.980  10.750  27.990  1.00  0.00            
ATOM     49  H23 ACD     1      20.010  10.820  28.390  1.00  0.00            
ATOM     50  H24 ACD     1      18.860  11.520  27.210  1.00  0.00            
ATOM     51  O12 ACD     1      18.070  11.060  29.040  1.00  0.00            
ATOM     52  H25 ACD     1      18.180  12.010  28.980  1.00  0.00            
ATOM     53  O13 ACD     1      19.810   6.510  27.140  1.00  0.00            
ATOM     54  C16 ACD     1      21.250   6.190  27.440  1.00  0.00            
ATOM     55  H26 ACD     1      21.250   5.560  28.340  1.00  0.00            
ATOM     56  C17 ACD     1      21.600   5.250  26.240  1.00  0.00            
ATOM     57  H27 ACD     1      21.190   5.760  25.360  1.00  0.00            
ATOM     58  O14 ACD     1      20.970   3.940  26.320  1.00  0.00            
ATOM     59  H28 ACD     1      21.490   3.400  25.720  1.00  0.00            
ATOM     60  C18 ACD     1      23.070   5.120  26.080  1.00  0.00            
ATOM     61  H29 ACD     1      23.440   4.600  26.980  1.00  0.00            
ATOM     62  O15 ACD     1      23.370   4.300  24.880  1.00  0.00            
ATOM     63  H30 ACD     1      23.360   4.940  24.160  1.00  0.00            
ATOM     64  C19 ACD     1      23.730   6.460  25.970  1.00  0.00            
ATOM     65  H31 ACD     1      24.830   6.440  25.930  1.00  0.00            
ATOM     66  O16 ACD     1      23.410   7.160  27.220  1.00  0.00            
ATOM     67  C20 ACD     1      22.050   7.460  27.560  1.00  0.00            
ATOM     68  H32 ACD     1      21.610   8.220  26.890  1.00  0.00            
ATOM     69  C21 ACD     1      22.190   8.160  28.920  1.00  0.00            
ATOM     70  H33 ACD     1      23.050   8.800  28.720  1.00  0.00            
ATOM     71  H34 ACD     1      21.360   8.870  29.040  1.00  0.00            
ATOM     72  O17 ACD     1      22.390   7.340  30.040  1.00  0.00            
ATOM     73  H35 ACD     1      23.260   6.940  29.990  1.00  0.00            
ATOM     74  O18 ACD     1      23.170   7.310  24.940  1.00  0.00            
ATOM     75  C22 ACD     1      24.050   7.580  23.860  1.00  0.00            
ATOM     76  H36 ACD     1      24.920   6.910  23.880  1.00  0.00            
ATOM     77  C23 ACD     1      23.240   7.400  22.590  1.00  0.00            
ATOM     78  H37 ACD     1      22.340   8.020  22.660  1.00  0.00            
ATOM     79  O19 ACD     1      22.860   6.000  22.540  1.00  0.00            
ATOM     80  H38 ACD     1      22.660   5.670  21.660  1.00  0.00            
ATOM     81  C24 ACD     1      24.120   7.940  21.500  1.00  0.00            
ATOM     82  H39 ACD     1      24.980   7.270  21.420  1.00  0.00            
ATOM     83  O20 ACD     1      23.510   7.980  20.210  1.00  0.00            
ATOM     84  H40 ACD     1      23.580   7.110  19.810  1.00  0.00            
ATOM     85  C25 ACD     1      24.640   9.360  21.700  1.00  0.00            
ATOM     86  H41 ACD     1      25.320   9.590  20.880  1.00  0.00            
ATOM     87  O21 ACD     1      25.330   9.530  22.920  1.00  0.00            
ATOM     88  C26 ACD     1      24.500   9.060  23.990  1.00  0.00            
ATOM     89  H42 ACD     1      23.630   9.730  24.070  1.00  0.00            
ATOM     90  C27 ACD     1      25.220   9.360  25.230  1.00  0.00            
ATOM     91  H43 ACD     1      25.500  10.410  25.340  1.00  0.00            
ATOM     92  H44 ACD     1      24.570   9.200  26.100  1.00  0.00            
ATOM     93  O22 ACD     1      26.340   8.540  25.390  1.00  0.00            
ATOM     94  H45 ACD     1      26.970   8.680  24.680  1.00  0.00            
ATOM     95  O23 ACD     1      23.560  10.340  21.730  1.00  0.00            
ATOM     96  C28 ACD     1      23.660  11.370  20.770  1.00  0.00            
ATOM     97  H46 ACD     1      24.560  11.410  20.150  1.00  0.00            
ATOM     98  C29 ACD     1      23.560  12.630  21.640  1.00  0.00            
ATOM     99  H47 ACD     1      22.710  12.520  22.330  1.00  0.00            
ATOM    100  O24 ACD     1      23.280  13.740  20.820  1.00  0.00            
ATOM    101  C30 ACD     1      24.780  13.030  22.510  1.00  0.00            
ATOM    102  H48 ACD     1      25.620  13.030  21.800  1.00  0.00            
ATOM    103  H49 ACD     1      24.580  14.060  22.830  1.00  0.00            
ATOM    104  O25 ACD     1      24.950  12.060  23.540  1.00  0.00            
ATOM    105  H50 ACD     1      25.180  11.250  23.070  1.00  0.00            
ATOM    106  C31 ACD     1      22.510  11.210  19.680  1.00  0.00            
ATOM    107  H51 ACD     1      21.540  10.880  20.080  1.00  0.00            
ATOM    108  O26 ACD     1      22.820  10.150  18.790  1.00  0.00            
ATOM    109  H52 ACD     1      22.970   9.360  19.320  1.00  0.00            
ATOM    110  C32 ACD     1      22.520  12.520  18.960  1.00  0.00            
ATOM    111  H53 ACD     1      23.550  12.650  18.610  1.00  0.00            
ATOM    112  O27 ACD     1      21.490  12.350  17.950  1.00  0.00            
ATOM    113  H54 ACD     1      21.420  11.410  17.770  1.00  0.00            
ATOM    114  C33 ACD     1      22.210  13.540  19.920  1.00  0.00            
ATOM    115  H55 ACD     1      22.070  14.390  19.250  1.00  0.00            
ATOM    116  O28 ACD     1      21.060  13.260  20.620  1.00  0.00            
ATOM    117  C34 ACD     1      19.960  14.150  20.560  1.00  0.00            
ATOM    118  H56 ACD     1      20.180  15.020  19.920  1.00  0.00            
ATOM    119  C35 ACD     1      18.800  13.260  20.030  1.00  0.00            
ATOM    120  H57 ACD     1      18.780  12.310  20.570  1.00  0.00            
ATOM    121  O29 ACD     1      18.980  13.140  18.610  1.00  0.00            
ATOM    122  H58 ACD     1      19.890  12.850  18.560  1.00  0.00            
ATOM    123  C36 ACD     1      17.420  13.880  20.330  1.00  0.00            
ATOM    124  H59 ACD     1      17.100  14.770  19.760  1.00  0.00            
ATOM    125  O30 ACD     1      16.480  12.760  20.080  1.00  0.00            
ATOM    126  H60 ACD     1      16.230  12.310  20.890  1.00  0.00            
ATOM    127  O1  GE3     2      15.620   5.740  20.930  1.00  0.00            
ATOM    128  C1  GE3     2      16.240   6.680  21.470  1.00  0.00            
ATOM    129  C2  GE3     2      15.700   8.080  21.560  1.00  0.00            
ATOM    130  N1  GE3     2      16.450   8.930  20.590  1.00  0.00            
ATOM    131  C3  GE3     2      17.750   8.930  20.710  1.00  0.00            
ATOM    132  C4  GE3     2      18.510   9.130  19.420  1.00  0.00            
ATOM    133  C5  GE3     2      18.070  10.070  18.450  1.00  0.00            
ATOM    134  C6  GE3     2      18.730  10.340  17.230  1.00  0.00            
ATOM    135  C7  GE3     2      19.760   9.490  16.850  1.00  0.00            
ATOM    136  C8  GE3     2      20.190   8.450  17.720  1.00  0.00            
ATOM    137  C9  GE3     2      19.620   8.310  19.060  1.00  0.00            
ATOM    138  Cl1 GE3     2      20.440   7.060  19.980  1.00  0.00            
ATOM    139  C10 GE3     2      18.500   8.640  21.940  1.00  0.00            
ATOM    140  C11 GE3     2      19.270   9.660  22.530  1.00  0.00            
ATOM    141  C12 GE3     2      20.030   9.430  23.700  1.00  0.00            
ATOM    142  N2  GE3     2      20.810  10.490  24.380  1.00  0.00            
ATOM    143  O2  GE3     2      20.910  11.550  23.770  1.00  0.00            
ATOM    144  O3  GE3     2      21.600  10.130  25.270  1.00  0.00            
ATOM    145  C13 GE3     2      19.980   8.060  24.250  1.00  0.00            
ATOM    146  C14 GE3     2      19.160   7.080  23.700  1.00  0.00            
ATOM    147  C15 GE3     2      18.520   7.390  22.510  1.00  0.00            
ATOM    148  N3  GE3     2      17.550   6.440  21.970  1.00  0.00            
ATOM    149  H1  GE3     2      15.860   8.430  22.590  1.00  0.00            
ATOM    150  H2  GE3     2      14.640   7.980  21.300  1.00  0.00            
ATOM    151  H3  GE3     2      17.160  10.610  18.730  1.00  0.00            
ATOM    152  H4  GE3     2      18.400  11.100  16.530  1.00  0.00            
ATOM    153  H5  GE3     2      20.220   9.530  15.870  1.00  0.00            
ATOM    154  H6  GE3     2      20.980   7.780  17.410  1.00  0.00            
ATOM    155  H7  GE3     2      19.230  10.660  22.090  1.00  0.00            
ATOM    156  H8  GE3     2      20.630   7.690  25.040  1.00  0.00            
ATOM    157  H9  GE3     2      19.080   6.120  24.200  1.00  0.00            
ATOM    158  H10 GE3     2      17.930   5.500  21.880  1.00  0.00            
TER
ENDMDL
MODEL        1
ATOM      1  H1  ACD     1      30.700  22.420  31.530  1.00  0.00            
ATOM      2  O1  ACD     1      29.800  22.670  31.760  1.00  0.00            
ATOM      3  C1  ACD     1      29.090  21.550  32.210  1.00  0.00            
ATOM      4  H2  ACD     1      28.130  21.440  31.690  1.00  0.00            
ATOM      5  H3  ACD     1      28.940  21.650  33.300  1.00  0.00            
ATOM      6  C2  ACD     1      29.750  20.180  31.920  1.00  0.00            
ATOM      7  H4  ACD     1      28.930  19.450  32.030  1.00  0.00            
ATOM      8  O2  ACD     1      30.030  20.070  30.530  1.00  0.00            
ATOM      9  C3  ACD     1      30.420  18.730  30.190  1.00  0.00            
ATOM     10  H5  ACD     1      30.360  18.710  29.100  1.00  0.00            
ATOM     11  O3  ACD     1      29.450  17.780  30.650  1.00  0.00            
ATOM     12  C4  ACD     1      28.620  17.140  29.670  1.00  0.00            
ATOM     13  H6  ACD     1      28.880  17.240  28.610  1.00  0.00            
ATOM     14  C5  ACD     1      28.660  15.630  30.040  1.00  0.00            
ATOM     15  H7  ACD     1      28.320  15.590  31.090  1.00  0.00            
ATOM     16  O4  ACD     1      29.890  15.030  29.780  1.00  0.00            
ATOM     17  H8  ACD     1      29.730  14.100  29.610  1.00  0.00            
ATOM     18  C6  ACD     1      27.570  14.960  29.240  1.00  0.00            
ATOM     19  H9  ACD     1      27.890  14.810  28.200  1.00  0.00            
ATOM     20  O5  ACD     1      27.370  13.600  29.810  1.00  0.00            
ATOM     21  H10 ACD     1      26.690  13.520  30.480  1.00  0.00            
ATOM     22  C7  ACD     1      26.220  15.660  29.310  1.00  0.00            
ATOM     23  H11 ACD     1      25.660  15.080  28.560  1.00  0.00            
ATOM     24  O6  ACD     1      26.360  16.980  28.860  1.00  0.00            
ATOM     25  C8  ACD     1      27.250  17.750  29.710  1.00  0.00            
ATOM     26  H12 ACD     1      26.920  17.670  30.760  1.00  0.00            
ATOM     27  C9  ACD     1      27.070  19.230  29.280  1.00  0.00            
ATOM     28  H13 ACD     1      26.000  19.500  29.240  1.00  0.00            
ATOM     29  H14 ACD     1      27.510  19.880  30.050  1.00  0.00            
ATOM     30  O7  ACD     1      27.660  19.530  28.040  1.00  0.00            
ATOM     31  H15 ACD     1      27.470  20.470  28.000  1.00  0.00            
ATOM     32  O8  ACD     1      25.590  15.690  30.590  1.00  0.00            
ATOM     33  C10 ACD     1      24.270  15.250  30.610  1.00  0.00            
ATOM     34  H16 ACD     1      23.810  15.130  29.620  1.00  0.00            
ATOM     35  C11 ACD     1      24.200  13.870  31.250  1.00  0.00            
ATOM     36  H17 ACD     1      24.650  13.980  32.250  1.00  0.00            
ATOM     37  O9  ACD     1      24.990  12.840  30.700  1.00  0.00            
ATOM     38  H18 ACD     1      24.760  12.800  29.770  1.00  0.00            
ATOM     39  C12 ACD     1      22.710  13.470  31.290  1.00  0.00            
ATOM     40  H19 ACD     1      22.300  13.290  30.290  1.00  0.00            
ATOM     41  O10 ACD     1      22.510  12.270  32.040  1.00  0.00            
ATOM     42  H20 ACD     1      22.880  11.550  31.530  1.00  0.00            
ATOM     43  C13 ACD     1      21.870  14.550  32.020  1.00  0.00            
ATOM     44  H21 ACD     1      20.800  14.360  31.890  1.00  0.00            
ATOM     45  O11 ACD     1      22.060  15.830  31.430  1.00  0.00            
ATOM     46  C14 ACD     1      23.350  16.270  31.290  1.00  0.00            
ATOM     47  H22 ACD     1      23.620  16.590  32.300  1.00  0.00            
ATOM     48  C15 ACD     1      23.340  17.600  30.410  1.00  0.00            
ATOM     49  H23 ACD     1      24.390  17.870  30.240  1.00  0.00            
ATOM     50  H24 ACD     1      22.940  17.310  29.430  1.00  0.00            
ATOM     51  O12 ACD     1      22.640  18.610  31.060  1.00  0.00            
ATOM     52  H25 ACD     1      22.490  19.280  30.390  1.00  0.00            
ATOM     53  O13 ACD     1      22.100  14.570  33.470  1.00  0.00            
ATOM     54  C16 ACD     1      21.120  15.180  34.410  1.00  0.00            
ATOM     55  H26 ACD     1      20.150  14.860  34.030  1.00  0.00            
ATOM     56  C17 ACD     1      21.560  14.510  35.750  1.00  0.00            
ATOM     57  H27 ACD     1      22.640  14.300  35.810  1.00  0.00            
ATOM     58  O14 ACD     1      21.050  13.200  35.800  1.00  0.00            
ATOM     59  H28 ACD     1      20.080  13.180  35.830  1.00  0.00            
ATOM     60  C18 ACD     1      21.250  15.360  36.940  1.00  0.00            
ATOM     61  H29 ACD     1      20.170  15.520  37.030  1.00  0.00            
ATOM     62  O15 ACD     1      21.830  14.890  38.170  1.00  0.00            
ATOM     63  H30 ACD     1      22.740  15.220  38.220  1.00  0.00            
ATOM     64  C19 ACD     1      21.730  16.840  36.800  1.00  0.00            
ATOM     65  H31 ACD     1      21.370  17.350  37.690  1.00  0.00            
ATOM     66  O16 ACD     1      21.050  17.340  35.680  1.00  0.00            
ATOM     67  C20 ACD     1      21.270  16.730  34.390  1.00  0.00            
ATOM     68  H32 ACD     1      22.280  16.950  34.040  1.00  0.00            
ATOM     69  C21 ACD     1      20.220  17.330  33.450  1.00  0.00            
ATOM     70  H33 ACD     1      20.000  16.890  32.470  1.00  0.00            
ATOM     71  H34 ACD     1      19.220  17.330  33.910  1.00  0.00            
ATOM     72  O17 ACD     1      20.500  18.660  33.110  1.00  0.00            
ATOM     73  H35 ACD     1      21.300  18.710  32.590  1.00  0.00            
ATOM     74  O18 ACD     1      23.090  17.090  36.640  1.00  0.00            
ATOM     75  C22 ACD     1      23.900  17.630  37.700  1.00  0.00            
ATOM     76  H36 ACD     1      23.430  17.950  38.640  1.00  0.00            
ATOM     77  C23 ACD     1      25.060  16.680  38.020  1.00  0.00            
ATOM     78  H37 ACD     1      25.450  16.220  37.110  1.00  0.00            
ATOM     79  O19 ACD     1      24.500  15.550  38.690  1.00  0.00            
ATOM     80  H38 ACD     1      25.160  14.960  39.040  1.00  0.00            
ATOM     81  C24 ACD     1      26.170  17.400  38.850  1.00  0.00            
ATOM     82  H39 ACD     1      25.820  17.600  39.870  1.00  0.00            
ATOM     83  O20 ACD     1      27.340  16.590  38.880  1.00  0.00            
ATOM     84  H40 ACD     1      27.090  15.730  39.250  1.00  0.00            
ATOM     85  C25 ACD     1      26.530  18.720  38.290  1.00  0.00            
ATOM     86  H41 ACD     1      27.130  19.270  39.030  1.00  0.00            
ATOM     87  O21 ACD     1      25.400  19.450  37.920  1.00  0.00            
ATOM     88  C26 ACD     1      24.540  18.830  37.080  1.00  0.00            
ATOM     89  H42 ACD     1      24.990  18.460  36.150  1.00  0.00            
ATOM     90  C27 ACD     1      23.480  19.970  36.700  1.00  0.00            
ATOM     91  H43 ACD     1      24.060  20.810  36.290  1.00  0.00            
ATOM     92  H44 ACD     1      22.780  19.630  35.930  1.00  0.00            
ATOM     93  O22 ACD     1      22.770  20.400  37.820  1.00  0.00            
ATOM     94  H45 ACD     1      22.260  21.150  37.510  1.00  0.00            
ATOM     95  O23 ACD     1      27.260  18.570  37.020  1.00  0.00            
ATOM     96  C28 ACD     1      28.480  19.250  37.010  1.00  0.00            
ATOM     97  H46 ACD     1      28.560  19.780  37.960  1.00  0.00            
ATOM     98  C29 ACD     1      28.380  20.400  35.990  1.00  0.00            
ATOM     99  H47 ACD     1      28.050  19.920  35.060  1.00  0.00            
ATOM    100  O24 ACD     1      29.710  21.050  35.780  1.00  0.00            
ATOM    101  C30 ACD     1      27.290  21.500  36.280  1.00  0.00            
ATOM    102  H48 ACD     1      27.380  22.280  35.510  1.00  0.00            
ATOM    103  H49 ACD     1      26.290  21.070  36.170  1.00  0.00            
ATOM    104  O25 ACD     1      27.370  22.060  37.560  1.00  0.00            
ATOM    105  H50 ACD     1      26.970  22.920  37.380  1.00  0.00            
ATOM    106  C31 ACD     1      29.700  18.250  36.780  1.00  0.00            
ATOM    107  H51 ACD     1      29.520  17.590  35.920  1.00  0.00            
ATOM    108  O26 ACD     1      29.910  17.340  37.900  1.00  0.00            
ATOM    109  H52 ACD     1      29.050  16.980  38.100  1.00  0.00            
ATOM    110  C32 ACD     1      30.970  19.030  36.380  1.00  0.00            
ATOM    111  H53 ACD     1      31.290  19.540  37.300  1.00  0.00            
ATOM    112  O27 ACD     1      32.110  18.270  35.990  1.00  0.00            
ATOM    113  H54 ACD     1      32.290  17.550  36.610  1.00  0.00            
ATOM    114  C33 ACD     1      30.670  20.080  35.320  1.00  0.00            
ATOM    115  H55 ACD     1      31.600  20.590  35.050  1.00  0.00            
ATOM    116  O28 ACD     1      30.280  19.420  34.100  1.00  0.00            
ATOM    117  C34 ACD     1      30.910  19.740  32.840  1.00  0.00            
ATOM    118  H56 ACD     1      31.520  20.650  32.880  1.00  0.00            
ATOM    119  C35 ACD     1      31.630  18.460  32.360  1.00  0.00            
ATOM    120  H57 ACD     1      30.940  17.640  32.620  1.00  0.00            
ATOM    121  O29 ACD     1      32.900  18.280  33.030  1.00  0.00            
ATOM    122  H58 ACD     1      32.770  18.350  33.980  1.00  0.00            
ATOM    123  C36 ACD     1      31.750  18.360  30.900  1.00  0.00            
ATOM    124  H59 ACD     1      32.440  19.110  30.480  1.00  0.00            
ATOM    125  O30 ACD     1      32.110  17.060  30.360  1.00  0.00            
ATOM    126  H60 ACD     1      31.250  16.650  30.250  1.00  0.00            
ATOM    127  O1  GE3     2      27.010  10.220  34.700  1.00  0.00            
ATOM    128  C1  GE3     2      26.980  11.340  34.270  1.00  0.00            
ATOM    129  C2  GE3     2      27.540  11.730  32.910  1.00  0.00            
ATOM    130  N1  GE3     2      28.720  12.590  33.000  1.00  0.00            
ATOM    131  C3  GE3     2      28.770  13.620  33.770  1.00  0.00            
ATOM    132  C4  GE3     2      30.070  14.330  34.090  1.00  0.00            
ATOM    133  C5  GE3     2      30.940  14.510  32.990  1.00  0.00            
ATOM    134  C6  GE3     2      32.260  14.930  33.270  1.00  0.00            
ATOM    135  C7  GE3     2      32.770  15.080  34.550  1.00  0.00            
ATOM    136  C8  GE3     2      31.890  14.810  35.660  1.00  0.00            
ATOM    137  C9  GE3     2      30.530  14.570  35.430  1.00  0.00            
ATOM    138  Cl1 GE3     2      29.490  14.130  36.720  1.00  0.00            
ATOM    139  C10 GE3     2      27.490  14.360  34.080  1.00  0.00            
ATOM    140  C11 GE3     2      27.370  15.730  33.730  1.00  0.00            
ATOM    141  C12 GE3     2      26.150  16.500  33.960  1.00  0.00            
ATOM    142  N2  GE3     2      25.930  17.970  33.540  1.00  0.00            
ATOM    143  O2  GE3     2      24.780  18.430  33.610  1.00  0.00            
ATOM    144  O3  GE3     2      26.990  18.610  33.310  1.00  0.00            
ATOM    145  C13 GE3     2      25.140  15.770  34.540  1.00  0.00            
ATOM    146  C14 GE3     2      25.270  14.460  34.950  1.00  0.00            
ATOM    147  C15 GE3     2      26.420  13.710  34.680  1.00  0.00            
ATOM    148  N3  GE3     2      26.510  12.350  35.070  1.00  0.00            
ATOM    149  H1  GE3     2      26.780  12.220  32.290  1.00  0.00            
ATOM    150  H2  GE3     2      27.920  10.840  32.390  1.00  0.00            
ATOM    151  H3  GE3     2      30.680  14.250  31.970  1.00  0.00            
ATOM    152  H4  GE3     2      32.850  15.180  32.400  1.00  0.00            
ATOM    153  H5  GE3     2      33.760  15.480  34.730  1.00  0.00            
ATOM    154  H6  GE3     2      32.320  14.700  36.650  1.00  0.00            
ATOM    155  H7  GE3     2      28.230  16.270  33.360  1.00  0.00            
ATOM    156  H8  GE3     2      24.180  16.210  34.820  1.00  0.00            
ATOM    157  H9  GE3     2      24.470  14.000  35.530  1.00  0.00            
ATOM    158  H10 GE3     2      26.330  12.090  36.030  1.00  0.00            
TER
ENDMDL
MODEL        1
ATOM      1  H1  ACD     1      32.220  22.120  31.090  1.00  0.00            
ATOM      2  O1  ACD     1      32.310  21.570  30.300  1.00  0.00            
ATOM      3  C1  ACD     1      31.070  20.810  30.270  1.00  0.00            
ATOM      4  H2  ACD     1      30.640  21.200  29.340  1.00  0.00            
ATOM      5  H3  ACD     1      30.350  21.040  31.070  1.00  0.00            
ATOM      6  C2  ACD     1      31.460  19.370  30.300  1.00  0.00            
ATOM      7  H4  ACD     1      30.490  18.860  30.390  1.00  0.00            
ATOM      8  O2  ACD     1      31.970  19.090  28.970  1.00  0.00            
ATOM      9  C3  ACD     1      32.280  17.720  28.760  1.00  0.00            
ATOM     10  H5  ACD     1      32.550  17.650  27.700  1.00  0.00            
ATOM     11  O3  ACD     1      31.160  16.890  28.960  1.00  0.00            
ATOM     12  C4  ACD     1      31.000  15.890  27.980  1.00  0.00            
ATOM     13  H6  ACD     1      31.930  15.940  27.400  1.00  0.00            
ATOM     14  C5  ACD     1      30.860  14.650  28.750  1.00  0.00            
ATOM     15  H7  ACD     1      30.040  14.760  29.470  1.00  0.00            
ATOM     16  O4  ACD     1      32.160  14.220  29.350  1.00  0.00            
ATOM     17  H8  ACD     1      32.580  13.530  28.830  1.00  0.00            
ATOM     18  C6  ACD     1      30.300  13.540  27.830  1.00  0.00            
ATOM     19  H9  ACD     1      31.070  13.340  27.080  1.00  0.00            
ATOM     20  O5  ACD     1      30.130  12.300  28.550  1.00  0.00            
ATOM     21  H10 ACD     1      29.210  12.160  28.780  1.00  0.00            
ATOM     22  C7  ACD     1      28.980  13.950  27.190  1.00  0.00            
ATOM     23  H11 ACD     1      28.720  13.130  26.510  1.00  0.00            
ATOM     24  O6  ACD     1      29.210  15.130  26.400  1.00  0.00            
ATOM     25  C8  ACD     1      29.680  16.220  27.240  1.00  0.00            
ATOM     26  H12 ACD     1      28.870  16.530  27.920  1.00  0.00            
ATOM     27  C9  ACD     1      29.870  17.390  26.370  1.00  0.00            
ATOM     28  H13 ACD     1      28.900  17.470  25.870  1.00  0.00            
ATOM     29  H14 ACD     1      30.000  18.270  27.010  1.00  0.00            
ATOM     30  O7  ACD     1      30.950  17.190  25.520  1.00  0.00            
ATOM     31  H15 ACD     1      31.030  17.870  24.840  1.00  0.00            
ATOM     32  O8  ACD     1      27.990  14.140  28.170  1.00  0.00            
ATOM     33  C10 ACD     1      26.720  13.600  27.810  1.00  0.00            
ATOM     34  H16 ACD     1      26.550  13.570  26.730  1.00  0.00            
ATOM     35  C11 ACD     1      26.530  12.180  28.390  1.00  0.00            
ATOM     36  H17 ACD     1      26.780  12.330  29.450  1.00  0.00            
ATOM     37  O9  ACD     1      27.390  11.270  27.750  1.00  0.00            
ATOM     38  H18 ACD     1      26.900  10.610  27.260  1.00  0.00            
ATOM     39  C12 ACD     1      25.080  11.750  28.220  1.00  0.00            
ATOM     40  H19 ACD     1      25.040  11.610  27.130  1.00  0.00            
ATOM     41  O10 ACD     1      24.920  10.470  28.860  1.00  0.00            
ATOM     42  H20 ACD     1      25.110  10.390  29.800  1.00  0.00            
ATOM     43  C13 ACD     1      24.110  12.780  28.770  1.00  0.00            
ATOM     44  H21 ACD     1      23.080  12.440  28.640  1.00  0.00            
ATOM     45  O11 ACD     1      24.330  14.010  28.090  1.00  0.00            
ATOM     46  C14 ACD     1      25.590  14.610  28.290  1.00  0.00            
ATOM     47  H22 ACD     1      25.800  14.800  29.350  1.00  0.00            
ATOM     48  C15 ACD     1      25.660  15.880  27.490  1.00  0.00            
ATOM     49  H23 ACD     1      26.570  16.490  27.570  1.00  0.00            
ATOM     50  H24 ACD     1      25.490  15.580  26.450  1.00  0.00            
ATOM     51  O12 ACD     1      24.600  16.770  27.930  1.00  0.00            
ATOM     52  H25 ACD     1      24.580  17.460  27.270  1.00  0.00            
ATOM     53  O13 ACD     1      24.290  12.930  30.190  1.00  0.00            
ATOM     54  C16 ACD     1      23.220  13.280  31.040  1.00  0.00            
ATOM     55  H26 ACD     1      22.300  12.720  30.870  1.00  0.00            
ATOM     56  C17 ACD     1      23.830  13.060  32.410  1.00  0.00            
ATOM     57  H27 ACD     1      24.860  13.450  32.390  1.00  0.00            
ATOM     58  O14 ACD     1      24.000  11.650  32.740  1.00  0.00            
ATOM     59  H28 ACD     1      24.460  11.350  31.950  1.00  0.00            
ATOM     60  C18 ACD     1      22.930  13.840  33.460  1.00  0.00            
ATOM     61  H29 ACD     1      21.870  13.760  33.180  1.00  0.00            
ATOM     62  O15 ACD     1      23.230  13.620  34.820  1.00  0.00            
ATOM     63  H30 ACD     1      24.180  13.670  34.940  1.00  0.00            
ATOM     64  C19 ACD     1      23.150  15.330  33.220  1.00  0.00            
ATOM     65  H31 ACD     1      22.610  15.840  34.030  1.00  0.00            
ATOM     66  O16 ACD     1      22.500  15.530  31.970  1.00  0.00            
ATOM     67  C20 ACD     1      22.910  14.800  30.860  1.00  0.00            
ATOM     68  H32 ACD     1      23.870  15.180  30.490  1.00  0.00            
ATOM     69  C21 ACD     1      21.890  15.050  29.710  1.00  0.00            
ATOM     70  H33 ACD     1      21.840  14.340  28.870  1.00  0.00            
ATOM     71  H34 ACD     1      20.920  15.100  30.230  1.00  0.00            
ATOM     72  O17 ACD     1      22.020  16.350  29.090  1.00  0.00            
ATOM     73  H35 ACD     1      22.900  16.400  28.700  1.00  0.00            
ATOM     74  O18 ACD     1      24.490  15.740  33.230  1.00  0.00            
ATOM     75  C22 ACD     1      25.100  16.210  34.430  1.00  0.00            
ATOM     76  H36 ACD     1      24.410  16.090  35.280  1.00  0.00            
ATOM     77  C23 ACD     1      26.370  15.380  34.650  1.00  0.00            
ATOM     78  H37 ACD     1      27.090  15.410  33.820  1.00  0.00            
ATOM     79  O19 ACD     1      25.930  14.040  34.880  1.00  0.00            
ATOM     80  H38 ACD     1      26.540  13.530  35.420  1.00  0.00            
ATOM     81  C24 ACD     1      27.170  15.930  35.890  1.00  0.00            
ATOM     82  H39 ACD     1      26.600  15.820  36.820  1.00  0.00            
ATOM     83  O20 ACD     1      28.420  15.170  36.000  1.00  0.00            
ATOM     84  H40 ACD     1      28.120  14.290  36.270  1.00  0.00            
ATOM     85  C25 ACD     1      27.460  17.350  35.710  1.00  0.00            
ATOM     86  H41 ACD     1      27.910  17.710  36.640  1.00  0.00            
ATOM     87  O21 ACD     1      26.240  18.060  35.500  1.00  0.00            
ATOM     88  C26 ACD     1      25.470  17.680  34.350  1.00  0.00            
ATOM     89  H42 ACD     1      25.920  17.920  33.380  1.00  0.00            
ATOM     90  C27 ACD     1      24.220  18.510  34.390  1.00  0.00            
ATOM     91  H43 ACD     1      24.600  19.540  34.330  1.00  0.00            
ATOM     92  H44 ACD     1      23.710  18.280  33.450  1.00  0.00            
ATOM     93  O22 ACD     1      23.270  18.250  35.480  1.00  0.00            
ATOM     94  H45 ACD     1      22.540  18.880  35.470  1.00  0.00            
ATOM     95  O23 ACD     1      28.360  17.590  34.620  1.00  0.00            
ATOM     96  C28 ACD     1      29.360  18.550  34.880  1.00  0.00            
ATOM     97  H46 ACD     1      29.200  18.980  35.870  1.00  0.00            
ATOM     98  C29 ACD     1      29.330  19.740  33.850  1.00  0.00            
ATOM     99  H47 ACD     1      29.050  19.240  32.920  1.00  0.00            
ATOM    100  O24 ACD     1      30.630  20.410  33.770  1.00  0.00            
ATOM    101  C30 ACD     1      28.190  20.730  34.160  1.00  0.00            
ATOM    102  H48 ACD     1      28.270  21.520  33.400  1.00  0.00            
ATOM    103  H49 ACD     1      27.210  20.250  34.200  1.00  0.00            
ATOM    104  O25 ACD     1      28.430  21.310  35.400  1.00  0.00            
ATOM    105  H50 ACD     1      29.240  21.820  35.380  1.00  0.00            
ATOM    106  C31 ACD     1      30.600  17.770  35.020  1.00  0.00            
ATOM    107  H51 ACD     1      30.750  17.080  34.180  1.00  0.00            
ATOM    108  O26 ACD     1      30.610  17.110  36.280  1.00  0.00            
ATOM    109  H52 ACD     1      29.930  16.430  36.300  1.00  0.00            
ATOM    110  C32 ACD     1      31.870  18.700  34.940  1.00  0.00            
ATOM    111  H53 ACD     1      31.940  19.420  35.760  1.00  0.00            
ATOM    112  O27 ACD     1      33.090  17.970  34.970  1.00  0.00            
ATOM    113  H54 ACD     1      33.100  17.080  35.340  1.00  0.00            
ATOM    114  C33 ACD     1      31.760  19.490  33.640  1.00  0.00            
ATOM    115  H55 ACD     1      32.700  20.020  33.520  1.00  0.00            
ATOM    116  O28 ACD     1      31.660  18.570  32.580  1.00  0.00            
ATOM    117  C34 ACD     1      32.390  18.850  31.410  1.00  0.00            
ATOM    118  H56 ACD     1      33.160  19.600  31.640  1.00  0.00            
ATOM    119  C35 ACD     1      33.070  17.490  31.100  1.00  0.00            
ATOM    120  H57 ACD     1      32.310  16.740  31.360  1.00  0.00            
ATOM    121  O29 ACD     1      34.230  17.390  31.960  1.00  0.00            
ATOM    122  H58 ACD     1      33.960  17.310  32.870  1.00  0.00            
ATOM    123  C36 ACD     1      33.480  17.380  29.630  1.00  0.00            
ATOM    124  H59 ACD     1      34.250  18.120  29.370  1.00  0.00            
ATOM    125  O30 ACD     1      33.950  16.100  29.350  1.00  0.00            
ATOM    126  H60 ACD     1      33.210  15.490  29.350  1.00  0.00            
ATOM    127  O1  GE3     2      30.640   9.030  32.370  1.00  0.00            
ATOM    128  C1  GE3     2      30.570  10.240  32.140  1.00  0.00            
ATOM    129  C2  GE3     2      31.630  10.890  31.230  1.00  0.00            
ATOM    130  N1  GE3     2      32.360  12.000  31.900  1.00  0.00            
ATOM    131  C3  GE3     2      31.690  12.890  32.600  1.00  0.00            
ATOM    132  C4  GE3     2      32.360  13.650  33.630  1.00  0.00            
ATOM    133  C5  GE3     2      33.590  14.230  33.370  1.00  0.00            
ATOM    134  C6  GE3     2      34.320  14.850  34.360  1.00  0.00            
ATOM    135  C7  GE3     2      33.800  15.020  35.640  1.00  0.00            
ATOM    136  C8  GE3     2      32.540  14.440  35.910  1.00  0.00            
ATOM    137  C9  GE3     2      31.800  13.790  34.920  1.00  0.00            
ATOM    138  Cl1 GE3     2      30.450  12.740  35.480  1.00  0.00            
ATOM    139  C10 GE3     2      30.250  13.280  32.240  1.00  0.00            
ATOM    140  C11 GE3     2      29.950  14.610  31.980  1.00  0.00            
ATOM    141  C12 GE3     2      28.570  14.990  31.880  1.00  0.00            
ATOM    142  N2  GE3     2      28.110  16.410  31.420  1.00  0.00            
ATOM    143  O2  GE3     2      26.960  16.730  31.590  1.00  0.00            
ATOM    144  O3  GE3     2      28.940  17.150  30.960  1.00  0.00            
ATOM    145  C13 GE3     2      27.550  14.030  31.870  1.00  0.00            
ATOM    146  C14 GE3     2      27.920  12.720  32.040  1.00  0.00            
ATOM    147  C15 GE3     2      29.220  12.300  32.250  1.00  0.00            
ATOM    148  N3  GE3     2      29.470  10.970  32.530  1.00  0.00            
ATOM    149  H1  GE3     2      31.240  11.300  30.290  1.00  0.00            
ATOM    150  H2  GE3     2      32.330  10.090  30.950  1.00  0.00            
ATOM    151  H3  GE3     2      34.040  14.030  32.400  1.00  0.00            
ATOM    152  H4  GE3     2      35.300  15.220  34.050  1.00  0.00            
ATOM    153  H5  GE3     2      34.320  15.530  36.440  1.00  0.00            
ATOM    154  H6  GE3     2      32.260  14.560  36.950  1.00  0.00            
ATOM    155  H7  GE3     2      30.630  15.450  31.870  1.00  0.00            
ATOM    156  H8  GE3     2      26.520  14.340  31.660  1.00  0.00            
ATOM    157  H9  GE3     2      27.140  11.970  32.090  1.00  0.00            
ATOM    158  H10 GE3     2      28.770  10.380  32.970  1.00  0.00            
TER
ENDMDL
MODEL        1
ATOM      1  H1  ACD     1      33.980  22.980  36.100  1.00  0.00            
ATOM      2  O1  ACD     1      33.900  23.350  35.220  1.00  0.00            
ATOM      3  C1  ACD     1      33.310  22.380  34.420  1.00  0.00            
ATOM      4  H2  ACD     1      34.050  21.600  34.250  1.00  0.00            
ATOM      5  H3  ACD     1      33.070  22.810  33.440  1.00  0.00            
ATOM      6  C2  ACD     1      32.010  21.970  35.110  1.00  0.00            
ATOM      7  H4  ACD     1      31.430  21.220  34.560  1.00  0.00            
ATOM      8  O2  ACD     1      32.480  21.330  36.330  1.00  0.00            
ATOM      9  C3  ACD     1      31.500  20.920  37.290  1.00  0.00            
ATOM     10  H5  ACD     1      32.030  20.450  38.120  1.00  0.00            
ATOM     11  O3  ACD     1      30.610  19.970  36.850  1.00  0.00            
ATOM     12  C4  ACD     1      30.360  18.820  37.630  1.00  0.00            
ATOM     13  H6  ACD     1      30.620  19.030  38.670  1.00  0.00            
ATOM     14  C5  ACD     1      28.850  18.600  37.620  1.00  0.00            
ATOM     15  H7  ACD     1      28.570  18.490  36.560  1.00  0.00            
ATOM     16  O4  ACD     1      28.330  19.760  38.280  1.00  0.00            
ATOM     17  H8  ACD     1      27.580  19.550  38.850  1.00  0.00            
ATOM     18  C6  ACD     1      28.590  17.300  38.320  1.00  0.00            
ATOM     19  H9  ACD     1      28.850  17.380  39.380  1.00  0.00            
ATOM     20  O5  ACD     1      27.240  16.890  38.180  1.00  0.00            
ATOM     21  H10 ACD     1      27.270  16.550  37.280  1.00  0.00            
ATOM     22  C7  ACD     1      29.500  16.180  37.710  1.00  0.00            
ATOM     23  H11 ACD     1      29.280  15.290  38.300  1.00  0.00            
ATOM     24  O6  ACD     1      30.890  16.510  37.780  1.00  0.00            
ATOM     25  C8  ACD     1      31.230  17.640  37.070  1.00  0.00            
ATOM     26  H12 ACD     1      30.910  17.530  36.020  1.00  0.00            
ATOM     27  C9  ACD     1      32.760  17.900  37.160  1.00  0.00            
ATOM     28  H13 ACD     1      33.280  16.960  36.930  1.00  0.00            
ATOM     29  H14 ACD     1      33.070  18.770  36.560  1.00  0.00            
ATOM     30  O7  ACD     1      32.970  18.330  38.470  1.00  0.00            
ATOM     31  H15 ACD     1      32.600  17.600  38.960  1.00  0.00            
ATOM     32  O8  ACD     1      29.080  15.880  36.400  1.00  0.00            
ATOM     33  C10 ACD     1      29.000  14.490  35.970  1.00  0.00            
ATOM     34  H16 ACD     1      29.130  13.800  36.810  1.00  0.00            
ATOM     35  C11 ACD     1      27.550  14.350  35.460  1.00  0.00            
ATOM     36  H17 ACD     1      27.430  15.150  34.710  1.00  0.00            
ATOM     37  O9  ACD     1      26.550  14.460  36.550  1.00  0.00            
ATOM     38  H18 ACD     1      25.700  14.170  36.200  1.00  0.00            
ATOM     39  C12 ACD     1      27.460  12.980  34.790  1.00  0.00            
ATOM     40  H19 ACD     1      27.800  12.150  35.430  1.00  0.00            
ATOM     41  O10 ACD     1      26.140  12.850  34.280  1.00  0.00            
ATOM     42  H20 ACD     1      26.090  13.140  33.370  1.00  0.00            
ATOM     43  C13 ACD     1      28.500  12.900  33.660  1.00  0.00            
ATOM     44  H21 ACD     1      28.400  11.890  33.230  1.00  0.00            
ATOM     45  O11 ACD     1      29.780  13.010  34.200  1.00  0.00            
ATOM     46  C14 ACD     1      30.010  14.310  34.810  1.00  0.00            
ATOM     47  H22 ACD     1      29.960  15.130  34.080  1.00  0.00            
ATOM     48  C15 ACD     1      31.440  14.340  35.330  1.00  0.00            
ATOM     49  H23 ACD     1      31.720  15.310  35.750  1.00  0.00            
ATOM     50  H24 ACD     1      31.580  13.730  36.240  1.00  0.00            
ATOM     51  O12 ACD     1      32.330  14.060  34.310  1.00  0.00            
ATOM     52  H25 ACD     1      33.150  13.870  34.770  1.00  0.00            
ATOM     53  O13 ACD     1      28.330  13.970  32.780  1.00  0.00            
ATOM     54  C16 ACD     1      28.040  13.740  31.400  1.00  0.00            
ATOM     55  H26 ACD     1      27.940  12.650  31.300  1.00  0.00            
ATOM     56  C17 ACD     1      26.690  14.350  31.090  1.00  0.00            
ATOM     57  H27 ACD     1      26.610  15.350  31.550  1.00  0.00            
ATOM     58  O14 ACD     1      25.600  13.570  31.670  1.00  0.00            
ATOM     59  H28 ACD     1      25.570  12.710  31.240  1.00  0.00            
ATOM     60  C18 ACD     1      26.540  14.510  29.600  1.00  0.00            
ATOM     61  H29 ACD     1      26.440  13.470  29.260  1.00  0.00            
ATOM     62  O15 ACD     1      25.290  15.130  29.260  1.00  0.00            
ATOM     63  H30 ACD     1      24.590  14.580  29.620  1.00  0.00            
ATOM     64  C19 ACD     1      27.700  15.280  28.950  1.00  0.00            
ATOM     65  H31 ACD     1      27.420  15.430  27.900  1.00  0.00            
ATOM     66  O16 ACD     1      28.860  14.430  29.180  1.00  0.00            
ATOM     67  C20 ACD     1      29.220  14.250  30.540  1.00  0.00            
ATOM     68  H32 ACD     1      29.530  15.210  30.980  1.00  0.00            
ATOM     69  C21 ACD     1      30.400  13.330  30.580  1.00  0.00            
ATOM     70  H33 ACD     1      30.800  13.070  31.570  1.00  0.00            
ATOM     71  H34 ACD     1      30.070  12.380  30.160  1.00  0.00            
ATOM     72  O17 ACD     1      31.470  13.730  29.720  1.00  0.00            
ATOM     73  H35 ACD     1      31.040  14.010  28.910  1.00  0.00            
ATOM     74  O18 ACD     1      27.840  16.500  29.560  1.00  0.00            
ATOM     75  C22 ACD     1      28.020  17.680  28.690  1.00  0.00            
ATOM     76  H36 ACD     1      27.840  17.460  27.630  1.00  0.00            
ATOM     77  C23 ACD     1      26.910  18.550  29.260  1.00  0.00            
ATOM     78  H37 ACD     1      26.930  18.550  30.360  1.00  0.00            
ATOM     79  O19 ACD     1      25.600  17.980  28.780  1.00  0.00            
ATOM     80  H38 ACD     1      25.580  17.040  28.960  1.00  0.00            
ATOM     81  C24 ACD     1      27.020  20.030  28.840  1.00  0.00            
ATOM     82  H39 ACD     1      26.870  20.080  27.750  1.00  0.00            
ATOM     83  O20 ACD     1      26.160  20.930  29.490  1.00  0.00            
ATOM     84  H40 ACD     1      25.270  20.580  29.350  1.00  0.00            
ATOM     85  C25 ACD     1      28.430  20.510  29.030  1.00  0.00            
ATOM     86  H41 ACD     1      28.480  21.480  28.510  1.00  0.00            
ATOM     87  O21 ACD     1      29.350  19.620  28.320  1.00  0.00            
ATOM     88  C26 ACD     1      29.470  18.300  28.780  1.00  0.00            
ATOM     89  H42 ACD     1      29.760  18.320  29.830  1.00  0.00            
ATOM     90  C27 ACD     1      30.620  17.560  28.050  1.00  0.00            
ATOM     91  H43 ACD     1      31.510  18.150  28.300  1.00  0.00            
ATOM     92  H44 ACD     1      30.720  16.540  28.460  1.00  0.00            
ATOM     93  O22 ACD     1      30.280  17.510  26.640  1.00  0.00            
ATOM     94  H45 ACD     1      29.800  18.310  26.410  1.00  0.00            
ATOM     95  O23 ACD     1      28.810  20.650  30.430  1.00  0.00            
ATOM     96  C28 ACD     1      29.480  21.880  30.850  1.00  0.00            
ATOM     97  H46 ACD     1      29.730  22.480  29.970  1.00  0.00            
ATOM     98  C29 ACD     1      30.610  21.550  31.780  1.00  0.00            
ATOM     99  H47 ACD     1      30.280  20.920  32.620  1.00  0.00            
ATOM    100  O24 ACD     1      31.090  22.760  32.340  1.00  0.00            
ATOM    101  C30 ACD     1      31.760  20.890  31.010  1.00  0.00            
ATOM    102  H48 ACD     1      31.480  20.110  30.300  1.00  0.00            
ATOM    103  H49 ACD     1      32.320  21.610  30.390  1.00  0.00            
ATOM    104  O25 ACD     1      32.700  20.400  31.970  1.00  0.00            
ATOM    105  H50 ACD     1      33.530  20.760  31.660  1.00  0.00            
ATOM    106  C31 ACD     1      28.370  22.620  31.600  1.00  0.00            
ATOM    107  H51 ACD     1      28.070  22.000  32.460  1.00  0.00            
ATOM    108  O26 ACD     1      27.160  22.900  30.900  1.00  0.00            
ATOM    109  H52 ACD     1      27.000  22.110  30.380  1.00  0.00            
ATOM    110  C32 ACD     1      28.950  23.790  32.250  1.00  0.00            
ATOM    111  H53 ACD     1      29.190  24.470  31.420  1.00  0.00            
ATOM    112  O27 ACD     1      28.020  24.570  33.020  1.00  0.00            
ATOM    113  H54 ACD     1      27.240  24.450  32.470  1.00  0.00            
ATOM    114  C33 ACD     1      30.270  23.610  33.030  1.00  0.00            
ATOM    115  H55 ACD     1      30.690  24.620  33.110  1.00  0.00            
ATOM    116  O28 ACD     1      29.990  23.090  34.300  1.00  0.00            
ATOM    117  C34 ACD     1      31.000  23.100  35.340  1.00  0.00            
ATOM    118  H56 ACD     1      31.500  24.060  35.520  1.00  0.00            
ATOM    119  C35 ACD     1      30.160  22.880  36.610  1.00  0.00            
ATOM    120  H57 ACD     1      29.330  22.260  36.260  1.00  0.00            
ATOM    121  O29 ACD     1      29.670  24.090  37.080  1.00  0.00            
ATOM    122  H58 ACD     1      29.420  23.870  37.990  1.00  0.00            
ATOM    123  C36 ACD     1      30.870  22.150  37.750  1.00  0.00            
ATOM    124  H59 ACD     1      31.660  22.820  38.110  1.00  0.00            
ATOM    125  O30 ACD     1      29.910  21.920  38.760  1.00  0.00            
ATOM    126  H60 ACD     1      29.300  21.240  38.470  1.00  0.00            
ATOM    127  O1  GE3     2      23.070  23.110  34.220  1.00  0.00            
ATOM    128  C1  GE3     2      23.800  22.330  33.660  1.00  0.00            
ATOM    129  C2  GE3     2      23.690  21.790  32.210  1.00  0.00            
ATOM    130  N1  GE3     2      23.490  20.350  32.230  1.00  0.00            
ATOM    131  C3  GE3     2      24.200  19.410  32.840  1.00  0.00            
ATOM    132  C4  GE3     2      23.650  18.030  32.830  1.00  0.00            
ATOM    133  C5  GE3     2      23.180  17.570  31.550  1.00  0.00            
ATOM    134  C6  GE3     2      22.620  16.310  31.520  1.00  0.00            
ATOM    135  C7  GE3     2      22.740  15.420  32.610  1.00  0.00            
ATOM    136  C8  GE3     2      23.280  15.860  33.800  1.00  0.00            
ATOM    137  C9  GE3     2      23.760  17.150  33.920  1.00  0.00            
ATOM    138  Cl1 GE3     2      24.280  17.700  35.510  1.00  0.00            
ATOM    139  C10 GE3     2      25.560  19.690  33.380  1.00  0.00            
ATOM    140  C11 GE3     2      26.590  18.810  33.060  1.00  0.00            
ATOM    141  C12 GE3     2      27.920  19.120  33.470  1.00  0.00            
ATOM    142  N2  GE3     2      29.050  18.160  33.030  1.00  0.00            
ATOM    143  O2  GE3     2      28.810  17.160  32.370  1.00  0.00            
ATOM    144  O3  GE3     2      30.210  18.540  33.140  1.00  0.00            
ATOM    145  C13 GE3     2      28.200  20.290  34.260  1.00  0.00            
ATOM    146  C14 GE3     2      27.100  21.110  34.550  1.00  0.00            
ATOM    147  C15 GE3     2      25.820  20.850  34.100  1.00  0.00            
ATOM    148  N3  GE3     2      24.770  21.710  34.450  1.00  0.00            
ATOM    149  H1  GE3     2      24.640  21.950  31.670  1.00  0.00            
ATOM    150  H2  GE3     2      22.950  22.280  31.570  1.00  0.00            
ATOM    151  H3  GE3     2      23.070  18.300  30.760  1.00  0.00            
ATOM    152  H4  GE3     2      22.120  15.990  30.610  1.00  0.00            
ATOM    153  H5  GE3     2      22.480  14.380  32.440  1.00  0.00            
ATOM    154  H6  GE3     2      23.380  15.120  34.580  1.00  0.00            
ATOM    155  H7  GE3     2      26.420  17.890  32.510  1.00  0.00            
ATOM    156  H8  GE3     2      29.190  20.480  34.670  1.00  0.00            
ATOM    157  H9  GE3     2      27.310  22.080  34.980  1.00  0.00            
ATOM    158  H10 GE3     2      24.830  22.050  35.400  1.00  0.00            
TER
ENDMDL
MODEL        1
ATOM      1  H1  ACD     1      17.650  25.870  13.480  1.00  0.00            
ATOM      2  O1  ACD     1      17.370  26.680  13.920  1.00  0.00            
ATOM      3  C1  ACD     1      16.730  26.210  15.120  1.00  0.00            
ATOM      4  H2  ACD     1      16.190  25.300  14.870  1.00  0.00            
ATOM      5  H3  ACD     1      16.080  26.980  15.550  1.00  0.00            
ATOM      6  C2  ACD     1      17.790  25.740  16.150  1.00  0.00            
ATOM      7  H4  ACD     1      17.210  25.490  17.040  1.00  0.00            
ATOM      8  O2  ACD     1      18.270  24.530  15.670  1.00  0.00            
ATOM      9  C3  ACD     1      19.210  23.780  16.400  1.00  0.00            
ATOM     10  H5  ACD     1      19.500  22.880  15.850  1.00  0.00            
ATOM     11  O3  ACD     1      18.550  23.570  17.650  1.00  0.00            
ATOM     12  C4  ACD     1      18.220  22.290  18.120  1.00  0.00            
ATOM     13  H6  ACD     1      18.540  21.490  17.440  1.00  0.00            
ATOM     14  C5  ACD     1      18.740  22.210  19.550  1.00  0.00            
ATOM     15  H7  ACD     1      18.220  22.930  20.180  1.00  0.00            
ATOM     16  O4  ACD     1      20.160  22.460  19.550  1.00  0.00            
ATOM     17  H8  ACD     1      20.560  22.260  20.400  1.00  0.00            
ATOM     18  C6  ACD     1      18.370  20.800  20.190  1.00  0.00            
ATOM     19  H9  ACD     1      18.970  20.040  19.670  1.00  0.00            
ATOM     20  O5  ACD     1      18.630  20.830  21.590  1.00  0.00            
ATOM     21  H10 ACD     1      19.580  20.890  21.720  1.00  0.00            
ATOM     22  C7  ACD     1      16.840  20.610  20.020  1.00  0.00            
ATOM     23  H11 ACD     1      16.430  19.640  20.300  1.00  0.00            
ATOM     24  O6  ACD     1      16.450  20.830  18.690  1.00  0.00            
ATOM     25  C8  ACD     1      16.710  22.120  18.160  1.00  0.00            
ATOM     26  H12 ACD     1      16.310  22.930  18.790  1.00  0.00            
ATOM     27  C9  ACD     1      16.020  22.410  16.790  1.00  0.00            
ATOM     28  H13 ACD     1      16.100  23.440  16.440  1.00  0.00            
ATOM     29  H14 ACD     1      16.440  21.770  16.010  1.00  0.00            
ATOM     30  O7  ACD     1      14.670  22.080  16.910  1.00  0.00            
ATOM     31  H15 ACD     1      14.240  22.800  17.380  1.00  0.00            
ATOM     32  O8  ACD     1      16.140  21.660  20.840  1.00  0.00            
ATOM     33  C10 ACD     1      15.130  21.250  21.740  1.00  0.00            
ATOM     34  H16 ACD     1      15.220  20.150  21.820  1.00  0.00            
ATOM     35  C11 ACD     1      15.470  22.100  23.050  1.00  0.00            
ATOM     36  H17 ACD     1      15.610  23.150  22.780  1.00  0.00            
ATOM     37  O9  ACD     1      16.740  21.500  23.570  1.00  0.00            
ATOM     38  H18 ACD     1      17.310  21.350  22.820  1.00  0.00            
ATOM     39  C12 ACD     1      14.370  21.930  24.080  1.00  0.00            
ATOM     40  H19 ACD     1      14.220  20.890  24.380  1.00  0.00            
ATOM     41  O10 ACD     1      14.590  22.720  25.270  1.00  0.00            
ATOM     42  H20 ACD     1      15.390  22.460  25.720  1.00  0.00            
ATOM     43  C13 ACD     1      13.050  22.350  23.360  1.00  0.00            
ATOM     44  H21 ACD     1      12.280  22.110  24.090  1.00  0.00            
ATOM     45  O11 ACD     1      12.750  21.480  22.230  1.00  0.00            
ATOM     46  C14 ACD     1      13.710  21.680  21.220  1.00  0.00            
ATOM     47  H22 ACD     1      13.800  22.740  20.930  1.00  0.00            
ATOM     48  C15 ACD     1      13.180  20.890  19.930  1.00  0.00            
ATOM     49  H23 ACD     1      13.980  20.970  19.180  1.00  0.00            
ATOM     50  H24 ACD     1      13.110  19.820  20.140  1.00  0.00            
ATOM     51  O12 ACD     1      11.990  21.480  19.320  1.00  0.00            
ATOM     52  H25 ACD     1      12.280  22.350  19.030  1.00  0.00            
ATOM     53  O13 ACD     1      13.090  23.700  23.030  1.00  0.00            
ATOM     54  C16 ACD     1      11.970  24.510  23.280  1.00  0.00            
ATOM     55  H26 ACD     1      11.180  24.030  23.870  1.00  0.00            
ATOM     56  C17 ACD     1      12.650  25.530  24.220  1.00  0.00            
ATOM     57  H27 ACD     1      13.570  25.880  23.730  1.00  0.00            
ATOM     58  O14 ACD     1      13.000  24.920  25.480  1.00  0.00            
ATOM     59  H28 ACD     1      13.620  24.200  25.280  1.00  0.00            
ATOM     60  C18 ACD     1      11.820  26.780  24.490  1.00  0.00            
ATOM     61  H29 ACD     1      10.840  26.640  24.960  1.00  0.00            
ATOM     62  O15 ACD     1      12.590  27.750  25.210  1.00  0.00            
ATOM     63  H30 ACD     1      12.370  27.640  26.130  1.00  0.00            
ATOM     64  C19 ACD     1      11.530  27.400  23.090  1.00  0.00            
ATOM     65  H31 ACD     1      10.880  28.280  23.120  1.00  0.00            
ATOM     66  O16 ACD     1      10.720  26.450  22.410  1.00  0.00            
ATOM     67  C20 ACD     1      11.380  25.200  22.030  1.00  0.00            
ATOM     68  H32 ACD     1      12.140  25.470  21.290  1.00  0.00            
ATOM     69  C21 ACD     1      10.400  24.300  21.340  1.00  0.00            
ATOM     70  H33 ACD     1       9.880  24.960  20.630  1.00  0.00            
ATOM     71  H34 ACD     1      11.020  23.600  20.770  1.00  0.00            
ATOM     72  O17 ACD     1       9.450  23.640  22.190  1.00  0.00            
ATOM     73  H35 ACD     1       8.780  24.240  22.520  1.00  0.00            
ATOM     74  O18 ACD     1      12.720  27.680  22.420  1.00  0.00            
ATOM     75  C22 ACD     1      12.880  28.980  21.810  1.00  0.00            
ATOM     76  H36 ACD     1      12.220  29.740  22.250  1.00  0.00            
ATOM     77  C23 ACD     1      14.300  29.440  22.280  1.00  0.00            
ATOM     78  H37 ACD     1      14.920  28.620  21.910  1.00  0.00            
ATOM     79  O19 ACD     1      14.350  29.630  23.700  1.00  0.00            
ATOM     80  H38 ACD     1      13.980  28.860  24.150  1.00  0.00            
ATOM     81  C24 ACD     1      14.680  30.710  21.620  1.00  0.00            
ATOM     82  H39 ACD     1      13.930  31.420  22.000  1.00  0.00            
ATOM     83  O20 ACD     1      15.940  31.120  22.000  1.00  0.00            
ATOM     84  H40 ACD     1      15.970  30.880  22.940  1.00  0.00            
ATOM     85  C25 ACD     1      14.550  30.530  20.120  1.00  0.00            
ATOM     86  H41 ACD     1      14.770  31.500  19.670  1.00  0.00            
ATOM     87  O21 ACD     1      13.210  30.180  19.760  1.00  0.00            
ATOM     88  C26 ACD     1      12.670  28.970  20.310  1.00  0.00            
ATOM     89  H42 ACD     1      13.090  28.100  19.800  1.00  0.00            
ATOM     90  C27 ACD     1      11.180  28.840  20.000  1.00  0.00            
ATOM     91  H43 ACD     1      10.600  28.040  20.480  1.00  0.00            
ATOM     92  H44 ACD     1      10.680  29.750  20.330  1.00  0.00            
ATOM     93  O22 ACD     1      11.000  28.800  18.580  1.00  0.00            
ATOM     94  H45 ACD     1      11.350  29.650  18.300  1.00  0.00            
ATOM     95  O23 ACD     1      15.470  29.510  19.670  1.00  0.00            
ATOM     96  C28 ACD     1      16.570  29.860  18.820  1.00  0.00            
ATOM     97  H46 ACD     1      16.590  30.900  18.470  1.00  0.00            
ATOM     98  C29 ACD     1      16.200  29.110  17.540  1.00  0.00            
ATOM     99  H47 ACD     1      16.040  28.080  17.870  1.00  0.00            
ATOM    100  O24 ACD     1      17.370  29.270  16.620  1.00  0.00            
ATOM    101  C30 ACD     1      14.950  29.730  16.850  1.00  0.00            
ATOM    102  H48 ACD     1      14.260  30.200  17.550  1.00  0.00            
ATOM    103  H49 ACD     1      15.290  30.530  16.180  1.00  0.00            
ATOM    104  O25 ACD     1      14.300  28.840  15.920  1.00  0.00            
ATOM    105  H50 ACD     1      13.760  28.160  16.310  1.00  0.00            
ATOM    106  C31 ACD     1      17.840  29.470  19.510  1.00  0.00            
ATOM    107  H51 ACD     1      17.810  28.420  19.800  1.00  0.00            
ATOM    108  O26 ACD     1      18.110  30.280  20.720  1.00  0.00            
ATOM    109  H52 ACD     1      17.220  30.370  21.060  1.00  0.00            
ATOM    110  C32 ACD     1      18.950  29.660  18.470  1.00  0.00            
ATOM    111  H53 ACD     1      19.020  30.700  18.130  1.00  0.00            
ATOM    112  O27 ACD     1      20.200  29.230  18.940  1.00  0.00            
ATOM    113  H54 ACD     1      20.460  29.690  19.750  1.00  0.00            
ATOM    114  C33 ACD     1      18.620  28.900  17.170  1.00  0.00            
ATOM    115  H55 ACD     1      19.400  29.150  16.440  1.00  0.00            
ATOM    116  O28 ACD     1      18.500  27.580  17.460  1.00  0.00            
ATOM    117  C34 ACD     1      18.900  26.730  16.430  1.00  0.00            
ATOM    118  H56 ACD     1      19.250  27.270  15.540  1.00  0.00            
ATOM    119  C35 ACD     1      20.020  25.990  17.170  1.00  0.00            
ATOM    120  H57 ACD     1      19.670  25.720  18.170  1.00  0.00            
ATOM    121  O29 ACD     1      21.080  26.980  17.290  1.00  0.00            
ATOM    122  H58 ACD     1      20.630  27.760  17.640  1.00  0.00            
ATOM    123  C36 ACD     1      20.370  24.700  16.540  1.00  0.00            
ATOM    124  H59 ACD     1      20.760  24.940  15.540  1.00  0.00            
ATOM    125  O30 ACD     1      21.380  24.080  17.330  1.00  0.00            
ATOM    126  H60 ACD     1      20.910  23.720  18.090  1.00  0.00            
ATOM    127  O1  GE3     2      21.600  28.460  24.190  1.00  0.00            
ATOM    128  C1  GE3     2      20.500  28.260  23.720  1.00  0.00            
ATOM    129  C2  GE3     2      19.240  29.150  24.010  1.00  0.00            
ATOM    130  N1  GE3     2      18.180  28.560  24.780  1.00  0.00            
ATOM    131  C3  GE3     2      17.610  27.390  24.500  1.00  0.00            
ATOM    132  C4  GE3     2      16.800  26.770  25.560  1.00  0.00            
ATOM    133  C5  GE3     2      15.900  27.580  26.310  1.00  0.00            
ATOM    134  C6  GE3     2      15.050  27.010  27.280  1.00  0.00            
ATOM    135  C7  GE3     2      15.170  25.660  27.630  1.00  0.00            
ATOM    136  C8  GE3     2      16.120  24.840  26.900  1.00  0.00            
ATOM    137  C9  GE3     2      16.880  25.390  25.810  1.00  0.00            
ATOM    138  Cl1 GE3     2      17.870  24.320  24.860  1.00  0.00            
ATOM    139  C10 GE3     2      17.640  26.790  23.120  1.00  0.00            
ATOM    140  C11 GE3     2      16.480  26.330  22.420  1.00  0.00            
ATOM    141  C12 GE3     2      16.510  25.930  21.060  1.00  0.00            
ATOM    142  N2  GE3     2      15.330  25.450  20.310  1.00  0.00            
ATOM    143  O2  GE3     2      15.330  25.290  19.090  1.00  0.00            
ATOM    144  O3  GE3     2      14.300  25.350  20.990  1.00  0.00            
ATOM    145  C13 GE3     2      17.790  25.890  20.440  1.00  0.00            
ATOM    146  C14 GE3     2      18.980  26.210  21.070  1.00  0.00            
ATOM    147  C15 GE3     2      18.910  26.660  22.410  1.00  0.00            
ATOM    148  N3  GE3     2      20.170  27.030  23.050  1.00  0.00            
ATOM    149  H1  GE3     2      18.820  29.290  23.000  1.00  0.00            
ATOM    150  H2  GE3     2      19.490  30.140  24.410  1.00  0.00            
ATOM    151  H3  GE3     2      15.860  28.630  26.020  1.00  0.00            
ATOM    152  H4  GE3     2      14.330  27.630  27.800  1.00  0.00            
ATOM    153  H5  GE3     2      14.580  25.170  28.400  1.00  0.00            
ATOM    154  H6  GE3     2      16.330  23.790  27.110  1.00  0.00            
ATOM    155  H7  GE3     2      15.540  26.450  22.950  1.00  0.00            
ATOM    156  H8  GE3     2      17.890  25.590  19.400  1.00  0.00            
ATOM    157  H9  GE3     2      19.980  26.020  20.690  1.00  0.00            
ATOM    158  H10 GE3     2      20.890  26.340  22.920  1.00  0.00            
TER
ENDMDL
MODEL        1
ATOM      1  H1  ACD     1      23.100  18.750  29.760  1.00  0.00            
ATOM      2  O1  ACD     1      23.910  18.760  29.250  1.00  0.00            
ATOM      3  C1  ACD     1      23.920  17.780  28.280  1.00  0.00            
ATOM      4  H2  ACD     1      24.600  18.130  27.500  1.00  0.00            
ATOM      5  H3  ACD     1      22.930  17.580  27.850  1.00  0.00            
ATOM      6  C2  ACD     1      24.550  16.480  28.830  1.00  0.00            
ATOM      7  H4  ACD     1      25.550  16.660  29.220  1.00  0.00            
ATOM      8  O2  ACD     1      23.680  15.930  29.750  1.00  0.00            
ATOM      9  C3  ACD     1      24.190  14.800  30.450  1.00  0.00            
ATOM     10  H5  ACD     1      23.440  14.500  31.190  1.00  0.00            
ATOM     11  O3  ACD     1      25.390  15.160  31.050  1.00  0.00            
ATOM     12  C4  ACD     1      25.260  15.350  32.480  1.00  0.00            
ATOM     13  H6  ACD     1      24.250  15.130  32.860  1.00  0.00            
ATOM     14  C5  ACD     1      26.400  14.440  32.970  1.00  0.00            
ATOM     15  H7  ACD     1      27.280  14.510  32.310  1.00  0.00            
ATOM     16  O4  ACD     1      25.940  13.130  32.820  1.00  0.00            
ATOM     17  H8  ACD     1      25.510  13.040  31.970  1.00  0.00            
ATOM     18  C6  ACD     1      26.830  14.830  34.370  1.00  0.00            
ATOM     19  H9  ACD     1      26.040  14.600  35.100  1.00  0.00            
ATOM     20  O5  ACD     1      27.930  14.100  34.920  1.00  0.00            
ATOM     21  H10 ACD     1      27.760  14.020  35.860  1.00  0.00            
ATOM     22  C7  ACD     1      27.070  16.360  34.370  1.00  0.00            
ATOM     23  H11 ACD     1      27.250  16.760  35.370  1.00  0.00            
ATOM     24  O6  ACD     1      25.870  16.950  34.020  1.00  0.00            
ATOM     25  C8  ACD     1      25.480  16.830  32.680  1.00  0.00            
ATOM     26  H12 ACD     1      26.150  17.290  31.960  1.00  0.00            
ATOM     27  C9  ACD     1      24.210  17.700  32.580  1.00  0.00            
ATOM     28  H13 ACD     1      24.430  18.730  32.880  1.00  0.00            
ATOM     29  H14 ACD     1      23.830  17.800  31.560  1.00  0.00            
ATOM     30  O7  ACD     1      23.090  17.110  33.250  1.00  0.00            
ATOM     31  H15 ACD     1      23.360  16.960  34.160  1.00  0.00            
ATOM     32  O8  ACD     1      28.090  16.830  33.480  1.00  0.00            
ATOM     33  C10 ACD     1      29.420  16.780  33.960  1.00  0.00            
ATOM     34  H16 ACD     1      29.480  16.270  34.930  1.00  0.00            
ATOM     35  C11 ACD     1      30.220  15.940  33.030  1.00  0.00            
ATOM     36  H17 ACD     1      30.010  16.230  31.990  1.00  0.00            
ATOM     37  O9  ACD     1      29.960  14.570  33.230  1.00  0.00            
ATOM     38  H18 ACD     1      29.160  14.350  33.710  1.00  0.00            
ATOM     39  C12 ACD     1      31.720  16.240  33.210  1.00  0.00            
ATOM     40  H19 ACD     1      32.110  15.900  34.180  1.00  0.00            
ATOM     41  O10 ACD     1      32.620  15.550  32.290  1.00  0.00            
ATOM     42  H20 ACD     1      32.520  14.620  32.470  1.00  0.00            
ATOM     43  C13 ACD     1      31.990  17.770  33.260  1.00  0.00            
ATOM     44  H21 ACD     1      33.070  17.910  33.290  1.00  0.00            
ATOM     45  O11 ACD     1      31.330  18.240  34.460  1.00  0.00            
ATOM     46  C14 ACD     1      29.890  18.180  34.320  1.00  0.00            
ATOM     47  H22 ACD     1      29.690  18.840  33.470  1.00  0.00            
ATOM     48  C15 ACD     1      29.190  18.760  35.540  1.00  0.00            
ATOM     49  H23 ACD     1      29.510  19.810  35.500  1.00  0.00            
ATOM     50  H24 ACD     1      28.100  18.730  35.590  1.00  0.00            
ATOM     51  O12 ACD     1      29.630  18.130  36.740  1.00  0.00            
ATOM     52  H25 ACD     1      29.010  18.350  37.450  1.00  0.00            
ATOM     53  O13 ACD     1      31.620  18.520  32.130  1.00  0.00            
ATOM     54  C16 ACD     1      32.610  19.270  31.520  1.00  0.00            
ATOM     55  H26 ACD     1      33.410  19.520  32.230  1.00  0.00            
ATOM     56  C17 ACD     1      33.120  18.390  30.360  1.00  0.00            
ATOM     57  H27 ACD     1      32.250  17.990  29.810  1.00  0.00            
ATOM     58  O14 ACD     1      34.020  17.340  30.740  1.00  0.00            
ATOM     59  H28 ACD     1      33.490  16.680  31.190  1.00  0.00            
ATOM     60  C18 ACD     1      33.830  19.260  29.330  1.00  0.00            
ATOM     61  H29 ACD     1      34.670  19.770  29.810  1.00  0.00            
ATOM     62  O15 ACD     1      34.130  18.520  28.140  1.00  0.00            
ATOM     63  H30 ACD     1      34.360  17.640  28.470  1.00  0.00            
ATOM     64  C19 ACD     1      32.960  20.420  28.850  1.00  0.00            
ATOM     65  H31 ACD     1      33.570  21.010  28.160  1.00  0.00            
ATOM     66  O16 ACD     1      32.590  21.220  29.990  1.00  0.00            
ATOM     67  C20 ACD     1      31.870  20.530  30.990  1.00  0.00            
ATOM     68  H32 ACD     1      30.920  20.310  30.490  1.00  0.00            
ATOM     69  C21 ACD     1      31.700  21.480  32.220  1.00  0.00            
ATOM     70  H33 ACD     1      31.280  20.950  33.080  1.00  0.00            
ATOM     71  H34 ACD     1      32.740  21.740  32.440  1.00  0.00            
ATOM     72  O17 ACD     1      30.890  22.610  31.990  1.00  0.00            
ATOM     73  H35 ACD     1      31.210  23.020  31.190  1.00  0.00            
ATOM     74  O18 ACD     1      31.840  19.930  28.160  1.00  0.00            
ATOM     75  C22 ACD     1      31.590  20.480  26.890  1.00  0.00            
ATOM     76  H36 ACD     1      32.260  21.260  26.500  1.00  0.00            
ATOM     77  C23 ACD     1      31.660  19.270  25.930  1.00  0.00            
ATOM     78  H37 ACD     1      31.140  18.510  26.530  1.00  0.00            
ATOM     79  O19 ACD     1      33.070  18.950  25.660  1.00  0.00            
ATOM     80  H38 ACD     1      33.320  18.510  26.480  1.00  0.00            
ATOM     81  C24 ACD     1      30.950  19.650  24.640  1.00  0.00            
ATOM     82  H39 ACD     1      31.470  20.510  24.210  1.00  0.00            
ATOM     83  O20 ACD     1      30.970  18.530  23.730  1.00  0.00            
ATOM     84  H40 ACD     1      30.330  17.870  23.990  1.00  0.00            
ATOM     85  C25 ACD     1      29.570  20.060  24.930  1.00  0.00            
ATOM     86  H41 ACD     1      28.970  20.350  24.070  1.00  0.00            
ATOM     87  O21 ACD     1      29.540  21.210  25.660  1.00  0.00            
ATOM     88  C26 ACD     1      30.150  21.100  27.010  1.00  0.00            
ATOM     89  H42 ACD     1      29.520  20.450  27.630  1.00  0.00            
ATOM     90  C27 ACD     1      30.190  22.430  27.700  1.00  0.00            
ATOM     91  H43 ACD     1      29.180  22.840  27.760  1.00  0.00            
ATOM     92  H44 ACD     1      30.600  22.310  28.710  1.00  0.00            
ATOM     93  O22 ACD     1      31.090  23.360  27.050  1.00  0.00            
ATOM     94  H45 ACD     1      30.880  24.230  27.400  1.00  0.00            
ATOM     95  O23 ACD     1      28.890  18.940  25.710  1.00  0.00            
ATOM     96  C28 ACD     1      27.910  18.200  24.930  1.00  0.00            
ATOM     97  H46 ACD     1      27.980  18.390  23.850  1.00  0.00            
ATOM     98  C29 ACD     1      26.520  18.490  25.500  1.00  0.00            
ATOM     99  H47 ACD     1      26.710  18.440  26.580  1.00  0.00            
ATOM    100  O24 ACD     1      25.410  17.450  25.240  1.00  0.00            
ATOM    101  C30 ACD     1      26.050  19.870  25.230  1.00  0.00            
ATOM    102  H48 ACD     1      25.050  20.060  25.630  1.00  0.00            
ATOM    103  H49 ACD     1      26.710  20.540  25.800  1.00  0.00            
ATOM    104  O25 ACD     1      26.200  20.220  23.860  1.00  0.00            
ATOM    105  H50 ACD     1      25.890  19.470  23.340  1.00  0.00            
ATOM    106  C31 ACD     1      28.230  16.710  25.150  1.00  0.00            
ATOM    107  H51 ACD     1      28.530  16.520  26.190  1.00  0.00            
ATOM    108  O26 ACD     1      29.380  16.470  24.320  1.00  0.00            
ATOM    109  H52 ACD     1      29.240  15.580  23.990  1.00  0.00            
ATOM    110  C32 ACD     1      27.120  15.720  24.820  1.00  0.00            
ATOM    111  H53 ACD     1      26.990  15.620  23.730  1.00  0.00            
ATOM    112  O27 ACD     1      27.390  14.440  25.410  1.00  0.00            
ATOM    113  H54 ACD     1      27.090  14.520  26.320  1.00  0.00            
ATOM    114  C33 ACD     1      25.810  16.090  25.530  1.00  0.00            
ATOM    115  H55 ACD     1      24.940  15.450  25.370  1.00  0.00            
ATOM    116  O28 ACD     1      25.890  16.020  26.920  1.00  0.00            
ATOM    117  C34 ACD     1      24.820  15.470  27.710  1.00  0.00            
ATOM    118  H56 ACD     1      23.880  15.400  27.150  1.00  0.00            
ATOM    119  C35 ACD     1      25.230  14.140  28.240  1.00  0.00            
ATOM    120  H57 ACD     1      26.280  14.260  28.510  1.00  0.00            
ATOM    121  O29 ACD     1      25.180  13.170  27.170  1.00  0.00            
ATOM    122  H58 ACD     1      25.570  12.350  27.500  1.00  0.00            
ATOM    123  C36 ACD     1      24.420  13.670  29.470  1.00  0.00            
ATOM    124  H59 ACD     1      23.380  13.600  29.110  1.00  0.00            
ATOM    125  O30 ACD     1      24.810  12.490  30.130  1.00  0.00            
ATOM    126  H60 ACD     1      24.430  11.790  29.590  1.00  0.00            
ATOM    127  O1  GE3     2      30.800  10.850  26.110  1.00  0.00            
ATOM    128  C1  GE3     2      30.590  12.040  26.340  1.00  0.00            
ATOM    129  C2  GE3     2      30.810  13.110  25.230  1.00  0.00            
ATOM    130  N1  GE3     2      31.770  14.250  25.510  1.00  0.00            
ATOM    131  C3  GE3     2      31.870  14.740  26.680  1.00  0.00            
ATOM    132  C4  GE3     2      33.250  15.160  27.080  1.00  0.00            
ATOM    133  C5  GE3     2      33.940  16.020  26.180  1.00  0.00            
ATOM    134  C6  GE3     2      35.260  16.440  26.510  1.00  0.00            
ATOM    135  C7  GE3     2      35.870  15.940  27.660  1.00  0.00            
ATOM    136  C8  GE3     2      35.160  15.140  28.550  1.00  0.00            
ATOM    137  C9  GE3     2      33.890  14.780  28.290  1.00  0.00            
ATOM    138  Cl1 GE3     2      32.970  13.870  29.530  1.00  0.00            
ATOM    139  C10 GE3     2      30.660  14.820  27.600  1.00  0.00            
ATOM    140  C11 GE3     2      30.270  16.040  28.150  1.00  0.00            
ATOM    141  C12 GE3     2      29.170  16.210  29.050  1.00  0.00            
ATOM    142  N2  GE3     2      28.790  17.480  29.700  1.00  0.00            
ATOM    143  O2  GE3     2      27.730  17.660  30.210  1.00  0.00            
ATOM    144  O3  GE3     2      29.540  18.450  29.560  1.00  0.00            
ATOM    145  C13 GE3     2      28.480  15.060  29.360  1.00  0.00            
ATOM    146  C14 GE3     2      28.770  13.820  28.780  1.00  0.00            
ATOM    147  C15 GE3     2      29.880  13.700  27.980  1.00  0.00            
ATOM    148  N3  GE3     2      30.250  12.430  27.580  1.00  0.00            
ATOM    149  H1  GE3     2      29.850  13.540  24.910  1.00  0.00            
ATOM    150  H2  GE3     2      31.100  12.570  24.320  1.00  0.00            
ATOM    151  H3  GE3     2      33.450  16.280  25.250  1.00  0.00            
ATOM    152  H4  GE3     2      35.760  17.150  25.850  1.00  0.00            
ATOM    153  H5  GE3     2      36.880  16.290  27.850  1.00  0.00            
ATOM    154  H6  GE3     2      35.580  14.830  29.500  1.00  0.00            
ATOM    155  H7  GE3     2      30.790  16.940  27.850  1.00  0.00            
ATOM    156  H8  GE3     2      27.570  15.180  29.940  1.00  0.00            
ATOM    157  H9  GE3     2      28.110  13.010  29.060  1.00  0.00            
ATOM    158  H10 GE3     2      30.230  11.700  28.280  1.00  0.00            
TER
ENDMDL
MODEL        1
ATOM      1  H1  ACD     1      13.960   4.440  18.350  1.00  0.00            
ATOM      2  O1  ACD     1      13.990   4.470  17.390  1.00  0.00            
ATOM      3  C1  ACD     1      15.270   4.890  16.920  1.00  0.00            
ATOM      4  H2  ACD     1      15.420   5.960  17.130  1.00  0.00            
ATOM      5  H3  ACD     1      15.440   4.790  15.840  1.00  0.00            
ATOM      6  C2  ACD     1      16.410   4.130  17.530  1.00  0.00            
ATOM      7  H4  ACD     1      17.400   4.440  17.180  1.00  0.00            
ATOM      8  O2  ACD     1      16.290   4.280  18.930  1.00  0.00            
ATOM      9  C3  ACD     1      16.970   3.330  19.760  1.00  0.00            
ATOM     10  H5  ACD     1      16.720   3.580  20.800  1.00  0.00            
ATOM     11  O3  ACD     1      18.360   3.540  19.540  1.00  0.00            
ATOM     12  C4  ACD     1      19.090   4.190  20.630  1.00  0.00            
ATOM     13  H6  ACD     1      18.610   3.910  21.580  1.00  0.00            
ATOM     14  C5  ACD     1      20.350   3.410  20.570  1.00  0.00            
ATOM     15  H7  ACD     1      20.610   3.370  19.510  1.00  0.00            
ATOM     16  O4  ACD     1      20.040   2.020  20.890  1.00  0.00            
ATOM     17  H8  ACD     1      19.230   1.830  20.410  1.00  0.00            
ATOM     18  C6  ACD     1      21.450   4.150  21.420  1.00  0.00            
ATOM     19  H9  ACD     1      21.090   3.950  22.430  1.00  0.00            
ATOM     20  O5  ACD     1      22.710   3.690  21.220  1.00  0.00            
ATOM     21  H10 ACD     1      23.090   4.490  20.830  1.00  0.00            
ATOM     22  C7  ACD     1      21.480   5.670  21.160  1.00  0.00            
ATOM     23  H11 ACD     1      22.150   6.160  21.870  1.00  0.00            
ATOM     24  O6  ACD     1      20.200   6.180  21.350  1.00  0.00            
ATOM     25  C8  ACD     1      19.210   5.660  20.430  1.00  0.00            
ATOM     26  H12 ACD     1      19.490   5.810  19.380  1.00  0.00            
ATOM     27  C9  ACD     1      17.920   6.490  20.720  1.00  0.00            
ATOM     28  H13 ACD     1      18.180   7.550  20.670  1.00  0.00            
ATOM     29  H14 ACD     1      17.130   6.200  20.030  1.00  0.00            
ATOM     30  O7  ACD     1      17.380   6.240  22.010  1.00  0.00            
ATOM     31  H15 ACD     1      18.140   6.480  22.550  1.00  0.00            
ATOM     32  O8  ACD     1      22.000   5.890  19.900  1.00  0.00            
ATOM     33  C10 ACD     1      22.910   7.050  19.810  1.00  0.00            
ATOM     34  H16 ACD     1      22.750   7.860  20.530  1.00  0.00            
ATOM     35  C11 ACD     1      24.280   6.490  20.150  1.00  0.00            
ATOM     36  H17 ACD     1      24.450   5.610  19.510  1.00  0.00            
ATOM     37  O9  ACD     1      24.420   6.060  21.510  1.00  0.00            
ATOM     38  H18 ACD     1      25.300   5.660  21.520  1.00  0.00            
ATOM     39  C12 ACD     1      25.420   7.510  19.860  1.00  0.00            
ATOM     40  H19 ACD     1      25.620   8.320  20.570  1.00  0.00            
ATOM     41  O10 ACD     1      26.710   6.860  19.740  1.00  0.00            
ATOM     42  H20 ACD     1      26.750   6.560  18.830  1.00  0.00            
ATOM     43  C13 ACD     1      25.270   8.230  18.500  1.00  0.00            
ATOM     44  H21 ACD     1      25.990   9.060  18.520  1.00  0.00            
ATOM     45  O11 ACD     1      24.020   8.820  18.520  1.00  0.00            
ATOM     46  C14 ACD     1      22.940   7.810  18.510  1.00  0.00            
ATOM     47  H22 ACD     1      23.090   7.100  17.690  1.00  0.00            
ATOM     48  C15 ACD     1      21.620   8.530  18.350  1.00  0.00            
ATOM     49  H23 ACD     1      21.540   8.940  17.330  1.00  0.00            
ATOM     50  H24 ACD     1      20.770   7.860  18.530  1.00  0.00            
ATOM     51  O12 ACD     1      21.390   9.470  19.410  1.00  0.00            
ATOM     52  H25 ACD     1      20.860  10.200  19.060  1.00  0.00            
ATOM     53  O13 ACD     1      25.600   7.330  17.370  1.00  0.00            
ATOM     54  C16 ACD     1      25.980   7.830  16.110  1.00  0.00            
ATOM     55  H26 ACD     1      26.830   8.510  16.250  1.00  0.00            
ATOM     56  C17 ACD     1      26.420   6.550  15.330  1.00  0.00            
ATOM     57  H27 ACD     1      25.760   5.700  15.500  1.00  0.00            
ATOM     58  O14 ACD     1      27.790   6.210  15.700  1.00  0.00            
ATOM     59  H28 ACD     1      28.000   5.550  15.030  1.00  0.00            
ATOM     60  C18 ACD     1      26.370   6.680  13.840  1.00  0.00            
ATOM     61  H29 ACD     1      27.070   7.470  13.550  1.00  0.00            
ATOM     62  O15 ACD     1      26.820   5.510  13.160  1.00  0.00            
ATOM     63  H30 ACD     1      26.030   4.950  13.180  1.00  0.00            
ATOM     64  C19 ACD     1      25.000   7.070  13.400  1.00  0.00            
ATOM     65  H31 ACD     1      25.060   7.120  12.310  1.00  0.00            
ATOM     66  O16 ACD     1      24.760   8.400  13.940  1.00  0.00            
ATOM     67  C20 ACD     1      24.880   8.620  15.400  1.00  0.00            
ATOM     68  H32 ACD     1      23.980   8.100  15.750  1.00  0.00            
ATOM     69  C21 ACD     1      24.850  10.170  15.680  1.00  0.00            
ATOM     70  H33 ACD     1      23.820  10.510  15.550  1.00  0.00            
ATOM     71  H34 ACD     1      25.010  10.250  16.770  1.00  0.00            
ATOM     72  O17 ACD     1      25.710  11.020  14.910  1.00  0.00            
ATOM     73  H35 ACD     1      25.180  11.300  14.160  1.00  0.00            
ATOM     74  O18 ACD     1      23.950   6.200  13.820  1.00  0.00            
ATOM     75  C22 ACD     1      23.320   5.390  12.780  1.00  0.00            
ATOM     76  H36 ACD     1      23.710   5.550  11.770  1.00  0.00            
ATOM     77  C23 ACD     1      23.450   3.910  13.100  1.00  0.00            
ATOM     78  H37 ACD     1      23.040   3.770  14.110  1.00  0.00            
ATOM     79  O19 ACD     1      24.850   3.590  12.990  1.00  0.00            
ATOM     80  H38 ACD     1      24.870   2.860  12.370  1.00  0.00            
ATOM     81  C24 ACD     1      22.600   3.080  12.180  1.00  0.00            
ATOM     82  H39 ACD     1      22.920   3.140  11.140  1.00  0.00            
ATOM     83  O20 ACD     1      22.540   1.700  12.540  1.00  0.00            
ATOM     84  H40 ACD     1      21.730   1.730  13.060  1.00  0.00            
ATOM     85  C25 ACD     1      21.160   3.490  12.290  1.00  0.00            
ATOM     86  H41 ACD     1      20.610   2.890  11.560  1.00  0.00            
ATOM     87  O21 ACD     1      21.180   4.830  11.900  1.00  0.00            
ATOM     88  C26 ACD     1      21.820   5.800  12.810  1.00  0.00            
ATOM     89  H42 ACD     1      21.430   5.660  13.820  1.00  0.00            
ATOM     90  C27 ACD     1      21.640   7.260  12.270  1.00  0.00            
ATOM     91  H43 ACD     1      20.580   7.430  12.050  1.00  0.00            
ATOM     92  H44 ACD     1      21.880   8.000  13.040  1.00  0.00            
ATOM     93  O22 ACD     1      22.470   7.520  11.130  1.00  0.00            
ATOM     94  H45 ACD     1      22.820   8.400  11.290  1.00  0.00            
ATOM     95  O23 ACD     1      20.570   3.280  13.540  1.00  0.00            
ATOM     96  C28 ACD     1      19.170   2.990  13.420  1.00  0.00            
ATOM     97  H46 ACD     1      18.760   2.920  12.400  1.00  0.00            
ATOM     98  C29 ACD     1      18.300   4.040  14.130  1.00  0.00            
ATOM     99  H47 ACD     1      18.650   4.200  15.160  1.00  0.00            
ATOM    100  O24 ACD     1      16.920   3.570  14.090  1.00  0.00            
ATOM    101  C30 ACD     1      18.360   5.350  13.390  1.00  0.00            
ATOM    102  H48 ACD     1      19.410   5.670  13.430  1.00  0.00            
ATOM    103  H49 ACD     1      18.080   5.100  12.360  1.00  0.00            
ATOM    104  O25 ACD     1      17.590   6.340  14.040  1.00  0.00            
ATOM    105  H50 ACD     1      16.660   6.130  13.930  1.00  0.00            
ATOM    106  C31 ACD     1      18.990   1.560  13.950  1.00  0.00            
ATOM    107  H51 ACD     1      19.390   1.420  14.970  1.00  0.00            
ATOM    108  O26 ACD     1      19.620   0.620  13.100  1.00  0.00            
ATOM    109  H52 ACD     1      19.370  -0.300  13.190  1.00  0.00            
ATOM    110  C32 ACD     1      17.500   1.210  14.030  1.00  0.00            
ATOM    111  H53 ACD     1      17.120   1.080  13.000  1.00  0.00            
ATOM    112  O27 ACD     1      17.340   0.010  14.780  1.00  0.00            
ATOM    113  H54 ACD     1      17.380   0.210  15.720  1.00  0.00            
ATOM    114  C33 ACD     1      16.690   2.330  14.710  1.00  0.00            
ATOM    115  H55 ACD     1      15.610   2.170  14.700  1.00  0.00            
ATOM    116  O28 ACD     1      17.200   2.440  15.980  1.00  0.00            
ATOM    117  C34 ACD     1      16.220   2.630  17.050  1.00  0.00            
ATOM    118  H56 ACD     1      15.200   2.330  16.780  1.00  0.00            
ATOM    119  C35 ACD     1      16.790   1.570  17.940  1.00  0.00            
ATOM    120  H57 ACD     1      17.870   1.640  17.770  1.00  0.00            
ATOM    121  O29 ACD     1      16.310   0.290  17.570  1.00  0.00            
ATOM    122  H58 ACD     1      15.380   0.310  17.330  1.00  0.00            
ATOM    123  C36 ACD     1      16.660   1.900  19.410  1.00  0.00            
ATOM    124  H59 ACD     1      15.650   1.650  19.770  1.00  0.00            
ATOM    125  O30 ACD     1      17.500   1.140  20.210  1.00  0.00            
ATOM    126  H60 ACD     1      17.090   0.280  20.080  1.00  0.00            
ATOM    127  O1  GE3     2      26.300   0.260  19.130  1.00  0.00            
ATOM    128  C1  GE3     2      25.320   1.000  19.030  1.00  0.00            
ATOM    129  C2  GE3     2      24.200   1.060  20.060  1.00  0.00            
ATOM    130  N1  GE3     2      22.900   0.500  19.540  1.00  0.00            
ATOM    131  C3  GE3     2      22.360   0.900  18.450  1.00  0.00            
ATOM    132  C4  GE3     2      21.230   0.120  17.980  1.00  0.00            
ATOM    133  C5  GE3     2      20.100  -0.330  18.760  1.00  0.00            
ATOM    134  C6  GE3     2      19.080  -1.020  18.180  1.00  0.00            
ATOM    135  C7  GE3     2      19.120  -1.420  16.840  1.00  0.00            
ATOM    136  C8  GE3     2      20.170  -1.050  16.030  1.00  0.00            
ATOM    137  C9  GE3     2      21.250  -0.340  16.600  1.00  0.00            
ATOM    138  Cl1 GE3     2      22.650   0.010  15.570  1.00  0.00            
ATOM    139  C10 GE3     2      22.730   2.130  17.770  1.00  0.00            
ATOM    140  C11 GE3     2      21.750   3.060  17.420  1.00  0.00            
ATOM    141  C12 GE3     2      22.030   4.350  16.890  1.00  0.00            
ATOM    142  N2  GE3     2      20.930   5.370  16.630  1.00  0.00            
ATOM    143  O2  GE3     2      21.240   6.500  16.210  1.00  0.00            
ATOM    144  O3  GE3     2      19.840   5.140  17.170  1.00  0.00            
ATOM    145  C13 GE3     2      23.370   4.590  16.560  1.00  0.00            
ATOM    146  C14 GE3     2      24.360   3.610  16.770  1.00  0.00            
ATOM    147  C15 GE3     2      24.040   2.390  17.430  1.00  0.00            
ATOM    148  N3  GE3     2      25.130   1.600  17.810  1.00  0.00            
ATOM    149  H1  GE3     2      24.110   2.140  20.230  1.00  0.00            
ATOM    150  H2  GE3     2      24.470   0.450  20.930  1.00  0.00            
ATOM    151  H3  GE3     2      20.070  -0.220  19.840  1.00  0.00            
ATOM    152  H4  GE3     2      18.200  -1.300  18.740  1.00  0.00            
ATOM    153  H5  GE3     2      18.310  -2.030  16.460  1.00  0.00            
ATOM    154  H6  GE3     2      20.230  -1.380  15.000  1.00  0.00            
ATOM    155  H7  GE3     2      20.690   2.850  17.550  1.00  0.00            
ATOM    156  H8  GE3     2      23.670   5.520  16.090  1.00  0.00            
ATOM    157  H9  GE3     2      25.380   3.810  16.440  1.00  0.00            
ATOM    158  H10 GE3     2      25.990   1.840  17.340  1.00  0.00            
TER
ENDMDL
MODEL        1
ATOM      1  H1  ACD     1      25.780  15.900  25.590  1.00  0.00            
ATOM      2  O1  ACD     1      26.410  16.580  25.320  1.00  0.00            
ATOM      3  C1  ACD     1      27.640  15.940  25.770  1.00  0.00            
ATOM      4  H2  ACD     1      27.710  14.910  25.400  1.00  0.00            
ATOM      5  H3  ACD     1      27.780  15.810  26.850  1.00  0.00            
ATOM      6  C2  ACD     1      28.940  16.730  25.340  1.00  0.00            
ATOM      7  H4  ACD     1      28.580  17.030  24.350  1.00  0.00            
ATOM      8  O2  ACD     1      29.170  17.830  26.230  1.00  0.00            
ATOM      9  C3  ACD     1      30.170  18.720  25.670  1.00  0.00            
ATOM     10  H5  ACD     1      30.280  19.660  26.230  1.00  0.00            
ATOM     11  O3  ACD     1      29.980  18.910  24.250  1.00  0.00            
ATOM     12  C4  ACD     1      30.080  20.290  23.780  1.00  0.00            
ATOM     13  H6  ACD     1      30.620  20.870  24.530  1.00  0.00            
ATOM     14  C5  ACD     1      31.030  20.360  22.500  1.00  0.00            
ATOM     15  H7  ACD     1      30.750  19.470  21.930  1.00  0.00            
ATOM     16  O4  ACD     1      32.480  20.180  22.840  1.00  0.00            
ATOM     17  H8  ACD     1      32.470  19.700  23.670  1.00  0.00            
ATOM     18  C6  ACD     1      30.860  21.610  21.720  1.00  0.00            
ATOM     19  H9  ACD     1      31.300  22.380  22.360  1.00  0.00            
ATOM     20  O5  ACD     1      31.540  21.460  20.450  1.00  0.00            
ATOM     21  H10 ACD     1      32.260  20.900  20.750  1.00  0.00            
ATOM     22  C7  ACD     1      29.360  21.880  21.520  1.00  0.00            
ATOM     23  H11 ACD     1      29.220  22.780  20.910  1.00  0.00            
ATOM     24  O6  ACD     1      28.760  22.080  22.790  1.00  0.00            
ATOM     25  C8  ACD     1      28.690  20.900  23.590  1.00  0.00            
ATOM     26  H12 ACD     1      27.930  20.210  23.200  1.00  0.00            
ATOM     27  C9  ACD     1      28.040  21.380  24.940  1.00  0.00            
ATOM     28  H13 ACD     1      27.070  21.850  24.730  1.00  0.00            
ATOM     29  H14 ACD     1      27.810  20.440  25.450  1.00  0.00            
ATOM     30  O7  ACD     1      28.940  22.260  25.690  1.00  0.00            
ATOM     31  H15 ACD     1      28.950  23.120  25.260  1.00  0.00            
ATOM     32  O8  ACD     1      28.680  20.800  20.880  1.00  0.00            
ATOM     33  C10 ACD     1      27.850  21.250  19.840  1.00  0.00            
ATOM     34  H16 ACD     1      27.630  22.320  19.810  1.00  0.00            
ATOM     35  C11 ACD     1      28.650  20.880  18.540  1.00  0.00            
ATOM     36  H17 ACD     1      28.960  19.830  18.590  1.00  0.00            
ATOM     37  O9  ACD     1      29.780  21.770  18.370  1.00  0.00            
ATOM     38  H18 ACD     1      30.360  21.500  19.090  1.00  0.00            
ATOM     39  C12 ACD     1      27.730  21.020  17.360  1.00  0.00            
ATOM     40  H19 ACD     1      27.570  22.090  17.200  1.00  0.00            
ATOM     41  O10 ACD     1      28.260  20.440  16.170  1.00  0.00            
ATOM     42  H20 ACD     1      27.890  19.570  16.020  1.00  0.00            
ATOM     43  C13 ACD     1      26.370  20.320  17.510  1.00  0.00            
ATOM     44  H21 ACD     1      25.760  20.740  16.700  1.00  0.00            
ATOM     45  O11 ACD     1      25.820  20.730  18.780  1.00  0.00            
ATOM     46  C14 ACD     1      26.560  20.460  19.970  1.00  0.00            
ATOM     47  H22 ACD     1      26.700  19.370  20.030  1.00  0.00            
ATOM     48  C15 ACD     1      25.740  21.080  21.080  1.00  0.00            
ATOM     49  H23 ACD     1      24.790  20.550  21.190  1.00  0.00            
ATOM     50  H24 ACD     1      26.280  20.800  22.000  1.00  0.00            
ATOM     51  O12 ACD     1      25.500  22.470  21.020  1.00  0.00            
ATOM     52  H25 ACD     1      25.060  22.570  20.170  1.00  0.00            
ATOM     53  O13 ACD     1      26.520  18.950  17.470  1.00  0.00            
ATOM     54  C16 ACD     1      25.600  18.190  16.640  1.00  0.00            
ATOM     55  H26 ACD     1      25.040  18.870  15.980  1.00  0.00            
ATOM     56  C17 ACD     1      26.620  17.470  15.820  1.00  0.00            
ATOM     57  H27 ACD     1      27.470  17.120  16.410  1.00  0.00            
ATOM     58  O14 ACD     1      27.030  18.310  14.720  1.00  0.00            
ATOM     59  H28 ACD     1      27.660  17.830  14.190  1.00  0.00            
ATOM     60  C18 ACD     1      26.010  16.220  15.230  1.00  0.00            
ATOM     61  H29 ACD     1      25.250  16.510  14.490  1.00  0.00            
ATOM     62  O15 ACD     1      27.000  15.490  14.530  1.00  0.00            
ATOM     63  H30 ACD     1      27.640  15.250  15.200  1.00  0.00            
ATOM     64  C19 ACD     1      25.410  15.390  16.330  1.00  0.00            
ATOM     65  H31 ACD     1      25.000  14.430  16.010  1.00  0.00            
ATOM     66  O16 ACD     1      24.310  16.140  16.840  1.00  0.00            
ATOM     67  C20 ACD     1      24.710  17.330  17.490  1.00  0.00            
ATOM     68  H32 ACD     1      25.320  16.960  18.330  1.00  0.00            
ATOM     69  C21 ACD     1      23.500  18.030  18.070  1.00  0.00            
ATOM     70  H33 ACD     1      23.080  18.700  17.310  1.00  0.00            
ATOM     71  H34 ACD     1      22.670  17.350  18.280  1.00  0.00            
ATOM     72  O17 ACD     1      23.850  18.690  19.280  1.00  0.00            
ATOM     73  H35 ACD     1      24.620  19.240  19.100  1.00  0.00            
ATOM     74  O18 ACD     1      26.390  15.140  17.340  1.00  0.00            
ATOM     75  C22 ACD     1      27.050  13.940  17.380  1.00  0.00            
ATOM     76  H36 ACD     1      26.970  13.490  16.390  1.00  0.00            
ATOM     77  C23 ACD     1      28.540  14.340  17.550  1.00  0.00            
ATOM     78  H37 ACD     1      28.450  15.120  18.310  1.00  0.00            
ATOM     79  O19 ACD     1      29.060  14.860  16.290  1.00  0.00            
ATOM     80  H38 ACD     1      29.980  15.120  16.350  1.00  0.00            
ATOM     81  C24 ACD     1      29.380  13.210  18.080  1.00  0.00            
ATOM     82  H39 ACD     1      29.690  12.560  17.250  1.00  0.00            
ATOM     83  O20 ACD     1      30.680  13.670  18.560  1.00  0.00            
ATOM     84  H40 ACD     1      30.600  13.560  19.510  1.00  0.00            
ATOM     85  C25 ACD     1      28.770  12.500  19.190  1.00  0.00            
ATOM     86  H41 ACD     1      29.480  11.710  19.480  1.00  0.00            
ATOM     87  O21 ACD     1      27.380  12.060  18.880  1.00  0.00            
ATOM     88  C26 ACD     1      26.500  13.100  18.500  1.00  0.00            
ATOM     89  H42 ACD     1      26.370  13.760  19.370  1.00  0.00            
ATOM     90  C27 ACD     1      25.170  12.490  18.200  1.00  0.00            
ATOM     91  H43 ACD     1      24.850  11.870  19.060  1.00  0.00            
ATOM     92  H44 ACD     1      24.380  13.240  18.050  1.00  0.00            
ATOM     93  O22 ACD     1      25.120  11.640  17.010  1.00  0.00            
ATOM     94  H45 ACD     1      24.270  11.200  16.920  1.00  0.00            
ATOM     95  O23 ACD     1      28.800  13.420  20.260  1.00  0.00            
ATOM     96  C28 ACD     1      29.150  12.900  21.560  1.00  0.00            
ATOM     97  H46 ACD     1      28.970  11.820  21.600  1.00  0.00            
ATOM     98  C29 ACD     1      28.200  13.430  22.720  1.00  0.00            
ATOM     99  H47 ACD     1      28.060  14.520  22.690  1.00  0.00            
ATOM    100  O24 ACD     1      28.790  13.050  23.990  1.00  0.00            
ATOM    101  C30 ACD     1      26.920  12.770  22.590  1.00  0.00            
ATOM    102  H48 ACD     1      26.550  12.980  21.580  1.00  0.00            
ATOM    103  H49 ACD     1      27.040  11.690  22.700  1.00  0.00            
ATOM    104  O25 ACD     1      25.960  13.270  23.460  1.00  0.00            
ATOM    105  H50 ACD     1      26.250  12.890  24.290  1.00  0.00            
ATOM    106  C31 ACD     1      30.590  13.100  21.860  1.00  0.00            
ATOM    107  H51 ACD     1      30.800  14.130  21.560  1.00  0.00            
ATOM    108  O26 ACD     1      31.270  12.150  20.970  1.00  0.00            
ATOM    109  H52 ACD     1      32.180  12.020  21.270  1.00  0.00            
ATOM    110  C32 ACD     1      31.000  12.830  23.350  1.00  0.00            
ATOM    111  H53 ACD     1      30.910  11.740  23.440  1.00  0.00            
ATOM    112  O27 ACD     1      32.340  13.340  23.500  1.00  0.00            
ATOM    113  H54 ACD     1      32.270  14.040  24.150  1.00  0.00            
ATOM    114  C33 ACD     1      30.100  13.530  24.300  1.00  0.00            
ATOM    115  H55 ACD     1      30.320  13.180  25.310  1.00  0.00            
ATOM    116  O28 ACD     1      30.070  14.940  24.060  1.00  0.00            
ATOM    117  C34 ACD     1      30.200  15.800  25.230  1.00  0.00            
ATOM    118  H56 ACD     1      30.240  15.240  26.180  1.00  0.00            
ATOM    119  C35 ACD     1      31.450  16.600  25.100  1.00  0.00            
ATOM    120  H57 ACD     1      31.550  16.850  24.040  1.00  0.00            
ATOM    121  O29 ACD     1      32.600  15.810  25.590  1.00  0.00            
ATOM    122  H58 ACD     1      33.100  16.220  26.300  1.00  0.00            
ATOM    123  C36 ACD     1      31.450  17.960  25.890  1.00  0.00            
ATOM    124  H59 ACD     1      31.390  17.730  26.960  1.00  0.00            
ATOM    125  O30 ACD     1      32.600  18.740  25.500  1.00  0.00            
ATOM    126  H60 ACD     1      33.210  18.670  26.240  1.00  0.00            
ATOM    127  O1  GE3     2      34.890  18.760  15.940  1.00  0.00            
ATOM    128  C1  GE3     2      34.160  18.750  16.910  1.00  0.00            
ATOM    129  C2  GE3     2      34.470  19.540  18.190  1.00  0.00            
ATOM    130  N1  GE3     2      34.590  18.670  19.410  1.00  0.00            
ATOM    131  C3  GE3     2      33.860  17.590  19.640  1.00  0.00            
ATOM    132  C4  GE3     2      34.310  16.610  20.740  1.00  0.00            
ATOM    133  C5  GE3     2      34.770  17.070  22.010  1.00  0.00            
ATOM    134  C6  GE3     2      35.270  16.160  22.960  1.00  0.00            
ATOM    135  C7  GE3     2      35.220  14.770  22.700  1.00  0.00            
ATOM    136  C8  GE3     2      34.790  14.370  21.440  1.00  0.00            
ATOM    137  C9  GE3     2      34.280  15.230  20.480  1.00  0.00            
ATOM    138  Cl1 GE3     2      33.680  14.540  19.030  1.00  0.00            
ATOM    139  C10 GE3     2      32.460  17.500  19.210  1.00  0.00            
ATOM    140  C11 GE3     2      31.420  17.180  20.080  1.00  0.00            
ATOM    141  C12 GE3     2      30.060  17.160  19.760  1.00  0.00            
ATOM    142  N2  GE3     2      29.020  16.830  20.770  1.00  0.00            
ATOM    143  O2  GE3     2      27.860  16.650  20.390  1.00  0.00            
ATOM    144  O3  GE3     2      29.310  17.080  21.930  1.00  0.00            
ATOM    145  C13 GE3     2      29.730  17.450  18.420  1.00  0.00            
ATOM    146  C14 GE3     2      30.720  17.800  17.470  1.00  0.00            
ATOM    147  C15 GE3     2      32.080  17.810  17.890  1.00  0.00            
ATOM    148  N3  GE3     2      32.960  18.080  16.810  1.00  0.00            
ATOM    149  H1  GE3     2      33.820  20.430  18.190  1.00  0.00            
ATOM    150  H2  GE3     2      35.400  20.100  18.080  1.00  0.00            
ATOM    151  H3  GE3     2      34.950  18.130  22.180  1.00  0.00            
ATOM    152  H4  GE3     2      35.710  16.550  23.870  1.00  0.00            
ATOM    153  H5  GE3     2      35.490  14.040  23.460  1.00  0.00            
ATOM    154  H6  GE3     2      34.690  13.320  21.180  1.00  0.00            
ATOM    155  H7  GE3     2      31.710  16.870  21.080  1.00  0.00            
ATOM    156  H8  GE3     2      28.690  17.560  18.110  1.00  0.00            
ATOM    157  H9  GE3     2      30.530  17.930  16.410  1.00  0.00            
ATOM    158  H10 GE3     2      32.830  17.580  15.930  1.00  0.00            
TER
ENDMDL
MODEL        1
ATOM      1  H1  ACD     1      34.490  19.060  32.990  1.00  0.00            
ATOM      2  O1  ACD     1      33.610  19.130  33.370  1.00  0.00            
ATOM      3  C1  ACD     1      32.960  17.930  33.100  1.00  0.00            
ATOM      4  H2  ACD     1      33.520  17.180  33.680  1.00  0.00            
ATOM      5  H3  ACD     1      33.160  17.550  32.090  1.00  0.00            
ATOM      6  C2  ACD     1      31.510  17.940  33.350  1.00  0.00            
ATOM      7  H4  ACD     1      30.980  17.260  32.670  1.00  0.00            
ATOM      8  O2  ACD     1      31.440  17.460  34.660  1.00  0.00            
ATOM      9  C3  ACD     1      30.150  17.430  35.290  1.00  0.00            
ATOM     10  H5  ACD     1      30.340  17.030  36.290  1.00  0.00            
ATOM     11  O3  ACD     1      29.230  16.790  34.510  1.00  0.00            
ATOM     12  C4  ACD     1      28.290  16.020  35.190  1.00  0.00            
ATOM     13  H6  ACD     1      28.260  16.240  36.270  1.00  0.00            
ATOM     14  C5  ACD     1      26.950  16.340  34.510  1.00  0.00            
ATOM     15  H7  ACD     1      27.180  16.160  33.460  1.00  0.00            
ATOM     16  O4  ACD     1      26.630  17.640  34.710  1.00  0.00            
ATOM     17  H8  ACD     1      25.800  17.820  34.260  1.00  0.00            
ATOM     18  C6  ACD     1      25.840  15.430  34.930  1.00  0.00            
ATOM     19  H9  ACD     1      25.680  15.500  36.020  1.00  0.00            
ATOM     20  O5  ACD     1      24.610  15.720  34.240  1.00  0.00            
ATOM     21  H10 ACD     1      24.780  15.290  33.400  1.00  0.00            
ATOM     22  C7  ACD     1      26.280  14.050  34.660  1.00  0.00            
ATOM     23  H11 ACD     1      25.440  13.360  34.810  1.00  0.00            
ATOM     24  O6  ACD     1      27.440  13.710  35.370  1.00  0.00            
ATOM     25  C8  ACD     1      28.620  14.500  35.010  1.00  0.00            
ATOM     26  H12 ACD     1      28.800  14.360  33.930  1.00  0.00            
ATOM     27  C9  ACD     1      29.860  13.990  35.770  1.00  0.00            
ATOM     28  H13 ACD     1      29.950  12.910  35.610  1.00  0.00            
ATOM     29  H14 ACD     1      30.700  14.460  35.250  1.00  0.00            
ATOM     30  O7  ACD     1      29.880  14.270  37.150  1.00  0.00            
ATOM     31  H15 ACD     1      30.780  14.570  37.300  1.00  0.00            
ATOM     32  O8  ACD     1      26.450  13.950  33.230  1.00  0.00            
ATOM     33  C10 ACD     1      26.060  12.790  32.540  1.00  0.00            
ATOM     34  H16 ACD     1      25.660  12.060  33.260  1.00  0.00            
ATOM     35  C11 ACD     1      25.010  13.180  31.500  1.00  0.00            
ATOM     36  H17 ACD     1      25.440  13.870  30.780  1.00  0.00            
ATOM     37  O9  ACD     1      23.870  13.750  32.230  1.00  0.00            
ATOM     38  H18 ACD     1      23.150  13.910  31.620  1.00  0.00            
ATOM     39  C12 ACD     1      24.750  12.040  30.540  1.00  0.00            
ATOM     40  H19 ACD     1      24.270  11.190  31.060  1.00  0.00            
ATOM     41  O10 ACD     1      23.870  12.490  29.470  1.00  0.00            
ATOM     42  H20 ACD     1      24.420  12.420  28.680  1.00  0.00            
ATOM     43  C13 ACD     1      26.030  11.550  29.970  1.00  0.00            
ATOM     44  H21 ACD     1      25.880  10.650  29.360  1.00  0.00            
ATOM     45  O11 ACD     1      26.860  11.130  31.020  1.00  0.00            
ATOM     46  C14 ACD     1      27.270  12.120  31.950  1.00  0.00            
ATOM     47  H22 ACD     1      27.880  12.850  31.390  1.00  0.00            
ATOM     48  C15 ACD     1      28.330  11.560  32.890  1.00  0.00            
ATOM     49  H23 ACD     1      28.640  12.290  33.650  1.00  0.00            
ATOM     50  H24 ACD     1      27.940  10.680  33.420  1.00  0.00            
ATOM     51  O12 ACD     1      29.450  11.190  32.100  1.00  0.00            
ATOM     52  H25 ACD     1      29.150  10.500  31.500  1.00  0.00            
ATOM     53  O13 ACD     1      26.580  12.500  29.030  1.00  0.00            
ATOM     54  C16 ACD     1      27.020  12.040  27.750  1.00  0.00            
ATOM     55  H26 ACD     1      26.960  10.940  27.690  1.00  0.00            
ATOM     56  C17 ACD     1      26.090  12.670  26.650  1.00  0.00            
ATOM     57  H27 ACD     1      25.890  13.740  26.740  1.00  0.00            
ATOM     58  O14 ACD     1      24.820  11.920  26.850  1.00  0.00            
ATOM     59  H28 ACD     1      24.590  11.150  26.320  1.00  0.00            
ATOM     60  C18 ACD     1      26.650  12.460  25.230  1.00  0.00            
ATOM     61  H29 ACD     1      26.770  11.370  25.110  1.00  0.00            
ATOM     62  O15 ACD     1      25.870  12.980  24.220  1.00  0.00            
ATOM     63  H30 ACD     1      26.500  13.340  23.590  1.00  0.00            
ATOM     64  C19 ACD     1      28.040  13.080  25.250  1.00  0.00            
ATOM     65  H31 ACD     1      28.480  13.050  24.240  1.00  0.00            
ATOM     66  O16 ACD     1      28.880  12.360  26.110  1.00  0.00            
ATOM     67  C20 ACD     1      28.480  12.500  27.530  1.00  0.00            
ATOM     68  H32 ACD     1      28.430  13.590  27.660  1.00  0.00            
ATOM     69  C21 ACD     1      29.520  12.000  28.520  1.00  0.00            
ATOM     70  H33 ACD     1      29.080  11.870  29.520  1.00  0.00            
ATOM     71  H34 ACD     1      29.810  10.970  28.260  1.00  0.00            
ATOM     72  O17 ACD     1      30.570  12.890  28.590  1.00  0.00            
ATOM     73  H35 ACD     1      30.260  13.530  29.240  1.00  0.00            
ATOM     74  O18 ACD     1      27.940  14.480  25.570  1.00  0.00            
ATOM     75  C22 ACD     1      28.910  15.410  25.080  1.00  0.00            
ATOM     76  H36 ACD     1      29.030  15.320  23.990  1.00  0.00            
ATOM     77  C23 ACD     1      28.200  16.770  25.320  1.00  0.00            
ATOM     78  H37 ACD     1      27.880  16.920  26.360  1.00  0.00            
ATOM     79  O19 ACD     1      27.130  16.980  24.380  1.00  0.00            
ATOM     80  H38 ACD     1      27.200  16.580  23.510  1.00  0.00            
ATOM     81  C24 ACD     1      29.150  17.930  25.020  1.00  0.00            
ATOM     82  H39 ACD     1      29.540  17.730  24.020  1.00  0.00            
ATOM     83  O20 ACD     1      28.590  19.270  25.230  1.00  0.00            
ATOM     84  H40 ACD     1      27.840  19.390  24.650  1.00  0.00            
ATOM     85  C25 ACD     1      30.320  17.770  25.970  1.00  0.00            
ATOM     86  H41 ACD     1      31.030  18.590  25.820  1.00  0.00            
ATOM     87  O21 ACD     1      31.020  16.600  25.640  1.00  0.00            
ATOM     88  C26 ACD     1      30.340  15.370  25.840  1.00  0.00            
ATOM     89  H42 ACD     1      30.150  15.140  26.900  1.00  0.00            
ATOM     90  C27 ACD     1      31.270  14.310  25.350  1.00  0.00            
ATOM     91  H43 ACD     1      32.270  14.350  25.800  1.00  0.00            
ATOM     92  H44 ACD     1      31.040  13.340  25.820  1.00  0.00            
ATOM     93  O22 ACD     1      31.270  14.160  23.890  1.00  0.00            
ATOM     94  H45 ACD     1      32.190  14.040  23.640  1.00  0.00            
ATOM     95  O23 ACD     1      29.940  17.720  27.430  1.00  0.00            
ATOM     96  C28 ACD     1      30.660  18.670  28.260  1.00  0.00            
ATOM     97  H46 ACD     1      31.450  19.190  27.710  1.00  0.00            
ATOM     98  C29 ACD     1      31.250  17.940  29.420  1.00  0.00            
ATOM     99  H47 ACD     1      30.470  17.290  29.840  1.00  0.00            
ATOM    100  O24 ACD     1      31.820  18.820  30.420  1.00  0.00            
ATOM    101  C30 ACD     1      32.350  17.040  28.950  1.00  0.00            
ATOM    102  H48 ACD     1      32.060  16.480  28.050  1.00  0.00            
ATOM    103  H49 ACD     1      33.150  17.730  28.630  1.00  0.00            
ATOM    104  O25 ACD     1      32.800  16.120  30.000  1.00  0.00            
ATOM    105  H50 ACD     1      33.540  15.710  29.540  1.00  0.00            
ATOM    106  C31 ACD     1      29.650  19.730  28.660  1.00  0.00            
ATOM    107  H51 ACD     1      28.780  19.290  29.170  1.00  0.00            
ATOM    108  O26 ACD     1      29.220  20.480  27.540  1.00  0.00            
ATOM    109  H52 ACD     1      29.310  19.910  26.770  1.00  0.00            
ATOM    110  C32 ACD     1      30.320  20.680  29.670  1.00  0.00            
ATOM    111  H53 ACD     1      31.090  21.180  29.060  1.00  0.00            
ATOM    112  O27 ACD     1      29.350  21.470  30.330  1.00  0.00            
ATOM    113  H54 ACD     1      29.260  21.120  31.220  1.00  0.00            
ATOM    114  C33 ACD     1      31.030  19.910  30.810  1.00  0.00            
ATOM    115  H55 ACD     1      31.710  20.590  31.330  1.00  0.00            
ATOM    116  O28 ACD     1      30.140  19.430  31.830  1.00  0.00            
ATOM    117  C34 ACD     1      30.700  19.320  33.190  1.00  0.00            
ATOM    118  H56 ACD     1      31.380  20.180  33.280  1.00  0.00            
ATOM    119  C35 ACD     1      29.460  19.560  34.150  1.00  0.00            
ATOM    120  H57 ACD     1      28.650  19.130  33.560  1.00  0.00            
ATOM    121  O29 ACD     1      29.130  20.930  34.360  1.00  0.00            
ATOM    122  H58 ACD     1      28.370  20.930  34.960  1.00  0.00            
ATOM    123  C36 ACD     1      29.650  18.920  35.490  1.00  0.00            
ATOM    124  H59 ACD     1      30.390  19.550  35.990  1.00  0.00            
ATOM    125  O30 ACD     1      28.490  18.960  36.210  1.00  0.00            
ATOM    126  H60 ACD     1      27.790  18.590  35.660  1.00  0.00            
ATOM    127  O1  GE3     2      24.420  21.780  28.640  1.00  0.00            
ATOM    128  C1  GE3     2      25.060  20.740  28.610  1.00  0.00            
ATOM    129  C2  GE3     2      25.610  20.130  27.310  1.00  0.00            
ATOM    130  N1  GE3     2      25.010  18.790  27.060  1.00  0.00            
ATOM    131  C3  GE3     2      25.070  17.780  27.890  1.00  0.00            
ATOM    132  C4  GE3     2      24.230  16.580  27.640  1.00  0.00            
ATOM    133  C5  GE3     2      24.180  16.080  26.300  1.00  0.00            
ATOM    134  C6  GE3     2      23.250  15.050  26.000  1.00  0.00            
ATOM    135  C7  GE3     2      22.420  14.460  26.950  1.00  0.00            
ATOM    136  C8  GE3     2      22.470  14.910  28.310  1.00  0.00            
ATOM    137  C9  GE3     2      23.400  15.960  28.670  1.00  0.00            
ATOM    138  Cl1 GE3     2      23.370  16.450  30.370  1.00  0.00            
ATOM    139  C10 GE3     2      25.990  17.760  29.070  1.00  0.00            
ATOM    140  C11 GE3     2      26.970  16.730  29.230  1.00  0.00            
ATOM    141  C12 GE3     2      27.790  16.740  30.360  1.00  0.00            
ATOM    142  N2  GE3     2      28.750  15.630  30.540  1.00  0.00            
ATOM    143  O2  GE3     2      28.940  15.210  31.620  1.00  0.00            
ATOM    144  O3  GE3     2      29.200  15.090  29.510  1.00  0.00            
ATOM    145  C13 GE3     2      27.690  17.750  31.240  1.00  0.00            
ATOM    146  C14 GE3     2      26.890  18.850  31.000  1.00  0.00            
ATOM    147  C15 GE3     2      25.990  18.840  29.920  1.00  0.00            
ATOM    148  N3  GE3     2      25.180  19.990  29.790  1.00  0.00            
ATOM    149  H1  GE3     2      26.710  20.110  27.290  1.00  0.00            
ATOM    150  H2  GE3     2      25.410  20.800  26.460  1.00  0.00            
ATOM    151  H3  GE3     2      24.860  16.490  25.570  1.00  0.00            
ATOM    152  H4  GE3     2      23.090  14.720  24.970  1.00  0.00            
ATOM    153  H5  GE3     2      21.810  13.620  26.620  1.00  0.00            
ATOM    154  H6  GE3     2      21.760  14.550  29.050  1.00  0.00            
ATOM    155  H7  GE3     2      26.930  15.800  28.670  1.00  0.00            
ATOM    156  H8  GE3     2      28.270  17.750  32.160  1.00  0.00            
ATOM    157  H9  GE3     2      26.880  19.660  31.720  1.00  0.00            
ATOM    158  H10 GE3     2      24.650  20.310  30.590  1.00  0.00            
TER
ENDMDL
MODEL        1
ATOM      1  H1  ACD     1      14.850  21.330  40.070  1.00  0.00            
ATOM      2  O1  ACD     1      15.140  20.670  39.440  1.00  0.00            
ATOM      3  C1  ACD     1      14.680  21.050  38.130  1.00  0.00            
ATOM      4  H2  ACD     1      14.800  22.140  38.090  1.00  0.00            
ATOM      5  H3  ACD     1      13.580  21.000  38.210  1.00  0.00            
ATOM      6  C2  ACD     1      15.190  20.420  36.900  1.00  0.00            
ATOM      7  H4  ACD     1      14.660  21.000  36.130  1.00  0.00            
ATOM      8  O2  ACD     1      16.640  20.690  36.730  1.00  0.00            
ATOM      9  C3  ACD     1      17.240  20.120  35.520  1.00  0.00            
ATOM     10  H5  ACD     1      18.280  20.490  35.480  1.00  0.00            
ATOM     11  O3  ACD     1      16.530  20.610  34.420  1.00  0.00            
ATOM     12  C4  ACD     1      17.130  21.630  33.620  1.00  0.00            
ATOM     13  H6  ACD     1      18.200  21.640  33.830  1.00  0.00            
ATOM     14  C5  ACD     1      16.910  21.270  32.180  1.00  0.00            
ATOM     15  H7  ACD     1      15.850  21.020  32.030  1.00  0.00            
ATOM     16  O4  ACD     1      17.820  20.220  31.840  1.00  0.00            
ATOM     17  H8  ACD     1      17.860  19.640  32.610  1.00  0.00            
ATOM     18  C6  ACD     1      17.100  22.500  31.220  1.00  0.00            
ATOM     19  H9  ACD     1      18.180  22.690  31.280  1.00  0.00            
ATOM     20  O5  ACD     1      16.620  22.220  29.890  1.00  0.00            
ATOM     21  H10 ACD     1      17.440  21.970  29.460  1.00  0.00            
ATOM     22  C7  ACD     1      16.260  23.670  31.760  1.00  0.00            
ATOM     23  H11 ACD     1      16.450  24.560  31.140  1.00  0.00            
ATOM     24  O6  ACD     1      16.830  23.980  32.980  1.00  0.00            
ATOM     25  C8  ACD     1      16.510  23.020  33.960  1.00  0.00            
ATOM     26  H12 ACD     1      15.410  22.960  33.990  1.00  0.00            
ATOM     27  C9  ACD     1      17.040  23.550  35.190  1.00  0.00            
ATOM     28  H13 ACD     1      16.560  24.510  35.410  1.00  0.00            
ATOM     29  H14 ACD     1      16.730  22.930  36.040  1.00  0.00            
ATOM     30  O7  ACD     1      18.460  23.810  35.230  1.00  0.00            
ATOM     31  H15 ACD     1      18.570  24.720  34.920  1.00  0.00            
ATOM     32  O8  ACD     1      14.910  23.410  31.790  1.00  0.00            
ATOM     33  C10 ACD     1      14.020  24.320  31.090  1.00  0.00            
ATOM     34  H16 ACD     1      14.540  25.240  30.780  1.00  0.00            
ATOM     35  C11 ACD     1      13.480  23.710  29.870  1.00  0.00            
ATOM     36  H17 ACD     1      13.030  22.720  30.020  1.00  0.00            
ATOM     37  O9  ACD     1      14.510  23.570  28.930  1.00  0.00            
ATOM     38  H18 ACD     1      15.110  22.950  29.350  1.00  0.00            
ATOM     39  C12 ACD     1      12.210  24.410  29.360  1.00  0.00            
ATOM     40  H19 ACD     1      12.590  25.360  28.960  1.00  0.00            
ATOM     41  O10 ACD     1      11.410  23.750  28.340  1.00  0.00            
ATOM     42  H20 ACD     1      10.500  23.980  28.540  1.00  0.00            
ATOM     43  C13 ACD     1      11.300  24.870  30.470  1.00  0.00            
ATOM     44  H21 ACD     1      10.520  25.440  29.950  1.00  0.00            
ATOM     45  O11 ACD     1      11.960  25.550  31.470  1.00  0.00            
ATOM     46  C14 ACD     1      13.000  24.820  32.120  1.00  0.00            
ATOM     47  H22 ACD     1      12.480  23.970  32.590  1.00  0.00            
ATOM     48  C15 ACD     1      13.540  25.670  33.320  1.00  0.00            
ATOM     49  H23 ACD     1      14.550  25.350  33.610  1.00  0.00            
ATOM     50  H24 ACD     1      13.630  26.690  32.920  1.00  0.00            
ATOM     51  O12 ACD     1      12.640  25.770  34.410  1.00  0.00            
ATOM     52  H25 ACD     1      11.840  26.160  34.040  1.00  0.00            
ATOM     53  O13 ACD     1      10.640  23.750  31.090  1.00  0.00            
ATOM     54  C16 ACD     1       9.260  23.980  31.430  1.00  0.00            
ATOM     55  H26 ACD     1       9.110  25.060  31.530  1.00  0.00            
ATOM     56  C17 ACD     1       8.470  23.420  30.190  1.00  0.00            
ATOM     57  H27 ACD     1       8.880  22.440  29.930  1.00  0.00            
ATOM     58  O14 ACD     1       8.660  24.220  29.050  1.00  0.00            
ATOM     59  H28 ACD     1       7.970  24.010  28.400  1.00  0.00            
ATOM     60  C18 ACD     1       7.050  23.290  30.600  1.00  0.00            
ATOM     61  H29 ACD     1       6.730  24.320  30.810  1.00  0.00            
ATOM     62  O15 ACD     1       6.220  22.790  29.580  1.00  0.00            
ATOM     63  H30 ACD     1       5.480  22.380  30.020  1.00  0.00            
ATOM     64  C19 ACD     1       6.990  22.340  31.850  1.00  0.00            
ATOM     65  H31 ACD     1       6.010  22.010  32.200  1.00  0.00            
ATOM     66  O16 ACD     1       7.630  23.030  32.900  1.00  0.00            
ATOM     67  C20 ACD     1       9.040  23.230  32.760  1.00  0.00            
ATOM     68  H32 ACD     1       9.500  22.240  32.710  1.00  0.00            
ATOM     69  C21 ACD     1       9.670  23.980  33.920  1.00  0.00            
ATOM     70  H33 ACD     1      10.750  23.870  33.790  1.00  0.00            
ATOM     71  H34 ACD     1       9.370  25.030  33.800  1.00  0.00            
ATOM     72  O17 ACD     1       9.270  23.440  35.170  1.00  0.00            
ATOM     73  H35 ACD     1       9.910  22.740  35.320  1.00  0.00            
ATOM     74  O18 ACD     1       7.670  21.110  31.550  1.00  0.00            
ATOM     75  C22 ACD     1       7.420  19.880  32.270  1.00  0.00            
ATOM     76  H36 ACD     1       6.490  19.390  31.970  1.00  0.00            
ATOM     77  C23 ACD     1       8.500  18.940  31.850  1.00  0.00            
ATOM     78  H37 ACD     1       9.380  19.570  32.030  1.00  0.00            
ATOM     79  O19 ACD     1       8.440  18.710  30.470  1.00  0.00            
ATOM     80  H38 ACD     1       8.100  19.410  29.920  1.00  0.00            
ATOM     81  C24 ACD     1       8.540  17.650  32.640  1.00  0.00            
ATOM     82  H39 ACD     1       7.610  17.130  32.370  1.00  0.00            
ATOM     83  O20 ACD     1       9.680  16.870  32.380  1.00  0.00            
ATOM     84  H40 ACD     1      10.190  17.030  33.170  1.00  0.00            
ATOM     85  C25 ACD     1       8.530  17.950  34.100  1.00  0.00            
ATOM     86  H41 ACD     1       8.540  17.050  34.730  1.00  0.00            
ATOM     87  O21 ACD     1       7.450  18.760  34.440  1.00  0.00            
ATOM     88  C26 ACD     1       7.420  20.080  33.780  1.00  0.00            
ATOM     89  H42 ACD     1       8.340  20.640  34.020  1.00  0.00            
ATOM     90  C27 ACD     1       6.190  20.710  34.410  1.00  0.00            
ATOM     91  H43 ACD     1       6.140  21.740  34.060  1.00  0.00            
ATOM     92  H44 ACD     1       5.360  20.090  34.050  1.00  0.00            
ATOM     93  O22 ACD     1       6.280  20.780  35.800  1.00  0.00            
ATOM     94  H45 ACD     1       6.390  19.890  36.140  1.00  0.00            
ATOM     95  O23 ACD     1       9.770  18.670  34.470  1.00  0.00            
ATOM     96  C28 ACD     1      10.350  18.270  35.720  1.00  0.00            
ATOM     97  H46 ACD     1       9.590  17.960  36.460  1.00  0.00            
ATOM     98  C29 ACD     1      10.960  19.510  36.340  1.00  0.00            
ATOM     99  H47 ACD     1      11.640  19.840  35.550  1.00  0.00            
ATOM    100  O24 ACD     1      11.670  19.300  37.580  1.00  0.00            
ATOM    101  C30 ACD     1       9.900  20.540  36.660  1.00  0.00            
ATOM    102  H48 ACD     1       9.330  20.740  35.740  1.00  0.00            
ATOM    103  H49 ACD     1       9.220  20.220  37.460  1.00  0.00            
ATOM    104  O25 ACD     1      10.590  21.680  37.000  1.00  0.00            
ATOM    105  H50 ACD     1      11.020  21.550  37.850  1.00  0.00            
ATOM    106  C31 ACD     1      11.450  17.150  35.580  1.00  0.00            
ATOM    107  H51 ACD     1      12.120  17.550  34.810  1.00  0.00            
ATOM    108  O26 ACD     1      10.870  15.930  35.080  1.00  0.00            
ATOM    109  H52 ACD     1      11.580  15.310  34.890  1.00  0.00            
ATOM    110  C32 ACD     1      12.110  16.990  36.920  1.00  0.00            
ATOM    111  H53 ACD     1      11.340  16.530  37.550  1.00  0.00            
ATOM    112  O27 ACD     1      13.260  16.120  36.910  1.00  0.00            
ATOM    113  H54 ACD     1      14.040  16.610  36.630  1.00  0.00            
ATOM    114  C33 ACD     1      12.660  18.270  37.470  1.00  0.00            
ATOM    115  H55 ACD     1      13.090  18.050  38.450  1.00  0.00            
ATOM    116  O28 ACD     1      13.570  18.760  36.570  1.00  0.00            
ATOM    117  C34 ACD     1      14.970  18.910  36.840  1.00  0.00            
ATOM    118  H56 ACD     1      15.330  18.440  37.760  1.00  0.00            
ATOM    119  C35 ACD     1      15.710  18.120  35.670  1.00  0.00            
ATOM    120  H57 ACD     1      15.230  18.500  34.750  1.00  0.00            
ATOM    121  O29 ACD     1      15.640  16.750  35.890  1.00  0.00            
ATOM    122  H58 ACD     1      16.360  16.380  35.360  1.00  0.00            
ATOM    123  C36 ACD     1      17.170  18.550  35.570  1.00  0.00            
ATOM    124  H59 ACD     1      17.630  18.200  36.500  1.00  0.00            
ATOM    125  O30 ACD     1      17.880  18.030  34.400  1.00  0.00            
ATOM    126  H60 ACD     1      18.750  18.440  34.330  1.00  0.00            
ATOM    127  O1  GE3     2      14.160  18.100  26.190  1.00  0.00            
ATOM    128  C1  GE3     2      14.350  18.490  27.290  1.00  0.00            
ATOM    129  C2  GE3     2      15.730  18.910  27.890  1.00  0.00            
ATOM    130  N1  GE3     2      16.140  18.140  29.100  1.00  0.00            
ATOM    131  C3  GE3     2      15.300  17.970  30.030  1.00  0.00            
ATOM    132  C4  GE3     2      15.590  16.820  30.970  1.00  0.00            
ATOM    133  C5  GE3     2      16.780  16.790  31.760  1.00  0.00            
ATOM    134  C6  GE3     2      17.040  15.640  32.520  1.00  0.00            
ATOM    135  C7  GE3     2      16.160  14.520  32.570  1.00  0.00            
ATOM    136  C8  GE3     2      14.920  14.600  31.880  1.00  0.00            
ATOM    137  C9  GE3     2      14.680  15.760  31.080  1.00  0.00            
ATOM    138  Cl1 GE3     2      13.090  15.790  30.360  1.00  0.00            
ATOM    139  C10 GE3     2      14.120  18.850  30.350  1.00  0.00            
ATOM    140  C11 GE3     2      13.930  19.350  31.670  1.00  0.00            
ATOM    141  C12 GE3     2      12.790  20.150  31.910  1.00  0.00            
ATOM    142  N2  GE3     2      12.690  20.880  33.230  1.00  0.00            
ATOM    143  O2  GE3     2      11.660  21.460  33.620  1.00  0.00            
ATOM    144  O3  GE3     2      13.760  21.200  33.750  1.00  0.00            
ATOM    145  C13 GE3     2      11.790  20.350  30.940  1.00  0.00            
ATOM    146  C14 GE3     2      11.960  19.780  29.670  1.00  0.00            
ATOM    147  C15 GE3     2      13.140  19.050  29.370  1.00  0.00            
ATOM    148  N3  GE3     2      13.260  18.470  28.090  1.00  0.00            
ATOM    149  H1  GE3     2      15.660  19.960  28.210  1.00  0.00            
ATOM    150  H2  GE3     2      16.390  18.840  27.020  1.00  0.00            
ATOM    151  H3  GE3     2      17.490  17.610  31.670  1.00  0.00            
ATOM    152  H4  GE3     2      17.920  15.460  33.130  1.00  0.00            
ATOM    153  H5  GE3     2      16.390  13.630  33.150  1.00  0.00            
ATOM    154  H6  GE3     2      14.210  13.790  31.740  1.00  0.00            
ATOM    155  H7  GE3     2      14.770  19.290  32.350  1.00  0.00            
ATOM    156  H8  GE3     2      10.930  20.990  31.090  1.00  0.00            
ATOM    157  H9  GE3     2      11.190  19.890  28.910  1.00  0.00            
ATOM    158  H10 GE3     2      12.480  17.980  27.660  1.00  0.00            
TER
ENDMDL
MODEL        1
ATOM      1  H1  ACD     1      37.170  19.150  35.690  1.00  0.00            
ATOM      2  O1  ACD     1      37.190  19.470  34.780  1.00  0.00            
ATOM      3  C1  ACD     1      36.540  18.450  33.910  1.00  0.00            
ATOM      4  H2  ACD     1      37.030  17.480  34.020  1.00  0.00            
ATOM      5  H3  ACD     1      36.680  18.880  32.910  1.00  0.00            
ATOM      6  C2  ACD     1      35.000  18.340  34.050  1.00  0.00            
ATOM      7  H4  ACD     1      34.560  17.590  33.380  1.00  0.00            
ATOM      8  O2  ACD     1      34.980  17.770  35.310  1.00  0.00            
ATOM      9  C3  ACD     1      33.690  17.680  35.860  1.00  0.00            
ATOM     10  H5  ACD     1      33.660  17.100  36.790  1.00  0.00            
ATOM     11  O3  ACD     1      32.760  16.950  34.960  1.00  0.00            
ATOM     12  C4  ACD     1      32.200  15.720  35.370  1.00  0.00            
ATOM     13  H6  ACD     1      32.060  15.550  36.450  1.00  0.00            
ATOM     14  C5  ACD     1      30.800  15.630  34.770  1.00  0.00            
ATOM     15  H7  ACD     1      30.910  15.870  33.710  1.00  0.00            
ATOM     16  O4  ACD     1      30.030  16.580  35.510  1.00  0.00            
ATOM     17  H8  ACD     1      29.180  16.700  35.070  1.00  0.00            
ATOM     18  C6  ACD     1      30.180  14.240  34.770  1.00  0.00            
ATOM     19  H9  ACD     1      29.980  13.940  35.810  1.00  0.00            
ATOM     20  O5  ACD     1      29.050  14.130  33.930  1.00  0.00            
ATOM     21  H10 ACD     1      29.320  13.730  33.100  1.00  0.00            
ATOM     22  C7  ACD     1      31.220  13.240  34.220  1.00  0.00            
ATOM     23  H11 ACD     1      30.680  12.320  34.460  1.00  0.00            
ATOM     24  O6  ACD     1      32.470  13.310  34.940  1.00  0.00            
ATOM     25  C8  ACD     1      33.140  14.560  35.010  1.00  0.00            
ATOM     26  H12 ACD     1      33.530  14.890  34.040  1.00  0.00            
ATOM     27  C9  ACD     1      34.290  14.410  35.900  1.00  0.00            
ATOM     28  H13 ACD     1      34.990  13.620  35.620  1.00  0.00            
ATOM     29  H14 ACD     1      34.940  15.290  35.860  1.00  0.00            
ATOM     30  O7  ACD     1      33.890  14.170  37.250  1.00  0.00            
ATOM     31  H15 ACD     1      33.670  13.230  37.200  1.00  0.00            
ATOM     32  O8  ACD     1      31.490  13.450  32.810  1.00  0.00            
ATOM     33  C10 ACD     1      31.400  12.270  32.030  1.00  0.00            
ATOM     34  H16 ACD     1      31.390  11.340  32.620  1.00  0.00            
ATOM     35  C11 ACD     1      30.260  12.360  31.050  1.00  0.00            
ATOM     36  H17 ACD     1      30.480  13.270  30.490  1.00  0.00            
ATOM     37  O9  ACD     1      28.900  12.490  31.750  1.00  0.00            
ATOM     38  H18 ACD     1      28.340  12.120  31.060  1.00  0.00            
ATOM     39  C12 ACD     1      30.330  11.100  30.140  1.00  0.00            
ATOM     40  H19 ACD     1      30.390  10.220  30.790  1.00  0.00            
ATOM     41  O10 ACD     1      29.230  11.160  29.230  1.00  0.00            
ATOM     42  H20 ACD     1      29.680  11.640  28.530  1.00  0.00            
ATOM     43  C13 ACD     1      31.650  11.050  29.380  1.00  0.00            
ATOM     44  H21 ACD     1      31.770  10.130  28.790  1.00  0.00            
ATOM     45  O11 ACD     1      32.710  11.040  30.290  1.00  0.00            
ATOM     46  C14 ACD     1      32.670  12.110  31.200  1.00  0.00            
ATOM     47  H22 ACD     1      32.910  13.040  30.670  1.00  0.00            
ATOM     48  C15 ACD     1      33.920  11.890  32.080  1.00  0.00            
ATOM     49  H23 ACD     1      33.960  12.590  32.930  1.00  0.00            
ATOM     50  H24 ACD     1      33.970  10.880  32.510  1.00  0.00            
ATOM     51  O12 ACD     1      35.130  12.110  31.370  1.00  0.00            
ATOM     52  H25 ACD     1      35.830  12.040  32.030  1.00  0.00            
ATOM     53  O13 ACD     1      31.720  12.210  28.620  1.00  0.00            
ATOM     54  C16 ACD     1      31.930  12.090  27.230  1.00  0.00            
ATOM     55  H26 ACD     1      32.030  11.050  26.910  1.00  0.00            
ATOM     56  C17 ACD     1      30.650  12.790  26.570  1.00  0.00            
ATOM     57  H27 ACD     1      30.360  13.620  27.220  1.00  0.00            
ATOM     58  O14 ACD     1      29.610  11.780  26.360  1.00  0.00            
ATOM     59  H28 ACD     1      28.850  12.130  25.880  1.00  0.00            
ATOM     60  C18 ACD     1      31.020  13.350  25.170  1.00  0.00            
ATOM     61  H29 ACD     1      31.230  12.460  24.570  1.00  0.00            
ATOM     62  O15 ACD     1      30.060  14.290  24.690  1.00  0.00            
ATOM     63  H30 ACD     1      30.320  15.140  25.070  1.00  0.00            
ATOM     64  C19 ACD     1      32.260  14.200  25.330  1.00  0.00            
ATOM     65  H31 ACD     1      32.580  14.670  24.390  1.00  0.00            
ATOM     66  O16 ACD     1      33.360  13.390  25.730  1.00  0.00            
ATOM     67  C20 ACD     1      33.210  12.810  27.030  1.00  0.00            
ATOM     68  H32 ACD     1      33.310  13.520  27.860  1.00  0.00            
ATOM     69  C21 ACD     1      34.390  11.820  27.290  1.00  0.00            
ATOM     70  H33 ACD     1      34.290  11.370  28.290  1.00  0.00            
ATOM     71  H34 ACD     1      34.300  11.000  26.570  1.00  0.00            
ATOM     72  O17 ACD     1      35.670  12.400  27.180  1.00  0.00            
ATOM     73  H35 ACD     1      35.700  13.220  27.690  1.00  0.00            
ATOM     74  O18 ACD     1      32.020  15.290  26.200  1.00  0.00            
ATOM     75  C22 ACD     1      32.480  16.610  25.870  1.00  0.00            
ATOM     76  H36 ACD     1      32.660  16.730  24.790  1.00  0.00            
ATOM     77  C23 ACD     1      31.460  17.560  26.360  1.00  0.00            
ATOM     78  H37 ACD     1      31.300  17.280  27.410  1.00  0.00            
ATOM     79  O19 ACD     1      30.280  17.240  25.690  1.00  0.00            
ATOM     80  H38 ACD     1      29.830  18.000  25.330  1.00  0.00            
ATOM     81  C24 ACD     1      31.830  18.950  26.370  1.00  0.00            
ATOM     82  H39 ACD     1      31.870  19.340  25.340  1.00  0.00            
ATOM     83  O20 ACD     1      30.990  19.840  27.070  1.00  0.00            
ATOM     84  H40 ACD     1      30.250  19.930  26.470  1.00  0.00            
ATOM     85  C25 ACD     1      33.170  19.100  27.020  1.00  0.00            
ATOM     86  H41 ACD     1      33.520  20.140  26.960  1.00  0.00            
ATOM     87  O21 ACD     1      34.150  18.290  26.370  1.00  0.00            
ATOM     88  C26 ACD     1      33.890  16.890  26.540  1.00  0.00            
ATOM     89  H42 ACD     1      33.810  16.600  27.590  1.00  0.00            
ATOM     90  C27 ACD     1      35.010  16.040  25.870  1.00  0.00            
ATOM     91  H43 ACD     1      36.000  16.320  26.250  1.00  0.00            
ATOM     92  H44 ACD     1      34.900  14.960  26.020  1.00  0.00            
ATOM     93  O22 ACD     1      35.060  16.200  24.430  1.00  0.00            
ATOM     94  H45 ACD     1      35.660  15.550  24.060  1.00  0.00            
ATOM     95  O23 ACD     1      33.130  18.830  28.420  1.00  0.00            
ATOM     96  C28 ACD     1      33.860  19.660  29.230  1.00  0.00            
ATOM     97  H46 ACD     1      34.620  20.200  28.660  1.00  0.00            
ATOM     98  C29 ACD     1      34.610  18.840  30.300  1.00  0.00            
ATOM     99  H47 ACD     1      33.980  18.200  30.940  1.00  0.00            
ATOM    100  O24 ACD     1      35.410  19.840  31.040  1.00  0.00            
ATOM    101  C30 ACD     1      35.600  17.830  29.620  1.00  0.00            
ATOM    102  H48 ACD     1      34.940  17.120  29.100  1.00  0.00            
ATOM    103  H49 ACD     1      36.260  18.280  28.860  1.00  0.00            
ATOM    104  O25 ACD     1      36.320  17.120  30.570  1.00  0.00            
ATOM    105  H50 ACD     1      36.970  17.760  30.860  1.00  0.00            
ATOM    106  C31 ACD     1      32.940  20.710  29.850  1.00  0.00            
ATOM    107  H51 ACD     1      32.140  20.330  30.490  1.00  0.00            
ATOM    108  O26 ACD     1      32.320  21.500  28.800  1.00  0.00            
ATOM    109  H52 ACD     1      31.820  20.950  28.190  1.00  0.00            
ATOM    110  C32 ACD     1      33.820  21.600  30.740  1.00  0.00            
ATOM    111  H53 ACD     1      34.460  22.150  30.040  1.00  0.00            
ATOM    112  O27 ACD     1      33.050  22.510  31.390  1.00  0.00            
ATOM    113  H54 ACD     1      32.350  22.090  31.880  1.00  0.00            
ATOM    114  C33 ACD     1      34.590  20.740  31.790  1.00  0.00            
ATOM    115  H55 ACD     1      35.350  21.360  32.270  1.00  0.00            
ATOM    116  O28 ACD     1      33.770  20.050  32.670  1.00  0.00            
ATOM    117  C34 ACD     1      34.280  19.730  33.990  1.00  0.00            
ATOM    118  H56 ACD     1      34.850  20.540  34.460  1.00  0.00            
ATOM    119  C35 ACD     1      32.970  19.830  34.760  1.00  0.00            
ATOM    120  H57 ACD     1      32.260  19.080  34.370  1.00  0.00            
ATOM    121  O29 ACD     1      32.460  21.130  34.850  1.00  0.00            
ATOM    122  H58 ACD     1      32.050  21.320  34.000  1.00  0.00            
ATOM    123  C36 ACD     1      33.120  19.110  36.100  1.00  0.00            
ATOM    124  H59 ACD     1      33.750  19.630  36.830  1.00  0.00            
ATOM    125  O30 ACD     1      31.920  18.930  36.840  1.00  0.00            
ATOM    126  H60 ACD     1      31.490  18.210  36.370  1.00  0.00            
ATOM    127  O1  GE3     2      26.440  20.570  31.000  1.00  0.00            
ATOM    128  C1  GE3     2      27.310  19.740  30.630  1.00  0.00            
ATOM    129  C2  GE3     2      27.580  19.370  29.150  1.00  0.00            
ATOM    130  N1  GE3     2      27.320  17.990  28.850  1.00  0.00            
ATOM    131  C3  GE3     2      27.850  16.950  29.450  1.00  0.00            
ATOM    132  C4  GE3     2      27.690  15.640  28.730  1.00  0.00            
ATOM    133  C5  GE3     2      27.730  15.520  27.290  1.00  0.00            
ATOM    134  C6  GE3     2      27.520  14.270  26.650  1.00  0.00            
ATOM    135  C7  GE3     2      27.090  13.160  27.480  1.00  0.00            
ATOM    136  C8  GE3     2      27.110  13.320  28.890  1.00  0.00            
ATOM    137  C9  GE3     2      27.290  14.560  29.550  1.00  0.00            
ATOM    138  Cl1 GE3     2      26.900  14.750  31.280  1.00  0.00            
ATOM    139  C10 GE3     2      29.060  17.110  30.390  1.00  0.00            
ATOM    140  C11 GE3     2      30.210  16.420  30.040  1.00  0.00            
ATOM    141  C12 GE3     2      31.420  16.600  30.790  1.00  0.00            
ATOM    142  N2  GE3     2      32.630  15.740  30.630  1.00  0.00            
ATOM    143  O2  GE3     2      33.580  15.790  31.400  1.00  0.00            
ATOM    144  O3  GE3     2      32.810  15.270  29.500  1.00  0.00            
ATOM    145  C13 GE3     2      31.360  17.630  31.770  1.00  0.00            
ATOM    146  C14 GE3     2      30.180  18.340  32.070  1.00  0.00            
ATOM    147  C15 GE3     2      29.010  18.140  31.380  1.00  0.00            
ATOM    148  N3  GE3     2      27.900  18.980  31.580  1.00  0.00            
ATOM    149  H1  GE3     2      28.640  19.600  28.940  1.00  0.00            
ATOM    150  H2  GE3     2      26.990  20.030  28.500  1.00  0.00            
ATOM    151  H3  GE3     2      28.010  16.420  26.760  1.00  0.00            
ATOM    152  H4  GE3     2      27.560  14.220  25.570  1.00  0.00            
ATOM    153  H5  GE3     2      26.810  12.190  27.070  1.00  0.00            
ATOM    154  H6  GE3     2      26.710  12.490  29.460  1.00  0.00            
ATOM    155  H7  GE3     2      30.240  15.660  29.270  1.00  0.00            
ATOM    156  H8  GE3     2      32.210  17.790  32.430  1.00  0.00            
ATOM    157  H9  GE3     2      30.100  19.040  32.890  1.00  0.00            
ATOM    158  H10 GE3     2      27.710  19.130  32.570  1.00  0.00            
TER
ENDMDL
MODEL        1
ATOM      1  H1  ACD     1      18.390  25.590   2.980  1.00  0.00            
ATOM      2  O1  ACD     1      19.020  25.550   3.700  1.00  0.00            
ATOM      3  C1  ACD     1      18.140  26.010   4.710  1.00  0.00            
ATOM      4  H2  ACD     1      17.160  25.510   4.670  1.00  0.00            
ATOM      5  H3  ACD     1      17.970  27.080   4.600  1.00  0.00            
ATOM      6  C2  ACD     1      18.720  25.810   6.120  1.00  0.00            
ATOM      7  H4  ACD     1      17.900  26.080   6.810  1.00  0.00            
ATOM      8  O2  ACD     1      18.920  24.390   6.420  1.00  0.00            
ATOM      9  C3  ACD     1      19.580  24.030   7.610  1.00  0.00            
ATOM     10  H5  ACD     1      19.700  22.940   7.610  1.00  0.00            
ATOM     11  O3  ACD     1      18.800  24.430   8.670  1.00  0.00            
ATOM     12  C4  ACD     1      17.960  23.410   9.180  1.00  0.00            
ATOM     13  H6  ACD     1      17.960  22.500   8.560  1.00  0.00            
ATOM     14  C5  ACD     1      18.570  23.210  10.550  1.00  0.00            
ATOM     15  H7  ACD     1      18.500  24.160  11.090  1.00  0.00            
ATOM     16  O4  ACD     1      19.920  22.730  10.530  1.00  0.00            
ATOM     17  H8  ACD     1      20.450  23.300   9.960  1.00  0.00            
ATOM     18  C6  ACD     1      17.740  22.210  11.310  1.00  0.00            
ATOM     19  H9  ACD     1      17.740  21.280  10.740  1.00  0.00            
ATOM     20  O5  ACD     1      18.230  22.080  12.680  1.00  0.00            
ATOM     21  H10 ACD     1      19.140  21.830  12.500  1.00  0.00            
ATOM     22  C7  ACD     1      16.320  22.680  11.410  1.00  0.00            
ATOM     23  H11 ACD     1      15.710  21.970  11.980  1.00  0.00            
ATOM     24  O6  ACD     1      15.820  22.810  10.050  1.00  0.00            
ATOM     25  C8  ACD     1      16.490  23.850   9.260  1.00  0.00            
ATOM     26  H12 ACD     1      16.520  24.790   9.830  1.00  0.00            
ATOM     27  C9  ACD     1      15.850  23.940   7.850  1.00  0.00            
ATOM     28  H13 ACD     1      16.180  24.840   7.330  1.00  0.00            
ATOM     29  H14 ACD     1      16.070  23.080   7.200  1.00  0.00            
ATOM     30  O7  ACD     1      14.450  24.130   8.050  1.00  0.00            
ATOM     31  H15 ACD     1      14.250  23.580   8.820  1.00  0.00            
ATOM     32  O8  ACD     1      16.120  23.960  11.990  1.00  0.00            
ATOM     33  C10 ACD     1      15.420  24.060  13.180  1.00  0.00            
ATOM     34  H16 ACD     1      14.910  23.170  13.550  1.00  0.00            
ATOM     35  C11 ACD     1      16.470  24.400  14.290  1.00  0.00            
ATOM     36  H17 ACD     1      17.190  25.050  13.780  1.00  0.00            
ATOM     37  O9  ACD     1      17.070  23.230  14.880  1.00  0.00            
ATOM     38  H18 ACD     1      17.660  22.820  14.240  1.00  0.00            
ATOM     39  C12 ACD     1      15.890  25.220  15.390  1.00  0.00            
ATOM     40  H19 ACD     1      15.220  24.560  15.970  1.00  0.00            
ATOM     41  O10 ACD     1      16.930  25.910  16.140  1.00  0.00            
ATOM     42  H20 ACD     1      17.440  25.170  16.480  1.00  0.00            
ATOM     43  C13 ACD     1      15.080  26.360  14.880  1.00  0.00            
ATOM     44  H21 ACD     1      14.630  26.910  15.710  1.00  0.00            
ATOM     45  O11 ACD     1      13.970  25.870  14.080  1.00  0.00            
ATOM     46  C14 ACD     1      14.440  25.180  12.890  1.00  0.00            
ATOM     47  H22 ACD     1      14.900  25.980  12.300  1.00  0.00            
ATOM     48  C15 ACD     1      13.240  24.720  12.130  1.00  0.00            
ATOM     49  H23 ACD     1      13.550  24.250  11.180  1.00  0.00            
ATOM     50  H24 ACD     1      12.640  24.000  12.690  1.00  0.00            
ATOM     51  O12 ACD     1      12.420  25.880  11.700  1.00  0.00            
ATOM     52  H25 ACD     1      13.020  26.440  11.220  1.00  0.00            
ATOM     53  O13 ACD     1      15.950  27.200  14.090  1.00  0.00            
ATOM     54  C16 ACD     1      15.900  28.590  14.350  1.00  0.00            
ATOM     55  H26 ACD     1      15.630  28.810  15.390  1.00  0.00            
ATOM     56  C17 ACD     1      17.400  28.920  14.410  1.00  0.00            
ATOM     57  H27 ACD     1      17.960  28.620  13.510  1.00  0.00            
ATOM     58  O14 ACD     1      17.930  28.280  15.650  1.00  0.00            
ATOM     59  H28 ACD     1      17.490  27.450  15.860  1.00  0.00            
ATOM     60  C18 ACD     1      17.640  30.440  14.570  1.00  0.00            
ATOM     61  H29 ACD     1      17.230  30.740  15.540  1.00  0.00            
ATOM     62  O15 ACD     1      19.020  30.760  14.470  1.00  0.00            
ATOM     63  H30 ACD     1      19.460  30.050  14.940  1.00  0.00            
ATOM     64  C19 ACD     1      16.860  31.140  13.400  1.00  0.00            
ATOM     65  H31 ACD     1      16.940  32.230  13.480  1.00  0.00            
ATOM     66  O16 ACD     1      15.490  30.790  13.430  1.00  0.00            
ATOM     67  C20 ACD     1      15.150  29.400  13.270  1.00  0.00            
ATOM     68  H32 ACD     1      15.470  28.990  12.300  1.00  0.00            
ATOM     69  C21 ACD     1      13.620  29.260  13.320  1.00  0.00            
ATOM     70  H33 ACD     1      13.230  29.770  12.430  1.00  0.00            
ATOM     71  H34 ACD     1      13.430  28.190  13.170  1.00  0.00            
ATOM     72  O17 ACD     1      12.930  29.850  14.450  1.00  0.00            
ATOM     73  H35 ACD     1      12.010  29.580  14.400  1.00  0.00            
ATOM     74  O18 ACD     1      17.420  30.750  12.140  1.00  0.00            
ATOM     75  C22 ACD     1      17.550  31.770  11.270  1.00  0.00            
ATOM     76  H36 ACD     1      16.780  32.500  11.580  1.00  0.00            
ATOM     77  C23 ACD     1      18.980  32.330  11.250  1.00  0.00            
ATOM     78  H37 ACD     1      19.700  31.560  10.960  1.00  0.00            
ATOM     79  O19 ACD     1      19.490  32.900  12.460  1.00  0.00            
ATOM     80  H38 ACD     1      19.390  32.260  13.170  1.00  0.00            
ATOM     81  C24 ACD     1      19.100  33.370  10.100  1.00  0.00            
ATOM     82  H39 ACD     1      18.390  34.200  10.260  1.00  0.00            
ATOM     83  O20 ACD     1      20.440  33.930  10.020  1.00  0.00            
ATOM     84  H40 ACD     1      21.000  33.150   9.970  1.00  0.00            
ATOM     85  C25 ACD     1      18.640  32.770   8.760  1.00  0.00            
ATOM     86  H41 ACD     1      18.540  33.600   8.050  1.00  0.00            
ATOM     87  O21 ACD     1      17.380  32.290   8.970  1.00  0.00            
ATOM     88  C26 ACD     1      17.130  31.250   9.900  1.00  0.00            
ATOM     89  H42 ACD     1      17.640  30.320   9.620  1.00  0.00            
ATOM     90  C27 ACD     1      15.600  31.120   9.810  1.00  0.00            
ATOM     91  H43 ACD     1      15.390  30.280  10.480  1.00  0.00            
ATOM     92  H44 ACD     1      15.060  32.020  10.140  1.00  0.00            
ATOM     93  O22 ACD     1      15.050  30.710   8.520  1.00  0.00            
ATOM     94  H45 ACD     1      14.110  30.660   8.710  1.00  0.00            
ATOM     95  O23 ACD     1      19.640  31.870   8.220  1.00  0.00            
ATOM     96  C28 ACD     1      19.700  31.440   6.830  1.00  0.00            
ATOM     97  H46 ACD     1      19.820  32.340   6.220  1.00  0.00            
ATOM     98  C29 ACD     1      18.380  30.660   6.420  1.00  0.00            
ATOM     99  H47 ACD     1      17.980  30.110   7.290  1.00  0.00            
ATOM    100  O24 ACD     1      18.600  29.800   5.350  1.00  0.00            
ATOM    101  C30 ACD     1      17.220  31.510   5.990  1.00  0.00            
ATOM    102  H48 ACD     1      17.080  32.420   6.590  1.00  0.00            
ATOM    103  H49 ACD     1      17.420  31.940   5.000  1.00  0.00            
ATOM    104  O25 ACD     1      16.070  30.650   5.970  1.00  0.00            
ATOM    105  H50 ACD     1      15.800  30.430   6.860  1.00  0.00            
ATOM    106  C31 ACD     1      21.020  30.600   6.700  1.00  0.00            
ATOM    107  H51 ACD     1      20.990  29.890   7.530  1.00  0.00            
ATOM    108  O26 ACD     1      22.210  31.460   6.710  1.00  0.00            
ATOM    109  H52 ACD     1      22.220  31.860   7.580  1.00  0.00            
ATOM    110  C32 ACD     1      20.990  29.690   5.450  1.00  0.00            
ATOM    111  H53 ACD     1      21.070  30.380   4.600  1.00  0.00            
ATOM    112  O27 ACD     1      22.040  28.700   5.490  1.00  0.00            
ATOM    113  H54 ACD     1      22.010  28.280   6.350  1.00  0.00            
ATOM    114  C33 ACD     1      19.660  28.870   5.360  1.00  0.00            
ATOM    115  H55 ACD     1      19.660  28.270   4.450  1.00  0.00            
ATOM    116  O28 ACD     1      19.480  28.030   6.510  1.00  0.00            
ATOM    117  C34 ACD     1      19.920  26.660   6.380  1.00  0.00            
ATOM    118  H56 ACD     1      20.700  26.500   5.620  1.00  0.00            
ATOM    119  C35 ACD     1      20.610  26.280   7.640  1.00  0.00            
ATOM    120  H57 ACD     1      19.960  26.630   8.450  1.00  0.00            
ATOM    121  O29 ACD     1      21.860  26.970   7.810  1.00  0.00            
ATOM    122  H58 ACD     1      22.160  26.770   8.700  1.00  0.00            
ATOM    123  C36 ACD     1      20.940  24.720   7.680  1.00  0.00            
ATOM    124  H59 ACD     1      21.470  24.620   6.720  1.00  0.00            
ATOM    125  O30 ACD     1      21.630  24.350   8.870  1.00  0.00            
ATOM    126  H60 ACD     1      22.540  24.100   8.640  1.00  0.00            
ATOM    127  O1  GE3     2      24.320  29.140  13.670  1.00  0.00            
ATOM    128  C1  GE3     2      23.150  29.040  13.470  1.00  0.00            
ATOM    129  C2  GE3     2      22.090  29.100  14.570  1.00  0.00            
ATOM    130  N1  GE3     2      21.370  27.870  14.760  1.00  0.00            
ATOM    131  C3  GE3     2      21.120  27.100  13.760  1.00  0.00            
ATOM    132  C4  GE3     2      21.080  25.690  13.960  1.00  0.00            
ATOM    133  C5  GE3     2      20.370  25.180  15.060  1.00  0.00            
ATOM    134  C6  GE3     2      20.350  23.810  15.340  1.00  0.00            
ATOM    135  C7  GE3     2      21.070  22.980  14.490  1.00  0.00            
ATOM    136  C8  GE3     2      21.750  23.460  13.400  1.00  0.00            
ATOM    137  C9  GE3     2      21.800  24.830  13.090  1.00  0.00            
ATOM    138  Cl1 GE3     2      22.760  25.270  11.750  1.00  0.00            
ATOM    139  C10 GE3     2      20.680  27.750  12.500  1.00  0.00            
ATOM    140  C11 GE3     2      19.450  27.390  11.920  1.00  0.00            
ATOM    141  C12 GE3     2      19.040  27.920  10.740  1.00  0.00            
ATOM    142  N2  GE3     2      17.780  27.460  10.140  1.00  0.00            
ATOM    143  O2  GE3     2      16.870  27.020  10.850  1.00  0.00            
ATOM    144  O3  GE3     2      17.620  27.810   8.950  1.00  0.00            
ATOM    145  C13 GE3     2      19.860  28.840  10.040  1.00  0.00            
ATOM    146  C14 GE3     2      21.220  29.090  10.500  1.00  0.00            
ATOM    147  C15 GE3     2      21.560  28.570  11.720  1.00  0.00            
ATOM    148  N3  GE3     2      22.820  28.880  12.210  1.00  0.00            
ATOM    149  H1  GE3     2      21.390  29.890  14.270  1.00  0.00            
ATOM    150  H2  GE3     2      22.510  29.460  15.510  1.00  0.00            
ATOM    151  H3  GE3     2      19.810  25.940  15.600  1.00  0.00            
ATOM    152  H4  GE3     2      19.920  23.460  16.270  1.00  0.00            
ATOM    153  H5  GE3     2      21.160  21.930  14.730  1.00  0.00            
ATOM    154  H6  GE3     2      22.340  22.800  12.760  1.00  0.00            
ATOM    155  H7  GE3     2      18.690  26.710  12.310  1.00  0.00            
ATOM    156  H8  GE3     2      19.540  29.100   9.040  1.00  0.00            
ATOM    157  H9  GE3     2      21.880  29.670   9.860  1.00  0.00            
ATOM    158  H10 GE3     2      23.530  28.930  11.490  1.00  0.00            
TER
ENDMDL
MODEL        1
ATOM      1  H1  ACD     1      21.280  14.660  33.020  1.00  0.00            
ATOM      2  O1  ACD     1      21.810  14.080  32.470  1.00  0.00            
ATOM      3  C1  ACD     1      22.780  14.880  31.730  1.00  0.00            
ATOM      4  H2  ACD     1      23.590  14.140  31.660  1.00  0.00            
ATOM      5  H3  ACD     1      22.920  15.850  32.230  1.00  0.00            
ATOM      6  C2  ACD     1      22.290  15.280  30.340  1.00  0.00            
ATOM      7  H4  ACD     1      21.660  14.430  30.050  1.00  0.00            
ATOM      8  O2  ACD     1      21.540  16.450  30.410  1.00  0.00            
ATOM      9  C3  ACD     1      20.900  16.890  29.300  1.00  0.00            
ATOM     10  H5  ACD     1      20.310  17.800  29.450  1.00  0.00            
ATOM     11  O3  ACD     1      20.140  15.850  28.790  1.00  0.00            
ATOM     12  C4  ACD     1      18.740  16.100  28.970  1.00  0.00            
ATOM     13  H6  ACD     1      18.590  16.940  29.670  1.00  0.00            
ATOM     14  C5  ACD     1      18.200  16.480  27.600  1.00  0.00            
ATOM     15  H7  ACD     1      18.600  15.690  26.950  1.00  0.00            
ATOM     16  O4  ACD     1      18.750  17.800  27.280  1.00  0.00            
ATOM     17  H8  ACD     1      19.710  17.760  27.300  1.00  0.00            
ATOM     18  C6  ACD     1      16.690  16.550  27.600  1.00  0.00            
ATOM     19  H9  ACD     1      16.430  17.430  28.200  1.00  0.00            
ATOM     20  O5  ACD     1      16.350  16.600  26.180  1.00  0.00            
ATOM     21  H10 ACD     1      16.200  15.680  25.940  1.00  0.00            
ATOM     22  C7  ACD     1      16.020  15.360  28.360  1.00  0.00            
ATOM     23  H11 ACD     1      14.980  15.590  28.610  1.00  0.00            
ATOM     24  O6  ACD     1      16.700  15.080  29.570  1.00  0.00            
ATOM     25  C8  ACD     1      18.040  14.830  29.450  1.00  0.00            
ATOM     26  H12 ACD     1      18.240  14.010  28.740  1.00  0.00            
ATOM     27  C9  ACD     1      18.540  14.390  30.790  1.00  0.00            
ATOM     28  H13 ACD     1      17.920  13.570  31.180  1.00  0.00            
ATOM     29  H14 ACD     1      19.470  13.820  30.640  1.00  0.00            
ATOM     30  O7  ACD     1      18.700  15.420  31.740  1.00  0.00            
ATOM     31  H15 ACD     1      19.570  15.770  31.520  1.00  0.00            
ATOM     32  O8  ACD     1      16.100  14.250  27.500  1.00  0.00            
ATOM     33  C10 ACD     1      14.920  13.390  27.590  1.00  0.00            
ATOM     34  H16 ACD     1      14.040  13.880  28.030  1.00  0.00            
ATOM     35  C11 ACD     1      14.760  12.940  26.070  1.00  0.00            
ATOM     36  H17 ACD     1      15.810  12.860  25.770  1.00  0.00            
ATOM     37  O9  ACD     1      14.320  14.040  25.270  1.00  0.00            
ATOM     38  H18 ACD     1      13.470  14.310  25.630  1.00  0.00            
ATOM     39  C12 ACD     1      14.140  11.560  25.850  1.00  0.00            
ATOM     40  H19 ACD     1      13.120  11.630  26.260  1.00  0.00            
ATOM     41  O10 ACD     1      14.220  11.090  24.540  1.00  0.00            
ATOM     42  H20 ACD     1      15.160  10.910  24.420  1.00  0.00            
ATOM     43  C13 ACD     1      14.920  10.560  26.740  1.00  0.00            
ATOM     44  H21 ACD     1      14.460   9.600  26.510  1.00  0.00            
ATOM     45  O11 ACD     1      14.670  10.860  28.130  1.00  0.00            
ATOM     46  C14 ACD     1      15.280  12.100  28.460  1.00  0.00            
ATOM     47  H22 ACD     1      16.360  11.940  28.330  1.00  0.00            
ATOM     48  C15 ACD     1      14.990  12.380  29.920  1.00  0.00            
ATOM     49  H23 ACD     1      15.320  11.480  30.440  1.00  0.00            
ATOM     50  H24 ACD     1      15.640  13.140  30.360  1.00  0.00            
ATOM     51  O12 ACD     1      13.590  12.640  30.240  1.00  0.00            
ATOM     52  H25 ACD     1      13.070  11.840  30.290  1.00  0.00            
ATOM     53  O13 ACD     1      16.340  10.580  26.420  1.00  0.00            
ATOM     54  C16 ACD     1      16.920   9.500  25.850  1.00  0.00            
ATOM     55  H26 ACD     1      16.250   8.880  25.250  1.00  0.00            
ATOM     56  C17 ACD     1      17.790  10.210  24.800  1.00  0.00            
ATOM     57  H27 ACD     1      18.280  10.980  25.410  1.00  0.00            
ATOM     58  O14 ACD     1      17.040  10.870  23.800  1.00  0.00            
ATOM     59  H28 ACD     1      17.520  11.280  23.080  1.00  0.00            
ATOM     60  C18 ACD     1      18.950   9.270  24.380  1.00  0.00            
ATOM     61  H29 ACD     1      18.530   8.560  23.660  1.00  0.00            
ATOM     62  O15 ACD     1      19.940  10.010  23.710  1.00  0.00            
ATOM     63  H30 ACD     1      19.570  10.240  22.850  1.00  0.00            
ATOM     64  C19 ACD     1      19.570   8.530  25.560  1.00  0.00            
ATOM     65  H31 ACD     1      20.240   7.850  25.030  1.00  0.00            
ATOM     66  O16 ACD     1      18.610   7.820  26.330  1.00  0.00            
ATOM     67  C20 ACD     1      17.550   8.690  26.960  1.00  0.00            
ATOM     68  H32 ACD     1      17.960   9.300  27.780  1.00  0.00            
ATOM     69  C21 ACD     1      16.590   7.850  27.740  1.00  0.00            
ATOM     70  H33 ACD     1      17.260   7.140  28.260  1.00  0.00            
ATOM     71  H34 ACD     1      16.060   8.300  28.580  1.00  0.00            
ATOM     72  O17 ACD     1      15.630   7.120  26.910  1.00  0.00            
ATOM     73  H35 ACD     1      16.170   6.520  26.380  1.00  0.00            
ATOM     74  O18 ACD     1      20.340   9.290  26.430  1.00  0.00            
ATOM     75  C22 ACD     1      21.580   8.660  26.890  1.00  0.00            
ATOM     76  H36 ACD     1      21.630   7.570  26.790  1.00  0.00            
ATOM     77  C23 ACD     1      22.740   9.120  25.970  1.00  0.00            
ATOM     78  H37 ACD     1      22.670  10.210  25.980  1.00  0.00            
ATOM     79  O19 ACD     1      22.520   8.660  24.610  1.00  0.00            
ATOM     80  H38 ACD     1      21.730   9.100  24.260  1.00  0.00            
ATOM     81  C24 ACD     1      24.020   8.640  26.610  1.00  0.00            
ATOM     82  H39 ACD     1      24.050   7.580  26.340  1.00  0.00            
ATOM     83  O20 ACD     1      25.130   9.240  25.860  1.00  0.00            
ATOM     84  H40 ACD     1      25.010   8.990  24.940  1.00  0.00            
ATOM     85  C25 ACD     1      24.200   9.000  28.080  1.00  0.00            
ATOM     86  H41 ACD     1      25.140   8.610  28.480  1.00  0.00            
ATOM     87  O21 ACD     1      23.100   8.340  28.740  1.00  0.00            
ATOM     88  C26 ACD     1      21.840   8.830  28.390  1.00  0.00            
ATOM     89  H42 ACD     1      21.880   9.920  28.530  1.00  0.00            
ATOM     90  C27 ACD     1      20.810   8.320  29.350  1.00  0.00            
ATOM     91  H43 ACD     1      20.880   8.850  30.310  1.00  0.00            
ATOM     92  H44 ACD     1      19.890   8.740  28.930  1.00  0.00            
ATOM     93  O22 ACD     1      20.750   6.930  29.320  1.00  0.00            
ATOM     94  H45 ACD     1      19.920   6.680  29.750  1.00  0.00            
ATOM     95  O23 ACD     1      24.060  10.430  28.250  1.00  0.00            
ATOM     96  C28 ACD     1      25.190  11.180  28.810  1.00  0.00            
ATOM     97  H46 ACD     1      25.980  10.440  28.990  1.00  0.00            
ATOM     98  C29 ACD     1      24.690  11.790  30.100  1.00  0.00            
ATOM     99  H47 ACD     1      23.650  12.060  29.880  1.00  0.00            
ATOM    100  O24 ACD     1      25.420  12.940  30.430  1.00  0.00            
ATOM    101  C30 ACD     1      24.640  10.830  31.280  1.00  0.00            
ATOM    102  H48 ACD     1      24.180  11.330  32.140  1.00  0.00            
ATOM    103  H49 ACD     1      23.940  10.040  30.970  1.00  0.00            
ATOM    104  O25 ACD     1      25.930  10.340  31.610  1.00  0.00            
ATOM    105  H50 ACD     1      26.240   9.860  30.830  1.00  0.00            
ATOM    106  C31 ACD     1      25.520  12.170  27.730  1.00  0.00            
ATOM    107  H51 ACD     1      24.590  12.340  27.180  1.00  0.00            
ATOM    108  O26 ACD     1      26.450  11.540  26.840  1.00  0.00            
ATOM    109  H52 ACD     1      25.970  10.740  26.600  1.00  0.00            
ATOM    110  C32 ACD     1      26.090  13.510  28.190  1.00  0.00            
ATOM    111  H53 ACD     1      27.080  13.360  28.660  1.00  0.00            
ATOM    112  O27 ACD     1      26.080  14.610  27.250  1.00  0.00            
ATOM    113  H54 ACD     1      26.790  14.380  26.640  1.00  0.00            
ATOM    114  C33 ACD     1      25.330  13.990  29.470  1.00  0.00            
ATOM    115  H55 ACD     1      25.770  14.890  29.920  1.00  0.00            
ATOM    116  O28 ACD     1      23.970  14.250  29.050  1.00  0.00            
ATOM    117  C34 ACD     1      23.450  15.470  29.350  1.00  0.00            
ATOM    118  H56 ACD     1      24.240  16.130  29.730  1.00  0.00            
ATOM    119  C35 ACD     1      22.930  15.990  28.020  1.00  0.00            
ATOM    120  H57 ACD     1      22.310  15.270  27.480  1.00  0.00            
ATOM    121  O29 ACD     1      23.980  16.460  27.200  1.00  0.00            
ATOM    122  H58 ACD     1      24.670  15.790  27.130  1.00  0.00            
ATOM    123  C36 ACD     1      22.070  17.270  28.380  1.00  0.00            
ATOM    124  H59 ACD     1      22.710  18.010  28.880  1.00  0.00            
ATOM    125  O30 ACD     1      21.460  17.830  27.250  1.00  0.00            
ATOM    126  H60 ACD     1      22.180  18.130  26.690  1.00  0.00            
ATOM    127  O1  GE3     2      19.100  16.490  21.180  1.00  0.00            
ATOM    128  C1  GE3     2      19.530  16.250  22.300  1.00  0.00            
ATOM    129  C2  GE3     2      20.690  16.980  23.130  1.00  0.00            
ATOM    130  N1  GE3     2      21.970  16.210  23.060  1.00  0.00            
ATOM    131  C3  GE3     2      21.970  15.030  23.590  1.00  0.00            
ATOM    132  C4  GE3     2      23.270  14.260  23.450  1.00  0.00            
ATOM    133  C5  GE3     2      24.430  14.890  24.000  1.00  0.00            
ATOM    134  C6  GE3     2      25.630  14.190  23.910  1.00  0.00            
ATOM    135  C7  GE3     2      25.740  12.900  23.400  1.00  0.00            
ATOM    136  C8  GE3     2      24.550  12.210  23.040  1.00  0.00            
ATOM    137  C9  GE3     2      23.330  12.920  23.070  1.00  0.00            
ATOM    138  Cl1 GE3     2      21.930  12.080  22.570  1.00  0.00            
ATOM    139  C10 GE3     2      20.820  14.460  24.440  1.00  0.00            
ATOM    140  C11 GE3     2      21.200  13.850  25.700  1.00  0.00            
ATOM    141  C12 GE3     2      20.300  13.270  26.630  1.00  0.00            
ATOM    142  N2  GE3     2      20.670  12.540  27.860  1.00  0.00            
ATOM    143  O2  GE3     2      21.850  12.630  28.170  1.00  0.00            
ATOM    144  O3  GE3     2      19.740  12.300  28.600  1.00  0.00            
ATOM    145  C13 GE3     2      18.980  13.120  26.130  1.00  0.00            
ATOM    146  C14 GE3     2      18.540  13.890  25.000  1.00  0.00            
ATOM    147  C15 GE3     2      19.430  14.540  24.180  1.00  0.00            
ATOM    148  N3  GE3     2      19.000  15.110  22.920  1.00  0.00            
ATOM    149  H1  GE3     2      20.420  17.160  24.180  1.00  0.00            
ATOM    150  H2  GE3     2      20.850  17.970  22.690  1.00  0.00            
ATOM    151  H3  GE3     2      24.360  15.890  24.420  1.00  0.00            
ATOM    152  H4  GE3     2      26.540  14.590  24.350  1.00  0.00            
ATOM    153  H5  GE3     2      26.720  12.450  23.440  1.00  0.00            
ATOM    154  H6  GE3     2      24.520  11.230  22.590  1.00  0.00            
ATOM    155  H7  GE3     2      22.260  13.850  25.970  1.00  0.00            
ATOM    156  H8  GE3     2      18.240  12.550  26.680  1.00  0.00            
ATOM    157  H9  GE3     2      17.490  13.880  24.750  1.00  0.00            
ATOM    158  H10 GE3     2      18.170  14.700  22.510  1.00  0.00            
TER
ENDMDL
MODEL        1
ATOM      1  H1  ACD     1       9.500  17.240  36.650  1.00  0.00            
ATOM      2  O1  ACD     1       9.910  17.380  37.510  1.00  0.00            
ATOM      3  C1  ACD     1      11.320  17.780  37.280  1.00  0.00            
ATOM      4  H2  ACD     1      11.980  17.580  38.130  1.00  0.00            
ATOM      5  H3  ACD     1      11.510  18.840  37.070  1.00  0.00            
ATOM      6  C2  ACD     1      11.960  17.080  36.120  1.00  0.00            
ATOM      7  H4  ACD     1      11.830  15.990  36.250  1.00  0.00            
ATOM      8  O2  ACD     1      11.340  17.610  34.980  1.00  0.00            
ATOM      9  C3  ACD     1      11.820  17.000  33.780  1.00  0.00            
ATOM     10  H5  ACD     1      11.290  17.490  32.960  1.00  0.00            
ATOM     11  O3  ACD     1      11.420  15.590  33.640  1.00  0.00            
ATOM     12  C4  ACD     1      10.280  15.300  32.910  1.00  0.00            
ATOM     13  H6  ACD     1       9.750  16.230  32.680  1.00  0.00            
ATOM     14  C5  ACD     1      10.740  14.640  31.670  1.00  0.00            
ATOM     15  H7  ACD     1      11.280  13.720  31.930  1.00  0.00            
ATOM     16  O4  ACD     1      11.560  15.590  30.930  1.00  0.00            
ATOM     17  H8  ACD     1      11.630  15.310  30.010  1.00  0.00            
ATOM     18  C6  ACD     1       9.560  14.160  30.840  1.00  0.00            
ATOM     19  H9  ACD     1       9.010  15.050  30.530  1.00  0.00            
ATOM     20  O5  ACD     1      10.010  13.470  29.730  1.00  0.00            
ATOM     21  H10 ACD     1      10.530  12.680  29.940  1.00  0.00            
ATOM     22  C7  ACD     1       8.730  13.170  31.660  1.00  0.00            
ATOM     23  H11 ACD     1       7.820  12.890  31.110  1.00  0.00            
ATOM     24  O6  ACD     1       8.390  13.880  32.880  1.00  0.00            
ATOM     25  C8  ACD     1       9.390  14.360  33.760  1.00  0.00            
ATOM     26  H12 ACD     1       9.940  13.530  34.210  1.00  0.00            
ATOM     27  C9  ACD     1       8.830  15.100  34.930  1.00  0.00            
ATOM     28  H13 ACD     1       9.720  15.460  35.470  1.00  0.00            
ATOM     29  H14 ACD     1       8.220  15.880  34.460  1.00  0.00            
ATOM     30  O7  ACD     1       7.920  14.340  35.710  1.00  0.00            
ATOM     31  H15 ACD     1       7.230  13.940  35.170  1.00  0.00            
ATOM     32  O8  ACD     1       9.430  12.030  31.990  1.00  0.00            
ATOM     33  C10 ACD     1       8.750  10.790  32.280  1.00  0.00            
ATOM     34  H16 ACD     1       8.130  10.450  31.450  1.00  0.00            
ATOM     35  C11 ACD     1       9.900   9.780  32.320  1.00  0.00            
ATOM     36  H17 ACD     1      10.760  10.130  32.900  1.00  0.00            
ATOM     37  O9  ACD     1      10.430   9.510  31.070  1.00  0.00            
ATOM     38  H18 ACD     1      10.490  10.310  30.540  1.00  0.00            
ATOM     39  C12 ACD     1       9.490   8.480  33.110  1.00  0.00            
ATOM     40  H19 ACD     1       8.720   7.950  32.530  1.00  0.00            
ATOM     41  O10 ACD     1      10.640   7.720  33.440  1.00  0.00            
ATOM     42  H20 ACD     1      10.930   8.320  34.140  1.00  0.00            
ATOM     43  C13 ACD     1       8.900   8.830  34.480  1.00  0.00            
ATOM     44  H21 ACD     1       8.620   7.890  34.960  1.00  0.00            
ATOM     45  O11 ACD     1       7.680   9.520  34.220  1.00  0.00            
ATOM     46  C14 ACD     1       7.880  10.790  33.650  1.00  0.00            
ATOM     47  H22 ACD     1       8.340  11.530  34.310  1.00  0.00            
ATOM     48  C15 ACD     1       6.470  11.230  33.320  1.00  0.00            
ATOM     49  H23 ACD     1       6.390  12.140  32.720  1.00  0.00            
ATOM     50  H24 ACD     1       6.070  10.470  32.630  1.00  0.00            
ATOM     51  O12 ACD     1       5.670  11.350  34.510  1.00  0.00            
ATOM     52  H25 ACD     1       5.920  10.620  35.090  1.00  0.00            
ATOM     53  O13 ACD     1       9.840   9.640  35.240  1.00  0.00            
ATOM     54  C16 ACD     1      10.110   9.140  36.570  1.00  0.00            
ATOM     55  H26 ACD     1       9.480   8.280  36.810  1.00  0.00            
ATOM     56  C17 ACD     1      11.620   8.800  36.790  1.00  0.00            
ATOM     57  H27 ACD     1      12.200   9.670  36.460  1.00  0.00            
ATOM     58  O14 ACD     1      12.020   7.570  36.060  1.00  0.00            
ATOM     59  H28 ACD     1      12.720   7.230  36.620  1.00  0.00            
ATOM     60  C18 ACD     1      11.900   8.610  38.270  1.00  0.00            
ATOM     61  H29 ACD     1      11.270   7.770  38.600  1.00  0.00            
ATOM     62  O15 ACD     1      13.260   8.260  38.590  1.00  0.00            
ATOM     63  H30 ACD     1      13.470   8.690  39.420  1.00  0.00            
ATOM     64  C19 ACD     1      11.460   9.820  39.040  1.00  0.00            
ATOM     65  H31 ACD     1      11.670   9.600  40.100  1.00  0.00            
ATOM     66  O16 ACD     1      10.050  10.100  38.840  1.00  0.00            
ATOM     67  C20 ACD     1       9.720  10.350  37.520  1.00  0.00            
ATOM     68  H32 ACD     1      10.270  11.210  37.110  1.00  0.00            
ATOM     69  C21 ACD     1       8.200  10.610  37.480  1.00  0.00            
ATOM     70  H33 ACD     1       7.780  10.670  36.460  1.00  0.00            
ATOM     71  H34 ACD     1       7.790   9.680  37.900  1.00  0.00            
ATOM     72  O17 ACD     1       7.860  11.810  38.160  1.00  0.00            
ATOM     73  H35 ACD     1       6.950  11.630  38.430  1.00  0.00            
ATOM     74  O18 ACD     1      12.290  10.900  38.710  1.00  0.00            
ATOM     75  C22 ACD     1      12.470  11.790  39.740  1.00  0.00            
ATOM     76  H36 ACD     1      11.720  11.640  40.530  1.00  0.00            
ATOM     77  C23 ACD     1      13.870  11.440  40.330  1.00  0.00            
ATOM     78  H37 ACD     1      14.500  11.580  39.450  1.00  0.00            
ATOM     79  O19 ACD     1      14.050  10.080  40.750  1.00  0.00            
ATOM     80  H38 ACD     1      14.780  10.140  41.370  1.00  0.00            
ATOM     81  C24 ACD     1      14.250  12.520  41.440  1.00  0.00            
ATOM     82  H39 ACD     1      13.600  12.340  42.300  1.00  0.00            
ATOM     83  O20 ACD     1      15.650  12.480  41.890  1.00  0.00            
ATOM     84  H40 ACD     1      16.230  12.830  41.220  1.00  0.00            
ATOM     85  C25 ACD     1      13.910  13.960  41.130  1.00  0.00            
ATOM     86  H41 ACD     1      13.860  14.590  42.020  1.00  0.00            
ATOM     87  O21 ACD     1      12.620  14.050  40.450  1.00  0.00            
ATOM     88  C26 ACD     1      12.370  13.190  39.280  1.00  0.00            
ATOM     89  H42 ACD     1      13.200  13.470  38.610  1.00  0.00            
ATOM     90  C27 ACD     1      10.960  13.510  38.660  1.00  0.00            
ATOM     91  H43 ACD     1      10.810  14.580  38.490  1.00  0.00            
ATOM     92  H44 ACD     1      10.850  12.980  37.700  1.00  0.00            
ATOM     93  O22 ACD     1       9.820  13.160  39.510  1.00  0.00            
ATOM     94  H45 ACD     1       9.130  12.780  38.960  1.00  0.00            
ATOM     95  O23 ACD     1      15.000  14.560  40.320  1.00  0.00            
ATOM     96  C28 ACD     1      15.170  15.970  40.190  1.00  0.00            
ATOM     97  H46 ACD     1      15.710  16.290  41.090  1.00  0.00            
ATOM     98  C29 ACD     1      13.830  16.680  39.840  1.00  0.00            
ATOM     99  H47 ACD     1      13.210  16.030  39.210  1.00  0.00            
ATOM    100  O24 ACD     1      14.130  17.980  39.210  1.00  0.00            
ATOM    101  C30 ACD     1      12.970  17.080  41.010  1.00  0.00            
ATOM    102  H48 ACD     1      12.030  17.570  40.730  1.00  0.00            
ATOM    103  H49 ACD     1      12.730  16.160  41.560  1.00  0.00            
ATOM    104  O25 ACD     1      13.740  17.880  41.940  1.00  0.00            
ATOM    105  H50 ACD     1      13.190  18.300  42.610  1.00  0.00            
ATOM    106  C31 ACD     1      16.140  16.010  39.010  1.00  0.00            
ATOM    107  H51 ACD     1      15.870  15.360  38.170  1.00  0.00            
ATOM    108  O26 ACD     1      17.460  15.610  39.450  1.00  0.00            
ATOM    109  H52 ACD     1      18.060  16.360  39.410  1.00  0.00            
ATOM    110  C32 ACD     1      16.190  17.390  38.380  1.00  0.00            
ATOM    111  H53 ACD     1      16.560  18.100  39.120  1.00  0.00            
ATOM    112  O27 ACD     1      16.840  17.420  37.090  1.00  0.00            
ATOM    113  H54 ACD     1      16.120  17.360  36.460  1.00  0.00            
ATOM    114  C33 ACD     1      14.810  17.820  37.970  1.00  0.00            
ATOM    115  H55 ACD     1      14.790  18.780  37.440  1.00  0.00            
ATOM    116  O28 ACD     1      14.110  16.810  37.160  1.00  0.00            
ATOM    117  C34 ACD     1      13.450  17.330  35.980  1.00  0.00            
ATOM    118  H56 ACD     1      13.610  18.410  35.900  1.00  0.00            
ATOM    119  C35 ACD     1      14.070  16.630  34.780  1.00  0.00            
ATOM    120  H57 ACD     1      13.930  15.550  34.890  1.00  0.00            
ATOM    121  O29 ACD     1      15.490  16.940  34.760  1.00  0.00            
ATOM    122  H58 ACD     1      15.950  16.240  34.290  1.00  0.00            
ATOM    123  C36 ACD     1      13.370  17.100  33.550  1.00  0.00            
ATOM    124  H59 ACD     1      13.620  18.140  33.340  1.00  0.00            
ATOM    125  O30 ACD     1      13.740  16.320  32.420  1.00  0.00            
ATOM    126  H60 ACD     1      12.910  15.910  32.150  1.00  0.00            
ATOM    127  O1  GE3     2      19.130   9.290  38.010  1.00  0.00            
ATOM    128  C1  GE3     2      17.980   9.540  37.780  1.00  0.00            
ATOM    129  C2  GE3     2      16.800   8.650  38.000  1.00  0.00            
ATOM    130  N1  GE3     2      16.260   8.160  36.690  1.00  0.00            
ATOM    131  C3  GE3     2      15.870   9.010  35.790  1.00  0.00            
ATOM    132  C4  GE3     2      15.750   8.500  34.410  1.00  0.00            
ATOM    133  C5  GE3     2      15.040   7.330  34.090  1.00  0.00            
ATOM    134  C6  GE3     2      15.090   6.690  32.830  1.00  0.00            
ATOM    135  C7  GE3     2      15.890   7.270  31.880  1.00  0.00            
ATOM    136  C8  GE3     2      16.570   8.520  32.100  1.00  0.00            
ATOM    137  C9  GE3     2      16.550   9.060  33.380  1.00  0.00            
ATOM    138  Cl1 GE3     2      17.540  10.450  33.580  1.00  0.00            
ATOM    139  C10 GE3     2      15.550  10.410  36.050  1.00  0.00            
ATOM    140  C11 GE3     2      14.360  10.990  35.510  1.00  0.00            
ATOM    141  C12 GE3     2      14.090  12.340  35.590  1.00  0.00            
ATOM    142  N2  GE3     2      12.830  12.840  35.000  1.00  0.00            
ATOM    143  O2  GE3     2      12.560  12.460  33.870  1.00  0.00            
ATOM    144  O3  GE3     2      12.180  13.710  35.590  1.00  0.00            
ATOM    145  C13 GE3     2      15.020  13.130  36.390  1.00  0.00            
ATOM    146  C14 GE3     2      16.190  12.530  36.900  1.00  0.00            
ATOM    147  C15 GE3     2      16.490  11.180  36.760  1.00  0.00            
ATOM    148  N3  GE3     2      17.760  10.690  37.140  1.00  0.00            
ATOM    149  H1  GE3     2      16.030   9.200  38.560  1.00  0.00            
ATOM    150  H2  GE3     2      17.120   7.770  38.560  1.00  0.00            
ATOM    151  H3  GE3     2      14.400   6.840  34.810  1.00  0.00            
ATOM    152  H4  GE3     2      14.660   5.710  32.640  1.00  0.00            
ATOM    153  H5  GE3     2      15.950   6.850  30.880  1.00  0.00            
ATOM    154  H6  GE3     2      17.080   8.980  31.270  1.00  0.00            
ATOM    155  H7  GE3     2      13.610  10.300  35.120  1.00  0.00            
ATOM    156  H8  GE3     2      14.790  14.150  36.670  1.00  0.00            
ATOM    157  H9  GE3     2      16.900  13.150  37.450  1.00  0.00            
ATOM    158  H10 GE3     2      18.580  11.250  36.960  1.00  0.00            
TER
ENDMDL
MODEL        1
ATOM      1  H1  ACD     1      22.140  13.540  35.260  1.00  0.00            
ATOM      2  O1  ACD     1      22.670  13.710  36.040  1.00  0.00            
ATOM      3  C1  ACD     1      24.100  13.560  35.710  1.00  0.00            
ATOM      4  H2  ACD     1      24.220  12.490  35.450  1.00  0.00            
ATOM      5  H3  ACD     1      24.740  13.780  36.570  1.00  0.00            
ATOM      6  C2  ACD     1      24.450  14.530  34.570  1.00  0.00            
ATOM      7  H4  ACD     1      24.020  14.210  33.610  1.00  0.00            
ATOM      8  O2  ACD     1      23.880  15.890  34.760  1.00  0.00            
ATOM      9  C3  ACD     1      24.100  16.790  33.730  1.00  0.00            
ATOM     10  H5  ACD     1      23.680  17.780  33.940  1.00  0.00            
ATOM     11  O3  ACD     1      23.490  16.230  32.570  1.00  0.00            
ATOM     12  C4  ACD     1      22.430  17.000  32.010  1.00  0.00            
ATOM     13  H6  ACD     1      22.350  17.990  32.490  1.00  0.00            
ATOM     14  C5  ACD     1      22.800  17.260  30.550  1.00  0.00            
ATOM     15  H7  ACD     1      23.150  16.350  30.050  1.00  0.00            
ATOM     16  O4  ACD     1      23.970  18.220  30.530  1.00  0.00            
ATOM     17  H8  ACD     1      24.680  17.890  31.090  1.00  0.00            
ATOM     18  C6  ACD     1      21.660  17.920  29.900  1.00  0.00            
ATOM     19  H9  ACD     1      21.560  18.860  30.460  1.00  0.00            
ATOM     20  O5  ACD     1      21.910  17.950  28.530  1.00  0.00            
ATOM     21  H10 ACD     1      22.850  18.070  28.410  1.00  0.00            
ATOM     22  C7  ACD     1      20.380  17.100  30.070  1.00  0.00            
ATOM     23  H11 ACD     1      19.570  17.600  29.520  1.00  0.00            
ATOM     24  O6  ACD     1      20.070  16.970  31.490  1.00  0.00            
ATOM     25  C8  ACD     1      21.090  16.280  32.210  1.00  0.00            
ATOM     26  H12 ACD     1      21.240  15.210  32.000  1.00  0.00            
ATOM     27  C9  ACD     1      20.550  16.340  33.600  1.00  0.00            
ATOM     28  H13 ACD     1      19.470  16.130  33.620  1.00  0.00            
ATOM     29  H14 ACD     1      21.100  15.680  34.290  1.00  0.00            
ATOM     30  O7  ACD     1      20.680  17.640  34.230  1.00  0.00            
ATOM     31  H15 ACD     1      20.070  18.220  33.750  1.00  0.00            
ATOM     32  O8  ACD     1      20.500  15.750  29.510  1.00  0.00            
ATOM     33  C10 ACD     1      19.490  15.190  28.720  1.00  0.00            
ATOM     34  H16 ACD     1      18.720  15.970  28.580  1.00  0.00            
ATOM     35  C11 ACD     1      20.130  14.810  27.390  1.00  0.00            
ATOM     36  H17 ACD     1      21.090  14.340  27.670  1.00  0.00            
ATOM     37  O9  ACD     1      20.330  16.020  26.650  1.00  0.00            
ATOM     38  H18 ACD     1      20.900  16.640  27.120  1.00  0.00            
ATOM     39  C12 ACD     1      19.380  13.770  26.580  1.00  0.00            
ATOM     40  H19 ACD     1      18.390  14.200  26.370  1.00  0.00            
ATOM     41  O10 ACD     1      20.010  13.400  25.410  1.00  0.00            
ATOM     42  H20 ACD     1      20.850  13.010  25.660  1.00  0.00            
ATOM     43  C13 ACD     1      19.130  12.560  27.430  1.00  0.00            
ATOM     44  H21 ACD     1      18.510  11.790  26.960  1.00  0.00            
ATOM     45  O11 ACD     1      18.360  12.910  28.620  1.00  0.00            
ATOM     46  C14 ACD     1      18.950  13.940  29.460  1.00  0.00            
ATOM     47  H22 ACD     1      19.850  13.540  29.950  1.00  0.00            
ATOM     48  C15 ACD     1      17.810  14.290  30.420  1.00  0.00            
ATOM     49  H23 ACD     1      17.400  13.320  30.730  1.00  0.00            
ATOM     50  H24 ACD     1      18.270  14.640  31.350  1.00  0.00            
ATOM     51  O12 ACD     1      16.850  15.170  29.960  1.00  0.00            
ATOM     52  H25 ACD     1      16.340  15.360  30.750  1.00  0.00            
ATOM     53  O13 ACD     1      20.380  12.080  27.990  1.00  0.00            
ATOM     54  C16 ACD     1      20.930  10.840  27.400  1.00  0.00            
ATOM     55  H26 ACD     1      20.370  10.660  26.470  1.00  0.00            
ATOM     56  C17 ACD     1      22.420  11.020  27.020  1.00  0.00            
ATOM     57  H27 ACD     1      22.810  11.380  27.980  1.00  0.00            
ATOM     58  O14 ACD     1      22.460  12.010  25.940  1.00  0.00            
ATOM     59  H28 ACD     1      23.350  12.190  25.610  1.00  0.00            
ATOM     60  C18 ACD     1      23.180   9.720  26.700  1.00  0.00            
ATOM     61  H29 ACD     1      22.770   9.150  25.850  1.00  0.00            
ATOM     62  O15 ACD     1      24.560   9.980  26.420  1.00  0.00            
ATOM     63  H30 ACD     1      24.610  10.590  25.680  1.00  0.00            
ATOM     64  C19 ACD     1      23.060   8.750  27.950  1.00  0.00            
ATOM     65  H31 ACD     1      23.480   7.740  27.820  1.00  0.00            
ATOM     66  O16 ACD     1      21.620   8.630  28.210  1.00  0.00            
ATOM     67  C20 ACD     1      20.690   9.770  28.400  1.00  0.00            
ATOM     68  H32 ACD     1      21.030  10.110  29.390  1.00  0.00            
ATOM     69  C21 ACD     1      19.270   9.230  28.380  1.00  0.00            
ATOM     70  H33 ACD     1      19.420   8.430  29.120  1.00  0.00            
ATOM     71  H34 ACD     1      18.580   9.960  28.810  1.00  0.00            
ATOM     72  O17 ACD     1      18.840   8.710  27.170  1.00  0.00            
ATOM     73  H35 ACD     1      18.410   7.870  27.350  1.00  0.00            
ATOM     74  O18 ACD     1      23.610   9.310  29.090  1.00  0.00            
ATOM     75  C22 ACD     1      24.530   8.500  29.830  1.00  0.00            
ATOM     76  H36 ACD     1      24.510   7.430  29.580  1.00  0.00            
ATOM     77  C23 ACD     1      25.980   9.010  29.630  1.00  0.00            
ATOM     78  H37 ACD     1      26.050  10.080  29.870  1.00  0.00            
ATOM     79  O19 ACD     1      26.290   8.840  28.270  1.00  0.00            
ATOM     80  H38 ACD     1      25.540   9.220  27.810  1.00  0.00            
ATOM     81  C24 ACD     1      26.970   8.260  30.620  1.00  0.00            
ATOM     82  H39 ACD     1      26.930   7.210  30.300  1.00  0.00            
ATOM     83  O20 ACD     1      28.300   8.760  30.550  1.00  0.00            
ATOM     84  H40 ACD     1      28.640   8.480  29.690  1.00  0.00            
ATOM     85  C25 ACD     1      26.450   8.300  32.060  1.00  0.00            
ATOM     86  H41 ACD     1      27.080   7.650  32.680  1.00  0.00            
ATOM     87  O21 ACD     1      25.100   7.790  32.070  1.00  0.00            
ATOM     88  C26 ACD     1      24.150   8.580  31.300  1.00  0.00            
ATOM     89  H42 ACD     1      24.220   9.620  31.650  1.00  0.00            
ATOM     90  C27 ACD     1      22.720   8.230  31.610  1.00  0.00            
ATOM     91  H43 ACD     1      22.550   8.300  32.700  1.00  0.00            
ATOM     92  H44 ACD     1      22.030   8.950  31.160  1.00  0.00            
ATOM     93  O22 ACD     1      22.350   6.930  31.230  1.00  0.00            
ATOM     94  H45 ACD     1      21.390   6.840  31.310  1.00  0.00            
ATOM     95  O23 ACD     1      26.510   9.700  32.460  1.00  0.00            
ATOM     96  C28 ACD     1      27.290  10.100  33.640  1.00  0.00            
ATOM     97  H46 ACD     1      27.800   9.210  34.040  1.00  0.00            
ATOM     98  C29 ACD     1      26.330  10.590  34.690  1.00  0.00            
ATOM     99  H47 ACD     1      25.510  11.100  34.170  1.00  0.00            
ATOM    100  O24 ACD     1      26.930  11.560  35.530  1.00  0.00            
ATOM    101  C30 ACD     1      25.720   9.440  35.590  1.00  0.00            
ATOM    102  H48 ACD     1      25.050   9.880  36.340  1.00  0.00            
ATOM    103  H49 ACD     1      25.210   8.710  34.960  1.00  0.00            
ATOM    104  O25 ACD     1      26.700   8.640  36.190  1.00  0.00            
ATOM    105  H50 ACD     1      26.210   7.860  36.480  1.00  0.00            
ATOM    106  C31 ACD     1      28.280  11.110  33.110  1.00  0.00            
ATOM    107  H51 ACD     1      27.680  11.690  32.400  1.00  0.00            
ATOM    108  O26 ACD     1      29.390  10.540  32.430  1.00  0.00            
ATOM    109  H52 ACD     1      29.160   9.970  31.700  1.00  0.00            
ATOM    110  C32 ACD     1      28.680  12.280  34.070  1.00  0.00            
ATOM    111  H53 ACD     1      29.390  11.750  34.730  1.00  0.00            
ATOM    112  O27 ACD     1      29.210  13.490  33.390  1.00  0.00            
ATOM    113  H54 ACD     1      30.130  13.360  33.170  1.00  0.00            
ATOM    114  C33 ACD     1      27.420  12.760  34.870  1.00  0.00            
ATOM    115  H55 ACD     1      27.740  13.510  35.600  1.00  0.00            
ATOM    116  O28 ACD     1      26.450  13.340  33.970  1.00  0.00            
ATOM    117  C34 ACD     1      25.920  14.640  34.360  1.00  0.00            
ATOM    118  H56 ACD     1      26.300  15.060  35.300  1.00  0.00            
ATOM    119  C35 ACD     1      26.260  15.560  33.210  1.00  0.00            
ATOM    120  H57 ACD     1      25.640  15.200  32.380  1.00  0.00            
ATOM    121  O29 ACD     1      27.630  15.670  32.860  1.00  0.00            
ATOM    122  H58 ACD     1      27.990  14.800  33.040  1.00  0.00            
ATOM    123  C36 ACD     1      25.580  16.950  33.410  1.00  0.00            
ATOM    124  H59 ACD     1      26.020  17.420  34.300  1.00  0.00            
ATOM    125  O30 ACD     1      25.950  17.660  32.240  1.00  0.00            
ATOM    126  H60 ACD     1      26.820  17.280  32.090  1.00  0.00            
ATOM    127  O1  GE3     2      27.000  17.480  26.810  1.00  0.00            
ATOM    128  C1  GE3     2      26.650  16.720  27.740  1.00  0.00            
ATOM    129  C2  GE3     2      27.270  16.810  29.200  1.00  0.00            
ATOM    130  N1  GE3     2      28.000  15.570  29.500  1.00  0.00            
ATOM    131  C3  GE3     2      27.530  14.320  29.250  1.00  0.00            
ATOM    132  C4  GE3     2      28.530  13.130  29.190  1.00  0.00            
ATOM    133  C5  GE3     2      29.770  13.240  29.880  1.00  0.00            
ATOM    134  C6  GE3     2      30.690  12.170  29.770  1.00  0.00            
ATOM    135  C7  GE3     2      30.320  11.040  29.060  1.00  0.00            
ATOM    136  C8  GE3     2      29.170  11.010  28.260  1.00  0.00            
ATOM    137  C9  GE3     2      28.240  11.980  28.410  1.00  0.00            
ATOM    138  Cl1 GE3     2      26.790  11.880  27.360  1.00  0.00            
ATOM    139  C10 GE3     2      26.030  14.050  29.240  1.00  0.00            
ATOM    140  C11 GE3     2      25.420  13.100  30.130  1.00  0.00            
ATOM    141  C12 GE3     2      23.990  12.960  30.290  1.00  0.00            
ATOM    142  N2  GE3     2      23.320  12.200  31.360  1.00  0.00            
ATOM    143  O2  GE3     2      23.930  12.080  32.400  1.00  0.00            
ATOM    144  O3  GE3     2      22.190  11.800  31.290  1.00  0.00            
ATOM    145  C13 GE3     2      23.190  13.730  29.380  1.00  0.00            
ATOM    146  C14 GE3     2      23.770  14.620  28.520  1.00  0.00            
ATOM    147  C15 GE3     2      25.130  14.830  28.440  1.00  0.00            
ATOM    148  N3  GE3     2      25.640  15.780  27.540  1.00  0.00            
ATOM    149  H1  GE3     2      26.560  16.960  30.030  1.00  0.00            
ATOM    150  H2  GE3     2      27.950  17.660  29.110  1.00  0.00            
ATOM    151  H3  GE3     2      30.020  14.120  30.470  1.00  0.00            
ATOM    152  H4  GE3     2      31.580  12.260  30.370  1.00  0.00            
ATOM    153  H5  GE3     2      31.030  10.230  29.010  1.00  0.00            
ATOM    154  H6  GE3     2      29.040  10.160  27.600  1.00  0.00            
ATOM    155  H7  GE3     2      26.100  12.660  30.850  1.00  0.00            
ATOM    156  H8  GE3     2      22.100  13.640  29.430  1.00  0.00            
ATOM    157  H9  GE3     2      23.120  15.300  27.990  1.00  0.00            
ATOM    158  H10 GE3     2      25.170  15.780  26.640  1.00  0.00            
TER
ENDMDL
MODEL        1
ATOM      1  H1  ACD     1       7.680  12.950   7.470  1.00  0.00            
ATOM      2  O1  ACD     1       7.500  13.460   6.670  1.00  0.00            
ATOM      3  C1  ACD     1       7.390  14.880   7.080  1.00  0.00            
ATOM      4  H2  ACD     1       6.670  15.270   6.350  1.00  0.00            
ATOM      5  H3  ACD     1       8.320  15.400   6.820  1.00  0.00            
ATOM      6  C2  ACD     1       7.020  15.210   8.500  1.00  0.00            
ATOM      7  H4  ACD     1       6.040  14.780   8.740  1.00  0.00            
ATOM      8  O2  ACD     1       8.050  14.830   9.430  1.00  0.00            
ATOM      9  C3  ACD     1       7.840  15.110  10.790  1.00  0.00            
ATOM     10  H5  ACD     1       8.700  14.820  11.400  1.00  0.00            
ATOM     11  O3  ACD     1       6.690  14.510  11.360  1.00  0.00            
ATOM     12  C4  ACD     1       6.530  13.080  11.740  1.00  0.00            
ATOM     13  H6  ACD     1       7.200  12.950  12.600  1.00  0.00            
ATOM     14  C5  ACD     1       5.180  13.060  12.320  1.00  0.00            
ATOM     15  H7  ACD     1       4.560  13.540  11.550  1.00  0.00            
ATOM     16  O4  ACD     1       5.130  13.830  13.600  1.00  0.00            
ATOM     17  H8  ACD     1       5.450  14.730  13.480  1.00  0.00            
ATOM     18  C6  ACD     1       4.660  11.600  12.540  1.00  0.00            
ATOM     19  H9  ACD     1       5.270  11.120  13.310  1.00  0.00            
ATOM     20  O5  ACD     1       3.230  11.590  12.880  1.00  0.00            
ATOM     21  H10 ACD     1       3.000  10.670  13.000  1.00  0.00            
ATOM     22  C7  ACD     1       4.810  10.740  11.260  1.00  0.00            
ATOM     23  H11 ACD     1       4.660   9.680  11.500  1.00  0.00            
ATOM     24  O6  ACD     1       6.210  10.770  11.020  1.00  0.00            
ATOM     25  C8  ACD     1       6.740  12.040  10.580  1.00  0.00            
ATOM     26  H12 ACD     1       6.330  12.330   9.600  1.00  0.00            
ATOM     27  C9  ACD     1       8.170  11.830  10.270  1.00  0.00            
ATOM     28  H13 ACD     1       8.750  12.710  10.560  1.00  0.00            
ATOM     29  H14 ACD     1       8.500  10.900  10.760  1.00  0.00            
ATOM     30  O7  ACD     1       8.330  11.760   8.880  1.00  0.00            
ATOM     31  H15 ACD     1       9.230  11.440   8.840  1.00  0.00            
ATOM     32  O8  ACD     1       3.960  11.170  10.180  1.00  0.00            
ATOM     33  C10 ACD     1       3.330  10.080   9.490  1.00  0.00            
ATOM     34  H16 ACD     1       3.340   9.140  10.040  1.00  0.00            
ATOM     35  C11 ACD     1       1.910  10.620   9.360  1.00  0.00            
ATOM     36  H17 ACD     1       1.900  11.560   8.800  1.00  0.00            
ATOM     37  O9  ACD     1       1.360  10.960  10.740  1.00  0.00            
ATOM     38  H18 ACD     1       2.120  11.370  11.170  1.00  0.00            
ATOM     39  C12 ACD     1       1.050   9.520   8.560  1.00  0.00            
ATOM     40  H19 ACD     1       0.940   8.600   9.150  1.00  0.00            
ATOM     41  O10 ACD     1      -0.260  10.080   8.300  1.00  0.00            
ATOM     42  H20 ACD     1      -0.740  10.130   9.130  1.00  0.00            
ATOM     43  C13 ACD     1       1.770   9.240   7.260  1.00  0.00            
ATOM     44  H21 ACD     1       1.230   8.410   6.800  1.00  0.00            
ATOM     45  O11 ACD     1       3.090   8.830   7.520  1.00  0.00            
ATOM     46  C14 ACD     1       3.970   9.820   8.170  1.00  0.00            
ATOM     47  H22 ACD     1       4.020  10.750   7.600  1.00  0.00            
ATOM     48  C15 ACD     1       5.360   9.220   8.270  1.00  0.00            
ATOM     49  H23 ACD     1       6.050  10.030   8.540  1.00  0.00            
ATOM     50  H24 ACD     1       5.480   8.510   9.100  1.00  0.00            
ATOM     51  O12 ACD     1       5.840   8.610   7.070  1.00  0.00            
ATOM     52  H25 ACD     1       5.150   8.040   6.720  1.00  0.00            
ATOM     53  O13 ACD     1       1.650  10.410   6.470  1.00  0.00            
ATOM     54  C16 ACD     1       0.970  10.330   5.160  1.00  0.00            
ATOM     55  H26 ACD     1       0.730   9.280   4.930  1.00  0.00            
ATOM     56  C17 ACD     1      -0.280  11.140   5.170  1.00  0.00            
ATOM     57  H27 ACD     1      -0.080  12.090   5.690  1.00  0.00            
ATOM     58  O14 ACD     1      -1.310  10.500   5.860  1.00  0.00            
ATOM     59  H28 ACD     1      -0.970  10.500   6.760  1.00  0.00            
ATOM     60  C18 ACD     1      -0.790  11.450   3.770  1.00  0.00            
ATOM     61  H29 ACD     1      -1.140  10.570   3.210  1.00  0.00            
ATOM     62  O15 ACD     1      -1.940  12.380   3.870  1.00  0.00            
ATOM     63  H30 ACD     1      -2.560  12.120   4.560  1.00  0.00            
ATOM     64  C19 ACD     1       0.260  12.030   2.860  1.00  0.00            
ATOM     65  H31 ACD     1      -0.020  12.190   1.810  1.00  0.00            
ATOM     66  O16 ACD     1       1.330  11.070   2.850  1.00  0.00            
ATOM     67  C20 ACD     1       1.990  10.820   4.090  1.00  0.00            
ATOM     68  H32 ACD     1       2.360  11.750   4.540  1.00  0.00            
ATOM     69  C21 ACD     1       3.110   9.880   3.830  1.00  0.00            
ATOM     70  H33 ACD     1       3.940  10.300   3.240  1.00  0.00            
ATOM     71  H34 ACD     1       3.570   9.570   4.780  1.00  0.00            
ATOM     72  O17 ACD     1       2.690   8.710   3.160  1.00  0.00            
ATOM     73  H35 ACD     1       2.230   9.040   2.390  1.00  0.00            
ATOM     74  O18 ACD     1       0.770  13.220   3.440  1.00  0.00            
ATOM     75  C22 ACD     1       0.610  14.500   2.940  1.00  0.00            
ATOM     76  H36 ACD     1      -0.060  14.500   2.070  1.00  0.00            
ATOM     77  C23 ACD     1      -0.220  15.270   3.990  1.00  0.00            
ATOM     78  H37 ACD     1       0.090  14.840   4.960  1.00  0.00            
ATOM     79  O19 ACD     1      -1.630  15.020   3.700  1.00  0.00            
ATOM     80  H38 ACD     1      -1.780  14.070   3.790  1.00  0.00            
ATOM     81  C24 ACD     1       0.130  16.770   3.920  1.00  0.00            
ATOM     82  H39 ACD     1      -0.470  17.110   3.070  1.00  0.00            
ATOM     83  O20 ACD     1      -0.310  17.450   5.090  1.00  0.00            
ATOM     84  H40 ACD     1      -1.200  17.720   4.850  1.00  0.00            
ATOM     85  C25 ACD     1       1.630  17.060   3.550  1.00  0.00            
ATOM     86  H41 ACD     1       1.830  18.120   3.350  1.00  0.00            
ATOM     87  O21 ACD     1       1.960  16.390   2.330  1.00  0.00            
ATOM     88  C26 ACD     1       2.020  14.990   2.450  1.00  0.00            
ATOM     89  H42 ACD     1       2.760  14.640   3.180  1.00  0.00            
ATOM     90  C27 ACD     1       2.470  14.450   1.030  1.00  0.00            
ATOM     91  H43 ACD     1       3.470  14.860   0.800  1.00  0.00            
ATOM     92  H44 ACD     1       2.670  13.400   1.270  1.00  0.00            
ATOM     93  O22 ACD     1       1.560  14.540  -0.090  1.00  0.00            
ATOM     94  H45 ACD     1       1.340  15.460  -0.210  1.00  0.00            
ATOM     95  O23 ACD     1       2.410  16.700   4.700  1.00  0.00            
ATOM     96  C28 ACD     1       3.350  17.630   5.160  1.00  0.00            
ATOM     97  H46 ACD     1       3.350  18.540   4.540  1.00  0.00            
ATOM     98  C29 ACD     1       4.790  16.980   5.110  1.00  0.00            
ATOM     99  H47 ACD     1       4.930  16.050   5.670  1.00  0.00            
ATOM    100  O24 ACD     1       5.660  17.970   5.690  1.00  0.00            
ATOM    101  C30 ACD     1       5.170  16.780   3.630  1.00  0.00            
ATOM    102  H48 ACD     1       4.420  16.100   3.200  1.00  0.00            
ATOM    103  H49 ACD     1       4.970  17.700   3.070  1.00  0.00            
ATOM    104  O25 ACD     1       6.490  16.210   3.500  1.00  0.00            
ATOM    105  H50 ACD     1       6.630  15.900   2.600  1.00  0.00            
ATOM    106  C31 ACD     1       2.920  17.980   6.680  1.00  0.00            
ATOM    107  H51 ACD     1       2.920  17.050   7.270  1.00  0.00            
ATOM    108  O26 ACD     1       1.570  18.610   6.610  1.00  0.00            
ATOM    109  H52 ACD     1       0.910  18.150   6.100  1.00  0.00            
ATOM    110  C32 ACD     1       4.020  18.880   7.280  1.00  0.00            
ATOM    111  H53 ACD     1       4.080  19.800   6.690  1.00  0.00            
ATOM    112  O27 ACD     1       3.700  19.090   8.640  1.00  0.00            
ATOM    113  H54 ACD     1       4.190  18.400   9.090  1.00  0.00            
ATOM    114  C33 ACD     1       5.360  18.140   7.130  1.00  0.00            
ATOM    115  H55 ACD     1       6.140  18.830   7.480  1.00  0.00            
ATOM    116  O28 ACD     1       5.520  16.940   7.900  1.00  0.00            
ATOM    117  C34 ACD     1       6.730  16.700   8.600  1.00  0.00            
ATOM    118  H56 ACD     1       7.560  17.190   8.070  1.00  0.00            
ATOM    119  C35 ACD     1       6.570  17.230  10.020  1.00  0.00            
ATOM    120  H57 ACD     1       5.660  16.760  10.400  1.00  0.00            
ATOM    121  O29 ACD     1       6.600  18.730  10.140  1.00  0.00            
ATOM    122  H58 ACD     1       6.840  18.930  11.050  1.00  0.00            
ATOM    123  C36 ACD     1       7.780  16.640  10.860  1.00  0.00            
ATOM    124  H59 ACD     1       8.660  16.960  10.280  1.00  0.00            
ATOM    125  O30 ACD     1       7.800  17.220  12.200  1.00  0.00            
ATOM    126  H60 ACD     1       7.150  16.690  12.670  1.00  0.00            
ATOM    127  O1  GE3     2      -0.150  18.360  12.640  1.00  0.00            
ATOM    128  C1  GE3     2       0.330  17.970  11.600  1.00  0.00            
ATOM    129  C2  GE3     2       0.030  18.650  10.270  1.00  0.00            
ATOM    130  N1  GE3     2      -0.870  17.890   9.370  1.00  0.00            
ATOM    131  C3  GE3     2      -0.560  16.640   9.150  1.00  0.00            
ATOM    132  C4  GE3     2      -1.600  15.770   8.620  1.00  0.00            
ATOM    133  C5  GE3     2      -2.150  16.050   7.400  1.00  0.00            
ATOM    134  C6  GE3     2      -3.040  15.110   6.700  1.00  0.00            
ATOM    135  C7  GE3     2      -3.290  13.830   7.350  1.00  0.00            
ATOM    136  C8  GE3     2      -2.700  13.600   8.590  1.00  0.00            
ATOM    137  C9  GE3     2      -1.890  14.550   9.270  1.00  0.00            
ATOM    138  Cl1 GE3     2      -1.150  14.220  10.900  1.00  0.00            
ATOM    139  C10 GE3     2       0.770  16.070   9.210  1.00  0.00            
ATOM    140  C11 GE3     2       1.240  15.290   8.120  1.00  0.00            
ATOM    141  C12 GE3     2       2.460  14.540   8.210  1.00  0.00            
ATOM    142  N2  GE3     2       3.010  13.850   6.950  1.00  0.00            
ATOM    143  O2  GE3     2       2.320  13.820   5.900  1.00  0.00            
ATOM    144  O3  GE3     2       4.160  13.440   6.990  1.00  0.00            
ATOM    145  C13 GE3     2       3.180  14.620   9.400  1.00  0.00            
ATOM    146  C14 GE3     2       2.840  15.510  10.410  1.00  0.00            
ATOM    147  C15 GE3     2       1.580  16.180  10.400  1.00  0.00            
ATOM    148  N3  GE3     2       1.180  16.860  11.540  1.00  0.00            
ATOM    149  H1  GE3     2       0.980  18.940   9.800  1.00  0.00            
ATOM    150  H2  GE3     2      -0.540  19.570  10.460  1.00  0.00            
ATOM    151  H3  GE3     2      -1.950  17.030   6.980  1.00  0.00            
ATOM    152  H4  GE3     2      -3.510  15.320   5.750  1.00  0.00            
ATOM    153  H5  GE3     2      -3.990  13.100   6.960  1.00  0.00            
ATOM    154  H6  GE3     2      -2.890  12.630   9.050  1.00  0.00            
ATOM    155  H7  GE3     2       0.640  15.230   7.210  1.00  0.00            
ATOM    156  H8  GE3     2       4.070  14.000   9.440  1.00  0.00            
ATOM    157  H9  GE3     2       3.370  15.450  11.350  1.00  0.00            
ATOM    158  H10 GE3     2       1.540  16.530  12.430  1.00  0.00            
TER
ENDMDL
MODEL        1
ATOM      1  H1  ACD     1      20.420  29.180  20.430  1.00  0.00            
ATOM      2  O1  ACD     1      21.370  29.260  20.400  1.00  0.00            
ATOM      3  C1  ACD     1      21.960  28.310  21.290  1.00  0.00            
ATOM      4  H2  ACD     1      21.530  28.450  22.290  1.00  0.00            
ATOM      5  H3  ACD     1      23.030  28.520  21.320  1.00  0.00            
ATOM      6  C2  ACD     1      21.720  26.840  20.970  1.00  0.00            
ATOM      7  H4  ACD     1      20.650  26.700  20.740  1.00  0.00            
ATOM      8  O2  ACD     1      22.430  26.630  19.720  1.00  0.00            
ATOM      9  C3  ACD     1      22.340  25.360  19.210  1.00  0.00            
ATOM     10  H5  ACD     1      22.850  25.400  18.240  1.00  0.00            
ATOM     11  O3  ACD     1      20.990  25.030  19.110  1.00  0.00            
ATOM     12  C4  ACD     1      20.350  24.910  17.880  1.00  0.00            
ATOM     13  H6  ACD     1      21.040  25.030  17.040  1.00  0.00            
ATOM     14  C5  ACD     1      19.770  23.480  17.780  1.00  0.00            
ATOM     15  H7  ACD     1      19.020  23.320  18.570  1.00  0.00            
ATOM     16  O4  ACD     1      20.870  22.560  17.790  1.00  0.00            
ATOM     17  H8  ACD     1      21.520  22.870  18.430  1.00  0.00            
ATOM     18  C6  ACD     1      18.950  23.370  16.480  1.00  0.00            
ATOM     19  H9  ACD     1      19.700  23.430  15.680  1.00  0.00            
ATOM     20  O5  ACD     1      18.350  22.080  16.250  1.00  0.00            
ATOM     21  H10 ACD     1      19.050  21.440  16.340  1.00  0.00            
ATOM     22  C7  ACD     1      17.970  24.460  16.250  1.00  0.00            
ATOM     23  H11 ACD     1      17.670  24.350  15.200  1.00  0.00            
ATOM     24  O6  ACD     1      18.680  25.660  16.440  1.00  0.00            
ATOM     25  C8  ACD     1      19.260  25.890  17.700  1.00  0.00            
ATOM     26  H12 ACD     1      18.390  25.840  18.360  1.00  0.00            
ATOM     27  C9  ACD     1      19.690  27.350  17.810  1.00  0.00            
ATOM     28  H13 ACD     1      18.780  27.950  17.950  1.00  0.00            
ATOM     29  H14 ACD     1      20.330  27.500  18.690  1.00  0.00            
ATOM     30  O7  ACD     1      20.330  27.770  16.620  1.00  0.00            
ATOM     31  H15 ACD     1      19.730  27.870  15.880  1.00  0.00            
ATOM     32  O8  ACD     1      16.940  24.430  17.140  1.00  0.00            
ATOM     33  C10 ACD     1      15.590  24.440  16.480  1.00  0.00            
ATOM     34  H16 ACD     1      15.650  24.670  15.410  1.00  0.00            
ATOM     35  C11 ACD     1      15.040  23.010  16.390  1.00  0.00            
ATOM     36  H17 ACD     1      15.300  22.640  17.400  1.00  0.00            
ATOM     37  O9  ACD     1      15.700  22.290  15.370  1.00  0.00            
ATOM     38  H18 ACD     1      16.630  22.180  15.600  1.00  0.00            
ATOM     39  C12 ACD     1      13.540  22.950  16.110  1.00  0.00            
ATOM     40  H19 ACD     1      13.390  23.550  15.200  1.00  0.00            
ATOM     41  O10 ACD     1      13.120  21.620  16.080  1.00  0.00            
ATOM     42  H20 ACD     1      13.640  21.190  15.400  1.00  0.00            
ATOM     43  C13 ACD     1      12.850  23.750  17.210  1.00  0.00            
ATOM     44  H21 ACD     1      11.770  23.630  17.080  1.00  0.00            
ATOM     45  O11 ACD     1      13.320  25.070  17.110  1.00  0.00            
ATOM     46  C14 ACD     1      14.720  25.320  17.320  1.00  0.00            
ATOM     47  H22 ACD     1      14.790  25.130  18.400  1.00  0.00            
ATOM     48  C15 ACD     1      15.090  26.730  17.050  1.00  0.00            
ATOM     49  H23 ACD     1      14.290  27.260  17.580  1.00  0.00            
ATOM     50  H24 ACD     1      16.080  26.910  17.500  1.00  0.00            
ATOM     51  O12 ACD     1      15.100  27.010  15.670  1.00  0.00            
ATOM     52  H25 ACD     1      14.200  26.860  15.370  1.00  0.00            
ATOM     53  O13 ACD     1      13.190  23.280  18.420  1.00  0.00            
ATOM     54  C16 ACD     1      12.210  23.340  19.440  1.00  0.00            
ATOM     55  H26 ACD     1      11.140  23.350  19.170  1.00  0.00            
ATOM     56  C17 ACD     1      12.450  22.050  20.270  1.00  0.00            
ATOM     57  H27 ACD     1      13.540  21.960  20.290  1.00  0.00            
ATOM     58  O14 ACD     1      11.730  20.970  19.700  1.00  0.00            
ATOM     59  H28 ACD     1      12.340  20.480  19.140  1.00  0.00            
ATOM     60  C18 ACD     1      12.010  22.330  21.760  1.00  0.00            
ATOM     61  H29 ACD     1      10.920  22.370  21.610  1.00  0.00            
ATOM     62  O15 ACD     1      12.600  21.340  22.600  1.00  0.00            
ATOM     63  H30 ACD     1      12.170  21.460  23.450  1.00  0.00            
ATOM     64  C19 ACD     1      12.390  23.760  22.290  1.00  0.00            
ATOM     65  H31 ACD     1      12.010  23.870  23.310  1.00  0.00            
ATOM     66  O16 ACD     1      11.830  24.710  21.440  1.00  0.00            
ATOM     67  C20 ACD     1      12.300  24.730  20.120  1.00  0.00            
ATOM     68  H32 ACD     1      13.340  25.070  20.140  1.00  0.00            
ATOM     69  C21 ACD     1      11.510  25.870  19.410  1.00  0.00            
ATOM     70  H33 ACD     1      11.540  26.820  19.950  1.00  0.00            
ATOM     71  H34 ACD     1      12.100  26.190  18.540  1.00  0.00            
ATOM     72  O17 ACD     1      10.170  25.440  19.050  1.00  0.00            
ATOM     73  H35 ACD     1       9.670  26.240  18.880  1.00  0.00            
ATOM     74  O18 ACD     1      13.800  23.950  22.300  1.00  0.00            
ATOM     75  C22 ACD     1      14.250  24.500  23.540  1.00  0.00            
ATOM     76  H36 ACD     1      13.380  24.600  24.210  1.00  0.00            
ATOM     77  C23 ACD     1      15.130  23.480  24.150  1.00  0.00            
ATOM     78  H37 ACD     1      15.960  23.380  23.430  1.00  0.00            
ATOM     79  O19 ACD     1      14.440  22.270  24.350  1.00  0.00            
ATOM     80  H38 ACD     1      13.820  22.130  23.620  1.00  0.00            
ATOM     81  C24 ACD     1      15.800  24.000  25.370  1.00  0.00            
ATOM     82  H39 ACD     1      15.020  24.150  26.130  1.00  0.00            
ATOM     83  O20 ACD     1      16.780  23.040  25.840  1.00  0.00            
ATOM     84  H40 ACD     1      16.520  22.120  25.920  1.00  0.00            
ATOM     85  C25 ACD     1      16.450  25.350  25.100  1.00  0.00            
ATOM     86  H41 ACD     1      16.730  25.800  26.060  1.00  0.00            
ATOM     87  O21 ACD     1      15.470  26.260  24.610  1.00  0.00            
ATOM     88  C26 ACD     1      14.790  25.910  23.430  1.00  0.00            
ATOM     89  H42 ACD     1      15.480  26.030  22.590  1.00  0.00            
ATOM     90  C27 ACD     1      13.610  26.900  23.260  1.00  0.00            
ATOM     91  H43 ACD     1      12.990  26.660  22.390  1.00  0.00            
ATOM     92  H44 ACD     1      12.890  26.770  24.080  1.00  0.00            
ATOM     93  O22 ACD     1      14.120  28.220  23.160  1.00  0.00            
ATOM     94  H45 ACD     1      14.670  28.410  23.920  1.00  0.00            
ATOM     95  O23 ACD     1      17.660  25.420  24.380  1.00  0.00            
ATOM     96  C28 ACD     1      18.740  26.030  24.970  1.00  0.00            
ATOM     97  H46 ACD     1      18.530  26.440  25.970  1.00  0.00            
ATOM     98  C29 ACD     1      19.150  27.150  24.020  1.00  0.00            
ATOM     99  H47 ACD     1      19.000  26.810  22.980  1.00  0.00            
ATOM    100  O24 ACD     1      20.490  27.460  24.340  1.00  0.00            
ATOM    101  C30 ACD     1      18.330  28.410  24.200  1.00  0.00            
ATOM    102  H48 ACD     1      18.630  29.160  23.470  1.00  0.00            
ATOM    103  H49 ACD     1      17.330  28.090  23.880  1.00  0.00            
ATOM    104  O25 ACD     1      18.310  28.800  25.550  1.00  0.00            
ATOM    105  H50 ACD     1      19.190  29.130  25.770  1.00  0.00            
ATOM    106  C31 ACD     1      19.760  25.000  25.240  1.00  0.00            
ATOM    107  H51 ACD     1      19.810  24.440  24.310  1.00  0.00            
ATOM    108  O26 ACD     1      19.260  24.130  26.350  1.00  0.00            
ATOM    109  H52 ACD     1      18.440  23.740  26.040  1.00  0.00            
ATOM    110  C32 ACD     1      21.140  25.500  25.420  1.00  0.00            
ATOM    111  H53 ACD     1      21.270  26.010  26.380  1.00  0.00            
ATOM    112  O27 ACD     1      22.050  24.360  25.430  1.00  0.00            
ATOM    113  H54 ACD     1      22.060  23.960  24.550  1.00  0.00            
ATOM    114  C33 ACD     1      21.410  26.400  24.250  1.00  0.00            
ATOM    115  H55 ACD     1      22.450  26.720  24.410  1.00  0.00            
ATOM    116  O28 ACD     1      21.270  25.700  23.050  1.00  0.00            
ATOM    117  C34 ACD     1      22.300  25.870  22.020  1.00  0.00            
ATOM    118  H56 ACD     1      23.170  26.370  22.450  1.00  0.00            
ATOM    119  C35 ACD     1      22.580  24.430  21.470  1.00  0.00            
ATOM    120  H57 ACD     1      21.660  23.840  21.350  1.00  0.00            
ATOM    121  O29 ACD     1      23.450  23.790  22.470  1.00  0.00            
ATOM    122  H58 ACD     1      23.730  22.950  22.110  1.00  0.00            
ATOM    123  C36 ACD     1      23.160  24.480  20.120  1.00  0.00            
ATOM    124  H59 ACD     1      24.150  24.950  20.210  1.00  0.00            
ATOM    125  O30 ACD     1      23.170  23.140  19.580  1.00  0.00            
ATOM    126  H60 ACD     1      23.760  22.650  20.160  1.00  0.00            
ATOM    127  O1  GE3     2      18.340  17.590  20.280  1.00  0.00            
ATOM    128  C1  GE3     2      18.480  18.830  20.220  1.00  0.00            
ATOM    129  C2  GE3     2      19.770  19.530  19.850  1.00  0.00            
ATOM    130  N1  GE3     2      20.330  20.370  20.890  1.00  0.00            
ATOM    131  C3  GE3     2      19.560  21.040  21.700  1.00  0.00            
ATOM    132  C4  GE3     2      19.950  21.110  23.150  1.00  0.00            
ATOM    133  C5  GE3     2      21.240  21.390  23.500  1.00  0.00            
ATOM    134  C6  GE3     2      21.590  21.490  24.860  1.00  0.00            
ATOM    135  C7  GE3     2      20.680  21.400  25.920  1.00  0.00            
ATOM    136  C8  GE3     2      19.330  21.040  25.560  1.00  0.00            
ATOM    137  C9  GE3     2      18.960  20.870  24.180  1.00  0.00            
ATOM    138  Cl1 GE3     2      17.300  20.510  23.710  1.00  0.00            
ATOM    139  C10 GE3     2      18.380  21.740  21.200  1.00  0.00            
ATOM    140  C11 GE3     2      18.330  23.140  21.160  1.00  0.00            
ATOM    141  C12 GE3     2      17.170  23.800  20.650  1.00  0.00            
ATOM    142  N2  GE3     2      17.060  25.300  20.600  1.00  0.00            
ATOM    143  O2  GE3     2      16.050  25.890  20.160  1.00  0.00            
ATOM    144  O3  GE3     2      18.160  25.830  20.790  1.00  0.00            
ATOM    145  C13 GE3     2      16.170  23.030  20.090  1.00  0.00            
ATOM    146  C14 GE3     2      16.240  21.660  20.050  1.00  0.00            
ATOM    147  C15 GE3     2      17.360  20.990  20.590  1.00  0.00            
ATOM    148  N3  GE3     2      17.390  19.580  20.480  1.00  0.00            
ATOM    149  H1  GE3     2      19.600  20.140  18.950  1.00  0.00            
ATOM    150  H2  GE3     2      20.470  18.750  19.500  1.00  0.00            
ATOM    151  H3  GE3     2      22.030  21.460  22.760  1.00  0.00            
ATOM    152  H4  GE3     2      22.590  21.670  25.240  1.00  0.00            
ATOM    153  H5  GE3     2      20.990  21.700  26.910  1.00  0.00            
ATOM    154  H6  GE3     2      18.610  20.950  26.360  1.00  0.00            
ATOM    155  H7  GE3     2      19.100  23.710  21.670  1.00  0.00            
ATOM    156  H8  GE3     2      15.190  23.430  19.840  1.00  0.00            
ATOM    157  H9  GE3     2      15.390  21.100  19.670  1.00  0.00            
ATOM    158  H10 GE3     2      16.510  19.090  20.530  1.00  0.00            
TER
ENDMDL
MODEL        1
ATOM      1  H1  ACD     1      32.720   6.960  23.700  1.00  0.00            
ATOM      2  O1  ACD     1      32.870   6.070  23.370  1.00  0.00            
ATOM      3  C1  ACD     1      32.300   5.910  22.090  1.00  0.00            
ATOM      4  H2  ACD     1      32.840   6.580  21.400  1.00  0.00            
ATOM      5  H3  ACD     1      31.230   6.150  22.200  1.00  0.00            
ATOM      6  C2  ACD     1      32.470   4.490  21.560  1.00  0.00            
ATOM      7  H4  ACD     1      31.880   4.430  20.630  1.00  0.00            
ATOM      8  O2  ACD     1      33.840   4.190  21.190  1.00  0.00            
ATOM      9  C3  ACD     1      34.040   3.000  20.440  1.00  0.00            
ATOM     10  H5  ACD     1      35.090   2.900  20.140  1.00  0.00            
ATOM     11  O3  ACD     1      33.210   2.910  19.340  1.00  0.00            
ATOM     12  C4  ACD     1      33.760   2.660  18.090  1.00  0.00            
ATOM     13  H6  ACD     1      34.830   2.500  18.280  1.00  0.00            
ATOM     14  C5  ACD     1      33.090   1.370  17.580  1.00  0.00            
ATOM     15  H7  ACD     1      32.020   1.390  17.850  1.00  0.00            
ATOM     16  O4  ACD     1      33.700   0.230  18.200  1.00  0.00            
ATOM     17  H8  ACD     1      33.800   0.540  19.100  1.00  0.00            
ATOM     18  C6  ACD     1      33.270   1.230  16.080  1.00  0.00            
ATOM     19  H9  ACD     1      34.350   1.040  15.960  1.00  0.00            
ATOM     20  O5  ACD     1      32.550   0.030  15.790  1.00  0.00            
ATOM     21  H10 ACD     1      33.010  -0.500  16.450  1.00  0.00            
ATOM     22  C7  ACD     1      32.820   2.470  15.300  1.00  0.00            
ATOM     23  H11 ACD     1      33.080   2.320  14.250  1.00  0.00            
ATOM     24  O6  ACD     1      33.530   3.640  15.800  1.00  0.00            
ATOM     25  C8  ACD     1      33.450   3.900  17.230  1.00  0.00            
ATOM     26  H12 ACD     1      32.390   4.090  17.390  1.00  0.00            
ATOM     27  C9  ACD     1      34.320   5.070  17.610  1.00  0.00            
ATOM     28  H13 ACD     1      34.490   5.120  18.690  1.00  0.00            
ATOM     29  H14 ACD     1      35.270   4.870  17.110  1.00  0.00            
ATOM     30  O7  ACD     1      33.780   6.300  17.260  1.00  0.00            
ATOM     31  H15 ACD     1      33.560   6.380  16.330  1.00  0.00            
ATOM     32  O8  ACD     1      31.420   2.640  15.450  1.00  0.00            
ATOM     33  C10 ACD     1      30.730   3.060  14.270  1.00  0.00            
ATOM     34  H16 ACD     1      31.370   3.480  13.490  1.00  0.00            
ATOM     35  C11 ACD     1      29.980   1.750  13.780  1.00  0.00            
ATOM     36  H17 ACD     1      29.310   1.350  14.560  1.00  0.00            
ATOM     37  O9  ACD     1      30.880   0.690  13.420  1.00  0.00            
ATOM     38  H18 ACD     1      31.260   0.280  14.210  1.00  0.00            
ATOM     39  C12 ACD     1      29.080   2.130  12.670  1.00  0.00            
ATOM     40  H19 ACD     1      29.700   2.500  11.840  1.00  0.00            
ATOM     41  O10 ACD     1      28.380   0.980  12.300  1.00  0.00            
ATOM     42  H20 ACD     1      29.070   0.310  12.300  1.00  0.00            
ATOM     43  C13 ACD     1      28.110   3.140  13.010  1.00  0.00            
ATOM     44  H21 ACD     1      27.630   3.600  12.140  1.00  0.00            
ATOM     45  O11 ACD     1      28.830   4.310  13.510  1.00  0.00            
ATOM     46  C14 ACD     1      29.740   4.150  14.600  1.00  0.00            
ATOM     47  H22 ACD     1      29.110   3.920  15.470  1.00  0.00            
ATOM     48  C15 ACD     1      30.410   5.490  14.950  1.00  0.00            
ATOM     49  H23 ACD     1      29.570   6.110  15.310  1.00  0.00            
ATOM     50  H24 ACD     1      31.040   5.270  15.820  1.00  0.00            
ATOM     51  O12 ACD     1      31.190   6.100  13.960  1.00  0.00            
ATOM     52  H25 ACD     1      30.660   6.370  13.200  1.00  0.00            
ATOM     53  O13 ACD     1      27.160   2.720  14.000  1.00  0.00            
ATOM     54  C16 ACD     1      25.900   3.450  14.220  1.00  0.00            
ATOM     55  H26 ACD     1      25.560   3.630  13.190  1.00  0.00            
ATOM     56  C17 ACD     1      24.920   2.440  14.760  1.00  0.00            
ATOM     57  H27 ACD     1      25.400   1.830  15.530  1.00  0.00            
ATOM     58  O14 ACD     1      24.510   1.690  13.630  1.00  0.00            
ATOM     59  H28 ACD     1      24.170   2.250  12.920  1.00  0.00            
ATOM     60  C18 ACD     1      23.630   3.070  15.300  1.00  0.00            
ATOM     61  H29 ACD     1      23.060   3.580  14.510  1.00  0.00            
ATOM     62  O15 ACD     1      22.810   2.010  15.820  1.00  0.00            
ATOM     63  H30 ACD     1      22.960   1.300  15.190  1.00  0.00            
ATOM     64  C19 ACD     1      24.000   3.960  16.410  1.00  0.00            
ATOM     65  H31 ACD     1      23.070   4.370  16.820  1.00  0.00            
ATOM     66  O16 ACD     1      24.780   5.070  15.960  1.00  0.00            
ATOM     67  C20 ACD     1      25.980   4.760  15.140  1.00  0.00            
ATOM     68  H32 ACD     1      26.830   4.620  15.820  1.00  0.00            
ATOM     69  C21 ACD     1      26.240   6.000  14.260  1.00  0.00            
ATOM     70  H33 ACD     1      26.700   5.710  13.310  1.00  0.00            
ATOM     71  H34 ACD     1      25.340   6.530  13.930  1.00  0.00            
ATOM     72  O17 ACD     1      27.110   6.920  14.960  1.00  0.00            
ATOM     73  H35 ACD     1      26.770   6.990  15.860  1.00  0.00            
ATOM     74  O18 ACD     1      24.650   3.290  17.460  1.00  0.00            
ATOM     75  C22 ACD     1      24.280   3.360  18.840  1.00  0.00            
ATOM     76  H36 ACD     1      23.190   3.360  18.930  1.00  0.00            
ATOM     77  C23 ACD     1      24.690   2.050  19.420  1.00  0.00            
ATOM     78  H37 ACD     1      25.750   1.790  19.290  1.00  0.00            
ATOM     79  O19 ACD     1      23.930   0.990  18.800  1.00  0.00            
ATOM     80  H38 ACD     1      24.210   1.010  17.890  1.00  0.00            
ATOM     81  C24 ACD     1      24.450   2.010  20.900  1.00  0.00            
ATOM     82  H39 ACD     1      23.370   1.920  21.050  1.00  0.00            
ATOM     83  O20 ACD     1      25.070   0.760  21.400  1.00  0.00            
ATOM     84  H40 ACD     1      24.710   0.050  20.860  1.00  0.00            
ATOM     85  C25 ACD     1      25.160   3.210  21.580  1.00  0.00            
ATOM     86  H41 ACD     1      25.070   3.200  22.670  1.00  0.00            
ATOM     87  O21 ACD     1      24.760   4.380  21.070  1.00  0.00            
ATOM     88  C26 ACD     1      24.910   4.510  19.630  1.00  0.00            
ATOM     89  H42 ACD     1      25.970   4.480  19.350  1.00  0.00            
ATOM     90  C27 ACD     1      24.210   5.790  19.270  1.00  0.00            
ATOM     91  H43 ACD     1      24.090   5.870  18.180  1.00  0.00            
ATOM     92  H44 ACD     1      23.190   5.690  19.650  1.00  0.00            
ATOM     93  O22 ACD     1      24.980   6.900  19.730  1.00  0.00            
ATOM     94  H45 ACD     1      25.000   6.890  20.690  1.00  0.00            
ATOM     95  O23 ACD     1      26.530   3.170  21.390  1.00  0.00            
ATOM     96  C28 ACD     1      27.320   3.420  22.580  1.00  0.00            
ATOM     97  H46 ACD     1      26.680   3.800  23.390  1.00  0.00            
ATOM     98  C29 ACD     1      28.230   4.540  22.280  1.00  0.00            
ATOM     99  H47 ACD     1      28.880   4.430  21.400  1.00  0.00            
ATOM    100  O24 ACD     1      29.200   4.760  23.320  1.00  0.00            
ATOM    101  C30 ACD     1      27.560   5.840  22.200  1.00  0.00            
ATOM    102  H48 ACD     1      26.760   5.570  21.510  1.00  0.00            
ATOM    103  H49 ACD     1      27.070   6.110  23.140  1.00  0.00            
ATOM    104  O25 ACD     1      28.320   6.910  21.640  1.00  0.00            
ATOM    105  H50 ACD     1      28.940   7.250  22.290  1.00  0.00            
ATOM    106  C31 ACD     1      28.040   2.140  22.970  1.00  0.00            
ATOM    107  H51 ACD     1      28.630   1.810  22.100  1.00  0.00            
ATOM    108  O26 ACD     1      27.140   1.160  23.360  1.00  0.00            
ATOM    109  H52 ACD     1      26.640   0.920  22.580  1.00  0.00            
ATOM    110  C32 ACD     1      29.050   2.510  24.060  1.00  0.00            
ATOM    111  H53 ACD     1      28.500   2.940  24.900  1.00  0.00            
ATOM    112  O27 ACD     1      29.880   1.410  24.460  1.00  0.00            
ATOM    113  H54 ACD     1      29.240   0.830  24.870  1.00  0.00            
ATOM    114  C33 ACD     1      29.930   3.590  23.680  1.00  0.00            
ATOM    115  H55 ACD     1      30.570   3.890  24.520  1.00  0.00            
ATOM    116  O28 ACD     1      30.630   3.280  22.500  1.00  0.00            
ATOM    117  C34 ACD     1      32.010   3.390  22.540  1.00  0.00            
ATOM    118  H56 ACD     1      32.430   3.480  23.550  1.00  0.00            
ATOM    119  C35 ACD     1      32.400   1.970  22.010  1.00  0.00            
ATOM    120  H57 ACD     1      31.690   1.730  21.210  1.00  0.00            
ATOM    121  O29 ACD     1      32.220   1.030  23.040  1.00  0.00            
ATOM    122  H58 ACD     1      31.440   1.290  23.540  1.00  0.00            
ATOM    123  C36 ACD     1      33.790   1.880  21.420  1.00  0.00            
ATOM    124  H59 ACD     1      34.470   1.940  22.280  1.00  0.00            
ATOM    125  O30 ACD     1      34.150   0.600  20.810  1.00  0.00            
ATOM    126  H60 ACD     1      33.880  -0.120  21.380  1.00  0.00            
ATOM    127  O1  GE3     2      28.170  37.710  16.020  1.00  0.00            
ATOM    128  C1  GE3     2      28.690  38.770  16.360  1.00  0.00            
ATOM    129  C2  GE3     2      30.190  38.920  16.550  1.00  0.00            
ATOM    130  N1  GE3     2      30.440  39.140  17.920  1.00  0.00            
ATOM    131  C3  GE3     2      30.090  40.230  18.480  1.00  0.00            
ATOM    132  C4  GE3     2      30.300  40.310  19.970  1.00  0.00            
ATOM    133  C5  GE3     2      31.600  40.140  20.420  1.00  0.00            
ATOM    134  C6  GE3     2      31.910  40.160  21.700  1.00  0.00            
ATOM    135  C7  GE3     2      30.910  40.330  22.610  1.00  0.00            
ATOM    136  C8  GE3     2      29.540  40.440  22.310  1.00  0.00            
ATOM    137  C9  GE3     2      29.250  40.510  20.900  1.00  0.00            
ATOM    138  Cl1 GE3     2      27.580  40.780  20.400  1.00  0.00            
ATOM    139  C10 GE3     2      29.390  41.360  17.830  1.00  0.00            
ATOM    140  C11 GE3     2      29.620  42.690  18.290  1.00  0.00            
ATOM    141  C12 GE3     2      28.910  43.840  17.860  1.00  0.00            
ATOM    142  N2  GE3     2      29.020  45.230  18.510  1.00  0.00            
ATOM    143  O2  GE3     2      28.480  46.160  17.830  1.00  0.00            
ATOM    144  O3  GE3     2      29.980  45.510  19.240  1.00  0.00            
ATOM    145  C13 GE3     2      27.790  43.620  17.020  1.00  0.00            
ATOM    146  C14 GE3     2      27.470  42.250  16.690  1.00  0.00            
ATOM    147  C15 GE3     2      28.220  41.150  17.080  1.00  0.00            
ATOM    148  N3  GE3     2      27.850  39.870  16.530  1.00  0.00            
ATOM    149  H1  GE3     2      30.650  39.740  15.980  1.00  0.00            
ATOM    150  H2  GE3     2      30.590  37.950  16.230  1.00  0.00            
ATOM    151  H3  GE3     2      32.450  39.870  19.810  1.00  0.00            
ATOM    152  H4  GE3     2      32.950  39.960  21.930  1.00  0.00            
ATOM    153  H5  GE3     2      31.140  40.300  23.670  1.00  0.00            
ATOM    154  H6  GE3     2      28.770  40.610  23.060  1.00  0.00
[truncated: 1,476,272 more chars]
