# Supplementary material for: Achieving Chemical Accuracy in Cyclodextrin Host–Guest Binding via Integrative Atomistic Modelling
Source: Adv Sci (Weinh). 2025 Dec 14;13(10):e19782. doi: 10.1002/advs.202519782 (PMC12915143; doi:10.1002/advs.202519782)
Supplement: Supplementary file 1 — Supporting Information [file ADVS-13-e19782-s003.zip › all_poses/ACD.GE8.pdb]

MODEL        1
ATOM      1  H1  ACD     1      18.480   8.480  33.840  1.00  0.00            
ATOM      2  O1  ACD     1      18.860   7.840  33.220  1.00  0.00            
ATOM      3  C1  ACD     1      18.790   8.600  32.050  1.00  0.00            
ATOM      4  H2  ACD     1      19.730   8.590  31.480  1.00  0.00            
ATOM      5  H3  ACD     1      18.670   9.650  32.330  1.00  0.00            
ATOM      6  C2  ACD     1      17.660   8.080  31.110  1.00  0.00            
ATOM      7  H4  ACD     1      17.870   8.570  30.150  1.00  0.00            
ATOM      8  O2  ACD     1      17.720   6.670  31.090  1.00  0.00            
ATOM      9  C3  ACD     1      16.730   6.010  30.330  1.00  0.00            
ATOM     10  H5  ACD     1      16.920   4.940  30.440  1.00  0.00            
ATOM     11  O3  ACD     1      16.690   6.320  28.910  1.00  0.00            
ATOM     12  C4  ACD     1      17.440   5.530  28.020  1.00  0.00            
ATOM     13  H6  ACD     1      17.460   4.470  28.270  1.00  0.00            
ATOM     14  C5  ACD     1      16.720   5.610  26.690  1.00  0.00            
ATOM     15  H7  ACD     1      16.230   6.580  26.540  1.00  0.00            
ATOM     16  O4  ACD     1      15.600   4.680  26.620  1.00  0.00            
ATOM     17  H8  ACD     1      14.820   4.950  27.120  1.00  0.00            
ATOM     18  C6  ACD     1      17.640   5.590  25.500  1.00  0.00            
ATOM     19  H9  ACD     1      18.110   4.600  25.450  1.00  0.00            
ATOM     20  O5  ACD     1      17.000   5.910  24.250  1.00  0.00            
ATOM     21  H10 ACD     1      16.790   6.820  24.470  1.00  0.00            
ATOM     22  C7  ACD     1      18.780   6.550  25.720  1.00  0.00            
ATOM     23  H11 ACD     1      19.460   6.480  24.860  1.00  0.00            
ATOM     24  O6  ACD     1      19.460   6.020  26.830  1.00  0.00            
ATOM     25  C8  ACD     1      18.820   6.180  28.140  1.00  0.00            
ATOM     26  H12 ACD     1      18.770   7.250  28.390  1.00  0.00            
ATOM     27  C9  ACD     1      19.770   5.510  29.090  1.00  0.00            
ATOM     28  H13 ACD     1      19.400   5.460  30.130  1.00  0.00            
ATOM     29  H14 ACD     1      19.960   4.490  28.760  1.00  0.00            
ATOM     30  O7  ACD     1      20.960   6.190  29.140  1.00  0.00            
ATOM     31  H15 ACD     1      21.570   5.680  29.690  1.00  0.00            
ATOM     32  O8  ACD     1      18.290   7.830  25.940  1.00  0.00            
ATOM     33  C10 ACD     1      18.410   8.690  24.810  1.00  0.00            
ATOM     34  H16 ACD     1      18.550   8.030  23.950  1.00  0.00            
ATOM     35  C11 ACD     1      17.140   9.390  24.390  1.00  0.00            
ATOM     36  H17 ACD     1      16.820  10.140  25.120  1.00  0.00            
ATOM     37  O9  ACD     1      16.010   8.550  24.070  1.00  0.00            
ATOM     38  H18 ACD     1      15.330   8.930  23.500  1.00  0.00            
ATOM     39  C12 ACD     1      17.520  10.190  23.120  1.00  0.00            
ATOM     40  H19 ACD     1      17.840   9.600  22.250  1.00  0.00            
ATOM     41  O10 ACD     1      16.480  11.040  22.790  1.00  0.00            
ATOM     42  H20 ACD     1      16.700  11.790  23.350  1.00  0.00            
ATOM     43  C13 ACD     1      18.640  11.130  23.380  1.00  0.00            
ATOM     44  H21 ACD     1      18.930  11.560  22.420  1.00  0.00            
ATOM     45  O11 ACD     1      19.780  10.320  23.830  1.00  0.00            
ATOM     46  C14 ACD     1      19.590   9.710  25.070  1.00  0.00            
ATOM     47  H22 ACD     1      19.330  10.470  25.820  1.00  0.00            
ATOM     48  C15 ACD     1      20.890   9.100  25.510  1.00  0.00            
ATOM     49  H23 ACD     1      21.590   9.930  25.330  1.00  0.00            
ATOM     50  H24 ACD     1      20.920   8.810  26.560  1.00  0.00            
ATOM     51  O12 ACD     1      21.290   8.010  24.630  1.00  0.00            
ATOM     52  H25 ACD     1      22.020   7.570  25.070  1.00  0.00            
ATOM     53  O13 ACD     1      18.240  12.170  24.330  1.00  0.00            
ATOM     54  C16 ACD     1      18.700  13.500  24.140  1.00  0.00            
ATOM     55  H26 ACD     1      19.360  13.590  23.270  1.00  0.00            
ATOM     56  C17 ACD     1      17.460  14.320  23.970  1.00  0.00            
ATOM     57  H27 ACD     1      16.710  13.930  24.670  1.00  0.00            
ATOM     58  O14 ACD     1      17.010  14.190  22.540  1.00  0.00            
ATOM     59  H28 ACD     1      17.710  14.450  21.930  1.00  0.00            
ATOM     60  C18 ACD     1      17.620  15.820  24.270  1.00  0.00            
ATOM     61  H29 ACD     1      18.200  16.260  23.460  1.00  0.00            
ATOM     62  O15 ACD     1      16.270  16.390  24.470  1.00  0.00            
ATOM     63  H30 ACD     1      16.100  16.270  25.410  1.00  0.00            
ATOM     64  C19 ACD     1      18.500  16.220  25.490  1.00  0.00            
ATOM     65  H31 ACD     1      18.690  17.300  25.540  1.00  0.00            
ATOM     66  O16 ACD     1      19.690  15.420  25.370  1.00  0.00            
ATOM     67  C20 ACD     1      19.540  13.970  25.380  1.00  0.00            
ATOM     68  H32 ACD     1      18.980  13.660  26.270  1.00  0.00            
ATOM     69  C21 ACD     1      20.920  13.300  25.410  1.00  0.00            
ATOM     70  H33 ACD     1      21.490  13.870  26.160  1.00  0.00            
ATOM     71  H34 ACD     1      20.800  12.260  25.740  1.00  0.00            
ATOM     72  O17 ACD     1      21.640  13.380  24.190  1.00  0.00            
ATOM     73  H35 ACD     1      22.490  13.010  24.430  1.00  0.00            
ATOM     74  O18 ACD     1      17.860  15.820  26.710  1.00  0.00            
ATOM     75  C22 ACD     1      18.170  16.280  28.050  1.00  0.00            
ATOM     76  H36 ACD     1      18.460  17.330  27.990  1.00  0.00            
ATOM     77  C23 ACD     1      16.860  16.350  28.760  1.00  0.00            
ATOM     78  H37 ACD     1      16.280  15.450  28.530  1.00  0.00            
ATOM     79  O19 ACD     1      16.030  17.400  28.290  1.00  0.00            
ATOM     80  H38 ACD     1      15.390  17.030  27.680  1.00  0.00            
ATOM     81  C24 ACD     1      16.990  16.550  30.240  1.00  0.00            
ATOM     82  H39 ACD     1      17.410  17.540  30.460  1.00  0.00            
ATOM     83  O20 ACD     1      15.750  16.420  30.980  1.00  0.00            
ATOM     84  H40 ACD     1      15.390  15.540  30.870  1.00  0.00            
ATOM     85  C25 ACD     1      18.030  15.570  30.900  1.00  0.00            
ATOM     86  H41 ACD     1      18.170  15.770  31.970  1.00  0.00            
ATOM     87  O21 ACD     1      19.210  15.830  30.190  1.00  0.00            
ATOM     88  C26 ACD     1      19.330  15.510  28.760  1.00  0.00            
ATOM     89  H42 ACD     1      19.250  14.430  28.580  1.00  0.00            
ATOM     90  C27 ACD     1      20.690  16.060  28.310  1.00  0.00            
ATOM     91  H43 ACD     1      20.740  16.130  27.220  1.00  0.00            
ATOM     92  H44 ACD     1      20.740  17.080  28.720  1.00  0.00            
ATOM     93  O22 ACD     1      21.790  15.250  28.740  1.00  0.00            
ATOM     94  H45 ACD     1      22.570  15.550  28.260  1.00  0.00            
ATOM     95  O23 ACD     1      17.630  14.200  30.580  1.00  0.00            
ATOM     96  C28 ACD     1      16.930  13.420  31.500  1.00  0.00            
ATOM     97  H46 ACD     1      16.640  14.080  32.330  1.00  0.00            
ATOM     98  C29 ACD     1      17.790  12.280  32.030  1.00  0.00            
ATOM     99  H47 ACD     1      18.160  11.640  31.220  1.00  0.00            
ATOM    100  O24 ACD     1      17.050  11.430  32.930  1.00  0.00            
ATOM    101  C30 ACD     1      18.990  12.870  32.780  1.00  0.00            
ATOM    102  H48 ACD     1      19.550  12.060  33.250  1.00  0.00            
ATOM    103  H49 ACD     1      19.640  13.330  32.020  1.00  0.00            
ATOM    104  O25 ACD     1      18.670  13.850  33.740  1.00  0.00            
ATOM    105  H50 ACD     1      19.290  13.960  34.480  1.00  0.00            
ATOM    106  C31 ACD     1      15.690  12.810  30.880  1.00  0.00            
ATOM    107  H51 ACD     1      16.060  12.260  30.000  1.00  0.00            
ATOM    108  O26 ACD     1      14.820  13.900  30.350  1.00  0.00            
ATOM    109  H52 ACD     1      13.990  13.550  30.010  1.00  0.00            
ATOM    110  C32 ACD     1      14.990  11.850  31.810  1.00  0.00            
ATOM    111  H53 ACD     1      14.530  12.470  32.590  1.00  0.00            
ATOM    112  O27 ACD     1      13.950  11.200  31.100  1.00  0.00            
ATOM    113  H54 ACD     1      14.370  10.490  30.610  1.00  0.00            
ATOM    114  C33 ACD     1      15.870  10.800  32.360  1.00  0.00            
ATOM    115  H55 ACD     1      15.360  10.220  33.140  1.00  0.00            
ATOM    116  O28 ACD     1      16.090   9.980  31.280  1.00  0.00            
ATOM    117  C34 ACD     1      16.350   8.600  31.620  1.00  0.00            
ATOM    118  H56 ACD     1      16.330   8.250  32.660  1.00  0.00            
ATOM    119  C35 ACD     1      15.160   7.840  31.140  1.00  0.00            
ATOM    120  H57 ACD     1      15.010   8.180  30.110  1.00  0.00            
ATOM    121  O29 ACD     1      14.000   8.200  31.990  1.00  0.00            
ATOM    122  H58 ACD     1      14.160   8.040  32.920  1.00  0.00            
ATOM    123  C36 ACD     1      15.380   6.320  31.010  1.00  0.00            
ATOM    124  H59 ACD     1      15.460   5.780  31.960  1.00  0.00            
ATOM    125  O30 ACD     1      14.300   5.810  30.310  1.00  0.00            
ATOM    126  H60 ACD     1      14.420   5.930  29.370  1.00  0.00            
ATOM    127  O1  GE8     2      11.000  10.820  25.240  1.00  0.00            
ATOM    128  C1  GE8     2      11.670  10.410  26.100  1.00  0.00            
ATOM    129  C2  GE8     2      13.060  10.830  26.350  1.00  0.00            
ATOM    130  O2  GE8     2      13.660  11.420  25.260  1.00  0.00            
ATOM    131  C3  GE8     2      13.770  10.390  27.470  1.00  0.00            
ATOM    132  C4  GE8     2      15.190  10.780  27.680  1.00  0.00            
ATOM    133  C5  GE8     2      16.190   9.850  28.040  1.00  0.00            
ATOM    134  C6  GE8     2      17.520  10.270  28.160  1.00  0.00            
ATOM    135  C7  GE8     2      17.870  11.590  27.930  1.00  0.00            
ATOM    136  O3  GE8     2      19.150  12.090  28.070  1.00  0.00            
ATOM    137  C8  GE8     2      16.870  12.550  27.730  1.00  0.00            
ATOM    138  C9  GE8     2      15.540  12.150  27.480  1.00  0.00            
ATOM    139  O4  GE8     2      13.150   9.520  28.440  1.00  0.00            
ATOM    140  C10 GE8     2      11.820   9.190  28.250  1.00  0.00            
ATOM    141  C11 GE8     2      11.290   8.250  29.150  1.00  0.00            
ATOM    142  C12 GE8     2      10.060   7.720  28.990  1.00  0.00            
ATOM    143  O5  GE8     2       9.530   6.730  29.740  1.00  0.00            
ATOM    144  C13 GE8     2       9.270   8.090  27.910  1.00  0.00            
ATOM    145  C14 GE8     2       9.810   9.000  27.010  1.00  0.00            
ATOM    146  O6  GE8     2       9.000   9.420  26.060  1.00  0.00            
ATOM    147  C15 GE8     2      11.130   9.550  27.120  1.00  0.00            
ATOM    148  H1  GE8     2      13.140  11.200  24.470  1.00  0.00            
ATOM    149  H2  GE8     2      15.970   8.800  28.190  1.00  0.00            
ATOM    150  H3  GE8     2      18.320   9.530  28.240  1.00  0.00            
ATOM    151  H4  GE8     2      19.600  11.600  28.770  1.00  0.00            
ATOM    152  H5  GE8     2      17.170  13.600  27.690  1.00  0.00            
ATOM    153  H6  GE8     2      14.820  12.930  27.220  1.00  0.00            
ATOM    154  H7  GE8     2      11.780   7.900  30.050  1.00  0.00            
ATOM    155  H8  GE8     2       8.840   6.380  29.150  1.00  0.00            
ATOM    156  H9  GE8     2       8.290   7.670  27.710  1.00  0.00            
ATOM    157  H10 GE8     2       9.580  10.020  25.560  1.00  0.00            
TER
ENDMDL
MODEL        1
ATOM      1  H1  ACD     1      16.350   7.800  35.190  1.00  0.00            
ATOM      2  O1  ACD     1      16.630   8.720  35.240  1.00  0.00            
ATOM      3  C1  ACD     1      17.050   9.100  33.910  1.00  0.00            
ATOM      4  H2  ACD     1      18.050   8.750  33.660  1.00  0.00            
ATOM      5  H3  ACD     1      16.940  10.180  33.700  1.00  0.00            
ATOM      6  C2  ACD     1      16.250   8.450  32.790  1.00  0.00            
ATOM      7  H4  ACD     1      16.720   8.640  31.810  1.00  0.00            
ATOM      8  O2  ACD     1      16.400   7.030  32.960  1.00  0.00            
ATOM      9  C3  ACD     1      15.700   6.220  32.010  1.00  0.00            
ATOM     10  H5  ACD     1      15.770   5.170  32.300  1.00  0.00            
ATOM     11  O3  ACD     1      16.150   6.500  30.650  1.00  0.00            
ATOM     12  C4  ACD     1      17.260   5.920  29.980  1.00  0.00            
ATOM     13  H6  ACD     1      17.290   4.830  30.140  1.00  0.00            
ATOM     14  C5  ACD     1      17.110   6.160  28.500  1.00  0.00            
ATOM     15  H7  ACD     1      16.880   7.210  28.260  1.00  0.00            
ATOM     16  O4  ACD     1      16.110   5.240  27.940  1.00  0.00            
ATOM     17  H8  ACD     1      15.270   5.690  28.000  1.00  0.00            
ATOM     18  C6  ACD     1      18.430   6.010  27.760  1.00  0.00            
ATOM     19  H9  ACD     1      18.830   5.000  27.890  1.00  0.00            
ATOM     20  O5  ACD     1      18.210   6.280  26.380  1.00  0.00            
ATOM     21  H10 ACD     1      18.010   7.210  26.250  1.00  0.00            
ATOM     22  C7  ACD     1      19.550   6.880  28.360  1.00  0.00            
ATOM     23  H11 ACD     1      20.580   6.750  28.030  1.00  0.00            
ATOM     24  O6  ACD     1      19.660   6.520  29.720  1.00  0.00            
ATOM     25  C8  ACD     1      18.550   6.560  30.570  1.00  0.00            
ATOM     26  H12 ACD     1      18.340   7.560  30.960  1.00  0.00            
ATOM     27  C9  ACD     1      18.990   5.790  31.830  1.00  0.00            
ATOM     28  H13 ACD     1      18.070   5.330  32.200  1.00  0.00            
ATOM     29  H14 ACD     1      19.690   4.980  31.600  1.00  0.00            
ATOM     30  O7  ACD     1      19.530   6.580  32.930  1.00  0.00            
ATOM     31  H15 ACD     1      19.110   6.260  33.740  1.00  0.00            
ATOM     32  O8  ACD     1      19.170   8.270  28.310  1.00  0.00            
ATOM     33  C10 ACD     1      19.840   8.930  27.220  1.00  0.00            
ATOM     34  H16 ACD     1      20.370   8.250  26.550  1.00  0.00            
ATOM     35  C11 ACD     1      18.770   9.650  26.470  1.00  0.00            
ATOM     36  H17 ACD     1      18.190  10.200  27.210  1.00  0.00            
ATOM     37  O9  ACD     1      17.770   8.720  25.830  1.00  0.00            
ATOM     38  H18 ACD     1      17.170   9.320  25.380  1.00  0.00            
ATOM     39  C12 ACD     1      19.390  10.450  25.380  1.00  0.00            
ATOM     40  H19 ACD     1      19.910   9.720  24.740  1.00  0.00            
ATOM     41  O10 ACD     1      18.360  11.130  24.600  1.00  0.00            
ATOM     42  H20 ACD     1      18.440  12.070  24.800  1.00  0.00            
ATOM     43  C13 ACD     1      20.400  11.440  25.910  1.00  0.00            
ATOM     44  H21 ACD     1      20.880  12.030  25.130  1.00  0.00            
ATOM     45  O11 ACD     1      21.350  10.690  26.680  1.00  0.00            
ATOM     46  C14 ACD     1      20.810   9.970  27.780  1.00  0.00            
ATOM     47  H22 ACD     1      20.310  10.730  28.390  1.00  0.00            
ATOM     48  C15 ACD     1      21.990   9.460  28.550  1.00  0.00            
ATOM     49  H23 ACD     1      22.670  10.310  28.670  1.00  0.00            
ATOM     50  H24 ACD     1      21.720   9.180  29.580  1.00  0.00            
ATOM     51  O12 ACD     1      22.590   8.300  27.950  1.00  0.00            
ATOM     52  H25 ACD     1      23.000   7.730  28.610  1.00  0.00            
ATOM     53  O13 ACD     1      19.840  12.400  26.830  1.00  0.00            
ATOM     54  C16 ACD     1      19.940  13.830  26.510  1.00  0.00            
ATOM     55  H26 ACD     1      20.810  14.050  25.890  1.00  0.00            
ATOM     56  C17 ACD     1      18.690  14.300  25.870  1.00  0.00            
ATOM     57  H27 ACD     1      17.820  14.030  26.480  1.00  0.00            
ATOM     58  O14 ACD     1      18.590  13.730  24.590  1.00  0.00            
ATOM     59  H28 ACD     1      17.840  14.100  24.130  1.00  0.00            
ATOM     60  C18 ACD     1      18.700  15.800  25.810  1.00  0.00            
ATOM     61  H29 ACD     1      19.520  16.220  25.210  1.00  0.00            
ATOM     62  O15 ACD     1      17.530  16.290  25.160  1.00  0.00            
ATOM     63  H30 ACD     1      16.720  16.000  25.590  1.00  0.00            
ATOM     64  C19 ACD     1      18.690  16.400  27.160  1.00  0.00            
ATOM     65  H31 ACD     1      18.750  17.490  27.150  1.00  0.00            
ATOM     66  O16 ACD     1      19.900  15.980  27.700  1.00  0.00            
ATOM     67  C20 ACD     1      20.070  14.540  27.880  1.00  0.00            
ATOM     68  H32 ACD     1      19.240  14.280  28.540  1.00  0.00            
ATOM     69  C21 ACD     1      21.410  14.260  28.600  1.00  0.00            
ATOM     70  H33 ACD     1      21.450  14.850  29.520  1.00  0.00            
ATOM     71  H34 ACD     1      21.290  13.220  28.920  1.00  0.00            
ATOM     72  O17 ACD     1      22.620  14.510  27.820  1.00  0.00            
ATOM     73  H35 ACD     1      23.380  13.940  27.970  1.00  0.00            
ATOM     74  O18 ACD     1      17.710  15.910  28.050  1.00  0.00            
ATOM     75  C22 ACD     1      17.330  16.680  29.260  1.00  0.00            
ATOM     76  H36 ACD     1      17.570  17.750  29.140  1.00  0.00            
ATOM     77  C23 ACD     1      15.790  16.540  29.350  1.00  0.00            
ATOM     78  H37 ACD     1      15.590  15.470  29.150  1.00  0.00            
ATOM     79  O19 ACD     1      15.090  17.250  28.270  1.00  0.00            
ATOM     80  H38 ACD     1      14.350  17.720  28.670  1.00  0.00            
ATOM     81  C24 ACD     1      15.230  16.790  30.740  1.00  0.00            
ATOM     82  H39 ACD     1      15.490  17.840  30.960  1.00  0.00            
ATOM     83  O20 ACD     1      13.780  16.540  30.860  1.00  0.00            
ATOM     84  H40 ACD     1      13.740  15.600  30.650  1.00  0.00            
ATOM     85  C25 ACD     1      16.030  15.940  31.700  1.00  0.00            
ATOM     86  H41 ACD     1      15.710  16.050  32.740  1.00  0.00            
ATOM     87  O21 ACD     1      17.400  16.230  31.740  1.00  0.00            
ATOM     88  C26 ACD     1      18.040  16.080  30.500  1.00  0.00            
ATOM     89  H42 ACD     1      18.240  15.020  30.320  1.00  0.00            
ATOM     90  C27 ACD     1      19.370  16.710  30.710  1.00  0.00            
ATOM     91  H43 ACD     1      20.040  16.720  29.840  1.00  0.00            
ATOM     92  H44 ACD     1      19.230  17.790  30.880  1.00  0.00            
ATOM     93  O22 ACD     1      20.070  16.180  31.850  1.00  0.00            
ATOM     94  H45 ACD     1      20.630  16.930  32.080  1.00  0.00            
ATOM     95  O23 ACD     1      15.830  14.580  31.350  1.00  0.00            
ATOM     96  C28 ACD     1      14.890  13.930  32.080  1.00  0.00            
ATOM     97  H46 ACD     1      14.300  14.600  32.720  1.00  0.00            
ATOM     98  C29 ACD     1      15.660  12.920  32.900  1.00  0.00            
ATOM     99  H47 ACD     1      16.320  12.320  32.270  1.00  0.00            
ATOM    100  O24 ACD     1      14.810  12.060  33.610  1.00  0.00            
ATOM    101  C30 ACD     1      16.550  13.610  33.980  1.00  0.00            
ATOM    102  H48 ACD     1      16.980  12.750  34.520  1.00  0.00            
ATOM    103  H49 ACD     1      17.390  14.130  33.500  1.00  0.00            
ATOM    104  O25 ACD     1      15.930  14.420  34.920  1.00  0.00            
ATOM    105  H50 ACD     1      16.430  14.690  35.690  1.00  0.00            
ATOM    106  C31 ACD     1      14.040  13.160  31.140  1.00  0.00            
ATOM    107  H51 ACD     1      14.720  12.600  30.500  1.00  0.00            
ATOM    108  O26 ACD     1      13.240  13.970  30.360  1.00  0.00            
ATOM    109  H52 ACD     1      12.730  13.370  29.810  1.00  0.00            
ATOM    110  C32 ACD     1      13.170  12.020  31.760  1.00  0.00            
ATOM    111  H53 ACD     1      12.410  12.530  32.370  1.00  0.00            
ATOM    112  O27 ACD     1      12.540  11.220  30.840  1.00  0.00            
ATOM    113  H54 ACD     1      12.650  10.320  31.130  1.00  0.00            
ATOM    114  C33 ACD     1      13.960  11.200  32.830  1.00  0.00            
ATOM    115  H55 ACD     1      13.310  10.670  33.530  1.00  0.00            
ATOM    116  O28 ACD     1      14.790  10.310  32.140  1.00  0.00            
ATOM    117  C34 ACD     1      14.740   8.960  32.680  1.00  0.00            
ATOM    118  H56 ACD     1      14.400   8.870  33.720  1.00  0.00            
ATOM    119  C35 ACD     1      13.890   8.060  31.800  1.00  0.00            
ATOM    120  H57 ACD     1      14.170   8.340  30.780  1.00  0.00            
ATOM    121  O29 ACD     1      12.530   8.500  31.950  1.00  0.00            
ATOM    122  H58 ACD     1      12.210   8.370  32.840  1.00  0.00            
ATOM    123  C36 ACD     1      14.210   6.580  32.070  1.00  0.00            
ATOM    124  H59 ACD     1      13.820   6.530  33.090  1.00  0.00            
ATOM    125  O30 ACD     1      13.500   5.700  31.270  1.00  0.00            
ATOM    126  H60 ACD     1      14.110   4.990  31.090  1.00  0.00            
ATOM    127  O1  GE8     2      13.230   8.890  24.510  1.00  0.00            
ATOM    128  C1  GE8     2      13.220   9.060  25.750  1.00  0.00            
ATOM    129  C2  GE8     2      14.240   9.850  26.430  1.00  0.00            
ATOM    130  O2  GE8     2      15.270  10.200  25.570  1.00  0.00            
ATOM    131  C3  GE8     2      14.230  10.010  27.790  1.00  0.00            
ATOM    132  C4  GE8     2      15.350  10.680  28.500  1.00  0.00            
ATOM    133  C5  GE8     2      16.130   9.900  29.360  1.00  0.00            
ATOM    134  C6  GE8     2      17.280  10.470  29.940  1.00  0.00            
ATOM    135  C7  GE8     2      17.600  11.790  29.640  1.00  0.00            
ATOM    136  O3  GE8     2      18.600  12.470  30.270  1.00  0.00            
ATOM    137  C8  GE8     2      16.750  12.580  28.870  1.00  0.00            
ATOM    138  C9  GE8     2      15.590  12.030  28.360  1.00  0.00            
ATOM    139  O4  GE8     2      13.320   9.440  28.640  1.00  0.00            
ATOM    140  C10 GE8     2      12.280   8.700  28.060  1.00  0.00            
ATOM    141  C11 GE8     2      11.290   8.130  28.910  1.00  0.00            
ATOM    142  C12 GE8     2      10.390   7.330  28.350  1.00  0.00            
ATOM    143  O5  GE8     2       9.390   6.790  29.060  1.00  0.00            
ATOM    144  C13 GE8     2      10.290   7.140  27.040  1.00  0.00            
ATOM    145  C14 GE8     2      11.190   7.760  26.180  1.00  0.00            
ATOM    146  O6  GE8     2      10.980   7.480  24.890  1.00  0.00            
ATOM    147  C15 GE8     2      12.260   8.500  26.700  1.00  0.00            
ATOM    148  H1  GE8     2      14.940  10.820  24.900  1.00  0.00            
ATOM    149  H2  GE8     2      15.830   8.870  29.530  1.00  0.00            
ATOM    150  H3  GE8     2      17.890   9.900  30.640  1.00  0.00            
ATOM    151  H4  GE8     2      19.250  11.860  30.670  1.00  0.00            
ATOM    152  H5  GE8     2      17.040  13.620  28.730  1.00  0.00            
ATOM    153  H6  GE8     2      14.920  12.580  27.700  1.00  0.00            
ATOM    154  H7  GE8     2      11.240   8.400  29.960  1.00  0.00            
ATOM    155  H8  GE8     2       9.200   5.920  28.670  1.00  0.00            
ATOM    156  H9  GE8     2       9.450   6.550  26.680  1.00  0.00            
ATOM    157  H10 GE8     2      11.730   7.890  24.430  1.00  0.00            
TER
ENDMDL
MODEL        1
ATOM      1  H1  ACD     1      16.190   4.410  33.150  1.00  0.00            
ATOM      2  O1  ACD     1      16.760   5.180  33.160  1.00  0.00            
ATOM      3  C1  ACD     1      16.620   5.780  31.840  1.00  0.00            
ATOM      4  H2  ACD     1      16.790   5.000  31.090  1.00  0.00            
ATOM      5  H3  ACD     1      17.300   6.630  31.680  1.00  0.00            
ATOM      6  C2  ACD     1      15.250   6.430  31.630  1.00  0.00            
ATOM      7  H4  ACD     1      15.280   7.170  30.810  1.00  0.00            
ATOM      8  O2  ACD     1      14.340   5.380  31.180  1.00  0.00            
ATOM      9  C3  ACD     1      12.990   5.760  31.000  1.00  0.00            
ATOM     10  H5  ACD     1      12.480   4.820  30.750  1.00  0.00            
ATOM     11  O3  ACD     1      12.890   6.740  30.020  1.00  0.00            
ATOM     12  C4  ACD     1      12.540   6.350  28.670  1.00  0.00            
ATOM     13  H6  ACD     1      12.410   5.260  28.630  1.00  0.00            
ATOM     14  C5  ACD     1      11.120   6.890  28.390  1.00  0.00            
ATOM     15  H7  ACD     1      11.170   7.960  28.620  1.00  0.00            
ATOM     16  O4  ACD     1      10.120   6.490  29.270  1.00  0.00            
ATOM     17  H8  ACD     1      10.560   6.330  30.110  1.00  0.00            
ATOM     18  C6  ACD     1      10.770   6.750  26.860  1.00  0.00            
ATOM     19  H9  ACD     1      10.560   5.700  26.610  1.00  0.00            
ATOM     20  O5  ACD     1       9.580   7.370  26.450  1.00  0.00            
ATOM     21  H10 ACD     1       8.910   6.860  26.910  1.00  0.00            
ATOM     22  C7  ACD     1      11.900   7.200  25.910  1.00  0.00            
ATOM     23  H11 ACD     1      11.630   6.940  24.880  1.00  0.00            
ATOM     24  O6  ACD     1      13.070   6.420  26.310  1.00  0.00            
ATOM     25  C8  ACD     1      13.580   6.720  27.610  1.00  0.00            
ATOM     26  H12 ACD     1      13.710   7.810  27.620  1.00  0.00            
ATOM     27  C9  ACD     1      14.880   6.080  27.920  1.00  0.00            
ATOM     28  H13 ACD     1      15.130   6.040  28.990  1.00  0.00            
ATOM     29  H14 ACD     1      14.920   5.070  27.500  1.00  0.00            
ATOM     30  O7  ACD     1      16.020   6.700  27.280  1.00  0.00            
ATOM     31  H15 ACD     1      16.010   6.400  26.370  1.00  0.00            
ATOM     32  O8  ACD     1      12.250   8.580  26.030  1.00  0.00            
ATOM     33  C10 ACD     1      12.120   9.430  24.870  1.00  0.00            
ATOM     34  H16 ACD     1      11.820   8.850  23.990  1.00  0.00            
ATOM     35  C11 ACD     1      11.160  10.530  25.070  1.00  0.00            
ATOM     36  H17 ACD     1      11.450  11.000  26.020  1.00  0.00            
ATOM     37  O9  ACD     1       9.880   9.950  25.330  1.00  0.00            
ATOM     38  H18 ACD     1      10.100   9.150  25.810  1.00  0.00            
ATOM     39  C12 ACD     1      11.140  11.540  23.900  1.00  0.00            
ATOM     40  H19 ACD     1      10.700  11.150  22.970  1.00  0.00            
ATOM     41  O10 ACD     1      10.340  12.650  24.240  1.00  0.00            
ATOM     42  H20 ACD     1      10.840  13.100  24.930  1.00  0.00            
ATOM     43  C13 ACD     1      12.600  11.970  23.520  1.00  0.00            
ATOM     44  H21 ACD     1      12.680  12.580  22.620  1.00  0.00            
ATOM     45  O11 ACD     1      13.350  10.800  23.340  1.00  0.00            
ATOM     46  C14 ACD     1      13.480   9.990  24.490  1.00  0.00            
ATOM     47  H22 ACD     1      13.920  10.560  25.310  1.00  0.00            
ATOM     48  C15 ACD     1      14.500   8.870  24.190  1.00  0.00            
ATOM     49  H23 ACD     1      15.490   9.210  23.870  1.00  0.00            
ATOM     50  H24 ACD     1      14.650   8.160  25.020  1.00  0.00            
ATOM     51  O12 ACD     1      14.040   8.040  23.130  1.00  0.00            
ATOM     52  H25 ACD     1      13.630   7.230  23.440  1.00  0.00            
ATOM     53  O13 ACD     1      13.160  12.720  24.580  1.00  0.00            
ATOM     54  C16 ACD     1      14.280  13.700  24.370  1.00  0.00            
ATOM     55  H26 ACD     1      14.120  14.170  23.390  1.00  0.00            
ATOM     56  C17 ACD     1      14.120  14.720  25.510  1.00  0.00            
ATOM     57  H27 ACD     1      13.770  14.190  26.410  1.00  0.00            
ATOM     58  O14 ACD     1      13.070  15.660  25.230  1.00  0.00            
ATOM     59  H28 ACD     1      12.240  15.250  25.490  1.00  0.00            
ATOM     60  C18 ACD     1      15.400  15.500  25.840  1.00  0.00            
ATOM     61  H29 ACD     1      15.760  16.140  25.020  1.00  0.00            
ATOM     62  O15 ACD     1      15.150  16.360  26.980  1.00  0.00            
ATOM     63  H30 ACD     1      14.930  15.790  27.720  1.00  0.00            
ATOM     64  C19 ACD     1      16.500  14.530  26.170  1.00  0.00            
ATOM     65  H31 ACD     1      17.380  15.090  26.500  1.00  0.00            
ATOM     66  O16 ACD     1      16.800  13.780  25.040  1.00  0.00            
ATOM     67  C20 ACD     1      15.670  12.970  24.410  1.00  0.00            
ATOM     68  H32 ACD     1      15.420  12.080  25.000  1.00  0.00            
ATOM     69  C21 ACD     1      16.190  12.420  23.050  1.00  0.00            
ATOM     70  H33 ACD     1      17.180  11.960  23.190  1.00  0.00            
ATOM     71  H34 ACD     1      15.550  11.710  22.510  1.00  0.00            
ATOM     72  O17 ACD     1      16.370  13.330  21.960  1.00  0.00            
ATOM     73  H35 ACD     1      17.010  12.940  21.350  1.00  0.00            
ATOM     74  O18 ACD     1      16.180  13.690  27.280  1.00  0.00            
ATOM     75  C22 ACD     1      16.740  13.980  28.570  1.00  0.00            
ATOM     76  H36 ACD     1      17.160  14.990  28.540  1.00  0.00            
ATOM     77  C23 ACD     1      15.660  14.000  29.670  1.00  0.00            
ATOM     78  H37 ACD     1      15.170  13.040  29.450  1.00  0.00            
ATOM     79  O19 ACD     1      14.780  15.030  29.450  1.00  0.00            
ATOM     80  H38 ACD     1      14.700  15.650  30.180  1.00  0.00            
ATOM     81  C24 ACD     1      16.180  14.250  31.080  1.00  0.00            
ATOM     82  H39 ACD     1      16.680  15.230  31.130  1.00  0.00            
ATOM     83  O20 ACD     1      15.230  14.210  32.090  1.00  0.00            
ATOM     84  H40 ACD     1      14.330  14.330  31.760  1.00  0.00            
ATOM     85  C25 ACD     1      17.290  13.240  31.370  1.00  0.00            
ATOM     86  H41 ACD     1      17.840  13.540  32.270  1.00  0.00            
ATOM     87  O21 ACD     1      18.280  13.240  30.290  1.00  0.00            
ATOM     88  C26 ACD     1      17.800  12.890  28.930  1.00  0.00            
ATOM     89  H42 ACD     1      17.460  11.840  28.880  1.00  0.00            
ATOM     90  C27 ACD     1      18.990  12.990  27.980  1.00  0.00            
ATOM     91  H43 ACD     1      18.730  13.260  26.950  1.00  0.00            
ATOM     92  H44 ACD     1      19.500  13.900  28.310  1.00  0.00            
ATOM     93  O22 ACD     1      19.920  11.850  28.080  1.00  0.00            
ATOM     94  H45 ACD     1      20.370  12.080  28.900  1.00  0.00            
ATOM     95  O23 ACD     1      16.730  11.910  31.600  1.00  0.00            
ATOM     96  C28 ACD     1      17.130  11.140  32.710  1.00  0.00            
ATOM     97  H46 ACD     1      17.940  11.650  33.230  1.00  0.00            
ATOM     98  C29 ACD     1      17.610   9.780  32.140  1.00  0.00            
ATOM     99  H47 ACD     1      16.930   9.290  31.430  1.00  0.00            
ATOM    100  O24 ACD     1      17.710   8.880  33.210  1.00  0.00            
ATOM    101  C30 ACD     1      19.020   9.790  31.430  1.00  0.00            
ATOM    102  H48 ACD     1      19.300   8.770  31.140  1.00  0.00            
ATOM    103  H49 ACD     1      18.850  10.260  30.450  1.00  0.00            
ATOM    104  O25 ACD     1      20.060  10.500  32.080  1.00  0.00            
ATOM    105  H50 ACD     1      20.000  10.180  32.990  1.00  0.00            
ATOM    106  C31 ACD     1      15.960  10.990  33.630  1.00  0.00            
ATOM    107  H51 ACD     1      15.090  10.800  32.990  1.00  0.00            
ATOM    108  O26 ACD     1      15.620  12.190  34.280  1.00  0.00            
ATOM    109  H52 ACD     1      15.430  12.880  33.630  1.00  0.00            
ATOM    110  C32 ACD     1      16.070   9.820  34.600  1.00  0.00            
ATOM    111  H53 ACD     1      16.830  10.260  35.270  1.00  0.00            
ATOM    112  O27 ACD     1      14.910   9.620  35.420  1.00  0.00            
ATOM    113  H54 ACD     1      14.800  10.410  35.950  1.00  0.00            
ATOM    114  C33 ACD     1      16.450   8.570  33.870  1.00  0.00            
ATOM    115  H55 ACD     1      16.640   7.660  34.460  1.00  0.00            
ATOM    116  O28 ACD     1      15.350   8.400  33.010  1.00  0.00            
ATOM    117  C34 ACD     1      14.730   7.110  32.880  1.00  0.00            
ATOM    118  H56 ACD     1      15.000   6.560  33.790  1.00  0.00            
ATOM    119  C35 ACD     1      13.220   7.460  32.770  1.00  0.00            
ATOM    120  H57 ACD     1      13.100   8.290  32.060  1.00  0.00            
ATOM    121  O29 ACD     1      12.680   7.890  34.070  1.00  0.00            
ATOM    122  H58 ACD     1      13.110   8.720  34.260  1.00  0.00            
ATOM    123  C36 ACD     1      12.450   6.230  32.310  1.00  0.00            
ATOM    124  H59 ACD     1      12.670   5.390  32.980  1.00  0.00            
ATOM    125  O30 ACD     1      11.110   6.480  32.070  1.00  0.00            
ATOM    126  H60 ACD     1      10.690   6.880  32.840  1.00  0.00            
ATOM    127  O1  GE8     2       8.610   9.840  31.440  1.00  0.00            
ATOM    128  C1  GE8     2       9.730  10.160  31.680  1.00  0.00            
ATOM    129  C2  GE8     2      10.740  10.350  30.560  1.00  0.00            
ATOM    130  O2  GE8     2      10.270  10.090  29.280  1.00  0.00            
ATOM    131  C3  GE8     2      12.020  10.700  30.900  1.00  0.00            
ATOM    132  C4  GE8     2      13.040  10.740  29.860  1.00  0.00            
ATOM    133  C5  GE8     2      14.200  10.020  30.130  1.00  0.00            
ATOM    134  C6  GE8     2      15.230  10.070  29.130  1.00  0.00            
ATOM    135  C7  GE8     2      15.060  10.650  27.870  1.00  0.00            
ATOM    136  O3  GE8     2      16.050  10.640  26.900  1.00  0.00            
ATOM    137  C8  GE8     2      13.880  11.460  27.710  1.00  0.00            
ATOM    138  C9  GE8     2      12.910  11.490  28.680  1.00  0.00            
ATOM    139  O4  GE8     2      12.470  10.920  32.170  1.00  0.00            
ATOM    140  C10 GE8     2      11.500  11.030  33.170  1.00  0.00            
ATOM    141  C11 GE8     2      11.890  11.560  34.350  1.00  0.00            
ATOM    142  C12 GE8     2      10.970  11.580  35.430  1.00  0.00            
ATOM    143  O5  GE8     2      11.360  12.160  36.580  1.00  0.00            
ATOM    144  C13 GE8     2       9.710  11.020  35.330  1.00  0.00            
ATOM    145  C14 GE8     2       9.300  10.530  34.100  1.00  0.00            
ATOM    146  O6  GE8     2       8.100  10.050  34.000  1.00  0.00            
ATOM    147  C15 GE8     2      10.190  10.580  33.010  1.00  0.00            
ATOM    148  H1  GE8     2       9.520   9.480  29.380  1.00  0.00            
ATOM    149  H2  GE8     2      14.410   9.610  31.110  1.00  0.00            
ATOM    150  H3  GE8     2      16.180   9.590  29.360  1.00  0.00            
ATOM    151  H4  GE8     2      16.530   9.790  26.940  1.00  0.00            
ATOM    152  H5  GE8     2      13.840  12.070  26.810  1.00  0.00            
ATOM    153  H6  GE8     2      12.010  12.070  28.490  1.00  0.00            
ATOM    154  H7  GE8     2      12.880  12.010  34.450  1.00  0.00            
ATOM    155  H8  GE8     2      10.580  12.640  36.900  1.00  0.00            
ATOM    156  H9  GE8     2       9.230  10.880  36.290  1.00  0.00            
ATOM    157  H10 GE8     2       8.020   9.760  33.070  1.00  0.00            
TER
ENDMDL
MODEL        1
ATOM      1  H1  ACD     1      21.560   2.320  34.740  1.00  0.00            
ATOM      2  O1  ACD     1      21.620   3.130  34.230  1.00  0.00            
ATOM      3  C1  ACD     1      21.550   2.660  32.910  1.00  0.00            
ATOM      4  H2  ACD     1      22.320   1.910  32.700  1.00  0.00            
ATOM      5  H3  ACD     1      21.740   3.470  32.200  1.00  0.00            
ATOM      6  C2  ACD     1      20.170   2.030  32.710  1.00  0.00            
ATOM      7  H4  ACD     1      20.080   1.630  31.690  1.00  0.00            
ATOM      8  O2  ACD     1      20.140   0.950  33.620  1.00  0.00            
ATOM      9  C3  ACD     1      18.930   0.220  33.570  1.00  0.00            
ATOM     10  H5  ACD     1      18.950  -0.580  34.310  1.00  0.00            
ATOM     11  O3  ACD     1      18.770  -0.250  32.250  1.00  0.00            
ATOM     12  C4  ACD     1      18.540  -1.720  32.060  1.00  0.00            
ATOM     13  H6  ACD     1      18.570  -2.210  33.040  1.00  0.00            
ATOM     14  C5  ACD     1      17.120  -2.040  31.540  1.00  0.00            
ATOM     15  H7  ACD     1      16.770  -1.170  30.980  1.00  0.00            
ATOM     16  O4  ACD     1      16.210  -2.270  32.690  1.00  0.00            
ATOM     17  H8  ACD     1      16.120  -1.390  33.060  1.00  0.00            
ATOM     18  C6  ACD     1      17.110  -3.180  30.560  1.00  0.00            
ATOM     19  H9  ACD     1      17.140  -4.090  31.180  1.00  0.00            
ATOM     20  O5  ACD     1      15.900  -3.050  29.740  1.00  0.00            
ATOM     21  H10 ACD     1      16.150  -2.530  28.970  1.00  0.00            
ATOM     22  C7  ACD     1      18.400  -3.190  29.680  1.00  0.00            
ATOM     23  H11 ACD     1      18.410  -4.080  29.030  1.00  0.00            
ATOM     24  O6  ACD     1      19.470  -3.370  30.460  1.00  0.00            
ATOM     25  C8  ACD     1      19.780  -2.250  31.250  1.00  0.00            
ATOM     26  H12 ACD     1      20.230  -1.490  30.600  1.00  0.00            
ATOM     27  C9  ACD     1      20.880  -2.700  32.220  1.00  0.00            
ATOM     28  H13 ACD     1      20.790  -2.110  33.140  1.00  0.00            
ATOM     29  H14 ACD     1      20.730  -3.710  32.620  1.00  0.00            
ATOM     30  O7  ACD     1      22.150  -2.570  31.600  1.00  0.00            
ATOM     31  H15 ACD     1      22.780  -3.170  32.020  1.00  0.00            
ATOM     32  O8  ACD     1      18.430  -2.010  28.930  1.00  0.00            
ATOM     33  C10 ACD     1      18.390  -2.160  27.480  1.00  0.00            
ATOM     34  H16 ACD     1      18.150  -3.190  27.190  1.00  0.00            
ATOM     35  C11 ACD     1      17.270  -1.280  26.910  1.00  0.00            
ATOM     36  H17 ACD     1      17.450  -0.260  27.260  1.00  0.00            
ATOM     37  O9  ACD     1      15.950  -1.820  27.320  1.00  0.00            
ATOM     38  H18 ACD     1      15.370  -1.590  26.590  1.00  0.00            
ATOM     39  C12 ACD     1      17.310  -1.110  25.440  1.00  0.00            
ATOM     40  H19 ACD     1      17.040  -2.040  24.920  1.00  0.00            
ATOM     41  O10 ACD     1      16.340  -0.180  24.990  1.00  0.00            
ATOM     42  H20 ACD     1      16.720   0.700  25.110  1.00  0.00            
ATOM     43  C13 ACD     1      18.670  -0.840  24.940  1.00  0.00            
ATOM     44  H21 ACD     1      18.810  -0.980  23.870  1.00  0.00            
ATOM     45  O11 ACD     1      19.720  -1.650  25.530  1.00  0.00            
ATOM     46  C14 ACD     1      19.750  -1.720  26.930  1.00  0.00            
ATOM     47  H22 ACD     1      20.080  -0.730  27.260  1.00  0.00            
ATOM     48  C15 ACD     1      20.910  -2.550  27.350  1.00  0.00            
ATOM     49  H23 ACD     1      20.820  -2.640  28.440  1.00  0.00            
ATOM     50  H24 ACD     1      20.930  -3.560  26.910  1.00  0.00            
ATOM     51  O12 ACD     1      22.090  -1.850  27.140  1.00  0.00            
ATOM     52  H25 ACD     1      22.770  -2.520  27.010  1.00  0.00            
ATOM     53  O13 ACD     1      19.120   0.500  25.130  1.00  0.00            
ATOM     54  C16 ACD     1      19.630   1.250  24.030  1.00  0.00            
ATOM     55  H26 ACD     1      19.770   0.620  23.140  1.00  0.00            
ATOM     56  C17 ACD     1      18.570   2.390  23.670  1.00  0.00            
ATOM     57  H27 ACD     1      18.280   3.010  24.530  1.00  0.00            
ATOM     58  O14 ACD     1      17.460   1.770  22.990  1.00  0.00            
ATOM     59  H28 ACD     1      16.670   2.320  23.030  1.00  0.00            
ATOM     60  C18 ACD     1      19.250   3.450  22.730  1.00  0.00            
ATOM     61  H29 ACD     1      19.560   2.950  21.810  1.00  0.00            
ATOM     62  O15 ACD     1      18.360   4.520  22.590  1.00  0.00            
ATOM     63  H30 ACD     1      18.350   5.040  23.400  1.00  0.00            
ATOM     64  C19 ACD     1      20.560   3.960  23.340  1.00  0.00            
ATOM     65  H31 ACD     1      21.050   4.700  22.700  1.00  0.00            
ATOM     66  O16 ACD     1      21.410   2.850  23.630  1.00  0.00            
ATOM     67  C20 ACD     1      21.000   1.750  24.460  1.00  0.00            
ATOM     68  H32 ACD     1      20.920   2.200  25.460  1.00  0.00            
ATOM     69  C21 ACD     1      21.990   0.650  24.580  1.00  0.00            
ATOM     70  H33 ACD     1      21.600  -0.090  25.290  1.00  0.00            
ATOM     71  H34 ACD     1      22.160   0.190  23.600  1.00  0.00            
ATOM     72  O17 ACD     1      23.250   1.150  25.030  1.00  0.00            
ATOM     73  H35 ACD     1      23.010   1.190  25.960  1.00  0.00            
ATOM     74  O18 ACD     1      20.140   4.520  24.620  1.00  0.00            
ATOM     75  C22 ACD     1      20.580   5.830  25.000  1.00  0.00            
ATOM     76  H36 ACD     1      21.070   6.390  24.190  1.00  0.00            
ATOM     77  C23 ACD     1      19.240   6.530  25.350  1.00  0.00            
ATOM     78  H37 ACD     1      18.650   5.800  25.920  1.00  0.00            
ATOM     79  O19 ACD     1      18.410   6.990  24.230  1.00  0.00            
ATOM     80  H38 ACD     1      17.660   7.480  24.570  1.00  0.00            
ATOM     81  C24 ACD     1      19.560   7.830  26.200  1.00  0.00            
ATOM     82  H39 ACD     1      19.950   8.610  25.540  1.00  0.00            
ATOM     83  O20 ACD     1      18.480   8.440  26.950  1.00  0.00            
ATOM     84  H40 ACD     1      18.170   7.920  27.690  1.00  0.00            
ATOM     85  C25 ACD     1      20.510   7.420  27.320  1.00  0.00            
ATOM     86  H41 ACD     1      20.800   8.290  27.910  1.00  0.00            
ATOM     87  O21 ACD     1      21.700   6.980  26.720  1.00  0.00            
ATOM     88  C26 ACD     1      21.570   5.700  26.130  1.00  0.00            
ATOM     89  H42 ACD     1      21.260   4.990  26.900  1.00  0.00            
ATOM     90  C27 ACD     1      22.890   5.080  25.650  1.00  0.00            
ATOM     91  H43 ACD     1      22.940   4.020  25.360  1.00  0.00            
ATOM     92  H44 ACD     1      23.280   5.650  24.790  1.00  0.00            
ATOM     93  O22 ACD     1      23.860   5.220  26.650  1.00  0.00            
ATOM     94  H45 ACD     1      23.970   6.160  26.830  1.00  0.00            
ATOM     95  O23 ACD     1      19.890   6.450  28.110  1.00  0.00            
ATOM     96  C28 ACD     1      19.790   6.700  29.520  1.00  0.00            
ATOM     97  H46 ACD     1      20.010   7.740  29.790  1.00  0.00            
ATOM     98  C29 ACD     1      20.780   5.760  30.240  1.00  0.00            
ATOM     99  H47 ACD     1      20.600   4.760  29.830  1.00  0.00            
ATOM    100  O24 ACD     1      20.470   5.810  31.670  1.00  0.00            
ATOM    101  C30 ACD     1      22.230   6.010  30.000  1.00  0.00            
ATOM    102  H48 ACD     1      22.740   5.310  30.670  1.00  0.00            
ATOM    103  H49 ACD     1      22.700   5.560  29.130  1.00  0.00            
ATOM    104  O25 ACD     1      22.690   7.360  30.230  1.00  0.00            
ATOM    105  H50 ACD     1      22.060   7.790  30.820  1.00  0.00            
ATOM    106  C31 ACD     1      18.370   6.320  29.850  1.00  0.00            
ATOM    107  H51 ACD     1      18.100   5.290  29.560  1.00  0.00            
ATOM    108  O26 ACD     1      17.480   7.170  29.130  1.00  0.00            
ATOM    109  H52 ACD     1      16.600   6.780  29.100  1.00  0.00            
ATOM    110  C32 ACD     1      18.160   6.300  31.360  1.00  0.00            
ATOM    111  H53 ACD     1      18.290   7.330  31.720  1.00  0.00            
ATOM    112  O27 ACD     1      16.810   5.910  31.820  1.00  0.00            
ATOM    113  H54 ACD     1      16.860   5.050  32.260  1.00  0.00            
ATOM    114  C33 ACD     1      19.170   5.390  32.080  1.00  0.00            
ATOM    115  H55 ACD     1      19.000   5.520  33.150  1.00  0.00            
ATOM    116  O28 ACD     1      18.980   3.940  31.870  1.00  0.00            
ATOM    117  C34 ACD     1      19.040   3.070  32.970  1.00  0.00            
ATOM    118  H56 ACD     1      19.190   3.560  33.940  1.00  0.00            
ATOM    119  C35 ACD     1      17.650   2.390  33.010  1.00  0.00            
ATOM    120  H57 ACD     1      17.340   2.120  31.990  1.00  0.00            
ATOM    121  O29 ACD     1      16.590   3.230  33.460  1.00  0.00            
ATOM    122  H58 ACD     1      16.760   3.330  34.400  1.00  0.00            
ATOM    123  C36 ACD     1      17.790   1.130  33.910  1.00  0.00            
ATOM    124  H59 ACD     1      17.890   1.410  34.960  1.00  0.00            
ATOM    125  O30 ACD     1      16.620   0.320  33.800  1.00  0.00            
ATOM    126  H60 ACD     1      16.240   0.210  34.680  1.00  0.00            
ATOM    127  O1  GE8     2      13.070   1.050  27.070  1.00  0.00            
ATOM    128  C1  GE8     2      13.810   1.220  28.010  1.00  0.00            
ATOM    129  C2  GE8     2      15.170   1.620  27.780  1.00  0.00            
ATOM    130  O2  GE8     2      15.470   2.090  26.550  1.00  0.00            
ATOM    131  C3  GE8     2      16.040   1.520  28.860  1.00  0.00            
ATOM    132  C4  GE8     2      17.440   1.920  28.650  1.00  0.00            
ATOM    133  C5  GE8     2      18.440   1.110  29.170  1.00  0.00            
ATOM    134  C6  GE8     2      19.780   1.380  28.930  1.00  0.00            
ATOM    135  C7  GE8     2      20.140   2.510  28.160  1.00  0.00            
ATOM    136  O3  GE8     2      21.460   2.680  27.870  1.00  0.00            
ATOM    137  C8  GE8     2      19.160   3.350  27.620  1.00  0.00            
ATOM    138  C9  GE8     2      17.790   3.030  27.900  1.00  0.00            
ATOM    139  O4  GE8     2      15.700   1.120  30.100  1.00  0.00            
ATOM    140  C10 GE8     2      14.360   0.880  30.360  1.00  0.00            
ATOM    141  C11 GE8     2      13.990   0.490  31.650  1.00  0.00            
ATOM    142  C12 GE8     2      12.670   0.360  31.970  1.00  0.00            
ATOM    143  O5  GE8     2      12.350   0.210  33.240  1.00  0.00            
ATOM    144  C13 GE8     2      11.710   0.490  31.030  1.00  0.00            
ATOM    145  C14 GE8     2      12.100   0.670  29.680  1.00  0.00            
ATOM    146  O6  GE8     2      11.120   0.700  28.770  1.00  0.00            
ATOM    147  C15 GE8     2      13.400   0.910  29.370  1.00  0.00            
ATOM    148  H1  GE8     2      14.710   2.520  26.120  1.00  0.00            
ATOM    149  H2  GE8     2      18.200   0.240  29.770  1.00  0.00            
ATOM    150  H3  GE8     2      20.570   0.770  29.360  1.00  0.00            
ATOM    151  H4  GE8     2      21.900   1.810  27.870  1.00  0.00            
ATOM    152  H5  GE8     2      19.390   4.200  26.990  1.00  0.00            
ATOM    153  H6  GE8     2      17.050   3.640  27.400  1.00  0.00            
ATOM    154  H7  GE8     2      14.760   0.410  32.410  1.00  0.00            
ATOM    155  H8  GE8     2      11.510  -0.270  33.320  1.00  0.00            
ATOM    156  H9  GE8     2      10.660   0.370  31.270  1.00  0.00            
ATOM    157  H10 GE8     2      11.570   1.070  27.990  1.00  0.00            
TER
ENDMDL
MODEL        1
ATOM      1  H1  ACD     1      26.400   7.070  31.440  1.00  0.00            
ATOM      2  O1  ACD     1      25.600   7.590  31.550  1.00  0.00            
ATOM      3  C1  ACD     1      24.900   7.630  30.240  1.00  0.00            
ATOM      4  H2  ACD     1      25.310   6.880  29.540  1.00  0.00            
ATOM      5  H3  ACD     1      25.040   8.590  29.720  1.00  0.00            
ATOM      6  C2  ACD     1      23.450   7.380  30.470  1.00  0.00            
ATOM      7  H4  ACD     1      22.840   7.790  29.660  1.00  0.00            
ATOM      8  O2  ACD     1      23.240   5.980  30.520  1.00  0.00            
ATOM      9  C3  ACD     1      21.840   5.480  30.730  1.00  0.00            
ATOM     10  H5  ACD     1      21.860   4.410  30.950  1.00  0.00            
ATOM     11  O3  ACD     1      21.100   5.650  29.540  1.00  0.00            
ATOM     12  C4  ACD     1      20.800   4.460  28.830  1.00  0.00            
ATOM     13  H6  ACD     1      21.250   3.590  29.330  1.00  0.00            
ATOM     14  C5  ACD     1      19.320   4.180  28.890  1.00  0.00            
ATOM     15  H7  ACD     1      18.810   5.120  28.640  1.00  0.00            
ATOM     16  O4  ACD     1      18.970   3.770  30.260  1.00  0.00            
ATOM     17  H8  ACD     1      19.330   4.350  30.930  1.00  0.00            
ATOM     18  C6  ACD     1      19.010   3.160  27.880  1.00  0.00            
ATOM     19  H9  ACD     1      19.490   2.230  28.190  1.00  0.00            
ATOM     20  O5  ACD     1      17.590   3.050  27.730  1.00  0.00            
ATOM     21  H10 ACD     1      17.290   3.790  27.190  1.00  0.00            
ATOM     22  C7  ACD     1      19.640   3.430  26.550  1.00  0.00            
ATOM     23  H11 ACD     1      19.360   2.590  25.900  1.00  0.00            
ATOM     24  O6  ACD     1      21.060   3.450  26.670  1.00  0.00            
ATOM     25  C8  ACD     1      21.450   4.580  27.460  1.00  0.00            
ATOM     26  H12 ACD     1      21.140   5.470  26.910  1.00  0.00            
ATOM     27  C9  ACD     1      22.960   4.630  27.580  1.00  0.00            
ATOM     28  H13 ACD     1      23.200   5.470  28.240  1.00  0.00            
ATOM     29  H14 ACD     1      23.420   3.730  28.000  1.00  0.00            
ATOM     30  O7  ACD     1      23.580   4.950  26.340  1.00  0.00            
ATOM     31  H15 ACD     1      23.390   4.210  25.760  1.00  0.00            
ATOM     32  O8  ACD     1      19.110   4.620  26.070  1.00  0.00            
ATOM     33  C10 ACD     1      19.030   4.770  24.640  1.00  0.00            
ATOM     34  H16 ACD     1      18.660   3.890  24.090  1.00  0.00            
ATOM     35  C11 ACD     1      17.770   5.670  24.470  1.00  0.00            
ATOM     36  H17 ACD     1      17.780   6.350  25.330  1.00  0.00            
ATOM     37  O9  ACD     1      16.510   4.910  24.500  1.00  0.00            
ATOM     38  H18 ACD     1      15.800   5.440  24.870  1.00  0.00            
ATOM     39  C12 ACD     1      17.880   6.430  23.160  1.00  0.00            
ATOM     40  H19 ACD     1      17.850   5.640  22.400  1.00  0.00            
ATOM     41  O10 ACD     1      16.780   7.370  22.980  1.00  0.00            
ATOM     42  H20 ACD     1      16.940   8.010  23.680  1.00  0.00            
ATOM     43  C13 ACD     1      19.210   7.240  23.060  1.00  0.00            
ATOM     44  H21 ACD     1      19.340   7.770  22.110  1.00  0.00            
ATOM     45  O11 ACD     1      20.260   6.280  23.030  1.00  0.00            
ATOM     46  C14 ACD     1      20.360   5.320  24.110  1.00  0.00            
ATOM     47  H22 ACD     1      20.750   5.910  24.950  1.00  0.00            
ATOM     48  C15 ACD     1      21.300   4.190  23.670  1.00  0.00            
ATOM     49  H23 ACD     1      22.330   4.550  23.620  1.00  0.00            
ATOM     50  H24 ACD     1      21.340   3.360  24.370  1.00  0.00            
ATOM     51  O12 ACD     1      20.810   3.590  22.480  1.00  0.00            
ATOM     52  H25 ACD     1      21.270   3.960  21.730  1.00  0.00            
ATOM     53  O13 ACD     1      19.380   8.130  24.130  1.00  0.00            
ATOM     54  C16 ACD     1      18.830   9.470  24.110  1.00  0.00            
ATOM     55  H26 ACD     1      18.210   9.620  23.210  1.00  0.00            
ATOM     56  C17 ACD     1      17.940   9.680  25.330  1.00  0.00            
ATOM     57  H27 ACD     1      18.500   9.310  26.190  1.00  0.00            
ATOM     58  O14 ACD     1      16.700   8.940  25.130  1.00  0.00            
ATOM     59  H28 ACD     1      16.170   8.900  25.930  1.00  0.00            
ATOM     60  C18 ACD     1      17.700  11.190  25.620  1.00  0.00            
ATOM     61  H29 ACD     1      16.970  11.510  24.860  1.00  0.00            
ATOM     62  O15 ACD     1      17.130  11.400  26.970  1.00  0.00            
ATOM     63  H30 ACD     1      17.850  11.760  27.490  1.00  0.00            
ATOM     64  C19 ACD     1      18.890  12.130  25.430  1.00  0.00            
ATOM     65  H31 ACD     1      18.480  13.150  25.420  1.00  0.00            
ATOM     66  O16 ACD     1      19.470  11.830  24.180  1.00  0.00            
ATOM     67  C20 ACD     1      19.960  10.480  24.080  1.00  0.00            
ATOM     68  H32 ACD     1      20.580  10.200  24.940  1.00  0.00            
ATOM     69  C21 ACD     1      20.780  10.440  22.830  1.00  0.00            
ATOM     70  H33 ACD     1      21.550  11.210  22.900  1.00  0.00            
ATOM     71  H34 ACD     1      21.260   9.460  22.730  1.00  0.00            
ATOM     72  O17 ACD     1      20.020  10.740  21.660  1.00  0.00            
ATOM     73  H35 ACD     1      20.600  10.470  20.940  1.00  0.00            
ATOM     74  O18 ACD     1      19.730  12.040  26.590  1.00  0.00            
ATOM     75  C22 ACD     1      20.420  13.220  26.870  1.00  0.00            
ATOM     76  H36 ACD     1      20.130  13.980  26.130  1.00  0.00            
ATOM     77  C23 ACD     1      19.820  13.680  28.210  1.00  0.00            
ATOM     78  H37 ACD     1      19.870  12.730  28.750  1.00  0.00            
ATOM     79  O19 ACD     1      18.450  14.150  28.090  1.00  0.00            
ATOM     80  H38 ACD     1      18.030  13.870  28.910  1.00  0.00            
ATOM     81  C24 ACD     1      20.780  14.670  28.860  1.00  0.00            
ATOM     82  H39 ACD     1      20.710  15.580  28.250  1.00  0.00            
ATOM     83  O20 ACD     1      20.390  14.840  30.280  1.00  0.00            
ATOM     84  H40 ACD     1      20.610  14.080  30.810  1.00  0.00            
ATOM     85  C25 ACD     1      22.220  14.110  28.960  1.00  0.00            
ATOM     86  H41 ACD     1      22.720  14.920  29.500  1.00  0.00            
ATOM     87  O21 ACD     1      22.650  13.970  27.590  1.00  0.00            
ATOM     88  C26 ACD     1      21.910  12.990  26.840  1.00  0.00            
ATOM     89  H42 ACD     1      22.090  11.960  27.180  1.00  0.00            
ATOM     90  C27 ACD     1      22.450  13.020  25.410  1.00  0.00            
ATOM     91  H43 ACD     1      23.520  12.760  25.460  1.00  0.00            
ATOM     92  H44 ACD     1      21.970  12.320  24.720  1.00  0.00            
ATOM     93  O22 ACD     1      22.300  14.320  24.840  1.00  0.00            
ATOM     94  H45 ACD     1      22.670  14.480  23.970  1.00  0.00            
ATOM     95  O23 ACD     1      22.200  12.880  29.650  1.00  0.00            
ATOM     96  C28 ACD     1      23.220  12.580  30.600  1.00  0.00            
ATOM     97  H46 ACD     1      23.860  13.450  30.810  1.00  0.00            
ATOM     98  C29 ACD     1      24.190  11.500  30.160  1.00  0.00            
ATOM     99  H47 ACD     1      23.650  10.860  29.450  1.00  0.00            
ATOM    100  O24 ACD     1      24.720  10.650  31.190  1.00  0.00            
ATOM    101  C30 ACD     1      25.310  12.110  29.340  1.00  0.00            
ATOM    102  H48 ACD     1      25.970  11.370  28.880  1.00  0.00            
ATOM    103  H49 ACD     1      24.780  12.520  28.470  1.00  0.00            
ATOM    104  O25 ACD     1      26.130  13.020  30.030  1.00  0.00            
ATOM    105  H50 ACD     1      26.890  13.220  29.480  1.00  0.00            
ATOM    106  C31 ACD     1      22.420  12.310  31.860  1.00  0.00            
ATOM    107  H51 ACD     1      21.570  11.660  31.610  1.00  0.00            
ATOM    108  O26 ACD     1      21.890  13.620  32.330  1.00  0.00            
ATOM    109  H52 ACD     1      21.270  13.450  33.050  1.00  0.00            
ATOM    110  C32 ACD     1      23.240  11.530  32.870  1.00  0.00            
ATOM    111  H53 ACD     1      24.130  12.070  33.200  1.00  0.00            
ATOM    112  O27 ACD     1      22.450  11.070  33.950  1.00  0.00            
ATOM    113  H54 ACD     1      21.660  10.660  33.600  1.00  0.00            
ATOM    114  C33 ACD     1      23.800  10.240  32.190  1.00  0.00            
ATOM    115  H55 ACD     1      24.380   9.630  32.890  1.00  0.00            
ATOM    116  O28 ACD     1      22.820   9.430  31.610  1.00  0.00            
ATOM    117  C34 ACD     1      22.840   7.990  31.730  1.00  0.00            
ATOM    118  H56 ACD     1      23.420   7.740  32.630  1.00  0.00            
ATOM    119  C35 ACD     1      21.400   7.570  32.030  1.00  0.00            
ATOM    120  H57 ACD     1      20.840   8.130  31.270  1.00  0.00            
ATOM    121  O29 ACD     1      21.010   7.910  33.370  1.00  0.00            
ATOM    122  H58 ACD     1      20.350   8.600  33.370  1.00  0.00            
ATOM    123  C36 ACD     1      21.250   6.050  31.960  1.00  0.00            
ATOM    124  H59 ACD     1      21.820   5.640  32.800  1.00  0.00            
ATOM    125  O30 ACD     1      19.910   5.530  32.130  1.00  0.00            
ATOM    126  H60 ACD     1      19.730   5.710  33.050  1.00  0.00            
ATOM    127  O1  GE8     2      14.980   6.020  29.170  1.00  0.00            
ATOM    128  C1  GE8     2      15.970   6.550  29.670  1.00  0.00            
ATOM    129  C2  GE8     2      17.100   7.120  28.910  1.00  0.00            
ATOM    130  O2  GE8     2      16.960   7.040  27.540  1.00  0.00            
ATOM    131  C3  GE8     2      18.220   7.690  29.610  1.00  0.00            
ATOM    132  C4  GE8     2      19.380   8.160  28.870  1.00  0.00            
ATOM    133  C5  GE8     2      19.810   7.670  27.650  1.00  0.00            
ATOM    134  C6  GE8     2      21.010   8.110  27.100  1.00  0.00            
ATOM    135  C7  GE8     2      21.760   9.170  27.610  1.00  0.00            
ATOM    136  O3  GE8     2      22.970   9.560  27.070  1.00  0.00            
ATOM    137  C8  GE8     2      21.200   9.760  28.740  1.00  0.00            
ATOM    138  C9  GE8     2      19.990   9.320  29.340  1.00  0.00            
ATOM    139  O4  GE8     2      18.260   7.730  30.920  1.00  0.00            
ATOM    140  C10 GE8     2      17.260   7.160  31.640  1.00  0.00            
ATOM    141  C11 GE8     2      17.370   7.310  32.970  1.00  0.00            
ATOM    142  C12 GE8     2      16.300   6.850  33.790  1.00  0.00            
ATOM    143  O5  GE8     2      16.450   6.900  35.150  1.00  0.00            
ATOM    144  C13 GE8     2      15.160   6.270  33.250  1.00  0.00            
ATOM    145  C14 GE8     2      15.060   6.190  31.910  1.00  0.00            
ATOM    146  O6  GE8     2      13.990   5.660  31.380  1.00  0.00            
ATOM    147  C15 GE8     2      16.070   6.580  31.100  1.00  0.00            
ATOM    148  H1  GE8     2      16.020   6.890  27.320  1.00  0.00            
ATOM    149  H2  GE8     2      19.280   6.880  27.140  1.00  0.00            
ATOM    150  H3  GE8     2      21.440   7.700  26.190  1.00  0.00            
ATOM    151  H4  GE8     2      23.170   9.120  26.230  1.00  0.00            
ATOM    152  H5  GE8     2      21.720  10.580  29.230  1.00  0.00            
ATOM    153  H6  GE8     2      19.760   9.850  30.260  1.00  0.00            
ATOM    154  H7  GE8     2      18.240   7.780  33.420  1.00  0.00            
ATOM    155  H8  GE8     2      17.330   7.300  35.280  1.00  0.00            
ATOM    156  H9  GE8     2      14.340   5.860  33.830  1.00  0.00            
ATOM    157  H10 GE8     2      14.340   5.700  30.480  1.00  0.00            
TER
ENDMDL
MODEL        1
ATOM      1  H1  ACD     1      20.630  17.310  15.630  1.00  0.00            
ATOM      2  O1  ACD     1      19.780  16.920  15.400  1.00  0.00            
ATOM      3  C1  ACD     1      20.020  15.500  15.320  1.00  0.00            
ATOM      4  H2  ACD     1      21.040  15.380  14.940  1.00  0.00            
ATOM      5  H3  ACD     1      19.340  15.080  14.560  1.00  0.00            
ATOM      6  C2  ACD     1      19.680  14.760  16.600  1.00  0.00            
ATOM      7  H4  ACD     1      19.930  13.690  16.570  1.00  0.00            
ATOM      8  O2  ACD     1      20.600  15.220  17.610  1.00  0.00            
ATOM      9  C3  ACD     1      20.560  14.700  18.870  1.00  0.00            
ATOM     10  H5  ACD     1      21.420  15.130  19.400  1.00  0.00            
ATOM     11  O3  ACD     1      20.730  13.260  18.900  1.00  0.00            
ATOM     12  C4  ACD     1      21.520  12.560  19.900  1.00  0.00            
ATOM     13  H6  ACD     1      21.930  13.350  20.550  1.00  0.00            
ATOM     14  C5  ACD     1      20.640  11.650  20.610  1.00  0.00            
ATOM     15  H7  ACD     1      19.950  11.330  19.810  1.00  0.00            
ATOM     16  O4  ACD     1      19.940  12.220  21.760  1.00  0.00            
ATOM     17  H8  ACD     1      19.390  12.950  21.470  1.00  0.00            
ATOM     18  C6  ACD     1      21.280  10.360  21.130  1.00  0.00            
ATOM     19  H9  ACD     1      21.780  10.640  22.070  1.00  0.00            
ATOM     20  O5  ACD     1      20.290   9.410  21.400  1.00  0.00            
ATOM     21  H10 ACD     1      19.560   9.850  21.850  1.00  0.00            
ATOM     22  C7  ACD     1      22.320   9.780  20.150  1.00  0.00            
ATOM     23  H11 ACD     1      22.820   8.910  20.570  1.00  0.00            
ATOM     24  O6  ACD     1      23.310  10.810  19.900  1.00  0.00            
ATOM     25  C8  ACD     1      22.820  12.000  19.200  1.00  0.00            
ATOM     26  H12 ACD     1      22.570  11.620  18.200  1.00  0.00            
ATOM     27  C9  ACD     1      23.930  13.100  19.120  1.00  0.00            
ATOM     28  H13 ACD     1      24.720  12.770  18.440  1.00  0.00            
ATOM     29  H14 ACD     1      23.410  13.960  18.680  1.00  0.00            
ATOM     30  O7  ACD     1      24.300  13.470  20.440  1.00  0.00            
ATOM     31  H15 ACD     1      24.920  12.840  20.820  1.00  0.00            
ATOM     32  O8  ACD     1      21.690   9.550  18.900  1.00  0.00            
ATOM     33  C10 ACD     1      21.740   8.280  18.310  1.00  0.00            
ATOM     34  H16 ACD     1      22.470   7.720  18.910  1.00  0.00            
ATOM     35  C11 ACD     1      20.480   7.420  18.540  1.00  0.00            
ATOM     36  H17 ACD     1      19.580   7.920  18.170  1.00  0.00            
ATOM     37  O9  ACD     1      20.260   7.180  19.920  1.00  0.00            
ATOM     38  H18 ACD     1      20.360   8.010  20.380  1.00  0.00            
ATOM     39  C12 ACD     1      20.500   6.140  17.680  1.00  0.00            
ATOM     40  H19 ACD     1      21.220   5.480  18.180  1.00  0.00            
ATOM     41  O10 ACD     1      19.300   5.420  17.690  1.00  0.00            
ATOM     42  H20 ACD     1      19.080   5.230  16.770  1.00  0.00            
ATOM     43  C13 ACD     1      20.950   6.310  16.260  1.00  0.00            
ATOM     44  H21 ACD     1      21.190   5.340  15.800  1.00  0.00            
ATOM     45  O11 ACD     1      22.240   6.980  16.320  1.00  0.00            
ATOM     46  C14 ACD     1      22.200   8.300  16.820  1.00  0.00            
ATOM     47  H22 ACD     1      21.460   8.920  16.300  1.00  0.00            
ATOM     48  C15 ACD     1      23.590   8.880  16.570  1.00  0.00            
ATOM     49  H23 ACD     1      23.510   9.950  16.760  1.00  0.00            
ATOM     50  H24 ACD     1      24.320   8.340  17.190  1.00  0.00            
ATOM     51  O12 ACD     1      23.870   8.790  15.230  1.00  0.00            
ATOM     52  H25 ACD     1      23.210   8.180  14.900  1.00  0.00            
ATOM     53  O13 ACD     1      20.050   7.040  15.470  1.00  0.00            
ATOM     54  C16 ACD     1      19.740   6.500  14.160  1.00  0.00            
ATOM     55  H26 ACD     1      20.480   5.760  13.800  1.00  0.00            
ATOM     56  C17 ACD     1      18.400   5.750  14.350  1.00  0.00            
ATOM     57  H27 ACD     1      17.820   6.440  14.970  1.00  0.00            
ATOM     58  O14 ACD     1      18.630   4.680  15.130  1.00  0.00            
ATOM     59  H28 ACD     1      19.060   3.980  14.640  1.00  0.00            
ATOM     60  C18 ACD     1      17.780   5.360  13.010  1.00  0.00            
ATOM     61  H29 ACD     1      18.440   4.790  12.340  1.00  0.00            
ATOM     62  O15 ACD     1      16.430   4.850  13.120  1.00  0.00            
ATOM     63  H30 ACD     1      15.950   5.340  13.790  1.00  0.00            
ATOM     64  C19 ACD     1      17.630   6.550  12.030  1.00  0.00            
ATOM     65  H31 ACD     1      17.240   6.300  11.040  1.00  0.00            
ATOM     66  O16 ACD     1      18.960   7.040  11.890  1.00  0.00            
ATOM     67  C20 ACD     1      19.560   7.560  13.080  1.00  0.00            
ATOM     68  H32 ACD     1      18.880   8.350  13.420  1.00  0.00            
ATOM     69  C21 ACD     1      20.860   8.250  12.730  1.00  0.00            
ATOM     70  H33 ACD     1      20.900   8.920  11.860  1.00  0.00            
ATOM     71  H34 ACD     1      21.160   8.920  13.550  1.00  0.00            
ATOM     72  O17 ACD     1      21.940   7.320  12.500  1.00  0.00            
ATOM     73  H35 ACD     1      22.590   7.690  11.890  1.00  0.00            
ATOM     74  O18 ACD     1      16.740   7.560  12.480  1.00  0.00            
ATOM     75  C22 ACD     1      16.060   8.440  11.590  1.00  0.00            
ATOM     76  H36 ACD     1      15.550   7.850  10.830  1.00  0.00            
ATOM     77  C23 ACD     1      15.000   9.090  12.460  1.00  0.00            
ATOM     78  H37 ACD     1      15.540   9.280  13.400  1.00  0.00            
ATOM     79  O19 ACD     1      13.950   8.160  12.730  1.00  0.00            
ATOM     80  H38 ACD     1      14.260   7.370  13.170  1.00  0.00            
ATOM     81  C24 ACD     1      14.470  10.400  11.840  1.00  0.00            
ATOM     82  H39 ACD     1      14.170  10.140  10.820  1.00  0.00            
ATOM     83  O20 ACD     1      13.330  11.030  12.520  1.00  0.00            
ATOM     84  H40 ACD     1      13.730  11.110  13.390  1.00  0.00            
ATOM     85  C25 ACD     1      15.620  11.410  11.610  1.00  0.00            
ATOM     86  H41 ACD     1      15.100  12.260  11.170  1.00  0.00            
ATOM     87  O21 ACD     1      16.440  10.830  10.610  1.00  0.00            
ATOM     88  C26 ACD     1      17.040   9.550  10.940  1.00  0.00            
ATOM     89  H42 ACD     1      17.780   9.710  11.740  1.00  0.00            
ATOM     90  C27 ACD     1      17.740   9.000   9.710  1.00  0.00            
ATOM     91  H43 ACD     1      18.230   8.030   9.850  1.00  0.00            
ATOM     92  H44 ACD     1      16.990   8.840   8.920  1.00  0.00            
ATOM     93  O22 ACD     1      18.770   9.920   9.290  1.00  0.00            
ATOM     94  H45 ACD     1      19.280   9.370   8.690  1.00  0.00            
ATOM     95  O23 ACD     1      16.300  11.820  12.790  1.00  0.00            
ATOM     96  C28 ACD     1      15.780  12.830  13.580  1.00  0.00            
ATOM     97  H46 ACD     1      14.840  13.100  13.090  1.00  0.00            
ATOM     98  C29 ACD     1      16.790  13.960  13.540  1.00  0.00            
ATOM     99  H47 ACD     1      17.820  13.680  13.800  1.00  0.00            
ATOM    100  O24 ACD     1      16.360  14.970  14.480  1.00  0.00            
ATOM    101  C30 ACD     1      17.020  14.490  12.160  1.00  0.00            
ATOM    102  H48 ACD     1      17.460  13.680  11.550  1.00  0.00            
ATOM    103  H49 ACD     1      16.060  14.770  11.710  1.00  0.00            
ATOM    104  O25 ACD     1      17.950  15.570  12.130  1.00  0.00            
ATOM    105  H50 ACD     1      17.600  16.320  12.610  1.00  0.00            
ATOM    106  C31 ACD     1      15.480  12.360  15.000  1.00  0.00            
ATOM    107  H51 ACD     1      16.430  11.910  15.320  1.00  0.00            
ATOM    108  O26 ACD     1      14.400  11.410  14.930  1.00  0.00            
ATOM    109  H52 ACD     1      14.380  10.890  15.740  1.00  0.00            
ATOM    110  C32 ACD     1      15.110  13.540  15.900  1.00  0.00            
ATOM    111  H53 ACD     1      14.200  14.070  15.620  1.00  0.00            
ATOM    112  O27 ACD     1      14.940  13.050  17.140  1.00  0.00            
ATOM    113  H54 ACD     1      15.770  13.090  17.630  1.00  0.00            
ATOM    114  C33 ACD     1      16.210  14.540  15.780  1.00  0.00            
ATOM    115  H55 ACD     1      15.770  15.410  16.280  1.00  0.00            
ATOM    116  O28 ACD     1      17.440  14.050  16.240  1.00  0.00            
ATOM    117  C34 ACD     1      18.200  14.900  17.080  1.00  0.00            
ATOM    118  H56 ACD     1      17.900  15.950  17.010  1.00  0.00            
ATOM    119  C35 ACD     1      18.020  14.370  18.480  1.00  0.00            
ATOM    120  H57 ACD     1      18.070  13.280  18.480  1.00  0.00            
ATOM    121  O29 ACD     1      16.690  14.650  19.010  1.00  0.00            
ATOM    122  H58 ACD     1      16.460  15.580  18.960  1.00  0.00            
ATOM    123  C36 ACD     1      19.120  15.030  19.420  1.00  0.00            
ATOM    124  H59 ACD     1      19.020  16.130  19.460  1.00  0.00            
ATOM    125  O30 ACD     1      19.050  14.600  20.790  1.00  0.00            
ATOM    126  H60 ACD     1      19.760  15.120  21.180  1.00  0.00            
ATOM    127  O1  GE8     2      15.450   7.710  17.550  1.00  0.00            
ATOM    128  C1  GE8     2      16.260   8.640  17.700  1.00  0.00            
ATOM    129  C2  GE8     2      17.150   9.200  16.570  1.00  0.00            
ATOM    130  O2  GE8     2      17.040   8.620  15.340  1.00  0.00            
ATOM    131  C3  GE8     2      17.970  10.290  16.860  1.00  0.00            
ATOM    132  C4  GE8     2      18.960  10.760  15.960  1.00  0.00            
ATOM    133  C5  GE8     2      20.280  11.200  16.360  1.00  0.00            
ATOM    134  C6  GE8     2      21.270  11.700  15.570  1.00  0.00            
ATOM    135  C7  GE8     2      20.980  11.810  14.210  1.00  0.00            
ATOM    136  O3  GE8     2      21.870  12.430  13.420  1.00  0.00            
ATOM    137  C8  GE8     2      19.700  11.490  13.750  1.00  0.00            
ATOM    138  C9  GE8     2      18.720  10.930  14.570  1.00  0.00            
ATOM    139  O4  GE8     2      17.970  10.910  18.100  1.00  0.00            
ATOM    140  C10 GE8     2      17.110  10.470  19.040  1.00  0.00            
ATOM    141  C11 GE8     2      17.060  11.250  20.150  1.00  0.00            
ATOM    142  C12 GE8     2      16.170  10.940  21.140  1.00  0.00            
ATOM    143  O5  GE8     2      16.200  11.690  22.260  1.00  0.00            
ATOM    144  C13 GE8     2      15.290   9.880  21.090  1.00  0.00            
ATOM    145  C14 GE8     2      15.340   9.180  19.910  1.00  0.00            
ATOM    146  O6  GE8     2      14.480   8.170  19.900  1.00  0.00            
ATOM    147  C15 GE8     2      16.250   9.460  18.910  1.00  0.00            
ATOM    148  H1  GE8     2      16.550   7.780  15.340  1.00  0.00            
ATOM    149  H2  GE8     2      20.550  11.140  17.410  1.00  0.00            
ATOM    150  H3  GE8     2      22.250  12.000  15.910  1.00  0.00            
ATOM    151  H4  GE8     2      21.840  11.950  12.570  1.00  0.00            
ATOM    152  H5  GE8     2      19.500  11.680  12.700  1.00  0.00            
ATOM    153  H6  GE8     2      17.790  10.610  14.130  1.00  0.00            
ATOM    154  H7  GE8     2      17.710  12.110  20.260  1.00  0.00            
ATOM    155  H8  GE8     2      16.250  12.590  21.880  1.00  0.00            
ATOM    156  H9  GE8     2      14.560   9.710  21.880  1.00  0.00            
ATOM    157  H10 GE8     2      14.630   7.800  19.010  1.00  0.00            
TER
ENDMDL
MODEL        1
ATOM      1  H1  ACD     1      19.710   8.550  30.040  1.00  0.00            
ATOM      2  O1  ACD     1      18.820   8.220  29.890  1.00  0.00            
ATOM      3  C1  ACD     1      17.980   9.190  29.300  1.00  0.00            
ATOM      4  H2  ACD     1      18.240   9.220  28.240  1.00  0.00            
ATOM      5  H3  ACD     1      18.190  10.190  29.700  1.00  0.00            
ATOM      6  C2  ACD     1      16.520   8.940  29.530  1.00  0.00            
ATOM      7  H4  ACD     1      15.850   9.720  29.140  1.00  0.00            
ATOM      8  O2  ACD     1      16.140   7.690  28.870  1.00  0.00            
ATOM      9  C3  ACD     1      14.770   7.410  28.910  1.00  0.00            
ATOM     10  H5  ACD     1      14.600   6.500  28.330  1.00  0.00            
ATOM     11  O3  ACD     1      14.000   8.410  28.340  1.00  0.00            
ATOM     12  C4  ACD     1      13.720   8.370  26.890  1.00  0.00            
ATOM     13  H6  ACD     1      13.430   7.330  26.680  1.00  0.00            
ATOM     14  C5  ACD     1      12.440   9.200  26.680  1.00  0.00            
ATOM     15  H7  ACD     1      12.630  10.120  27.250  1.00  0.00            
ATOM     16  O4  ACD     1      11.340   8.390  27.200  1.00  0.00            
ATOM     17  H8  ACD     1      11.760   8.210  28.050  1.00  0.00            
ATOM     18  C6  ACD     1      12.200   9.660  25.230  1.00  0.00            
ATOM     19  H9  ACD     1      12.010   8.790  24.590  1.00  0.00            
ATOM     20  O5  ACD     1      11.120  10.470  25.090  1.00  0.00            
ATOM     21  H10 ACD     1      11.090  11.020  25.880  1.00  0.00            
ATOM     22  C7  ACD     1      13.420  10.380  24.750  1.00  0.00            
ATOM     23  H11 ACD     1      13.310  10.600  23.690  1.00  0.00            
ATOM     24  O6  ACD     1      14.400   9.460  24.720  1.00  0.00            
ATOM     25  C8  ACD     1      14.870   8.990  25.960  1.00  0.00            
ATOM     26  H12 ACD     1      15.340   9.800  26.530  1.00  0.00            
ATOM     27  C9  ACD     1      15.980   7.950  25.760  1.00  0.00            
ATOM     28  H13 ACD     1      16.400   7.580  26.710  1.00  0.00            
ATOM     29  H14 ACD     1      15.630   7.100  25.170  1.00  0.00            
ATOM     30  O7  ACD     1      17.060   8.590  24.980  1.00  0.00            
ATOM     31  H15 ACD     1      16.690   9.400  24.610  1.00  0.00            
ATOM     32  O8  ACD     1      13.770  11.600  25.470  1.00  0.00            
ATOM     33  C10 ACD     1      13.320  12.880  24.970  1.00  0.00            
ATOM     34  H16 ACD     1      12.540  12.860  24.200  1.00  0.00            
ATOM     35  C11 ACD     1      12.800  13.630  26.210  1.00  0.00            
ATOM     36  H17 ACD     1      13.480  13.530  27.060  1.00  0.00            
ATOM     37  O9  ACD     1      11.420  13.240  26.600  1.00  0.00            
ATOM     38  H18 ACD     1      10.890  14.040  26.590  1.00  0.00            
ATOM     39  C12 ACD     1      12.790  15.120  25.980  1.00  0.00            
ATOM     40  H19 ACD     1      11.990  15.390  25.280  1.00  0.00            
ATOM     41  O10 ACD     1      12.650  15.830  27.240  1.00  0.00            
ATOM     42  H20 ACD     1      13.590  15.920  27.390  1.00  0.00            
ATOM     43  C13 ACD     1      14.110  15.730  25.370  1.00  0.00            
ATOM     44  H21 ACD     1      13.990  16.800  25.160  1.00  0.00            
ATOM     45  O11 ACD     1      14.410  15.040  24.160  1.00  0.00            
ATOM     46  C14 ACD     1      14.590  13.620  24.440  1.00  0.00            
ATOM     47  H22 ACD     1      15.460  13.510  25.110  1.00  0.00            
ATOM     48  C15 ACD     1      15.160  12.910  23.210  1.00  0.00            
ATOM     49  H23 ACD     1      15.900  13.650  22.910  1.00  0.00            
ATOM     50  H24 ACD     1      15.600  11.950  23.520  1.00  0.00            
ATOM     51  O12 ACD     1      14.240  12.710  22.180  1.00  0.00            
ATOM     52  H25 ACD     1      14.510  13.250  21.430  1.00  0.00            
ATOM     53  O13 ACD     1      15.140  15.630  26.270  1.00  0.00            
ATOM     54  C16 ACD     1      16.150  16.640  26.320  1.00  0.00            
ATOM     55  H26 ACD     1      16.020  17.280  25.450  1.00  0.00            
ATOM     56  C17 ACD     1      15.890  17.390  27.640  1.00  0.00            
ATOM     57  H27 ACD     1      15.810  16.570  28.370  1.00  0.00            
ATOM     58  O14 ACD     1      14.620  18.090  27.540  1.00  0.00            
ATOM     59  H28 ACD     1      14.290  18.640  28.260  1.00  0.00            
ATOM     60  C18 ACD     1      17.050  18.270  27.970  1.00  0.00            
ATOM     61  H29 ACD     1      17.190  18.970  27.130  1.00  0.00            
ATOM     62  O15 ACD     1      16.810  19.180  29.010  1.00  0.00            
ATOM     63  H30 ACD     1      16.330  19.880  28.560  1.00  0.00            
ATOM     64  C19 ACD     1      18.340  17.450  28.140  1.00  0.00            
ATOM     65  H31 ACD     1      19.240  18.040  28.360  1.00  0.00            
ATOM     66  O16 ACD     1      18.610  16.850  26.890  1.00  0.00            
ATOM     67  C20 ACD     1      17.580  15.960  26.350  1.00  0.00            
ATOM     68  H32 ACD     1      17.560  15.050  26.960  1.00  0.00            
ATOM     69  C21 ACD     1      17.920  15.660  24.890  1.00  0.00            
ATOM     70  H33 ACD     1      18.780  14.980  24.970  1.00  0.00            
ATOM     71  H34 ACD     1      17.060  15.180  24.390  1.00  0.00            
ATOM     72  O17 ACD     1      18.170  16.750  24.050  1.00  0.00            
ATOM     73  H35 ACD     1      19.070  16.980  24.290  1.00  0.00            
ATOM     74  O18 ACD     1      18.140  16.530  29.190  1.00  0.00            
ATOM     75  C22 ACD     1      18.680  16.730  30.480  1.00  0.00            
ATOM     76  H36 ACD     1      19.200  17.690  30.590  1.00  0.00            
ATOM     77  C23 ACD     1      17.560  16.740  31.460  1.00  0.00            
ATOM     78  H37 ACD     1      16.820  16.080  30.990  1.00  0.00            
ATOM     79  O19 ACD     1      17.000  18.060  31.560  1.00  0.00            
ATOM     80  H38 ACD     1      16.700  18.190  30.650  1.00  0.00            
ATOM     81  C24 ACD     1      17.930  16.310  32.900  1.00  0.00            
ATOM     82  H39 ACD     1      18.490  17.130  33.380  1.00  0.00            
ATOM     83  O20 ACD     1      16.840  15.950  33.740  1.00  0.00            
ATOM     84  H40 ACD     1      16.940  14.990  33.670  1.00  0.00            
ATOM     85  C25 ACD     1      18.900  15.120  32.930  1.00  0.00            
ATOM     86  H41 ACD     1      19.400  15.010  33.890  1.00  0.00            
ATOM     87  O21 ACD     1      20.000  15.560  32.100  1.00  0.00            
ATOM     88  C26 ACD     1      19.740  15.680  30.730  1.00  0.00            
ATOM     89  H42 ACD     1      19.390  14.690  30.430  1.00  0.00            
ATOM     90  C27 ACD     1      21.020  16.040  29.960  1.00  0.00            
ATOM     91  H43 ACD     1      21.660  15.150  29.960  1.00  0.00            
ATOM     92  H44 ACD     1      20.790  16.200  28.900  1.00  0.00            
ATOM     93  O22 ACD     1      21.700  17.110  30.560  1.00  0.00            
ATOM     94  H45 ACD     1      21.420  17.990  30.310  1.00  0.00            
ATOM     95  O23 ACD     1      18.170  13.930  32.490  1.00  0.00            
ATOM     96  C28 ACD     1      18.280  12.760  33.180  1.00  0.00            
ATOM     97  H46 ACD     1      18.970  12.800  34.030  1.00  0.00            
ATOM     98  C29 ACD     1      18.750  11.810  32.100  1.00  0.00            
ATOM     99  H47 ACD     1      18.150  11.900  31.190  1.00  0.00            
ATOM    100  O24 ACD     1      18.670  10.390  32.430  1.00  0.00            
ATOM    101  C30 ACD     1      20.190  12.020  31.780  1.00  0.00            
ATOM    102  H48 ACD     1      20.430  11.220  31.070  1.00  0.00            
ATOM    103  H49 ACD     1      20.290  12.920  31.160  1.00  0.00            
ATOM    104  O25 ACD     1      21.100  12.080  32.940  1.00  0.00            
ATOM    105  H50 ACD     1      21.060  11.250  33.420  1.00  0.00            
ATOM    106  C31 ACD     1      16.840  12.310  33.620  1.00  0.00            
ATOM    107  H51 ACD     1      16.160  12.400  32.760  1.00  0.00            
ATOM    108  O26 ACD     1      16.470  13.130  34.800  1.00  0.00            
ATOM    109  H52 ACD     1      15.640  12.910  35.240  1.00  0.00            
ATOM    110  C32 ACD     1      16.890  10.770  34.020  1.00  0.00            
ATOM    111  H53 ACD     1      17.640  10.780  34.820  1.00  0.00            
ATOM    112  O27 ACD     1      15.650  10.240  34.500  1.00  0.00            
ATOM    113  H54 ACD     1      15.240  10.020  33.660  1.00  0.00            
ATOM    114  C33 ACD     1      17.400   9.930  32.840  1.00  0.00            
ATOM    115  H55 ACD     1      17.580   8.930  33.250  1.00  0.00            
ATOM    116  O28 ACD     1      16.460  10.010  31.720  1.00  0.00            
ATOM    117  C34 ACD     1      16.270   8.750  31.040  1.00  0.00            
ATOM    118  H56 ACD     1      16.920   7.950  31.410  1.00  0.00            
ATOM    119  C35 ACD     1      14.770   8.360  31.180  1.00  0.00            
ATOM    120  H57 ACD     1      14.180   9.130  30.680  1.00  0.00            
ATOM    121  O29 ACD     1      14.380   8.150  32.590  1.00  0.00            
ATOM    122  H58 ACD     1      15.020   7.590  33.040  1.00  0.00            
ATOM    123  C36 ACD     1      14.410   7.120  30.330  1.00  0.00            
ATOM    124  H59 ACD     1      15.030   6.310  30.730  1.00  0.00            
ATOM    125  O30 ACD     1      13.060   6.790  30.470  1.00  0.00            
ATOM    126  H60 ACD     1      12.970   5.860  30.260  1.00  0.00            
ATOM    127  O1  GE8     2      11.340  12.530  30.820  1.00  0.00            
ATOM    128  C1  GE8     2      12.330  13.230  30.600  1.00  0.00            
ATOM    129  C2  GE8     2      13.550  12.680  29.850  1.00  0.00            
ATOM    130  O2  GE8     2      13.430  11.460  29.370  1.00  0.00            
ATOM    131  C3  GE8     2      14.590  13.600  29.610  1.00  0.00            
ATOM    132  C4  GE8     2      15.780  13.150  28.880  1.00  0.00            
ATOM    133  C5  GE8     2      17.100  13.560  29.300  1.00  0.00            
ATOM    134  C6  GE8     2      18.210  13.210  28.530  1.00  0.00            
ATOM    135  C7  GE8     2      18.140  12.330  27.450  1.00  0.00            
ATOM    136  O3  GE8     2      19.190  12.210  26.560  1.00  0.00            
ATOM    137  C8  GE8     2      16.890  11.740  27.170  1.00  0.00            
ATOM    138  C9  GE8     2      15.730  12.190  27.850  1.00  0.00            
ATOM    139  O4  GE8     2      14.570  14.920  30.000  1.00  0.00            
ATOM    140  C10 GE8     2      13.480  15.400  30.670  1.00  0.00            
ATOM    141  C11 GE8     2      13.540  16.730  31.140  1.00  0.00            
ATOM    142  C12 GE8     2      12.400  17.290  31.720  1.00  0.00            
ATOM    143  O5  GE8     2      12.360  18.530  32.190  1.00  0.00            
ATOM    144  C13 GE8     2      11.330  16.550  32.010  1.00  0.00            
ATOM    145  C14 GE8     2      11.320  15.210  31.690  1.00  0.00            
ATOM    146  O6  GE8     2      10.210  14.560  32.030  1.00  0.00            
ATOM    147  C15 GE8     2      12.320  14.640  31.000  1.00  0.00            
ATOM    148  H1  GE8     2      12.510  11.170  29.510  1.00  0.00            
ATOM    149  H2  GE8     2      17.270  14.310  30.070  1.00  0.00            
ATOM    150  H3  GE8     2      19.160  13.650  28.830  1.00  0.00            
ATOM    151  H4  GE8     2      19.900  12.740  26.960  1.00  0.00            
ATOM    152  H5  GE8     2      16.880  11.000  26.370  1.00  0.00            
ATOM    153  H6  GE8     2      14.760  11.820  27.540  1.00  0.00            
ATOM    154  H7  GE8     2      14.360  17.340  30.780  1.00  0.00            
ATOM    155  H8  GE8     2      11.650  18.480  32.850  1.00  0.00            
ATOM    156  H9  GE8     2      10.440  17.030  32.410  1.00  0.00            
ATOM    157  H10 GE8     2      10.430  13.640  31.790  1.00  0.00            
TER
ENDMDL
MODEL        1
ATOM      1  H1  ACD     1      21.060  12.830  27.540  1.00  0.00            
ATOM      2  O1  ACD     1      20.320  12.230  27.480  1.00  0.00            
ATOM      3  C1  ACD     1      19.120  13.010  27.230  1.00  0.00            
ATOM      4  H2  ACD     1      19.120  13.520  26.260  1.00  0.00            
ATOM      5  H3  ACD     1      19.070  13.760  28.030  1.00  0.00            
ATOM      6  C2  ACD     1      17.810  12.150  27.200  1.00  0.00            
ATOM      7  H4  ACD     1      17.000  12.850  26.960  1.00  0.00            
ATOM      8  O2  ACD     1      17.890  11.010  26.310  1.00  0.00            
ATOM      9  C3  ACD     1      16.710  10.240  26.030  1.00  0.00            
ATOM     10  H5  ACD     1      16.860   9.520  25.220  1.00  0.00            
ATOM     11  O3  ACD     1      15.620  11.130  25.690  1.00  0.00            
ATOM     12  C4  ACD     1      15.360  11.370  24.310  1.00  0.00            
ATOM     13  H6  ACD     1      15.540  10.430  23.770  1.00  0.00            
ATOM     14  C5  ACD     1      13.850  11.640  24.100  1.00  0.00            
ATOM     15  H7  ACD     1      13.500  12.140  25.000  1.00  0.00            
ATOM     16  O4  ACD     1      13.190  10.420  23.870  1.00  0.00            
ATOM     17  H8  ACD     1      12.260  10.520  24.100  1.00  0.00            
ATOM     18  C6  ACD     1      13.590  12.540  22.890  1.00  0.00            
ATOM     19  H9  ACD     1      13.740  11.940  21.980  1.00  0.00            
ATOM     20  O5  ACD     1      12.280  12.910  22.860  1.00  0.00            
ATOM     21  H10 ACD     1      12.160  13.670  23.420  1.00  0.00            
ATOM     22  C7  ACD     1      14.500  13.740  22.770  1.00  0.00            
ATOM     23  H11 ACD     1      14.400  14.270  21.820  1.00  0.00            
ATOM     24  O6  ACD     1      15.820  13.260  22.750  1.00  0.00            
ATOM     25  C8  ACD     1      16.270  12.460  23.820  1.00  0.00            
ATOM     26  H12 ACD     1      16.520  13.120  24.660  1.00  0.00            
ATOM     27  C9  ACD     1      17.630  11.820  23.450  1.00  0.00            
ATOM     28  H13 ACD     1      17.860  10.940  24.060  1.00  0.00            
ATOM     29  H14 ACD     1      17.480  11.350  22.470  1.00  0.00            
ATOM     30  O7  ACD     1      18.650  12.810  23.320  1.00  0.00            
ATOM     31  H15 ACD     1      19.500  12.520  23.640  1.00  0.00            
ATOM     32  O8  ACD     1      14.290  14.670  23.790  1.00  0.00            
ATOM     33  C10 ACD     1      13.740  15.930  23.470  1.00  0.00            
ATOM     34  H16 ACD     1      13.120  15.880  22.560  1.00  0.00            
ATOM     35  C11 ACD     1      12.790  16.200  24.560  1.00  0.00            
ATOM     36  H17 ACD     1      13.340  16.160  25.500  1.00  0.00            
ATOM     37  O9  ACD     1      11.640  15.350  24.580  1.00  0.00            
ATOM     38  H18 ACD     1      11.130  15.590  25.350  1.00  0.00            
ATOM     39  C12 ACD     1      12.320  17.670  24.430  1.00  0.00            
ATOM     40  H19 ACD     1      11.860  17.780  23.440  1.00  0.00            
ATOM     41  O10 ACD     1      11.450  17.980  25.490  1.00  0.00            
ATOM     42  H20 ACD     1      10.610  18.350  25.220  1.00  0.00            
ATOM     43  C13 ACD     1      13.470  18.680  24.370  1.00  0.00            
ATOM     44  H21 ACD     1      13.110  19.690  24.170  1.00  0.00            
ATOM     45  O11 ACD     1      14.280  18.270  23.260  1.00  0.00            
ATOM     46  C14 ACD     1      14.820  16.980  23.310  1.00  0.00            
ATOM     47  H22 ACD     1      15.480  16.900  24.180  1.00  0.00            
ATOM     48  C15 ACD     1      15.760  16.740  22.080  1.00  0.00            
ATOM     49  H23 ACD     1      16.500  17.540  22.070  1.00  0.00            
ATOM     50  H24 ACD     1      16.330  15.820  22.250  1.00  0.00            
ATOM     51  O12 ACD     1      15.060  16.770  20.830  1.00  0.00            
ATOM     52  H25 ACD     1      15.670  16.610  20.110  1.00  0.00            
ATOM     53  O13 ACD     1      14.310  18.600  25.500  1.00  0.00            
ATOM     54  C16 ACD     1      14.600  19.800  26.170  1.00  0.00            
ATOM     55  H26 ACD     1      14.220  20.630  25.560  1.00  0.00            
ATOM     56  C17 ACD     1      13.830  19.670  27.490  1.00  0.00            
ATOM     57  H27 ACD     1      14.160  18.700  27.880  1.00  0.00            
ATOM     58  O14 ACD     1      12.400  19.760  27.310  1.00  0.00            
ATOM     59  H28 ACD     1      12.210  19.040  26.710  1.00  0.00            
ATOM     60  C18 ACD     1      14.160  20.700  28.470  1.00  0.00            
ATOM     61  H29 ACD     1      13.950  21.680  28.010  1.00  0.00            
ATOM     62  O15 ACD     1      13.410  20.570  29.660  1.00  0.00            
ATOM     63  H30 ACD     1      12.570  20.210  29.360  1.00  0.00            
ATOM     64  C19 ACD     1      15.670  20.540  28.760  1.00  0.00            
ATOM     65  H31 ACD     1      16.050  21.370  29.380  1.00  0.00            
ATOM     66  O16 ACD     1      16.410  20.630  27.520  1.00  0.00            
ATOM     67  C20 ACD     1      16.120  19.690  26.490  1.00  0.00            
ATOM     68  H32 ACD     1      16.530  18.730  26.820  1.00  0.00            
ATOM     69  C21 ACD     1      16.860  20.070  25.220  1.00  0.00            
ATOM     70  H33 ACD     1      17.930  19.900  25.430  1.00  0.00            
ATOM     71  H34 ACD     1      16.540  19.380  24.430  1.00  0.00            
ATOM     72  O17 ACD     1      16.760  21.450  24.840  1.00  0.00            
ATOM     73  H35 ACD     1      16.150  21.460  24.100  1.00  0.00            
ATOM     74  O18 ACD     1      16.020  19.330  29.440  1.00  0.00            
ATOM     75  C22 ACD     1      16.630  19.330  30.730  1.00  0.00            
ATOM     76  H36 ACD     1      16.680  20.320  31.200  1.00  0.00            
ATOM     77  C23 ACD     1      15.610  18.700  31.650  1.00  0.00            
ATOM     78  H37 ACD     1      15.210  17.810  31.150  1.00  0.00            
ATOM     79  O19 ACD     1      14.540  19.600  31.960  1.00  0.00            
ATOM     80  H38 ACD     1      14.070  19.860  31.160  1.00  0.00            
ATOM     81  C24 ACD     1      16.190  18.100  32.910  1.00  0.00            
ATOM     82  H39 ACD     1      16.380  18.950  33.580  1.00  0.00            
ATOM     83  O20 ACD     1      15.370  17.240  33.620  1.00  0.00            
ATOM     84  H40 ACD     1      15.270  16.450  33.090  1.00  0.00            
ATOM     85  C25 ACD     1      17.400  17.380  32.670  1.00  0.00            
ATOM     86  H41 ACD     1      17.700  16.950  33.630  1.00  0.00            
ATOM     87  O21 ACD     1      18.350  18.200  32.090  1.00  0.00            
ATOM     88  C26 ACD     1      17.990  18.760  30.780  1.00  0.00            
ATOM     89  H42 ACD     1      17.960  17.970  30.030  1.00  0.00            
ATOM     90  C27 ACD     1      19.100  19.800  30.500  1.00  0.00            
ATOM     91  H43 ACD     1      20.010  19.250  30.770  1.00  0.00            
ATOM     92  H44 ACD     1      19.230  19.930  29.420  1.00  0.00            
ATOM     93  O22 ACD     1      18.940  21.020  31.170  1.00  0.00            
ATOM     94  H45 ACD     1      18.820  20.820  32.100  1.00  0.00            
ATOM     95  O23 ACD     1      17.110  16.410  31.680  1.00  0.00            
ATOM     96  C28 ACD     1      17.380  15.060  31.890  1.00  0.00            
ATOM     97  H46 ACD     1      17.740  14.980  32.930  1.00  0.00            
ATOM     98  C29 ACD     1      18.510  14.650  30.980  1.00  0.00            
ATOM     99  H47 ACD     1      18.230  14.860  29.940  1.00  0.00            
ATOM    100  O24 ACD     1      18.740  13.250  31.150  1.00  0.00            
ATOM    101  C30 ACD     1      19.830  15.320  31.340  1.00  0.00            
ATOM    102  H48 ACD     1      20.530  14.730  30.720  1.00  0.00            
ATOM    103  H49 ACD     1      19.810  16.370  31.030  1.00  0.00            
ATOM    104  O25 ACD     1      20.130  15.180  32.720  1.00  0.00            
ATOM    105  H50 ACD     1      20.100  14.250  32.970  1.00  0.00            
ATOM    106  C31 ACD     1      16.150  14.300  31.730  1.00  0.00            
ATOM    107  H51 ACD     1      15.700  14.500  30.750  1.00  0.00            
ATOM    108  O26 ACD     1      15.180  14.520  32.780  1.00  0.00            
ATOM    109  H52 ACD     1      14.520  13.850  32.600  1.00  0.00            
ATOM    110  C32 ACD     1      16.430  12.770  31.720  1.00  0.00            
ATOM    111  H53 ACD     1      16.750  12.500  32.740  1.00  0.00            
ATOM    112  O27 ACD     1      15.240  12.080  31.390  1.00  0.00            
ATOM    113  H54 ACD     1      15.550  11.340  30.860  1.00  0.00            
ATOM    114  C33 ACD     1      17.650  12.410  30.860  1.00  0.00            
ATOM    115  H55 ACD     1      17.990  11.380  31.000  1.00  0.00            
ATOM    116  O28 ACD     1      17.260  12.560  29.540  1.00  0.00            
ATOM    117  C34 ACD     1      17.550  11.500  28.540  1.00  0.00            
ATOM    118  H56 ACD     1      18.460  10.980  28.860  1.00  0.00            
ATOM    119  C35 ACD     1      16.420  10.460  28.620  1.00  0.00            
ATOM    120  H57 ACD     1      15.430  10.920  28.660  1.00  0.00            
ATOM    121  O29 ACD     1      16.650   9.720  29.800  1.00  0.00            
ATOM    122  H58 ACD     1      16.010   9.010  29.900  1.00  0.00            
ATOM    123  C36 ACD     1      16.350   9.510  27.350  1.00  0.00            
ATOM    124  H59 ACD     1      17.120   8.740  27.440  1.00  0.00            
ATOM    125  O30 ACD     1      15.010   9.070  27.210  1.00  0.00            
ATOM    126  H60 ACD     1      14.480   9.850  27.080  1.00  0.00            
ATOM    127  O1  GE8     2      12.430  12.720  29.940  1.00  0.00            
ATOM    128  C1  GE8     2      12.730  13.870  29.670  1.00  0.00            
ATOM    129  C2  GE8     2      13.760  14.210  28.710  1.00  0.00            
ATOM    130  O2  GE8     2      14.270  13.110  28.100  1.00  0.00            
ATOM    131  C3  GE8     2      14.190  15.490  28.510  1.00  0.00            
ATOM    132  C4  GE8     2      15.460  15.680  27.790  1.00  0.00            
ATOM    133  C5  GE8     2      16.470  16.400  28.370  1.00  0.00            
ATOM    134  C6  GE8     2      17.630  16.650  27.630  1.00  0.00            
ATOM    135  C7  GE8     2      17.770  16.290  26.310  1.00  0.00            
ATOM    136  O3  GE8     2      18.790  16.690  25.540  1.00  0.00            
ATOM    137  C8  GE8     2      16.820  15.500  25.770  1.00  0.00            
ATOM    138  C9  GE8     2      15.590  15.220  26.490  1.00  0.00            
ATOM    139  O4  GE8     2      13.560  16.510  29.150  1.00  0.00            
ATOM    140  C10 GE8     2      12.560  16.250  30.020  1.00  0.00            
ATOM    141  C11 GE8     2      12.100  17.280  30.840  1.00  0.00            
ATOM    142  C12 GE8     2      11.110  17.060  31.800  1.00  0.00            
ATOM    143  O5  GE8     2      10.580  18.130  32.350  1.00  0.00            
ATOM    144  C13 GE8     2      10.740  15.850  32.200  1.00  0.00            
ATOM    145  C14 GE8     2      11.290  14.840  31.500  1.00  0.00            
ATOM    146  O6  GE8     2      10.900  13.600  31.930  1.00  0.00            
ATOM    147  C15 GE8     2      12.080  15.020  30.370  1.00  0.00            
ATOM    148  H1  GE8     2      13.690  12.340  28.260  1.00  0.00            
ATOM    149  H2  GE8     2      16.360  16.720  29.400  1.00  0.00            
ATOM    150  H3  GE8     2      18.500  17.170  28.030  1.00  0.00            
ATOM    151  H4  GE8     2      19.400  17.250  26.060  1.00  0.00            
ATOM    152  H5  GE8     2      17.050  15.150  24.760  1.00  0.00            
ATOM    153  H6  GE8     2      14.830  14.590  26.040  1.00  0.00            
ATOM    154  H7  GE8     2      12.520  18.260  30.630  1.00  0.00            
ATOM    155  H8  GE8     2      10.290  17.770  33.210  1.00  0.00            
ATOM    156  H9  GE8     2       9.860  15.670  32.820  1.00  0.00            
ATOM    157  H10 GE8     2      11.400  12.970  31.380  1.00  0.00            
TER
ENDMDL
MODEL        1
ATOM      1  H1  ACD     1      17.720   2.920  21.170  1.00  0.00            
ATOM      2  O1  ACD     1      16.930   2.390  21.300  1.00  0.00            
ATOM      3  C1  ACD     1      16.500   1.880  20.060  1.00  0.00            
ATOM      4  H2  ACD     1      16.850   0.840  20.020  1.00  0.00            
ATOM      5  H3  ACD     1      16.980   2.380  19.210  1.00  0.00            
ATOM      6  C2  ACD     1      14.950   1.750  19.930  1.00  0.00            
ATOM      7  H4  ACD     1      14.700   1.450  18.900  1.00  0.00            
ATOM      8  O2  ACD     1      14.470   0.750  20.910  1.00  0.00            
ATOM      9  C3  ACD     1      13.080   0.530  20.990  1.00  0.00            
ATOM     10  H5  ACD     1      12.920  -0.200  21.790  1.00  0.00            
ATOM     11  O3  ACD     1      12.450   0.050  19.800  1.00  0.00            
ATOM     12  C4  ACD     1      12.310  -1.340  19.760  1.00  0.00            
ATOM     13  H6  ACD     1      12.660  -1.880  20.650  1.00  0.00            
ATOM     14  C5  ACD     1      10.790  -1.650  19.670  1.00  0.00            
ATOM     15  H7  ACD     1      10.480  -0.760  19.110  1.00  0.00            
ATOM     16  O4  ACD     1      10.240  -1.700  20.970  1.00  0.00            
ATOM     17  H8  ACD     1       9.400  -2.170  20.900  1.00  0.00            
ATOM     18  C6  ACD     1      10.570  -2.950  18.900  1.00  0.00            
ATOM     19  H9  ACD     1      10.850  -3.830  19.490  1.00  0.00            
ATOM     20  O5  ACD     1       9.220  -2.940  18.450  1.00  0.00            
ATOM     21  H10 ACD     1       9.170  -2.470  17.620  1.00  0.00            
ATOM     22  C7  ACD     1      11.380  -2.970  17.620  1.00  0.00            
ATOM     23  H11 ACD     1      11.000  -3.870  17.130  1.00  0.00            
ATOM     24  O6  ACD     1      12.700  -3.080  18.020  1.00  0.00            
ATOM     25  C8  ACD     1      13.170  -1.840  18.580  1.00  0.00            
ATOM     26  H12 ACD     1      13.150  -1.060  17.810  1.00  0.00            
ATOM     27  C9  ACD     1      14.710  -1.950  18.920  1.00  0.00            
ATOM     28  H13 ACD     1      15.160  -2.570  18.140  1.00  0.00            
ATOM     29  H14 ACD     1      15.220  -0.990  19.010  1.00  0.00            
ATOM     30  O7  ACD     1      14.960  -2.640  20.130  1.00  0.00            
ATOM     31  H15 ACD     1      15.000  -3.570  19.870  1.00  0.00            
ATOM     32  O8  ACD     1      11.170  -1.840  16.780  1.00  0.00            
ATOM     33  C10 ACD     1      10.910  -2.080  15.360  1.00  0.00            
ATOM     34  H16 ACD     1      10.570  -3.120  15.220  1.00  0.00            
ATOM     35  C11 ACD     1       9.750  -1.130  15.070  1.00  0.00            
ATOM     36  H17 ACD     1      10.040  -0.170  15.510  1.00  0.00            
ATOM     37  O9  ACD     1       8.590  -1.600  15.710  1.00  0.00            
ATOM     38  H18 ACD     1       8.420  -0.990  16.430  1.00  0.00            
ATOM     39  C12 ACD     1       9.620  -0.980  13.590  1.00  0.00            
ATOM     40  H19 ACD     1       9.280  -1.970  13.260  1.00  0.00            
ATOM     41  O10 ACD     1       8.580  -0.120  13.300  1.00  0.00            
ATOM     42  H20 ACD     1       8.790   0.710  13.720  1.00  0.00            
ATOM     43  C13 ACD     1      10.950  -0.600  12.890  1.00  0.00            
ATOM     44  H21 ACD     1      10.880  -0.540  11.800  1.00  0.00            
ATOM     45  O11 ACD     1      11.940  -1.490  13.210  1.00  0.00            
ATOM     46  C14 ACD     1      12.200  -1.630  14.620  1.00  0.00            
ATOM     47  H22 ACD     1      12.510  -0.630  14.950  1.00  0.00            
ATOM     48  C15 ACD     1      13.330  -2.620  14.860  1.00  0.00            
ATOM     49  H23 ACD     1      14.200  -2.290  14.290  1.00  0.00            
ATOM     50  H24 ACD     1      13.660  -2.660  15.910  1.00  0.00            
ATOM     51  O12 ACD     1      13.000  -3.900  14.420  1.00  0.00            
ATOM     52  H25 ACD     1      13.790  -4.400  14.650  1.00  0.00            
ATOM     53  O13 ACD     1      11.460   0.680  13.220  1.00  0.00            
ATOM     54  C16 ACD     1      10.960   1.800  12.450  1.00  0.00            
ATOM     55  H26 ACD     1      10.120   1.520  11.810  1.00  0.00            
ATOM     56  C17 ACD     1      10.310   2.820  13.490  1.00  0.00            
ATOM     57  H27 ACD     1      11.120   2.990  14.210  1.00  0.00            
ATOM     58  O14 ACD     1       9.190   2.240  14.170  1.00  0.00            
ATOM     59  H28 ACD     1       8.980   2.730  14.970  1.00  0.00            
ATOM     60  C18 ACD     1       9.950   4.170  12.800  1.00  0.00            
ATOM     61  H29 ACD     1       9.200   3.900  12.040  1.00  0.00            
ATOM     62  O15 ACD     1       9.360   5.110  13.710  1.00  0.00            
ATOM     63  H30 ACD     1       8.470   4.780  13.830  1.00  0.00            
ATOM     64  C19 ACD     1      11.150   4.770  12.070  1.00  0.00            
ATOM     65  H31 ACD     1      10.830   5.710  11.600  1.00  0.00            
ATOM     66  O16 ACD     1      11.690   3.780  11.180  1.00  0.00            
ATOM     67  C20 ACD     1      12.060   2.470  11.600  1.00  0.00            
ATOM     68  H32 ACD     1      12.970   2.610  12.200  1.00  0.00            
ATOM     69  C21 ACD     1      12.230   1.690  10.380  1.00  0.00            
ATOM     70  H33 ACD     1      12.420   0.660  10.720  1.00  0.00            
ATOM     71  H34 ACD     1      11.340   1.580   9.750  1.00  0.00            
ATOM     72  O17 ACD     1      13.330   2.210   9.640  1.00  0.00            
ATOM     73  H35 ACD     1      13.730   1.430   9.260  1.00  0.00            
ATOM     74  O18 ACD     1      12.200   4.940  12.950  1.00  0.00            
ATOM     75  C22 ACD     1      13.100   6.060  12.840  1.00  0.00            
ATOM     76  H36 ACD     1      12.950   6.520  11.850  1.00  0.00            
ATOM     77  C23 ACD     1      12.500   7.120  13.830  1.00  0.00            
ATOM     78  H37 ACD     1      12.180   6.590  14.730  1.00  0.00            
ATOM     79  O19 ACD     1      11.380   7.840  13.210  1.00  0.00            
ATOM     80  H38 ACD     1      10.630   7.240  13.110  1.00  0.00            
ATOM     81  C24 ACD     1      13.580   8.140  14.390  1.00  0.00            
ATOM     82  H39 ACD     1      13.860   8.790  13.540  1.00  0.00            
ATOM     83  O20 ACD     1      13.060   8.990  15.480  1.00  0.00            
ATOM     84  H40 ACD     1      12.870   8.480  16.270  1.00  0.00            
ATOM     85  C25 ACD     1      14.790   7.400  14.790  1.00  0.00            
ATOM     86  H41 ACD     1      15.580   8.090  15.060  1.00  0.00            
ATOM     87  O21 ACD     1      15.250   6.610  13.720  1.00  0.00            
ATOM     88  C26 ACD     1      14.420   5.520  13.180  1.00  0.00            
ATOM     89  H42 ACD     1      14.210   4.740  13.920  1.00  0.00            
ATOM     90  C27 ACD     1      15.120   4.890  11.960  1.00  0.00            
ATOM     91  H43 ACD     1      14.410   4.210  11.480  1.00  0.00            
ATOM     92  H44 ACD     1      15.390   5.620  11.180  1.00  0.00            
ATOM     93  O22 ACD     1      16.270   4.160  12.260  1.00  0.00            
ATOM     94  H45 ACD     1      17.020   4.730  12.470  1.00  0.00            
ATOM     95  O23 ACD     1      14.460   6.470  15.870  1.00  0.00            
ATOM     96  C28 ACD     1      15.350   6.430  17.010  1.00  0.00            
ATOM     97  H46 ACD     1      16.170   7.140  16.870  1.00  0.00            
ATOM     98  C29 ACD     1      16.010   5.060  17.140  1.00  0.00            
ATOM     99  H47 ACD     1      15.280   4.260  16.940  1.00  0.00            
ATOM    100  O24 ACD     1      16.520   4.950  18.470  1.00  0.00            
ATOM    101  C30 ACD     1      17.190   5.040  16.180  1.00  0.00            
ATOM    102  H48 ACD     1      16.910   5.300  15.150  1.00  0.00            
ATOM    103  H49 ACD     1      17.860   5.840  16.520  1.00  0.00            
ATOM    104  O25 ACD     1      17.610   3.660  16.100  1.00  0.00            
ATOM    105  H50 ACD     1      17.860   3.340  16.970  1.00  0.00            
ATOM    106  C31 ACD     1      14.360   6.840  18.140  1.00  0.00            
ATOM    107  H51 ACD     1      13.430   6.270  18.000  1.00  0.00            
ATOM    108  O26 ACD     1      14.050   8.260  17.990  1.00  0.00            
ATOM    109  H52 ACD     1      14.870   8.640  18.310  1.00  0.00            
ATOM    110  C32 ACD     1      14.930   6.470  19.530  1.00  0.00            
ATOM    111  H53 ACD     1      15.760   7.100  19.880  1.00  0.00            
ATOM    112  O27 ACD     1      13.940   6.400  20.530  1.00  0.00            
ATOM    113  H54 ACD     1      13.340   5.720  20.200  1.00  0.00            
ATOM    114  C33 ACD     1      15.480   5.060  19.490  1.00  0.00            
ATOM    115  H55 ACD     1      15.920   4.910  20.480  1.00  0.00            
ATOM    116  O28 ACD     1      14.530   4.040  19.230  1.00  0.00            
ATOM    117  C34 ACD     1      14.290   3.080  20.310  1.00  0.00            
ATOM    118  H56 ACD     1      14.720   3.300  21.300  1.00  0.00            
ATOM    119  C35 ACD     1      12.800   2.980  20.490  1.00  0.00            
ATOM    120  H57 ACD     1      12.330   2.900  19.500  1.00  0.00            
ATOM    121  O29 ACD     1      12.230   4.150  21.130  1.00  0.00            
ATOM    122  H58 ACD     1      12.620   4.210  22.000  1.00  0.00            
ATOM    123  C36 ACD     1      12.410   1.850  21.460  1.00  0.00            
ATOM    124  H59 ACD     1      12.700   2.100  22.490  1.00  0.00            
ATOM    125  O30 ACD     1      11.000   1.730  21.450  1.00  0.00            
ATOM    126  H60 ACD     1      10.740   2.250  20.690  1.00  0.00            
ATOM    127  O1  GE8     2       5.370   3.830  17.590  1.00  0.00            
ATOM    128  C1  GE8     2       6.420   3.540  18.190  1.00  0.00            
ATOM    129  C2  GE8     2       7.720   3.640  17.650  1.00  0.00            
ATOM    130  O2  GE8     2       7.820   4.100  16.360  1.00  0.00            
ATOM    131  C3  GE8     2       8.800   3.260  18.400  1.00  0.00            
ATOM    132  C4  GE8     2      10.100   3.110  17.750  1.00  0.00            
ATOM    133  C5  GE8     2      10.780   4.240  17.140  1.00  0.00            
ATOM    134  C6  GE8     2      11.980   4.080  16.430  1.00  0.00            
ATOM    135  C7  GE8     2      12.500   2.770  16.270  1.00  0.00            
ATOM    136  O3  GE8     2      13.690   2.600  15.620  1.00  0.00            
ATOM    137  C8  GE8     2      11.900   1.670  16.940  1.00  0.00            
ATOM    138  C9  GE8     2      10.670   1.820  17.600  1.00  0.00            
ATOM    139  O4  GE8     2       8.790   2.890  19.690  1.00  0.00            
ATOM    140  C10 GE8     2       7.500   2.690  20.250  1.00  0.00            
ATOM    141  C11 GE8     2       7.410   2.070  21.500  1.00  0.00            
ATOM    142  C12 GE8     2       6.200   1.760  22.080  1.00  0.00            
ATOM    143  O5  GE8     2       6.130   1.350  23.330  1.00  0.00            
ATOM    144  C13 GE8     2       5.090   2.200  21.420  1.00  0.00            
ATOM    145  C14 GE8     2       5.150   2.820  20.200  1.00  0.00            
ATOM    146  O6  GE8     2       3.980   3.340  19.700  1.00  0.00            
ATOM    147  C15 GE8     2       6.330   3.040  19.560  1.00  0.00            
ATOM    148  H1  GE8     2       6.930   4.150  15.960  1.00  0.00            
ATOM    149  H2  GE8     2      10.380   5.240  17.230  1.00  0.00            
ATOM    150  H3  GE8     2      12.550   4.900  16.000  1.00  0.00            
ATOM    151  H4  GE8     2      14.060   1.770  15.980  1.00  0.00            
ATOM    152  H5  GE8     2      12.360   0.680  16.870  1.00  0.00            
ATOM    153  H6  GE8     2      10.090   1.010  18.030  1.00  0.00            
ATOM    154  H7  GE8     2       8.330   1.810  22.030  1.00  0.00            
ATOM    155  H8  GE8     2       5.290   0.860  23.330  1.00  0.00            
ATOM    156  H9  GE8     2       4.140   2.150  21.950  1.00  0.00            
ATOM    157  H10 GE8     2       4.270   3.640  18.820  1.00  0.00            
TER
ENDMDL
MODEL        1
ATOM      1  H1  ACD     1      15.690  19.590  30.680  1.00  0.00            
ATOM      2  O1  ACD     1      15.070  18.930  30.350  1.00  0.00            
ATOM      3  C1  ACD     1      13.880  19.630  30.290  1.00  0.00            
ATOM      4  H2  ACD     1      13.950  20.120  29.310  1.00  0.00            
ATOM      5  H3  ACD     1      13.890  20.350  31.120  1.00  0.00            
ATOM      6  C2  ACD     1      12.700  18.630  30.400  1.00  0.00            
ATOM      7  H4  ACD     1      12.950  17.720  29.840  1.00  0.00            
ATOM      8  O2  ACD     1      12.500  18.350  31.770  1.00  0.00            
ATOM      9  C3  ACD     1      11.400  17.580  32.180  1.00  0.00            
ATOM     10  H5  ACD     1      11.430  17.540  33.280  1.00  0.00            
ATOM     11  O3  ACD     1      11.390  16.240  31.520  1.00  0.00            
ATOM     12  C4  ACD     1      11.030  15.050  32.130  1.00  0.00            
ATOM     13  H6  ACD     1      10.570  15.300  33.100  1.00  0.00            
ATOM     14  C5  ACD     1       9.990  14.410  31.240  1.00  0.00            
ATOM     15  H7  ACD     1      10.530  14.520  30.290  1.00  0.00            
ATOM     16  O4  ACD     1       8.770  15.130  31.280  1.00  0.00            
ATOM     17  H8  ACD     1       8.130  14.610  30.780  1.00  0.00            
ATOM     18  C6  ACD     1       9.660  12.980  31.570  1.00  0.00            
ATOM     19  H9  ACD     1       9.000  13.000  32.450  1.00  0.00            
ATOM     20  O5  ACD     1       8.980  12.380  30.480  1.00  0.00            
ATOM     21  H10 ACD     1       9.690  12.010  29.950  1.00  0.00            
ATOM     22  C7  ACD     1      10.970  12.150  31.890  1.00  0.00            
ATOM     23  H11 ACD     1      10.650  11.250  32.440  1.00  0.00            
ATOM     24  O6  ACD     1      11.860  12.830  32.710  1.00  0.00            
ATOM     25  C8  ACD     1      12.290  14.090  32.210  1.00  0.00            
ATOM     26  H12 ACD     1      12.810  13.970  31.250  1.00  0.00            
ATOM     27  C9  ACD     1      13.290  14.640  33.230  1.00  0.00            
ATOM     28  H13 ACD     1      14.130  13.930  33.230  1.00  0.00            
ATOM     29  H14 ACD     1      13.630  15.640  32.920  1.00  0.00            
ATOM     30  O7  ACD     1      12.710  14.770  34.530  1.00  0.00            
ATOM     31  H15 ACD     1      12.740  13.890  34.930  1.00  0.00            
ATOM     32  O8  ACD     1      11.630  11.810  30.660  1.00  0.00            
ATOM     33  C10 ACD     1      12.380  10.620  30.620  1.00  0.00            
ATOM     34  H16 ACD     1      12.830  10.400  31.600  1.00  0.00            
ATOM     35  C11 ACD     1      11.350   9.620  30.160  1.00  0.00            
ATOM     36  H17 ACD     1      10.740  10.130  29.400  1.00  0.00            
ATOM     37  O9  ACD     1      10.490   9.160  31.210  1.00  0.00            
ATOM     38  H18 ACD     1      11.010   8.670  31.860  1.00  0.00            
ATOM     39  C12 ACD     1      12.060   8.390  29.630  1.00  0.00            
ATOM     40  H19 ACD     1      12.620   7.960  30.470  1.00  0.00            
ATOM     41  O10 ACD     1      11.190   7.400  29.120  1.00  0.00            
ATOM     42  H20 ACD     1      11.120   7.690  28.210  1.00  0.00            
ATOM     43  C13 ACD     1      13.170   8.730  28.540  1.00  0.00            
ATOM     44  H21 ACD     1      13.610   7.780  28.220  1.00  0.00            
ATOM     45  O11 ACD     1      14.100   9.580  29.130  1.00  0.00            
ATOM     46  C14 ACD     1      13.550  10.810  29.640  1.00  0.00            
ATOM     47  H22 ACD     1      13.140  11.370  28.790  1.00  0.00            
ATOM     48  C15 ACD     1      14.760  11.600  30.180  1.00  0.00            
ATOM     49  H23 ACD     1      15.600  11.330  29.530  1.00  0.00            
ATOM     50  H24 ACD     1      14.640  12.670  29.990  1.00  0.00            
ATOM     51  O12 ACD     1      15.090  11.270  31.510  1.00  0.00            
ATOM     52  H25 ACD     1      15.990  11.600  31.550  1.00  0.00            
ATOM     53  O13 ACD     1      12.540   9.360  27.490  1.00  0.00            
ATOM     54  C16 ACD     1      13.070   9.120  26.180  1.00  0.00            
ATOM     55  H26 ACD     1      13.440   8.090  26.050  1.00  0.00            
ATOM     56  C17 ACD     1      11.970   9.440  25.230  1.00  0.00            
ATOM     57  H27 ACD     1      11.490  10.310  25.690  1.00  0.00            
ATOM     58  O14 ACD     1      11.020   8.370  25.160  1.00  0.00            
ATOM     59  H28 ACD     1      11.360   7.490  25.020  1.00  0.00            
ATOM     60  C18 ACD     1      12.410   9.750  23.810  1.00  0.00            
ATOM     61  H29 ACD     1      12.870   8.840  23.400  1.00  0.00            
ATOM     62  O15 ACD     1      11.270  10.290  23.000  1.00  0.00            
ATOM     63  H30 ACD     1      10.430   9.930  23.270  1.00  0.00            
ATOM     64  C19 ACD     1      13.630  10.690  23.780  1.00  0.00            
ATOM     65  H31 ACD     1      13.970  10.930  22.770  1.00  0.00            
ATOM     66  O16 ACD     1      14.670  10.030  24.450  1.00  0.00            
ATOM     67  C20 ACD     1      14.430   9.910  25.820  1.00  0.00            
ATOM     68  H32 ACD     1      14.300  10.860  26.370  1.00  0.00            
ATOM     69  C21 ACD     1      15.690   9.300  26.410  1.00  0.00            
ATOM     70  H33 ACD     1      15.350   8.570  27.160  1.00  0.00            
ATOM     71  H34 ACD     1      16.210   8.660  25.690  1.00  0.00            
ATOM     72  O17 ACD     1      16.580  10.260  26.900  1.00  0.00            
ATOM     73  H35 ACD     1      17.030   9.800  27.620  1.00  0.00            
ATOM     74  O18 ACD     1      13.310  11.960  24.390  1.00  0.00            
ATOM     75  C22 ACD     1      13.430  13.060  23.470  1.00  0.00            
ATOM     76  H36 ACD     1      13.760  12.800  22.460  1.00  0.00            
ATOM     77  C23 ACD     1      12.040  13.710  23.430  1.00  0.00            
ATOM     78  H37 ACD     1      11.550  13.780  24.410  1.00  0.00            
ATOM     79  O19 ACD     1      11.230  12.890  22.600  1.00  0.00            
ATOM     80  H38 ACD     1      11.210  11.940  22.760  1.00  0.00            
ATOM     81  C24 ACD     1      12.110  15.030  22.790  1.00  0.00            
ATOM     82  H39 ACD     1      12.270  14.900  21.720  1.00  0.00            
ATOM     83  O20 ACD     1      10.820  15.680  22.950  1.00  0.00            
ATOM     84  H40 ACD     1      10.580  16.020  22.090  1.00  0.00            
ATOM     85  C25 ACD     1      13.110  15.930  23.530  1.00  0.00            
ATOM     86  H41 ACD     1      13.220  16.830  22.920  1.00  0.00            
ATOM     87  O21 ACD     1      14.440  15.370  23.390  1.00  0.00            
ATOM     88  C26 ACD     1      14.490  14.070  24.000  1.00  0.00            
ATOM     89  H42 ACD     1      14.190  14.190  25.050  1.00  0.00            
ATOM     90  C27 ACD     1      15.920  13.480  24.020  1.00  0.00            
ATOM     91  H43 ACD     1      16.610  14.040  24.670  1.00  0.00            
ATOM     92  H44 ACD     1      15.780  12.500  24.490  1.00  0.00            
ATOM     93  O22 ACD     1      16.390  13.380  22.710  1.00  0.00            
ATOM     94  H45 ACD     1      17.280  13.020  22.750  1.00  0.00            
ATOM     95  O23 ACD     1      12.760  16.310  24.850  1.00  0.00            
ATOM     96  C28 ACD     1      12.950  17.680  25.260  1.00  0.00            
ATOM     97  H46 ACD     1      13.400  18.230  24.420  1.00  0.00            
ATOM     98  C29 ACD     1      13.630  17.830  26.590  1.00  0.00            
ATOM     99  H47 ACD     1      12.980  17.240  27.240  1.00  0.00            
ATOM    100  O24 ACD     1      13.450  19.180  27.090  1.00  0.00            
ATOM    101  C30 ACD     1      15.090  17.430  26.540  1.00  0.00            
ATOM    102  H48 ACD     1      15.480  17.510  27.560  1.00  0.00            
ATOM    103  H49 ACD     1      15.210  16.400  26.160  1.00  0.00            
ATOM    104  O25 ACD     1      15.930  18.250  25.710  1.00  0.00            
ATOM    105  H50 ACD     1      16.670  17.650  25.630  1.00  0.00            
ATOM    106  C31 ACD     1      11.440  18.110  25.440  1.00  0.00            
ATOM    107  H51 ACD     1      10.970  17.360  26.090  1.00  0.00            
ATOM    108  O26 ACD     1      10.620  18.060  24.210  1.00  0.00            
ATOM    109  H52 ACD     1      10.620  17.140  23.920  1.00  0.00            
ATOM    110  C32 ACD     1      11.330  19.570  26.040  1.00  0.00            
ATOM    111  H53 ACD     1      11.740  20.280  25.300  1.00  0.00            
ATOM    112  O27 ACD     1       9.980  19.970  26.300  1.00  0.00            
ATOM    113  H54 ACD     1       9.500  19.900  25.470  1.00  0.00            
ATOM    114  C33 ACD     1      12.160  19.650  27.300  1.00  0.00            
ATOM    115  H55 ACD     1      12.100  20.650  27.730  1.00  0.00            
ATOM    116  O28 ACD     1      11.470  18.780  28.300  1.00  0.00            
ATOM    117  C34 ACD     1      11.520  19.240  29.700  1.00  0.00            
ATOM    118  H56 ACD     1      11.530  20.340  29.770  1.00  0.00            
ATOM    119  C35 ACD     1      10.220  18.630  30.300  1.00  0.00            
ATOM    120  H57 ACD     1      10.070  17.630  29.900  1.00  0.00            
ATOM    121  O29 ACD     1       9.110  19.460  29.990  1.00  0.00            
ATOM    122  H58 ACD     1       9.170  19.670  29.050  1.00  0.00            
ATOM    123  C36 ACD     1      10.230  18.440  31.810  1.00  0.00            
ATOM    124  H59 ACD     1      10.290  19.350  32.420  1.00  0.00            
ATOM    125  O30 ACD     1       9.050  17.820  32.300  1.00  0.00            
ATOM    126  H60 ACD     1       8.970  16.980  31.840  1.00  0.00            
ATOM    127  O1  GE8     2       7.770  12.350  26.980  1.00  0.00            
ATOM    128  C1  GE8     2       8.570  13.270  27.000  1.00  0.00            
ATOM    129  C2  GE8     2       9.990  13.060  27.350  1.00  0.00            
ATOM    130  O2  GE8     2      10.350  11.750  27.440  1.00  0.00            
ATOM    131  C3  GE8     2      10.740  14.230  27.520  1.00  0.00            
ATOM    132  C4  GE8     2      12.150  14.250  27.920  1.00  0.00            
ATOM    133  C5  GE8     2      12.690  15.220  28.780  1.00  0.00            
ATOM    134  C6  GE8     2      14.070  15.340  28.980  1.00  0.00            
ATOM    135  C7  GE8     2      14.920  14.400  28.400  1.00  0.00            
ATOM    136  O3  GE8     2      16.220  14.330  28.690  1.00  0.00            
ATOM    137  C8  GE8     2      14.450  13.460  27.470  1.00  0.00            
ATOM    138  C9  GE8     2      13.020  13.360  27.250  1.00  0.00            
ATOM    139  O4  GE8     2      10.210  15.490  27.480  1.00  0.00            
ATOM    140  C10 GE8     2       8.850  15.670  27.280  1.00  0.00            
ATOM    141  C11 GE8     2       8.340  16.980  27.240  1.00  0.00            
ATOM    142  C12 GE8     2       7.020  17.240  27.160  1.00  0.00            
ATOM    143  O5  GE8     2       6.670  18.570  27.030  1.00  0.00            
ATOM    144  C13 GE8     2       6.120  16.220  26.930  1.00  0.00            
ATOM    145  C14 GE8     2       6.610  14.940  26.870  1.00  0.00            
ATOM    146  O6  GE8     2       5.810  13.880  26.620  1.00  0.00            
ATOM    147  C15 GE8     2       7.990  14.680  26.970  1.00  0.00            
ATOM    148  H1  GE8     2       9.630  11.220  27.070  1.00  0.00            
ATOM    149  H2  GE8     2      12.080  16.020  29.190  1.00  0.00            
ATOM    150  H3  GE8     2      14.460  16.150  29.590  1.00  0.00            
ATOM    151  H4  GE8     2      16.380  15.150  29.190  1.00  0.00            
ATOM    152  H5  GE8     2      15.150  12.750  27.050  1.00  0.00            
ATOM    153  H6  GE8     2      12.710  12.560  26.590  1.00  0.00            
ATOM    154  H7  GE8     2       9.050  17.790  27.140  1.00  0.00            
ATOM    155  H8  GE8     2       5.700  18.640  27.110  1.00  0.00            
ATOM    156  H9  GE8     2       5.040  16.350  26.870  1.00  0.00            
ATOM    157  H10 GE8     2       6.450  13.150  26.680  1.00  0.00            
TER
ENDMDL
MODEL        1
ATOM      1  H1  ACD     1       3.230   4.930  28.380  1.00  0.00            
ATOM      2  O1  ACD     1       3.230   5.880  28.230  1.00  0.00            
ATOM      3  C1  ACD     1       2.610   6.050  26.950  1.00  0.00            
ATOM      4  H2  ACD     1       2.600   7.120  26.720  1.00  0.00            
ATOM      5  H3  ACD     1       1.580   5.710  27.100  1.00  0.00            
ATOM      6  C2  ACD     1       3.290   5.160  25.890  1.00  0.00            
ATOM      7  H4  ACD     1       4.360   5.050  26.110  1.00  0.00            
ATOM      8  O2  ACD     1       2.830   3.750  26.000  1.00  0.00            
ATOM      9  C3  ACD     1       3.480   2.900  25.070  1.00  0.00            
ATOM     10  H5  ACD     1       3.240   1.880  25.400  1.00  0.00            
ATOM     11  O3  ACD     1       4.890   2.990  25.080  1.00  0.00            
ATOM     12  C4  ACD     1       5.700   1.800  25.380  1.00  0.00            
ATOM     13  H6  ACD     1       5.100   0.910  25.610  1.00  0.00            
ATOM     14  C5  ACD     1       6.560   1.560  24.100  1.00  0.00            
ATOM     15  H7  ACD     1       7.210   2.440  23.970  1.00  0.00            
ATOM     16  O4  ACD     1       5.730   1.430  22.940  1.00  0.00            
ATOM     17  H8  ACD     1       6.390   1.230  22.270  1.00  0.00            
ATOM     18  C6  ACD     1       7.330   0.290  24.530  1.00  0.00            
ATOM     19  H9  ACD     1       6.590  -0.520  24.570  1.00  0.00            
ATOM     20  O5  ACD     1       8.310  -0.130  23.570  1.00  0.00            
ATOM     21  H10 ACD     1       9.110   0.340  23.820  1.00  0.00            
ATOM     22  C7  ACD     1       8.170   0.520  25.830  1.00  0.00            
ATOM     23  H11 ACD     1       8.560  -0.480  26.060  1.00  0.00            
ATOM     24  O6  ACD     1       7.310   0.960  26.860  1.00  0.00            
ATOM     25  C8  ACD     1       6.550   2.100  26.600  1.00  0.00            
ATOM     26  H12 ACD     1       7.240   2.900  26.320  1.00  0.00            
ATOM     27  C9  ACD     1       5.680   2.410  27.870  1.00  0.00            
ATOM     28  H13 ACD     1       5.190   3.360  27.600  1.00  0.00            
ATOM     29  H14 ACD     1       5.050   1.540  28.120  1.00  0.00            
ATOM     30  O7  ACD     1       6.550   2.570  29.010  1.00  0.00            
ATOM     31  H15 ACD     1       7.000   1.750  29.220  1.00  0.00            
ATOM     32  O8  ACD     1       9.220   1.390  25.490  1.00  0.00            
ATOM     33  C10 ACD     1      10.470   1.340  26.210  1.00  0.00            
ATOM     34  H16 ACD     1      10.320   0.650  27.050  1.00  0.00            
ATOM     35  C11 ACD     1      11.470   0.810  25.150  1.00  0.00            
ATOM     36  H17 ACD     1      11.330   1.320  24.190  1.00  0.00            
ATOM     37  O9  ACD     1      11.220  -0.640  24.850  1.00  0.00            
ATOM     38  H18 ACD     1      11.370  -1.130  25.660  1.00  0.00            
ATOM     39  C12 ACD     1      12.860   1.080  25.670  1.00  0.00            
ATOM     40  H19 ACD     1      12.960   0.600  26.650  1.00  0.00            
ATOM     41  O10 ACD     1      13.820   0.540  24.790  1.00  0.00            
ATOM     42  H20 ACD     1      13.520   1.000  24.000  1.00  0.00            
ATOM     43  C13 ACD     1      13.070   2.620  25.820  1.00  0.00            
ATOM     44  H21 ACD     1      14.060   2.770  26.260  1.00  0.00            
ATOM     45  O11 ACD     1      12.220   3.060  26.800  1.00  0.00            
ATOM     46  C14 ACD     1      10.770   2.810  26.630  1.00  0.00            
ATOM     47  H22 ACD     1      10.520   3.450  25.780  1.00  0.00            
ATOM     48  C15 ACD     1      10.000   3.250  27.880  1.00  0.00            
ATOM     49  H23 ACD     1      10.390   4.230  28.180  1.00  0.00            
ATOM     50  H24 ACD     1       8.930   3.380  27.690  1.00  0.00            
ATOM     51  O12 ACD     1      10.270   2.280  29.010  1.00  0.00            
ATOM     52  H25 ACD     1       9.830   2.750  29.730  1.00  0.00            
ATOM     53  O13 ACD     1      12.960   3.310  24.570  1.00  0.00            
ATOM     54  C16 ACD     1      13.670   4.520  24.200  1.00  0.00            
ATOM     55  H26 ACD     1      14.760   4.390  24.280  1.00  0.00            
ATOM     56  C17 ACD     1      13.440   4.810  22.730  1.00  0.00            
ATOM     57  H27 ACD     1      12.370   4.810  22.510  1.00  0.00            
ATOM     58  O14 ACD     1      14.230   3.910  21.860  1.00  0.00            
ATOM     59  H28 ACD     1      14.300   3.040  22.260  1.00  0.00            
ATOM     60  C18 ACD     1      13.830   6.210  22.430  1.00  0.00            
ATOM     61  H29 ACD     1      14.930   6.260  22.530  1.00  0.00            
ATOM     62  O15 ACD     1      13.560   6.610  21.060  1.00  0.00            
ATOM     63  H30 ACD     1      13.640   5.820  20.520  1.00  0.00            
ATOM     64  C19 ACD     1      13.040   7.170  23.310  1.00  0.00            
ATOM     65  H31 ACD     1      13.260   8.220  23.110  1.00  0.00            
ATOM     66  O16 ACD     1      13.420   7.010  24.650  1.00  0.00            
ATOM     67  C20 ACD     1      13.290   5.660  25.200  1.00  0.00            
ATOM     68  H32 ACD     1      12.270   5.450  25.530  1.00  0.00            
ATOM     69  C21 ACD     1      14.110   5.690  26.520  1.00  0.00            
ATOM     70  H33 ACD     1      13.650   6.380  27.240  1.00  0.00            
ATOM     71  H34 ACD     1      14.010   4.670  26.920  1.00  0.00            
ATOM     72  O17 ACD     1      15.480   5.870  26.210  1.00  0.00            
ATOM     73  H35 ACD     1      15.990   5.750  27.010  1.00  0.00            
ATOM     74  O18 ACD     1      11.690   6.980  23.130  1.00  0.00            
ATOM     75  C22 ACD     1      10.960   8.210  22.750  1.00  0.00            
ATOM     76  H36 ACD     1      11.570   9.000  22.300  1.00  0.00            
ATOM     77  C23 ACD     1       9.920   7.720  21.650  1.00  0.00            
ATOM     78  H37 ACD     1       9.320   6.890  22.040  1.00  0.00            
ATOM     79  O19 ACD     1      10.630   7.270  20.510  1.00  0.00            
ATOM     80  H38 ACD     1      11.330   6.750  20.890  1.00  0.00            
ATOM     81  C24 ACD     1       8.990   8.870  21.280  1.00  0.00            
ATOM     82  H39 ACD     1       9.560   9.680  20.820  1.00  0.00            
ATOM     83  O20 ACD     1       7.960   8.400  20.400  1.00  0.00            
ATOM     84  H40 ACD     1       8.470   8.020  19.680  1.00  0.00            
ATOM     85  C25 ACD     1       8.340   9.460  22.520  1.00  0.00            
ATOM     86  H41 ACD     1       7.820  10.350  22.160  1.00  0.00            
ATOM     87  O21 ACD     1       9.310   9.830  23.470  1.00  0.00            
ATOM     88  C26 ACD     1      10.100   8.760  23.950  1.00  0.00            
ATOM     89  H42 ACD     1       9.450   7.950  24.270  1.00  0.00            
ATOM     90  C27 ACD     1      10.950   9.160  25.200  1.00  0.00            
ATOM     91  H43 ACD     1      10.400   9.760  25.940  1.00  0.00            
ATOM     92  H44 ACD     1      11.330   8.230  25.630  1.00  0.00            
ATOM     93  O22 ACD     1      12.060   9.910  24.860  1.00  0.00            
ATOM     94  H45 ACD     1      12.660   9.830  25.610  1.00  0.00            
ATOM     95  O23 ACD     1       7.360   8.710  23.200  1.00  0.00            
ATOM     96  C28 ACD     1       6.020   9.210  23.310  1.00  0.00            
ATOM     97  H46 ACD     1       5.980  10.220  22.880  1.00  0.00            
ATOM     98  C29 ACD     1       5.550   9.050  24.790  1.00  0.00            
ATOM     99  H47 ACD     1       5.820   8.080  25.230  1.00  0.00            
ATOM    100  O24 ACD     1       4.120   9.090  24.930  1.00  0.00            
ATOM    101  C30 ACD     1       6.260  10.120  25.610  1.00  0.00            
ATOM    102  H48 ACD     1       5.910  10.000  26.640  1.00  0.00            
ATOM    103  H49 ACD     1       7.310   9.780  25.550  1.00  0.00            
ATOM    104  O25 ACD     1       6.030  11.420  25.160  1.00  0.00            
ATOM    105  H50 ACD     1       5.080  11.560  25.200  1.00  0.00            
ATOM    106  C31 ACD     1       5.120   8.410  22.270  1.00  0.00            
ATOM    107  H51 ACD     1       5.360   7.350  22.450  1.00  0.00            
ATOM    108  O26 ACD     1       5.360   8.780  20.940  1.00  0.00            
ATOM    109  H52 ACD     1       6.300   8.610  20.810  1.00  0.00            
ATOM    110  C32 ACD     1       3.590   8.600  22.590  1.00  0.00            
ATOM    111  H53 ACD     1       3.380   9.680  22.490  1.00  0.00            
ATOM    112  O27 ACD     1       2.640   7.910  21.770  1.00  0.00            
ATOM    113  H54 ACD     1       2.960   8.070  20.880  1.00  0.00            
ATOM    114  C33 ACD     1       3.360   8.210  24.080  1.00  0.00            
ATOM    115  H55 ACD     1       2.310   8.350  24.350  1.00  0.00            
ATOM    116  O28 ACD     1       3.830   6.860  24.330  1.00  0.00            
ATOM    117  C34 ACD     1       2.980   5.700  24.480  1.00  0.00            
ATOM    118  H56 ACD     1       1.990   6.150  24.350  1.00  0.00            
ATOM    119  C35 ACD     1       3.290   4.750  23.330  1.00  0.00            
ATOM    120  H57 ACD     1       4.380   4.750  23.170  1.00  0.00            
ATOM    121  O29 ACD     1       2.650   5.240  22.150  1.00  0.00            
ATOM    122  H58 ACD     1       2.770   6.190  22.060  1.00  0.00            
ATOM    123  C36 ACD     1       2.920   3.270  23.710  1.00  0.00            
ATOM    124  H59 ACD     1       1.830   3.140  23.700  1.00  0.00            
ATOM    125  O30 ACD     1       3.300   2.300  22.750  1.00  0.00            
ATOM    126  H60 ACD     1       4.210   2.100  22.990  1.00  0.00            
ATOM    127  O1  GE8     2       9.910   2.830  19.910  1.00  0.00            
ATOM    128  C1  GE8     2       9.150   3.590  20.520  1.00  0.00            
ATOM    129  C2  GE8     2       9.160   3.740  21.970  1.00  0.00            
ATOM    130  O2  GE8     2      10.090   2.980  22.660  1.00  0.00            
ATOM    131  C3  GE8     2       8.180   4.480  22.510  1.00  0.00            
ATOM    132  C4  GE8     2       8.290   4.930  23.900  1.00  0.00            
ATOM    133  C5  GE8     2       7.160   5.400  24.590  1.00  0.00            
ATOM    134  C6  GE8     2       7.240   5.880  25.900  1.00  0.00            
ATOM    135  C7  GE8     2       8.490   6.230  26.440  1.00  0.00            
ATOM    136  O3  GE8     2       8.590   6.880  27.620  1.00  0.00            
ATOM    137  C8  GE8     2       9.580   5.810  25.770  1.00  0.00            
ATOM    138  C9  GE8     2       9.560   5.160  24.540  1.00  0.00            
ATOM    139  O4  GE8     2       7.200   5.030  21.780  1.00  0.00            
ATOM    140  C10 GE8     2       7.280   5.120  20.460  1.00  0.00            
ATOM    141  C11 GE8     2       6.380   5.910  19.730  1.00  0.00            
ATOM    142  C12 GE8     2       6.490   5.990  18.330  1.00  0.00            
ATOM    143  O5  GE8     2       5.550   6.650  17.660  1.00  0.00            
ATOM    144  C13 GE8     2       7.440   5.240  17.640  1.00  0.00            
ATOM    145  C14 GE8     2       8.300   4.520  18.380  1.00  0.00            
ATOM    146  O6  GE8     2       9.260   3.770  17.690  1.00  0.00            
ATOM    147  C15 GE8     2       8.260   4.510  19.760  1.00  0.00            
ATOM    148  H1  GE8     2      10.440   2.240  22.140  1.00  0.00            
ATOM    149  H2  GE8     2       6.230   5.290  24.040  1.00  0.00            
ATOM    150  H3  GE8     2       6.390   6.190  26.510  1.00  0.00            
ATOM    151  H4  GE8     2       7.660   6.930  27.880  1.00  0.00            
ATOM    152  H5  GE8     2      10.560   6.180  26.040  1.00  0.00            
ATOM    153  H6  GE8     2      10.500   4.900  24.060  1.00  0.00            
ATOM    154  H7  GE8     2       5.650   6.500  20.280  1.00  0.00            
ATOM    155  H8  GE8     2       5.350   6.210  16.810  1.00  0.00            
ATOM    156  H9  GE8     2       7.480   5.250  16.560  1.00  0.00            
ATOM    157  H10 GE8     2       9.610   3.250  18.440  1.00  0.00            
TER
ENDMDL
MODEL        1
ATOM      1  H1  ACD     1      10.280  12.000  26.590  1.00  0.00            
ATOM      2  O1  ACD     1      11.220  12.170  26.580  1.00  0.00            
ATOM      3  C1  ACD     1      11.880  10.960  26.290  1.00  0.00            
ATOM      4  H2  ACD     1      12.280  10.930  25.270  1.00  0.00            
ATOM      5  H3  ACD     1      11.220  10.120  26.510  1.00  0.00            
ATOM      6  C2  ACD     1      13.120  10.760  27.190  1.00  0.00            
ATOM      7  H4  ACD     1      13.920  11.470  26.980  1.00  0.00            
ATOM      8  O2  ACD     1      12.800  10.940  28.560  1.00  0.00            
ATOM      9  C3  ACD     1      13.840  10.690  29.480  1.00  0.00            
ATOM     10  H5  ACD     1      13.570  10.950  30.510  1.00  0.00            
ATOM     11  O3  ACD     1      14.990  11.390  29.280  1.00  0.00            
ATOM     12  C4  ACD     1      15.530  12.350  30.250  1.00  0.00            
ATOM     13  H6  ACD     1      14.980  12.340  31.200  1.00  0.00            
ATOM     14  C5  ACD     1      17.000  11.870  30.450  1.00  0.00            
ATOM     15  H7  ACD     1      17.450  12.010  29.460  1.00  0.00            
ATOM     16  O4  ACD     1      17.040  10.480  30.720  1.00  0.00            
ATOM     17  H8  ACD     1      17.740  10.260  31.340  1.00  0.00            
ATOM     18  C6  ACD     1      17.660  12.810  31.460  1.00  0.00            
ATOM     19  H9  ACD     1      17.240  12.730  32.470  1.00  0.00            
ATOM     20  O5  ACD     1      19.040  12.480  31.700  1.00  0.00            
ATOM     21  H10 ACD     1      19.380  13.020  30.980  1.00  0.00            
ATOM     22  C7  ACD     1      17.700  14.230  30.890  1.00  0.00            
ATOM     23  H11 ACD     1      18.150  14.870  31.650  1.00  0.00            
ATOM     24  O6  ACD     1      16.380  14.610  30.600  1.00  0.00            
ATOM     25  C8  ACD     1      15.590  13.790  29.760  1.00  0.00            
ATOM     26  H12 ACD     1      16.080  13.730  28.780  1.00  0.00            
ATOM     27  C9  ACD     1      14.220  14.400  29.660  1.00  0.00            
ATOM     28  H13 ACD     1      13.490  13.710  29.210  1.00  0.00            
ATOM     29  H14 ACD     1      13.860  14.550  30.680  1.00  0.00            
ATOM     30  O7  ACD     1      14.170  15.580  28.910  1.00  0.00            
ATOM     31  H15 ACD     1      14.050  16.350  29.470  1.00  0.00            
ATOM     32  O8  ACD     1      18.590  14.320  29.750  1.00  0.00            
ATOM     33  C10 ACD     1      19.100  15.620  29.380  1.00  0.00            
ATOM     34  H16 ACD     1      18.440  16.430  29.720  1.00  0.00            
ATOM     35  C11 ACD     1      20.550  15.620  29.930  1.00  0.00            
ATOM     36  H17 ACD     1      20.940  14.640  29.630  1.00  0.00            
ATOM     37  O9  ACD     1      20.540  15.810  31.360  1.00  0.00            
ATOM     38  H18 ACD     1      19.890  16.450  31.660  1.00  0.00            
ATOM     39  C12 ACD     1      21.420  16.690  29.270  1.00  0.00            
ATOM     40  H19 ACD     1      21.030  17.690  29.480  1.00  0.00            
ATOM     41  O10 ACD     1      22.770  16.490  29.710  1.00  0.00            
ATOM     42  H20 ACD     1      22.940  17.290  30.210  1.00  0.00            
ATOM     43  C13 ACD     1      21.340  16.550  27.770  1.00  0.00            
ATOM     44  H21 ACD     1      21.960  17.340  27.330  1.00  0.00            
ATOM     45  O11 ACD     1      19.990  16.740  27.370  1.00  0.00            
ATOM     46  C14 ACD     1      19.150  15.730  27.880  1.00  0.00            
ATOM     47  H22 ACD     1      19.420  14.720  27.570  1.00  0.00            
ATOM     48  C15 ACD     1      17.840  16.120  27.340  1.00  0.00            
ATOM     49  H23 ACD     1      17.940  16.000  26.260  1.00  0.00            
ATOM     50  H24 ACD     1      17.060  15.420  27.670  1.00  0.00            
ATOM     51  O12 ACD     1      17.430  17.430  27.720  1.00  0.00            
ATOM     52  H25 ACD     1      18.180  17.990  27.490  1.00  0.00            
ATOM     53  O13 ACD     1      21.810  15.250  27.290  1.00  0.00            
ATOM     54  C16 ACD     1      22.460  15.100  26.000  1.00  0.00            
ATOM     55  H26 ACD     1      23.350  15.730  25.960  1.00  0.00            
ATOM     56  C17 ACD     1      23.060  13.650  25.950  1.00  0.00            
ATOM     57  H27 ACD     1      22.340  12.900  26.300  1.00  0.00            
ATOM     58  O14 ACD     1      24.290  13.630  26.750  1.00  0.00            
ATOM     59  H28 ACD     1      23.960  13.630  27.660  1.00  0.00            
ATOM     60  C18 ACD     1      23.430  13.350  24.530  1.00  0.00            
ATOM     61  H29 ACD     1      24.210  14.040  24.190  1.00  0.00            
ATOM     62  O15 ACD     1      23.970  12.060  24.340  1.00  0.00            
ATOM     63  H30 ACD     1      23.230  11.450  24.320  1.00  0.00            
ATOM     64  C19 ACD     1      22.100  13.450  23.680  1.00  0.00            
ATOM     65  H31 ACD     1      22.380  13.250  22.640  1.00  0.00            
ATOM     66  O16 ACD     1      21.760  14.750  23.690  1.00  0.00            
ATOM     67  C20 ACD     1      21.460  15.410  24.860  1.00  0.00            
ATOM     68  H32 ACD     1      20.470  15.110  25.230  1.00  0.00            
ATOM     69  C21 ACD     1      21.460  16.930  24.400  1.00  0.00            
ATOM     70  H33 ACD     1      21.110  16.940  23.360  1.00  0.00            
ATOM     71  H34 ACD     1      20.720  17.480  25.000  1.00  0.00            
ATOM     72  O17 ACD     1      22.750  17.580  24.490  1.00  0.00            
ATOM     73  H35 ACD     1      22.720  18.530  24.320  1.00  0.00            
ATOM     74  O18 ACD     1      21.020  12.660  24.160  1.00  0.00            
ATOM     75  C22 ACD     1      20.900  11.380  23.480  1.00  0.00            
ATOM     76  H36 ACD     1      21.840  11.240  22.940  1.00  0.00            
ATOM     77  C23 ACD     1      20.830  10.280  24.540  1.00  0.00            
ATOM     78  H37 ACD     1      19.970  10.450  25.190  1.00  0.00            
ATOM     79  O19 ACD     1      21.960  10.260  25.350  1.00  0.00            
ATOM     80  H38 ACD     1      22.180   9.500  25.880  1.00  0.00            
ATOM     81  C24 ACD     1      20.490   8.880  23.890  1.00  0.00            
ATOM     82  H39 ACD     1      21.310   8.530  23.240  1.00  0.00            
ATOM     83  O20 ACD     1      20.280   7.940  24.920  1.00  0.00            
ATOM     84  H40 ACD     1      19.750   8.410  25.570  1.00  0.00            
ATOM     85  C25 ACD     1      19.250   8.990  22.950  1.00  0.00            
ATOM     86  H41 ACD     1      19.040   8.070  22.400  1.00  0.00            
ATOM     87  O21 ACD     1      19.500  10.020  21.990  1.00  0.00            
ATOM     88  C26 ACD     1      19.720  11.390  22.470  1.00  0.00            
ATOM     89  H42 ACD     1      18.850  11.960  22.820  1.00  0.00            
ATOM     90  C27 ACD     1      20.090  12.150  21.260  1.00  0.00            
ATOM     91  H43 ACD     1      19.190  12.180  20.630  1.00  0.00            
ATOM     92  H44 ACD     1      20.310  13.190  21.530  1.00  0.00            
ATOM     93  O22 ACD     1      21.330  11.570  20.620  1.00  0.00            
ATOM     94  H45 ACD     1      21.110  11.150  19.780  1.00  0.00            
ATOM     95  O23 ACD     1      18.140   9.440  23.780  1.00  0.00            
ATOM     96  C28 ACD     1      16.910   8.840  23.430  1.00  0.00            
ATOM     97  H46 ACD     1      16.850   8.430  22.410  1.00  0.00            
ATOM     98  C29 ACD     1      15.930  10.040  23.440  1.00  0.00            
ATOM     99  H47 ACD     1      16.090  10.600  24.370  1.00  0.00            
ATOM    100  O24 ACD     1      14.590   9.570  23.530  1.00  0.00            
ATOM    101  C30 ACD     1      15.990  11.000  22.320  1.00  0.00            
ATOM    102  H48 ACD     1      15.120  11.660  22.220  1.00  0.00            
ATOM    103  H49 ACD     1      16.920  11.580  22.430  1.00  0.00            
ATOM    104  O25 ACD     1      16.050  10.400  20.980  1.00  0.00            
ATOM    105  H50 ACD     1      15.520  11.010  20.460  1.00  0.00            
ATOM    106  C31 ACD     1      16.570   7.760  24.510  1.00  0.00            
ATOM    107  H51 ACD     1      16.700   8.210  25.500  1.00  0.00            
ATOM    108  O26 ACD     1      17.350   6.570  24.310  1.00  0.00            
ATOM    109  H52 ACD     1      17.250   5.930  25.020  1.00  0.00            
ATOM    110  C32 ACD     1      15.110   7.440  24.440  1.00  0.00            
ATOM    111  H53 ACD     1      14.880   7.090  23.420  1.00  0.00            
ATOM    112  O27 ACD     1      14.670   6.550  25.400  1.00  0.00            
ATOM    113  H54 ACD     1      14.990   6.870  26.250  1.00  0.00            
ATOM    114  C33 ACD     1      14.320   8.790  24.640  1.00  0.00            
ATOM    115  H55 ACD     1      13.230   8.660  24.610  1.00  0.00            
ATOM    116  O28 ACD     1      14.610   9.480  25.880  1.00  0.00            
ATOM    117  C34 ACD     1      13.710   9.350  26.920  1.00  0.00            
ATOM    118  H56 ACD     1      12.890   8.660  26.700  1.00  0.00            
ATOM    119  C35 ACD     1      14.510   8.790  28.070  1.00  0.00            
ATOM    120  H57 ACD     1      15.510   9.240  28.000  1.00  0.00            
ATOM    121  O29 ACD     1      14.650   7.300  28.050  1.00  0.00            
ATOM    122  H58 ACD     1      15.040   6.970  28.860  1.00  0.00            
ATOM    123  C36 ACD     1      14.080   9.180  29.480  1.00  0.00            
ATOM    124  H59 ACD     1      13.100   8.690  29.590  1.00  0.00            
ATOM    125  O30 ACD     1      14.980   8.750  30.540  1.00  0.00            
ATOM    126  H60 ACD     1      15.800   9.250  30.460  1.00  0.00            
ATOM    127  O1  GE8     2      21.560  10.440  29.840  1.00  0.00            
ATOM    128  C1  GE8     2      20.590  10.180  29.110  1.00  0.00            
ATOM    129  C2  GE8     2      19.970  11.210  28.360  1.00  0.00            
ATOM    130  O2  GE8     2      20.690  12.390  28.380  1.00  0.00            
ATOM    131  C3  GE8     2      18.830  10.840  27.650  1.00  0.00            
ATOM    132  C4  GE8     2      18.200  11.870  26.830  1.00  0.00            
ATOM    133  C5  GE8     2      16.800  11.890  26.720  1.00  0.00            
ATOM    134  C6  GE8     2      16.110  12.780  25.850  1.00  0.00            
ATOM    135  C7  GE8     2      16.830  13.620  24.980  1.00  0.00            
ATOM    136  O3  GE8     2      16.090  14.440  24.100  1.00  0.00            
ATOM    137  C8  GE8     2      18.230  13.620  25.060  1.00  0.00            
ATOM    138  C9  GE8     2      18.940  12.840  26.030  1.00  0.00            
ATOM    139  O4  GE8     2      18.210   9.640  27.670  1.00  0.00            
ATOM    140  C10 GE8     2      18.850   8.580  28.300  1.00  0.00            
ATOM    141  C11 GE8     2      18.270   7.290  28.280  1.00  0.00            
ATOM    142  C12 GE8     2      18.860   6.270  28.910  1.00  0.00            
ATOM    143  O5  GE8     2      18.190   5.060  28.870  1.00  0.00            
ATOM    144  C13 GE8     2      20.050   6.400  29.480  1.00  0.00            
ATOM    145  C14 GE8     2      20.640   7.680  29.530  1.00  0.00            
ATOM    146  O6  GE8     2      21.820   7.830  30.160  1.00  0.00            
ATOM    147  C15 GE8     2      20.020   8.780  28.980  1.00  0.00            
ATOM    148  H1  GE8     2      21.350  12.180  29.060  1.00  0.00            
ATOM    149  H2  GE8     2      16.210  11.110  27.190  1.00  0.00            
ATOM    150  H3  GE8     2      15.020  12.750  25.840  1.00  0.00            
ATOM    151  H4  GE8     2      16.760  14.810  23.500  1.00  0.00            
ATOM    152  H5  GE8     2      18.810  14.270  24.430  1.00  0.00            
ATOM    153  H6  GE8     2      20.020  12.850  26.130  1.00  0.00            
ATOM    154  H7  GE8     2      17.360   7.030  27.750  1.00  0.00            
ATOM    155  H8  GE8     2      18.520   4.540  29.630  1.00  0.00            
ATOM    156  H9  GE8     2      20.490   5.570  30.020  1.00  0.00            
ATOM    157  H10 GE8     2      21.940   8.790  30.040  1.00  0.00            
TER
ENDMDL
MODEL        1
ATOM      1  H1  ACD     1      21.940  13.230  28.970  1.00  0.00            
ATOM      2  O1  ACD     1      21.500  13.780  29.630  1.00  0.00            
ATOM      3  C1  ACD     1      21.010  14.840  28.870  1.00  0.00            
ATOM      4  H2  ACD     1      21.900  15.370  28.520  1.00  0.00            
ATOM      5  H3  ACD     1      20.290  15.460  29.420  1.00  0.00            
ATOM      6  C2  ACD     1      20.430  14.160  27.630  1.00  0.00            
ATOM      7  H4  ACD     1      20.340  14.860  26.790  1.00  0.00            
ATOM      8  O2  ACD     1      21.390  13.270  27.100  1.00  0.00            
ATOM      9  C3  ACD     1      21.020  12.480  25.970  1.00  0.00            
ATOM     10  H5  ACD     1      21.900  11.900  25.670  1.00  0.00            
ATOM     11  O3  ACD     1      20.770  13.260  24.830  1.00  0.00            
ATOM     12  C4  ACD     1      21.700  13.320  23.730  1.00  0.00            
ATOM     13  H6  ACD     1      22.310  12.410  23.610  1.00  0.00            
ATOM     14  C5  ACD     1      20.870  13.620  22.530  1.00  0.00            
ATOM     15  H7  ACD     1      20.140  14.370  22.860  1.00  0.00            
ATOM     16  O4  ACD     1      20.250  12.400  22.090  1.00  0.00            
ATOM     17  H8  ACD     1      20.880  11.740  21.780  1.00  0.00            
ATOM     18  C6  ACD     1      21.670  14.250  21.390  1.00  0.00            
ATOM     19  H9  ACD     1      22.490  13.600  21.080  1.00  0.00            
ATOM     20  O5  ACD     1      20.820  14.590  20.220  1.00  0.00            
ATOM     21  H10 ACD     1      20.610  13.780  19.740  1.00  0.00            
ATOM     22  C7  ACD     1      22.410  15.440  21.870  1.00  0.00            
ATOM     23  H11 ACD     1      23.060  15.810  21.060  1.00  0.00            
ATOM     24  O6  ACD     1      23.350  14.970  22.820  1.00  0.00            
ATOM     25  C8  ACD     1      22.770  14.430  24.030  1.00  0.00            
ATOM     26  H12 ACD     1      22.250  15.180  24.640  1.00  0.00            
ATOM     27  C9  ACD     1      23.900  13.940  24.850  1.00  0.00            
ATOM     28  H13 ACD     1      23.540  13.450  25.760  1.00  0.00            
ATOM     29  H14 ACD     1      24.440  13.200  24.260  1.00  0.00            
ATOM     30  O7  ACD     1      24.830  14.920  25.170  1.00  0.00            
ATOM     31  H15 ACD     1      25.180  15.170  24.310  1.00  0.00            
ATOM     32  O8  ACD     1      21.560  16.460  22.430  1.00  0.00            
ATOM     33  C10 ACD     1      21.640  17.760  21.810  1.00  0.00            
ATOM     34  H16 ACD     1      22.250  17.750  20.900  1.00  0.00            
ATOM     35  C11 ACD     1      20.190  18.090  21.390  1.00  0.00            
ATOM     36  H17 ACD     1      19.600  18.170  22.310  1.00  0.00            
ATOM     37  O9  ACD     1      19.620  17.020  20.520  1.00  0.00            
ATOM     38  H18 ACD     1      20.160  16.220  20.600  1.00  0.00            
ATOM     39  C12 ACD     1      20.130  19.480  20.840  1.00  0.00            
ATOM     40  H19 ACD     1      20.630  19.420  19.860  1.00  0.00            
ATOM     41  O10 ACD     1      18.760  19.870  20.700  1.00  0.00            
ATOM     42  H20 ACD     1      18.260  19.270  20.140  1.00  0.00            
ATOM     43  C13 ACD     1      20.850  20.520  21.700  1.00  0.00            
ATOM     44  H21 ACD     1      20.810  21.490  21.200  1.00  0.00            
ATOM     45  O11 ACD     1      22.220  20.100  22.050  1.00  0.00            
ATOM     46  C14 ACD     1      22.200  18.810  22.780  1.00  0.00            
ATOM     47  H22 ACD     1      21.750  18.810  23.780  1.00  0.00            
ATOM     48  C15 ACD     1      23.670  18.600  23.090  1.00  0.00            
ATOM     49  H23 ACD     1      24.150  19.450  23.590  1.00  0.00            
ATOM     50  H24 ACD     1      23.770  17.680  23.690  1.00  0.00            
ATOM     51  O12 ACD     1      24.390  18.400  21.880  1.00  0.00            
ATOM     52  H25 ACD     1      24.580  19.200  21.390  1.00  0.00            
ATOM     53  O13 ACD     1      20.130  20.620  22.880  1.00  0.00            
ATOM     54  C16 ACD     1      19.700  21.890  23.390  1.00  0.00            
ATOM     55  H26 ACD     1      20.290  22.680  22.910  1.00  0.00            
ATOM     56  C17 ACD     1      18.190  21.920  23.110  1.00  0.00            
ATOM     57  H27 ACD     1      17.820  20.950  23.470  1.00  0.00            
ATOM     58  O14 ACD     1      17.870  21.960  21.720  1.00  0.00            
ATOM     59  H28 ACD     1      18.370  21.220  21.380  1.00  0.00            
ATOM     60  C18 ACD     1      17.450  23.000  23.970  1.00  0.00            
ATOM     61  H29 ACD     1      17.690  24.020  23.640  1.00  0.00            
ATOM     62  O15 ACD     1      16.010  22.850  23.770  1.00  0.00            
ATOM     63  H30 ACD     1      16.020  22.690  22.820  1.00  0.00            
ATOM     64  C19 ACD     1      17.840  22.940  25.440  1.00  0.00            
ATOM     65  H31 ACD     1      17.510  23.800  26.030  1.00  0.00            
ATOM     66  O16 ACD     1      19.250  22.960  25.490  1.00  0.00            
ATOM     67  C20 ACD     1      20.020  21.910  24.840  1.00  0.00            
ATOM     68  H32 ACD     1      19.740  20.920  25.200  1.00  0.00            
ATOM     69  C21 ACD     1      21.460  22.140  25.150  1.00  0.00            
ATOM     70  H33 ACD     1      21.680  22.100  26.220  1.00  0.00            
ATOM     71  H34 ACD     1      22.110  21.350  24.760  1.00  0.00            
ATOM     72  O17 ACD     1      21.880  23.320  24.500  1.00  0.00            
ATOM     73  H35 ACD     1      21.360  24.010  24.920  1.00  0.00            
ATOM     74  O18 ACD     1      17.280  21.710  25.950  1.00  0.00            
ATOM     75  C22 ACD     1      16.360  21.870  27.040  1.00  0.00            
ATOM     76  H36 ACD     1      16.010  22.910  27.130  1.00  0.00            
ATOM     77  C23 ACD     1      15.220  20.900  26.680  1.00  0.00            
ATOM     78  H37 ACD     1      15.690  20.030  26.190  1.00  0.00            
ATOM     79  O19 ACD     1      14.360  21.540  25.730  1.00  0.00            
ATOM     80  H38 ACD     1      14.940  21.900  25.050  1.00  0.00            
ATOM     81  C24 ACD     1      14.430  20.450  27.920  1.00  0.00            
ATOM     82  H39 ACD     1      13.890  21.330  28.300  1.00  0.00            
ATOM     83  O20 ACD     1      13.520  19.440  27.570  1.00  0.00            
ATOM     84  H40 ACD     1      14.080  18.660  27.590  1.00  0.00            
ATOM     85  C25 ACD     1      15.360  19.890  28.960  1.00  0.00            
ATOM     86  H41 ACD     1      14.720  19.560  29.780  1.00  0.00            
ATOM     87  O21 ACD     1      16.170  20.980  29.400  1.00  0.00            
ATOM     88  C26 ACD     1      17.100  21.600  28.370  1.00  0.00            
ATOM     89  H42 ACD     1      17.950  20.920  28.220  1.00  0.00            
ATOM     90  C27 ACD     1      17.670  22.810  29.000  1.00  0.00            
ATOM     91  H43 ACD     1      18.140  22.480  29.940  1.00  0.00            
ATOM     92  H44 ACD     1      18.370  23.160  28.230  1.00  0.00            
ATOM     93  O22 ACD     1      16.760  23.890  29.210  1.00  0.00            
ATOM     94  H45 ACD     1      16.050  23.550  29.760  1.00  0.00            
ATOM     95  O23 ACD     1      16.120  18.780  28.320  1.00  0.00            
ATOM     96  C28 ACD     1      16.050  17.490  28.930  1.00  0.00            
ATOM     97  H46 ACD     1      15.390  17.570  29.790  1.00  0.00            
ATOM     98  C29 ACD     1      17.400  17.060  29.370  1.00  0.00            
ATOM     99  H47 ACD     1      18.080  17.040  28.510  1.00  0.00            
ATOM    100  O24 ACD     1      17.370  15.710  29.950  1.00  0.00            
ATOM    101  C30 ACD     1      18.170  17.960  30.300  1.00  0.00            
ATOM    102  H48 ACD     1      19.160  17.530  30.470  1.00  0.00            
ATOM    103  H49 ACD     1      18.310  18.910  29.780  1.00  0.00            
ATOM    104  O25 ACD     1      17.440  18.310  31.470  1.00  0.00            
ATOM    105  H50 ACD     1      17.380  17.470  31.930  1.00  0.00            
ATOM    106  C31 ACD     1      15.550  16.470  27.910  1.00  0.00            
ATOM    107  H51 ACD     1      16.190  16.520  27.020  1.00  0.00            
ATOM    108  O26 ACD     1      14.250  16.800  27.470  1.00  0.00            
ATOM    109  H52 ACD     1      13.910  16.130  26.870  1.00  0.00            
ATOM    110  C32 ACD     1      15.600  15.000  28.370  1.00  0.00            
ATOM    111  H53 ACD     1      14.810  14.880  29.110  1.00  0.00            
ATOM    112  O27 ACD     1      15.560  14.080  27.240  1.00  0.00            
ATOM    113  H54 ACD     1      15.360  13.180  27.530  1.00  0.00            
ATOM    114  C33 ACD     1      17.030  14.720  29.000  1.00  0.00            
ATOM    115  H55 ACD     1      16.990  13.800  29.580  1.00  0.00            
ATOM    116  O28 ACD     1      18.010  14.620  27.980  1.00  0.00            
ATOM    117  C34 ACD     1      18.990  13.540  28.040  1.00  0.00            
ATOM    118  H56 ACD     1      19.050  13.190  29.070  1.00  0.00            
ATOM    119  C35 ACD     1      18.630  12.370  27.050  1.00  0.00            
ATOM    120  H57 ACD     1      18.030  12.890  26.300  1.00  0.00            
ATOM    121  O29 ACD     1      17.740  11.390  27.700  1.00  0.00            
ATOM    122  H58 ACD     1      16.830  11.680  27.610  1.00  0.00            
ATOM    123  C36 ACD     1      19.840  11.650  26.340  1.00  0.00            
ATOM    124  H59 ACD     1      20.140  10.900  27.080  1.00  0.00            
ATOM    125  O30 ACD     1      19.310  10.920  25.240  1.00  0.00            
ATOM    126  H60 ACD     1      18.360  10.970  25.400  1.00  0.00            
ATOM    127  O1  GE8     2      16.360  14.510  23.680  1.00  0.00            
ATOM    128  C1  GE8     2      16.630  15.670  23.930  1.00  0.00            
ATOM    129  C2  GE8     2      17.820  16.000  24.720  1.00  0.00            
ATOM    130  O2  GE8     2      18.670  15.060  25.120  1.00  0.00            
ATOM    131  C3  GE8     2      18.050  17.380  24.960  1.00  0.00            
ATOM    132  C4  GE8     2      19.250  17.730  25.750  1.00  0.00            
ATOM    133  C5  GE8     2      19.210  18.690  26.790  1.00  0.00            
ATOM    134  C6  GE8     2      20.360  19.240  27.350  1.00  0.00            
ATOM    135  C7  GE8     2      21.610  18.680  26.970  1.00  0.00            
ATOM    136  O3  GE8     2      22.730  19.090  27.550  1.00  0.00            
ATOM    137  C8  GE8     2      21.690  17.660  26.100  1.00  0.00            
ATOM    138  C9  GE8     2      20.520  17.230  25.440  1.00  0.00            
ATOM    139  O4  GE8     2      17.340  18.370  24.360  1.00  0.00            
ATOM    140  C10 GE8     2      16.260  18.050  23.540  1.00  0.00            
ATOM    141  C11 GE8     2      15.470  19.140  23.060  1.00  0.00            
ATOM    142  C12 GE8     2      14.300  18.840  22.450  1.00  0.00            
ATOM    143  O5  GE8     2      13.600  19.880  22.000  1.00  0.00            
ATOM    144  C13 GE8     2      13.710  17.580  22.630  1.00  0.00            
ATOM    145  C14 GE8     2      14.470  16.560  23.140  1.00  0.00            
ATOM    146  O6  GE8     2      13.890  15.370  23.240  1.00  0.00            
ATOM    147  C15 GE8     2      15.770  16.760  23.540  1.00  0.00            
ATOM    148  H1  GE8     2      18.550  14.250  24.580  1.00  0.00            
ATOM    149  H2  GE8     2      18.290  19.240  27.010  1.00  0.00            
ATOM    150  H3  GE8     2      20.350  20.110  27.990  1.00  0.00            
ATOM    151  H4  GE8     2      23.520  18.670  27.150  1.00  0.00            
ATOM    152  H5  GE8     2      22.650  17.340  25.700  1.00  0.00            
ATOM    153  H6  GE8     2      20.570  16.570  24.580  1.00  0.00            
ATOM    154  H7  GE8     2      15.850  20.150  23.160  1.00  0.00            
ATOM    155  H8  GE8     2      12.690  19.730  22.300  1.00  0.00            
ATOM    156  H9  GE8     2      12.690  17.360  22.330  1.00  0.00            
ATOM    157  H10 GE8     2      13.960  15.250  24.200  1.00  0.00            
TER
ENDMDL
MODEL        1
ATOM      1  H1  ACD     1      22.800  15.630  31.120  1.00  0.00            
ATOM      2  O1  ACD     1      21.970  16.050  31.370  1.00  0.00            
ATOM      3  C1  ACD     1      21.810  17.160  30.470  1.00  0.00            
ATOM      4  H2  ACD     1      22.670  17.840  30.530  1.00  0.00            
ATOM      5  H3  ACD     1      20.860  17.680  30.690  1.00  0.00            
ATOM      6  C2  ACD     1      21.780  16.600  29.060  1.00  0.00            
ATOM      7  H4  ACD     1      21.730  17.500  28.440  1.00  0.00            
ATOM      8  O2  ACD     1      23.040  15.920  28.770  1.00  0.00            
ATOM      9  C3  ACD     1      23.150  15.350  27.440  1.00  0.00            
ATOM     10  H5  ACD     1      24.180  14.980  27.410  1.00  0.00            
ATOM     11  O3  ACD     1      22.930  16.380  26.470  1.00  0.00            
ATOM     12  C4  ACD     1      24.030  16.600  25.480  1.00  0.00            
ATOM     13  H6  ACD     1      24.800  15.840  25.670  1.00  0.00            
ATOM     14  C5  ACD     1      23.410  16.360  24.090  1.00  0.00            
ATOM     15  H7  ACD     1      22.500  16.970  24.180  1.00  0.00            
ATOM     16  O4  ACD     1      23.250  14.960  23.980  1.00  0.00            
ATOM     17  H8  ACD     1      22.820  14.620  24.770  1.00  0.00            
ATOM     18  C6  ACD     1      24.180  17.000  22.950  1.00  0.00            
ATOM     19  H9  ACD     1      25.100  16.390  22.920  1.00  0.00            
ATOM     20  O5  ACD     1      23.380  16.890  21.700  1.00  0.00            
ATOM     21  H10 ACD     1      22.740  16.190  21.830  1.00  0.00            
ATOM     22  C7  ACD     1      24.390  18.470  23.320  1.00  0.00            
ATOM     23  H11 ACD     1      24.990  19.040  22.600  1.00  0.00            
ATOM     24  O6  ACD     1      25.200  18.490  24.500  1.00  0.00            
ATOM     25  C8  ACD     1      24.660  17.950  25.710  1.00  0.00            
ATOM     26  H12 ACD     1      23.900  18.690  25.970  1.00  0.00            
ATOM     27  C9  ACD     1      25.750  17.860  26.730  1.00  0.00            
ATOM     28  H13 ACD     1      25.400  17.340  27.630  1.00  0.00            
ATOM     29  H14 ACD     1      26.580  17.360  26.220  1.00  0.00            
ATOM     30  O7  ACD     1      26.280  19.100  27.220  1.00  0.00            
ATOM     31  H15 ACD     1      27.010  18.930  27.820  1.00  0.00            
ATOM     32  O8  ACD     1      23.170  19.100  23.570  1.00  0.00            
ATOM     33  C10 ACD     1      22.850  20.360  22.960  1.00  0.00            
ATOM     34  H16 ACD     1      23.670  20.690  22.300  1.00  0.00            
ATOM     35  C11 ACD     1      21.530  20.210  22.270  1.00  0.00            
ATOM     36  H17 ACD     1      20.820  19.820  23.010  1.00  0.00            
ATOM     37  O9  ACD     1      21.670  19.230  21.200  1.00  0.00            
ATOM     38  H18 ACD     1      22.320  18.570  21.470  1.00  0.00            
ATOM     39  C12 ACD     1      21.080  21.570  21.780  1.00  0.00            
ATOM     40  H19 ACD     1      21.780  21.820  20.980  1.00  0.00            
ATOM     41  O10 ACD     1      19.760  21.540  21.180  1.00  0.00            
ATOM     42  H20 ACD     1      19.650  20.610  20.980  1.00  0.00            
ATOM     43  C13 ACD     1      21.060  22.710  22.810  1.00  0.00            
ATOM     44  H21 ACD     1      20.890  23.720  22.430  1.00  0.00            
ATOM     45  O11 ACD     1      22.400  22.710  23.390  1.00  0.00            
ATOM     46  C14 ACD     1      22.780  21.440  24.000  1.00  0.00            
ATOM     47  H22 ACD     1      22.090  21.170  24.810  1.00  0.00            
ATOM     48  C15 ACD     1      24.050  21.670  24.760  1.00  0.00            
ATOM     49  H23 ACD     1      23.830  22.540  25.390  1.00  0.00            
ATOM     50  H24 ACD     1      24.340  20.880  25.460  1.00  0.00            
ATOM     51  O12 ACD     1      25.150  21.990  23.930  1.00  0.00            
ATOM     52  H25 ACD     1      24.880  22.620  23.250  1.00  0.00            
ATOM     53  O13 ACD     1      20.110  22.470  23.820  1.00  0.00            
ATOM     54  C16 ACD     1      19.250  23.570  24.170  1.00  0.00            
ATOM     55  H26 ACD     1      19.710  24.540  23.950  1.00  0.00            
ATOM     56  C17 ACD     1      17.880  23.370  23.480  1.00  0.00            
ATOM     57  H27 ACD     1      17.520  22.370  23.740  1.00  0.00            
ATOM     58  O14 ACD     1      18.060  23.450  22.040  1.00  0.00            
ATOM     59  H28 ACD     1      18.720  22.800  21.780  1.00  0.00            
ATOM     60  C18 ACD     1      16.920  24.420  24.050  1.00  0.00            
ATOM     61  H29 ACD     1      17.420  25.390  23.940  1.00  0.00            
ATOM     62  O15 ACD     1      15.710  24.270  23.260  1.00  0.00            
ATOM     63  H30 ACD     1      16.110  23.910  22.470  1.00  0.00            
ATOM     64  C19 ACD     1      16.660  24.190  25.490  1.00  0.00            
ATOM     65  H31 ACD     1      15.940  24.960  25.780  1.00  0.00            
ATOM     66  O16 ACD     1      17.940  24.280  26.150  1.00  0.00            
ATOM     67  C20 ACD     1      19.000  23.470  25.700  1.00  0.00            
ATOM     68  H32 ACD     1      18.650  22.440  25.900  1.00  0.00            
ATOM     69  C21 ACD     1      20.250  23.730  26.540  1.00  0.00            
ATOM     70  H33 ACD     1      20.050  23.620  27.610  1.00  0.00            
ATOM     71  H34 ACD     1      21.010  22.970  26.350  1.00  0.00            
ATOM     72  O17 ACD     1      20.740  25.060  26.540  1.00  0.00            
ATOM     73  H35 ACD     1      20.110  25.660  26.950  1.00  0.00            
ATOM     74  O18 ACD     1      16.150  22.880  25.760  1.00  0.00            
ATOM     75  C22 ACD     1      15.400  22.630  26.960  1.00  0.00            
ATOM     76  H36 ACD     1      14.570  23.330  27.110  1.00  0.00            
ATOM     77  C23 ACD     1      14.840  21.240  26.680  1.00  0.00            
ATOM     78  H37 ACD     1      15.600  20.620  26.190  1.00  0.00            
ATOM     79  O19 ACD     1      13.770  21.420  25.750  1.00  0.00            
ATOM     80  H38 ACD     1      14.160  21.870  25.000  1.00  0.00            
ATOM     81  C24 ACD     1      14.270  20.640  28.000  1.00  0.00            
ATOM     82  H39 ACD     1      13.560  21.430  28.290  1.00  0.00            
ATOM     83  O20 ACD     1      13.690  19.350  27.690  1.00  0.00            
ATOM     84  H40 ACD     1      14.480  18.840  27.500  1.00  0.00            
ATOM     85  C25 ACD     1      15.380  20.520  29.020  1.00  0.00            
ATOM     86  H41 ACD     1      15.150  20.000  29.960  1.00  0.00            
ATOM     87  O21 ACD     1      15.840  21.790  29.350  1.00  0.00            
ATOM     88  C26 ACD     1      16.310  22.640  28.210  1.00  0.00            
ATOM     89  H42 ACD     1      17.290  22.250  27.900  1.00  0.00            
ATOM     90  C27 ACD     1      16.490  24.000  28.850  1.00  0.00            
ATOM     91  H43 ACD     1      17.140  23.930  29.730  1.00  0.00            
ATOM     92  H44 ACD     1      17.020  24.700  28.190  1.00  0.00            
ATOM     93  O22 ACD     1      15.280  24.480  29.350  1.00  0.00            
ATOM     94  H45 ACD     1      15.410  25.330  29.780  1.00  0.00            
ATOM     95  O23 ACD     1      16.480  19.720  28.500  1.00  0.00            
ATOM     96  C28 ACD     1      16.750  18.460  29.160  1.00  0.00            
ATOM     97  H46 ACD     1      15.930  18.190  29.840  1.00  0.00            
ATOM     98  C29 ACD     1      18.010  18.590  30.060  1.00  0.00            
ATOM     99  H47 ACD     1      18.800  18.980  29.400  1.00  0.00            
ATOM    100  O24 ACD     1      18.300  17.270  30.680  1.00  0.00            
ATOM    101  C30 ACD     1      17.920  19.700  31.190  1.00  0.00            
ATOM    102  H48 ACD     1      18.790  19.770  31.850  1.00  0.00            
ATOM    103  H49 ACD     1      17.780  20.710  30.800  1.00  0.00            
ATOM    104  O25 ACD     1      16.820  19.430  32.030  1.00  0.00            
ATOM    105  H50 ACD     1      17.070  18.760  32.680  1.00  0.00            
ATOM    106  C31 ACD     1      16.820  17.370  28.180  1.00  0.00            
ATOM    107  H51 ACD     1      17.650  17.620  27.510  1.00  0.00            
ATOM    108  O26 ACD     1      15.590  17.300  27.440  1.00  0.00            
ATOM    109  H52 ACD     1      15.590  16.580  26.810  1.00  0.00            
ATOM    110  C32 ACD     1      17.050  16.030  29.060  1.00  0.00            
ATOM    111  H53 ACD     1      16.290  15.800  29.810  1.00  0.00            
ATOM    112  O27 ACD     1      17.070  14.870  28.280  1.00  0.00            
ATOM    113  H54 ACD     1      16.180  14.660  28.000  1.00  0.00            
ATOM    114  C33 ACD     1      18.420  16.240  29.740  1.00  0.00            
ATOM    115  H55 ACD     1      18.630  15.310  30.280  1.00  0.00            
ATOM    116  O28 ACD     1      19.460  16.540  28.800  1.00  0.00            
ATOM    117  C34 ACD     1      20.580  15.650  28.790  1.00  0.00            
ATOM    118  H56 ACD     1      20.530  14.940  29.620  1.00  0.00            
ATOM    119  C35 ACD     1      20.670  14.820  27.570  1.00  0.00            
ATOM    120  H57 ACD     1      20.520  15.530  26.750  1.00  0.00            
ATOM    121  O29 ACD     1      19.650  13.800  27.530  1.00  0.00            
ATOM    122  H58 ACD     1      18.860  14.260  27.840  1.00  0.00            
ATOM    123  C36 ACD     1      22.100  14.240  27.380  1.00  0.00            
ATOM    124  H59 ACD     1      22.270  13.420  28.090  1.00  0.00            
ATOM    125  O30 ACD     1      22.020  13.750  26.040  1.00  0.00            
ATOM    126  H60 ACD     1      21.180  13.910  25.600  1.00  0.00            
ATOM    127  O1  GE8     2      18.330  16.150  22.300  1.00  0.00            
ATOM    128  C1  GE8     2      18.200  17.210  22.880  1.00  0.00            
ATOM    129  C2  GE8     2      19.020  17.630  24.090  1.00  0.00            
ATOM    130  O2  GE8     2      19.930  16.720  24.570  1.00  0.00            
ATOM    131  C3  GE8     2      18.790  18.870  24.580  1.00  0.00            
ATOM    132  C4  GE8     2      19.460  19.340  25.800  1.00  0.00            
ATOM    133  C5  GE8     2      18.810  20.090  26.760  1.00  0.00            
ATOM    134  C6  GE8     2      19.450  20.620  27.860  1.00  0.00            
ATOM    135  C7  GE8     2      20.850  20.480  27.950  1.00  0.00            
ATOM    136  O3  GE8     2      21.520  21.030  29.010  1.00  0.00            
ATOM    137  C8  GE8     2      21.560  19.760  26.970  1.00  0.00            
ATOM    138  C9  GE8     2      20.850  19.130  25.960  1.00  0.00            
ATOM    139  O4  GE8     2      17.830  19.730  24.010  1.00  0.00            
ATOM    140  C10 GE8     2      16.980  19.290  23.020  1.00  0.00            
ATOM    141  C11 GE8     2      16.020  20.210  22.520  1.00  0.00            
ATOM    142  C12 GE8     2      15.260  19.830  21.460  1.00  0.00            
ATOM    143  O5  GE8     2      14.260  20.670  21.140  1.00  0.00            
ATOM    144  C13 GE8     2      15.440  18.570  20.890  1.00  0.00            
ATOM    145  C14 GE8     2      16.350  17.680  21.290  1.00  0.00            
ATOM    146  O6  GE8     2      16.290  16.510  20.740  1.00  0.00            
ATOM    147  C15 GE8     2      17.180  18.050  22.370  1.00  0.00            
ATOM    148  H1  GE8     2      19.660  15.870  24.180  1.00  0.00            
ATOM    149  H2  GE8     2      17.740  20.160  26.580  1.00  0.00            
ATOM    150  H3  GE8     2      18.920  21.160  28.640  1.00  0.00            
ATOM    151  H4  GE8     2      22.470  21.020  28.790  1.00  0.00            
ATOM    152  H5  GE8     2      22.630  19.660  27.120  1.00  0.00            
ATOM    153  H6  GE8     2      21.450  18.450  25.360  1.00  0.00            
ATOM    154  H7  GE8     2      15.920  21.160  23.020  1.00  0.00            
ATOM    155  H8  GE8     2      13.690  20.200  20.510  1.00  0.00            
ATOM    156  H9  GE8     2      14.670  18.290  20.180  1.00  0.00            
ATOM    157  H10 GE8     2      17.020  16.080  21.210  1.00  0.00            
TER
ENDMDL
MODEL        1
ATOM      1  H1  ACD     1      14.270   6.470  23.490  1.00  0.00            
ATOM      2  O1  ACD     1      14.430   7.400  23.320  1.00  0.00            
ATOM      3  C1  ACD     1      13.270   8.010  23.750  1.00  0.00            
ATOM      4  H2  ACD     1      13.270   9.020  23.320  1.00  0.00            
ATOM      5  H3  ACD     1      13.320   8.070  24.850  1.00  0.00            
ATOM      6  C2  ACD     1      11.940   7.320  23.350  1.00  0.00            
ATOM      7  H4  ACD     1      11.830   7.430  22.260  1.00  0.00            
ATOM      8  O2  ACD     1      11.980   5.940  23.810  1.00  0.00            
ATOM      9  C3  ACD     1      10.850   5.140  23.470  1.00  0.00            
ATOM     10  H5  ACD     1      11.070   4.100  23.740  1.00  0.00            
ATOM     11  O3  ACD     1      10.600   5.220  22.030  1.00  0.00            
ATOM     12  C4  ACD     1      11.100   4.220  21.140  1.00  0.00            
ATOM     13  H6  ACD     1      10.900   3.230  21.570  1.00  0.00            
ATOM     14  C5  ACD     1      10.170   4.390  19.920  1.00  0.00            
ATOM     15  H7  ACD     1      10.100   5.450  19.640  1.00  0.00            
ATOM     16  O4  ACD     1       8.850   3.790  20.060  1.00  0.00            
ATOM     17  H8  ACD     1       8.380   3.830  19.220  1.00  0.00            
ATOM     18  C6  ACD     1      10.860   3.720  18.710  1.00  0.00            
ATOM     19  H9  ACD     1      11.070   2.720  19.120  1.00  0.00            
ATOM     20  O5  ACD     1      10.010   3.660  17.520  1.00  0.00            
ATOM     21  H10 ACD     1       9.680   4.550  17.340  1.00  0.00            
ATOM     22  C7  ACD     1      12.190   4.360  18.380  1.00  0.00            
ATOM     23  H11 ACD     1      12.580   3.840  17.490  1.00  0.00            
ATOM     24  O6  ACD     1      13.020   4.100  19.530  1.00  0.00            
ATOM     25  C8  ACD     1      12.620   4.430  20.830  1.00  0.00            
ATOM     26  H12 ACD     1      12.740   5.500  21.050  1.00  0.00            
ATOM     27  C9  ACD     1      13.480   3.580  21.770  1.00  0.00            
ATOM     28  H13 ACD     1      13.000   3.530  22.750  1.00  0.00            
ATOM     29  H14 ACD     1      13.670   2.560  21.410  1.00  0.00            
ATOM     30  O7  ACD     1      14.680   4.260  21.920  1.00  0.00            
ATOM     31  H15 ACD     1      15.060   4.040  22.780  1.00  0.00            
ATOM     32  O8  ACD     1      12.100   5.760  18.060  1.00  0.00            
ATOM     33  C10 ACD     1      11.740   6.150  16.790  1.00  0.00            
ATOM     34  H16 ACD     1      11.640   5.310  16.090  1.00  0.00            
ATOM     35  C11 ACD     1      10.400   6.860  16.820  1.00  0.00            
ATOM     36  H17 ACD     1      10.500   7.480  17.720  1.00  0.00            
ATOM     37  O9  ACD     1       9.230   6.040  17.140  1.00  0.00            
ATOM     38  H18 ACD     1       8.470   6.610  16.980  1.00  0.00            
ATOM     39  C12 ACD     1      10.150   7.740  15.630  1.00  0.00            
ATOM     40  H19 ACD     1      10.110   6.930  14.890  1.00  0.00            
ATOM     41  O10 ACD     1       8.860   8.540  15.640  1.00  0.00            
ATOM     42  H20 ACD     1       9.180   9.370  16.010  1.00  0.00            
ATOM     43  C13 ACD     1      11.340   8.610  15.270  1.00  0.00            
ATOM     44  H21 ACD     1      11.230   8.940  14.230  1.00  0.00            
ATOM     45  O11 ACD     1      12.620   7.810  15.230  1.00  0.00            
ATOM     46  C14 ACD     1      12.880   7.050  16.400  1.00  0.00            
ATOM     47  H22 ACD     1      13.060   7.670  17.290  1.00  0.00            
ATOM     48  C15 ACD     1      14.210   6.270  16.300  1.00  0.00            
ATOM     49  H23 ACD     1      15.060   6.950  16.150  1.00  0.00            
ATOM     50  H24 ACD     1      14.360   5.650  17.190  1.00  0.00            
ATOM     51  O12 ACD     1      14.210   5.360  15.200  1.00  0.00            
ATOM     52  H25 ACD     1      14.890   4.700  15.310  1.00  0.00            
ATOM     53  O13 ACD     1      11.380   9.730  16.130  1.00  0.00            
ATOM     54  C16 ACD     1      12.180  10.850  15.720  1.00  0.00            
ATOM     55  H26 ACD     1      12.830  10.740  14.840  1.00  0.00            
ATOM     56  C17 ACD     1      11.070  11.930  15.360  1.00  0.00            
ATOM     57  H27 ACD     1      10.360  11.970  16.200  1.00  0.00            
ATOM     58  O14 ACD     1      10.430  11.450  14.180  1.00  0.00            
ATOM     59  H28 ACD     1      10.840  11.860  13.410  1.00  0.00            
ATOM     60  C18 ACD     1      11.570  13.330  15.270  1.00  0.00            
ATOM     61  H29 ACD     1      12.270  13.330  14.430  1.00  0.00            
ATOM     62  O15 ACD     1      10.580  14.310  15.040  1.00  0.00            
ATOM     63  H30 ACD     1       9.930  14.020  15.680  1.00  0.00            
ATOM     64  C19 ACD     1      12.530  13.700  16.480  1.00  0.00            
ATOM     65  H31 ACD     1      13.010  14.680  16.340  1.00  0.00            
ATOM     66  O16 ACD     1      13.550  12.680  16.580  1.00  0.00            
ATOM     67  C20 ACD     1      13.030  11.390  16.890  1.00  0.00            
ATOM     68  H32 ACD     1      12.420  11.440  17.800  1.00  0.00            
ATOM     69  C21 ACD     1      14.330  10.600  17.140  1.00  0.00            
ATOM     70  H33 ACD     1      14.980  11.180  17.800  1.00  0.00            
ATOM     71  H34 ACD     1      13.950   9.690  17.620  1.00  0.00            
ATOM     72  O17 ACD     1      15.120  10.370  15.910  1.00  0.00            
ATOM     73  H35 ACD     1      15.120  11.180  15.400  1.00  0.00            
ATOM     74  O18 ACD     1      11.820  13.790  17.780  1.00  0.00            
ATOM     75  C22 ACD     1      12.260  14.710  18.730  1.00  0.00            
ATOM     76  H36 ACD     1      12.530  15.710  18.360  1.00  0.00            
ATOM     77  C23 ACD     1      10.940  14.960  19.530  1.00  0.00            
ATOM     78  H37 ACD     1      10.500  13.980  19.730  1.00  0.00            
ATOM     79  O19 ACD     1      10.050  15.850  18.850  1.00  0.00            
ATOM     80  H38 ACD     1       9.910  15.560  17.940  1.00  0.00            
ATOM     81  C24 ACD     1      11.270  15.630  20.900  1.00  0.00            
ATOM     82  H39 ACD     1      11.730  16.620  20.750  1.00  0.00            
ATOM     83  O20 ACD     1      10.060  15.700  21.580  1.00  0.00            
ATOM     84  H40 ACD     1       9.430  16.140  21.020  1.00  0.00            
ATOM     85  C25 ACD     1      12.130  14.710  21.640  1.00  0.00            
ATOM     86  H41 ACD     1      12.370  15.200  22.590  1.00  0.00            
ATOM     87  O21 ACD     1      13.410  14.680  20.980  1.00  0.00            
ATOM     88  C26 ACD     1      13.360  14.110  19.630  1.00  0.00            
ATOM     89  H42 ACD     1      13.140  13.040  19.620  1.00  0.00            
ATOM     90  C27 ACD     1      14.890  14.270  19.210  1.00  0.00            
ATOM     91  H43 ACD     1      15.440  13.760  20.000  1.00  0.00            
ATOM     92  H44 ACD     1      15.190  13.900  18.220  1.00  0.00            
ATOM     93  O22 ACD     1      15.310  15.620  19.400  1.00  0.00            
ATOM     94  H45 ACD     1      14.730  16.210  18.910  1.00  0.00            
ATOM     95  O23 ACD     1      11.520  13.340  21.630  1.00  0.00            
ATOM     96  C28 ACD     1      11.050  12.810  22.900  1.00  0.00            
ATOM     97  H46 ACD     1      10.820  13.650  23.570  1.00  0.00            
ATOM     98  C29 ACD     1      12.060  11.800  23.490  1.00  0.00            
ATOM     99  H47 ACD     1      12.220  10.990  22.770  1.00  0.00            
ATOM    100  O24 ACD     1      11.420  11.140  24.570  1.00  0.00            
ATOM    101  C30 ACD     1      13.370  12.390  23.950  1.00  0.00            
ATOM    102  H48 ACD     1      13.870  11.580  24.490  1.00  0.00            
ATOM    103  H49 ACD     1      13.900  12.800  23.080  1.00  0.00            
ATOM    104  O25 ACD     1      13.200  13.440  24.920  1.00  0.00            
ATOM    105  H50 ACD     1      14.120  13.700  25.020  1.00  0.00            
ATOM    106  C31 ACD     1       9.750  12.140  22.440  1.00  0.00            
ATOM    107  H51 ACD     1      10.230  11.520  21.670  1.00  0.00            
ATOM    108  O26 ACD     1       8.900  13.180  21.860  1.00  0.00            
ATOM    109  H52 ACD     1       9.370  14.020  21.850  1.00  0.00            
ATOM    110  C32 ACD     1       9.160  11.310  23.570  1.00  0.00            
ATOM    111  H53 ACD     1       8.820  12.070  24.270  1.00  0.00            
ATOM    112  O27 ACD     1       8.010  10.520  23.220  1.00  0.00            
ATOM    113  H54 ACD     1       7.340  11.190  23.030  1.00  0.00            
ATOM    114  C33 ACD     1      10.250  10.430  24.240  1.00  0.00            
ATOM    115  H55 ACD     1       9.840  10.030  25.180  1.00  0.00            
ATOM    116  O28 ACD     1      10.610   9.280  23.420  1.00  0.00            
ATOM    117  C34 ACD     1      10.730   7.990  23.970  1.00  0.00            
ATOM    118  H56 ACD     1      10.860   7.980  25.060  1.00  0.00            
ATOM    119  C35 ACD     1       9.400   7.220  23.620  1.00  0.00            
ATOM    120  H57 ACD     1       9.230   7.180  22.530  1.00  0.00            
ATOM    121  O29 ACD     1       8.220   7.860  24.200  1.00  0.00            
ATOM    122  H58 ACD     1       8.220   8.710  23.750  1.00  0.00            
ATOM    123  C36 ACD     1       9.530   5.780  24.150  1.00  0.00            
ATOM    124  H59 ACD     1       9.660   5.770  25.240  1.00  0.00            
ATOM    125  O30 ACD     1       8.340   5.020  23.880  1.00  0.00            
ATOM    126  H60 ACD     1       7.690   5.520  24.380  1.00  0.00            
ATOM    127  O1  GE8     2       7.310  11.550  19.330  1.00  0.00            
ATOM    128  C1  GE8     2       8.040  10.650  19.600  1.00  0.00            
ATOM    129  C2  GE8     2       9.510  10.520  19.570  1.00  0.00            
ATOM    130  O2  GE8     2      10.180  11.450  18.850  1.00  0.00            
ATOM    131  C3  GE8     2      10.150   9.380  19.960  1.00  0.00            
ATOM    132  C4  GE8     2      11.640   9.310  19.940  1.00  0.00            
ATOM    133  C5  GE8     2      12.260   8.040  19.980  1.00  0.00            
ATOM    134  C6  GE8     2      13.650   7.880  20.050  1.00  0.00            
ATOM    135  C7  GE8     2      14.460   8.990  20.310  1.00  0.00            
ATOM    136  O3  GE8     2      15.760   8.830  20.500  1.00  0.00            
ATOM    137  C8  GE8     2      13.820  10.260  20.390  1.00  0.00            
ATOM    138  C9  GE8     2      12.410  10.470  20.210  1.00  0.00            
ATOM    139  O4  GE8     2       9.520   8.200  20.240  1.00  0.00            
ATOM    140  C10 GE8     2       8.200   8.180  20.130  1.00  0.00            
ATOM    141  C11 GE8     2       7.650   6.930  20.380  1.00  0.00            
ATOM    142  C12 GE8     2       6.260   6.840  20.530  1.00  0.00            
ATOM    143  O5  GE8     2       5.610   5.640  20.750  1.00  0.00            
ATOM    144  C13 GE8     2       5.550   7.910  20.140  1.00  0.00            
ATOM    145  C14 GE8     2       6.090   9.170  19.920  1.00  0.00            
ATOM    146  O6  GE8     2       5.270  10.170  19.540  1.00  0.00            
ATOM    147  C15 GE8     2       7.440   9.350  19.960  1.00  0.00            
ATOM    148  H1  GE8     2       9.620  12.160  18.500  1.00  0.00            
ATOM    149  H2  GE8     2      11.640   7.150  19.870  1.00  0.00            
ATOM    150  H3  GE8     2      14.060   6.880  20.150  1.00  0.00            
ATOM    151  H4  GE8     2      15.950   7.920  20.200  1.00  0.00            
ATOM    152  H5  GE8     2      14.480  11.100  20.600  1.00  0.00            
ATOM    153  H6  GE8     2      11.890  11.420  20.310  1.00  0.00            
ATOM    154  H7  GE8     2       8.260   6.080  20.670  1.00  0.00            
ATOM    155  H8  GE8     2       4.860   5.740  21.360  1.00  0.00            
ATOM    156  H9  GE8     2       4.470   7.850  20.190  1.00  0.00            
ATOM    157  H10 GE8     2       5.840  10.940  19.390  1.00  0.00            
TER
ENDMDL
MODEL        1
ATOM      1  H1  ACD     1      20.800  35.290  37.930  1.00  0.00            
ATOM      2  O1  ACD     1      20.850  34.480  37.410  1.00  0.00            
ATOM      3  C1  ACD     1      21.490  34.750  36.180  1.00  0.00            
ATOM      4  H2  ACD     1      22.570  34.690  36.330  1.00  0.00            
ATOM      5  H3  ACD     1      21.200  35.770  35.900  1.00  0.00            
ATOM      6  C2  ACD     1      20.920  33.710  35.220  1.00  0.00            
ATOM      7  H4  ACD     1      21.420  33.980  34.280  1.00  0.00            
ATOM      8  O2  ACD     1      21.410  32.320  35.510  1.00  0.00            
ATOM      9  C3  ACD     1      21.030  31.380  34.490  1.00  0.00            
ATOM     10  H5  ACD     1      21.560  30.470  34.800  1.00  0.00            
ATOM     11  O3  ACD     1      21.520  31.840  33.180  1.00  0.00            
ATOM     12  C4  ACD     1      22.770  31.470  32.720  1.00  0.00            
ATOM     13  H6  ACD     1      23.100  30.540  33.210  1.00  0.00            
ATOM     14  C5  ACD     1      22.510  31.090  31.250  1.00  0.00            
ATOM     15  H7  ACD     1      21.900  31.900  30.830  1.00  0.00            
ATOM     16  O4  ACD     1      21.830  29.840  31.010  1.00  0.00            
ATOM     17  H8  ACD     1      21.980  29.410  31.860  1.00  0.00            
ATOM     18  C6  ACD     1      23.900  31.130  30.480  1.00  0.00            
ATOM     19  H9  ACD     1      24.620  30.390  30.860  1.00  0.00            
ATOM     20  O5  ACD     1      23.760  30.960  29.050  1.00  0.00            
ATOM     21  H10 ACD     1      23.340  31.770  28.750  1.00  0.00            
ATOM     22  C7  ACD     1      24.620  32.420  30.800  1.00  0.00            
ATOM     23  H11 ACD     1      25.560  32.450  30.240  1.00  0.00            
ATOM     24  O6  ACD     1      24.970  32.420  32.140  1.00  0.00            
ATOM     25  C8  ACD     1      23.810  32.570  32.990  1.00  0.00            
ATOM     26  H12 ACD     1      23.320  33.550  32.930  1.00  0.00            
ATOM     27  C9  ACD     1      24.390  32.430  34.420  1.00  0.00            
ATOM     28  H13 ACD     1      25.320  33.020  34.470  1.00  0.00            
ATOM     29  H14 ACD     1      23.750  32.850  35.210  1.00  0.00            
ATOM     30  O7  ACD     1      24.870  31.140  34.850  1.00  0.00            
ATOM     31  H15 ACD     1      25.240  30.690  34.090  1.00  0.00            
ATOM     32  O8  ACD     1      23.760  33.580  30.480  1.00  0.00            
ATOM     33  C10 ACD     1      24.120  34.150  29.310  1.00  0.00            
ATOM     34  H16 ACD     1      24.710  33.560  28.590  1.00  0.00            
ATOM     35  C11 ACD     1      22.900  34.410  28.520  1.00  0.00            
ATOM     36  H17 ACD     1      22.200  34.920  29.200  1.00  0.00            
ATOM     37  O9  ACD     1      22.270  33.160  28.070  1.00  0.00            
ATOM     38  H18 ACD     1      21.310  33.180  27.970  1.00  0.00            
ATOM     39  C12 ACD     1      23.140  35.220  27.290  1.00  0.00            
ATOM     40  H19 ACD     1      23.770  34.560  26.690  1.00  0.00            
ATOM     41  O10 ACD     1      21.900  35.550  26.700  1.00  0.00            
ATOM     42  H20 ACD     1      21.680  34.740  26.240  1.00  0.00            
ATOM     43  C13 ACD     1      23.900  36.490  27.640  1.00  0.00            
ATOM     44  H21 ACD     1      24.150  36.960  26.680  1.00  0.00            
ATOM     45  O11 ACD     1      25.080  36.200  28.350  1.00  0.00            
ATOM     46  C14 ACD     1      24.880  35.450  29.570  1.00  0.00            
ATOM     47  H22 ACD     1      24.370  35.960  30.400  1.00  0.00            
ATOM     48  C15 ACD     1      26.340  35.130  30.000  1.00  0.00            
ATOM     49  H23 ACD     1      26.380  34.420  30.830  1.00  0.00            
ATOM     50  H24 ACD     1      26.740  34.580  29.140  1.00  0.00            
ATOM     51  O12 ACD     1      27.180  36.260  30.290  1.00  0.00            
ATOM     52  H25 ACD     1      27.340  36.730  29.460  1.00  0.00            
ATOM     53  O13 ACD     1      23.050  37.300  28.430  1.00  0.00            
ATOM     54  C16 ACD     1      23.130  38.730  28.120  1.00  0.00            
ATOM     55  H26 ACD     1      23.860  39.010  27.350  1.00  0.00            
ATOM     56  C17 ACD     1      21.700  39.020  27.740  1.00  0.00            
ATOM     57  H27 ACD     1      21.090  38.460  28.460  1.00  0.00            
ATOM     58  O14 ACD     1      21.530  38.370  26.490  1.00  0.00            
ATOM     59  H28 ACD     1      21.710  37.460  26.740  1.00  0.00            
ATOM     60  C18 ACD     1      21.540  40.540  27.830  1.00  0.00            
ATOM     61  H29 ACD     1      22.200  41.010  27.090  1.00  0.00            
ATOM     62  O15 ACD     1      20.220  40.760  27.520  1.00  0.00            
ATOM     63  H30 ACD     1      19.910  39.890  27.270  1.00  0.00            
ATOM     64  C19 ACD     1      21.930  40.970  29.260  1.00  0.00            
ATOM     65  H31 ACD     1      21.720  42.040  29.300  1.00  0.00            
ATOM     66  O16 ACD     1      23.290  40.810  29.510  1.00  0.00            
ATOM     67  C20 ACD     1      23.590  39.370  29.450  1.00  0.00            
ATOM     68  H32 ACD     1      22.980  38.860  30.200  1.00  0.00            
ATOM     69  C21 ACD     1      25.040  39.160  29.760  1.00  0.00            
ATOM     70  H33 ACD     1      25.340  38.220  29.280  1.00  0.00            
ATOM     71  H34 ACD     1      25.660  40.000  29.430  1.00  0.00            
ATOM     72  O17 ACD     1      25.170  39.040  31.170  1.00  0.00            
ATOM     73  H35 ACD     1      26.070  39.160  31.480  1.00  0.00            
ATOM     74  O18 ACD     1      21.060  40.430  30.250  1.00  0.00            
ATOM     75  C22 ACD     1      20.340  41.260  31.140  1.00  0.00            
ATOM     76  H36 ACD     1      20.380  42.310  30.830  1.00  0.00            
ATOM     77  C23 ACD     1      18.910  40.740  30.900  1.00  0.00            
ATOM     78  H37 ACD     1      19.030  39.650  30.890  1.00  0.00            
ATOM     79  O19 ACD     1      18.410  41.170  29.580  1.00  0.00            
ATOM     80  H38 ACD     1      19.190  41.000  29.040  1.00  0.00            
ATOM     81  C24 ACD     1      18.010  41.180  32.060  1.00  0.00            
ATOM     82  H39 ACD     1      17.930  42.270  32.080  1.00  0.00            
ATOM     83  O20 ACD     1      16.680  40.720  32.020  1.00  0.00            
ATOM     84  H40 ACD     1      16.250  41.000  31.200  1.00  0.00            
ATOM     85  C25 ACD     1      18.660  40.580  33.330  1.00  0.00            
ATOM     86  H41 ACD     1      18.090  40.740  34.250  1.00  0.00            
ATOM     87  O21 ACD     1      19.950  41.200  33.540  1.00  0.00            
ATOM     88  C26 ACD     1      20.900  41.050  32.520  1.00  0.00            
ATOM     89  H42 ACD     1      21.150  39.980  32.640  1.00  0.00            
ATOM     90  C27 ACD     1      22.160  41.910  32.830  1.00  0.00            
ATOM     91  H43 ACD     1      22.870  41.840  31.990  1.00  0.00            
ATOM     92  H44 ACD     1      21.830  42.950  32.910  1.00  0.00            
ATOM     93  O22 ACD     1      22.770  41.600  34.050  1.00  0.00            
ATOM     94  H45 ACD     1      23.350  42.370  34.130  1.00  0.00            
ATOM     95  O23 ACD     1      18.920  39.220  33.280  1.00  0.00            
ATOM     96  C28 ACD     1      18.130  38.390  34.130  1.00  0.00            
ATOM     97  H46 ACD     1      17.300  38.970  34.560  1.00  0.00            
ATOM     98  C29 ACD     1      19.070  37.810  35.200  1.00  0.00            
ATOM     99  H47 ACD     1      19.880  37.340  34.630  1.00  0.00            
ATOM    100  O24 ACD     1      18.350  36.820  35.910  1.00  0.00            
ATOM    101  C30 ACD     1      19.760  38.810  36.190  1.00  0.00            
ATOM    102  H48 ACD     1      20.560  38.350  36.780  1.00  0.00            
ATOM    103  H49 ACD     1      20.200  39.650  35.630  1.00  0.00            
ATOM    104  O25 ACD     1      18.820  39.420  37.110  1.00  0.00            
ATOM    105  H50 ACD     1      17.900  39.320  36.850  1.00  0.00            
ATOM    106  C31 ACD     1      17.560  37.360  33.190  1.00  0.00            
ATOM    107  H51 ACD     1      18.350  36.870  32.610  1.00  0.00            
ATOM    108  O26 ACD     1      16.530  37.910  32.390  1.00  0.00            
ATOM    109  H52 ACD     1      16.670  38.810  32.080  1.00  0.00            
ATOM    110  C32 ACD     1      16.910  36.270  34.020  1.00  0.00            
ATOM    111  H53 ACD     1      16.060  36.720  34.550  1.00  0.00            
ATOM    112  O27 ACD     1      16.540  35.090  33.180  1.00  0.00            
ATOM    113  H54 ACD     1      15.900  35.400  32.530  1.00  0.00            
ATOM    114  C33 ACD     1      17.890  35.720  35.130  1.00  0.00            
ATOM    115  H55 ACD     1      17.440  34.950  35.750  1.00  0.00            
ATOM    116  O28 ACD     1      19.070  35.040  34.450  1.00  0.00            
ATOM    117  C34 ACD     1      19.420  33.820  35.050  1.00  0.00            
ATOM    118  H56 ACD     1      19.030  33.940  36.070  1.00  0.00            
ATOM    119  C35 ACD     1      18.890  32.660  34.220  1.00  0.00            
ATOM    120  H57 ACD     1      19.090  32.910  33.170  1.00  0.00            
ATOM    121  O29 ACD     1      17.460  32.740  34.280  1.00  0.00            
ATOM    122  H58 ACD     1      17.230  33.460  33.680  1.00  0.00            
ATOM    123  C36 ACD     1      19.500  31.260  34.540  1.00  0.00            
ATOM    124  H59 ACD     1      19.240  31.050  35.590  1.00  0.00            
ATOM    125  O30 ACD     1      19.040  30.310  33.640  1.00  0.00            
ATOM    126  H60 ACD     1      19.070  30.730  32.780  1.00  0.00            
ATOM    127  O1  GE8     2      17.090  33.570  26.110  1.00  0.00            
ATOM    128  C1  GE8     2      17.170  34.540  26.930  1.00  0.00            
ATOM    129  C2  GE8     2      18.410  34.840  27.690  1.00  0.00            
ATOM    130  O2  GE8     2      19.420  33.950  27.540  1.00  0.00            
ATOM    131  C3  GE8     2      18.320  35.810  28.700  1.00  0.00            
ATOM    132  C4  GE8     2      19.360  35.870  29.790  1.00  0.00            
ATOM    133  C5  GE8     2      19.700  37.140  30.290  1.00  0.00            
ATOM    134  C6  GE8     2      20.600  37.290  31.350  1.00  0.00            
ATOM    135  C7  GE8     2      21.140  36.150  31.930  1.00  0.00            
ATOM    136  O3  GE8     2      21.820  36.330  33.020  1.00  0.00            
ATOM    137  C8  GE8     2      20.790  34.830  31.440  1.00  0.00            
ATOM    138  C9  GE8     2      19.810  34.690  30.390  1.00  0.00            
ATOM    139  O4  GE8     2      17.140  36.550  28.980  1.00  0.00            
ATOM    140  C10 GE8     2      16.010  36.330  28.190  1.00  0.00            
ATOM    141  C11 GE8     2      15.010  37.290  28.300  1.00  0.00            
ATOM    142  C12 GE8     2      13.840  37.060  27.610  1.00  0.00            
ATOM    143  O5  GE8     2      12.710  37.730  27.850  1.00  0.00            
ATOM    144  C13 GE8     2      13.820  36.070  26.660  1.00  0.00            
ATOM    145  C14 GE8     2      14.910  35.210  26.450  1.00  0.00            
ATOM    146  O6  GE8     2      14.760  34.430  25.350  1.00  0.00            
ATOM    147  C15 GE8     2      15.990  35.350  27.190  1.00  0.00            
ATOM    148  H1  GE8     2      19.250  33.210  26.940  1.00  0.00            
ATOM    149  H2  GE8     2      19.260  37.990  29.770  1.00  0.00            
ATOM    150  H3  GE8     2      20.750  38.300  31.710  1.00  0.00            
ATOM    151  H4  GE8     2      22.160  37.240  33.020  1.00  0.00            
ATOM    152  H5  GE8     2      21.110  34.010  32.080  1.00  0.00            
ATOM    153  H6  GE8     2      19.420  33.700  30.130  1.00  0.00            
ATOM    154  H7  GE8     2      15.160  38.110  28.990  1.00  0.00            
ATOM    155  H8  GE8     2      13.060  38.390  28.480  1.00  0.00            
ATOM    156  H9  GE8     2      12.880  35.900  26.140  1.00  0.00            
ATOM    157  H10 GE8     2      15.640  34.030  25.330  1.00  0.00            
TER
ENDMDL
MODEL        1
ATOM      1  H1  ACD     1      29.260  15.760  36.190  1.00  0.00            
ATOM      2  O1  ACD     1      28.370  15.940  35.880  1.00  0.00            
ATOM      3  C1  ACD     1      27.730  14.720  35.600  1.00  0.00            
ATOM      4  H2  ACD     1      26.980  14.950  34.830  1.00  0.00            
ATOM      5  H3  ACD     1      27.140  14.350  36.460  1.00  0.00            
ATOM      6  C2  ACD     1      28.690  13.640  35.170  1.00  0.00            
ATOM      7  H4  ACD     1      29.120  13.980  34.220  1.00  0.00            
ATOM      8  O2  ACD     1      29.810  13.550  36.140  1.00  0.00            
ATOM      9  C3  ACD     1      30.780  12.600  35.800  1.00  0.00            
ATOM     10  H5  ACD     1      31.540  12.610  36.590  1.00  0.00            
ATOM     11  O3  ACD     1      31.280  12.830  34.520  1.00  0.00            
ATOM     12  C4  ACD     1      32.680  13.100  34.360  1.00  0.00            
ATOM     13  H6  ACD     1      33.320  12.660  35.130  1.00  0.00            
ATOM     14  C5  ACD     1      33.120  12.520  33.010  1.00  0.00            
ATOM     15  H7  ACD     1      32.370  12.700  32.230  1.00  0.00            
ATOM     16  O4  ACD     1      33.340  11.110  33.190  1.00  0.00            
ATOM     17  H8  ACD     1      33.570  10.580  32.410  1.00  0.00            
ATOM     18  C6  ACD     1      34.440  13.230  32.570  1.00  0.00            
ATOM     19  H9  ACD     1      35.240  12.990  33.280  1.00  0.00            
ATOM     20  O5  ACD     1      34.940  12.710  31.260  1.00  0.00            
ATOM     21  H10 ACD     1      35.130  11.780  31.440  1.00  0.00            
ATOM     22  C7  ACD     1      34.090  14.700  32.360  1.00  0.00            
ATOM     23  H11 ACD     1      34.910  15.290  31.940  1.00  0.00            
ATOM     24  O6  ACD     1      33.740  15.340  33.580  1.00  0.00            
ATOM     25  C8  ACD     1      32.760  14.670  34.400  1.00  0.00            
ATOM     26  H12 ACD     1      31.770  15.120  34.240  1.00  0.00            
ATOM     27  C9  ACD     1      33.170  15.210  35.750  1.00  0.00            
ATOM     28  H13 ACD     1      32.840  16.240  35.970  1.00  0.00            
ATOM     29  H14 ACD     1      32.690  14.560  36.490  1.00  0.00            
ATOM     30  O7  ACD     1      34.560  15.140  36.040  1.00  0.00            
ATOM     31  H15 ACD     1      34.930  15.640  35.300  1.00  0.00            
ATOM     32  O8  ACD     1      32.940  14.850  31.490  1.00  0.00            
ATOM     33  C10 ACD     1      33.060  14.990  30.070  1.00  0.00            
ATOM     34  H16 ACD     1      34.110  14.970  29.740  1.00  0.00            
ATOM     35  C11 ACD     1      32.240  13.870  29.360  1.00  0.00            
ATOM     36  H17 ACD     1      31.270  13.840  29.860  1.00  0.00            
ATOM     37  O9  ACD     1      32.920  12.600  29.470  1.00  0.00            
ATOM     38  H18 ACD     1      33.570  12.810  30.150  1.00  0.00            
ATOM     39  C12 ACD     1      32.010  14.220  27.910  1.00  0.00            
ATOM     40  H19 ACD     1      32.930  14.200  27.300  1.00  0.00            
ATOM     41  O10 ACD     1      31.040  13.310  27.330  1.00  0.00            
ATOM     42  H20 ACD     1      31.270  12.460  27.710  1.00  0.00            
ATOM     43  C13 ACD     1      31.430  15.620  27.840  1.00  0.00            
ATOM     44  H21 ACD     1      31.410  15.840  26.770  1.00  0.00            
ATOM     45  O11 ACD     1      32.170  16.640  28.510  1.00  0.00            
ATOM     46  C14 ACD     1      32.440  16.360  29.830  1.00  0.00            
ATOM     47  H22 ACD     1      31.440  16.500  30.270  1.00  0.00            
ATOM     48  C15 ACD     1      33.200  17.510  30.410  1.00  0.00            
ATOM     49  H23 ACD     1      33.660  17.190  31.350  1.00  0.00            
ATOM     50  H24 ACD     1      34.040  17.840  29.780  1.00  0.00            
ATOM     51  O12 ACD     1      32.360  18.630  30.640  1.00  0.00            
ATOM     52  H25 ACD     1      31.770  18.470  31.380  1.00  0.00            
ATOM     53  O13 ACD     1      30.040  15.590  28.250  1.00  0.00            
ATOM     54  C16 ACD     1      29.120  16.330  27.480  1.00  0.00            
ATOM     55  H26 ACD     1      29.660  17.140  26.980  1.00  0.00            
ATOM     56  C17 ACD     1      28.390  15.320  26.510  1.00  0.00            
ATOM     57  H27 ACD     1      28.060  14.430  27.050  1.00  0.00            
ATOM     58  O14 ACD     1      29.350  14.890  25.530  1.00  0.00            
ATOM     59  H28 ACD     1      30.040  14.400  26.000  1.00  0.00            
ATOM     60  C18 ACD     1      27.180  16.010  25.990  1.00  0.00            
ATOM     61  H29 ACD     1      27.560  16.820  25.360  1.00  0.00            
ATOM     62  O15 ACD     1      26.340  15.120  25.250  1.00  0.00            
ATOM     63  H30 ACD     1      26.950  14.770  24.590  1.00  0.00            
ATOM     64  C19 ACD     1      26.350  16.580  27.150  1.00  0.00            
ATOM     65  H31 ACD     1      25.550  17.160  26.690  1.00  0.00            
ATOM     66  O16 ACD     1      27.100  17.480  27.870  1.00  0.00            
ATOM     67  C20 ACD     1      28.220  16.960  28.540  1.00  0.00            
ATOM     68  H32 ACD     1      27.950  16.260  29.340  1.00  0.00            
ATOM     69  C21 ACD     1      29.010  18.000  29.280  1.00  0.00            
ATOM     70  H33 ACD     1      29.920  17.580  29.750  1.00  0.00            
ATOM     71  H34 ACD     1      29.420  18.750  28.590  1.00  0.00            
ATOM     72  O17 ACD     1      28.300  18.630  30.380  1.00  0.00            
ATOM     73  H35 ACD     1      27.770  19.350  30.050  1.00  0.00            
ATOM     74  O18 ACD     1      25.860  15.550  28.050  1.00  0.00            
ATOM     75  C22 ACD     1      24.410  15.510  28.400  1.00  0.00            
ATOM     76  H36 ACD     1      23.900  16.040  27.580  1.00  0.00            
ATOM     77  C23 ACD     1      24.030  14.020  28.350  1.00  0.00            
ATOM     78  H37 ACD     1      24.840  13.490  28.860  1.00  0.00            
ATOM     79  O19 ACD     1      24.110  13.440  27.020  1.00  0.00            
ATOM     80  H38 ACD     1      25.030  13.530  26.740  1.00  0.00            
ATOM     81  C24 ACD     1      22.800  13.710  29.240  1.00  0.00            
ATOM     82  H39 ACD     1      21.900  14.180  28.830  1.00  0.00            
ATOM     83  O20 ACD     1      22.550  12.330  29.520  1.00  0.00            
ATOM     84  H40 ACD     1      23.240  12.010  30.100  1.00  0.00            
ATOM     85  C25 ACD     1      22.910  14.370  30.580  1.00  0.00            
ATOM     86  H41 ACD     1      21.980  14.080  31.080  1.00  0.00            
ATOM     87  O21 ACD     1      22.950  15.750  30.350  1.00  0.00            
ATOM     88  C26 ACD     1      24.180  16.160  29.720  1.00  0.00            
ATOM     89  H42 ACD     1      24.970  15.900  30.430  1.00  0.00            
ATOM     90  C27 ACD     1      24.060  17.700  29.540  1.00  0.00            
ATOM     91  H43 ACD     1      23.810  18.050  30.550  1.00  0.00            
ATOM     92  H44 ACD     1      25.060  18.070  29.270  1.00  0.00            
ATOM     93  O22 ACD     1      23.060  17.970  28.550  1.00  0.00            
ATOM     94  H45 ACD     1      22.270  18.110  29.080  1.00  0.00            
ATOM     95  O23 ACD     1      24.070  13.990  31.300  1.00  0.00            
ATOM     96  C28 ACD     1      24.050  12.970  32.380  1.00  0.00            
ATOM     97  H46 ACD     1      23.040  12.540  32.340  1.00  0.00            
ATOM     98  C29 ACD     1      24.480  13.660  33.750  1.00  0.00            
ATOM     99  H47 ACD     1      25.330  14.330  33.540  1.00  0.00            
ATOM    100  O24 ACD     1      24.880  12.640  34.700  1.00  0.00            
ATOM    101  C30 ACD     1      23.280  14.470  34.300  1.00  0.00            
ATOM    102  H48 ACD     1      23.610  14.850  35.270  1.00  0.00            
ATOM    103  H49 ACD     1      23.190  15.400  33.730  1.00  0.00            
ATOM    104  O25 ACD     1      22.070  13.770  34.470  1.00  0.00            
ATOM    105  H50 ACD     1      21.500  14.400  34.910  1.00  0.00            
ATOM    106  C31 ACD     1      25.020  11.870  31.950  1.00  0.00            
ATOM    107  H51 ACD     1      25.970  12.330  31.660  1.00  0.00            
ATOM    108  O26 ACD     1      24.510  11.130  30.870  1.00  0.00            
ATOM    109  H52 ACD     1      24.930  10.270  30.770  1.00  0.00            
ATOM    110  C32 ACD     1      25.290  10.960  33.100  1.00  0.00            
ATOM    111  H53 ACD     1      24.360  10.560  33.520  1.00  0.00            
ATOM    112  O27 ACD     1      26.220   9.920  32.770  1.00  0.00            
ATOM    113  H54 ACD     1      26.840   9.960  33.510  1.00  0.00            
ATOM    114  C33 ACD     1      25.850  11.700  34.250  1.00  0.00            
ATOM    115  H55 ACD     1      25.890  11.030  35.120  1.00  0.00            
ATOM    116  O28 ACD     1      27.080  12.280  33.980  1.00  0.00            
ATOM    117  C34 ACD     1      28.000  12.270  35.070  1.00  0.00            
ATOM    118  H56 ACD     1      27.480  12.040  36.020  1.00  0.00            
ATOM    119  C35 ACD     1      29.020  11.190  34.820  1.00  0.00            
ATOM    120  H57 ACD     1      29.530  11.310  33.860  1.00  0.00            
ATOM    121  O29 ACD     1      28.270   9.940  34.910  1.00  0.00            
ATOM    122  H58 ACD     1      28.870   9.200  34.730  1.00  0.00            
ATOM    123  C36 ACD     1      30.140  11.210  35.780  1.00  0.00            
ATOM    124  H59 ACD     1      29.780  11.010  36.800  1.00  0.00            
ATOM    125  O30 ACD     1      31.140  10.180  35.570  1.00  0.00            
ATOM    126  H60 ACD     1      31.830  10.300  36.220  1.00  0.00            
ATOM    127  O1  GE8     2      27.490  10.390  28.180  1.00  0.00            
ATOM    128  C1  GE8     2      28.170  10.910  29.060  1.00  0.00            
ATOM    129  C2  GE8     2      28.040  12.290  29.530  1.00  0.00            
ATOM    130  O2  GE8     2      27.160  13.030  28.870  1.00  0.00            
ATOM    131  C3  GE8     2      28.810  12.650  30.650  1.00  0.00            
ATOM    132  C4  GE8     2      28.700  13.980  31.230  1.00  0.00            
ATOM    133  C5  GE8     2      27.470  14.690  31.140  1.00  0.00            
ATOM    134  C6  GE8     2      27.240  15.940  31.790  1.00  0.00            
ATOM    135  C7  GE8     2      28.210  16.530  32.460  1.00  0.00            
ATOM    136  O3  GE8     2      27.980  17.680  33.070  1.00  0.00            
ATOM    137  C8  GE8     2      29.410  15.870  32.580  1.00  0.00            
ATOM    138  C9  GE8     2      29.700  14.620  32.010  1.00  0.00            
ATOM    139  O4  GE8     2      29.760  11.830  31.260  1.00  0.00            
ATOM    140  C10 GE8     2      29.760  10.560  30.900  1.00  0.00            
ATOM    141  C11 GE8     2      30.620   9.820  31.630  1.00  0.00            
ATOM    142  C12 GE8     2      30.730   8.480  31.410  1.00  0.00            
ATOM    143  O5  GE8     2      31.600   7.720  32.110  1.00  0.00            
ATOM    144  C13 GE8     2      29.990   7.880  30.410  1.00  0.00            
ATOM    145  C14 GE8     2      29.320   8.700  29.530  1.00  0.00            
ATOM    146  O6  GE8     2      28.590   8.060  28.550  1.00  0.00            
ATOM    147  C15 GE8     2      29.120  10.050  29.830  1.00  0.00            
ATOM    148  H1  GE8     2      27.210  13.950  29.190  1.00  0.00            
ATOM    149  H2  GE8     2      26.650  14.350  30.520  1.00  0.00            
ATOM    150  H3  GE8     2      26.290  16.460  31.760  1.00  0.00            
ATOM    151  H4  GE8     2      27.040  17.860  33.200  1.00  0.00            
ATOM    152  H5  GE8     2      30.240  16.420  33.020  1.00  0.00            
ATOM    153  H6  GE8     2      30.700  14.260  32.240  1.00  0.00            
ATOM    154  H7  GE8     2      31.060  10.300  32.510  1.00  0.00            
ATOM    155  H8  GE8     2      32.020   7.250  31.370  1.00  0.00            
ATOM    156  H9  GE8     2      30.070   6.810  30.250  1.00  0.00            
ATOM    157  H10 GE8     2      28.230   8.810  28.050  1.00  0.00            
TER
ENDMDL
MODEL        1
ATOM      1  H1  ACD     1      11.880  15.700  27.120  1.00  0.00            
ATOM      2  O1  ACD     1      10.940  15.800  26.920  1.00  0.00            
ATOM      3  C1  ACD     1      10.220  14.520  27.140  1.00  0.00            
ATOM      4  H2  ACD     1       9.190  14.780  26.880  1.00  0.00            
ATOM      5  H3  ACD     1      10.280  14.210  28.190  1.00  0.00            
ATOM      6  C2  ACD     1      10.630  13.330  26.330  1.00  0.00            
ATOM      7  H4  ACD     1      10.470  13.620  25.280  1.00  0.00            
ATOM      8  O2  ACD     1      12.020  12.980  26.530  1.00  0.00            
ATOM      9  C3  ACD     1      12.570  12.000  25.730  1.00  0.00            
ATOM     10  H5  ACD     1      13.620  11.870  25.990  1.00  0.00            
ATOM     11  O3  ACD     1      12.330  12.390  24.380  1.00  0.00            
ATOM     12  C4  ACD     1      13.440  12.860  23.700  1.00  0.00            
ATOM     13  H6  ACD     1      14.170  13.270  24.410  1.00  0.00            
ATOM     14  C5  ACD     1      14.010  11.750  22.860  1.00  0.00            
ATOM     15  H7  ACD     1      13.200  11.310  22.270  1.00  0.00            
ATOM     16  O4  ACD     1      14.540  10.690  23.650  1.00  0.00            
ATOM     17  H8  ACD     1      13.830  10.190  24.060  1.00  0.00            
ATOM     18  C6  ACD     1      14.950  12.260  21.820  1.00  0.00            
ATOM     19  H9  ACD     1      15.740  12.870  22.260  1.00  0.00            
ATOM     20  O5  ACD     1      15.550  11.210  21.070  1.00  0.00            
ATOM     21  H10 ACD     1      16.140  10.840  21.730  1.00  0.00            
ATOM     22  C7  ACD     1      14.170  13.190  20.900  1.00  0.00            
ATOM     23  H11 ACD     1      14.970  13.590  20.260  1.00  0.00            
ATOM     24  O6  ACD     1      13.680  14.310  21.660  1.00  0.00            
ATOM     25  C8  ACD     1      12.870  14.000  22.880  1.00  0.00            
ATOM     26  H12 ACD     1      11.830  13.700  22.660  1.00  0.00            
ATOM     27  C9  ACD     1      12.760  15.240  23.690  1.00  0.00            
ATOM     28  H13 ACD     1      12.130  15.900  23.080  1.00  0.00            
ATOM     29  H14 ACD     1      12.280  14.920  24.630  1.00  0.00            
ATOM     30  O7  ACD     1      14.070  15.840  23.830  1.00  0.00            
ATOM     31  H15 ACD     1      14.150  16.270  24.690  1.00  0.00            
ATOM     32  O8  ACD     1      13.180  12.640  20.060  1.00  0.00            
ATOM     33  C10 ACD     1      12.900  12.970  18.770  1.00  0.00            
ATOM     34  H16 ACD     1      13.820  13.030  18.160  1.00  0.00            
ATOM     35  C11 ACD     1      11.970  11.880  18.180  1.00  0.00            
ATOM     36  H17 ACD     1      11.140  11.700  18.880  1.00  0.00            
ATOM     37  O9  ACD     1      12.660  10.690  17.940  1.00  0.00            
ATOM     38  H18 ACD     1      12.160  10.230  17.260  1.00  0.00            
ATOM     39  C12 ACD     1      11.320  12.260  16.880  1.00  0.00            
ATOM     40  H19 ACD     1      12.050  12.600  16.130  1.00  0.00            
ATOM     41  O10 ACD     1      10.350  11.230  16.460  1.00  0.00            
ATOM     42  H20 ACD     1       9.590  11.270  17.050  1.00  0.00            
ATOM     43  C13 ACD     1      10.520  13.560  17.200  1.00  0.00            
ATOM     44  H21 ACD     1       9.950  13.830  16.310  1.00  0.00            
ATOM     45  O11 ACD     1      11.470  14.600  17.510  1.00  0.00            
ATOM     46  C14 ACD     1      12.250  14.390  18.740  1.00  0.00            
ATOM     47  H22 ACD     1      11.620  14.480  19.640  1.00  0.00            
ATOM     48  C15 ACD     1      13.220  15.580  18.610  1.00  0.00            
ATOM     49  H23 ACD     1      12.650  16.510  18.480  1.00  0.00            
ATOM     50  H24 ACD     1      13.980  15.680  19.400  1.00  0.00            
ATOM     51  O12 ACD     1      13.980  15.410  17.380  1.00  0.00            
ATOM     52  H25 ACD     1      13.300  15.220  16.740  1.00  0.00            
ATOM     53  O13 ACD     1       9.600  13.410  18.250  1.00  0.00            
ATOM     54  C16 ACD     1       8.200  13.410  17.960  1.00  0.00            
ATOM     55  H26 ACD     1       8.000  13.380  16.880  1.00  0.00            
ATOM     56  C17 ACD     1       7.600  12.170  18.550  1.00  0.00            
ATOM     57  H27 ACD     1       7.930  12.030  19.590  1.00  0.00            
ATOM     58  O14 ACD     1       8.110  11.020  17.770  1.00  0.00            
ATOM     59  H28 ACD     1       7.550  10.280  18.000  1.00  0.00            
ATOM     60  C18 ACD     1       6.060  12.240  18.480  1.00  0.00            
ATOM     61  H29 ACD     1       5.730  12.270  17.430  1.00  0.00            
ATOM     62  O15 ACD     1       5.380  11.180  19.150  1.00  0.00            
ATOM     63  H30 ACD     1       5.770  10.340  18.910  1.00  0.00            
ATOM     64  C19 ACD     1       5.420  13.510  19.090  1.00  0.00            
ATOM     65  H31 ACD     1       4.330  13.430  19.010  1.00  0.00            
ATOM     66  O16 ACD     1       6.000  14.650  18.380  1.00  0.00            
ATOM     67  C20 ACD     1       7.460  14.740  18.430  1.00  0.00            
ATOM     68  H32 ACD     1       7.810  14.930  19.450  1.00  0.00            
ATOM     69  C21 ACD     1       7.990  15.840  17.620  1.00  0.00            
ATOM     70  H33 ACD     1       7.630  16.830  17.940  1.00  0.00            
ATOM     71  H34 ACD     1       9.070  15.840  17.800  1.00  0.00            
ATOM     72  O17 ACD     1       7.710  15.700  16.240  1.00  0.00            
ATOM     73  H35 ACD     1       8.150  16.290  15.620  1.00  0.00            
ATOM     74  O18 ACD     1       5.670  13.650  20.480  1.00  0.00            
ATOM     75  C22 ACD     1       4.520  14.120  21.230  1.00  0.00            
ATOM     76  H36 ACD     1       3.680  14.510  20.650  1.00  0.00            
ATOM     77  C23 ACD     1       3.940  12.880  21.900  1.00  0.00            
ATOM     78  H37 ACD     1       4.770  12.290  22.320  1.00  0.00            
ATOM     79  O19 ACD     1       3.270  12.130  20.940  1.00  0.00            
ATOM     80  H38 ACD     1       3.920  11.720  20.370  1.00  0.00            
ATOM     81  C24 ACD     1       3.100  13.180  23.210  1.00  0.00            
ATOM     82  H39 ACD     1       2.200  13.690  22.860  1.00  0.00            
ATOM     83  O20 ACD     1       2.760  12.040  23.990  1.00  0.00            
ATOM     84  H40 ACD     1       2.240  11.570  23.330  1.00  0.00            
ATOM     85  C25 ACD     1       3.900  14.120  24.130  1.00  0.00            
ATOM     86  H41 ACD     1       3.350  14.320  25.050  1.00  0.00            
ATOM     87  O21 ACD     1       4.110  15.310  23.330  1.00  0.00            
ATOM     88  C26 ACD     1       5.020  15.250  22.160  1.00  0.00            
ATOM     89  H42 ACD     1       6.040  15.020  22.490  1.00  0.00            
ATOM     90  C27 ACD     1       5.000  16.600  21.470  1.00  0.00            
ATOM     91  H43 ACD     1       5.390  16.480  20.450  1.00  0.00            
ATOM     92  H44 ACD     1       3.970  16.980  21.370  1.00  0.00            
ATOM     93  O22 ACD     1       5.760  17.530  22.190  1.00  0.00            
ATOM     94  H45 ACD     1       6.680  17.250  22.210  1.00  0.00            
ATOM     95  O23 ACD     1       5.170  13.540  24.480  1.00  0.00            
ATOM     96  C28 ACD     1       5.320  13.030  25.830  1.00  0.00            
ATOM     97  H46 ACD     1       4.430  13.070  26.460  1.00  0.00            
ATOM     98  C29 ACD     1       6.310  13.950  26.560  1.00  0.00            
ATOM     99  H47 ACD     1       7.100  14.310  25.880  1.00  0.00            
ATOM    100  O24 ACD     1       6.820  13.220  27.690  1.00  0.00            
ATOM    101  C30 ACD     1       5.530  15.150  27.040  1.00  0.00            
ATOM    102  H48 ACD     1       4.810  15.450  26.280  1.00  0.00            
ATOM    103  H49 ACD     1       4.960  14.860  27.940  1.00  0.00            
ATOM    104  O25 ACD     1       6.410  16.240  27.350  1.00  0.00            
ATOM    105  H50 ACD     1       6.140  16.550  28.220  1.00  0.00            
ATOM    106  C31 ACD     1       5.770  11.540  25.680  1.00  0.00            
ATOM    107  H51 ACD     1       6.550  11.530  24.910  1.00  0.00            
ATOM    108  O26 ACD     1       4.700  10.700  25.310  1.00  0.00            
ATOM    109  H52 ACD     1       3.990  11.160  24.860  1.00  0.00            
ATOM    110  C32 ACD     1       6.400  11.010  26.940  1.00  0.00            
ATOM    111  H53 ACD     1       5.600  11.010  27.690  1.00  0.00            
ATOM    112  O27 ACD     1       7.070   9.810  26.740  1.00  0.00            
ATOM    113  H54 ACD     1       6.510   9.390  26.080  1.00  0.00            
ATOM    114  C33 ACD     1       7.460  12.000  27.360  1.00  0.00            
ATOM    115  H55 ACD     1       7.840  11.550  28.280  1.00  0.00            
ATOM    116  O28 ACD     1       8.460  12.140  26.350  1.00  0.00            
ATOM    117  C34 ACD     1       9.830  12.040  26.620  1.00  0.00            
ATOM    118  H56 ACD     1       9.840  11.890  27.710  1.00  0.00            
ATOM    119  C35 ACD     1      10.350  10.810  25.890  1.00  0.00            
ATOM    120  H57 ACD     1      10.130  10.980  24.830  1.00  0.00            
ATOM    121  O29 ACD     1       9.740   9.600  26.410  1.00  0.00            
ATOM    122  H58 ACD     1       8.870   9.860  26.710  1.00  0.00            
ATOM    123  C36 ACD     1      11.880  10.690  26.040  1.00  0.00            
ATOM    124  H59 ACD     1      12.230  10.610  27.080  1.00  0.00            
ATOM    125  O30 ACD     1      12.350   9.680  25.110  1.00  0.00            
ATOM    126  H60 ACD     1      11.720   8.960  25.140  1.00  0.00            
ATOM    127  O1  GE8     2       9.960   8.180  21.870  1.00  0.00            
ATOM    128  C1  GE8     2       9.070   8.960  21.780  1.00  0.00            
ATOM    129  C2  GE8     2       9.340  10.410  21.860  1.00  0.00            
ATOM    130  O2  GE8     2      10.630  10.730  21.830  1.00  0.00            
ATOM    131  C3  GE8     2       8.320  11.350  21.980  1.00  0.00            
ATOM    132  C4  GE8     2       8.650  12.740  22.300  1.00  0.00            
ATOM    133  C5  GE8     2       8.240  13.440  23.470  1.00  0.00            
ATOM    134  C6  GE8     2       8.570  14.820  23.590  1.00  0.00            
ATOM    135  C7  GE8     2       9.070  15.510  22.530  1.00  0.00            
ATOM    136  O3  GE8     2       9.040  16.840  22.600  1.00  0.00            
ATOM    137  C8  GE8     2       9.480  14.820  21.370  1.00  0.00            
ATOM    138  C9  GE8     2       9.430  13.460  21.350  1.00  0.00            
ATOM    139  O4  GE8     2       7.020  11.030  22.080  1.00  0.00            
ATOM    140  C10 GE8     2       6.730   9.700  21.960  1.00  0.00            
ATOM    141  C11 GE8     2       5.390   9.280  22.040  1.00  0.00            
ATOM    142  C12 GE8     2       4.990   7.970  21.900  1.00  0.00            
ATOM    143  O5  GE8     2       3.730   7.760  21.950  1.00  0.00            
ATOM    144  C13 GE8     2       5.900   6.970  21.760  1.00  0.00            
ATOM    145  C14 GE8     2       7.220   7.370  21.550  1.00  0.00            
ATOM    146  O6  GE8     2       8.110   6.400  21.320  1.00  0.00            
ATOM    147  C15 GE8     2       7.650   8.680  21.750  1.00  0.00            
ATOM    148  H1  GE8     2      11.160   9.930  21.640  1.00  0.00            
ATOM    149  H2  GE8     2       7.750  12.900  24.280  1.00  0.00            
ATOM    150  H3  GE8     2       8.250  15.390  24.450  1.00  0.00            
ATOM    151  H4  GE8     2       8.990  17.110  21.660  1.00  0.00            
ATOM    152  H5  GE8     2       9.850  15.360  20.500  1.00  0.00            
ATOM    153  H6  GE8     2       9.900  12.970  20.510  1.00  0.00            
ATOM    154  H7  GE8     2       4.680  10.110  22.080  1.00  0.00            
ATOM    155  H8  GE8     2       3.540   6.850  21.670  1.00  0.00            
ATOM    156  H9  GE8     2       5.560   5.960  21.580  1.00  0.00            
ATOM    157  H10 GE8     2       7.560   5.600  21.270  1.00  0.00            
TER
ENDMDL
MODEL        1
ATOM      1  H1  ACD     1      20.270  14.130  23.660  1.00  0.00            
ATOM      2  O1  ACD     1      19.490  14.600  23.990  1.00  0.00            
ATOM      3  C1  ACD     1      19.740  15.960  24.440  1.00  0.00            
ATOM      4  H2  ACD     1      20.510  16.470  23.840  1.00  0.00            
ATOM      5  H3  ACD     1      19.960  15.990  25.510  1.00  0.00            
ATOM      6  C2  ACD     1      18.440  16.700  24.090  1.00  0.00            
ATOM      7  H4  ACD     1      18.450  17.710  24.540  1.00  0.00            
ATOM      8  O2  ACD     1      18.390  16.940  22.640  1.00  0.00            
ATOM      9  C3  ACD     1      17.280  17.700  22.230  1.00  0.00            
ATOM     10  H5  ACD     1      17.390  17.760  21.140  1.00  0.00            
ATOM     11  O3  ACD     1      17.230  18.960  22.790  1.00  0.00            
ATOM     12  C4  ACD     1      17.820  20.140  22.320  1.00  0.00            
ATOM     13  H6  ACD     1      17.950  20.180  21.230  1.00  0.00            
ATOM     14  C5  ACD     1      16.800  21.260  22.600  1.00  0.00            
ATOM     15  H7  ACD     1      16.500  21.150  23.650  1.00  0.00            
ATOM     16  O4  ACD     1      15.680  20.910  21.730  1.00  0.00            
ATOM     17  H8  ACD     1      15.220  21.670  21.370  1.00  0.00            
ATOM     18  C6  ACD     1      17.320  22.740  22.580  1.00  0.00            
ATOM     19  H9  ACD     1      17.700  23.020  21.590  1.00  0.00            
ATOM     20  O5  ACD     1      16.410  23.690  23.030  1.00  0.00            
ATOM     21  H10 ACD     1      16.870  24.530  22.960  1.00  0.00            
ATOM     22  C7  ACD     1      18.580  22.730  23.470  1.00  0.00            
ATOM     23  H11 ACD     1      18.970  23.750  23.560  1.00  0.00            
ATOM     24  O6  ACD     1      19.530  21.810  22.990  1.00  0.00            
ATOM     25  C8  ACD     1      19.250  20.390  22.910  1.00  0.00            
ATOM     26  H12 ACD     1      19.260  19.920  23.900  1.00  0.00            
ATOM     27  C9  ACD     1      20.390  19.780  22.010  1.00  0.00            
ATOM     28  H13 ACD     1      21.400  19.810  22.440  1.00  0.00            
ATOM     29  H14 ACD     1      20.180  18.700  22.000  1.00  0.00            
ATOM     30  O7  ACD     1      20.290  20.320  20.700  1.00  0.00            
ATOM     31  H15 ACD     1      20.970  19.970  20.120  1.00  0.00            
ATOM     32  O8  ACD     1      18.230  22.280  24.810  1.00  0.00            
ATOM     33  C10 ACD     1      18.140  23.260  25.900  1.00  0.00            
ATOM     34  H16 ACD     1      18.070  24.300  25.560  1.00  0.00            
ATOM     35  C11 ACD     1      16.950  22.830  26.670  1.00  0.00            
ATOM     36  H17 ACD     1      17.140  21.800  26.970  1.00  0.00            
ATOM     37  O9  ACD     1      15.800  23.160  25.870  1.00  0.00            
ATOM     38  H18 ACD     1      16.000  23.190  24.930  1.00  0.00            
ATOM     39  C12 ACD     1      16.830  23.620  27.950  1.00  0.00            
ATOM     40  H19 ACD     1      16.660  24.690  27.770  1.00  0.00            
ATOM     41  O10 ACD     1      15.730  23.160  28.760  1.00  0.00            
ATOM     42  H20 ACD     1      16.040  22.370  29.210  1.00  0.00            
ATOM     43  C13 ACD     1      18.120  23.430  28.750  1.00  0.00            
ATOM     44  H21 ACD     1      17.990  24.170  29.550  1.00  0.00            
ATOM     45  O11 ACD     1      19.270  23.850  27.980  1.00  0.00            
ATOM     46  C14 ACD     1      19.370  23.170  26.710  1.00  0.00            
ATOM     47  H22 ACD     1      19.520  22.090  26.850  1.00  0.00            
ATOM     48  C15 ACD     1      20.570  23.700  26.000  1.00  0.00            
ATOM     49  H23 ACD     1      21.490  23.480  26.570  1.00  0.00            
ATOM     50  H24 ACD     1      20.680  23.030  25.140  1.00  0.00            
ATOM     51  O12 ACD     1      20.410  25.110  25.650  1.00  0.00            
ATOM     52  H25 ACD     1      20.470  25.310  24.710  1.00  0.00            
ATOM     53  O13 ACD     1      18.180  22.090  29.230  1.00  0.00            
ATOM     54  C16 ACD     1      18.840  21.960  30.520  1.00  0.00            
ATOM     55  H26 ACD     1      19.430  22.880  30.690  1.00  0.00            
ATOM     56  C17 ACD     1      17.770  21.810  31.630  1.00  0.00            
ATOM     57  H27 ACD     1      17.150  20.940  31.360  1.00  0.00            
ATOM     58  O14 ACD     1      17.060  23.050  31.750  1.00  0.00            
ATOM     59  H28 ACD     1      17.660  23.710  32.110  1.00  0.00            
ATOM     60  C18 ACD     1      18.410  21.340  32.990  1.00  0.00            
ATOM     61  H29 ACD     1      19.040  22.140  33.400  1.00  0.00            
ATOM     62  O15 ACD     1      17.370  20.970  33.920  1.00  0.00            
ATOM     63  H30 ACD     1      17.170  21.820  34.330  1.00  0.00            
ATOM     64  C19 ACD     1      19.330  20.140  32.820  1.00  0.00            
ATOM     65  H31 ACD     1      19.790  19.800  33.750  1.00  0.00            
ATOM     66  O16 ACD     1      20.320  20.450  31.840  1.00  0.00            
ATOM     67  C20 ACD     1      19.780  20.750  30.530  1.00  0.00            
ATOM     68  H32 ACD     1      19.200  19.880  30.190  1.00  0.00            
ATOM     69  C21 ACD     1      21.030  20.940  29.670  1.00  0.00            
ATOM     70  H33 ACD     1      21.570  19.990  29.660  1.00  0.00            
ATOM     71  H34 ACD     1      20.670  20.960  28.640  1.00  0.00            
ATOM     72  O17 ACD     1      21.750  22.090  30.030  1.00  0.00            
ATOM     73  H35 ACD     1      21.820  22.130  30.990  1.00  0.00            
ATOM     74  O18 ACD     1      18.480  19.030  32.350  1.00  0.00            
ATOM     75  C22 ACD     1      18.830  17.680  32.670  1.00  0.00            
ATOM     76  H36 ACD     1      19.080  17.550  33.730  1.00  0.00            
ATOM     77  C23 ACD     1      17.460  17.010  32.450  1.00  0.00            
ATOM     78  H37 ACD     1      17.250  17.270  31.400  1.00  0.00            
ATOM     79  O19 ACD     1      16.470  17.500  33.370  1.00  0.00            
ATOM     80  H38 ACD     1      16.190  18.350  33.040  1.00  0.00            
ATOM     81  C24 ACD     1      17.580  15.530  32.540  1.00  0.00            
ATOM     82  H39 ACD     1      17.990  15.280  33.530  1.00  0.00            
ATOM     83  O20 ACD     1      16.370  14.830  32.390  1.00  0.00            
ATOM     84  H40 ACD     1      16.060  15.030  31.500  1.00  0.00            
ATOM     85  C25 ACD     1      18.530  15.080  31.450  1.00  0.00            
ATOM     86  H41 ACD     1      18.570  13.990  31.370  1.00  0.00            
ATOM     87  O21 ACD     1      19.770  15.560  31.660  1.00  0.00            
ATOM     88  C26 ACD     1      19.900  17.020  31.750  1.00  0.00            
ATOM     89  H42 ACD     1      19.790  17.420  30.740  1.00  0.00            
ATOM     90  C27 ACD     1      21.260  17.350  32.250  1.00  0.00            
ATOM     91  H43 ACD     1      21.500  18.370  31.920  1.00  0.00            
ATOM     92  H44 ACD     1      21.380  17.220  33.330  1.00  0.00            
ATOM     93  O22 ACD     1      22.310  16.600  31.610  1.00  0.00            
ATOM     94  H45 ACD     1      23.110  17.070  31.850  1.00  0.00            
ATOM     95  O23 ACD     1      18.110  15.520  30.200  1.00  0.00            
ATOM     96  C28 ACD     1      17.400  14.660  29.280  1.00  0.00            
ATOM     97  H46 ACD     1      17.070  13.730  29.760  1.00  0.00            
ATOM     98  C29 ACD     1      18.300  14.440  28.040  1.00  0.00            
ATOM     99  H47 ACD     1      18.690  15.390  27.670  1.00  0.00            
ATOM    100  O24 ACD     1      17.550  13.850  27.070  1.00  0.00            
ATOM    101  C30 ACD     1      19.490  13.510  28.260  1.00  0.00            
ATOM    102  H48 ACD     1      20.090  13.930  29.070  1.00  0.00            
ATOM    103  H49 ACD     1      19.270  12.460  28.480  1.00  0.00            
ATOM    104  O25 ACD     1      20.250  13.540  27.100  1.00  0.00            
ATOM    105  H50 ACD     1      20.730  14.370  26.990  1.00  0.00            
ATOM    106  C31 ACD     1      16.190  15.500  28.810  1.00  0.00            
ATOM    107  H51 ACD     1      16.530  16.510  28.580  1.00  0.00            
ATOM    108  O26 ACD     1      15.280  15.610  29.940  1.00  0.00            
ATOM    109  H52 ACD     1      14.400  15.930  29.700  1.00  0.00            
ATOM    110  C32 ACD     1      15.490  15.020  27.550  1.00  0.00            
ATOM    111  H53 ACD     1      15.060  14.080  27.910  1.00  0.00            
ATOM    112  O27 ACD     1      14.480  15.840  27.020  1.00  0.00            
ATOM    113  H54 ACD     1      13.750  15.850  27.640  1.00  0.00            
ATOM    114  C33 ACD     1      16.540  14.710  26.480  1.00  0.00            
ATOM    115  H55 ACD     1      16.070  14.250  25.600  1.00  0.00            
ATOM    116  O28 ACD     1      17.150  15.950  25.980  1.00  0.00            
ATOM    117  C34 ACD     1      17.170  15.990  24.550  1.00  0.00            
ATOM    118  H56 ACD     1      17.190  14.980  24.130  1.00  0.00            
ATOM    119  C35 ACD     1      15.870  16.650  24.120  1.00  0.00            
ATOM    120  H57 ACD     1      15.880  17.590  24.680  1.00  0.00            
ATOM    121  O29 ACD     1      14.720  15.840  24.440  1.00  0.00            
ATOM    122  H58 ACD     1      14.610  15.900  25.390  1.00  0.00            
ATOM    123  C36 ACD     1      16.050  17.010  22.660  1.00  0.00            
ATOM    124  H59 ACD     1      16.070  16.080  22.070  1.00  0.00            
ATOM    125  O30 ACD     1      14.870  17.740  22.220  1.00  0.00            
ATOM    126  H60 ACD     1      15.170  18.640  22.370  1.00  0.00            
ATOM    127  O1  GE8     2      13.820  19.510  29.760  1.00  0.00            
ATOM    128  C1  GE8     2      14.500  19.600  28.800  1.00  0.00            
ATOM    129  C2  GE8     2      15.950  19.320  28.810  1.00  0.00            
ATOM    130  O2  GE8     2      16.580  19.120  30.000  1.00  0.00            
ATOM    131  C3  GE8     2      16.590  19.210  27.570  1.00  0.00            
ATOM    132  C4  GE8     2      18.050  18.840  27.420  1.00  0.00            
ATOM    133  C5  GE8     2      18.820  19.360  26.370  1.00  0.00            
ATOM    134  C6  GE8     2      20.210  19.000  26.230  1.00  0.00            
ATOM    135  C7  GE8     2      20.820  18.040  27.030  1.00  0.00            
ATOM    136  O3  GE8     2      22.100  17.620  26.950  1.00  0.00            
ATOM    137  C8  GE8     2      20.080  17.560  28.140  1.00  0.00            
ATOM    138  C9  GE8     2      18.740  17.980  28.310  1.00  0.00            
ATOM    139  O4  GE8     2      15.950  19.420  26.430  1.00  0.00            
ATOM    140  C10 GE8     2      14.660  19.820  26.350  1.00  0.00            
ATOM    141  C11 GE8     2      14.130  20.240  25.170  1.00  0.00            
ATOM    142  C12 GE8     2      12.820  20.710  25.110  1.00  0.00            
ATOM    143  O5  GE8     2      12.320  21.100  23.960  1.00  0.00            
ATOM    144  C13 GE8     2      12.170  20.950  26.280  1.00  0.00            
ATOM    145  C14 GE8     2      12.700  20.540  27.460  1.00  0.00            
ATOM    146  O6  GE8     2      12.030  20.930  28.600  1.00  0.00            
ATOM    147  C15 GE8     2      13.900  19.980  27.520  1.00  0.00            
ATOM    148  H1  GE8     2      15.930  19.380  30.680  1.00  0.00            
ATOM    149  H2  GE8     2      18.360  20.090  25.710  1.00  0.00            
ATOM    150  H3  GE8     2      20.780  19.440  25.420  1.00  0.00            
ATOM    151  H4  GE8     2      22.280  16.950  27.630  1.00  0.00            
ATOM    152  H5  GE8     2      20.580  16.840  28.780  1.00  0.00            
ATOM    153  H6  GE8     2      18.190  17.580  29.150  1.00  0.00            
ATOM    154  H7  GE8     2      14.770  20.090  24.300  1.00  0.00            
ATOM    155  H8  GE8     2      11.350  21.200  24.060  1.00  0.00            
ATOM    156  H9  GE8     2      11.240  21.530  26.260  1.00  0.00            
ATOM    157  H10 GE8     2      12.210  20.270  29.290  1.00  0.00            
TER
ENDMDL
MODEL        1
ATOM      1  H1  ACD     1      15.870   0.770  21.960  1.00  0.00            
ATOM      2  O1  ACD     1      16.230   1.290  21.240  1.00  0.00            
ATOM      3  C1  ACD     1      17.670   1.280  21.410  1.00  0.00            
ATOM      4  H2  ACD     1      17.930   1.460  22.460  1.00  0.00            
ATOM      5  H3  ACD     1      17.940   2.190  20.860  1.00  0.00            
ATOM      6  C2  ACD     1      18.420   0.050  20.910  1.00  0.00            
ATOM      7  H4  ACD     1      19.490   0.270  21.040  1.00  0.00            
ATOM      8  O2  ACD     1      18.150  -1.040  21.780  1.00  0.00            
ATOM      9  C3  ACD     1      18.740  -2.320  21.530  1.00  0.00            
ATOM     10  H5  ACD     1      18.320  -2.970  22.310  1.00  0.00            
ATOM     11  O3  ACD     1      20.190  -2.190  21.540  1.00  0.00            
ATOM     12  C4  ACD     1      20.940  -2.490  22.720  1.00  0.00            
ATOM     13  H6  ACD     1      20.310  -2.690  23.590  1.00  0.00            
ATOM     14  C5  ACD     1      21.830  -3.650  22.420  1.00  0.00            
ATOM     15  H7  ACD     1      22.410  -3.520  21.500  1.00  0.00            
ATOM     16  O4  ACD     1      21.010  -4.780  22.300  1.00  0.00            
ATOM     17  H8  ACD     1      21.550  -5.530  22.040  1.00  0.00            
ATOM     18  C6  ACD     1      22.850  -3.750  23.630  1.00  0.00            
ATOM     19  H9  ACD     1      22.240  -4.030  24.500  1.00  0.00            
ATOM     20  O5  ACD     1      23.790  -4.750  23.550  1.00  0.00            
ATOM     21  H10 ACD     1      23.320  -5.560  23.780  1.00  0.00            
ATOM     22  C7  ACD     1      23.670  -2.440  23.760  1.00  0.00            
ATOM     23  H11 ACD     1      24.340  -2.540  24.620  1.00  0.00            
ATOM     24  O6  ACD     1      22.610  -1.510  24.150  1.00  0.00            
ATOM     25  C8  ACD     1      21.710  -1.240  23.100  1.00  0.00            
ATOM     26  H12 ACD     1      22.220  -0.880  22.200  1.00  0.00            
ATOM     27  C9  ACD     1      20.760  -0.140  23.690  1.00  0.00            
ATOM     28  H13 ACD     1      20.430   0.550  22.910  1.00  0.00            
ATOM     29  H14 ACD     1      19.860  -0.590  24.120  1.00  0.00            
ATOM     30  O7  ACD     1      21.220   0.480  24.900  1.00  0.00            
ATOM     31  H15 ACD     1      21.170  -0.110  25.660  1.00  0.00            
ATOM     32  O8  ACD     1      24.390  -2.060  22.560  1.00  0.00            
ATOM     33  C10 ACD     1      25.600  -2.670  22.240  1.00  0.00            
ATOM     34  H16 ACD     1      26.020  -3.410  22.940  1.00  0.00            
ATOM     35  C11 ACD     1      25.350  -3.440  20.950  1.00  0.00            
ATOM     36  H17 ACD     1      24.580  -2.910  20.380  1.00  0.00            
ATOM     37  O9  ACD     1      25.030  -4.790  21.120  1.00  0.00            
ATOM     38  H18 ACD     1      24.780  -4.880  22.050  1.00  0.00            
ATOM     39  C12 ACD     1      26.610  -3.440  20.100  1.00  0.00            
ATOM     40  H19 ACD     1      27.360  -4.120  20.530  1.00  0.00            
ATOM     41  O10 ACD     1      26.420  -3.900  18.730  1.00  0.00            
ATOM     42  H20 ACD     1      26.230  -4.850  18.690  1.00  0.00            
ATOM     43  C13 ACD     1      27.340  -2.120  20.000  1.00  0.00            
ATOM     44  H21 ACD     1      28.290  -2.250  19.470  1.00  0.00            
ATOM     45  O11 ACD     1      27.710  -1.830  21.290  1.00  0.00            
ATOM     46  C14 ACD     1      26.610  -1.520  22.180  1.00  0.00            
ATOM     47  H22 ACD     1      26.030  -0.680  21.800  1.00  0.00            
ATOM     48  C15 ACD     1      27.280  -1.200  23.510  1.00  0.00            
ATOM     49  H23 ACD     1      26.600  -1.110  24.360  1.00  0.00            
ATOM     50  H24 ACD     1      28.040  -1.960  23.720  1.00  0.00            
ATOM     51  O12 ACD     1      27.850   0.070  23.450  1.00  0.00            
ATOM     52  H25 ACD     1      28.390   0.150  24.240  1.00  0.00            
ATOM     53  O13 ACD     1      26.530  -1.070  19.430  1.00  0.00            
ATOM     54  C16 ACD     1      26.950  -0.360  18.310  1.00  0.00            
ATOM     55  H26 ACD     1      27.970  -0.630  18.040  1.00  0.00            
ATOM     56  C17 ACD     1      26.030  -0.750  17.150  1.00  0.00            
ATOM     57  H27 ACD     1      24.980  -0.670  17.480  1.00  0.00            
ATOM     58  O14 ACD     1      26.190  -2.050  16.640  1.00  0.00            
ATOM     59  H28 ACD     1      26.250  -2.620  17.410  1.00  0.00            
ATOM     60  C18 ACD     1      26.170   0.270  16.000  1.00  0.00            
ATOM     61  H29 ACD     1      27.220   0.220  15.680  1.00  0.00            
ATOM     62  O15 ACD     1      25.400  -0.050  14.920  1.00  0.00            
ATOM     63  H30 ACD     1      25.600  -0.990  14.960  1.00  0.00            
ATOM     64  C19 ACD     1      25.950   1.680  16.390  1.00  0.00            
ATOM     65  H31 ACD     1      26.170   2.320  15.530  1.00  0.00            
ATOM     66  O16 ACD     1      26.900   1.930  17.470  1.00  0.00            
ATOM     67  C20 ACD     1      26.830   1.170  18.640  1.00  0.00            
ATOM     68  H32 ACD     1      25.810   1.400  18.980  1.00  0.00            
ATOM     69  C21 ACD     1      27.850   1.530  19.650  1.00  0.00            
ATOM     70  H33 ACD     1      28.030   0.650  20.280  1.00  0.00            
ATOM     71  H34 ACD     1      28.820   1.790  19.190  1.00  0.00            
ATOM     72  O17 ACD     1      27.500   2.590  20.480  1.00  0.00            
ATOM     73  H35 ACD     1      26.990   2.190  21.180  1.00  0.00            
ATOM     74  O18 ACD     1      24.620   1.970  16.880  1.00  0.00            
ATOM     75  C22 ACD     1      23.810   2.940  16.230  1.00  0.00            
ATOM     76  H36 ACD     1      24.460   3.750  15.850  1.00  0.00            
ATOM     77  C23 ACD     1      22.970   2.400  15.130  1.00  0.00            
ATOM     78  H37 ACD     1      22.330   1.620  15.560  1.00  0.00            
ATOM     79  O19 ACD     1      23.780   1.850  14.050  1.00  0.00            
ATOM     80  H38 ACD     1      24.260   1.080  14.380  1.00  0.00            
ATOM     81  C24 ACD     1      22.030   3.480  14.560  1.00  0.00            
ATOM     82  H39 ACD     1      22.600   4.290  14.090  1.00  0.00            
ATOM     83  O20 ACD     1      21.230   2.870  13.570  1.00  0.00            
ATOM     84  H40 ACD     1      21.790   2.660  12.810  1.00  0.00            
ATOM     85  C25 ACD     1      21.280   3.960  15.740  1.00  0.00            
ATOM     86  H41 ACD     1      20.660   4.790  15.360  1.00  0.00            
ATOM     87  O21 ACD     1      22.200   4.600  16.700  1.00  0.00            
ATOM     88  C26 ACD     1      23.050   3.680  17.330  1.00  0.00            
ATOM     89  H42 ACD     1      22.370   3.050  17.920  1.00  0.00            
ATOM     90  C27 ACD     1      23.860   4.300  18.450  1.00  0.00            
ATOM     91  H43 ACD     1      23.310   4.550  19.370  1.00  0.00            
ATOM     92  H44 ACD     1      24.550   3.520  18.800  1.00  0.00            
ATOM     93  O22 ACD     1      24.650   5.320  17.950  1.00  0.00            
ATOM     94  H45 ACD     1      25.130   5.900  18.560  1.00  0.00            
ATOM     95  O23 ACD     1      20.530   2.890  16.230  1.00  0.00            
ATOM     96  C28 ACD     1      19.150   3.060  16.350  1.00  0.00            
ATOM     97  H46 ACD     1      18.610   3.830  15.780  1.00  0.00            
ATOM     98  C29 ACD     1      18.800   3.250  17.910  1.00  0.00            
ATOM     99  H47 ACD     1      19.530   2.710  18.530  1.00  0.00            
ATOM    100  O24 ACD     1      17.420   2.800  18.220  1.00  0.00            
ATOM    101  C30 ACD     1      19.050   4.710  18.410  1.00  0.00            
ATOM    102  H48 ACD     1      18.480   4.810  19.340  1.00  0.00            
ATOM    103  H49 ACD     1      20.100   4.940  18.640  1.00  0.00            
ATOM    104  O25 ACD     1      18.710   5.670  17.460  1.00  0.00            
ATOM    105  H50 ACD     1      17.750   5.670  17.430  1.00  0.00            
ATOM    106  C31 ACD     1      18.740   1.630  15.910  1.00  0.00            
ATOM    107  H51 ACD     1      19.480   0.930  16.320  1.00  0.00            
ATOM    108  O26 ACD     1      18.880   1.570  14.420  1.00  0.00            
ATOM    109  H52 ACD     1      19.660   2.080  14.180  1.00  0.00            
ATOM    110  C32 ACD     1      17.330   1.180  16.450  1.00  0.00            
ATOM    111  H53 ACD     1      16.510   1.870  16.190  1.00  0.00            
ATOM    112  O27 ACD     1      17.020  -0.170  16.140  1.00  0.00            
ATOM    113  H54 ACD     1      16.970  -0.310  15.190  1.00  0.00            
ATOM    114  C33 ACD     1      17.290   1.400  17.940  1.00  0.00            
ATOM    115  H55 ACD     1      16.310   1.060  18.280  1.00  0.00            
ATOM    116  O28 ACD     1      18.360   0.690  18.630  1.00  0.00            
ATOM    117  C34 ACD     1      17.950  -0.310  19.550  1.00  0.00            
ATOM    118  H56 ACD     1      16.850  -0.400  19.550  1.00  0.00            
ATOM    119  C35 ACD     1      18.440  -1.640  19.100  1.00  0.00            
ATOM    120  H57 ACD     1      19.490  -1.470  18.800  1.00  0.00            
ATOM    121  O29 ACD     1      17.700  -2.010  17.930  1.00  0.00            
ATOM    122  H58 ACD     1      17.580  -1.220  17.400  1.00  0.00            
ATOM    123  C36 ACD     1      18.330  -2.770  20.210  1.00  0.00            
ATOM    124  H59 ACD     1      17.250  -2.970  20.260  1.00  0.00            
ATOM    125  O30 ACD     1      19.150  -3.880  19.890  1.00  0.00            
ATOM    126  H60 ACD     1      20.040  -3.610  20.130  1.00  0.00            
ATOM    127  O1  GE8     2      21.680  37.180  16.510  1.00  0.00            
ATOM    128  C1  GE8     2      21.660  38.400  16.560  1.00  0.00            
ATOM    129  C2  GE8     2      22.120  39.270  17.740  1.00  0.00            
ATOM    130  O2  GE8     2      22.390  38.620  18.910  1.00  0.00            
ATOM    131  C3  GE8     2      22.010  40.620  17.600  1.00  0.00            
ATOM    132  C4  GE8     2      22.240  41.490  18.710  1.00  0.00            
ATOM    133  C5  GE8     2      21.320  42.560  18.920  1.00  0.00            
ATOM    134  C6  GE8     2      21.370  43.480  19.950  1.00  0.00            
ATOM    135  C7  GE8     2      22.510  43.490  20.690  1.00  0.00            
ATOM    136  O3  GE8     2      22.700  44.550  21.520  1.00  0.00            
ATOM    137  C8  GE8     2      23.550  42.550  20.480  1.00  0.00            
ATOM    138  C9  GE8     2      23.370  41.480  19.560  1.00  0.00            
ATOM    139  O4  GE8     2      21.790  41.250  16.360  1.00  0.00            
ATOM    140  C10 GE8     2      21.250  40.500  15.410  1.00  0.00            
ATOM    141  C11 GE8     2      20.900  41.210  14.290  1.00  0.00            
ATOM    142  C12 GE8     2      20.140  40.610  13.290  1.00  0.00            
ATOM    143  O5  GE8     2      19.380  41.380  12.510  1.00  0.00            
ATOM    144  C13 GE8     2      20.030  39.270  13.240  1.00  0.00            
ATOM    145  C14 GE8     2      20.590  38.540  14.270  1.00  0.00            
ATOM    146  O6  GE8     2      20.580  37.230  14.130  1.00  0.00            
ATOM    147  C15 GE8     2      21.150  39.160  15.370  1.00  0.00            
ATOM    148  H1  GE8     2      22.420  37.650  18.870  1.00  0.00            
ATOM    149  H2  GE8     2      20.460  42.610  18.260  1.00  0.00            
ATOM    150  H3  GE8     2      20.550  44.120  20.250  1.00  0.00            
ATOM    151  H4  GE8     2      21.960  45.140  21.340  1.00  0.00            
ATOM    152  H5  GE8     2      24.460  42.720  21.040  1.00  0.00            
ATOM    153  H6  GE8     2      24.060  40.670  19.320  1.00  0.00            
ATOM    154  H7  GE8     2      21.150  42.260  14.150  1.00  0.00            
ATOM    155  H8  GE8     2      18.960  42.020  13.100  1.00  0.00            
ATOM    156  H9  GE8     2      19.560  38.660  12.480  1.00  0.00            
ATOM    157  H10 GE8     2      21.140  36.940  14.870  1.00  0.00            
TER
ENDMDL
MODEL        1
ATOM      1  H1  ACD     1      10.400  27.080  33.360  1.00  0.00            
ATOM      2  O1  ACD     1      10.780  26.890  32.500  1.00  0.00            
ATOM      3  C1  ACD     1       9.710  26.670  31.640  1.00  0.00            
ATOM      4  H2  ACD     1      10.150  26.300  30.710  1.00  0.00            
ATOM      5  H3  ACD     1       9.250  27.640  31.460  1.00  0.00            
ATOM      6  C2  ACD     1       8.600  25.710  32.060  1.00  0.00            
ATOM      7  H4  ACD     1       8.900  24.720  32.420  1.00  0.00            
ATOM      8  O2  ACD     1       7.910  26.450  33.130  1.00  0.00            
ATOM      9  C3  ACD     1       6.710  25.890  33.650  1.00  0.00            
ATOM     10  H5  ACD     1       6.320  26.610  34.370  1.00  0.00            
ATOM     11  O3  ACD     1       7.090  24.670  34.370  1.00  0.00            
ATOM     12  C4  ACD     1       7.370  24.870  35.760  1.00  0.00            
ATOM     13  H6  ACD     1       7.910  25.820  35.860  1.00  0.00            
ATOM     14  C5  ACD     1       6.090  24.760  36.570  1.00  0.00            
ATOM     15  H7  ACD     1       5.570  23.930  36.070  1.00  0.00            
ATOM     16  O4  ACD     1       5.420  26.050  36.500  1.00  0.00            
ATOM     17  H8  ACD     1       4.500  25.820  36.620  1.00  0.00            
ATOM     18  C6  ACD     1       6.380  24.290  38.080  1.00  0.00            
ATOM     19  H9  ACD     1       6.690  25.140  38.700  1.00  0.00            
ATOM     20  O5  ACD     1       5.170  23.810  38.660  1.00  0.00            
ATOM     21  H10 ACD     1       4.760  23.280  37.970  1.00  0.00            
ATOM     22  C7  ACD     1       7.420  23.150  38.190  1.00  0.00            
ATOM     23  H11 ACD     1       7.670  23.130  39.260  1.00  0.00            
ATOM     24  O6  ACD     1       8.570  23.680  37.540  1.00  0.00            
ATOM     25  C8  ACD     1       8.380  23.740  36.130  1.00  0.00            
ATOM     26  H12 ACD     1       8.100  22.810  35.630  1.00  0.00            
ATOM     27  C9  ACD     1       9.730  24.040  35.530  1.00  0.00            
ATOM     28  H13 ACD     1      10.400  23.220  35.830  1.00  0.00            
ATOM     29  H14 ACD     1       9.660  23.970  34.440  1.00  0.00            
ATOM     30  O7  ACD     1      10.190  25.320  36.010  1.00  0.00            
ATOM     31  H15 ACD     1      10.200  26.000  35.330  1.00  0.00            
ATOM     32  O8  ACD     1       6.840  21.940  37.610  1.00  0.00            
ATOM     33  C10 ACD     1       7.300  20.600  37.900  1.00  0.00            
ATOM     34  H16 ACD     1       7.170  20.380  38.960  1.00  0.00            
ATOM     35  C11 ACD     1       6.380  19.570  37.150  1.00  0.00            
ATOM     36  H17 ACD     1       6.580  19.840  36.110  1.00  0.00            
ATOM     37  O9  ACD     1       5.030  19.780  37.450  1.00  0.00            
ATOM     38  H18 ACD     1       4.480  19.420  36.760  1.00  0.00            
ATOM     39  C12 ACD     1       6.730  18.110  37.370  1.00  0.00            
ATOM     40  H19 ACD     1       6.790  17.820  38.430  1.00  0.00            
ATOM     41  O10 ACD     1       5.870  17.230  36.680  1.00  0.00            
ATOM     42  H20 ACD     1       5.300  16.850  37.350  1.00  0.00            
ATOM     43  C13 ACD     1       8.100  17.970  36.790  1.00  0.00            
ATOM     44  H21 ACD     1       8.420  16.930  36.860  1.00  0.00            
ATOM     45  O11 ACD     1       9.040  18.770  37.590  1.00  0.00            
ATOM     46  C14 ACD     1       8.810  20.220  37.650  1.00  0.00            
ATOM     47  H22 ACD     1       9.120  20.600  36.680  1.00  0.00            
ATOM     48  C15 ACD     1       9.810  20.830  38.710  1.00  0.00            
ATOM     49  H23 ACD     1      10.850  20.690  38.400  1.00  0.00            
ATOM     50  H24 ACD     1       9.630  21.920  38.730  1.00  0.00            
ATOM     51  O12 ACD     1       9.690  20.270  39.970  1.00  0.00            
ATOM     52  H25 ACD     1       9.940  19.340  39.930  1.00  0.00            
ATOM     53  O13 ACD     1       8.190  18.310  35.440  1.00  0.00            
ATOM     54  C16 ACD     1       8.240  17.260  34.400  1.00  0.00            
ATOM     55  H26 ACD     1       8.030  16.310  34.910  1.00  0.00            
ATOM     56  C17 ACD     1       7.190  17.730  33.310  1.00  0.00            
ATOM     57  H27 ACD     1       7.320  18.810  33.240  1.00  0.00            
ATOM     58  O14 ACD     1       5.820  17.730  33.750  1.00  0.00            
ATOM     59  H28 ACD     1       5.900  17.570  34.700  1.00  0.00            
ATOM     60  C18 ACD     1       7.360  16.970  31.980  1.00  0.00            
ATOM     61  H29 ACD     1       7.050  15.940  32.180  1.00  0.00            
ATOM     62  O15 ACD     1       6.580  17.450  30.890  1.00  0.00            
ATOM     63  H30 ACD     1       7.200  17.930  30.340  1.00  0.00            
ATOM     64  C19 ACD     1       8.830  17.040  31.570  1.00  0.00            
ATOM     65  H31 ACD     1       8.910  16.390  30.690  1.00  0.00            
ATOM     66  O16 ACD     1       9.740  16.550  32.540  1.00  0.00            
ATOM     67  C20 ACD     1       9.630  17.230  33.800  1.00  0.00            
ATOM     68  H32 ACD     1       9.990  18.260  33.640  1.00  0.00            
ATOM     69  C21 ACD     1      10.550  16.480  34.730  1.00  0.00            
ATOM     70  H33 ACD     1      10.280  16.830  35.740  1.00  0.00            
ATOM     71  H34 ACD     1      10.340  15.400  34.700  1.00  0.00            
ATOM     72  O17 ACD     1      11.880  16.780  34.580  1.00  0.00            
ATOM     73  H35 ACD     1      12.120  16.540  33.680  1.00  0.00            
ATOM     74  O18 ACD     1       9.250  18.260  31.180  1.00  0.00            
ATOM     75  C22 ACD     1      10.120  18.340  30.100  1.00  0.00            
ATOM     76  H36 ACD     1      10.640  17.390  29.930  1.00  0.00            
ATOM     77  C23 ACD     1       9.210  18.620  28.960  1.00  0.00            
ATOM     78  H37 ACD     1       8.540  19.460  29.150  1.00  0.00            
ATOM     79  O19 ACD     1       8.510  17.370  28.660  1.00  0.00            
ATOM     80  H38 ACD     1       7.820  17.490  28.000  1.00  0.00            
ATOM     81  C24 ACD     1      10.050  19.050  27.750  1.00  0.00            
ATOM     82  H39 ACD     1      10.720  18.230  27.450  1.00  0.00            
ATOM     83  O20 ACD     1       9.280  19.280  26.570  1.00  0.00            
ATOM     84  H40 ACD     1       8.620  19.910  26.850  1.00  0.00            
ATOM     85  C25 ACD     1      10.800  20.300  28.090  1.00  0.00            
ATOM     86  H41 ACD     1      11.380  20.640  27.220  1.00  0.00            
ATOM     87  O21 ACD     1      11.800  19.900  29.090  1.00  0.00            
ATOM     88  C26 ACD     1      11.240  19.340  30.400  1.00  0.00            
ATOM     89  H42 ACD     1      10.790  20.190  30.930  1.00  0.00            
ATOM     90  C27 ACD     1      12.370  18.720  31.210  1.00  0.00            
ATOM     91  H43 ACD     1      12.940  19.450  31.790  1.00  0.00            
ATOM     92  H44 ACD     1      11.900  18.050  31.940  1.00  0.00            
ATOM     93  O22 ACD     1      13.220  17.940  30.400  1.00  0.00            
ATOM     94  H45 ACD     1      13.790  18.510  29.880  1.00  0.00            
ATOM     95  O23 ACD     1       9.970  21.360  28.570  1.00  0.00            
ATOM     96  C28 ACD     1       9.790  22.510  27.750  1.00  0.00            
ATOM     97  H46 ACD     1       9.970  22.420  26.670  1.00  0.00            
ATOM     98  C29 ACD     1      10.490  23.660  28.510  1.00  0.00            
ATOM     99  H47 ACD     1      10.460  23.440  29.590  1.00  0.00            
ATOM    100  O24 ACD     1       9.880  24.870  28.260  1.00  0.00            
ATOM    101  C30 ACD     1      11.930  23.780  28.020  1.00  0.00            
ATOM    102  H48 ACD     1      12.290  22.880  27.510  1.00  0.00            
ATOM    103  H49 ACD     1      11.920  24.630  27.320  1.00  0.00            
ATOM    104  O25 ACD     1      12.780  24.240  29.060  1.00  0.00            
ATOM    105  H50 ACD     1      12.530  25.150  29.210  1.00  0.00            
ATOM    106  C31 ACD     1       8.270  22.540  27.810  1.00  0.00            
ATOM    107  H51 ACD     1       7.980  22.380  28.850  1.00  0.00            
ATOM    108  O26 ACD     1       7.770  21.460  27.030  1.00  0.00            
ATOM    109  H52 ACD     1       6.870  21.660  26.770  1.00  0.00            
ATOM    110  C32 ACD     1       7.800  23.960  27.440  1.00  0.00            
ATOM    111  H53 ACD     1       7.940  24.200  26.380  1.00  0.00            
ATOM    112  O27 ACD     1       6.410  23.980  27.730  1.00  0.00            
ATOM    113  H54 ACD     1       6.320  23.940  28.690  1.00  0.00            
ATOM    114  C33 ACD     1       8.500  24.930  28.500  1.00  0.00            
ATOM    115  H55 ACD     1       8.160  25.940  28.250  1.00  0.00            
ATOM    116  O28 ACD     1       8.320  24.570  29.850  1.00  0.00            
ATOM    117  C34 ACD     1       7.650  25.420  30.810  1.00  0.00            
ATOM    118  H56 ACD     1       7.380  26.410  30.410  1.00  0.00            
ATOM    119  C35 ACD     1       6.410  24.740  31.430  1.00  0.00            
ATOM    120  H57 ACD     1       6.700  23.780  31.870  1.00  0.00            
ATOM    121  O29 ACD     1       5.480  24.440  30.370  1.00  0.00            
ATOM    122  H58 ACD     1       4.920  25.220  30.270  1.00  0.00            
ATOM    123  C36 ACD     1       5.720  25.580  32.550  1.00  0.00            
ATOM    124  H59 ACD     1       5.480  26.580  32.150  1.00  0.00            
ATOM    125  O30 ACD     1       4.560  24.890  33.050  1.00  0.00            
ATOM    126  H60 ACD     1       4.850  24.110  33.530  1.00  0.00            
ATOM    127  O1  GE8     2       3.540  21.630  33.080  1.00  0.00            
ATOM    128  C1  GE8     2       4.570  21.500  32.410  1.00  0.00            
ATOM    129  C2  GE8     2       5.950  21.640  32.940  1.00  0.00            
ATOM    130  O2  GE8     2       5.950  21.920  34.320  1.00  0.00            
ATOM    131  C3  GE8     2       7.040  21.270  32.140  1.00  0.00            
ATOM    132  C4  GE8     2       8.460  21.390  32.560  1.00  0.00            
ATOM    133  C5  GE8     2       9.320  22.130  31.800  1.00  0.00            
ATOM    134  C6  GE8     2      10.720  22.270  32.070  1.00  0.00            
ATOM    135  C7  GE8     2      11.170  21.590  33.180  1.00  0.00            
ATOM    136  O3  GE8     2      12.450  21.650  33.480  1.00  0.00            
ATOM    137  C8  GE8     2      10.300  21.010  34.140  1.00  0.00            
ATOM    138  C9  GE8     2       8.950  20.930  33.830  1.00  0.00            
ATOM    139  O4  GE8     2       6.790  20.610  30.990  1.00  0.00            
ATOM    140  C10 GE8     2       5.560  20.740  30.350  1.00  0.00            
ATOM    141  C11 GE8     2       5.450  20.190  29.100  1.00  0.00            
ATOM    142  C12 GE8     2       4.140  19.930  28.610  1.00  0.00            
ATOM    143  O5  GE8     2       3.930  19.360  27.410  1.00  0.00            
ATOM    144  C13 GE8     2       3.020  20.430  29.210  1.00  0.00            
ATOM    145  C14 GE8     2       3.240  21.110  30.370  1.00  0.00            
ATOM    146  O6  GE8     2       2.120  21.550  30.910  1.00  0.00            
ATOM    147  C15 GE8     2       4.460  21.220  30.970  1.00  0.00            
ATOM    148  H1  GE8     2       5.110  21.830  34.800  1.00  0.00            
ATOM    149  H2  GE8     2       9.010  22.510  30.830  1.00  0.00            
ATOM    150  H3  GE8     2      11.510  22.670  31.440  1.00  0.00            
ATOM    151  H4  GE8     2      12.800  22.220  32.770  1.00  0.00            
ATOM    152  H5  GE8     2      10.770  20.680  35.060  1.00  0.00            
ATOM    153  H6  GE8     2       8.210  20.600  34.560  1.00  0.00            
ATOM    154  H7  GE8     2       6.260  19.800  28.480  1.00  0.00            
ATOM    155  H8  GE8     2       2.970  19.220  27.340  1.00  0.00            
ATOM    156  H9  GE8     2       2.020  20.240  28.840  1.00  0.00            
ATOM    157  H10 GE8     2       2.320  21.730  31.840  1.00  0.00            
TER
ENDMDL
MODEL        1
ATOM      1  H1  ACD     1      16.530   0.810  29.690  1.00  0.00            
ATOM      2  O1  ACD     1      15.800   0.890  29.070  1.00  0.00            
ATOM      3  C1  ACD     1      16.310   1.190  27.830  1.00  0.00            
ATOM      4  H2  ACD     1      16.880   0.360  27.390  1.00  0.00            
ATOM      5  H3  ACD     1      16.890   2.130  27.760  1.00  0.00            
ATOM      6  C2  ACD     1      15.310   1.450  26.760  1.00  0.00            
ATOM      7  H4  ACD     1      15.830   1.890  25.900  1.00  0.00            
ATOM      8  O2  ACD     1      14.580   0.260  26.390  1.00  0.00            
ATOM      9  C3  ACD     1      13.630   0.420  25.380  1.00  0.00            
ATOM     10  H5  ACD     1      13.210  -0.520  25.000  1.00  0.00            
ATOM     11  O3  ACD     1      14.140   1.090  24.170  1.00  0.00            
ATOM     12  C4  ACD     1      13.710   0.670  22.840  1.00  0.00            
ATOM     13  H6  ACD     1      12.960  -0.140  22.920  1.00  0.00            
ATOM     14  C5  ACD     1      13.120   1.920  22.220  1.00  0.00            
ATOM     15  H7  ACD     1      13.940   2.640  22.340  1.00  0.00            
ATOM     16  O4  ACD     1      11.900   2.430  22.750  1.00  0.00            
ATOM     17  H8  ACD     1      11.440   2.810  21.990  1.00  0.00            
ATOM     18  C6  ACD     1      12.820   1.610  20.810  1.00  0.00            
ATOM     19  H9  ACD     1      12.010   0.880  20.660  1.00  0.00            
ATOM     20  O5  ACD     1      12.370   2.810  20.110  1.00  0.00            
ATOM     21  H10 ACD     1      13.140   3.100  19.620  1.00  0.00            
ATOM     22  C7  ACD     1      14.010   0.960  20.060  1.00  0.00            
ATOM     23  H11 ACD     1      13.830   0.680  19.020  1.00  0.00            
ATOM     24  O6  ACD     1      14.550  -0.120  20.740  1.00  0.00            
ATOM     25  C8  ACD     1      14.970   0.160  22.070  1.00  0.00            
ATOM     26  H12 ACD     1      15.730   0.940  22.120  1.00  0.00            
ATOM     27  C9  ACD     1      15.520  -1.140  22.610  1.00  0.00            
ATOM     28  H13 ACD     1      15.610  -0.930  23.680  1.00  0.00            
ATOM     29  H14 ACD     1      14.760  -1.920  22.450  1.00  0.00            
ATOM     30  O7  ACD     1      16.800  -1.480  22.080  1.00  0.00            
ATOM     31  H15 ACD     1      16.720  -1.520  21.130  1.00  0.00            
ATOM     32  O8  ACD     1      14.980   1.970  19.910  1.00  0.00            
ATOM     33  C10 ACD     1      15.730   1.990  18.730  1.00  0.00            
ATOM     34  H16 ACD     1      15.790   1.110  18.080  1.00  0.00            
ATOM     35  C11 ACD     1      15.100   3.180  17.970  1.00  0.00            
ATOM     36  H17 ACD     1      14.910   4.060  18.600  1.00  0.00            
ATOM     37  O9  ACD     1      13.880   2.750  17.320  1.00  0.00            
ATOM     38  H18 ACD     1      13.560   3.490  16.790  1.00  0.00            
ATOM     39  C12 ACD     1      16.110   3.810  16.950  1.00  0.00            
ATOM     40  H19 ACD     1      16.210   3.190  16.050  1.00  0.00            
ATOM     41  O10 ACD     1      15.720   5.120  16.470  1.00  0.00            
ATOM     42  H20 ACD     1      15.030   4.940  15.830  1.00  0.00            
ATOM     43  C13 ACD     1      17.430   4.030  17.510  1.00  0.00            
ATOM     44  H21 ACD     1      18.100   4.350  16.700  1.00  0.00            
ATOM     45  O11 ACD     1      17.910   2.830  17.970  1.00  0.00            
ATOM     46  C14 ACD     1      17.160   2.310  19.120  1.00  0.00            
ATOM     47  H22 ACD     1      17.110   3.100  19.890  1.00  0.00            
ATOM     48  C15 ACD     1      17.910   1.090  19.720  1.00  0.00            
ATOM     49  H23 ACD     1      18.980   1.310  19.850  1.00  0.00            
ATOM     50  H24 ACD     1      17.470   0.860  20.700  1.00  0.00            
ATOM     51  O12 ACD     1      17.800  -0.070  18.930  1.00  0.00            
ATOM     52  H25 ACD     1      18.250   0.030  18.080  1.00  0.00            
ATOM     53  O13 ACD     1      17.420   4.980  18.520  1.00  0.00            
ATOM     54  C16 ACD     1      17.990   6.330  18.360  1.00  0.00            
ATOM     55  H26 ACD     1      18.140   6.460  17.280  1.00  0.00            
ATOM     56  C17 ACD     1      16.930   7.320  18.830  1.00  0.00            
ATOM     57  H27 ACD     1      16.430   6.990  19.750  1.00  0.00            
ATOM     58  O14 ACD     1      15.910   7.300  17.830  1.00  0.00            
ATOM     59  H28 ACD     1      16.040   6.450  17.420  1.00  0.00            
ATOM     60  C18 ACD     1      17.630   8.660  19.130  1.00  0.00            
ATOM     61  H29 ACD     1      17.960   9.090  18.180  1.00  0.00            
ATOM     62  O15 ACD     1      16.710   9.610  19.630  1.00  0.00            
ATOM     63  H30 ACD     1      16.450  10.200  18.910  1.00  0.00            
ATOM     64  C19 ACD     1      18.750   8.450  20.180  1.00  0.00            
ATOM     65  H31 ACD     1      19.220   9.390  20.490  1.00  0.00            
ATOM     66  O16 ACD     1      19.760   7.690  19.520  1.00  0.00            
ATOM     67  C20 ACD     1      19.320   6.370  19.110  1.00  0.00            
ATOM     68  H32 ACD     1      19.230   5.820  20.050  1.00  0.00            
ATOM     69  C21 ACD     1      20.410   5.700  18.240  1.00  0.00            
ATOM     70  H33 ACD     1      20.030   4.710  17.950  1.00  0.00            
ATOM     71  H34 ACD     1      20.550   6.300  17.330  1.00  0.00            
ATOM     72  O17 ACD     1      21.640   5.580  18.880  1.00  0.00            
ATOM     73  H35 ACD     1      22.110   4.800  18.590  1.00  0.00            
ATOM     74  O18 ACD     1      18.300   7.770  21.360  1.00  0.00            
ATOM     75  C22 ACD     1      18.640   8.400  22.590  1.00  0.00            
ATOM     76  H36 ACD     1      19.420   9.170  22.480  1.00  0.00            
ATOM     77  C23 ACD     1      17.400   9.100  23.160  1.00  0.00            
ATOM     78  H37 ACD     1      16.660   8.290  23.080  1.00  0.00            
ATOM     79  O19 ACD     1      17.000  10.220  22.380  1.00  0.00            
ATOM     80  H38 ACD     1      16.790   9.860  21.520  1.00  0.00            
ATOM     81  C24 ACD     1      17.640   9.490  24.640  1.00  0.00            
ATOM     82  H39 ACD     1      18.290  10.380  24.660  1.00  0.00            
ATOM     83  O20 ACD     1      16.460   9.790  25.250  1.00  0.00            
ATOM     84  H40 ACD     1      15.980   8.970  25.310  1.00  0.00            
ATOM     85  C25 ACD     1      18.220   8.350  25.440  1.00  0.00            
ATOM     86  H41 ACD     1      18.620   8.700  26.390  1.00  0.00            
ATOM     87  O21 ACD     1      19.410   7.880  24.790  1.00  0.00            
ATOM     88  C26 ACD     1      19.150   7.280  23.520  1.00  0.00            
ATOM     89  H42 ACD     1      18.240   6.670  23.540  1.00  0.00            
ATOM     90  C27 ACD     1      20.320   6.570  22.840  1.00  0.00            
ATOM     91  H43 ACD     1      20.070   5.970  21.960  1.00  0.00            
ATOM     92  H44 ACD     1      21.170   7.240  22.670  1.00  0.00            
ATOM     93  O22 ACD     1      20.830   5.590  23.730  1.00  0.00            
ATOM     94  H45 ACD     1      21.640   5.230  23.360  1.00  0.00            
ATOM     95  O23 ACD     1      17.350   7.260  25.640  1.00  0.00            
ATOM     96  C28 ACD     1      17.260   6.510  26.890  1.00  0.00            
ATOM     97  H46 ACD     1      18.030   6.860  27.580  1.00  0.00            
ATOM     98  C29 ACD     1      17.480   5.040  26.610  1.00  0.00            
ATOM     99  H47 ACD     1      16.890   4.760  25.720  1.00  0.00            
ATOM    100  O24 ACD     1      17.150   4.340  27.760  1.00  0.00            
ATOM    101  C30 ACD     1      18.960   4.640  26.230  1.00  0.00            
ATOM    102  H48 ACD     1      19.110   3.570  26.040  1.00  0.00            
ATOM    103  H49 ACD     1      19.200   5.150  25.290  1.00  0.00            
ATOM    104  O25 ACD     1      19.960   5.130  27.140  1.00  0.00            
ATOM    105  H50 ACD     1      20.800   5.020  26.680  1.00  0.00            
ATOM    106  C31 ACD     1      15.860   6.850  27.520  1.00  0.00            
ATOM    107  H51 ACD     1      15.060   6.890  26.770  1.00  0.00            
ATOM    108  O26 ACD     1      15.940   8.220  28.020  1.00  0.00            
ATOM    109  H52 ACD     1      15.150   8.420  28.530  1.00  0.00            
ATOM    110  C32 ACD     1      15.480   5.820  28.630  1.00  0.00            
ATOM    111  H53 ACD     1      16.110   5.910  29.520  1.00  0.00            
ATOM    112  O27 ACD     1      14.120   5.940  28.990  1.00  0.00            
ATOM    113  H54 ACD     1      13.990   5.530  29.850  1.00  0.00            
ATOM    114  C33 ACD     1      15.750   4.420  28.090  1.00  0.00            
ATOM    115  H55 ACD     1      15.600   3.670  28.870  1.00  0.00            
ATOM    116  O28 ACD     1      14.870   3.950  27.000  1.00  0.00            
ATOM    117  C34 ACD     1      14.300   2.580  27.130  1.00  0.00            
ATOM    118  H56 ACD     1      13.880   2.300  28.100  1.00  0.00            
ATOM    119  C35 ACD     1      13.030   2.640  26.280  1.00  0.00            
ATOM    120  H57 ACD     1      13.350   3.060  25.320  1.00  0.00            
ATOM    121  O29 ACD     1      12.130   3.560  26.830  1.00  0.00            
ATOM    122  H58 ACD     1      12.490   4.440  26.960  1.00  0.00            
ATOM    123  C36 ACD     1      12.480   1.330  25.940  1.00  0.00            
ATOM    124  H59 ACD     1      12.160   0.860  26.880  1.00  0.00            
ATOM    125  O30 ACD     1      11.400   1.240  25.020  1.00  0.00            
ATOM    126  H60 ACD     1      11.410   1.950  24.370  1.00  0.00            
ATOM    127  O1  GE8     2      11.810   6.580  23.900  1.00  0.00            
ATOM    128  C1  GE8     2      12.690   6.280  23.140  1.00  0.00            
ATOM    129  C2  GE8     2      14.000   5.760  23.510  1.00  0.00            
ATOM    130  O2  GE8     2      14.230   5.590  24.860  1.00  0.00            
ATOM    131  C3  GE8     2      14.910   5.360  22.540  1.00  0.00            
ATOM    132  C4  GE8     2      16.130   4.490  22.800  1.00  0.00            
ATOM    133  C5  GE8     2      16.070   3.400  23.630  1.00  0.00            
ATOM    134  C6  GE8     2      17.210   2.520  23.730  1.00  0.00            
ATOM    135  C7  GE8     2      18.330   2.730  22.950  1.00  0.00            
ATOM    136  O3  GE8     2      19.320   1.810  23.130  1.00  0.00            
ATOM    137  C8  GE8     2      18.350   3.730  22.020  1.00  0.00            
ATOM    138  C9  GE8     2      17.260   4.580  21.890  1.00  0.00            
ATOM    139  O4  GE8     2      14.600   5.540  21.200  1.00  0.00            
ATOM    140  C10 GE8     2      13.390   5.950  20.810  1.00  0.00            
ATOM    141  C11 GE8     2      13.160   6.170  19.440  1.00  0.00            
ATOM    142  C12 GE8     2      11.950   6.720  19.050  1.00  0.00            
ATOM    143  O5  GE8     2      11.740   7.070  17.820  1.00  0.00            
ATOM    144  C13 GE8     2      10.990   7.100  19.910  1.00  0.00            
ATOM    145  C14 GE8     2      11.200   6.900  21.310  1.00  0.00            
ATOM    146  O6  GE8     2      10.150   7.240  22.040  1.00  0.00            
ATOM    147  C15 GE8     2      12.390   6.300  21.730  1.00  0.00            
ATOM    148  H1  GE8     2      13.450   5.830  25.390  1.00  0.00            
ATOM    149  H2  GE8     2      15.200   3.250  24.260  1.00  0.00            
ATOM    150  H3  GE8     2      17.210   1.700  24.440  1.00  0.00            
ATOM    151  H4  GE8     2      19.040   1.390  23.950  1.00  0.00            
ATOM    152  H5  GE8     2      19.230   4.000  21.440  1.00  0.00            
ATOM    153  H6  GE8     2      17.210   5.310  21.090  1.00  0.00            
ATOM    154  H7  GE8     2      13.910   6.060  18.670  1.00  0.00            
ATOM    155  H8  GE8     2      10.770   7.080  17.740  1.00  0.00            
ATOM    156  H9  GE8     2      10.160   7.700  19.550  1.00  0.00            
ATOM    157  H10 GE8     2      10.530   7.240  22.940  1.00  0.00            
TER
ENDMDL
MODEL        1
ATOM      1  H1  ACD     1      16.560  17.150  39.220  1.00  0.00            
ATOM      2  O1  ACD     1      17.510  17.130  39.090  1.00  0.00            
ATOM      3  C1  ACD     1      17.520  16.620  37.790  1.00  0.00            
ATOM      4  H2  ACD     1      18.500  16.220  37.520  1.00  0.00            
ATOM      5  H3  ACD     1      17.140  17.450  37.180  1.00  0.00            
ATOM      6  C2  ACD     1      16.560  15.460  37.710  1.00  0.00            
ATOM      7  H4  ACD     1      17.010  14.780  38.440  1.00  0.00            
ATOM      8  O2  ACD     1      15.230  15.730  38.150  1.00  0.00            
ATOM      9  C3  ACD     1      14.450  14.600  38.450  1.00  0.00            
ATOM     10  H5  ACD     1      13.450  14.820  38.850  1.00  0.00            
ATOM     11  O3  ACD     1      15.050  13.720  39.430  1.00  0.00            
ATOM     12  C4  ACD     1      14.780  13.900  40.820  1.00  0.00            
ATOM     13  H6  ACD     1      13.740  14.230  40.980  1.00  0.00            
ATOM     14  C5  ACD     1      15.070  12.510  41.430  1.00  0.00            
ATOM     15  H7  ACD     1      15.970  12.120  40.930  1.00  0.00            
ATOM     16  O4  ACD     1      13.890  11.670  41.090  1.00  0.00            
ATOM     17  H8  ACD     1      13.970  11.350  40.190  1.00  0.00            
ATOM     18  C6  ACD     1      15.250  12.580  42.950  1.00  0.00            
ATOM     19  H9  ACD     1      14.310  12.870  43.440  1.00  0.00            
ATOM     20  O5  ACD     1      15.710  11.230  43.370  1.00  0.00            
ATOM     21  H10 ACD     1      16.630  11.140  43.100  1.00  0.00            
ATOM     22  C7  ACD     1      16.370  13.560  43.160  1.00  0.00            
ATOM     23  H11 ACD     1      16.500  13.690  44.240  1.00  0.00            
ATOM     24  O6  ACD     1      15.910  14.770  42.770  1.00  0.00            
ATOM     25  C8  ACD     1      15.630  15.010  41.380  1.00  0.00            
ATOM     26  H12 ACD     1      16.530  15.060  40.740  1.00  0.00            
ATOM     27  C9  ACD     1      14.920  16.350  41.310  1.00  0.00            
ATOM     28  H13 ACD     1      14.350  16.380  40.370  1.00  0.00            
ATOM     29  H14 ACD     1      14.180  16.410  42.120  1.00  0.00            
ATOM     30  O7  ACD     1      15.800  17.480  41.410  1.00  0.00            
ATOM     31  H15 ACD     1      16.070  17.600  42.320  1.00  0.00            
ATOM     32  O8  ACD     1      17.610  13.150  42.470  1.00  0.00            
ATOM     33  C10 ACD     1      18.810  12.910  43.240  1.00  0.00            
ATOM     34  H16 ACD     1      18.570  12.980  44.310  1.00  0.00            
ATOM     35  C11 ACD     1      19.330  11.510  42.900  1.00  0.00            
ATOM     36  H17 ACD     1      19.470  11.380  41.820  1.00  0.00            
ATOM     37  O9  ACD     1      18.350  10.560  43.390  1.00  0.00            
ATOM     38  H18 ACD     1      18.730   9.680  43.480  1.00  0.00            
ATOM     39  C12 ACD     1      20.620  11.380  43.750  1.00  0.00            
ATOM     40  H19 ACD     1      20.300  11.490  44.800  1.00  0.00            
ATOM     41  O10 ACD     1      21.190  10.080  43.580  1.00  0.00            
ATOM     42  H20 ACD     1      21.550  10.110  42.690  1.00  0.00            
ATOM     43  C13 ACD     1      21.570  12.450  43.330  1.00  0.00            
ATOM     44  H21 ACD     1      22.460  12.370  43.970  1.00  0.00            
ATOM     45  O11 ACD     1      21.050  13.750  43.570  1.00  0.00            
ATOM     46  C14 ACD     1      19.820  14.010  42.890  1.00  0.00            
ATOM     47  H22 ACD     1      19.900  13.920  41.800  1.00  0.00            
ATOM     48  C15 ACD     1      19.240  15.360  43.270  1.00  0.00            
ATOM     49  H23 ACD     1      18.410  15.620  42.610  1.00  0.00            
ATOM     50  H24 ACD     1      18.860  15.310  44.300  1.00  0.00            
ATOM     51  O12 ACD     1      20.230  16.400  43.140  1.00  0.00            
ATOM     52  H25 ACD     1      20.380  16.360  42.190  1.00  0.00            
ATOM     53  O13 ACD     1      22.000  12.360  41.950  1.00  0.00            
ATOM     54  C16 ACD     1      23.340  12.180  41.670  1.00  0.00            
ATOM     55  H26 ACD     1      23.930  11.890  42.550  1.00  0.00            
ATOM     56  C17 ACD     1      23.470  11.010  40.710  1.00  0.00            
ATOM     57  H27 ACD     1      22.910  11.290  39.800  1.00  0.00            
ATOM     58  O14 ACD     1      23.110   9.760  41.320  1.00  0.00            
ATOM     59  H28 ACD     1      23.460   9.020  40.800  1.00  0.00            
ATOM     60  C18 ACD     1      24.910  10.850  40.310  1.00  0.00            
ATOM     61  H29 ACD     1      25.530  10.720  41.210  1.00  0.00            
ATOM     62  O15 ACD     1      24.990   9.740  39.410  1.00  0.00            
ATOM     63  H30 ACD     1      24.640  10.140  38.610  1.00  0.00            
ATOM     64  C19 ACD     1      25.350  12.170  39.670  1.00  0.00            
ATOM     65  H31 ACD     1      26.390  12.010  39.360  1.00  0.00            
ATOM     66  O16 ACD     1      25.280  13.190  40.730  1.00  0.00            
ATOM     67  C20 ACD     1      23.960  13.440  41.170  1.00  0.00            
ATOM     68  H32 ACD     1      23.480  13.720  40.220  1.00  0.00            
ATOM     69  C21 ACD     1      23.920  14.670  42.090  1.00  0.00            
ATOM     70  H33 ACD     1      24.450  15.480  41.580  1.00  0.00            
ATOM     71  H34 ACD     1      22.870  14.970  42.170  1.00  0.00            
ATOM     72  O17 ACD     1      24.410  14.390  43.420  1.00  0.00            
ATOM     73  H35 ACD     1      23.660  14.400  44.010  1.00  0.00            
ATOM     74  O18 ACD     1      24.400  12.360  38.640  1.00  0.00            
ATOM     75  C22 ACD     1      24.730  12.770  37.320  1.00  0.00            
ATOM     76  H36 ACD     1      25.830  12.780  37.250  1.00  0.00            
ATOM     77  C23 ACD     1      24.100  11.750  36.330  1.00  0.00            
ATOM     78  H37 ACD     1      23.090  11.520  36.690  1.00  0.00            
ATOM     79  O19 ACD     1      24.950  10.600  36.270  1.00  0.00            
ATOM     80  H38 ACD     1      25.870  10.840  36.200  1.00  0.00            
ATOM     81  C24 ACD     1      24.010  12.370  34.960  1.00  0.00            
ATOM     82  H39 ACD     1      25.020  12.460  34.520  1.00  0.00            
ATOM     83  O20 ACD     1      23.260  11.490  34.160  1.00  0.00            
ATOM     84  H40 ACD     1      23.480  10.600  34.450  1.00  0.00            
ATOM     85  C25 ACD     1      23.450  13.790  34.920  1.00  0.00            
ATOM     86  H41 ACD     1      23.300  14.270  33.950  1.00  0.00            
ATOM     87  O21 ACD     1      24.210  14.570  35.800  1.00  0.00            
ATOM     88  C26 ACD     1      24.150  14.220  37.130  1.00  0.00            
ATOM     89  H42 ACD     1      23.120  14.210  37.510  1.00  0.00            
ATOM     90  C27 ACD     1      24.900  15.230  37.920  1.00  0.00            
ATOM     91  H43 ACD     1      24.730  16.220  37.490  1.00  0.00            
ATOM     92  H44 ACD     1      24.400  15.300  38.890  1.00  0.00            
ATOM     93  O22 ACD     1      26.290  15.040  37.980  1.00  0.00            
ATOM     94  H45 ACD     1      26.570  15.850  38.420  1.00  0.00            
ATOM     95  O23 ACD     1      22.120  13.790  35.530  1.00  0.00            
ATOM     96  C28 ACD     1      21.040  14.380  34.800  1.00  0.00            
ATOM     97  H46 ACD     1      21.250  14.710  33.780  1.00  0.00            
ATOM     98  C29 ACD     1      20.440  15.490  35.670  1.00  0.00            
ATOM     99  H47 ACD     1      20.310  15.100  36.680  1.00  0.00            
ATOM    100  O24 ACD     1      19.260  16.020  35.130  1.00  0.00            
ATOM    101  C30 ACD     1      21.390  16.690  35.800  1.00  0.00            
ATOM    102  H48 ACD     1      20.940  17.570  36.280  1.00  0.00            
ATOM    103  H49 ACD     1      22.280  16.470  36.410  1.00  0.00            
ATOM    104  O25 ACD     1      21.900  17.110  34.590  1.00  0.00            
ATOM    105  H50 ACD     1      21.140  17.460  34.110  1.00  0.00            
ATOM    106  C31 ACD     1      20.070  13.260  34.550  1.00  0.00            
ATOM    107  H51 ACD     1      19.770  12.800  35.500  1.00  0.00            
ATOM    108  O26 ACD     1      20.640  12.290  33.630  1.00  0.00            
ATOM    109  H52 ACD     1      21.530  12.130  33.930  1.00  0.00            
ATOM    110  C32 ACD     1      18.870  13.970  33.840  1.00  0.00            
ATOM    111  H53 ACD     1      19.240  14.490  32.950  1.00  0.00            
ATOM    112  O27 ACD     1      17.810  13.000  33.530  1.00  0.00            
ATOM    113  H54 ACD     1      18.280  12.170  33.410  1.00  0.00            
ATOM    114  C33 ACD     1      18.260  15.040  34.770  1.00  0.00            
ATOM    115  H55 ACD     1      17.470  15.470  34.140  1.00  0.00            
ATOM    116  O28 ACD     1      17.750  14.450  35.950  1.00  0.00            
ATOM    117  C34 ACD     1      16.460  14.840  36.330  1.00  0.00            
ATOM    118  H56 ACD     1      16.080  15.540  35.570  1.00  0.00            
ATOM    119  C35 ACD     1      15.670  13.510  36.440  1.00  0.00            
ATOM    120  H57 ACD     1      16.150  12.860  37.170  1.00  0.00            
ATOM    121  O29 ACD     1      15.560  12.920  35.160  1.00  0.00            
ATOM    122  H58 ACD     1      16.480  12.760  34.920  1.00  0.00            
ATOM    123  C36 ACD     1      14.290  13.900  37.080  1.00  0.00            
ATOM    124  H59 ACD     1      13.730  14.460  36.320  1.00  0.00            
ATOM    125  O30 ACD     1      13.510  12.730  37.290  1.00  0.00            
ATOM    126  H60 ACD     1      14.170  12.170  37.710  1.00  0.00            
ATOM    127  O1  GE8     2      18.120   6.530  37.910  1.00  0.00            
ATOM    128  C1  GE8     2      17.800   7.710  37.660  1.00  0.00            
ATOM    129  C2  GE8     2      18.410   8.870  38.350  1.00  0.00            
ATOM    130  O2  GE8     2      19.350   8.610  39.330  1.00  0.00            
ATOM    131  C3  GE8     2      18.070  10.160  37.900  1.00  0.00            
ATOM    132  C4  GE8     2      18.850  11.350  38.310  1.00  0.00            
ATOM    133  C5  GE8     2      18.300  12.400  39.050  1.00  0.00            
ATOM    134  C6  GE8     2      19.110  13.560  39.400  1.00  0.00            
ATOM    135  C7  GE8     2      20.480  13.570  39.060  1.00  0.00            
ATOM    136  O3  GE8     2      21.220  14.680  39.360  1.00  0.00            
ATOM    137  C8  GE8     2      21.000  12.520  38.320  1.00  0.00            
ATOM    138  C9  GE8     2      20.210  11.410  37.930  1.00  0.00            
ATOM    139  O4  GE8     2      17.140  10.430  36.920  1.00  0.00            
ATOM    140  C10 GE8     2      16.520   9.320  36.320  1.00  0.00            
ATOM    141  C11 GE8     2      15.560   9.530  35.320  1.00  0.00            
ATOM    142  C12 GE8     2      14.790   8.550  34.790  1.00  0.00            
ATOM    143  O5  GE8     2      13.720   8.810  34.060  1.00  0.00            
ATOM    144  C13 GE8     2      15.050   7.260  35.120  1.00  0.00            
ATOM    145  C14 GE8     2      16.030   6.990  36.060  1.00  0.00            
ATOM    146  O6  GE8     2      16.300   5.740  36.360  1.00  0.00            
ATOM    147  C15 GE8     2      16.750   8.000  36.700  1.00  0.00            
ATOM    148  H1  GE8     2      19.340   7.660  39.540  1.00  0.00            
ATOM    149  H2  GE8     2      17.260  12.280  39.350  1.00  0.00            
ATOM    150  H3  GE8     2      18.710  14.410  39.940  1.00  0.00            
ATOM    151  H4  GE8     2      20.800  15.320  39.970  1.00  0.00            
ATOM    152  H5  GE8     2      22.020  12.530  37.970  1.00  0.00            
ATOM    153  H6  GE8     2      20.720  10.580  37.450  1.00  0.00            
ATOM    154  H7  GE8     2      15.310  10.580  35.200  1.00  0.00            
ATOM    155  H8  GE8     2      13.460   7.970  33.650  1.00  0.00            
ATOM    156  H9  GE8     2      14.380   6.480  34.770  1.00  0.00            
ATOM    157  H10 GE8     2      17.110   5.770  36.910  1.00  0.00            
TER
ENDMDL
MODEL        1
ATOM      1  H1  ACD     1      16.140  15.610  22.930  1.00  0.00            
ATOM      2  O1  ACD     1      16.710  14.940  22.550  1.00  0.00            
ATOM      3  C1  ACD     1      18.000  15.340  22.480  1.00  0.00            
ATOM      4  H2  ACD     1      18.690  14.770  21.840  1.00  0.00            
ATOM      5  H3  ACD     1      18.370  15.350  23.520  1.00  0.00            
ATOM      6  C2  ACD     1      18.010  16.770  21.930  1.00  0.00            
ATOM      7  H4  ACD     1      18.750  17.370  22.480  1.00  0.00            
ATOM      8  O2  ACD     1      18.440  16.820  20.530  1.00  0.00            
ATOM      9  C3  ACD     1      18.750  18.110  20.010  1.00  0.00            
ATOM     10  H5  ACD     1      19.170  18.090  19.000  1.00  0.00            
ATOM     11  O3  ACD     1      19.790  18.660  20.760  1.00  0.00            
ATOM     12  C4  ACD     1      20.630  19.670  20.210  1.00  0.00            
ATOM     13  H6  ACD     1      20.500  19.860  19.140  1.00  0.00            
ATOM     14  C5  ACD     1      20.440  21.010  21.000  1.00  0.00            
ATOM     15  H7  ACD     1      20.390  20.870  22.080  1.00  0.00            
ATOM     16  O4  ACD     1      19.310  21.800  20.450  1.00  0.00            
ATOM     17  H8  ACD     1      19.400  22.750  20.510  1.00  0.00            
ATOM     18  C6  ACD     1      21.670  21.920  20.980  1.00  0.00            
ATOM     19  H9  ACD     1      21.780  22.390  19.990  1.00  0.00            
ATOM     20  O5  ACD     1      21.550  22.950  21.930  1.00  0.00            
ATOM     21  H10 ACD     1      20.810  23.480  21.640  1.00  0.00            
ATOM     22  C7  ACD     1      22.900  21.080  21.370  1.00  0.00            
ATOM     23  H11 ACD     1      23.830  21.640  21.480  1.00  0.00            
ATOM     24  O6  ACD     1      23.130  20.130  20.400  1.00  0.00            
ATOM     25  C8  ACD     1      22.060  19.140  20.310  1.00  0.00            
ATOM     26  H12 ACD     1      22.120  18.520  21.210  1.00  0.00            
ATOM     27  C9  ACD     1      22.480  18.260  19.090  1.00  0.00            
ATOM     28  H13 ACD     1      23.500  17.900  19.270  1.00  0.00            
ATOM     29  H14 ACD     1      21.790  17.410  18.970  1.00  0.00            
ATOM     30  O7  ACD     1      22.390  19.100  17.920  1.00  0.00            
ATOM     31  H15 ACD     1      23.090  19.750  18.060  1.00  0.00            
ATOM     32  O8  ACD     1      22.760  20.470  22.720  1.00  0.00            
ATOM     33  C10 ACD     1      23.840  20.600  23.720  1.00  0.00            
ATOM     34  H16 ACD     1      24.700  21.150  23.310  1.00  0.00            
ATOM     35  C11 ACD     1      23.210  21.380  24.940  1.00  0.00            
ATOM     36  H17 ACD     1      22.400  20.780  25.360  1.00  0.00            
ATOM     37  O9  ACD     1      22.870  22.660  24.470  1.00  0.00            
ATOM     38  H18 ACD     1      22.310  22.550  23.690  1.00  0.00            
ATOM     39  C12 ACD     1      24.230  21.480  26.080  1.00  0.00            
ATOM     40  H19 ACD     1      25.130  21.950  25.660  1.00  0.00            
ATOM     41  O10 ACD     1      23.690  22.140  27.230  1.00  0.00            
ATOM     42  H20 ACD     1      23.100  21.590  27.740  1.00  0.00            
ATOM     43  C13 ACD     1      24.660  20.120  26.420  1.00  0.00            
ATOM     44  H21 ACD     1      25.490  20.120  27.130  1.00  0.00            
ATOM     45  O11 ACD     1      25.290  19.510  25.200  1.00  0.00            
ATOM     46  C14 ACD     1      24.370  19.250  24.120  1.00  0.00            
ATOM     47  H22 ACD     1      23.540  18.580  24.410  1.00  0.00            
ATOM     48  C15 ACD     1      25.210  18.580  23.050  1.00  0.00            
ATOM     49  H23 ACD     1      25.500  17.650  23.550  1.00  0.00            
ATOM     50  H24 ACD     1      24.600  18.350  22.170  1.00  0.00            
ATOM     51  O12 ACD     1      26.360  19.330  22.620  1.00  0.00            
ATOM     52  H25 ACD     1      26.800  18.880  21.900  1.00  0.00            
ATOM     53  O13 ACD     1      23.590  19.310  26.910  1.00  0.00            
ATOM     54  C16 ACD     1      23.920  18.320  27.930  1.00  0.00            
ATOM     55  H26 ACD     1      25.020  18.300  27.920  1.00  0.00            
ATOM     56  C17 ACD     1      23.330  18.990  29.240  1.00  0.00            
ATOM     57  H27 ACD     1      22.320  19.330  28.950  1.00  0.00            
ATOM     58  O14 ACD     1      24.260  20.020  29.740  1.00  0.00            
ATOM     59  H28 ACD     1      23.810  20.550  30.410  1.00  0.00            
ATOM     60  C18 ACD     1      23.090  17.850  30.340  1.00  0.00            
ATOM     61  H29 ACD     1      24.090  17.670  30.760  1.00  0.00            
ATOM     62  O15 ACD     1      22.260  18.300  31.420  1.00  0.00            
ATOM     63  H30 ACD     1      21.420  18.510  31.010  1.00  0.00            
ATOM     64  C19 ACD     1      22.360  16.670  29.640  1.00  0.00            
ATOM     65  H31 ACD     1      22.170  15.930  30.430  1.00  0.00            
ATOM     66  O16 ACD     1      23.290  16.170  28.660  1.00  0.00            
ATOM     67  C20 ACD     1      23.290  16.940  27.540  1.00  0.00            
ATOM     68  H32 ACD     1      22.270  17.130  27.170  1.00  0.00            
ATOM     69  C21 ACD     1      24.090  16.340  26.430  1.00  0.00            
ATOM     70  H33 ACD     1      24.170  17.040  25.590  1.00  0.00            
ATOM     71  H34 ACD     1      25.080  16.330  26.900  1.00  0.00            
ATOM     72  O17 ACD     1      23.550  15.100  26.010  1.00  0.00            
ATOM     73  H35 ACD     1      23.480  14.520  26.770  1.00  0.00            
ATOM     74  O18 ACD     1      21.050  16.930  29.110  1.00  0.00            
ATOM     75  C22 ACD     1      19.850  16.830  29.900  1.00  0.00            
ATOM     76  H36 ACD     1      20.040  16.710  30.980  1.00  0.00            
ATOM     77  C23 ACD     1      19.130  18.160  29.830  1.00  0.00            
ATOM     78  H37 ACD     1      19.250  18.590  28.820  1.00  0.00            
ATOM     79  O19 ACD     1      19.860  19.130  30.600  1.00  0.00            
ATOM     80  H38 ACD     1      19.460  20.000  30.530  1.00  0.00            
ATOM     81  C24 ACD     1      17.610  18.050  30.130  1.00  0.00            
ATOM     82  H39 ACD     1      17.500  17.800  31.190  1.00  0.00            
ATOM     83  O20 ACD     1      16.740  19.230  29.940  1.00  0.00            
ATOM     84  H40 ACD     1      16.600  19.320  29.000  1.00  0.00            
ATOM     85  C25 ACD     1      17.000  17.010  29.310  1.00  0.00            
ATOM     86  H41 ACD     1      15.960  16.820  29.630  1.00  0.00            
ATOM     87  O21 ACD     1      17.610  15.780  29.590  1.00  0.00            
ATOM     88  C26 ACD     1      19.010  15.610  29.340  1.00  0.00            
ATOM     89  H42 ACD     1      19.240  15.630  28.260  1.00  0.00            
ATOM     90  C27 ACD     1      19.550  14.320  29.830  1.00  0.00            
ATOM     91  H43 ACD     1      18.890  13.540  29.450  1.00  0.00            
ATOM     92  H44 ACD     1      20.560  14.270  29.390  1.00  0.00            
ATOM     93  O22 ACD     1      19.640  14.180  31.250  1.00  0.00            
ATOM     94  H45 ACD     1      18.900  14.610  31.670  1.00  0.00            
ATOM     95  O23 ACD     1      17.270  17.320  27.990  1.00  0.00            
ATOM     96  C28 ACD     1      16.230  17.270  27.010  1.00  0.00            
ATOM     97  H46 ACD     1      15.290  17.130  27.550  1.00  0.00            
ATOM     98  C29 ACD     1      16.400  16.250  25.860  1.00  0.00            
ATOM     99  H47 ACD     1      17.390  16.150  25.410  1.00  0.00            
ATOM    100  O24 ACD     1      15.420  16.430  24.870  1.00  0.00            
ATOM    101  C30 ACD     1      16.130  14.870  26.470  1.00  0.00            
ATOM    102  H48 ACD     1      16.810  14.640  27.300  1.00  0.00            
ATOM    103  H49 ACD     1      15.110  14.850  26.880  1.00  0.00            
ATOM    104  O25 ACD     1      16.390  13.740  25.540  1.00  0.00            
ATOM    105  H50 ACD     1      15.560  13.610  25.070  1.00  0.00            
ATOM    106  C31 ACD     1      16.100  18.670  26.390  1.00  0.00            
ATOM    107  H51 ACD     1      17.050  18.880  25.890  1.00  0.00            
ATOM    108  O26 ACD     1      15.800  19.550  27.470  1.00  0.00            
ATOM    109  H52 ACD     1      15.510  20.400  27.110  1.00  0.00            
ATOM    110  C32 ACD     1      15.070  18.720  25.290  1.00  0.00            
ATOM    111  H53 ACD     1      14.070  18.560  25.710  1.00  0.00            
ATOM    112  O27 ACD     1      15.090  19.970  24.620  1.00  0.00            
ATOM    113  H54 ACD     1      15.040  20.590  25.350  1.00  0.00            
ATOM    114  C33 ACD     1      15.350  17.690  24.220  1.00  0.00            
ATOM    115  H55 ACD     1      14.580  17.570  23.450  1.00  0.00            
ATOM    116  O28 ACD     1      16.640  17.990  23.650  1.00  0.00            
ATOM    117  C34 ACD     1      16.830  17.700  22.250  1.00  0.00            
ATOM    118  H56 ACD     1      15.900  17.290  21.820  1.00  0.00            
ATOM    119  C35 ACD     1      16.990  19.070  21.530  1.00  0.00            
ATOM    120  H57 ACD     1      17.780  19.580  22.100  1.00  0.00            
ATOM    121  O29 ACD     1      15.800  19.850  21.560  1.00  0.00            
ATOM    122  H58 ACD     1      15.500  19.970  22.470  1.00  0.00            
ATOM    123  C36 ACD     1      17.470  18.870  20.080  1.00  0.00            
ATOM    124  H59 ACD     1      16.640  18.280  19.670  1.00  0.00            
ATOM    125  O30 ACD     1      17.650  20.110  19.360  1.00  0.00            
ATOM    126  H60 ACD     1      18.270  20.670  19.830  1.00  0.00            
ATOM    127  O1  GE8     2      19.020  22.420  27.660  1.00  0.00            
ATOM    128  C1  GE8     2      18.910  21.870  26.640  1.00  0.00            
ATOM    129  C2  GE8     2      19.490  20.560  26.420  1.00  0.00            
ATOM    130  O2  GE8     2      20.290  20.110  27.420  1.00  0.00            
ATOM    131  C3  GE8     2      19.260  19.900  25.250  1.00  0.00            
ATOM    132  C4  GE8     2      20.000  18.610  25.050  1.00  0.00            
ATOM    133  C5  GE8     2      20.650  18.360  23.810  1.00  0.00            
ATOM    134  C6  GE8     2      21.180  17.050  23.530  1.00  0.00            
ATOM    135  C7  GE8     2      20.930  16.030  24.400  1.00  0.00            
ATOM    136  O3  GE8     2      21.100  14.730  24.030  1.00  0.00            
ATOM    137  C8  GE8     2      20.260  16.250  25.600  1.00  0.00            
ATOM    138  C9  GE8     2      19.860  17.540  25.930  1.00  0.00            
ATOM    139  O4  GE8     2      18.510  20.350  24.220  1.00  0.00            
ATOM    140  C10 GE8     2      18.030  21.640  24.260  1.00  0.00            
ATOM    141  C11 GE8     2      17.500  22.260  23.140  1.00  0.00            
ATOM    142  C12 GE8     2      17.190  23.590  23.180  1.00  0.00            
ATOM    143  O5  GE8     2      16.690  24.220  22.110  1.00  0.00            
ATOM    144  C13 GE8     2      17.300  24.320  24.360  1.00  0.00            
ATOM    145  C14 GE8     2      17.760  23.730  25.450  1.00  0.00            
ATOM    146  O6  GE8     2      18.020  24.550  26.510  1.00  0.00            
ATOM    147  C15 GE8     2      18.200  22.440  25.430  1.00  0.00            
ATOM    148  H1  GE8     2      20.540  20.930  27.880  1.00  0.00            
ATOM    149  H2  GE8     2      20.540  19.140  23.060  1.00  0.00            
ATOM    150  H3  GE8     2      21.610  16.850  22.560  1.00  0.00            
ATOM    151  H4  GE8     2      20.340  14.290  24.450  1.00  0.00            
ATOM    152  H5  GE8     2      20.150  15.390  26.250  1.00  0.00            
ATOM    153  H6  GE8     2      19.260  17.700  26.830  1.00  0.00            
ATOM    154  H7  GE8     2      17.420  21.740  22.190  1.00  0.00            
ATOM    155  H8  GE8     2      16.530  25.140  22.370  1.00  0.00            
ATOM    156  H9  GE8     2      17.020  25.370  24.390  1.00  0.00            
ATOM    157  H10 GE8     2      18.450  23.930  27.120  1.00  0.00            
TER
ENDMDL
MODEL        1
ATOM      1  H1  ACD     1      16.000  12.740  23.890  1.00  0.00            
ATOM      2  O1  ACD     1      15.840  12.990  24.800  1.00  0.00            
ATOM      3  C1  ACD     1      17.110  13.380  25.240  1.00  0.00            
ATOM      4  H2  ACD     1      17.890  12.610  25.180  1.00  0.00            
ATOM      5  H3  ACD     1      17.000  13.710  26.280  1.00  0.00            
ATOM      6  C2  ACD     1      17.570  14.560  24.410  1.00  0.00            
ATOM      7  H4  ACD     1      18.550  14.900  24.780  1.00  0.00            
ATOM      8  O2  ACD     1      17.610  14.210  23.010  1.00  0.00            
ATOM      9  C3  ACD     1      18.070  15.120  22.100  1.00  0.00            
ATOM     10  H5  ACD     1      18.050  14.820  21.050  1.00  0.00            
ATOM     11  O3  ACD     1      19.430  15.530  22.380  1.00  0.00            
ATOM     12  C4  ACD     1      20.610  15.260  21.590  1.00  0.00            
ATOM     13  H6  ACD     1      20.290  15.230  20.540  1.00  0.00            
ATOM     14  C5  ACD     1      21.470  16.540  21.860  1.00  0.00            
ATOM     15  H7  ACD     1      21.560  16.710  22.940  1.00  0.00            
ATOM     16  O4  ACD     1      20.950  17.730  21.190  1.00  0.00            
ATOM     17  H8  ACD     1      21.490  18.470  21.480  1.00  0.00            
ATOM     18  C6  ACD     1      22.860  16.210  21.440  1.00  0.00            
ATOM     19  H9  ACD     1      22.840  16.190  20.340  1.00  0.00            
ATOM     20  O5  ACD     1      23.720  17.340  21.840  1.00  0.00            
ATOM     21  H10 ACD     1      24.640  17.130  21.630  1.00  0.00            
ATOM     22  C7  ACD     1      23.410  15.000  22.200  1.00  0.00            
ATOM     23  H11 ACD     1      24.460  14.860  21.890  1.00  0.00            
ATOM     24  O6  ACD     1      22.600  13.890  21.710  1.00  0.00            
ATOM     25  C8  ACD     1      21.220  13.910  22.020  1.00  0.00            
ATOM     26  H12 ACD     1      20.970  13.710  23.070  1.00  0.00            
ATOM     27  C9  ACD     1      20.550  12.740  21.350  1.00  0.00            
ATOM     28  H13 ACD     1      20.940  11.870  21.890  1.00  0.00            
ATOM     29  H14 ACD     1      19.480  12.780  21.590  1.00  0.00            
ATOM     30  O7  ACD     1      20.650  12.640  19.910  1.00  0.00            
ATOM     31  H15 ACD     1      21.470  12.160  19.740  1.00  0.00            
ATOM     32  O8  ACD     1      23.210  15.030  23.590  1.00  0.00            
ATOM     33  C10 ACD     1      24.330  14.880  24.450  1.00  0.00            
ATOM     34  H16 ACD     1      25.280  14.770  23.910  1.00  0.00            
ATOM     35  C11 ACD     1      24.360  16.140  25.230  1.00  0.00            
ATOM     36  H17 ACD     1      23.330  16.330  25.560  1.00  0.00            
ATOM     37  O9  ACD     1      24.600  17.330  24.440  1.00  0.00            
ATOM     38  H18 ACD     1      24.100  17.430  23.630  1.00  0.00            
ATOM     39  C12 ACD     1      25.250  16.070  26.450  1.00  0.00            
ATOM     40  H19 ACD     1      26.310  16.220  26.200  1.00  0.00            
ATOM     41  O10 ACD     1      24.950  17.130  27.340  1.00  0.00            
ATOM     42  H20 ACD     1      24.220  16.860  27.910  1.00  0.00            
ATOM     43  C13 ACD     1      25.030  14.860  27.300  1.00  0.00            
ATOM     44  H21 ACD     1      25.800  14.810  28.080  1.00  0.00            
ATOM     45  O11 ACD     1      25.060  13.680  26.440  1.00  0.00            
ATOM     46  C14 ACD     1      24.110  13.670  25.370  1.00  0.00            
ATOM     47  H22 ACD     1      23.080  13.700  25.750  1.00  0.00            
ATOM     48  C15 ACD     1      24.200  12.360  24.650  1.00  0.00            
ATOM     49  H23 ACD     1      24.330  11.500  25.320  1.00  0.00            
ATOM     50  H24 ACD     1      23.300  12.160  24.050  1.00  0.00            
ATOM     51  O12 ACD     1      25.280  12.350  23.690  1.00  0.00            
ATOM     52  H25 ACD     1      26.050  12.070  24.190  1.00  0.00            
ATOM     53  O13 ACD     1      23.760  14.800  27.950  1.00  0.00            
ATOM     54  C16 ACD     1      23.850  14.210  29.300  1.00  0.00            
ATOM     55  H26 ACD     1      24.750  13.590  29.410  1.00  0.00            
ATOM     56  C17 ACD     1      23.910  15.300  30.270  1.00  0.00            
ATOM     57  H27 ACD     1      23.200  16.100  30.000  1.00  0.00            
ATOM     58  O14 ACD     1      25.260  15.960  30.250  1.00  0.00            
ATOM     59  H28 ACD     1      25.120  16.700  30.850  1.00  0.00            
ATOM     60  C18 ACD     1      23.430  14.790  31.660  1.00  0.00            
ATOM     61  H29 ACD     1      24.140  14.080  32.100  1.00  0.00            
ATOM     62  O15 ACD     1      23.510  15.900  32.540  1.00  0.00            
ATOM     63  H30 ACD     1      22.760  16.480  32.420  1.00  0.00            
ATOM     64  C19 ACD     1      22.100  14.170  31.620  1.00  0.00            
ATOM     65  H31 ACD     1      21.800  13.830  32.620  1.00  0.00            
ATOM     66  O16 ACD     1      22.150  13.020  30.790  1.00  0.00            
ATOM     67  C20 ACD     1      22.600  13.290  29.450  1.00  0.00            
ATOM     68  H32 ACD     1      21.780  13.810  28.930  1.00  0.00            
ATOM     69  C21 ACD     1      22.910  11.930  28.890  1.00  0.00            
ATOM     70  H33 ACD     1      23.200  12.030  27.830  1.00  0.00            
ATOM     71  H34 ACD     1      23.740  11.510  29.480  1.00  0.00            
ATOM     72  O17 ACD     1      21.830  10.990  28.980  1.00  0.00            
ATOM     73  H35 ACD     1      21.680  10.850  29.920  1.00  0.00            
ATOM     74  O18 ACD     1      21.160  15.050  31.190  1.00  0.00            
ATOM     75  C22 ACD     1      20.070  15.310  32.040  1.00  0.00            
ATOM     76  H36 ACD     1      20.460  15.150  33.050  1.00  0.00            
ATOM     77  C23 ACD     1      19.790  16.830  31.850  1.00  0.00            
ATOM     78  H37 ACD     1      19.990  17.020  30.780  1.00  0.00            
ATOM     79  O19 ACD     1      20.800  17.500  32.620  1.00  0.00            
ATOM     80  H38 ACD     1      20.960  18.400  32.310  1.00  0.00            
ATOM     81  C24 ACD     1      18.370  17.260  32.190  1.00  0.00            
ATOM     82  H39 ACD     1      18.160  17.190  33.260  1.00  0.00            
ATOM     83  O20 ACD     1      18.070  18.540  31.820  1.00  0.00            
ATOM     84  H40 ACD     1      17.690  18.490  30.930  1.00  0.00            
ATOM     85  C25 ACD     1      17.370  16.340  31.500  1.00  0.00            
ATOM     86  H41 ACD     1      16.370  16.650  31.820  1.00  0.00            
ATOM     87  O21 ACD     1      17.580  15.090  31.950  1.00  0.00            
ATOM     88  C26 ACD     1      18.850  14.520  31.640  1.00  0.00            
ATOM     89  H42 ACD     1      18.860  14.340  30.560  1.00  0.00            
ATOM     90  C27 ACD     1      18.910  13.190  32.380  1.00  0.00            
ATOM     91  H43 ACD     1      18.080  12.530  32.110  1.00  0.00            
ATOM     92  H44 ACD     1      19.800  12.630  32.070  1.00  0.00            
ATOM     93  O22 ACD     1      18.980  13.360  33.790  1.00  0.00            
ATOM     94  H45 ACD     1      18.080  13.620  33.990  1.00  0.00            
ATOM     95  O23 ACD     1      17.440  16.210  30.050  1.00  0.00            
ATOM     96  C28 ACD     1      16.300  16.690  29.370  1.00  0.00            
ATOM     97  H46 ACD     1      15.490  16.970  30.050  1.00  0.00            
ATOM     98  C29 ACD     1      15.840  15.500  28.530  1.00  0.00            
ATOM     99  H47 ACD     1      16.730  14.970  28.160  1.00  0.00            
ATOM    100  O24 ACD     1      15.010  15.900  27.440  1.00  0.00            
ATOM    101  C30 ACD     1      15.010  14.550  29.350  1.00  0.00            
ATOM    102  H48 ACD     1      15.470  14.360  30.330  1.00  0.00            
ATOM    103  H49 ACD     1      14.010  15.000  29.400  1.00  0.00            
ATOM    104  O25 ACD     1      14.810  13.290  28.650  1.00  0.00            
ATOM    105  H50 ACD     1      14.480  13.490  27.770  1.00  0.00            
ATOM    106  C31 ACD     1      16.850  17.780  28.450  1.00  0.00            
ATOM    107  H51 ACD     1      17.740  17.430  27.900  1.00  0.00            
ATOM    108  O26 ACD     1      17.180  18.900  29.320  1.00  0.00            
ATOM    109  H52 ACD     1      17.360  19.740  28.880  1.00  0.00            
ATOM    110  C32 ACD     1      15.910  18.090  27.360  1.00  0.00            
ATOM    111  H53 ACD     1      15.050  18.500  27.910  1.00  0.00            
ATOM    112  O27 ACD     1      16.480  19.040  26.370  1.00  0.00            
ATOM    113  H54 ACD     1      16.520  19.930  26.740  1.00  0.00            
ATOM    114  C33 ACD     1      15.560  16.870  26.540  1.00  0.00            
ATOM    115  H55 ACD     1      14.770  17.050  25.800  1.00  0.00            
ATOM    116  O28 ACD     1      16.760  16.290  25.960  1.00  0.00            
ATOM    117  C34 ACD     1      16.600  15.780  24.660  1.00  0.00            
ATOM    118  H56 ACD     1      15.570  15.500  24.420  1.00  0.00            
ATOM    119  C35 ACD     1      17.120  16.870  23.670  1.00  0.00            
ATOM    120  H57 ACD     1      18.150  17.100  23.970  1.00  0.00            
ATOM    121  O29 ACD     1      16.380  18.070  23.840  1.00  0.00            
ATOM    122  H58 ACD     1      16.670  18.600  24.590  1.00  0.00            
ATOM    123  C36 ACD     1      17.190  16.420  22.180  1.00  0.00            
ATOM    124  H59 ACD     1      16.180  16.290  21.770  1.00  0.00            
ATOM    125  O30 ACD     1      17.810  17.340  21.380  1.00  0.00            
ATOM    126  H60 ACD     1      18.750  17.110  21.410  1.00  0.00            
ATOM    127  O1  GE8     2      21.560  20.000  28.300  1.00  0.00            
ATOM    128  C1  GE8     2      21.060  19.250  27.470  1.00  0.00            
ATOM    129  C2  GE8     2      21.000  17.820  27.660  1.00  0.00            
ATOM    130  O2  GE8     2      21.600  17.430  28.820  1.00  0.00            
ATOM    131  C3  GE8     2      20.390  17.000  26.670  1.00  0.00            
ATOM    132  C4  GE8     2      20.210  15.580  26.770  1.00  0.00            
ATOM    133  C5  GE8     2      20.660  14.710  25.750  1.00  0.00            
ATOM    134  C6  GE8     2      20.390  13.350  25.760  1.00  0.00            
ATOM    135  C7  GE8     2      19.830  12.790  26.930  1.00  0.00            
ATOM    136  O3  GE8     2      19.580  11.470  27.080  1.00  0.00            
ATOM    137  C8  GE8     2      19.580  13.540  28.080  1.00  0.00            
ATOM    138  C9  GE8     2      19.760  14.930  27.940  1.00  0.00            
ATOM    139  O4  GE8     2      20.110  17.570  25.430  1.00  0.00            
ATOM    140  C10 GE8     2      19.970  18.910  25.230  1.00  0.00            
ATOM    141  C11 GE8     2      19.410  19.500  24.050  1.00  0.00            
ATOM    142  C12 GE8     2      19.220  20.890  24.020  1.00  0.00            
ATOM    143  O5  GE8     2      18.770  21.460  22.880  1.00  0.00            
ATOM    144  C13 GE8     2      19.800  21.690  24.950  1.00  0.00            
ATOM    145  C14 GE8     2      20.350  21.130  26.010  1.00  0.00            
ATOM    146  O6  GE8     2      20.850  22.020  26.770  1.00  0.00            
ATOM    147  C15 GE8     2      20.420  19.820  26.210  1.00  0.00            
ATOM    148  H1  GE8     2      21.970  18.210  29.260  1.00  0.00            
ATOM    149  H2  GE8     2      21.040  15.150  24.830  1.00  0.00            
ATOM    150  H3  GE8     2      20.580  12.720  24.900  1.00  0.00            
ATOM    151  H4  GE8     2      19.280  11.470  28.010  1.00  0.00            
ATOM    152  H5  GE8     2      19.220  13.040  28.980  1.00  0.00            
ATOM    153  H6  GE8     2      19.580  15.570  28.810  1.00  0.00            
ATOM    154  H7  GE8     2      19.170  18.910  23.170  1.00  0.00            
ATOM    155  H8  GE8     2      18.500  22.330  23.210  1.00  0.00            
ATOM    156  H9  GE8     2      19.810  22.770  24.850  1.00  0.00            
ATOM    157  H10 GE8     2      21.500  21.520  27.280  1.00  0.00            
TER
ENDMDL
MODEL        1
ATOM      1  H1  ACD     1      12.850  11.590  18.280  1.00  0.00            
ATOM      2  O1  ACD     1      13.260  11.520  19.150  1.00  0.00            
ATOM      3  C1  ACD     1      12.320  11.180  20.100  1.00  0.00            
ATOM      4  H2  ACD     1      11.370  11.680  19.840  1.00  0.00            
ATOM      5  H3  ACD     1      12.670  11.580  21.050  1.00  0.00            
ATOM      6  C2  ACD     1      12.210   9.690  20.300  1.00  0.00            
ATOM      7  H4  ACD     1      11.910   9.220  19.350  1.00  0.00            
ATOM      8  O2  ACD     1      13.530   9.120  20.660  1.00  0.00            
ATOM      9  C3  ACD     1      13.490   7.710  20.940  1.00  0.00            
ATOM     10  H5  ACD     1      14.480   7.340  21.230  1.00  0.00            
ATOM     11  O3  ACD     1      13.120   6.940  19.730  1.00  0.00            
ATOM     12  C4  ACD     1      13.930   5.900  19.180  1.00  0.00            
ATOM     13  H6  ACD     1      14.760   5.540  19.800  1.00  0.00            
ATOM     14  C5  ACD     1      13.020   4.720  18.970  1.00  0.00            
ATOM     15  H7  ACD     1      12.080   5.240  18.770  1.00  0.00            
ATOM     16  O4  ACD     1      12.880   3.940  20.140  1.00  0.00            
ATOM     17  H8  ACD     1      12.690   4.490  20.900  1.00  0.00            
ATOM     18  C6  ACD     1      13.320   3.770  17.830  1.00  0.00            
ATOM     19  H9  ACD     1      14.130   3.130  18.190  1.00  0.00            
ATOM     20  O5  ACD     1      12.150   2.930  17.660  1.00  0.00            
ATOM     21  H10 ACD     1      11.950   2.450  18.470  1.00  0.00            
ATOM     22  C7  ACD     1      13.630   4.530  16.540  1.00  0.00            
ATOM     23  H11 ACD     1      13.890   3.790  15.770  1.00  0.00            
ATOM     24  O6  ACD     1      14.710   5.470  16.830  1.00  0.00            
ATOM     25  C8  ACD     1      14.470   6.480  17.870  1.00  0.00            
ATOM     26  H12 ACD     1      13.790   7.280  17.550  1.00  0.00            
ATOM     27  C9  ACD     1      15.800   7.160  18.160  1.00  0.00            
ATOM     28  H13 ACD     1      16.180   7.630  17.240  1.00  0.00            
ATOM     29  H14 ACD     1      15.610   8.040  18.790  1.00  0.00            
ATOM     30  O7  ACD     1      16.860   6.320  18.650  1.00  0.00            
ATOM     31  H15 ACD     1      16.910   6.350  19.610  1.00  0.00            
ATOM     32  O8  ACD     1      12.470   5.290  16.220  1.00  0.00            
ATOM     33  C10 ACD     1      11.810   4.870  15.030  1.00  0.00            
ATOM     34  H16 ACD     1      12.210   3.970  14.550  1.00  0.00            
ATOM     35  C11 ACD     1      10.310   4.520  15.280  1.00  0.00            
ATOM     36  H17 ACD     1       9.920   5.410  15.770  1.00  0.00            
ATOM     37  O9  ACD     1      10.150   3.280  16.010  1.00  0.00            
ATOM     38  H18 ACD     1      10.800   3.190  16.720  1.00  0.00            
ATOM     39  C12 ACD     1       9.570   4.420  13.930  1.00  0.00            
ATOM     40  H19 ACD     1       9.990   3.660  13.260  1.00  0.00            
ATOM     41  O10 ACD     1       8.250   4.160  14.120  1.00  0.00            
ATOM     42  H20 ACD     1       7.840   5.030  14.110  1.00  0.00            
ATOM     43  C13 ACD     1       9.670   5.680  13.140  1.00  0.00            
ATOM     44  H21 ACD     1       9.140   5.530  12.190  1.00  0.00            
ATOM     45  O11 ACD     1      11.070   5.920  12.930  1.00  0.00            
ATOM     46  C14 ACD     1      11.880   6.130  14.100  1.00  0.00            
ATOM     47  H22 ACD     1      11.450   6.920  14.710  1.00  0.00            
ATOM     48  C15 ACD     1      13.330   6.520  13.610  1.00  0.00            
ATOM     49  H23 ACD     1      13.310   7.350  12.890  1.00  0.00            
ATOM     50  H24 ACD     1      13.810   6.950  14.500  1.00  0.00            
ATOM     51  O12 ACD     1      14.020   5.400  13.060  1.00  0.00            
ATOM     52  H25 ACD     1      14.770   5.710  12.550  1.00  0.00            
ATOM     53  O13 ACD     1       9.000   6.770  13.640  1.00  0.00            
ATOM     54  C16 ACD     1       8.440   7.740  12.750  1.00  0.00            
ATOM     55  H26 ACD     1       8.900   7.730  11.750  1.00  0.00            
ATOM     56  C17 ACD     1       6.910   7.430  12.590  1.00  0.00            
ATOM     57  H27 ACD     1       6.560   7.300  13.620  1.00  0.00            
ATOM     58  O14 ACD     1       6.600   6.260  11.850  1.00  0.00            
ATOM     59  H28 ACD     1       5.650   6.160  11.730  1.00  0.00            
ATOM     60  C18 ACD     1       6.140   8.640  12.030  1.00  0.00            
ATOM     61  H29 ACD     1       6.400   8.800  10.970  1.00  0.00            
ATOM     62  O15 ACD     1       4.790   8.490  12.220  1.00  0.00            
ATOM     63  H30 ACD     1       4.790   8.530  13.190  1.00  0.00            
ATOM     64  C19 ACD     1       6.570   9.910  12.840  1.00  0.00            
ATOM     65  H31 ACD     1       6.020  10.730  12.370  1.00  0.00            
ATOM     66  O16 ACD     1       7.890  10.160  12.630  1.00  0.00            
ATOM     67  C20 ACD     1       8.710   9.190  13.300  1.00  0.00            
ATOM     68  H32 ACD     1       8.550   9.190  14.390  1.00  0.00            
ATOM     69  C21 ACD     1      10.180   9.540  13.000  1.00  0.00            
ATOM     70  H33 ACD     1      10.220  10.630  13.120  1.00  0.00            
ATOM     71  H34 ACD     1      10.710   9.060  13.830  1.00  0.00            
ATOM     72  O17 ACD     1      10.760   9.100  11.740  1.00  0.00            
ATOM     73  H35 ACD     1      10.880   8.150  11.820  1.00  0.00            
ATOM     74  O18 ACD     1       6.090   9.870  14.180  1.00  0.00            
ATOM     75  C22 ACD     1       5.610  11.120  14.850  1.00  0.00            
ATOM     76  H36 ACD     1       4.870  11.580  14.180  1.00  0.00            
ATOM     77  C23 ACD     1       4.960  10.660  16.190  1.00  0.00            
ATOM     78  H37 ACD     1       5.650   9.960  16.670  1.00  0.00            
ATOM     79  O19 ACD     1       3.730  10.000  15.890  1.00  0.00            
ATOM     80  H38 ACD     1       3.240   9.870  16.710  1.00  0.00            
ATOM     81  C24 ACD     1       4.740  11.820  17.170  1.00  0.00            
ATOM     82  H39 ACD     1       4.180  12.660  16.730  1.00  0.00            
ATOM     83  O20 ACD     1       4.120  11.430  18.320  1.00  0.00            
ATOM     84  H40 ACD     1       4.720  10.790  18.710  1.00  0.00            
ATOM     85  C25 ACD     1       6.050  12.500  17.470  1.00  0.00            
ATOM     86  H41 ACD     1       5.970  13.400  18.080  1.00  0.00            
ATOM     87  O21 ACD     1       6.490  12.970  16.190  1.00  0.00            
ATOM     88  C26 ACD     1       6.730  12.070  15.060  1.00  0.00            
ATOM     89  H42 ACD     1       7.610  11.470  15.350  1.00  0.00            
ATOM     90  C27 ACD     1       7.200  12.850  13.880  1.00  0.00            
ATOM     91  H43 ACD     1       6.990  12.340  12.930  1.00  0.00            
ATOM     92  H44 ACD     1       6.590  13.760  13.910  1.00  0.00            
ATOM     93  O22 ACD     1       8.550  13.300  13.930  1.00  0.00            
ATOM     94  H45 ACD     1       8.450  14.040  14.530  1.00  0.00            
ATOM     95  O23 ACD     1       7.010  11.600  17.960  1.00  0.00            
ATOM     96  C28 ACD     1       7.150  11.520  19.350  1.00  0.00            
ATOM     97  H46 ACD     1       6.390  12.120  19.870  1.00  0.00            
ATOM     98  C29 ACD     1       8.510  12.090  19.710  1.00  0.00            
ATOM     99  H47 ACD     1       9.200  11.600  19.010  1.00  0.00            
ATOM    100  O24 ACD     1       8.780  11.720  21.080  1.00  0.00            
ATOM    101  C30 ACD     1       8.560  13.640  19.570  1.00  0.00            
ATOM    102  H48 ACD     1       8.340  14.020  18.560  1.00  0.00            
ATOM    103  H49 ACD     1       7.780  14.070  20.210  1.00  0.00            
ATOM    104  O25 ACD     1       9.830  14.200  19.960  1.00  0.00            
ATOM    105  H50 ACD     1      10.330  14.110  19.150  1.00  0.00            
ATOM    106  C31 ACD     1       7.050  10.060  19.660  1.00  0.00            
ATOM    107  H51 ACD     1       7.800   9.660  18.980  1.00  0.00            
ATOM    108  O26 ACD     1       5.790   9.410  19.350  1.00  0.00            
ATOM    109  H52 ACD     1       5.760   8.490  19.620  1.00  0.00            
ATOM    110  C32 ACD     1       7.500   9.740  21.060  1.00  0.00            
ATOM    111  H53 ACD     1       6.680  10.050  21.720  1.00  0.00            
ATOM    112  O27 ACD     1       7.750   8.360  21.260  1.00  0.00            
ATOM    113  H54 ACD     1       7.100   7.780  20.840  1.00  0.00            
ATOM    114  C33 ACD     1       8.850  10.340  21.430  1.00  0.00            
ATOM    115  H55 ACD     1       8.940  10.220  22.510  1.00  0.00            
ATOM    116  O28 ACD     1       9.920   9.810  20.690  1.00  0.00            
ATOM    117  C34 ACD     1      11.140   9.470  21.340  1.00  0.00            
ATOM    118  H56 ACD     1      11.320  10.110  22.220  1.00  0.00            
ATOM    119  C35 ACD     1      11.080   7.910  21.690  1.00  0.00            
ATOM    120  H57 ACD     1      10.650   7.440  20.800  1.00  0.00            
ATOM    121  O29 ACD     1      10.180   7.650  22.720  1.00  0.00            
ATOM    122  H58 ACD     1       9.310   7.950  22.430  1.00  0.00            
ATOM    123  C36 ACD     1      12.420   7.420  22.050  1.00  0.00            
ATOM    124  H59 ACD     1      12.770   7.930  22.950  1.00  0.00            
ATOM    125  O30 ACD     1      12.400   6.010  22.250  1.00  0.00            
ATOM    126  H60 ACD     1      12.100   5.900  23.150  1.00  0.00            
ATOM    127  O1  GE8     2       6.060   5.620  16.840  1.00  0.00            
ATOM    128  C1  GE8     2       7.160   5.960  17.300  1.00  0.00            
ATOM    129  C2  GE8     2       7.850   7.260  16.910  1.00  0.00            
ATOM    130  O2  GE8     2       7.120   8.050  16.050  1.00  0.00            
ATOM    131  C3  GE8     2       9.050   7.490  17.500  1.00  0.00            
ATOM    132  C4  GE8     2       9.970   8.570  17.030  1.00  0.00            
ATOM    133  C5  GE8     2      11.340   8.370  16.970  1.00  0.00            
ATOM    134  C6  GE8     2      12.230   9.490  16.740  1.00  0.00            
ATOM    135  C7  GE8     2      11.640  10.720  16.360  1.00  0.00            
ATOM    136  O3  GE8     2      12.450  11.870  16.270  1.00  0.00            
ATOM    137  C8  GE8     2      10.260  10.930  16.450  1.00  0.00            
ATOM    138  C9  GE8     2       9.410   9.860  16.800  1.00  0.00            
ATOM    139  O4  GE8     2       9.680   6.620  18.350  1.00  0.00            
ATOM    140  C10 GE8     2       9.010   5.540  18.870  1.00  0.00            
ATOM    141  C11 GE8     2       9.620   4.760  19.860  1.00  0.00            
ATOM    142  C12 GE8     2       8.980   3.700  20.440  1.00  0.00            
ATOM    143  O5  GE8     2       9.440   3.120  21.570  1.00  0.00            
ATOM    144  C13 GE8     2       7.720   3.390  19.960  1.00  0.00            
ATOM    145  C14 GE8     2       7.220   3.980  18.840  1.00  0.00            
ATOM    146  O6  GE8     2       5.990   3.550  18.500  1.00  0.00            
ATOM    147  C15 GE8     2       7.840   5.070  18.280  1.00  0.00            
ATOM    148  H1  GE8     2       6.300   7.610  15.770  1.00  0.00            
ATOM    149  H2  GE8     2      11.880   7.470  17.240  1.00  0.00            
ATOM    150  H3  GE8     2      13.290   9.330  16.590  1.00  0.00            
ATOM    151  H4  GE8     2      12.120  12.510  15.630  1.00  0.00            
ATOM    152  H5  GE8     2       9.800  11.900  16.280  1.00  0.00            
ATOM    153  H6  GE8     2       8.340  10.020  16.900  1.00  0.00            
ATOM    154  H7  GE8     2      10.470   5.200  20.360  1.00  0.00            
ATOM    155  H8  GE8     2       8.630   2.870  22.040  1.00  0.00            
ATOM    156  H9  GE8     2       7.100   2.550  20.250  1.00  0.00            
ATOM    157  H10 GE8     2       5.700   4.160  17.800  1.00  0.00            
TER
ENDMDL
MODEL        1
ATOM      1  H1  ACD     1      23.260   7.950  13.900  1.00  0.00            
ATOM      2  O1  ACD     1      22.790   7.120  13.820  1.00  0.00            
ATOM      3  C1  ACD     1      21.500   7.360  14.230  1.00  0.00            
ATOM      4  H2  ACD     1      21.070   8.230  13.730  1.00  0.00            
ATOM      5  H3  ACD     1      21.380   7.560  15.300  1.00  0.00            
ATOM      6  C2  ACD     1      20.670   6.200  13.910  1.00  0.00            
ATOM      7  H4  ACD     1      20.930   5.800  12.930  1.00  0.00            
ATOM      8  O2  ACD     1      20.940   5.150  14.920  1.00  0.00            
ATOM      9  C3  ACD     1      20.100   3.970  15.040  1.00  0.00            
ATOM     10  H5  ACD     1      20.460   3.350  15.870  1.00  0.00            
ATOM     11  O3  ACD     1      20.130   3.280  13.790  1.00  0.00            
ATOM     12  C4  ACD     1      20.060   1.830  13.720  1.00  0.00            
ATOM     13  H6  ACD     1      19.850   1.410  14.710  1.00  0.00            
ATOM     14  C5  ACD     1      19.000   1.400  12.730  1.00  0.00            
ATOM     15  H7  ACD     1      19.200   2.000  11.830  1.00  0.00            
ATOM     16  O4  ACD     1      17.750   1.680  13.440  1.00  0.00            
ATOM     17  H8  ACD     1      17.000   1.510  12.870  1.00  0.00            
ATOM     18  C6  ACD     1      19.080  -0.070  12.500  1.00  0.00            
ATOM     19  H9  ACD     1      18.870  -0.530  13.470  1.00  0.00            
ATOM     20  O5  ACD     1      18.230  -0.460  11.440  1.00  0.00            
ATOM     21  H10 ACD     1      18.720  -0.280  10.640  1.00  0.00            
ATOM     22  C7  ACD     1      20.450  -0.470  11.970  1.00  0.00            
ATOM     23  H11 ACD     1      20.560  -1.550  11.880  1.00  0.00            
ATOM     24  O6  ACD     1      21.340  -0.040  13.040  1.00  0.00            
ATOM     25  C8  ACD     1      21.440   1.320  13.210  1.00  0.00            
ATOM     26  H12 ACD     1      21.710   1.830  12.280  1.00  0.00            
ATOM     27  C9  ACD     1      22.530   1.630  14.220  1.00  0.00            
ATOM     28  H13 ACD     1      23.400   1.000  14.010  1.00  0.00            
ATOM     29  H14 ACD     1      22.910   2.660  14.120  1.00  0.00            
ATOM     30  O7  ACD     1      22.220   1.450  15.570  1.00  0.00            
ATOM     31  H15 ACD     1      23.070   1.480  16.010  1.00  0.00            
ATOM     32  O8  ACD     1      20.780   0.090  10.690  1.00  0.00            
ATOM     33  C10 ACD     1      21.780  -0.540   9.860  1.00  0.00            
ATOM     34  H16 ACD     1      22.430  -0.990  10.610  1.00  0.00            
ATOM     35  C11 ACD     1      21.070  -1.610   8.940  1.00  0.00            
ATOM     36  H17 ACD     1      20.210  -1.100   8.470  1.00  0.00            
ATOM     37  O9  ACD     1      20.530  -2.800   9.520  1.00  0.00            
ATOM     38  H18 ACD     1      21.200  -3.110  10.140  1.00  0.00            
ATOM     39  C12 ACD     1      22.000  -2.050   7.790  1.00  0.00            
ATOM     40  H19 ACD     1      22.820  -2.660   8.180  1.00  0.00            
ATOM     41  O10 ACD     1      21.450  -2.810   6.730  1.00  0.00            
ATOM     42  H20 ACD     1      20.650  -2.430   6.370  1.00  0.00            
ATOM     43  C13 ACD     1      22.770  -0.900   7.100  1.00  0.00            
ATOM     44  H21 ACD     1      23.380  -1.390   6.330  1.00  0.00            
ATOM     45  O11 ACD     1      23.430  -0.250   8.180  1.00  0.00            
ATOM     46  C14 ACD     1      22.570   0.420   9.020  1.00  0.00            
ATOM     47  H22 ACD     1      21.880   1.070   8.450  1.00  0.00            
ATOM     48  C15 ACD     1      23.590   1.170   9.880  1.00  0.00            
ATOM     49  H23 ACD     1      24.190   1.770   9.180  1.00  0.00            
ATOM     50  H24 ACD     1      22.980   1.860  10.470  1.00  0.00            
ATOM     51  O12 ACD     1      24.500   0.330  10.590  1.00  0.00            
ATOM     52  H25 ACD     1      25.150   0.840  11.070  1.00  0.00            
ATOM     53  O13 ACD     1      21.800  -0.030   6.470  1.00  0.00            
ATOM     54  C16 ACD     1      22.050   0.560   5.180  1.00  0.00            
ATOM     55  H26 ACD     1      22.640  -0.080   4.520  1.00  0.00            
ATOM     56  C17 ACD     1      20.640   1.020   4.630  1.00  0.00            
ATOM     57  H27 ACD     1      20.060   1.570   5.370  1.00  0.00            
ATOM     58  O14 ACD     1      19.880  -0.100   4.240  1.00  0.00            
ATOM     59  H28 ACD     1      20.530  -0.680   3.830  1.00  0.00            
ATOM     60  C18 ACD     1      20.720   2.000   3.530  1.00  0.00            
ATOM     61  H29 ACD     1      21.320   1.600   2.700  1.00  0.00            
ATOM     62  O15 ACD     1      19.590   2.620   3.000  1.00  0.00            
ATOM     63  H30 ACD     1      19.170   3.130   3.690  1.00  0.00            
ATOM     64  C19 ACD     1      21.530   3.200   4.030  1.00  0.00            
ATOM     65  H31 ACD     1      21.600   3.930   3.210  1.00  0.00            
ATOM     66  O16 ACD     1      22.900   2.780   4.360  1.00  0.00            
ATOM     67  C20 ACD     1      22.980   1.850   5.460  1.00  0.00            
ATOM     68  H32 ACD     1      22.670   2.220   6.450  1.00  0.00            
ATOM     69  C21 ACD     1      24.460   1.400   5.440  1.00  0.00            
ATOM     70  H33 ACD     1      24.590   0.680   6.250  1.00  0.00            
ATOM     71  H34 ACD     1      24.630   0.890   4.490  1.00  0.00            
ATOM     72  O17 ACD     1      25.350   2.550   5.500  1.00  0.00            
ATOM     73  H35 ACD     1      25.370   2.960   4.630  1.00  0.00            
ATOM     74  O18 ACD     1      20.930   3.820   5.140  1.00  0.00            
ATOM     75  C22 ACD     1      20.560   5.200   5.070  1.00  0.00            
ATOM     76  H36 ACD     1      20.630   5.710   4.100  1.00  0.00            
ATOM     77  C23 ACD     1      19.190   5.210   5.720  1.00  0.00            
ATOM     78  H37 ACD     1      19.330   4.890   6.770  1.00  0.00            
ATOM     79  O19 ACD     1      18.390   4.310   4.980  1.00  0.00            
ATOM     80  H38 ACD     1      17.510   4.410   5.350  1.00  0.00            
ATOM     81  C24 ACD     1      18.810   6.700   5.830  1.00  0.00            
ATOM     82  H39 ACD     1      18.760   7.020   4.780  1.00  0.00            
ATOM     83  O20 ACD     1      17.630   6.760   6.460  1.00  0.00            
ATOM     84  H40 ACD     1      17.120   5.960   6.340  1.00  0.00            
ATOM     85  C25 ACD     1      19.750   7.470   6.670  1.00  0.00            
ATOM     86  H41 ACD     1      19.480   8.530   6.630  1.00  0.00            
ATOM     87  O21 ACD     1      21.050   7.420   6.010  1.00  0.00            
ATOM     88  C26 ACD     1      21.490   6.040   5.940  1.00  0.00            
ATOM     89  H42 ACD     1      21.540   5.660   6.970  1.00  0.00            
ATOM     90  C27 ACD     1      22.910   6.100   5.340  1.00  0.00            
ATOM     91  H43 ACD     1      23.270   5.080   5.200  1.00  0.00            
ATOM     92  H44 ACD     1      22.930   6.580   4.350  1.00  0.00            
ATOM     93  O22 ACD     1      23.780   6.810   6.240  1.00  0.00            
ATOM     94  H45 ACD     1      23.460   7.700   6.380  1.00  0.00            
ATOM     95  O23 ACD     1      19.800   7.050   8.000  1.00  0.00            
ATOM     96  C28 ACD     1      19.640   7.940   9.090  1.00  0.00            
ATOM     97  H46 ACD     1      19.820   8.950   8.710  1.00  0.00            
ATOM     98  C29 ACD     1      20.600   7.500  10.200  1.00  0.00            
ATOM     99  H47 ACD     1      20.370   6.450  10.410  1.00  0.00            
ATOM    100  O24 ACD     1      20.410   8.240  11.320  1.00  0.00            
ATOM    101  C30 ACD     1      22.050   7.600   9.720  1.00  0.00            
ATOM    102  H48 ACD     1      22.280   6.770   9.040  1.00  0.00            
ATOM    103  H49 ACD     1      22.070   8.600   9.280  1.00  0.00            
ATOM    104  O25 ACD     1      23.030   7.390  10.790  1.00  0.00            
ATOM    105  H50 ACD     1      22.600   7.760  11.570  1.00  0.00            
ATOM    106  C31 ACD     1      18.190   7.810   9.630  1.00  0.00            
ATOM    107  H51 ACD     1      17.950   6.740   9.680  1.00  0.00            
ATOM    108  O26 ACD     1      17.310   8.400   8.680  1.00  0.00            
ATOM    109  H52 ACD     1      17.260   7.850   7.900  1.00  0.00            
ATOM    110  C32 ACD     1      18.020   8.510  10.930  1.00  0.00            
ATOM    111  H53 ACD     1      18.150   9.590  10.810  1.00  0.00            
ATOM    112  O27 ACD     1      16.730   8.460  11.550  1.00  0.00            
ATOM    113  H54 ACD     1      16.160   7.800  11.160  1.00  0.00            
ATOM    114  C33 ACD     1      19.070   8.020  11.940  1.00  0.00            
ATOM    115  H55 ACD     1      19.030   8.760  12.750  1.00  0.00            
ATOM    116  O28 ACD     1      18.830   6.730  12.430  1.00  0.00            
ATOM    117  C34 ACD     1      19.160   6.440  13.780  1.00  0.00            
ATOM    118  H56 ACD     1      18.950   7.360  14.340  1.00  0.00            
ATOM    119  C35 ACD     1      18.240   5.280  14.170  1.00  0.00            
ATOM    120  H57 ACD     1      18.280   4.620  13.300  1.00  0.00            
ATOM    121  O29 ACD     1      16.860   5.680  14.440  1.00  0.00            
ATOM    122  H58 ACD     1      16.370   4.870  14.580  1.00  0.00            
ATOM    123  C36 ACD     1      18.790   4.510  15.370  1.00  0.00            
ATOM    124  H59 ACD     1      18.870   5.190  16.230  1.00  0.00            
ATOM    125  O30 ACD     1      17.990   3.330  15.680  1.00  0.00            
ATOM    126  H60 ACD     1      18.010   2.700  14.950  1.00  0.00            
ATOM    127  O1  GE8     2      16.450   1.380   7.640  1.00  0.00            
ATOM    128  C1  GE8     2      17.000   2.200   8.350  1.00  0.00            
ATOM    129  C2  GE8     2      18.430   2.290   8.580  1.00  0.00            
ATOM    130  O2  GE8     2      19.190   1.420   7.850  1.00  0.00            
ATOM    131  C3  GE8     2      18.890   3.310   9.350  1.00  0.00            
ATOM    132  C4  GE8     2      20.340   3.490   9.510  1.00  0.00            
ATOM    133  C5  GE8     2      21.130   3.530   8.450  1.00  0.00            
ATOM    134  C6  GE8     2      22.480   3.930   8.520  1.00  0.00            
ATOM    135  C7  GE8     2      23.070   4.330   9.750  1.00  0.00            
ATOM    136  O3  GE8     2      24.400   4.570   9.900  1.00  0.00            
ATOM    137  C8  GE8     2      22.160   4.370  10.820  1.00  0.00            
ATOM    138  C9  GE8     2      20.830   3.960  10.750  1.00  0.00            
ATOM    139  O4  GE8     2      18.120   4.110  10.170  1.00  0.00            
ATOM    140  C10 GE8     2      16.750   4.100   9.960  1.00  0.00            
ATOM    141  C11 GE8     2      15.950   4.860  10.800  1.00  0.00            
ATOM    142  C12 GE8     2      14.590   4.910  10.680  1.00  0.00            
ATOM    143  O5  GE8     2      13.910   5.810  11.330  1.00  0.00            
ATOM    144  C13 GE8     2      13.990   4.010   9.830  1.00  0.00            
ATOM    145  C14 GE8     2      14.720   3.240   8.950  1.00  0.00            
ATOM    146  O6  GE8     2      14.070   2.380   8.250  1.00  0.00            
ATOM    147  C15 GE8     2      16.130   3.260   9.100  1.00  0.00            
ATOM    148  H1  GE8     2      18.620   0.890   7.260  1.00  0.00            
ATOM    149  H2  GE8     2      20.760   3.230   7.470  1.00  0.00            
ATOM    150  H3  GE8     2      23.210   3.920   7.710  1.00  0.00            
ATOM    151  H4  GE8     2      24.490   5.000  10.770  1.00  0.00            
ATOM    152  H5  GE8     2      22.500   4.760  11.780  1.00  0.00            
ATOM    153  H6  GE8     2      20.090   3.990  11.550  1.00  0.00            
ATOM    154  H7  GE8     2      16.400   5.640  11.420  1.00  0.00            
ATOM    155  H8  GE8     2      14.140   5.610  12.260  1.00  0.00            
ATOM    156  H9  GE8     2      12.930   4.030   9.600  1.00  0.00            
ATOM    157  H10 GE8     2      14.790   2.020   7.700  1.00  0.00            
TER
ENDMDL
MODEL        1
ATOM      1  H1  ACD     1      23.490  10.060  16.210  1.00  0.00            
ATOM      2  O1  ACD     1      23.540   9.100  16.190  1.00  0.00            
ATOM      3  C1  ACD     1      23.790   8.590  17.540  1.00  0.00            
ATOM      4  H2  ACD     1      24.660   9.110  17.960  1.00  0.00            
ATOM      5  H3  ACD     1      24.300   7.620  17.490  1.00  0.00            
ATOM      6  C2  ACD     1      22.650   8.620  18.610  1.00  0.00            
ATOM      7  H4  ACD     1      22.180   9.610  18.630  1.00  0.00            
ATOM      8  O2  ACD     1      21.590   7.750  18.120  1.00  0.00            
ATOM      9  C3  ACD     1      20.660   7.050  18.970  1.00  0.00            
ATOM     10  H5  ACD     1      20.270   6.270  18.310  1.00  0.00            
ATOM     11  O3  ACD     1      19.550   7.860  19.360  1.00  0.00            
ATOM     12  C4  ACD     1      18.240   7.290  19.170  1.00  0.00            
ATOM     13  H6  ACD     1      18.290   6.250  18.840  1.00  0.00            
ATOM     14  C5  ACD     1      17.490   7.420  20.480  1.00  0.00            
ATOM     15  H7  ACD     1      17.670   8.450  20.790  1.00  0.00            
ATOM     16  O4  ACD     1      17.900   6.420  21.450  1.00  0.00            
ATOM     17  H8  ACD     1      17.600   6.630  22.330  1.00  0.00            
ATOM     18  C6  ACD     1      15.960   7.270  20.180  1.00  0.00            
ATOM     19  H9  ACD     1      15.850   6.340  19.620  1.00  0.00            
ATOM     20  O5  ACD     1      15.160   7.230  21.330  1.00  0.00            
ATOM     21  H10 ACD     1      15.620   6.580  21.870  1.00  0.00            
ATOM     22  C7  ACD     1      15.450   8.270  19.180  1.00  0.00            
ATOM     23  H11 ACD     1      14.370   8.120  19.110  1.00  0.00            
ATOM     24  O6  ACD     1      16.130   7.930  18.010  1.00  0.00            
ATOM     25  C8  ACD     1      17.570   8.030  17.950  1.00  0.00            
ATOM     26  H12 ACD     1      17.760   9.100  18.080  1.00  0.00            
ATOM     27  C9  ACD     1      18.160   7.540  16.660  1.00  0.00            
ATOM     28  H13 ACD     1      17.720   7.990  15.760  1.00  0.00            
ATOM     29  H14 ACD     1      19.190   7.890  16.750  1.00  0.00            
ATOM     30  O7  ACD     1      18.100   6.140  16.580  1.00  0.00            
ATOM     31  H15 ACD     1      18.500   5.910  15.730  1.00  0.00            
ATOM     32  O8  ACD     1      15.700   9.620  19.660  1.00  0.00            
ATOM     33  C10 ACD     1      14.540  10.510  19.700  1.00  0.00            
ATOM     34  H16 ACD     1      13.590  10.010  19.490  1.00  0.00            
ATOM     35  C11 ACD     1      14.440  10.940  21.170  1.00  0.00            
ATOM     36  H17 ACD     1      15.390  11.410  21.450  1.00  0.00            
ATOM     37  O9  ACD     1      14.020   9.840  21.970  1.00  0.00            
ATOM     38  H18 ACD     1      14.460   9.080  21.580  1.00  0.00            
ATOM     39  C12 ACD     1      13.340  12.020  21.280  1.00  0.00            
ATOM     40  H19 ACD     1      12.480  11.470  20.880  1.00  0.00            
ATOM     41  O10 ACD     1      13.210  12.480  22.650  1.00  0.00            
ATOM     42  H20 ACD     1      13.000  11.760  23.250  1.00  0.00            
ATOM     43  C13 ACD     1      13.560  13.220  20.340  1.00  0.00            
ATOM     44  H21 ACD     1      12.750  13.950  20.300  1.00  0.00            
ATOM     45  O11 ACD     1      13.610  12.670  19.060  1.00  0.00            
ATOM     46  C14 ACD     1      14.710  11.680  18.760  1.00  0.00            
ATOM     47  H22 ACD     1      15.690  12.110  18.980  1.00  0.00            
ATOM     48  C15 ACD     1      14.530  11.230  17.320  1.00  0.00            
ATOM     49  H23 ACD     1      15.260  10.410  17.230  1.00  0.00            
ATOM     50  H24 ACD     1      13.540  10.780  17.170  1.00  0.00            
ATOM     51  O12 ACD     1      14.780  12.210  16.340  1.00  0.00            
ATOM     52  H25 ACD     1      14.440  11.940  15.490  1.00  0.00            
ATOM     53  O13 ACD     1      14.820  13.870  20.650  1.00  0.00            
ATOM     54  C16 ACD     1      14.810  15.150  21.260  1.00  0.00            
ATOM     55  H26 ACD     1      13.820  15.550  21.510  1.00  0.00            
ATOM     56  C17 ACD     1      15.470  14.960  22.680  1.00  0.00            
ATOM     57  H27 ACD     1      16.250  14.220  22.460  1.00  0.00            
ATOM     58  O14 ACD     1      14.580  14.440  23.720  1.00  0.00            
ATOM     59  H28 ACD     1      14.140  13.690  23.310  1.00  0.00            
ATOM     60  C18 ACD     1      16.220  16.150  23.180  1.00  0.00            
ATOM     61  H29 ACD     1      15.460  16.830  23.560  1.00  0.00            
ATOM     62  O15 ACD     1      17.020  15.760  24.270  1.00  0.00            
ATOM     63  H30 ACD     1      16.450  15.150  24.740  1.00  0.00            
ATOM     64  C19 ACD     1      17.050  16.800  22.140  1.00  0.00            
ATOM     65  H31 ACD     1      17.500  17.740  22.480  1.00  0.00            
ATOM     66  O16 ACD     1      16.140  17.230  21.100  1.00  0.00            
ATOM     67  C20 ACD     1      15.600  16.080  20.370  1.00  0.00            
ATOM     68  H32 ACD     1      16.490  15.540  20.010  1.00  0.00            
ATOM     69  C21 ACD     1      14.820  16.550  19.220  1.00  0.00            
ATOM     70  H33 ACD     1      15.300  17.410  18.750  1.00  0.00            
ATOM     71  H34 ACD     1      14.830  15.780  18.440  1.00  0.00            
ATOM     72  O17 ACD     1      13.520  16.910  19.510  1.00  0.00            
ATOM     73  H35 ACD     1      13.580  17.600  20.180  1.00  0.00            
ATOM     74  O18 ACD     1      18.080  15.870  21.740  1.00  0.00            
ATOM     75  C22 ACD     1      19.430  16.330  21.710  1.00  0.00            
ATOM     76  H36 ACD     1      19.590  17.410  21.690  1.00  0.00            
ATOM     77  C23 ACD     1      20.090  15.780  22.910  1.00  0.00            
ATOM     78  H37 ACD     1      19.810  14.720  22.960  1.00  0.00            
ATOM     79  O19 ACD     1      19.610  16.420  24.100  1.00  0.00            
ATOM     80  H38 ACD     1      18.660  16.260  24.110  1.00  0.00            
ATOM     81  C24 ACD     1      21.620  15.830  22.830  1.00  0.00            
ATOM     82  H39 ACD     1      21.840  16.900  22.930  1.00  0.00            
ATOM     83  O20 ACD     1      22.230  15.040  23.890  1.00  0.00            
ATOM     84  H40 ACD     1      22.800  14.370  23.490  1.00  0.00            
ATOM     85  C25 ACD     1      22.120  15.330  21.460  1.00  0.00            
ATOM     86  H41 ACD     1      23.190  15.590  21.450  1.00  0.00            
ATOM     87  O21 ACD     1      21.470  15.950  20.390  1.00  0.00            
ATOM     88  C26 ACD     1      20.020  15.810  20.350  1.00  0.00            
ATOM     89  H42 ACD     1      19.790  14.730  20.350  1.00  0.00            
ATOM     90  C27 ACD     1      19.420  16.650  19.220  1.00  0.00            
ATOM     91  H43 ACD     1      19.810  16.180  18.310  1.00  0.00            
ATOM     92  H44 ACD     1      18.320  16.560  19.230  1.00  0.00            
ATOM     93  O22 ACD     1      19.800  18.010  19.190  1.00  0.00            
ATOM     94  H45 ACD     1      20.640  17.990  18.720  1.00  0.00            
ATOM     95  O23 ACD     1      21.930  13.880  21.320  1.00  0.00            
ATOM     96  C28 ACD     1      23.020  13.180  20.720  1.00  0.00            
ATOM     97  H46 ACD     1      23.760  13.810  20.200  1.00  0.00            
ATOM     98  C29 ACD     1      22.540  12.250  19.630  1.00  0.00            
ATOM     99  H47 ACD     1      21.690  11.710  20.060  1.00  0.00            
ATOM    100  O24 ACD     1      23.630  11.380  19.170  1.00  0.00            
ATOM    101  C30 ACD     1      21.970  12.990  18.390  1.00  0.00            
ATOM    102  H48 ACD     1      21.710  12.260  17.620  1.00  0.00            
ATOM    103  H49 ACD     1      21.000  13.460  18.610  1.00  0.00            
ATOM    104  O25 ACD     1      22.970  13.990  18.000  1.00  0.00            
ATOM    105  H50 ACD     1      22.510  14.790  17.750  1.00  0.00            
ATOM    106  C31 ACD     1      23.740  12.350  21.810  1.00  0.00            
ATOM    107  H51 ACD     1      23.050  11.640  22.270  1.00  0.00            
ATOM    108  O26 ACD     1      24.310  13.190  22.830  1.00  0.00            
ATOM    109  H52 ACD     1      24.930  12.660  23.340  1.00  0.00            
ATOM    110  C32 ACD     1      24.840  11.500  21.130  1.00  0.00            
ATOM    111  H53 ACD     1      25.540  12.120  20.560  1.00  0.00            
ATOM    112  O27 ACD     1      25.500  10.790  22.160  1.00  0.00            
ATOM    113  H54 ACD     1      26.020  10.100  21.740  1.00  0.00            
ATOM    114  C33 ACD     1      24.260  10.580  20.090  1.00  0.00            
ATOM    115  H55 ACD     1      25.120  10.040  19.680  1.00  0.00            
ATOM    116  O28 ACD     1      23.430   9.570  20.770  1.00  0.00            
ATOM    117  C34 ACD     1      23.210   8.350  20.000  1.00  0.00            
ATOM    118  H56 ACD     1      24.100   7.760  19.760  1.00  0.00            
ATOM    119  C35 ACD     1      22.310   7.460  20.860  1.00  0.00            
ATOM    120  H57 ACD     1      21.540   8.040  21.390  1.00  0.00            
ATOM    121  O29 ACD     1      23.080   6.660  21.840  1.00  0.00            
ATOM    122  H58 ACD     1      23.510   7.210  22.500  1.00  0.00            
ATOM    123  C36 ACD     1      21.440   6.480  20.110  1.00  0.00            
ATOM    124  H59 ACD     1      22.150   5.730  19.730  1.00  0.00            
ATOM    125  O30 ACD     1      20.540   5.750  20.930  1.00  0.00            
ATOM    126  H60 ACD     1      19.790   6.340  20.990  1.00  0.00            
ATOM    127  O1  GE8     2      17.510  10.840  26.020  1.00  0.00            
ATOM    128  C1  GE8     2      18.330  10.770  25.070  1.00  0.00            
ATOM    129  C2  GE8     2      18.070  11.190  23.720  1.00  0.00            
ATOM    130  O2  GE8     2      16.920  11.760  23.440  1.00  0.00            
ATOM    131  C3  GE8     2      19.060  11.090  22.790  1.00  0.00            
ATOM    132  C4  GE8     2      18.770  11.480  21.400  1.00  0.00            
ATOM    133  C5  GE8     2      19.460  10.730  20.370  1.00  0.00            
ATOM    134  C6  GE8     2      19.480  11.110  19.020  1.00  0.00            
ATOM    135  C7  GE8     2      18.790  12.250  18.660  1.00  0.00            
ATOM    136  O3  GE8     2      18.610  12.690  17.400  1.00  0.00            
ATOM    137  C8  GE8     2      18.150  13.030  19.570  1.00  0.00            
ATOM    138  C9  GE8     2      18.180  12.650  20.970  1.00  0.00            
ATOM    139  O4  GE8     2      20.300  10.490  23.020  1.00  0.00            
ATOM    140  C10 GE8     2      20.590  10.120  24.250  1.00  0.00            
ATOM    141  C11 GE8     2      21.840   9.590  24.420  1.00  0.00            
ATOM    142  C12 GE8     2      22.220   9.150  25.600  1.00  0.00            
ATOM    143  O5  GE8     2      23.460   8.740  25.760  1.00  0.00            
ATOM    144  C13 GE8     2      21.340   9.220  26.670  1.00  0.00            
ATOM    145  C14 GE8     2      20.090   9.700  26.470  1.00  0.00            
ATOM    146  O6  GE8     2      19.260   9.650  27.580  1.00  0.00            
ATOM    147  C15 GE8     2      19.650  10.160  25.270  1.00  0.00            
ATOM    148  H1  GE8     2      16.440  11.500  24.250  1.00  0.00            
ATOM    149  H2  GE8     2      20.040   9.840  20.620  1.00  0.00            
ATOM    150  H3  GE8     2      19.960  10.540  18.230  1.00  0.00            
ATOM    151  H4  GE8     2      18.050  13.480  17.430  1.00  0.00            
ATOM    152  H5  GE8     2      17.750  14.020  19.330  1.00  0.00            
ATOM    153  H6  GE8     2      17.820  13.360  21.700  1.00  0.00            
ATOM    154  H7  GE8     2      22.550   9.740  23.610  1.00  0.00            
ATOM    155  H8  GE8     2      23.750   8.580  24.840  1.00  0.00            
ATOM    156  H9  GE8     2      21.680   8.780  27.600  1.00  0.00            
ATOM    157  H10 GE8     2      18.510  10.180  27.250  1.00  0.00            
TER
ENDMDL
MODEL        1
ATOM      1  H1  ACD     1       1.480  23.850  27.020  1.00  0.00            
ATOM      2  O1  ACD     1       2.100  23.410  26.440  1.00  0.00            
ATOM      3  C1  ACD     1       2.920  24.440  25.890  1.00  0.00            
ATOM      4  H2  ACD     1       2.420  25.410  25.950  1.00  0.00            
ATOM      5  H3  ACD     1       3.280  24.180  24.880  1.00  0.00            
ATOM      6  C2  ACD     1       4.190  24.550  26.650  1.00  0.00            
ATOM      7  H4  ACD     1       4.920  25.140  26.080  1.00  0.00            
ATOM      8  O2  ACD     1       3.950  25.200  27.880  1.00  0.00            
ATOM      9  C3  ACD     1       5.120  25.500  28.690  1.00  0.00            
ATOM     10  H5  ACD     1       4.780  25.850  29.670  1.00  0.00            
ATOM     11  O3  ACD     1       5.990  26.570  28.150  1.00  0.00            
ATOM     12  C4  ACD     1       5.710  27.940  28.460  1.00  0.00            
ATOM     13  H6  ACD     1       4.890  28.020  29.180  1.00  0.00            
ATOM     14  C5  ACD     1       7.050  28.390  29.020  1.00  0.00            
ATOM     15  H7  ACD     1       7.840  28.100  28.310  1.00  0.00            
ATOM     16  O4  ACD     1       7.280  27.830  30.330  1.00  0.00            
ATOM     17  H8  ACD     1       6.600  28.200  30.890  1.00  0.00            
ATOM     18  C6  ACD     1       7.100  29.960  28.940  1.00  0.00            
ATOM     19  H9  ACD     1       6.320  30.470  29.510  1.00  0.00            
ATOM     20  O5  ACD     1       8.380  30.450  29.420  1.00  0.00            
ATOM     21  H10 ACD     1       9.040  30.120  28.800  1.00  0.00            
ATOM     22  C7  ACD     1       6.830  30.440  27.550  1.00  0.00            
ATOM     23  H11 ACD     1       6.830  31.530  27.560  1.00  0.00            
ATOM     24  O6  ACD     1       5.540  30.050  27.130  1.00  0.00            
ATOM     25  C8  ACD     1       5.240  28.650  27.160  1.00  0.00            
ATOM     26  H12 ACD     1       5.790  28.180  26.330  1.00  0.00            
ATOM     27  C9  ACD     1       3.770  28.340  26.790  1.00  0.00            
ATOM     28  H13 ACD     1       3.500  28.990  25.940  1.00  0.00            
ATOM     29  H14 ACD     1       3.690  27.270  26.560  1.00  0.00            
ATOM     30  O7  ACD     1       2.860  28.740  27.850  1.00  0.00            
ATOM     31  H15 ACD     1       2.750  29.690  27.740  1.00  0.00            
ATOM     32  O8  ACD     1       7.860  29.980  26.750  1.00  0.00            
ATOM     33  C10 ACD     1       8.760  30.930  26.200  1.00  0.00            
ATOM     34  H16 ACD     1       8.630  31.850  26.790  1.00  0.00            
ATOM     35  C11 ACD     1      10.120  30.310  26.430  1.00  0.00            
ATOM     36  H17 ACD     1       9.970  29.250  26.180  1.00  0.00            
ATOM     37  O9  ACD     1      10.550  30.420  27.800  1.00  0.00            
ATOM     38  H18 ACD     1      11.430  30.800  27.820  1.00  0.00            
ATOM     39  C12 ACD     1      11.180  30.800  25.420  1.00  0.00            
ATOM     40  H19 ACD     1      11.390  31.860  25.610  1.00  0.00            
ATOM     41  O10 ACD     1      12.330  29.950  25.440  1.00  0.00            
ATOM     42  H20 ACD     1      12.150  29.270  24.790  1.00  0.00            
ATOM     43  C13 ACD     1      10.650  30.670  23.980  1.00  0.00            
ATOM     44  H21 ACD     1      11.440  31.100  23.350  1.00  0.00            
ATOM     45  O11 ACD     1       9.580  31.520  23.950  1.00  0.00            
ATOM     46  C14 ACD     1       8.410  31.210  24.700  1.00  0.00            
ATOM     47  H22 ACD     1       7.990  30.260  24.360  1.00  0.00            
ATOM     48  C15 ACD     1       7.400  32.320  24.620  1.00  0.00            
ATOM     49  H23 ACD     1       6.610  32.070  25.330  1.00  0.00            
ATOM     50  H24 ACD     1       7.860  33.290  24.850  1.00  0.00            
ATOM     51  O12 ACD     1       6.760  32.330  23.300  1.00  0.00            
ATOM     52  H25 ACD     1       7.430  32.640  22.680  1.00  0.00            
ATOM     53  O13 ACD     1      10.200  29.380  23.610  1.00  0.00            
ATOM     54  C16 ACD     1      10.610  28.960  22.350  1.00  0.00            
ATOM     55  H26 ACD     1      11.080  29.790  21.810  1.00  0.00            
ATOM     56  C17 ACD     1      11.450  27.690  22.580  1.00  0.00            
ATOM     57  H27 ACD     1      11.020  26.950  23.270  1.00  0.00            
ATOM     58  O14 ACD     1      12.730  28.010  23.180  1.00  0.00            
ATOM     59  H28 ACD     1      13.150  28.620  22.570  1.00  0.00            
ATOM     60  C18 ACD     1      11.700  26.970  21.260  1.00  0.00            
ATOM     61  H29 ACD     1      12.270  27.670  20.630  1.00  0.00            
ATOM     62  O15 ACD     1      12.480  25.790  21.430  1.00  0.00            
ATOM     63  H30 ACD     1      12.500  25.640  22.380  1.00  0.00            
ATOM     64  C19 ACD     1      10.400  26.630  20.450  1.00  0.00            
ATOM     65  H31 ACD     1      10.630  26.230  19.450  1.00  0.00            
ATOM     66  O16 ACD     1       9.730  27.800  20.270  1.00  0.00            
ATOM     67  C20 ACD     1       9.380  28.640  21.440  1.00  0.00            
ATOM     68  H32 ACD     1       8.660  28.070  22.050  1.00  0.00            
ATOM     69  C21 ACD     1       8.640  29.960  21.030  1.00  0.00            
ATOM     70  H33 ACD     1       7.730  29.740  20.450  1.00  0.00            
ATOM     71  H34 ACD     1       8.490  30.550  21.940  1.00  0.00            
ATOM     72  O17 ACD     1       9.550  30.730  20.230  1.00  0.00            
ATOM     73  H35 ACD     1       9.780  30.190  19.470  1.00  0.00            
ATOM     74  O18 ACD     1       9.690  25.600  21.160  1.00  0.00            
ATOM     75  C22 ACD     1       9.120  24.500  20.410  1.00  0.00            
ATOM     76  H36 ACD     1       9.360  24.540  19.340  1.00  0.00            
ATOM     77  C23 ACD     1       9.700  23.190  21.000  1.00  0.00            
ATOM     78  H37 ACD     1       9.600  23.150  22.090  1.00  0.00            
ATOM     79  O19 ACD     1      11.030  23.140  20.660  1.00  0.00            
ATOM     80  H38 ACD     1      11.390  23.990  20.950  1.00  0.00            
ATOM     81  C24 ACD     1       9.000  22.010  20.390  1.00  0.00            
ATOM     82  H39 ACD     1       9.190  22.020  19.300  1.00  0.00            
ATOM     83  O20 ACD     1       9.350  20.740  20.850  1.00  0.00            
ATOM     84  H40 ACD     1       9.000  20.770  21.740  1.00  0.00            
ATOM     85  C25 ACD     1       7.510  22.130  20.730  1.00  0.00            
ATOM     86  H41 ACD     1       7.060  21.300  20.160  1.00  0.00            
ATOM     87  O21 ACD     1       6.880  23.340  20.200  1.00  0.00            
ATOM     88  C26 ACD     1       7.560  24.550  20.560  1.00  0.00            
ATOM     89  H42 ACD     1       7.400  24.700  21.630  1.00  0.00            
ATOM     90  C27 ACD     1       6.900  25.760  19.850  1.00  0.00            
ATOM     91  H43 ACD     1       5.840  25.730  20.130  1.00  0.00            
ATOM     92  H44 ACD     1       7.270  26.670  20.340  1.00  0.00            
ATOM     93  O22 ACD     1       7.140  25.750  18.440  1.00  0.00            
ATOM     94  H45 ACD     1       7.040  24.830  18.190  1.00  0.00            
ATOM     95  O23 ACD     1       7.340  22.100  22.140  1.00  0.00            
ATOM     96  C28 ACD     1       6.280  21.250  22.630  1.00  0.00            
ATOM     97  H46 ACD     1       6.050  20.430  21.940  1.00  0.00            
ATOM     98  C29 ACD     1       5.090  22.110  22.750  1.00  0.00            
ATOM     99  H47 ACD     1       5.320  23.180  22.880  1.00  0.00            
ATOM    100  O24 ACD     1       4.230  21.690  23.790  1.00  0.00            
ATOM    101  C30 ACD     1       4.300  22.000  21.460  1.00  0.00            
ATOM    102  H48 ACD     1       4.930  21.630  20.640  1.00  0.00            
ATOM    103  H49 ACD     1       3.570  21.180  21.510  1.00  0.00            
ATOM    104  O25 ACD     1       3.690  23.190  21.140  1.00  0.00            
ATOM    105  H50 ACD     1       3.160  23.500  21.880  1.00  0.00            
ATOM    106  C31 ACD     1       6.790  20.710  23.920  1.00  0.00            
ATOM    107  H51 ACD     1       7.310  21.550  24.420  1.00  0.00            
ATOM    108  O26 ACD     1       7.740  19.640  23.640  1.00  0.00            
ATOM    109  H52 ACD     1       7.280  18.800  23.600  1.00  0.00            
ATOM    110  C32 ACD     1       5.730  20.360  24.980  1.00  0.00            
ATOM    111  H53 ACD     1       5.240  19.410  24.720  1.00  0.00            
ATOM    112  O27 ACD     1       6.350  20.150  26.220  1.00  0.00            
ATOM    113  H54 ACD     1       6.550  21.010  26.610  1.00  0.00            
ATOM    114  C33 ACD     1       4.720  21.500  25.120  1.00  0.00            
ATOM    115  H55 ACD     1       3.880  21.270  25.790  1.00  0.00            
ATOM    116  O28 ACD     1       5.360  22.740  25.610  1.00  0.00            
ATOM    117  C34 ACD     1       4.890  23.190  26.870  1.00  0.00            
ATOM    118  H56 ACD     1       4.250  22.460  27.380  1.00  0.00            
ATOM    119  C35 ACD     1       6.180  23.460  27.690  1.00  0.00            
ATOM    120  H57 ACD     1       6.840  24.050  27.040  1.00  0.00            
ATOM    121  O29 ACD     1       6.870  22.240  27.980  1.00  0.00            
ATOM    122  H58 ACD     1       7.470  22.420  28.710  1.00  0.00            
ATOM    123  C36 ACD     1       5.920  24.260  28.980  1.00  0.00            
ATOM    124  H59 ACD     1       5.470  23.570  29.710  1.00  0.00            
ATOM    125  O30 ACD     1       7.220  24.740  29.390  1.00  0.00            
ATOM    126  H60 ACD     1       7.110  25.670  29.180  1.00  0.00            
ATOM    127  O1  GE8     2      10.510  22.630  26.460  1.00  0.00            
ATOM    128  C1  GE8     2      10.080  23.740  26.470  1.00  0.00            
ATOM    129  C2  GE8     2       9.240  24.290  25.420  1.00  0.00            
ATOM    130  O2  GE8     2       9.030  23.370  24.400  1.00  0.00            
ATOM    131  C3  GE8     2       8.770  25.570  25.490  1.00  0.00            
ATOM    132  C4  GE8     2       7.740  26.110  24.580  1.00  0.00            
ATOM    133  C5  GE8     2       7.630  27.520  24.410  1.00  0.00            
ATOM    134  C6  GE8     2       6.560  28.110  23.660  1.00  0.00            
ATOM    135  C7  GE8     2       5.650  27.320  23.000  1.00  0.00            
ATOM    136  O3  GE8     2       4.730  27.970  22.320  1.00  0.00            
ATOM    137  C8  GE8     2       5.680  25.930  23.160  1.00  0.00            
ATOM    138  C9  GE8     2       6.690  25.310  23.980  1.00  0.00            
ATOM    139  O4  GE8     2       9.100  26.400  26.530  1.00  0.00            
ATOM    140  C10 GE8     2       9.970  26.030  27.510  1.00  0.00            
ATOM    141  C11 GE8     2      10.320  26.930  28.520  1.00  0.00            
ATOM    142  C12 GE8     2      11.120  26.520  29.520  1.00  0.00            
ATOM    143  O5  GE8     2      11.500  27.390  30.480  1.00  0.00            
ATOM    144  C13 GE8     2      11.500  25.140  29.610  1.00  0.00            
ATOM    145  C14 GE8     2      11.170  24.280  28.630  1.00  0.00            
ATOM    146  O6  GE8     2      11.560  22.990  28.720  1.00  0.00            
ATOM    147  C15 GE8     2      10.430  24.690  27.570  1.00  0.00            
ATOM    148  H1  GE8     2       9.490  22.560  24.660  1.00  0.00            
ATOM    149  H2  GE8     2       8.360  28.150  24.920  1.00  0.00            
ATOM    150  H3  GE8     2       6.460  29.190  23.710  1.00  0.00            
ATOM    151  H4  GE8     2       4.930  28.920  22.360  1.00  0.00            
ATOM    152  H5  GE8     2       4.890  25.350  22.680  1.00  0.00            
ATOM    153  H6  GE8     2       6.690  24.230  24.000  1.00  0.00            
ATOM    154  H7  GE8     2      10.090  27.980  28.420  1.00  0.00            
ATOM    155  H8  GE8     2      12.200  26.920  30.980  1.00  0.00            
ATOM    156  H9  GE8     2      12.200  24.820  30.380  1.00  0.00            
ATOM    157  H10 GE8     2      11.410  22.590  27.840  1.00  0.00            
TER
ENDMDL
MODEL        1
ATOM      1  H1  ACD     1      18.730  31.490  24.450  1.00  0.00            
ATOM      2  O1  ACD     1      19.160  32.250  24.860  1.00  0.00            
ATOM      3  C1  ACD     1      19.460  33.170  23.780  1.00  0.00            
ATOM      4  H2  ACD     1      20.030  32.610  23.030  1.00  0.00            
ATOM      5  H3  ACD     1      20.090  33.970  24.170  1.00  0.00            
ATOM      6  C2  ACD     1      18.160  33.740  23.290  1.00  0.00            
ATOM      7  H4  ACD     1      18.450  34.590  22.660  1.00  0.00            
ATOM      8  O2  ACD     1      17.480  32.630  22.600  1.00  0.00            
ATOM      9  C3  ACD     1      16.100  32.640  22.300  1.00  0.00            
ATOM     10  H5  ACD     1      15.790  31.670  21.900  1.00  0.00            
ATOM     11  O3  ACD     1      15.700  33.710  21.370  1.00  0.00            
ATOM     12  C4  ACD     1      14.980  33.450  20.130  1.00  0.00            
ATOM     13  H6  ACD     1      14.520  32.460  20.170  1.00  0.00            
ATOM     14  C5  ACD     1      13.750  34.360  20.140  1.00  0.00            
ATOM     15  H7  ACD     1      14.060  35.410  20.070  1.00  0.00            
ATOM     16  O4  ACD     1      12.950  34.100  21.340  1.00  0.00            
ATOM     17  H8  ACD     1      12.160  34.640  21.290  1.00  0.00            
ATOM     18  C6  ACD     1      12.980  34.080  18.790  1.00  0.00            
ATOM     19  H9  ACD     1      12.650  33.030  18.730  1.00  0.00            
ATOM     20  O5  ACD     1      11.830  34.890  18.520  1.00  0.00            
ATOM     21  H10 ACD     1      11.180  34.600  19.160  1.00  0.00            
ATOM     22  C7  ACD     1      13.960  34.360  17.660  1.00  0.00            
ATOM     23  H11 ACD     1      13.400  34.170  16.740  1.00  0.00            
ATOM     24  O6  ACD     1      15.070  33.460  17.790  1.00  0.00            
ATOM     25  C8  ACD     1      15.850  33.630  18.960  1.00  0.00            
ATOM     26  H12 ACD     1      16.150  34.680  19.010  1.00  0.00            
ATOM     27  C9  ACD     1      16.940  32.550  18.870  1.00  0.00            
ATOM     28  H13 ACD     1      17.480  32.580  19.830  1.00  0.00            
ATOM     29  H14 ACD     1      16.460  31.570  18.780  1.00  0.00            
ATOM     30  O7  ACD     1      17.880  32.840  17.880  1.00  0.00            
ATOM     31  H15 ACD     1      18.210  33.740  17.770  1.00  0.00            
ATOM     32  O8  ACD     1      14.380  35.730  17.700  1.00  0.00            
ATOM     33  C10 ACD     1      14.280  36.440  16.430  1.00  0.00            
ATOM     34  H16 ACD     1      14.170  35.850  15.520  1.00  0.00            
ATOM     35  C11 ACD     1      13.140  37.450  16.600  1.00  0.00            
ATOM     36  H17 ACD     1      13.150  37.890  17.600  1.00  0.00            
ATOM     37  O9  ACD     1      11.940  36.740  16.490  1.00  0.00            
ATOM     38  H18 ACD     1      11.880  36.230  17.290  1.00  0.00            
ATOM     39  C12 ACD     1      13.150  38.590  15.530  1.00  0.00            
ATOM     40  H19 ACD     1      12.950  38.190  14.530  1.00  0.00            
ATOM     41  O10 ACD     1      12.160  39.620  15.810  1.00  0.00            
ATOM     42  H20 ACD     1      12.470  40.130  16.560  1.00  0.00            
ATOM     43  C13 ACD     1      14.530  39.290  15.450  1.00  0.00            
ATOM     44  H21 ACD     1      14.560  39.850  14.510  1.00  0.00            
ATOM     45  O11 ACD     1      15.450  38.280  15.240  1.00  0.00            
ATOM     46  C14 ACD     1      15.590  37.220  16.240  1.00  0.00            
ATOM     47  H22 ACD     1      15.880  37.620  17.220  1.00  0.00            
ATOM     48  C15 ACD     1      16.760  36.260  15.790  1.00  0.00            
ATOM     49  H23 ACD     1      17.590  36.950  15.590  1.00  0.00            
ATOM     50  H24 ACD     1      17.080  35.620  16.620  1.00  0.00            
ATOM     51  O12 ACD     1      16.440  35.440  14.630  1.00  0.00            
ATOM     52  H25 ACD     1      16.010  34.630  14.920  1.00  0.00            
ATOM     53  O13 ACD     1      14.810  40.110  16.550  1.00  0.00            
ATOM     54  C16 ACD     1      15.580  41.290  16.290  1.00  0.00            
ATOM     55  H26 ACD     1      15.350  41.640  15.270  1.00  0.00            
ATOM     56  C17 ACD     1      15.230  42.310  17.450  1.00  0.00            
ATOM     57  H27 ACD     1      14.960  41.760  18.360  1.00  0.00            
ATOM     58  O14 ACD     1      14.040  43.070  17.040  1.00  0.00            
ATOM     59  H28 ACD     1      13.250  42.530  17.070  1.00  0.00            
ATOM     60  C18 ACD     1      16.260  43.350  17.760  1.00  0.00            
ATOM     61  H29 ACD     1      16.370  43.950  16.850  1.00  0.00            
ATOM     62  O15 ACD     1      16.030  44.130  18.890  1.00  0.00            
ATOM     63  H30 ACD     1      15.990  43.600  19.690  1.00  0.00            
ATOM     64  C19 ACD     1      17.660  42.660  17.890  1.00  0.00            
ATOM     65  H31 ACD     1      18.470  43.330  18.190  1.00  0.00            
ATOM     66  O16 ACD     1      17.850  42.140  16.540  1.00  0.00            
ATOM     67  C20 ACD     1      17.110  40.920  16.140  1.00  0.00            
ATOM     68  H32 ACD     1      17.260  40.100  16.850  1.00  0.00            
ATOM     69  C21 ACD     1      17.530  40.620  14.670  1.00  0.00            
ATOM     70  H33 ACD     1      16.800  39.990  14.150  1.00  0.00            
ATOM     71  H34 ACD     1      17.520  41.660  14.320  1.00  0.00            
ATOM     72  O17 ACD     1      18.840  40.120  14.550  1.00  0.00            
ATOM     73  H35 ACD     1      19.220  40.460  15.360  1.00  0.00            
ATOM     74  O18 ACD     1      17.640  41.660  18.810  1.00  0.00            
ATOM     75  C22 ACD     1      18.200  41.980  20.110  1.00  0.00            
ATOM     76  H36 ACD     1      18.470  43.030  20.240  1.00  0.00            
ATOM     77  C23 ACD     1      17.140  41.630  21.110  1.00  0.00            
ATOM     78  H37 ACD     1      17.000  40.540  21.070  1.00  0.00            
ATOM     79  O19 ACD     1      15.900  42.370  20.910  1.00  0.00            
ATOM     80  H38 ACD     1      15.280  42.370  21.650  1.00  0.00            
ATOM     81  C24 ACD     1      17.880  41.840  22.500  1.00  0.00            
ATOM     82  H39 ACD     1      18.180  42.900  22.510  1.00  0.00            
ATOM     83  O20 ACD     1      17.050  41.630  23.580  1.00  0.00            
ATOM     84  H40 ACD     1      17.320  40.810  23.990  1.00  0.00            
ATOM     85  C25 ACD     1      19.120  41.030  22.610  1.00  0.00            
ATOM     86  H41 ACD     1      19.630  41.270  23.550  1.00  0.00            
ATOM     87  O21 ACD     1      20.000  41.390  21.570  1.00  0.00            
ATOM     88  C26 ACD     1      19.440  41.200  20.240  1.00  0.00            
ATOM     89  H42 ACD     1      19.240  40.120  20.120  1.00  0.00            
ATOM     90  C27 ACD     1      20.580  41.660  19.230  1.00  0.00            
ATOM     91  H43 ACD     1      21.600  41.290  19.400  1.00  0.00            
ATOM     92  H44 ACD     1      20.390  41.380  18.190  1.00  0.00            
ATOM     93  O22 ACD     1      20.690  43.110  19.170  1.00  0.00            
ATOM     94  H45 ACD     1      21.080  43.450  19.980  1.00  0.00            
ATOM     95  O23 ACD     1      18.810  39.660  22.670  1.00  0.00            
ATOM     96  C28 ACD     1      19.420  38.900  23.690  1.00  0.00            
ATOM     97  H46 ACD     1      20.490  39.130  23.800  1.00  0.00            
ATOM     98  C29 ACD     1      19.470  37.500  23.020  1.00  0.00            
ATOM     99  H47 ACD     1      18.470  37.320  22.620  1.00  0.00            
ATOM    100  O24 ACD     1      19.700  36.480  23.880  1.00  0.00            
ATOM    101  C30 ACD     1      20.480  37.330  21.930  1.00  0.00            
ATOM    102  H48 ACD     1      20.470  36.290  21.580  1.00  0.00            
ATOM    103  H49 ACD     1      20.290  38.080  21.160  1.00  0.00            
ATOM    104  O25 ACD     1      21.780  37.590  22.460  1.00  0.00            
ATOM    105  H50 ACD     1      22.370  37.200  21.810  1.00  0.00            
ATOM    106  C31 ACD     1      18.630  38.880  24.960  1.00  0.00            
ATOM    107  H51 ACD     1      17.610  38.930  24.550  1.00  0.00            
ATOM    108  O26 ACD     1      18.880  40.090  25.690  1.00  0.00            
ATOM    109  H52 ACD     1      18.120  40.130  26.270  1.00  0.00            
ATOM    110  C32 ACD     1      18.700  37.570  25.800  1.00  0.00            
ATOM    111  H53 ACD     1      19.730  37.610  26.180  1.00  0.00            
ATOM    112  O27 ACD     1      17.540  37.510  26.690  1.00  0.00            
ATOM    113  H54 ACD     1      16.770  37.380  26.130  1.00  0.00            
ATOM    114  C33 ACD     1      18.840  36.290  24.960  1.00  0.00            
ATOM    115  H55 ACD     1      19.260  35.660  25.750  1.00  0.00            
ATOM    116  O28 ACD     1      17.520  35.830  24.570  1.00  0.00            
ATOM    117  C34 ACD     1      17.270  34.430  24.410  1.00  0.00            
ATOM    118  H56 ACD     1      17.330  34.030  25.420  1.00  0.00            
ATOM    119  C35 ACD     1      15.740  34.300  24.070  1.00  0.00            
ATOM    120  H57 ACD     1      15.560  35.030  23.270  1.00  0.00            
ATOM    121  O29 ACD     1      14.890  34.660  25.190  1.00  0.00            
ATOM    122  H58 ACD     1      14.000  34.650  24.820  1.00  0.00            
ATOM    123  C36 ACD     1      15.380  32.880  23.630  1.00  0.00            
ATOM    124  H59 ACD     1      15.710  32.260  24.470  1.00  0.00            
ATOM    125  O30 ACD     1      14.000  32.730  23.390  1.00  0.00            
ATOM    126  H60 ACD     1      13.740  33.240  22.620  1.00  0.00            
ATOM    127  O1  GE8     2      13.100  38.870  24.020  1.00  0.00            
ATOM    128  C1  GE8     2      13.270  38.750  22.780  1.00  0.00            
ATOM    129  C2  GE8     2      14.530  38.470  22.120  1.00  0.00            
ATOM    130  O2  GE8     2      15.510  38.330  23.070  1.00  0.00            
ATOM    131  C3  GE8     2      14.610  38.230  20.780  1.00  0.00            
ATOM    132  C4  GE8     2      15.980  37.910  20.310  1.00  0.00            
ATOM    133  C5  GE8     2      16.610  36.690  20.690  1.00  0.00            
ATOM    134  C6  GE8     2      17.930  36.340  20.250  1.00  0.00            
ATOM    135  C7  GE8     2      18.520  37.200  19.340  1.00  0.00            
ATOM    136  O3  GE8     2      19.700  36.840  18.730  1.00  0.00            
ATOM    137  C8  GE8     2      17.910  38.370  18.860  1.00  0.00            
ATOM    138  C9  GE8     2      16.620  38.730  19.430  1.00  0.00            
ATOM    139  O4  GE8     2      13.580  38.410  19.910  1.00  0.00            
ATOM    140  C10 GE8     2      12.290  38.550  20.370  1.00  0.00            
ATOM    141  C11 GE8     2      11.220  38.500  19.520  1.00  0.00            
ATOM    142  C12 GE8     2       9.960  38.630  20.030  1.00  0.00            
ATOM    143  O5  GE8     2       8.880  38.650  19.200  1.00  0.00            
ATOM    144  C13 GE8     2       9.730  38.580  21.370  1.00  0.00            
ATOM    145  C14 GE8     2      10.800  38.640  22.220  1.00  0.00            
ATOM    146  O6  GE8     2      10.470  38.590  23.540  1.00  0.00            
ATOM    147  C15 GE8     2      12.100  38.620  21.800  1.00  0.00            
ATOM    148  H1  GE8     2      15.070  38.660  23.870  1.00  0.00            
ATOM    149  H2  GE8     2      16.010  36.000  21.280  1.00  0.00            
ATOM    150  H3  GE8     2      18.440  35.440  20.570  1.00  0.00            
ATOM    151  H4  GE8     2      20.010  35.990  19.100  1.00  0.00            
ATOM    152  H5  GE8     2      18.460  38.980  18.150  1.00  0.00            
ATOM    153  H6  GE8     2      16.190  39.690  19.160  1.00  0.00            
ATOM    154  H7  GE8     2      11.440  38.640  18.460  1.00  0.00            
ATOM    155  H8  GE8     2       9.300  38.590  18.320  1.00  0.00            
ATOM    156  H9  GE8     2       8.690  38.620  21.680  1.00  0.00            
ATOM    157  H10 GE8     2      11.360  38.690  23.900  1.00  0.00            
TER
ENDMDL
MODEL        1
ATOM      1  H1  ACD     1      10.360  22.660  26.930  1.00  0.00            
ATOM      2  O1  ACD     1      10.710  23.100  27.710  1.00  0.00            
ATOM      3  C1  ACD     1      11.910  22.390  28.090  1.00  0.00            
ATOM      4  H2  ACD     1      11.730  21.510  28.710  1.00  0.00            
ATOM      5  H3  ACD     1      12.530  23.050  28.720  1.00  0.00            
ATOM      6  C2  ACD     1      12.880  22.280  26.950  1.00  0.00            
ATOM      7  H4  ACD     1      13.660  21.580  27.240  1.00  0.00            
ATOM      8  O2  ACD     1      12.240  21.670  25.890  1.00  0.00            
ATOM      9  C3  ACD     1      13.050  21.370  24.800  1.00  0.00            
ATOM     10  H5  ACD     1      12.490  20.830  24.020  1.00  0.00            
ATOM     11  O3  ACD     1      14.200  20.600  25.140  1.00  0.00            
ATOM     12  C4  ACD     1      14.140  19.290  24.640  1.00  0.00            
ATOM     13  H6  ACD     1      13.110  18.920  24.550  1.00  0.00            
ATOM     14  C5  ACD     1      14.800  19.150  23.240  1.00  0.00            
ATOM     15  H7  ACD     1      15.790  19.620  23.140  1.00  0.00            
ATOM     16  O4  ACD     1      14.090  19.840  22.250  1.00  0.00            
ATOM     17  H8  ACD     1      14.110  20.800  22.350  1.00  0.00            
ATOM     18  C6  ACD     1      15.020  17.680  22.850  1.00  0.00            
ATOM     19  H9  ACD     1      13.990  17.300  22.840  1.00  0.00            
ATOM     20  O5  ACD     1      15.880  17.560  21.690  1.00  0.00            
ATOM     21  H10 ACD     1      15.300  17.890  21.000  1.00  0.00            
ATOM     22  C7  ACD     1      15.800  17.010  23.970  1.00  0.00            
ATOM     23  H11 ACD     1      15.990  15.970  23.660  1.00  0.00            
ATOM     24  O6  ACD     1      15.000  17.030  25.200  1.00  0.00            
ATOM     25  C8  ACD     1      14.770  18.350  25.730  1.00  0.00            
ATOM     26  H12 ACD     1      15.690  18.820  26.100  1.00  0.00            
ATOM     27  C9  ACD     1      13.830  18.140  26.930  1.00  0.00            
ATOM     28  H13 ACD     1      13.710  19.100  27.450  1.00  0.00            
ATOM     29  H14 ACD     1      12.980  17.630  26.450  1.00  0.00            
ATOM     30  O7  ACD     1      14.390  17.230  27.900  1.00  0.00            
ATOM     31  H15 ACD     1      14.500  16.390  27.460  1.00  0.00            
ATOM     32  O8  ACD     1      16.990  17.720  24.160  1.00  0.00            
ATOM     33  C10 ACD     1      18.190  17.030  24.370  1.00  0.00            
ATOM     34  H16 ACD     1      18.070  15.970  24.070  1.00  0.00            
ATOM     35  C11 ACD     1      19.140  17.710  23.400  1.00  0.00            
ATOM     36  H17 ACD     1      19.090  18.780  23.630  1.00  0.00            
ATOM     37  O9  ACD     1      18.720  17.480  22.070  1.00  0.00            
ATOM     38  H18 ACD     1      17.780  17.720  22.050  1.00  0.00            
ATOM     39  C12 ACD     1      20.650  17.340  23.620  1.00  0.00            
ATOM     40  H19 ACD     1      20.750  16.270  23.390  1.00  0.00            
ATOM     41  O10 ACD     1      21.490  18.190  22.840  1.00  0.00            
ATOM     42  H20 ACD     1      21.400  19.030  23.290  1.00  0.00            
ATOM     43  C13 ACD     1      20.910  17.640  25.080  1.00  0.00            
ATOM     44  H21 ACD     1      21.930  17.320  25.300  1.00  0.00            
ATOM     45  O11 ACD     1      20.060  16.820  25.910  1.00  0.00            
ATOM     46  C14 ACD     1      18.670  17.180  25.790  1.00  0.00            
ATOM     47  H22 ACD     1      18.500  18.210  26.120  1.00  0.00            
ATOM     48  C15 ACD     1      17.840  16.260  26.760  1.00  0.00            
ATOM     49  H23 ACD     1      18.110  16.330  27.820  1.00  0.00            
ATOM     50  H24 ACD     1      16.790  16.560  26.810  1.00  0.00            
ATOM     51  O12 ACD     1      17.910  14.910  26.460  1.00  0.00            
ATOM     52  H25 ACD     1      17.420  14.430  27.130  1.00  0.00            
ATOM     53  O13 ACD     1      20.670  19.060  25.330  1.00  0.00            
ATOM     54  C16 ACD     1      21.710  19.690  25.880  1.00  0.00            
ATOM     55  H26 ACD     1      22.650  19.180  25.640  1.00  0.00            
ATOM     56  C17 ACD     1      21.790  21.080  25.150  1.00  0.00            
ATOM     57  H27 ACD     1      20.780  21.500  25.280  1.00  0.00            
ATOM     58  O14 ACD     1      22.150  20.800  23.750  1.00  0.00            
ATOM     59  H28 ACD     1      23.100  20.870  23.570  1.00  0.00            
ATOM     60  C18 ACD     1      22.760  22.070  25.830  1.00  0.00            
ATOM     61  H29 ACD     1      23.810  21.790  25.660  1.00  0.00            
ATOM     62  O15 ACD     1      22.550  23.450  25.370  1.00  0.00            
ATOM     63  H30 ACD     1      21.990  23.900  26.010  1.00  0.00            
ATOM     64  C19 ACD     1      22.540  22.130  27.360  1.00  0.00            
ATOM     65  H31 ACD     1      23.350  22.620  27.910  1.00  0.00            
ATOM     66  O16 ACD     1      22.420  20.770  27.930  1.00  0.00            
ATOM     67  C20 ACD     1      21.440  19.940  27.340  1.00  0.00            
ATOM     68  H32 ACD     1      20.510  20.510  27.360  1.00  0.00            
ATOM     69  C21 ACD     1      21.290  18.830  28.290  1.00  0.00            
ATOM     70  H33 ACD     1      20.990  19.190  29.290  1.00  0.00            
ATOM     71  H34 ACD     1      20.460  18.280  27.830  1.00  0.00            
ATOM     72  O17 ACD     1      22.450  17.940  28.410  1.00  0.00            
ATOM     73  H35 ACD     1      22.890  18.300  29.190  1.00  0.00            
ATOM     74  O18 ACD     1      21.320  22.810  27.640  1.00  0.00            
ATOM     75  C22 ACD     1      21.170  23.620  28.750  1.00  0.00            
ATOM     76  H36 ACD     1      22.060  23.660  29.400  1.00  0.00            
ATOM     77  C23 ACD     1      20.970  25.100  28.220  1.00  0.00            
ATOM     78  H37 ACD     1      20.200  25.090  27.440  1.00  0.00            
ATOM     79  O19 ACD     1      22.200  25.490  27.600  1.00  0.00            
ATOM     80  H38 ACD     1      22.040  26.330  27.160  1.00  0.00            
ATOM     81  C24 ACD     1      20.480  26.000  29.310  1.00  0.00            
ATOM     82  H39 ACD     1      21.100  26.050  30.210  1.00  0.00            
ATOM     83  O20 ACD     1      20.000  27.140  28.720  1.00  0.00            
ATOM     84  H40 ACD     1      19.110  26.850  28.520  1.00  0.00            
ATOM     85  C25 ACD     1      19.310  25.380  29.990  1.00  0.00            
ATOM     86  H41 ACD     1      18.970  25.980  30.840  1.00  0.00            
ATOM     87  O21 ACD     1      19.690  24.140  30.560  1.00  0.00            
ATOM     88  C26 ACD     1      20.030  23.150  29.600  1.00  0.00            
ATOM     89  H42 ACD     1      19.240  22.840  28.910  1.00  0.00            
ATOM     90  C27 ACD     1      20.290  21.910  30.510  1.00  0.00            
ATOM     91  H43 ACD     1      21.020  21.250  30.030  1.00  0.00            
ATOM     92  H44 ACD     1      20.880  22.210  31.390  1.00  0.00            
ATOM     93  O22 ACD     1      19.120  21.180  30.840  1.00  0.00            
ATOM     94  H45 ACD     1      18.880  21.520  31.710  1.00  0.00            
ATOM     95  O23 ACD     1      18.210  25.110  29.110  1.00  0.00            
ATOM     96  C28 ACD     1      16.960  25.650  29.450  1.00  0.00            
ATOM     97  H46 ACD     1      17.080  26.420  30.230  1.00  0.00            
ATOM     98  C29 ACD     1      16.020  24.450  29.890  1.00  0.00            
ATOM     99  H47 ACD     1      16.290  23.570  29.300  1.00  0.00            
ATOM    100  O24 ACD     1      14.590  24.660  29.700  1.00  0.00            
ATOM    101  C30 ACD     1      16.370  24.010  31.380  1.00  0.00            
ATOM    102  H48 ACD     1      17.470  24.100  31.420  1.00  0.00            
ATOM    103  H49 ACD     1      15.870  24.700  32.070  1.00  0.00            
ATOM    104  O25 ACD     1      15.960  22.630  31.570  1.00  0.00            
ATOM    105  H50 ACD     1      16.190  22.350  32.460  1.00  0.00            
ATOM    106  C31 ACD     1      16.440  26.350  28.140  1.00  0.00            
ATOM    107  H51 ACD     1      16.760  25.720  27.300  1.00  0.00            
ATOM    108  O26 ACD     1      17.010  27.590  28.070  1.00  0.00            
ATOM    109  H52 ACD     1      16.580  28.240  28.620  1.00  0.00            
ATOM    110  C32 ACD     1      14.840  26.360  27.970  1.00  0.00            
ATOM    111  H53 ACD     1      14.460  27.130  28.650  1.00  0.00            
ATOM    112  O27 ACD     1      14.350  26.680  26.700  1.00  0.00            
ATOM    113  H54 ACD     1      14.440  27.620  26.500  1.00  0.00            
ATOM    114  C33 ACD     1      14.270  25.020  28.400  1.00  0.00            
ATOM    115  H55 ACD     1      13.190  25.080  28.550  1.00  0.00            
ATOM    116  O28 ACD     1      14.530  23.900  27.530  1.00  0.00            
ATOM    117  C34 ACD     1      13.550  23.560  26.530  1.00  0.00            
ATOM    118  H56 ACD     1      12.760  24.320  26.460  1.00  0.00            
ATOM    119  C35 ACD     1      14.280  23.460  25.200  1.00  0.00            
ATOM    120  H57 ACD     1      15.190  22.850  25.220  1.00  0.00            
ATOM    121  O29 ACD     1      14.460  24.770  24.700  1.00  0.00            
ATOM    122  H58 ACD     1      14.500  25.280  25.510  1.00  0.00            
ATOM    123  C36 ACD     1      13.420  22.730  24.220  1.00  0.00            
ATOM    124  H59 ACD     1      12.540  23.360  24.100  1.00  0.00            
ATOM    125  O30 ACD     1      14.100  22.730  22.970  1.00  0.00            
ATOM    126  H60 ACD     1      14.610  23.540  22.960  1.00  0.00            
ATOM    127  O1  GE8     2      19.240  25.150  23.120  1.00  0.00            
ATOM    128  C1  GE8     2      18.990  23.960  23.070  1.00  0.00            
ATOM    129  C2  GE8     2      19.100  23.120  21.840  1.00  0.00            
ATOM    130  O2  GE8     2      19.470  23.770  20.650  1.00  0.00            
ATOM    131  C3  GE8     2      18.720  21.790  21.840  1.00  0.00            
ATOM    132  C4  GE8     2      18.720  20.970  20.630  1.00  0.00            
ATOM    133  C5  GE8     2      17.560  20.110  20.390  1.00  0.00            
ATOM    134  C6  GE8     2      17.430  19.430  19.200  1.00  0.00            
ATOM    135  C7  GE8     2      18.470  19.450  18.230  1.00  0.00            
ATOM    136  O3  GE8     2      18.300  18.790  17.050  1.00  0.00            
ATOM    137  C8  GE8     2      19.600  20.270  18.440  1.00  0.00            
ATOM    138  C9  GE8     2      19.740  21.040  19.620  1.00  0.00            
ATOM    139  O4  GE8     2      18.270  21.120  22.940  1.00  0.00            
ATOM    140  C10 GE8     2      18.130  21.840  24.190  1.00  0.00            
ATOM    141  C11 GE8     2      17.430  21.180  25.220  1.00  0.00            
ATOM    142  C12 GE8     2      17.240  21.870  26.410  1.00  0.00            
ATOM    143  O5  GE8     2      16.690  21.320  27.530  1.00  0.00            
ATOM    144  C13 GE8     2      17.760  23.120  26.510  1.00  0.00            
ATOM    145  C14 GE8     2      18.340  23.820  25.500  1.00  0.00            
ATOM    146  O6  GE8     2      18.560  25.120  25.710  1.00  0.00            
ATOM    147  C15 GE8     2      18.470  23.200  24.270  1.00  0.00            
ATOM    148  H1  GE8     2      19.760  24.670  20.870  1.00  0.00            
ATOM    149  H2  GE8     2      16.780  20.150  21.150  1.00  0.00            
ATOM    150  H3  GE8     2      16.580  18.750  19.120  1.00  0.00            
ATOM    151  H4  GE8     2      19.160  18.870  16.610  1.00  0.00            
ATOM    152  H5  GE8     2      20.460  20.310  17.770  1.00  0.00            
ATOM    153  H6  GE8     2      20.570  21.740  19.730  1.00  0.00            
ATOM    154  H7  GE8     2      17.140  20.150  25.040  1.00  0.00            
ATOM    155  H8  GE8     2      17.210  20.540  27.790  1.00  0.00            
ATOM    156  H9  GE8     2      17.350  23.650  27.360  1.00  0.00            
ATOM    157  H10 GE8     2      18.700  25.550  24.850  1.00  0.00            
TER
ENDMDL
MODEL        1
ATOM      1  H1  ACD     1      20.830  32.800  29.980  1.00  0.00            
ATOM      2  O1  ACD     1      20.780  33.750  30.110  1.00  0.00            
ATOM      3  C1  ACD     1      21.000  34.450  28.900  1.00  0.00            
ATOM      4  H2  ACD     1      20.700  33.620  28.240  1.00  0.00            
ATOM      5  H3  ACD     1      22.060  34.660  28.690  1.00  0.00            
ATOM      6  C2  ACD     1      20.110  35.620  28.470  1.00  0.00            
ATOM      7  H4  ACD     1      20.430  35.970  27.480  1.00  0.00            
ATOM      8  O2  ACD     1      18.740  35.110  28.460  1.00  0.00            
ATOM      9  C3  ACD     1      17.660  35.990  28.460  1.00  0.00            
ATOM     10  H5  ACD     1      16.760  35.390  28.570  1.00  0.00            
ATOM     11  O3  ACD     1      17.670  36.730  27.220  1.00  0.00            
ATOM     12  C4  ACD     1      16.650  36.180  26.300  1.00  0.00            
ATOM     13  H6  ACD     1      16.240  35.200  26.570  1.00  0.00            
ATOM     14  C5  ACD     1      15.380  37.080  26.470  1.00  0.00            
ATOM     15  H7  ACD     1      15.840  38.080  26.510  1.00  0.00            
ATOM     16  O4  ACD     1      14.750  36.860  27.710  1.00  0.00            
ATOM     17  H8  ACD     1      14.050  37.510  27.860  1.00  0.00            
ATOM     18  C6  ACD     1      14.430  37.000  25.270  1.00  0.00            
ATOM     19  H9  ACD     1      14.000  35.990  25.310  1.00  0.00            
ATOM     20  O5  ACD     1      13.430  38.030  25.310  1.00  0.00            
ATOM     21  H10 ACD     1      13.900  38.870  25.260  1.00  0.00            
ATOM     22  C7  ACD     1      15.230  37.160  23.970  1.00  0.00            
ATOM     23  H11 ACD     1      14.610  37.050  23.070  1.00  0.00            
ATOM     24  O6  ACD     1      16.240  36.130  23.960  1.00  0.00            
ATOM     25  C8  ACD     1      17.290  36.250  24.960  1.00  0.00            
ATOM     26  H12 ACD     1      17.920  37.130  24.810  1.00  0.00            
ATOM     27  C9  ACD     1      18.220  35.090  24.850  1.00  0.00            
ATOM     28  H13 ACD     1      18.950  35.200  25.660  1.00  0.00            
ATOM     29  H14 ACD     1      17.710  34.130  25.000  1.00  0.00            
ATOM     30  O7  ACD     1      19.020  35.070  23.680  1.00  0.00            
ATOM     31  H15 ACD     1      18.500  35.150  22.870  1.00  0.00            
ATOM     32  O8  ACD     1      15.850  38.420  24.040  1.00  0.00            
ATOM     33  C10 ACD     1      15.370  39.430  23.180  1.00  0.00            
ATOM     34  H16 ACD     1      14.420  39.130  22.710  1.00  0.00            
ATOM     35  C11 ACD     1      15.260  40.720  24.020  1.00  0.00            
ATOM     36  H17 ACD     1      16.040  40.670  24.790  1.00  0.00            
ATOM     37  O9  ACD     1      14.030  40.550  24.760  1.00  0.00            
ATOM     38  H18 ACD     1      13.690  41.370  25.120  1.00  0.00            
ATOM     39  C12 ACD     1      15.370  42.060  23.320  1.00  0.00            
ATOM     40  H19 ACD     1      14.530  42.250  22.650  1.00  0.00            
ATOM     41  O10 ACD     1      15.630  43.100  24.260  1.00  0.00            
ATOM     42  H20 ACD     1      16.580  43.260  24.190  1.00  0.00            
ATOM     43  C13 ACD     1      16.550  42.000  22.370  1.00  0.00            
ATOM     44  H21 ACD     1      16.610  42.900  21.750  1.00  0.00            
ATOM     45  O11 ACD     1      16.270  40.960  21.450  1.00  0.00            
ATOM     46  C14 ACD     1      16.430  39.660  22.070  1.00  0.00            
ATOM     47  H22 ACD     1      17.440  39.550  22.490  1.00  0.00            
ATOM     48  C15 ACD     1      16.430  38.590  20.960  1.00  0.00            
ATOM     49  H23 ACD     1      16.740  39.070  20.020  1.00  0.00            
ATOM     50  H24 ACD     1      17.150  37.780  21.120  1.00  0.00            
ATOM     51  O12 ACD     1      15.170  38.020  20.700  1.00  0.00            
ATOM     52  H25 ACD     1      15.300  37.250  20.140  1.00  0.00            
ATOM     53  O13 ACD     1      17.800  41.780  22.970  1.00  0.00            
ATOM     54  C16 ACD     1      18.830  42.810  22.750  1.00  0.00            
ATOM     55  H26 ACD     1      18.590  43.650  22.090  1.00  0.00            
ATOM     56  C17 ACD     1      19.130  43.420  24.120  1.00  0.00            
ATOM     57  H27 ACD     1      19.360  42.700  24.920  1.00  0.00            
ATOM     58  O14 ACD     1      18.080  44.230  24.610  1.00  0.00            
ATOM     59  H28 ACD     1      18.330  44.600  25.460  1.00  0.00            
ATOM     60  C18 ACD     1      20.450  44.210  24.030  1.00  0.00            
ATOM     61  H29 ACD     1      20.350  45.040  23.310  1.00  0.00            
ATOM     62  O15 ACD     1      20.810  44.740  25.300  1.00  0.00            
ATOM     63  H30 ACD     1      20.020  44.980  25.790  1.00  0.00            
ATOM     64  C19 ACD     1      21.560  43.350  23.430  1.00  0.00            
ATOM     65  H31 ACD     1      22.480  43.930  23.400  1.00  0.00            
ATOM     66  O16 ACD     1      21.160  42.910  22.220  1.00  0.00            
ATOM     67  C20 ACD     1      19.990  42.050  22.160  1.00  0.00            
ATOM     68  H32 ACD     1      20.210  41.160  22.770  1.00  0.00            
ATOM     69  C21 ACD     1      19.740  41.680  20.720  1.00  0.00            
ATOM     70  H33 ACD     1      20.710  41.470  20.260  1.00  0.00            
ATOM     71  H34 ACD     1      19.090  40.790  20.710  1.00  0.00            
ATOM     72  O17 ACD     1      19.120  42.660  19.970  1.00  0.00            
ATOM     73  H35 ACD     1      19.510  43.480  20.290  1.00  0.00            
ATOM     74  O18 ACD     1      21.860  42.270  24.300  1.00  0.00            
ATOM     75  C22 ACD     1      23.270  42.080  24.600  1.00  0.00            
ATOM     76  H36 ACD     1      23.950  42.440  23.810  1.00  0.00            
ATOM     77  C23 ACD     1      23.460  42.760  25.980  1.00  0.00            
ATOM     78  H37 ACD     1      22.690  42.510  26.720  1.00  0.00            
ATOM     79  O19 ACD     1      23.290  44.180  25.780  1.00  0.00            
ATOM     80  H38 ACD     1      22.370  44.410  25.630  1.00  0.00            
ATOM     81  C24 ACD     1      24.760  42.420  26.670  1.00  0.00            
ATOM     82  H39 ACD     1      25.570  42.850  26.070  1.00  0.00            
ATOM     83  O20 ACD     1      24.790  42.950  27.930  1.00  0.00            
ATOM     84  H40 ACD     1      24.160  42.480  28.490  1.00  0.00            
ATOM     85  C25 ACD     1      24.920  40.910  26.840  1.00  0.00            
ATOM     86  H41 ACD     1      25.950  40.680  27.130  1.00  0.00            
ATOM     87  O21 ACD     1      24.810  40.300  25.570  1.00  0.00            
ATOM     88  C26 ACD     1      23.520  40.560  24.860  1.00  0.00            
ATOM     89  H42 ACD     1      22.730  40.190  25.530  1.00  0.00            
ATOM     90  C27 ACD     1      23.610  39.740  23.550  1.00  0.00            
ATOM     91  H43 ACD     1      23.520  38.670  23.750  1.00  0.00            
ATOM     92  H44 ACD     1      22.730  39.970  22.940  1.00  0.00            
ATOM     93  O22 ACD     1      24.790  40.090  22.810  1.00  0.00            
ATOM     94  H45 ACD     1      25.000  39.360  22.220  1.00  0.00            
ATOM     95  O23 ACD     1      23.930  40.450  27.850  1.00  0.00            
ATOM     96  C28 ACD     1      24.260  39.340  28.640  1.00  0.00            
ATOM     97  H46 ACD     1      25.330  39.370  28.910  1.00  0.00            
ATOM     98  C29 ACD     1      24.030  38.000  27.890  1.00  0.00            
ATOM     99  H47 ACD     1      23.190  38.020  27.190  1.00  0.00            
ATOM    100  O24 ACD     1      23.650  36.880  28.770  1.00  0.00            
ATOM    101  C30 ACD     1      25.260  37.540  27.130  1.00  0.00            
ATOM    102  H48 ACD     1      25.770  38.320  26.540  1.00  0.00            
ATOM    103  H49 ACD     1      25.910  37.280  27.970  1.00  0.00            
ATOM    104  O25 ACD     1      24.990  36.420  26.350  1.00  0.00            
ATOM    105  H50 ACD     1      25.760  36.270  25.800  1.00  0.00            
ATOM    106  C31 ACD     1      23.440  39.460  29.890  1.00  0.00            
ATOM    107  H51 ACD     1      22.490  39.740  29.420  1.00  0.00            
ATOM    108  O26 ACD     1      24.050  40.490  30.660  1.00  0.00            
ATOM    109  H52 ACD     1      23.330  41.100  30.870  1.00  0.00            
ATOM    110  C32 ACD     1      23.190  38.160  30.770  1.00  0.00            
ATOM    111  H53 ACD     1      24.080  37.820  31.310  1.00  0.00            
ATOM    112  O27 ACD     1      22.100  38.360  31.680  1.00  0.00            
ATOM    113  H54 ACD     1      22.570  38.540  32.500  1.00  0.00            
ATOM    114  C33 ACD     1      22.740  37.080  29.830  1.00  0.00            
ATOM    115  H55 ACD     1      22.730  36.150  30.410  1.00  0.00            
ATOM    116  O28 ACD     1      21.480  37.430  29.170  1.00  0.00            
ATOM    117  C34 ACD     1      20.330  36.680  29.520  1.00  0.00            
ATOM    118  H56 ACD     1      20.340  36.170  30.490  1.00  0.00            
ATOM    119  C35 ACD     1      19.160  37.680  29.610  1.00  0.00            
ATOM    120  H57 ACD     1      19.180  38.150  28.620  1.00  0.00            
ATOM    121  O29 ACD     1      19.430  38.620  30.690  1.00  0.00            
ATOM    122  H58 ACD     1      20.380  38.670  30.770  1.00  0.00            
ATOM    123  C36 ACD     1      17.830  37.000  29.620  1.00  0.00            
ATOM    124  H59 ACD     1      17.800  36.460  30.580  1.00  0.00            
ATOM    125  O30 ACD     1      16.720  37.900  29.560  1.00  0.00            
ATOM    126  H60 ACD     1      16.400  37.970  28.660  1.00  0.00            
ATOM    127  O1  GE8     2      19.300  42.080  29.720  1.00  0.00            
ATOM    128  C1  GE8     2      18.770  41.300  28.940  1.00  0.00            
ATOM    129  C2  GE8     2      19.540  40.680  27.890  1.00  0.00            
ATOM    130  O2  GE8     2      20.890  40.860  27.940  1.00  0.00            
ATOM    131  C3  GE8     2      18.830  39.990  26.950  1.00  0.00            
ATOM    132  C4  GE8     2      19.500  39.280  25.910  1.00  0.00            
ATOM    133  C5  GE8     2      20.610  38.450  26.150  1.00  0.00            
ATOM    134  C6  GE8     2      21.200  37.710  25.150  1.00  0.00            
ATOM    135  C7  GE8     2      20.680  37.860  23.800  1.00  0.00            
ATOM    136  O3  GE8     2      21.400  37.250  22.780  1.00  0.00            
ATOM    137  C8  GE8     2      19.650  38.710  23.540  1.00  0.00            
ATOM    138  C9  GE8     2      19.010  39.370  24.610  1.00  0.00            
ATOM    139  O4  GE8     2      17.470  39.890  26.940  1.00  0.00            
ATOM    140  C10 GE8     2      16.710  40.520  27.920  1.00  0.00            
ATOM    141  C11 GE8     2      15.300  40.550  27.800  1.00  0.00            
ATOM    142  C12 GE8     2      14.470  41.280  28.610  1.00  0.00            
ATOM    143  O5  GE8     2      13.100  41.290  28.540  1.00  0.00            
ATOM    144  C13 GE8     2      15.060  41.980  29.640  1.00  0.00            
ATOM    145  C14 GE8     2      16.450  41.970  29.770  1.00  0.00            
ATOM    146  O6  GE8     2      16.960  42.920  30.590  1.00  0.00            
ATOM    147  C15 GE8     2      17.250  41.210  28.960  1.00  0.00            
ATOM    148  H1  GE8     2      21.100  41.160  28.840  1.00  0.00            
ATOM    149  H2  GE8     2      20.960  38.480  27.180  1.00  0.00            
ATOM    150  H3  GE8     2      22.100  37.120  25.320  1.00  0.00            
ATOM    151  H4  GE8     2      20.780  37.080  22.060  1.00  0.00            
ATOM    152  H5  GE8     2      19.260  38.660  22.520  1.00  0.00            
ATOM    153  H6  GE8     2      18.080  39.920  24.460  1.00  0.00            
ATOM    154  H7  GE8     2      14.860  39.860  27.090  1.00  0.00            
ATOM    155  H8  GE8     2      12.760  41.990  29.130  1.00  0.00            
ATOM    156  H9  GE8     2      14.540  42.710  30.240  1.00  0.00            
ATOM    157  H10 GE8     2      17.910  42.830  30.370  1.00  0.00            
TER
ENDMDL
MODEL        1
ATOM      1  H1  ACD     1       3.820  12.340   9.680  1.00  0.00            
ATOM      2  O1  ACD     1       4.070  12.300  10.600  1.00  0.00            
ATOM      3  C1  ACD     1       5.410  12.750  10.780  1.00  0.00            
ATOM      4  H2  ACD     1       6.060  12.120  10.160  1.00  0.00            
ATOM      5  H3  ACD     1       5.740  12.680  11.820  1.00  0.00            
ATOM      6  C2  ACD     1       5.840  14.150  10.310  1.00  0.00            
ATOM      7  H4  ACD     1       6.930  14.150  10.410  1.00  0.00            
ATOM      8  O2  ACD     1       5.430  14.260   8.960  1.00  0.00            
ATOM      9  C3  ACD     1       5.850  15.490   8.320  1.00  0.00            
ATOM     10  H5  ACD     1       5.670  15.350   7.250  1.00  0.00            
ATOM     11  O3  ACD     1       7.270  15.700   8.440  1.00  0.00            
ATOM     12  C4  ACD     1       8.120  15.400   7.350  1.00  0.00            
ATOM     13  H6  ACD     1       7.680  14.810   6.530  1.00  0.00            
ATOM     14  C5  ACD     1       8.450  16.670   6.610  1.00  0.00            
ATOM     15  H7  ACD     1       8.900  17.290   7.400  1.00  0.00            
ATOM     16  O4  ACD     1       7.300  17.300   5.970  1.00  0.00            
ATOM     17  H8  ACD     1       6.760  17.610   6.700  1.00  0.00            
ATOM     18  C6  ACD     1       9.500  16.470   5.510  1.00  0.00            
ATOM     19  H9  ACD     1       9.000  15.830   4.770  1.00  0.00            
ATOM     20  O5  ACD     1       9.790  17.710   4.870  1.00  0.00            
ATOM     21  H10 ACD     1       8.940  18.130   5.010  1.00  0.00            
ATOM     22  C7  ACD     1      10.730  15.780   6.150  1.00  0.00            
ATOM     23  H11 ACD     1      11.470  15.520   5.380  1.00  0.00            
ATOM     24  O6  ACD     1      10.250  14.570   6.660  1.00  0.00            
ATOM     25  C8  ACD     1       9.390  14.720   7.830  1.00  0.00            
ATOM     26  H12 ACD     1       9.830  15.350   8.620  1.00  0.00            
ATOM     27  C9  ACD     1       9.200  13.240   8.310  1.00  0.00            
ATOM     28  H13 ACD     1       8.530  13.220   9.180  1.00  0.00
[truncated: 1,464,396 more chars]
