# Supplementary material for: Achieving Chemical Accuracy in Cyclodextrin Host–Guest Binding via Integrative Atomistic Modelling
Source: Adv Sci (Weinh). 2025 Dec 14;13(10):e19782. doi: 10.1002/advs.202519782 (PMC12915143; doi:10.1002/advs.202519782)
Supplement: Supplementary file 1 — Supporting Information [file ADVS-13-e19782-s003.zip › all_poses/ACD.GL4.pdb]

MODEL        1
ATOM      1  H1  ACD     1      15.190  23.760  14.460  1.00  0.00            
ATOM      2  O1  ACD     1      15.770  24.140  13.800  1.00  0.00            
ATOM      3  C1  ACD     1      16.220  25.390  14.310  1.00  0.00            
ATOM      4  H2  ACD     1      15.410  26.120  14.420  1.00  0.00            
ATOM      5  H3  ACD     1      16.810  25.910  13.550  1.00  0.00            
ATOM      6  C2  ACD     1      17.020  25.180  15.590  1.00  0.00            
ATOM      7  H4  ACD     1      17.340  26.180  15.930  1.00  0.00            
ATOM      8  O2  ACD     1      16.210  24.560  16.600  1.00  0.00            
ATOM      9  C3  ACD     1      16.790  24.430  17.840  1.00  0.00            
ATOM     10  H5  ACD     1      16.110  23.880  18.500  1.00  0.00            
ATOM     11  O3  ACD     1      17.060  25.760  18.350  1.00  0.00            
ATOM     12  C4  ACD     1      16.480  26.110  19.570  1.00  0.00            
ATOM     13  H6  ACD     1      16.100  25.270  20.160  1.00  0.00            
ATOM     14  C5  ACD     1      17.610  26.680  20.490  1.00  0.00            
ATOM     15  H7  ACD     1      18.260  27.310  19.880  1.00  0.00            
ATOM     16  O4  ACD     1      18.310  25.600  21.050  1.00  0.00            
ATOM     17  H8  ACD     1      18.530  24.960  20.360  1.00  0.00            
ATOM     18  C6  ACD     1      17.070  27.530  21.630  1.00  0.00            
ATOM     19  H9  ACD     1      16.440  26.790  22.150  1.00  0.00            
ATOM     20  O5  ACD     1      18.100  28.290  22.420  1.00  0.00            
ATOM     21  H10 ACD     1      18.890  27.740  22.450  1.00  0.00            
ATOM     22  C7  ACD     1      16.200  28.620  21.060  1.00  0.00            
ATOM     23  H11 ACD     1      15.960  29.420  21.760  1.00  0.00            
ATOM     24  O6  ACD     1      15.010  27.880  20.480  1.00  0.00            
ATOM     25  C8  ACD     1      15.400  27.140  19.310  1.00  0.00            
ATOM     26  H12 ACD     1      15.830  27.810  18.560  1.00  0.00            
ATOM     27  C9  ACD     1      14.120  26.540  18.710  1.00  0.00            
ATOM     28  H13 ACD     1      13.340  27.290  18.570  1.00  0.00            
ATOM     29  H14 ACD     1      14.280  26.120  17.700  1.00  0.00            
ATOM     30  O7  ACD     1      13.680  25.550  19.630  1.00  0.00            
ATOM     31  H15 ACD     1      12.900  25.120  19.270  1.00  0.00            
ATOM     32  O8  ACD     1      16.950  29.380  20.110  1.00  0.00            
ATOM     33  C10 ACD     1      17.080  30.790  20.320  1.00  0.00            
ATOM     34  H16 ACD     1      16.690  31.100  21.300  1.00  0.00            
ATOM     35  C11 ACD     1      18.560  31.100  20.390  1.00  0.00            
ATOM     36  H17 ACD     1      19.010  30.570  19.540  1.00  0.00            
ATOM     37  O9  ACD     1      19.000  30.800  21.740  1.00  0.00            
ATOM     38  H18 ACD     1      18.780  29.870  21.840  1.00  0.00            
ATOM     39  C12 ACD     1      18.830  32.590  20.090  1.00  0.00            
ATOM     40  H19 ACD     1      18.430  33.090  20.970  1.00  0.00            
ATOM     41  O10 ACD     1      20.250  32.880  20.070  1.00  0.00            
ATOM     42  H20 ACD     1      20.680  32.490  20.830  1.00  0.00            
ATOM     43  C13 ACD     1      18.060  33.050  18.880  1.00  0.00            
ATOM     44  H21 ACD     1      18.190  34.130  18.890  1.00  0.00            
ATOM     45  O11 ACD     1      16.680  32.940  19.090  1.00  0.00            
ATOM     46  C14 ACD     1      16.320  31.560  19.170  1.00  0.00            
ATOM     47  H22 ACD     1      16.700  31.070  18.260  1.00  0.00            
ATOM     48  C15 ACD     1      14.740  31.240  19.310  1.00  0.00            
ATOM     49  H23 ACD     1      14.220  31.880  18.590  1.00  0.00            
ATOM     50  H24 ACD     1      14.430  30.200  19.140  1.00  0.00            
ATOM     51  O12 ACD     1      14.360  31.670  20.570  1.00  0.00            
ATOM     52  H25 ACD     1      13.610  31.150  20.890  1.00  0.00            
ATOM     53  O13 ACD     1      18.400  32.500  17.650  1.00  0.00            
ATOM     54  C16 ACD     1      18.490  33.300  16.510  1.00  0.00            
ATOM     55  H26 ACD     1      17.970  34.250  16.700  1.00  0.00            
ATOM     56  C17 ACD     1      19.970  33.480  16.310  1.00  0.00            
ATOM     57  H27 ACD     1      20.350  32.450  16.330  1.00  0.00            
ATOM     58  O14 ACD     1      20.550  34.270  17.430  1.00  0.00            
ATOM     59  H28 ACD     1      20.740  33.780  18.240  1.00  0.00            
ATOM     60  C18 ACD     1      20.310  34.170  14.940  1.00  0.00            
ATOM     61  H29 ACD     1      19.910  35.190  14.930  1.00  0.00            
ATOM     62  O15 ACD     1      21.700  34.110  14.620  1.00  0.00            
ATOM     63  H30 ACD     1      21.830  33.200  14.350  1.00  0.00            
ATOM     64  C19 ACD     1      19.620  33.400  13.780  1.00  0.00            
ATOM     65  H31 ACD     1      19.760  34.030  12.900  1.00  0.00            
ATOM     66  O16 ACD     1      18.220  33.250  14.010  1.00  0.00            
ATOM     67  C20 ACD     1      17.950  32.560  15.290  1.00  0.00            
ATOM     68  H32 ACD     1      18.320  31.540  15.440  1.00  0.00            
ATOM     69  C21 ACD     1      16.420  32.670  15.350  1.00  0.00            
ATOM     70  H33 ACD     1      15.890  32.090  14.580  1.00  0.00            
ATOM     71  H34 ACD     1      16.210  32.170  16.300  1.00  0.00            
ATOM     72  O17 ACD     1      15.940  34.060  15.270  1.00  0.00            
ATOM     73  H35 ACD     1      15.080  34.030  15.680  1.00  0.00            
ATOM     74  O18 ACD     1      20.200  32.150  13.670  1.00  0.00            
ATOM     75  C22 ACD     1      20.730  31.660  12.450  1.00  0.00            
ATOM     76  H36 ACD     1      20.890  32.540  11.820  1.00  0.00            
ATOM     77  C23 ACD     1      22.080  31.160  12.850  1.00  0.00            
ATOM     78  H37 ACD     1      21.750  30.550  13.700  1.00  0.00            
ATOM     79  O19 ACD     1      23.070  32.150  13.140  1.00  0.00            
ATOM     80  H38 ACD     1      23.930  31.710  13.170  1.00  0.00            
ATOM     81  C24 ACD     1      22.600  30.210  11.810  1.00  0.00            
ATOM     82  H39 ACD     1      22.930  30.790  10.940  1.00  0.00            
ATOM     83  O20 ACD     1      23.750  29.440  12.360  1.00  0.00            
ATOM     84  H40 ACD     1      23.290  28.830  12.940  1.00  0.00            
ATOM     85  C25 ACD     1      21.540  29.240  11.370  1.00  0.00            
ATOM     86  H41 ACD     1      21.990  28.580  10.610  1.00  0.00            
ATOM     87  O21 ACD     1      20.440  29.940  10.810  1.00  0.00            
ATOM     88  C26 ACD     1      19.740  30.700  11.830  1.00  0.00            
ATOM     89  H42 ACD     1      19.270  30.050  12.570  1.00  0.00            
ATOM     90  C27 ACD     1      18.610  31.360  11.150  1.00  0.00            
ATOM     91  H43 ACD     1      17.800  30.660  10.940  1.00  0.00            
ATOM     92  H44 ACD     1      18.160  31.990  11.920  1.00  0.00            
ATOM     93  O22 ACD     1      19.120  32.220  10.070  1.00  0.00            
ATOM     94  H45 ACD     1      18.890  33.120  10.320  1.00  0.00            
ATOM     95  O23 ACD     1      21.210  28.500  12.500  1.00  0.00            
ATOM     96  C28 ACD     1      21.200  27.070  12.520  1.00  0.00            
ATOM     97  H46 ACD     1      21.970  26.670  11.840  1.00  0.00            
ATOM     98  C29 ACD     1      19.820  26.460  12.230  1.00  0.00            
ATOM     99  H47 ACD     1      19.000  26.930  12.790  1.00  0.00            
ATOM    100  O24 ACD     1      19.810  25.020  12.460  1.00  0.00            
ATOM    101  C30 ACD     1      19.480  26.760  10.790  1.00  0.00            
ATOM    102  H48 ACD     1      18.460  26.360  10.710  1.00  0.00            
ATOM    103  H49 ACD     1      19.450  27.850  10.640  1.00  0.00            
ATOM    104  O25 ACD     1      20.370  26.120   9.880  1.00  0.00            
ATOM    105  H50 ACD     1      19.790  25.580   9.350  1.00  0.00            
ATOM    106  C31 ACD     1      21.630  26.700  13.940  1.00  0.00            
ATOM    107  H51 ACD     1      20.880  27.190  14.580  1.00  0.00            
ATOM    108  O26 ACD     1      22.970  27.190  14.240  1.00  0.00            
ATOM    109  H52 ACD     1      23.680  26.550  14.320  1.00  0.00            
ATOM    110  C32 ACD     1      21.570  25.180  14.000  1.00  0.00            
ATOM    111  H53 ACD     1      22.270  24.730  13.280  1.00  0.00            
ATOM    112  O27 ACD     1      22.130  24.790  15.200  1.00  0.00            
ATOM    113  H54 ACD     1      22.270  25.630  15.630  1.00  0.00            
ATOM    114  C33 ACD     1      20.160  24.690  13.830  1.00  0.00            
ATOM    115  H55 ACD     1      20.150  23.590  13.850  1.00  0.00            
ATOM    116  O28 ACD     1      19.280  25.320  14.760  1.00  0.00            
ATOM    117  C34 ACD     1      18.320  24.450  15.400  1.00  0.00            
ATOM    118  H56 ACD     1      18.160  23.530  14.830  1.00  0.00            
ATOM    119  C35 ACD     1      19.010  24.060  16.710  1.00  0.00            
ATOM    120  H57 ACD     1      19.370  25.020  17.100  1.00  0.00            
ATOM    121  O29 ACD     1      20.110  23.190  16.620  1.00  0.00            
ATOM    122  H58 ACD     1      20.790  23.630  16.100  1.00  0.00            
ATOM    123  C36 ACD     1      18.070  23.590  17.730  1.00  0.00            
ATOM    124  H59 ACD     1      17.760  22.540  17.630  1.00  0.00            
ATOM    125  O30 ACD     1      18.780  23.620  18.920  1.00  0.00            
ATOM    126  H60 ACD     1      19.670  23.430  18.630  1.00  0.00            
ATOM    127  O1  GL4     2      16.260  28.670  13.320  1.00  0.00            
ATOM    128  C1  GL4     2      15.810  28.780  14.470  1.00  0.00            
ATOM    129  C2  GL4     2      16.750  28.810  15.620  1.00  0.00            
ATOM    130  C3  GL4     2      18.080  28.960  15.490  1.00  0.00            
ATOM    131  C4  GL4     2      19.030  29.130  16.640  1.00  0.00            
ATOM    132  C5  GL4     2      20.330  29.400  16.440  1.00  0.00            
ATOM    133  C6  GL4     2      21.430  29.650  17.380  1.00  0.00            
ATOM    134  C7  GL4     2      22.700  30.200  16.920  1.00  0.00            
ATOM    135  C8  GL4     2      23.670  30.570  17.880  1.00  0.00            
ATOM    136  C9  GL4     2      23.390  30.320  19.210  1.00  0.00            
ATOM    137  C10 GL4     2      22.230  29.800  19.680  1.00  0.00            
ATOM    138  C11 GL4     2      21.210  29.440  18.800  1.00  0.00            
ATOM    139  O2  GL4     2      22.300  29.550  21.000  1.00  0.00            
ATOM    140  C12 GL4     2      23.640  29.870  21.320  1.00  0.00            
ATOM    141  O3  GL4     2      24.270  30.600  20.220  1.00  0.00            
ATOM    142  N1  GL4     2      14.420  28.950  14.650  1.00  0.00            
ATOM    143  C13 GL4     2      13.640  29.010  15.950  1.00  0.00            
ATOM    144  C14 GL4     2      13.050  30.430  16.150  1.00  0.00            
ATOM    145  C15 GL4     2      12.350  30.950  14.850  1.00  0.00            
ATOM    146  C16 GL4     2      13.110  30.820  13.550  1.00  0.00            
ATOM    147  C17 GL4     2      13.580  29.270  13.470  1.00  0.00            
ATOM    148  H1  GL4     2      16.270  28.810  16.590  1.00  0.00            
ATOM    149  H2  GL4     2      18.530  28.870  14.500  1.00  0.00            
ATOM    150  H3  GL4     2      18.560  29.110  17.620  1.00  0.00            
ATOM    151  H4  GL4     2      20.590  29.410  15.390  1.00  0.00            
ATOM    152  H5  GL4     2      22.760  30.480  15.870  1.00  0.00            
ATOM    153  H6  GL4     2      24.630  30.990  17.600  1.00  0.00            
ATOM    154  H7  GL4     2      20.280  29.020  19.200  1.00  0.00            
ATOM    155  H8  GL4     2      24.210  28.950  21.530  1.00  0.00            
ATOM    156  H9  GL4     2      23.610  30.500  22.210  1.00  0.00            
ATOM    157  H10 GL4     2      14.300  28.710  16.770  1.00  0.00            
ATOM    158  H11 GL4     2      12.850  28.250  15.950  1.00  0.00            
ATOM    159  H12 GL4     2      13.880  31.130  16.300  1.00  0.00            
ATOM    160  H13 GL4     2      12.380  30.470  17.020  1.00  0.00            
ATOM    161  H14 GL4     2      12.000  31.980  15.030  1.00  0.00            
ATOM    162  H15 GL4     2      11.440  30.370  14.650  1.00  0.00            
ATOM    163  H16 GL4     2      14.000  31.450  13.460  1.00  0.00            
ATOM    164  H17 GL4     2      12.490  31.190  12.740  1.00  0.00            
ATOM    165  H18 GL4     2      12.680  28.640  13.390  1.00  0.00            
ATOM    166  H19 GL4     2      14.100  29.100  12.520  1.00  0.00            
TER
ENDMDL
MODEL        1
ATOM      1  H1  ACD     1      14.210  22.180  16.920  1.00  0.00            
ATOM      2  O1  ACD     1      14.140  22.740  16.140  1.00  0.00            
ATOM      3  C1  ACD     1      14.920  23.920  16.330  1.00  0.00            
ATOM      4  H2  ACD     1      14.650  24.410  17.270  1.00  0.00            
ATOM      5  H3  ACD     1      14.620  24.620  15.540  1.00  0.00            
ATOM      6  C2  ACD     1      16.430  23.640  16.360  1.00  0.00            
ATOM      7  H4  ACD     1      16.900  24.610  16.170  1.00  0.00            
ATOM      8  O2  ACD     1      16.610  23.000  17.600  1.00  0.00            
ATOM      9  C3  ACD     1      17.890  22.720  17.980  1.00  0.00            
ATOM     10  H5  ACD     1      17.820  22.390  19.020  1.00  0.00            
ATOM     11  O3  ACD     1      18.620  23.960  17.930  1.00  0.00            
ATOM     12  C4  ACD     1      19.280  24.380  19.180  1.00  0.00            
ATOM     13  H6  ACD     1      19.240  23.550  19.900  1.00  0.00            
ATOM     14  C5  ACD     1      20.770  24.700  18.800  1.00  0.00            
ATOM     15  H7  ACD     1      20.890  25.300  17.890  1.00  0.00            
ATOM     16  O4  ACD     1      21.430  23.430  18.480  1.00  0.00            
ATOM     17  H8  ACD     1      22.350  23.640  18.270  1.00  0.00            
ATOM     18  C6  ACD     1      21.470  25.450  19.920  1.00  0.00            
ATOM     19  H9  ACD     1      21.860  24.680  20.600  1.00  0.00            
ATOM     20  O5  ACD     1      22.460  26.240  19.270  1.00  0.00            
ATOM     21  H10 ACD     1      22.090  27.130  19.180  1.00  0.00            
ATOM     22  C7  ACD     1      20.600  26.450  20.730  1.00  0.00            
ATOM     23  H11 ACD     1      21.070  26.700  21.680  1.00  0.00            
ATOM     24  O6  ACD     1      19.320  25.900  20.950  1.00  0.00            
ATOM     25  C8  ACD     1      18.580  25.550  19.770  1.00  0.00            
ATOM     26  H12 ACD     1      18.590  26.360  19.020  1.00  0.00            
ATOM     27  C9  ACD     1      17.150  25.300  20.260  1.00  0.00            
ATOM     28  H13 ACD     1      16.760  26.140  20.860  1.00  0.00            
ATOM     29  H14 ACD     1      16.460  25.250  19.410  1.00  0.00            
ATOM     30  O7  ACD     1      17.060  24.240  21.180  1.00  0.00            
ATOM     31  H15 ACD     1      17.750  24.480  21.810  1.00  0.00            
ATOM     32  O8  ACD     1      20.470  27.700  19.990  1.00  0.00            
ATOM     33  C10 ACD     1      20.330  28.890  20.780  1.00  0.00            
ATOM     34  H16 ACD     1      20.800  28.750  21.760  1.00  0.00            
ATOM     35  C11 ACD     1      21.230  29.980  20.130  1.00  0.00            
ATOM     36  H17 ACD     1      21.410  29.610  19.110  1.00  0.00            
ATOM     37  O9  ACD     1      22.460  30.070  20.880  1.00  0.00            
ATOM     38  H18 ACD     1      22.730  30.990  20.800  1.00  0.00            
ATOM     39  C12 ACD     1      20.510  31.300  20.110  1.00  0.00            
ATOM     40  H19 ACD     1      20.440  31.750  21.110  1.00  0.00            
ATOM     41  O10 ACD     1      21.030  32.190  19.130  1.00  0.00            
ATOM     42  H20 ACD     1      20.920  31.700  18.310  1.00  0.00            
ATOM     43  C13 ACD     1      19.110  31.220  19.700  1.00  0.00            
ATOM     44  H21 ACD     1      18.700  32.230  19.580  1.00  0.00            
ATOM     45  O11 ACD     1      18.360  30.600  20.670  1.00  0.00            
ATOM     46  C14 ACD     1      18.760  29.220  20.920  1.00  0.00            
ATOM     47  H22 ACD     1      18.210  28.660  20.150  1.00  0.00            
ATOM     48  C15 ACD     1      18.110  28.780  22.260  1.00  0.00            
ATOM     49  H23 ACD     1      17.030  28.940  22.170  1.00  0.00            
ATOM     50  H24 ACD     1      18.280  27.710  22.450  1.00  0.00            
ATOM     51  O12 ACD     1      18.650  29.570  23.250  1.00  0.00            
ATOM     52  H25 ACD     1      18.000  29.530  23.960  1.00  0.00            
ATOM     53  O13 ACD     1      18.910  30.570  18.460  1.00  0.00            
ATOM     54  C16 ACD     1      18.690  31.420  17.350  1.00  0.00            
ATOM     55  H26 ACD     1      18.900  32.480  17.520  1.00  0.00            
ATOM     56  C17 ACD     1      19.660  31.040  16.270  1.00  0.00            
ATOM     57  H27 ACD     1      19.570  29.980  15.970  1.00  0.00            
ATOM     58  O14 ACD     1      21.040  31.180  16.720  1.00  0.00            
ATOM     59  H28 ACD     1      21.630  31.120  15.960  1.00  0.00            
ATOM     60  C18 ACD     1      19.380  31.850  15.010  1.00  0.00            
ATOM     61  H29 ACD     1      19.500  32.900  15.330  1.00  0.00            
ATOM     62  O15 ACD     1      20.200  31.470  13.930  1.00  0.00            
ATOM     63  H30 ACD     1      21.050  31.880  14.090  1.00  0.00            
ATOM     64  C19 ACD     1      17.950  31.880  14.650  1.00  0.00            
ATOM     65  H31 ACD     1      17.690  32.570  13.840  1.00  0.00            
ATOM     66  O16 ACD     1      17.110  32.250  15.750  1.00  0.00            
ATOM     67  C20 ACD     1      17.280  31.370  16.880  1.00  0.00            
ATOM     68  H32 ACD     1      17.080  30.340  16.560  1.00  0.00            
ATOM     69  C21 ACD     1      16.210  31.840  17.880  1.00  0.00            
ATOM     70  H33 ACD     1      15.240  31.700  17.380  1.00  0.00            
ATOM     71  H34 ACD     1      16.350  31.090  18.670  1.00  0.00            
ATOM     72  O17 ACD     1      16.360  33.180  18.410  1.00  0.00            
ATOM     73  H35 ACD     1      16.250  33.810  17.700  1.00  0.00            
ATOM     74  O18 ACD     1      17.670  30.540  14.210  1.00  0.00            
ATOM     75  C22 ACD     1      16.960  30.380  13.020  1.00  0.00            
ATOM     76  H36 ACD     1      16.670  31.350  12.600  1.00  0.00            
ATOM     77  C23 ACD     1      17.930  29.620  12.060  1.00  0.00            
ATOM     78  H37 ACD     1      18.390  28.730  12.490  1.00  0.00            
ATOM     79  O19 ACD     1      19.010  30.470  11.650  1.00  0.00            
ATOM     80  H38 ACD     1      19.540  30.770  12.390  1.00  0.00            
ATOM     81  C24 ACD     1      17.160  29.220  10.840  1.00  0.00            
ATOM     82  H39 ACD     1      16.740  30.150  10.430  1.00  0.00            
ATOM     83  O20 ACD     1      17.980  28.560   9.890  1.00  0.00            
ATOM     84  H40 ACD     1      18.100  27.680  10.250  1.00  0.00            
ATOM     85  C25 ACD     1      16.040  28.220  11.250  1.00  0.00            
ATOM     86  H41 ACD     1      15.350  27.930  10.460  1.00  0.00            
ATOM     87  O21 ACD     1      15.130  28.910  12.100  1.00  0.00            
ATOM     88  C26 ACD     1      15.720  29.530  13.280  1.00  0.00            
ATOM     89  H42 ACD     1      16.080  28.700  13.890  1.00  0.00            
ATOM     90  C27 ACD     1      14.690  30.240  14.090  1.00  0.00            
ATOM     91  H43 ACD     1      13.900  29.540  14.410  1.00  0.00            
ATOM     92  H44 ACD     1      15.230  30.430  15.030  1.00  0.00            
ATOM     93  O22 ACD     1      14.180  31.460  13.530  1.00  0.00            
ATOM     94  H45 ACD     1      13.690  31.940  14.210  1.00  0.00            
ATOM     95  O23 ACD     1      16.600  27.160  11.970  1.00  0.00            
ATOM     96  C28 ACD     1      16.310  25.810  11.610  1.00  0.00            
ATOM     97  H46 ACD     1      16.040  25.690  10.550  1.00  0.00            
ATOM     98  C29 ACD     1      15.400  25.210  12.620  1.00  0.00            
ATOM     99  H47 ACD     1      15.810  25.540  13.590  1.00  0.00            
ATOM    100  O24 ACD     1      15.390  23.770  12.580  1.00  0.00            
ATOM    101  C30 ACD     1      13.960  25.740  12.630  1.00  0.00            
ATOM    102  H48 ACD     1      13.400  25.010  13.220  1.00  0.00            
ATOM    103  H49 ACD     1      14.030  26.710  13.150  1.00  0.00            
ATOM    104  O25 ACD     1      13.380  26.050  11.410  1.00  0.00            
ATOM    105  H50 ACD     1      13.020  26.930  11.290  1.00  0.00            
ATOM    106  C31 ACD     1      17.610  25.180  11.650  1.00  0.00            
ATOM    107  H51 ACD     1      18.150  25.650  12.480  1.00  0.00            
ATOM    108  O26 ACD     1      18.330  25.630  10.460  1.00  0.00            
ATOM    109  H52 ACD     1      18.130  25.210   9.620  1.00  0.00            
ATOM    110  C32 ACD     1      17.560  23.690  11.740  1.00  0.00            
ATOM    111  H53 ACD     1      17.180  23.320  10.780  1.00  0.00            
ATOM    112  O27 ACD     1      18.890  23.270  11.990  1.00  0.00            
ATOM    113  H54 ACD     1      18.970  23.380  12.940  1.00  0.00            
ATOM    114  C33 ACD     1      16.650  23.180  12.910  1.00  0.00            
ATOM    115  H55 ACD     1      16.550  22.090  12.990  1.00  0.00            
ATOM    116  O28 ACD     1      17.190  23.670  14.120  1.00  0.00            
ATOM    117  C34 ACD     1      17.020  22.770  15.220  1.00  0.00            
ATOM    118  H56 ACD     1      16.430  21.910  14.890  1.00  0.00            
ATOM    119  C35 ACD     1      18.370  22.270  15.610  1.00  0.00            
ATOM    120  H57 ACD     1      18.950  23.200  15.670  1.00  0.00            
ATOM    121  O29 ACD     1      18.940  21.370  14.630  1.00  0.00            
ATOM    122  H58 ACD     1      19.890  21.510  14.560  1.00  0.00            
ATOM    123  C36 ACD     1      18.500  21.720  17.060  1.00  0.00            
ATOM    124  H59 ACD     1      17.910  20.790  17.120  1.00  0.00            
ATOM    125  O30 ACD     1      19.830  21.480  17.410  1.00  0.00            
ATOM    126  H60 ACD     1      20.400  22.240  17.220  1.00  0.00            
ATOM    127  O1  GL4     2      13.290  26.860  17.130  1.00  0.00            
ATOM    128  C1  GL4     2      13.800  27.360  18.120  1.00  0.00            
ATOM    129  C2  GL4     2      15.290  27.610  18.010  1.00  0.00            
ATOM    130  C3  GL4     2      16.110  27.370  16.910  1.00  0.00            
ATOM    131  C4  GL4     2      17.560  27.570  16.940  1.00  0.00            
ATOM    132  C5  GL4     2      18.380  27.120  15.950  1.00  0.00            
ATOM    133  C6  GL4     2      19.830  27.220  15.780  1.00  0.00            
ATOM    134  C7  GL4     2      20.440  26.580  14.690  1.00  0.00            
ATOM    135  C8  GL4     2      21.870  26.550  14.600  1.00  0.00            
ATOM    136  C9  GL4     2      22.630  27.260  15.560  1.00  0.00            
ATOM    137  C10 GL4     2      21.970  28.110  16.520  1.00  0.00            
ATOM    138  C11 GL4     2      20.580  27.920  16.730  1.00  0.00            
ATOM    139  O2  GL4     2      22.960  28.610  17.390  1.00  0.00            
ATOM    140  C12 GL4     2      24.240  28.140  16.860  1.00  0.00            
ATOM    141  O3  GL4     2      23.900  27.110  15.810  1.00  0.00            
ATOM    142  N1  GL4     2      13.090  27.690  19.310  1.00  0.00            
ATOM    143  C13 GL4     2      13.670  28.410  20.440  1.00  0.00            
ATOM    144  C14 GL4     2      13.500  27.570  21.750  1.00  0.00            
ATOM    145  C15 GL4     2      12.090  27.080  22.020  1.00  0.00            
ATOM    146  C16 GL4     2      11.450  26.430  20.730  1.00  0.00            
ATOM    147  C17 GL4     2      11.680  27.370  19.510  1.00  0.00            
ATOM    148  H1  GL4     2      15.880  27.940  18.870  1.00  0.00            
ATOM    149  H2  GL4     2      15.750  26.990  15.960  1.00  0.00            
ATOM    150  H3  GL4     2      17.960  28.140  17.770  1.00  0.00            
ATOM    151  H4  GL4     2      17.870  26.670  15.100  1.00  0.00            
ATOM    152  H5  GL4     2      19.910  26.010  13.950  1.00  0.00            
ATOM    153  H6  GL4     2      22.440  26.110  13.790  1.00  0.00            
ATOM    154  H7  GL4     2      20.160  28.430  17.590  1.00  0.00            
ATOM    155  H8  GL4     2      24.840  27.700  17.670  1.00  0.00            
ATOM    156  H9  GL4     2      24.770  28.980  16.400  1.00  0.00            
ATOM    157  H10 GL4     2      13.200  29.410  20.440  1.00  0.00            
ATOM    158  H11 GL4     2      14.750  28.570  20.330  1.00  0.00            
ATOM    159  H12 GL4     2      13.920  28.080  22.630  1.00  0.00            
ATOM    160  H13 GL4     2      14.250  26.820  21.470  1.00  0.00            
ATOM    161  H14 GL4     2      11.440  27.930  22.270  1.00  0.00            
ATOM    162  H15 GL4     2      12.060  26.390  22.870  1.00  0.00            
ATOM    163  H16 GL4     2      10.370  26.260  20.840  1.00  0.00            
ATOM    164  H17 GL4     2      11.840  25.450  20.420  1.00  0.00            
ATOM    165  H18 GL4     2      11.260  26.920  18.600  1.00  0.00            
ATOM    166  H19 GL4     2      11.040  28.250  19.640  1.00  0.00            
TER
ENDMDL
MODEL        1
ATOM      1  H1  ACD     1      11.560  25.040  20.550  1.00  0.00            
ATOM      2  O1  ACD     1      11.950  25.890  20.350  1.00  0.00            
ATOM      3  C1  ACD     1      11.990  25.760  18.960  1.00  0.00            
ATOM      4  H2  ACD     1      12.670  26.560  18.640  1.00  0.00            
ATOM      5  H3  ACD     1      11.000  25.820  18.490  1.00  0.00            
ATOM      6  C2  ACD     1      12.690  24.480  18.500  1.00  0.00            
ATOM      7  H4  ACD     1      13.700  24.510  18.920  1.00  0.00            
ATOM      8  O2  ACD     1      12.010  23.320  19.080  1.00  0.00            
ATOM      9  C3  ACD     1      12.710  22.070  18.890  1.00  0.00            
ATOM     10  H5  ACD     1      12.140  21.220  19.280  1.00  0.00            
ATOM     11  O3  ACD     1      13.970  22.150  19.630  1.00  0.00            
ATOM     12  C4  ACD     1      14.090  21.530  20.890  1.00  0.00            
ATOM     13  H6  ACD     1      13.160  20.960  21.040  1.00  0.00            
ATOM     14  C5  ACD     1      15.250  20.570  20.620  1.00  0.00            
ATOM     15  H7  ACD     1      16.050  21.100  20.070  1.00  0.00            
ATOM     16  O4  ACD     1      14.810  19.520  19.840  1.00  0.00            
ATOM     17  H8  ACD     1      14.550  19.910  19.000  1.00  0.00            
ATOM     18  C6  ACD     1      15.860  20.030  21.920  1.00  0.00            
ATOM     19  H9  ACD     1      15.080  19.410  22.380  1.00  0.00            
ATOM     20  O5  ACD     1      17.080  19.380  21.670  1.00  0.00            
ATOM     21  H10 ACD     1      17.620  20.040  21.230  1.00  0.00            
ATOM     22  C7  ACD     1      16.140  21.160  22.960  1.00  0.00            
ATOM     23  H11 ACD     1      16.590  20.800  23.890  1.00  0.00            
ATOM     24  O6  ACD     1      14.890  21.900  23.180  1.00  0.00            
ATOM     25  C8  ACD     1      14.420  22.540  21.980  1.00  0.00            
ATOM     26  H12 ACD     1      15.170  23.200  21.520  1.00  0.00            
ATOM     27  C9  ACD     1      13.180  23.420  22.410  1.00  0.00            
ATOM     28  H13 ACD     1      12.910  23.940  21.480  1.00  0.00            
ATOM     29  H14 ACD     1      12.320  22.810  22.730  1.00  0.00            
ATOM     30  O7  ACD     1      13.440  24.470  23.430  1.00  0.00            
ATOM     31  H15 ACD     1      14.220  24.920  23.080  1.00  0.00            
ATOM     32  O8  ACD     1      17.150  22.000  22.390  1.00  0.00            
ATOM     33  C10 ACD     1      18.390  22.240  23.150  1.00  0.00            
ATOM     34  H16 ACD     1      18.570  21.460  23.900  1.00  0.00            
ATOM     35  C11 ACD     1      19.480  22.360  22.060  1.00  0.00            
ATOM     36  H17 ACD     1      19.040  22.920  21.220  1.00  0.00            
ATOM     37  O9  ACD     1      19.800  21.060  21.600  1.00  0.00            
ATOM     38  H18 ACD     1      20.320  20.670  22.310  1.00  0.00            
ATOM     39  C12 ACD     1      20.680  23.140  22.570  1.00  0.00            
ATOM     40  H19 ACD     1      21.220  22.580  23.350  1.00  0.00            
ATOM     41  O10 ACD     1      21.610  23.300  21.480  1.00  0.00            
ATOM     42  H20 ACD     1      22.040  22.440  21.450  1.00  0.00            
ATOM     43  C13 ACD     1      20.260  24.480  23.070  1.00  0.00            
ATOM     44  H21 ACD     1      21.090  24.990  23.570  1.00  0.00            
ATOM     45  O11 ACD     1      19.310  24.320  24.150  1.00  0.00            
ATOM     46  C14 ACD     1      18.160  23.560  23.870  1.00  0.00            
ATOM     47  H22 ACD     1      17.500  24.250  23.340  1.00  0.00            
ATOM     48  C15 ACD     1      17.430  23.330  25.230  1.00  0.00            
ATOM     49  H23 ACD     1      17.310  24.300  25.750  1.00  0.00            
ATOM     50  H24 ACD     1      16.380  23.050  25.060  1.00  0.00            
ATOM     51  O12 ACD     1      18.080  22.440  26.080  1.00  0.00            
ATOM     52  H25 ACD     1      18.980  22.790  26.080  1.00  0.00            
ATOM     53  O13 ACD     1      19.640  25.300  22.050  1.00  0.00            
ATOM     54  C16 ACD     1      20.150  26.610  21.880  1.00  0.00            
ATOM     55  H26 ACD     1      20.780  26.840  22.750  1.00  0.00            
ATOM     56  C17 ACD     1      21.080  26.550  20.690  1.00  0.00            
ATOM     57  H27 ACD     1      20.440  26.110  19.920  1.00  0.00            
ATOM     58  O14 ACD     1      22.250  25.710  20.910  1.00  0.00            
ATOM     59  H28 ACD     1      21.960  24.820  21.140  1.00  0.00            
ATOM     60  C18 ACD     1      21.510  27.930  20.340  1.00  0.00            
ATOM     61  H29 ACD     1      22.150  28.310  21.150  1.00  0.00            
ATOM     62  O15 ACD     1      22.190  27.970  19.130  1.00  0.00            
ATOM     63  H30 ACD     1      22.730  27.170  19.160  1.00  0.00            
ATOM     64  C19 ACD     1      20.330  28.910  20.190  1.00  0.00            
ATOM     65  H31 ACD     1      20.680  29.940  20.040  1.00  0.00            
ATOM     66  O16 ACD     1      19.620  29.030  21.450  1.00  0.00            
ATOM     67  C20 ACD     1      19.130  27.770  21.890  1.00  0.00            
ATOM     68  H32 ACD     1      18.240  27.620  21.270  1.00  0.00            
ATOM     69  C21 ACD     1      18.540  28.070  23.270  1.00  0.00            
ATOM     70  H33 ACD     1      17.900  28.940  23.080  1.00  0.00            
ATOM     71  H34 ACD     1      17.910  27.290  23.710  1.00  0.00            
ATOM     72  O17 ACD     1      19.610  28.410  24.220  1.00  0.00            
ATOM     73  H35 ACD     1      20.210  29.110  23.940  1.00  0.00            
ATOM     74  O18 ACD     1      19.480  28.530  19.170  1.00  0.00            
ATOM     75  C22 ACD     1      19.100  29.290  18.050  1.00  0.00            
ATOM     76  H36 ACD     1      19.640  30.240  18.040  1.00  0.00            
ATOM     77  C23 ACD     1      19.250  28.310  16.870  1.00  0.00            
ATOM     78  H37 ACD     1      18.710  27.410  17.200  1.00  0.00            
ATOM     79  O19 ACD     1      20.710  28.040  16.710  1.00  0.00            
ATOM     80  H38 ACD     1      21.100  27.990  17.590  1.00  0.00            
ATOM     81  C24 ACD     1      18.560  28.930  15.640  1.00  0.00            
ATOM     82  H39 ACD     1      19.190  29.810  15.470  1.00  0.00            
ATOM     83  O20 ACD     1      18.470  28.080  14.440  1.00  0.00            
ATOM     84  H40 ACD     1      19.370  27.770  14.340  1.00  0.00            
ATOM     85  C25 ACD     1      17.140  29.410  16.040  1.00  0.00            
ATOM     86  H41 ACD     1      16.650  29.930  15.210  1.00  0.00            
ATOM     87  O21 ACD     1      17.170  30.340  17.150  1.00  0.00            
ATOM     88  C26 ACD     1      17.700  29.790  18.370  1.00  0.00            
ATOM     89  H42 ACD     1      17.100  28.910  18.610  1.00  0.00            
ATOM     90  C27 ACD     1      17.610  30.800  19.450  1.00  0.00            
ATOM     91  H43 ACD     1      16.540  31.040  19.510  1.00  0.00            
ATOM     92  H44 ACD     1      17.940  30.420  20.430  1.00  0.00            
ATOM     93  O22 ACD     1      18.300  32.000  19.230  1.00  0.00            
ATOM     94  H45 ACD     1      17.780  32.440  18.550  1.00  0.00            
ATOM     95  O23 ACD     1      16.400  28.220  16.280  1.00  0.00            
ATOM     96  C28 ACD     1      15.120  28.150  15.650  1.00  0.00            
ATOM     97  H46 ACD     1      14.910  28.930  14.910  1.00  0.00            
ATOM     98  C29 ACD     1      14.040  28.110  16.720  1.00  0.00            
ATOM     99  H47 ACD     1      14.450  27.650  17.620  1.00  0.00            
ATOM    100  O24 ACD     1      12.900  27.530  16.290  1.00  0.00            
ATOM    101  C30 ACD     1      13.730  29.520  17.280  1.00  0.00            
ATOM    102  H48 ACD     1      12.780  29.530  17.840  1.00  0.00            
ATOM    103  H49 ACD     1      14.570  29.810  17.920  1.00  0.00            
ATOM    104  O25 ACD     1      13.520  30.480  16.240  1.00  0.00            
ATOM    105  H50 ACD     1      13.140  31.210  16.730  1.00  0.00            
ATOM    106  C31 ACD     1      15.220  26.840  14.820  1.00  0.00            
ATOM    107  H51 ACD     1      15.730  26.050  15.380  1.00  0.00            
ATOM    108  O26 ACD     1      16.010  27.070  13.670  1.00  0.00            
ATOM    109  H52 ACD     1      16.900  27.300  13.950  1.00  0.00            
ATOM    110  C32 ACD     1      13.840  26.310  14.430  1.00  0.00            
ATOM    111  H53 ACD     1      13.400  26.990  13.690  1.00  0.00            
ATOM    112  O27 ACD     1      13.940  25.000  13.750  1.00  0.00            
ATOM    113  H54 ACD     1      13.980  24.370  14.480  1.00  0.00            
ATOM    114  C33 ACD     1      12.970  26.250  15.660  1.00  0.00            
ATOM    115  H55 ACD     1      11.980  25.860  15.390  1.00  0.00            
ATOM    116  O28 ACD     1      13.640  25.320  16.490  1.00  0.00            
ATOM    117  C34 ACD     1      12.880  24.320  17.010  1.00  0.00            
ATOM    118  H56 ACD     1      11.950  24.250  16.440  1.00  0.00            
ATOM    119  C35 ACD     1      13.680  23.010  16.620  1.00  0.00            
ATOM    120  H57 ACD     1      14.750  23.050  16.850  1.00  0.00            
ATOM    121  O29 ACD     1      13.630  22.700  15.190  1.00  0.00            
ATOM    122  H58 ACD     1      13.820  21.770  15.070  1.00  0.00            
ATOM    123  C36 ACD     1      13.050  21.790  17.380  1.00  0.00            
ATOM    124  H59 ACD     1      12.030  21.620  17.010  1.00  0.00            
ATOM    125  O30 ACD     1      13.840  20.640  17.200  1.00  0.00            
ATOM    126  H60 ACD     1      13.660  20.160  16.380  1.00  0.00            
ATOM    127  O1  GL4     2      15.680  26.300  22.610  1.00  0.00            
ATOM    128  C1  GL4     2      15.460  27.000  21.690  1.00  0.00            
ATOM    129  C2  GL4     2      15.710  26.460  20.320  1.00  0.00            
ATOM    130  C3  GL4     2      16.490  25.350  20.120  1.00  0.00            
ATOM    131  C4  GL4     2      16.660  24.810  18.790  1.00  0.00            
ATOM    132  C5  GL4     2      17.350  23.700  18.500  1.00  0.00            
ATOM    133  C6  GL4     2      17.560  23.080  17.160  1.00  0.00            
ATOM    134  C7  GL4     2      17.890  23.870  16.010  1.00  0.00            
ATOM    135  C8  GL4     2      18.150  23.290  14.750  1.00  0.00            
ATOM    136  C9  GL4     2      17.750  21.990  14.570  1.00  0.00            
ATOM    137  C10 GL4     2      17.360  21.180  15.610  1.00  0.00            
ATOM    138  C11 GL4     2      17.240  21.770  16.890  1.00  0.00            
ATOM    139  O2  GL4     2      17.200  19.960  15.240  1.00  0.00            
ATOM    140  C12 GL4     2      17.550  19.900  13.770  1.00  0.00            
ATOM    141  O3  GL4     2      17.890  21.250  13.410  1.00  0.00            
ATOM    142  N1  GL4     2      15.010  28.330  21.890  1.00  0.00            
ATOM    143  C13 GL4     2      14.520  29.190  20.820  1.00  0.00            
ATOM    144  C14 GL4     2      13.030  29.410  20.870  1.00  0.00            
ATOM    145  C15 GL4     2      12.590  29.860  22.190  1.00  0.00            
ATOM    146  C16 GL4     2      13.230  29.090  23.340  1.00  0.00            
ATOM    147  C17 GL4     2      14.730  28.750  23.260  1.00  0.00            
ATOM    148  H1  GL4     2      15.180  26.910  19.490  1.00  0.00            
ATOM    149  H2  GL4     2      17.060  24.810  20.880  1.00  0.00            
ATOM    150  H3  GL4     2      16.210  25.400  17.990  1.00  0.00            
ATOM    151  H4  GL4     2      17.810  23.200  19.340  1.00  0.00            
ATOM    152  H5  GL4     2      18.200  24.890  16.190  1.00  0.00            
ATOM    153  H6  GL4     2      18.540  23.900  13.930  1.00  0.00            
ATOM    154  H7  GL4     2      16.730  21.210  17.670  1.00  0.00            
ATOM    155  H8  GL4     2      16.750  19.480  13.150  1.00  0.00            
ATOM    156  H9  GL4     2      18.400  19.270  13.490  1.00  0.00            
ATOM    157  H10 GL4     2      14.730  28.790  19.820  1.00  0.00            
ATOM    158  H11 GL4     2      15.070  30.120  20.990  1.00  0.00            
ATOM    159  H12 GL4     2      12.420  28.530  20.650  1.00  0.00            
ATOM    160  H13 GL4     2      12.790  30.160  20.100  1.00  0.00            
ATOM    161  H14 GL4     2      11.500  29.800  22.160  1.00  0.00            
ATOM    162  H15 GL4     2      12.820  30.920  22.390  1.00  0.00            
ATOM    163  H16 GL4     2      12.700  28.130  23.380  1.00  0.00            
ATOM    164  H17 GL4     2      13.000  29.610  24.280  1.00  0.00            
ATOM    165  H18 GL4     2      15.360  29.610  23.530  1.00  0.00            
ATOM    166  H19 GL4     2      15.010  27.920  23.920  1.00  0.00            
TER
ENDMDL
MODEL        1
ATOM      1  H1  ACD     1      18.200  16.160  23.980  1.00  0.00            
ATOM      2  O1  ACD     1      18.490  17.080  23.900  1.00  0.00            
ATOM      3  C1  ACD     1      17.310  17.860  23.800  1.00  0.00            
ATOM      4  H2  ACD     1      16.670  17.610  22.950  1.00  0.00            
ATOM      5  H3  ACD     1      17.510  18.930  23.690  1.00  0.00            
ATOM      6  C2  ACD     1      16.360  17.850  25.050  1.00  0.00            
ATOM      7  H4  ACD     1      15.730  18.750  24.930  1.00  0.00            
ATOM      8  O2  ACD     1      15.600  16.620  25.070  1.00  0.00            
ATOM      9  C3  ACD     1      14.690  16.450  26.190  1.00  0.00            
ATOM     10  H5  ACD     1      14.190  15.480  26.100  1.00  0.00            
ATOM     11  O3  ACD     1      13.660  17.480  26.230  1.00  0.00            
ATOM     12  C4  ACD     1      12.360  17.180  25.790  1.00  0.00            
ATOM     13  H6  ACD     1      12.350  16.120  25.490  1.00  0.00            
ATOM     14  C5  ACD     1      11.540  17.270  27.090  1.00  0.00            
ATOM     15  H7  ACD     1      11.900  18.220  27.480  1.00  0.00            
ATOM     16  O4  ACD     1      11.730  16.060  27.900  1.00  0.00            
ATOM     17  H8  ACD     1      12.660  15.990  28.140  1.00  0.00            
ATOM     18  C6  ACD     1      10.100  17.500  26.760  1.00  0.00            
ATOM     19  H9  ACD     1       9.740  16.580  26.280  1.00  0.00            
ATOM     20  O5  ACD     1       9.300  17.880  27.860  1.00  0.00            
ATOM     21  H10 ACD     1       9.740  18.690  28.120  1.00  0.00            
ATOM     22  C7  ACD     1       9.890  18.510  25.640  1.00  0.00            
ATOM     23  H11 ACD     1       8.830  18.640  25.410  1.00  0.00            
ATOM     24  O6  ACD     1      10.530  18.050  24.430  1.00  0.00            
ATOM     25  C8  ACD     1      12.000  18.040  24.620  1.00  0.00            
ATOM     26  H12 ACD     1      12.390  19.060  24.720  1.00  0.00            
ATOM     27  C9  ACD     1      12.680  17.580  23.390  1.00  0.00            
ATOM     28  H13 ACD     1      13.650  17.190  23.730  1.00  0.00            
ATOM     29  H14 ACD     1      12.030  16.800  22.970  1.00  0.00            
ATOM     30  O7  ACD     1      12.910  18.760  22.560  1.00  0.00            
ATOM     31  H15 ACD     1      13.570  18.630  21.880  1.00  0.00            
ATOM     32  O8  ACD     1      10.430  19.790  25.970  1.00  0.00            
ATOM     33  C10 ACD     1       9.610  20.840  26.520  1.00  0.00            
ATOM     34  H16 ACD     1       8.670  20.350  26.800  1.00  0.00            
ATOM     35  C11 ACD     1      10.370  21.250  27.760  1.00  0.00            
ATOM     36  H17 ACD     1      11.430  21.340  27.480  1.00  0.00            
ATOM     37  O9  ACD     1      10.130  20.260  28.750  1.00  0.00            
ATOM     38  H18 ACD     1      10.380  20.590  29.620  1.00  0.00            
ATOM     39  C12 ACD     1       9.870  22.590  28.280  1.00  0.00            
ATOM     40  H19 ACD     1       8.830  22.550  28.600  1.00  0.00            
ATOM     41  O10 ACD     1      10.720  23.170  29.260  1.00  0.00            
ATOM     42  H20 ACD     1      11.200  23.860  28.800  1.00  0.00            
ATOM     43  C13 ACD     1       9.810  23.630  27.200  1.00  0.00            
ATOM     44  H21 ACD     1       9.350  24.530  27.600  1.00  0.00            
ATOM     45  O11 ACD     1       8.910  23.230  26.200  1.00  0.00            
ATOM     46  C14 ACD     1       9.300  22.050  25.560  1.00  0.00            
ATOM     47  H22 ACD     1      10.240  22.240  25.020  1.00  0.00            
ATOM     48  C15 ACD     1       8.250  21.560  24.600  1.00  0.00            
ATOM     49  H23 ACD     1       7.940  22.350  23.900  1.00  0.00            
ATOM     50  H24 ACD     1       8.630  20.720  24.000  1.00  0.00            
ATOM     51  O12 ACD     1       7.100  21.260  25.390  1.00  0.00            
ATOM     52  H25 ACD     1       6.350  21.540  24.860  1.00  0.00            
ATOM     53  O13 ACD     1      11.130  23.820  26.770  1.00  0.00            
ATOM     54  C16 ACD     1      11.690  25.130  26.550  1.00  0.00            
ATOM     55  H26 ACD     1      10.940  25.900  26.310  1.00  0.00            
ATOM     56  C17 ACD     1      12.690  25.500  27.660  1.00  0.00            
ATOM     57  H27 ACD     1      13.430  24.680  27.630  1.00  0.00            
ATOM     58  O14 ACD     1      12.010  25.780  28.920  1.00  0.00            
ATOM     59  H28 ACD     1      12.710  25.930  29.550  1.00  0.00            
ATOM     60  C18 ACD     1      13.450  26.750  27.180  1.00  0.00            
ATOM     61  H29 ACD     1      12.760  27.590  27.040  1.00  0.00            
ATOM     62  O15 ACD     1      14.320  27.090  28.270  1.00  0.00            
ATOM     63  H30 ACD     1      15.220  27.090  27.920  1.00  0.00            
ATOM     64  C19 ACD     1      14.160  26.550  25.870  1.00  0.00            
ATOM     65  H31 ACD     1      14.780  27.430  25.660  1.00  0.00            
ATOM     66  O16 ACD     1      13.200  26.270  24.870  1.00  0.00            
ATOM     67  C20 ACD     1      12.370  25.140  25.140  1.00  0.00            
ATOM     68  H32 ACD     1      13.060  24.290  25.200  1.00  0.00            
ATOM     69  C21 ACD     1      11.340  24.900  23.990  1.00  0.00            
ATOM     70  H33 ACD     1      11.910  24.810  23.050  1.00  0.00            
ATOM     71  H34 ACD     1      10.820  23.940  24.060  1.00  0.00            
ATOM     72  O17 ACD     1      10.380  25.950  23.750  1.00  0.00            
ATOM     73  H35 ACD     1      10.800  26.770  23.470  1.00  0.00            
ATOM     74  O18 ACD     1      15.100  25.470  25.970  1.00  0.00            
ATOM     75  C22 ACD     1      16.360  25.740  25.410  1.00  0.00            
ATOM     76  H36 ACD     1      16.470  26.720  24.930  1.00  0.00            
ATOM     77  C23 ACD     1      17.250  25.690  26.720  1.00  0.00            
ATOM     78  H37 ACD     1      16.990  24.750  27.240  1.00  0.00            
ATOM     79  O19 ACD     1      16.910  26.890  27.460  1.00  0.00            
ATOM     80  H38 ACD     1      17.670  27.130  27.990  1.00  0.00            
ATOM     81  C24 ACD     1      18.730  25.630  26.350  1.00  0.00            
ATOM     82  H39 ACD     1      18.920  26.590  25.870  1.00  0.00            
ATOM     83  O20 ACD     1      19.610  25.400  27.500  1.00  0.00            
ATOM     84  H40 ACD     1      19.390  24.640  28.040  1.00  0.00            
ATOM     85  C25 ACD     1      18.960  24.540  25.300  1.00  0.00            
ATOM     86  H41 ACD     1      19.980  24.500  24.890  1.00  0.00            
ATOM     87  O21 ACD     1      18.090  24.780  24.160  1.00  0.00            
ATOM     88  C26 ACD     1      16.700  24.690  24.370  1.00  0.00            
ATOM     89  H42 ACD     1      16.460  23.700  24.760  1.00  0.00            
ATOM     90  C27 ACD     1      15.960  24.820  23.020  1.00  0.00            
ATOM     91  H43 ACD     1      16.440  24.110  22.340  1.00  0.00            
ATOM     92  H44 ACD     1      14.890  24.580  23.090  1.00  0.00            
ATOM     93  O22 ACD     1      16.170  26.180  22.510  1.00  0.00            
ATOM     94  H45 ACD     1      17.120  26.360  22.550  1.00  0.00            
ATOM     95  O23 ACD     1      18.560  23.300  25.820  1.00  0.00            
ATOM     96  C28 ACD     1      19.520  22.330  26.350  1.00  0.00            
ATOM     97  H46 ACD     1      20.520  22.750  26.550  1.00  0.00            
ATOM     98  C29 ACD     1      19.560  21.200  25.260  1.00  0.00            
ATOM     99  H47 ACD     1      18.520  21.130  24.930  1.00  0.00            
ATOM    100  O24 ACD     1      19.910  19.950  25.820  1.00  0.00            
ATOM    101  C30 ACD     1      20.410  21.520  24.020  1.00  0.00            
ATOM    102  H48 ACD     1      20.380  20.680  23.310  1.00  0.00            
ATOM    103  H49 ACD     1      20.030  22.400  23.480  1.00  0.00            
ATOM    104  O25 ACD     1      21.800  21.720  24.400  1.00  0.00            
ATOM    105  H50 ACD     1      22.070  20.880  24.780  1.00  0.00            
ATOM    106  C31 ACD     1      18.840  21.850  27.730  1.00  0.00            
ATOM    107  H51 ACD     1      17.770  21.830  27.470  1.00  0.00            
ATOM    108  O26 ACD     1      19.170  22.840  28.770  1.00  0.00            
ATOM    109  H52 ACD     1      18.610  22.710  29.530  1.00  0.00            
ATOM    110  C32 ACD     1      19.290  20.440  28.040  1.00  0.00            
ATOM    111  H53 ACD     1      20.310  20.420  28.440  1.00  0.00            
ATOM    112  O27 ACD     1      18.490  20.050  29.150  1.00  0.00            
ATOM    113  H54 ACD     1      18.540  20.710  29.840  1.00  0.00            
ATOM    114  C33 ACD     1      19.080  19.430  26.880  1.00  0.00            
ATOM    115  H55 ACD     1      19.490  18.450  27.140  1.00  0.00            
ATOM    116  O28 ACD     1      17.790  19.290  26.480  1.00  0.00            
ATOM    117  C34 ACD     1      17.160  17.980  26.350  1.00  0.00            
ATOM    118  H56 ACD     1      17.840  17.130  26.520  1.00  0.00            
ATOM    119  C35 ACD     1      16.340  17.770  27.610  1.00  0.00            
ATOM    120  H57 ACD     1      15.640  18.590  27.830  1.00  0.00            
ATOM    121  O29 ACD     1      17.270  17.660  28.750  1.00  0.00            
ATOM    122  H58 ACD     1      17.600  18.520  29.010  1.00  0.00            
ATOM    123  C36 ACD     1      15.540  16.480  27.490  1.00  0.00            
ATOM    124  H59 ACD     1      16.220  15.620  27.510  1.00  0.00            
ATOM    125  O30 ACD     1      14.670  16.240  28.620  1.00  0.00            
ATOM    126  H60 ACD     1      15.300  16.490  29.310  1.00  0.00            
ATOM    127  O1  GL4     2      15.820  20.750  21.930  1.00  0.00            
ATOM    128  C1  GL4     2      14.740  21.310  22.120  1.00  0.00            
ATOM    129  C2  GL4     2      14.140  21.410  23.470  1.00  0.00            
ATOM    130  C3  GL4     2      14.920  21.280  24.600  1.00  0.00            
ATOM    131  C4  GL4     2      14.440  21.270  26.040  1.00  0.00            
ATOM    132  C5  GL4     2      14.990  21.820  27.110  1.00  0.00            
ATOM    133  C6  GL4     2      14.560  21.760  28.500  1.00  0.00            
ATOM    134  C7  GL4     2      14.960  22.720  29.470  1.00  0.00            
ATOM    135  C8  GL4     2      14.630  22.550  30.830  1.00  0.00            
ATOM    136  C9  GL4     2      13.770  21.490  31.160  1.00  0.00            
ATOM    137  C10 GL4     2      13.390  20.600  30.180  1.00  0.00            
ATOM    138  C11 GL4     2      13.770  20.660  28.840  1.00  0.00            
ATOM    139  O2  GL4     2      12.700  19.500  30.730  1.00  0.00            
ATOM    140  C12 GL4     2      12.880  19.650  32.200  1.00  0.00            
ATOM    141  O3  GL4     2      13.340  21.000  32.380  1.00  0.00            
ATOM    142  N1  GL4     2      13.970  21.820  21.070  1.00  0.00            
ATOM    143  C13 GL4     2      12.740  22.700  21.310  1.00  0.00            
ATOM    144  C14 GL4     2      12.860  24.180  20.790  1.00  0.00            
ATOM    145  C15 GL4     2      13.640  24.290  19.450  1.00  0.00            
ATOM    146  C16 GL4     2      14.910  23.420  19.410  1.00  0.00            
ATOM    147  C17 GL4     2      14.670  21.940  19.790  1.00  0.00            
ATOM    148  H1  GL4     2      13.060  21.350  23.560  1.00  0.00            
ATOM    149  H2  GL4     2      16.000  21.260  24.440  1.00  0.00            
ATOM    150  H3  GL4     2      13.460  20.790  26.140  1.00  0.00            
ATOM    151  H4  GL4     2      15.880  22.410  26.910  1.00  0.00            
ATOM    152  H5  GL4     2      15.650  23.510  29.180  1.00  0.00            
ATOM    153  H6  GL4     2      15.090  23.170  31.600  1.00  0.00            
ATOM    154  H7  GL4     2      13.410  19.890  28.160  1.00  0.00            
ATOM    155  H8  GL4     2      13.660  18.990  32.600  1.00  0.00            
ATOM    156  H9  GL4     2      12.000  19.310  32.760  1.00  0.00            
ATOM    157  H10 GL4     2      12.340  22.830  22.320  1.00  0.00            
ATOM    158  H11 GL4     2      11.950  22.260  20.680  1.00  0.00            
ATOM    159  H12 GL4     2      13.370  24.760  21.570  1.00  0.00            
ATOM    160  H13 GL4     2      11.870  24.630  20.590  1.00  0.00            
ATOM    161  H14 GL4     2      13.950  25.320  19.210  1.00  0.00            
ATOM    162  H15 GL4     2      13.070  23.950  18.580  1.00  0.00            
ATOM    163  H16 GL4     2      15.660  23.810  20.100  1.00  0.00            
ATOM    164  H17 GL4     2      15.360  23.520  18.420  1.00  0.00            
ATOM    165  H18 GL4     2      13.990  21.470  19.070  1.00  0.00            
ATOM    166  H19 GL4     2      15.600  21.380  19.600  1.00  0.00            
TER
ENDMDL
MODEL        1
ATOM      1  H1  ACD     1      18.740  20.320  25.780  1.00  0.00            
ATOM      2  O1  ACD     1      19.130  21.200  25.740  1.00  0.00            
ATOM      3  C1  ACD     1      18.100  22.130  25.900  1.00  0.00            
ATOM      4  H2  ACD     1      17.390  22.000  25.070  1.00  0.00            
ATOM      5  H3  ACD     1      18.600  23.100  25.950  1.00  0.00            
ATOM      6  C2  ACD     1      17.440  21.880  27.260  1.00  0.00            
ATOM      7  H4  ACD     1      16.800  22.730  27.540  1.00  0.00            
ATOM      8  O2  ACD     1      16.680  20.650  27.340  1.00  0.00            
ATOM      9  C3  ACD     1      15.940  20.400  28.490  1.00  0.00            
ATOM     10  H5  ACD     1      15.350  19.490  28.350  1.00  0.00            
ATOM     11  O3  ACD     1      15.030  21.460  28.690  1.00  0.00            
ATOM     12  C4  ACD     1      13.700  21.220  28.330  1.00  0.00            
ATOM     13  H6  ACD     1      13.400  20.170  28.420  1.00  0.00            
ATOM     14  C5  ACD     1      12.920  21.890  29.450  1.00  0.00            
ATOM     15  H7  ACD     1      13.390  22.870  29.530  1.00  0.00            
ATOM     16  O4  ACD     1      13.240  21.210  30.730  1.00  0.00            
ATOM     17  H8  ACD     1      14.200  21.190  30.650  1.00  0.00            
ATOM     18  C6  ACD     1      11.430  22.020  29.010  1.00  0.00            
ATOM     19  H9  ACD     1      11.000  21.010  29.030  1.00  0.00            
ATOM     20  O5  ACD     1      10.710  22.830  30.020  1.00  0.00            
ATOM     21  H10 ACD     1      11.030  23.740  29.950  1.00  0.00            
ATOM     22  C7  ACD     1      11.310  22.740  27.690  1.00  0.00            
ATOM     23  H11 ACD     1      10.280  22.920  27.370  1.00  0.00            
ATOM     24  O6  ACD     1      11.990  21.990  26.670  1.00  0.00            
ATOM     25  C8  ACD     1      13.390  21.800  26.900  1.00  0.00            
ATOM     26  H12 ACD     1      13.900  22.760  26.760  1.00  0.00            
ATOM     27  C9  ACD     1      13.830  20.990  25.700  1.00  0.00            
ATOM     28  H13 ACD     1      14.880  20.740  25.900  1.00  0.00            
ATOM     29  H14 ACD     1      13.280  20.040  25.700  1.00  0.00            
ATOM     30  O7  ACD     1      13.760  21.750  24.470  1.00  0.00            
ATOM     31  H15 ACD     1      14.510  21.360  24.010  1.00  0.00            
ATOM     32  O8  ACD     1      12.030  23.990  27.850  1.00  0.00            
ATOM     33  C10 ACD     1      11.250  25.120  27.640  1.00  0.00            
ATOM     34  H16 ACD     1      10.180  24.890  27.580  1.00  0.00            
ATOM     35  C11 ACD     1      11.620  26.060  28.790  1.00  0.00            
ATOM     36  H17 ACD     1      12.710  25.970  28.810  1.00  0.00            
ATOM     37  O9  ACD     1      11.160  25.490  30.010  1.00  0.00            
ATOM     38  H18 ACD     1      11.430  25.980  30.780  1.00  0.00            
ATOM     39  C12 ACD     1      11.170  27.500  28.640  1.00  0.00            
ATOM     40  H19 ACD     1      10.110  27.510  28.910  1.00  0.00            
ATOM     41  O10 ACD     1      11.670  28.390  29.660  1.00  0.00            
ATOM     42  H20 ACD     1      12.170  29.070  29.200  1.00  0.00            
ATOM     43  C13 ACD     1      11.480  28.070  27.250  1.00  0.00            
ATOM     44  H21 ACD     1      11.040  29.050  27.040  1.00  0.00            
ATOM     45  O11 ACD     1      11.080  27.130  26.240  1.00  0.00            
ATOM     46  C14 ACD     1      11.630  25.740  26.300  1.00  0.00            
ATOM     47  H22 ACD     1      12.720  25.850  26.320  1.00  0.00            
ATOM     48  C15 ACD     1      11.200  24.960  25.040  1.00  0.00            
ATOM     49  H23 ACD     1      11.320  25.570  24.130  1.00  0.00            
ATOM     50  H24 ACD     1      11.920  24.150  24.890  1.00  0.00            
ATOM     51  O12 ACD     1       9.850  24.470  25.010  1.00  0.00            
ATOM     52  H25 ACD     1       9.930  23.970  24.190  1.00  0.00            
ATOM     53  O13 ACD     1      12.880  28.130  27.060  1.00  0.00            
ATOM     54  C16 ACD     1      13.380  29.360  26.700  1.00  0.00            
ATOM     55  H26 ACD     1      12.610  29.990  26.240  1.00  0.00            
ATOM     56  C17 ACD     1      14.050  30.010  27.960  1.00  0.00            
ATOM     57  H27 ACD     1      14.730  29.390  28.550  1.00  0.00            
ATOM     58  O14 ACD     1      12.950  30.390  28.860  1.00  0.00            
ATOM     59  H28 ACD     1      13.340  30.640  29.710  1.00  0.00            
ATOM     60  C18 ACD     1      14.880  31.310  27.640  1.00  0.00            
ATOM     61  H29 ACD     1      14.210  32.120  27.310  1.00  0.00            
ATOM     62  O15 ACD     1      15.630  31.820  28.770  1.00  0.00            
ATOM     63  H30 ACD     1      16.240  31.110  28.980  1.00  0.00            
ATOM     64  C19 ACD     1      15.940  30.900  26.610  1.00  0.00            
ATOM     65  H31 ACD     1      16.530  31.780  26.380  1.00  0.00            
ATOM     66  O16 ACD     1      15.300  30.340  25.490  1.00  0.00            
ATOM     67  C20 ACD     1      14.480  29.180  25.620  1.00  0.00            
ATOM     68  H32 ACD     1      15.160  28.380  25.930  1.00  0.00            
ATOM     69  C21 ACD     1      13.960  28.700  24.280  1.00  0.00            
ATOM     70  H33 ACD     1      14.830  28.320  23.720  1.00  0.00            
ATOM     71  H34 ACD     1      13.240  27.870  24.380  1.00  0.00            
ATOM     72  O17 ACD     1      13.310  29.780  23.560  1.00  0.00            
ATOM     73  H35 ACD     1      12.360  29.670  23.520  1.00  0.00            
ATOM     74  O18 ACD     1      16.820  29.930  27.180  1.00  0.00            
ATOM     75  C22 ACD     1      18.200  30.080  27.080  1.00  0.00            
ATOM     76  H36 ACD     1      18.410  31.120  26.820  1.00  0.00            
ATOM     77  C23 ACD     1      18.810  29.720  28.410  1.00  0.00            
ATOM     78  H37 ACD     1      18.390  28.780  28.790  1.00  0.00            
ATOM     79  O19 ACD     1      18.360  30.640  29.370  1.00  0.00            
ATOM     80  H38 ACD     1      18.910  31.420  29.270  1.00  0.00            
ATOM     81  C24 ACD     1      20.370  29.560  28.380  1.00  0.00            
ATOM     82  H39 ACD     1      20.900  30.460  28.040  1.00  0.00            
ATOM     83  O20 ACD     1      20.860  29.130  29.650  1.00  0.00            
ATOM     84  H40 ACD     1      20.480  28.270  29.840  1.00  0.00            
ATOM     85  C25 ACD     1      20.610  28.480  27.400  1.00  0.00            
ATOM     86  H41 ACD     1      21.670  28.310  27.210  1.00  0.00            
ATOM     87  O21 ACD     1      20.140  28.870  26.110  1.00  0.00            
ATOM     88  C26 ACD     1      18.670  29.040  26.030  1.00  0.00            
ATOM     89  H42 ACD     1      18.180  28.060  26.160  1.00  0.00            
ATOM     90  C27 ACD     1      18.290  29.530  24.640  1.00  0.00            
ATOM     91  H43 ACD     1      18.650  28.870  23.850  1.00  0.00            
ATOM     92  H44 ACD     1      17.200  29.560  24.540  1.00  0.00            
ATOM     93  O22 ACD     1      18.860  30.820  24.450  1.00  0.00            
ATOM     94  H45 ACD     1      19.780  30.730  24.710  1.00  0.00            
ATOM     95  O23 ACD     1      19.930  27.230  27.780  1.00  0.00            
ATOM     96  C28 ACD     1      20.660  26.150  28.410  1.00  0.00            
ATOM     97  H46 ACD     1      21.580  26.580  28.820  1.00  0.00            
ATOM     98  C29 ACD     1      20.880  25.030  27.350  1.00  0.00            
ATOM     99  H47 ACD     1      20.010  25.000  26.680  1.00  0.00            
ATOM    100  O24 ACD     1      21.060  23.740  27.920  1.00  0.00            
ATOM    101  C30 ACD     1      22.060  25.420  26.470  1.00  0.00            
ATOM    102  H48 ACD     1      22.280  24.590  25.790  1.00  0.00            
ATOM    103  H49 ACD     1      21.870  26.350  25.930  1.00  0.00            
ATOM    104  O25 ACD     1      23.190  25.580  27.260  1.00  0.00            
ATOM    105  H50 ACD     1      23.830  25.940  26.640  1.00  0.00            
ATOM    106  C31 ACD     1      19.810  25.820  29.600  1.00  0.00            
ATOM    107  H51 ACD     1      18.750  25.810  29.300  1.00  0.00            
ATOM    108  O26 ACD     1      19.970  26.860  30.600  1.00  0.00            
ATOM    109  H52 ACD     1      19.530  26.530  31.390  1.00  0.00            
ATOM    110  C32 ACD     1      20.370  24.510  30.120  1.00  0.00            
ATOM    111  H53 ACD     1      21.390  24.680  30.490  1.00  0.00            
ATOM    112  O27 ACD     1      19.620  24.120  31.280  1.00  0.00            
ATOM    113  H54 ACD     1      18.930  23.530  30.950  1.00  0.00            
ATOM    114  C33 ACD     1      20.270  23.410  29.050  1.00  0.00            
ATOM    115  H55 ACD     1      20.680  22.470  29.440  1.00  0.00            
ATOM    116  O28 ACD     1      18.900  23.260  28.680  1.00  0.00            
ATOM    117  C34 ACD     1      18.420  21.900  28.510  1.00  0.00            
ATOM    118  H56 ACD     1      19.190  21.130  28.360  1.00  0.00            
ATOM    119  C35 ACD     1      17.710  21.560  29.820  1.00  0.00            
ATOM    120  H57 ACD     1      16.950  22.340  30.000  1.00  0.00            
ATOM    121  O29 ACD     1      18.560  21.580  30.980  1.00  0.00            
ATOM    122  H58 ACD     1      18.020  21.670  31.770  1.00  0.00            
ATOM    123  C36 ACD     1      16.890  20.250  29.690  1.00  0.00            
ATOM    124  H59 ACD     1      17.620  19.460  29.490  1.00  0.00            
ATOM    125  O30 ACD     1      16.130  20.030  30.920  1.00  0.00            
ATOM    126  H60 ACD     1      16.550  19.300  31.380  1.00  0.00            
ATOM    127  O1  GL4     2      17.350  26.190  22.600  1.00  0.00            
ATOM    128  C1  GL4     2      16.510  25.380  22.930  1.00  0.00            
ATOM    129  C2  GL4     2      16.290  25.120  24.360  1.00  0.00            
ATOM    130  C3  GL4     2      16.840  25.720  25.390  1.00  0.00            
ATOM    131  C4  GL4     2      16.420  25.560  26.740  1.00  0.00            
ATOM    132  C5  GL4     2      16.570  26.370  27.830  1.00  0.00            
ATOM    133  C6  GL4     2      16.120  26.100  29.210  1.00  0.00            
ATOM    134  C7  GL4     2      16.250  27.110  30.190  1.00  0.00            
ATOM    135  C8  GL4     2      15.900  26.860  31.520  1.00  0.00            
ATOM    136  C9  GL4     2      15.530  25.610  31.850  1.00  0.00            
ATOM    137  C10 GL4     2      15.550  24.600  30.960  1.00  0.00            
ATOM    138  C11 GL4     2      15.790  24.800  29.620  1.00  0.00            
ATOM    139  O2  GL4     2      15.150  23.410  31.500  1.00  0.00            
ATOM    140  C12 GL4     2      14.520  23.740  32.780  1.00  0.00            
ATOM    141  O3  GL4     2      14.820  25.140  32.970  1.00  0.00            
ATOM    142  N1  GL4     2      15.800  24.650  21.970  1.00  0.00            
ATOM    143  C13 GL4     2      14.550  23.880  22.200  1.00  0.00            
ATOM    144  C14 GL4     2      13.290  24.460  21.470  1.00  0.00            
ATOM    145  C15 GL4     2      13.570  24.470  19.940  1.00  0.00            
ATOM    146  C16 GL4     2      14.860  25.290  19.760  1.00  0.00            
ATOM    147  C17 GL4     2      16.120  24.770  20.550  1.00  0.00            
ATOM    148  H1  GL4     2      15.520  24.400  24.620  1.00  0.00            
ATOM    149  H2  GL4     2      17.520  26.540  25.200  1.00  0.00            
ATOM    150  H3  GL4     2      15.790  24.700  26.980  1.00  0.00            
ATOM    151  H4  GL4     2      17.100  27.320  27.750  1.00  0.00            
ATOM    152  H5  GL4     2      16.690  28.090  29.980  1.00  0.00            
ATOM    153  H6  GL4     2      15.810  27.700  32.190  1.00  0.00            
ATOM    154  H7  GL4     2      15.720  23.900  29.020  1.00  0.00            
ATOM    155  H8  GL4     2      15.110  23.190  33.530  1.00  0.00            
ATOM    156  H9  GL4     2      13.440  23.590  32.730  1.00  0.00            
ATOM    157  H10 GL4     2      14.260  23.940  23.250  1.00  0.00            
ATOM    158  H11 GL4     2      14.590  22.860  21.810  1.00  0.00            
ATOM    159  H12 GL4     2      12.910  25.420  21.840  1.00  0.00            
ATOM    160  H13 GL4     2      12.530  23.710  21.720  1.00  0.00            
ATOM    161  H14 GL4     2      12.690  24.880  19.440  1.00  0.00            
ATOM    162  H15 GL4     2      13.730  23.440  19.590  1.00  0.00            
ATOM    163  H16 GL4     2      14.770  26.350  20.010  1.00  0.00            
ATOM    164  H17 GL4     2      15.000  25.270  18.670  1.00  0.00            
ATOM    165  H18 GL4     2      16.330  23.740  20.250  1.00  0.00            
ATOM    166  H19 GL4     2      16.990  25.380  20.280  1.00  0.00            
TER
ENDMDL
MODEL        1
ATOM      1  H1  ACD     1      14.850  30.640  15.220  1.00  0.00            
ATOM      2  O1  ACD     1      14.580  31.570  15.200  1.00  0.00            
ATOM      3  C1  ACD     1      15.810  32.240  14.740  1.00  0.00            
ATOM      4  H2  ACD     1      15.780  33.340  14.740  1.00  0.00            
ATOM      5  H3  ACD     1      15.920  31.940  13.680  1.00  0.00            
ATOM      6  C2  ACD     1      17.090  31.740  15.330  1.00  0.00            
ATOM      7  H4  ACD     1      17.150  31.960  16.410  1.00  0.00            
ATOM      8  O2  ACD     1      17.210  30.350  15.130  1.00  0.00            
ATOM      9  C3  ACD     1      18.210  29.640  15.860  1.00  0.00            
ATOM     10  H5  ACD     1      18.220  28.590  15.560  1.00  0.00            
ATOM     11  O3  ACD     1      18.150  29.880  17.240  1.00  0.00            
ATOM     12  C4  ACD     1      17.800  28.840  18.170  1.00  0.00            
ATOM     13  H6  ACD     1      17.350  27.980  17.660  1.00  0.00            
ATOM     14  C5  ACD     1      19.140  28.430  18.800  1.00  0.00            
ATOM     15  H7  ACD     1      19.590  29.330  19.230  1.00  0.00            
ATOM     16  O4  ACD     1      19.980  27.810  17.850  1.00  0.00            
ATOM     17  H8  ACD     1      20.130  28.410  17.120  1.00  0.00            
ATOM     18  C6  ACD     1      18.850  27.500  20.000  1.00  0.00            
ATOM     19  H9  ACD     1      18.390  26.580  19.600  1.00  0.00            
ATOM     20  O5  ACD     1      20.030  27.100  20.560  1.00  0.00            
ATOM     21  H10 ACD     1      20.360  26.580  19.820  1.00  0.00            
ATOM     22  C7  ACD     1      17.900  28.080  21.030  1.00  0.00            
ATOM     23  H11 ACD     1      17.560  27.350  21.770  1.00  0.00            
ATOM     24  O6  ACD     1      16.760  28.440  20.230  1.00  0.00            
ATOM     25  C8  ACD     1      16.890  29.400  19.160  1.00  0.00            
ATOM     26  H12 ACD     1      17.320  30.320  19.570  1.00  0.00            
ATOM     27  C9  ACD     1      15.540  29.650  18.470  1.00  0.00            
ATOM     28  H13 ACD     1      15.670  30.340  17.630  1.00  0.00            
ATOM     29  H14 ACD     1      15.140  28.770  17.950  1.00  0.00            
ATOM     30  O7  ACD     1      14.580  30.130  19.460  1.00  0.00            
ATOM     31  H15 ACD     1      15.060  30.740  20.020  1.00  0.00            
ATOM     32  O8  ACD     1      18.530  29.300  21.500  1.00  0.00            
ATOM     33  C10 ACD     1      19.060  29.370  22.820  1.00  0.00            
ATOM     34  H16 ACD     1      18.790  28.450  23.360  1.00  0.00            
ATOM     35  C11 ACD     1      20.590  29.490  22.820  1.00  0.00            
ATOM     36  H17 ACD     1      20.750  30.350  22.160  1.00  0.00            
ATOM     37  O9  ACD     1      21.360  28.330  22.450  1.00  0.00            
ATOM     38  H18 ACD     1      20.910  27.790  21.790  1.00  0.00            
ATOM     39  C12 ACD     1      21.100  30.030  24.170  1.00  0.00            
ATOM     40  H19 ACD     1      20.720  29.210  24.800  1.00  0.00            
ATOM     41  O10 ACD     1      22.530  30.170  24.240  1.00  0.00            
ATOM     42  H20 ACD     1      22.790  30.980  23.790  1.00  0.00            
ATOM     43  C13 ACD     1      20.320  31.290  24.560  1.00  0.00            
ATOM     44  H21 ACD     1      20.730  31.570  25.540  1.00  0.00            
ATOM     45  O11 ACD     1      18.990  30.890  24.670  1.00  0.00            
ATOM     46  C14 ACD     1      18.490  30.590  23.390  1.00  0.00            
ATOM     47  H22 ACD     1      18.540  31.420  22.680  1.00  0.00            
ATOM     48  C15 ACD     1      16.960  30.310  23.700  1.00  0.00            
ATOM     49  H23 ACD     1      16.570  29.950  22.750  1.00  0.00            
ATOM     50  H24 ACD     1      16.840  29.490  24.410  1.00  0.00            
ATOM     51  O12 ACD     1      16.310  31.490  24.170  1.00  0.00            
ATOM     52  H25 ACD     1      16.950  32.000  24.670  1.00  0.00            
ATOM     53  O13 ACD     1      20.580  32.260  23.540  1.00  0.00            
ATOM     54  C16 ACD     1      21.190  33.490  23.870  1.00  0.00            
ATOM     55  H26 ACD     1      21.490  33.610  24.920  1.00  0.00            
ATOM     56  C17 ACD     1      22.370  33.650  22.840  1.00  0.00            
ATOM     57  H27 ACD     1      22.020  33.490  21.810  1.00  0.00            
ATOM     58  O14 ACD     1      23.440  32.750  23.130  1.00  0.00            
ATOM     59  H28 ACD     1      24.130  33.030  22.530  1.00  0.00            
ATOM     60  C18 ACD     1      22.890  35.060  22.880  1.00  0.00            
ATOM     61  H29 ACD     1      23.270  35.200  23.900  1.00  0.00            
ATOM     62  O15 ACD     1      23.910  35.250  21.830  1.00  0.00            
ATOM     63  H30 ACD     1      23.530  35.390  20.950  1.00  0.00            
ATOM     64  C19 ACD     1      21.760  36.050  22.650  1.00  0.00            
ATOM     65  H31 ACD     1      22.200  37.050  22.760  1.00  0.00            
ATOM     66  O16 ACD     1      20.770  35.870  23.660  1.00  0.00            
ATOM     67  C20 ACD     1      20.150  34.590  23.730  1.00  0.00            
ATOM     68  H32 ACD     1      19.570  34.440  22.810  1.00  0.00            
ATOM     69  C21 ACD     1      19.270  34.470  24.950  1.00  0.00            
ATOM     70  H33 ACD     1      19.140  33.400  25.190  1.00  0.00            
ATOM     71  H34 ACD     1      19.650  35.050  25.800  1.00  0.00            
ATOM     72  O17 ACD     1      17.990  35.130  24.670  1.00  0.00            
ATOM     73  H35 ACD     1      18.120  36.070  24.570  1.00  0.00            
ATOM     74  O18 ACD     1      21.200  35.870  21.390  1.00  0.00            
ATOM     75  C22 ACD     1      20.740  37.010  20.580  1.00  0.00            
ATOM     76  H36 ACD     1      20.500  37.750  21.360  1.00  0.00            
ATOM     77  C23 ACD     1      21.920  37.530  19.730  1.00  0.00            
ATOM     78  H37 ACD     1      22.360  36.710  19.150  1.00  0.00            
ATOM     79  O19 ACD     1      23.020  38.070  20.500  1.00  0.00            
ATOM     80  H38 ACD     1      22.730  38.900  20.900  1.00  0.00            
ATOM     81  C24 ACD     1      21.320  38.530  18.730  1.00  0.00            
ATOM     82  H39 ACD     1      20.850  39.390  19.220  1.00  0.00            
ATOM     83  O20 ACD     1      22.360  39.090  17.960  1.00  0.00            
ATOM     84  H40 ACD     1      22.890  38.360  17.620  1.00  0.00            
ATOM     85  C25 ACD     1      20.180  38.020  17.870  1.00  0.00            
ATOM     86  H41 ACD     1      19.780  38.870  17.310  1.00  0.00            
ATOM     87  O21 ACD     1      19.170  37.690  18.780  1.00  0.00            
ATOM     88  C26 ACD     1      19.570  36.610  19.740  1.00  0.00            
ATOM     89  H42 ACD     1      19.900  35.710  19.220  1.00  0.00            
ATOM     90  C27 ACD     1      18.340  36.150  20.590  1.00  0.00            
ATOM     91  H43 ACD     1      17.570  35.710  19.940  1.00  0.00            
ATOM     92  H44 ACD     1      18.570  35.290  21.220  1.00  0.00            
ATOM     93  O22 ACD     1      17.860  37.150  21.390  1.00  0.00            
ATOM     94  H45 ACD     1      17.100  36.790  21.850  1.00  0.00            
ATOM     95  O23 ACD     1      20.530  36.980  17.010  1.00  0.00            
ATOM     96  C28 ACD     1      19.960  36.980  15.740  1.00  0.00            
ATOM     97  H46 ACD     1      20.140  37.950  15.260  1.00  0.00            
ATOM     98  C29 ACD     1      18.450  36.590  15.750  1.00  0.00            
ATOM     99  H47 ACD     1      18.430  35.840  16.560  1.00  0.00            
ATOM    100  O24 ACD     1      17.910  35.910  14.630  1.00  0.00            
ATOM    101  C30 ACD     1      17.490  37.660  16.210  1.00  0.00            
ATOM    102  H48 ACD     1      16.530  37.340  15.780  1.00  0.00            
ATOM    103  H49 ACD     1      17.360  37.700  17.300  1.00  0.00            
ATOM    104  O25 ACD     1      17.790  38.970  15.770  1.00  0.00            
ATOM    105  H50 ACD     1      17.260  39.130  14.980  1.00  0.00            
ATOM    106  C31 ACD     1      20.750  35.880  14.930  1.00  0.00            
ATOM    107  H51 ACD     1      20.980  35.050  15.620  1.00  0.00            
ATOM    108  O26 ACD     1      22.020  36.400  14.500  1.00  0.00            
ATOM    109  H52 ACD     1      22.580  35.670  14.230  1.00  0.00            
ATOM    110  C32 ACD     1      19.970  35.290  13.730  1.00  0.00            
ATOM    111  H53 ACD     1      19.760  36.180  13.130  1.00  0.00            
ATOM    112  O27 ACD     1      20.750  34.290  13.090  1.00  0.00            
ATOM    113  H54 ACD     1      20.820  33.550  13.700  1.00  0.00            
ATOM    114  C33 ACD     1      18.580  34.740  14.140  1.00  0.00            
ATOM    115  H55 ACD     1      17.920  34.510  13.300  1.00  0.00            
ATOM    116  O28 ACD     1      18.660  33.700  15.120  1.00  0.00            
ATOM    117  C34 ACD     1      18.430  32.370  14.800  1.00  0.00            
ATOM    118  H56 ACD     1      18.490  32.190  13.720  1.00  0.00            
ATOM    119  C35 ACD     1      19.610  31.680  15.440  1.00  0.00            
ATOM    120  H57 ACD     1      19.570  31.860  16.520  1.00  0.00            
ATOM    121  O29 ACD     1      20.870  32.210  14.830  1.00  0.00            
ATOM    122  H58 ACD     1      21.650  31.710  15.060  1.00  0.00            
ATOM    123  C36 ACD     1      19.510  30.180  15.290  1.00  0.00            
ATOM    124  H59 ACD     1      19.580  29.970  14.220  1.00  0.00            
ATOM    125  O30 ACD     1      20.610  29.540  16.060  1.00  0.00            
ATOM    126  H60 ACD     1      21.450  29.940  15.840  1.00  0.00            
ATOM    127  O1  GL4     2      16.170  32.330  19.900  1.00  0.00            
ATOM    128  C1  GL4     2      16.360  33.100  18.960  1.00  0.00            
ATOM    129  C2  GL4     2      17.780  33.380  18.490  1.00  0.00            
ATOM    130  C3  GL4     2      18.890  32.900  19.160  1.00  0.00            
ATOM    131  C4  GL4     2      20.300  33.190  18.790  1.00  0.00            
ATOM    132  C5  GL4     2      21.430  32.720  19.290  1.00  0.00            
ATOM    133  C6  GL4     2      22.860  33.020  18.970  1.00  0.00            
ATOM    134  C7  GL4     2      23.860  32.160  19.540  1.00  0.00            
ATOM    135  C8  GL4     2      25.200  32.250  19.140  1.00  0.00            
ATOM    136  C9  GL4     2      25.510  33.270  18.190  1.00  0.00            
ATOM    137  C10 GL4     2      24.600  34.160  17.730  1.00  0.00            
ATOM    138  C11 GL4     2      23.260  34.010  18.030  1.00  0.00            
ATOM    139  O2  GL4     2      25.110  35.050  16.880  1.00  0.00            
ATOM    140  C12 GL4     2      26.480  34.690  16.770  1.00  0.00            
ATOM    141  O3  GL4     2      26.710  33.490  17.570  1.00  0.00            
ATOM    142  N1  GL4     2      15.260  33.780  18.460  1.00  0.00            
ATOM    143  C13 GL4     2      15.440  34.900  17.460  1.00  0.00            
ATOM    144  C14 GL4     2      14.150  35.340  16.780  1.00  0.00            
ATOM    145  C15 GL4     2      13.070  35.710  17.830  1.00  0.00            
ATOM    146  C16 GL4     2      12.810  34.480  18.680  1.00  0.00            
ATOM    147  C17 GL4     2      13.990  33.770  19.280  1.00  0.00            
ATOM    148  H1  GL4     2      17.950  34.150  17.740  1.00  0.00            
ATOM    149  H2  GL4     2      18.770  32.100  19.890  1.00  0.00            
ATOM    150  H3  GL4     2      20.460  34.010  18.110  1.00  0.00            
ATOM    151  H4  GL4     2      21.320  31.950  20.050  1.00  0.00            
ATOM    152  H5  GL4     2      23.460  31.340  20.120  1.00  0.00            
ATOM    153  H6  GL4     2      25.860  31.450  19.450  1.00  0.00            
ATOM    154  H7  GL4     2      22.580  34.700  17.530  1.00  0.00            
ATOM    155  H8  GL4     2      27.130  35.450  17.220  1.00  0.00            
ATOM    156  H9  GL4     2      26.770  34.470  15.730  1.00  0.00            
ATOM    157  H10 GL4     2      16.130  34.500  16.710  1.00  0.00            
ATOM    158  H11 GL4     2      15.980  35.650  18.040  1.00  0.00            
ATOM    159  H12 GL4     2      13.760  34.620  16.050  1.00  0.00            
ATOM    160  H13 GL4     2      14.340  36.300  16.290  1.00  0.00            
ATOM    161  H14 GL4     2      12.120  36.040  17.390  1.00  0.00            
ATOM    162  H15 GL4     2      13.540  36.480  18.460  1.00  0.00            
ATOM    163  H16 GL4     2      12.300  33.800  17.980  1.00  0.00            
ATOM    164  H17 GL4     2      12.180  34.640  19.560  1.00  0.00            
ATOM    165  H18 GL4     2      14.260  34.260  20.230  1.00  0.00            
ATOM    166  H19 GL4     2      13.790  32.720  19.490  1.00  0.00            
TER
ENDMDL
MODEL        1
ATOM      1  H1  ACD     1      21.940  32.320  20.090  1.00  0.00            
ATOM      2  O1  ACD     1      21.370  32.560  19.360  1.00  0.00            
ATOM      3  C1  ACD     1      21.260  33.950  19.300  1.00  0.00            
ATOM      4  H2  ACD     1      20.770  34.370  20.180  1.00  0.00            
ATOM      5  H3  ACD     1      20.600  34.230  18.470  1.00  0.00            
ATOM      6  C2  ACD     1      22.640  34.540  18.990  1.00  0.00            
ATOM      7  H4  ACD     1      22.350  35.570  18.720  1.00  0.00            
ATOM      8  O2  ACD     1      23.480  34.620  20.180  1.00  0.00            
ATOM      9  C3  ACD     1      24.720  35.240  19.980  1.00  0.00            
ATOM     10  H5  ACD     1      25.290  35.230  20.910  1.00  0.00            
ATOM     11  O3  ACD     1      24.560  36.530  19.460  1.00  0.00            
ATOM     12  C4  ACD     1      24.970  37.560  20.400  1.00  0.00            
ATOM     13  H6  ACD     1      25.270  37.100  21.350  1.00  0.00            
ATOM     14  C5  ACD     1      26.110  38.350  19.650  1.00  0.00            
ATOM     15  H7  ACD     1      25.840  38.510  18.600  1.00  0.00            
ATOM     16  O4  ACD     1      27.320  37.610  19.590  1.00  0.00            
ATOM     17  H8  ACD     1      27.070  36.820  19.100  1.00  0.00            
ATOM     18  C6  ACD     1      26.300  39.690  20.330  1.00  0.00            
ATOM     19  H9  ACD     1      26.660  39.470  21.340  1.00  0.00            
ATOM     20  O5  ACD     1      27.210  40.490  19.490  1.00  0.00            
ATOM     21  H10 ACD     1      26.820  40.770  18.660  1.00  0.00            
ATOM     22  C7  ACD     1      25.010  40.430  20.520  1.00  0.00            
ATOM     23  H11 ACD     1      25.210  41.400  21.000  1.00  0.00            
ATOM     24  O6  ACD     1      24.180  39.620  21.280  1.00  0.00            
ATOM     25  C8  ACD     1      23.760  38.440  20.630  1.00  0.00            
ATOM     26  H12 ACD     1      23.420  38.680  19.610  1.00  0.00            
ATOM     27  C9  ACD     1      22.690  37.680  21.510  1.00  0.00            
ATOM     28  H13 ACD     1      22.390  36.780  20.950  1.00  0.00            
ATOM     29  H14 ACD     1      23.110  37.360  22.470  1.00  0.00            
ATOM     30  O7  ACD     1      21.590  38.490  21.770  1.00  0.00            
ATOM     31  H15 ACD     1      21.140  38.710  20.950  1.00  0.00            
ATOM     32  O8  ACD     1      24.450  40.690  19.250  1.00  0.00            
ATOM     33  C10 ACD     1      24.630  41.910  18.500  1.00  0.00            
ATOM     34  H16 ACD     1      25.530  42.380  18.930  1.00  0.00            
ATOM     35  C11 ACD     1      25.070  41.580  17.090  1.00  0.00            
ATOM     36  H17 ACD     1      24.400  40.780  16.770  1.00  0.00            
ATOM     37  O9  ACD     1      26.430  41.100  16.990  1.00  0.00            
ATOM     38  H18 ACD     1      26.500  40.650  16.140  1.00  0.00            
ATOM     39  C12 ACD     1      24.830  42.760  16.150  1.00  0.00            
ATOM     40  H19 ACD     1      25.340  43.690  16.420  1.00  0.00            
ATOM     41  O10 ACD     1      25.200  42.480  14.820  1.00  0.00            
ATOM     42  H20 ACD     1      24.410  42.020  14.520  1.00  0.00            
ATOM     43  C13 ACD     1      23.350  43.160  16.210  1.00  0.00            
ATOM     44  H21 ACD     1      23.090  44.120  15.750  1.00  0.00            
ATOM     45  O11 ACD     1      22.960  43.450  17.600  1.00  0.00            
ATOM     46  C14 ACD     1      23.340  42.730  18.750  1.00  0.00            
ATOM     47  H22 ACD     1      22.540  42.020  18.960  1.00  0.00            
ATOM     48  C15 ACD     1      23.350  43.770  19.930  1.00  0.00            
ATOM     49  H23 ACD     1      22.380  44.280  20.030  1.00  0.00            
ATOM     50  H24 ACD     1      23.600  43.400  20.940  1.00  0.00            
ATOM     51  O12 ACD     1      24.480  44.640  19.640  1.00  0.00            
ATOM     52  H25 ACD     1      24.200  45.250  18.950  1.00  0.00            
ATOM     53  O13 ACD     1      22.550  42.120  15.640  1.00  0.00            
ATOM     54  C16 ACD     1      21.380  42.510  14.960  1.00  0.00            
ATOM     55  H26 ACD     1      21.030  43.460  15.370  1.00  0.00            
ATOM     56  C17 ACD     1      21.580  42.500  13.470  1.00  0.00            
ATOM     57  H27 ACD     1      22.250  41.660  13.250  1.00  0.00            
ATOM     58  O14 ACD     1      22.220  43.750  13.140  1.00  0.00            
ATOM     59  H28 ACD     1      22.450  43.660  12.220  1.00  0.00            
ATOM     60  C18 ACD     1      20.270  42.390  12.650  1.00  0.00            
ATOM     61  H29 ACD     1      19.800  43.380  12.590  1.00  0.00            
ATOM     62  O15 ACD     1      20.550  41.940  11.310  1.00  0.00            
ATOM     63  H30 ACD     1      21.380  42.250  10.940  1.00  0.00            
ATOM     64  C19 ACD     1      19.300  41.420  13.310  1.00  0.00            
ATOM     65  H31 ACD     1      18.360  41.630  12.790  1.00  0.00            
ATOM     66  O16 ACD     1      19.210  41.810  14.630  1.00  0.00            
ATOM     67  C20 ACD     1      20.350  41.530  15.450  1.00  0.00            
ATOM     68  H32 ACD     1      20.700  40.500  15.340  1.00  0.00            
ATOM     69  C21 ACD     1      20.010  41.740  16.910  1.00  0.00            
ATOM     70  H33 ACD     1      20.890  41.670  17.570  1.00  0.00            
ATOM     71  H34 ACD     1      19.520  42.710  17.050  1.00  0.00            
ATOM     72  O17 ACD     1      19.030  40.820  17.330  1.00  0.00            
ATOM     73  H35 ACD     1      18.290  40.980  16.750  1.00  0.00            
ATOM     74  O18 ACD     1      19.750  40.040  13.170  1.00  0.00            
ATOM     75  C22 ACD     1      18.730  39.020  12.810  1.00  0.00            
ATOM     76  H36 ACD     1      17.910  39.490  12.240  1.00  0.00            
ATOM     77  C23 ACD     1      19.510  38.040  12.010  1.00  0.00            
ATOM     78  H37 ACD     1      20.370  37.620  12.550  1.00  0.00            
ATOM     79  O19 ACD     1      19.930  38.670  10.810  1.00  0.00            
ATOM     80  H38 ACD     1      20.220  39.560  11.020  1.00  0.00            
ATOM     81  C24 ACD     1      18.790  36.740  11.820  1.00  0.00            
ATOM     82  H39 ACD     1      17.830  36.820  11.290  1.00  0.00            
ATOM     83  O20 ACD     1      19.510  35.770  11.210  1.00  0.00            
ATOM     84  H40 ACD     1      20.330  35.690  11.710  1.00  0.00            
ATOM     85  C25 ACD     1      18.370  36.200  13.240  1.00  0.00            
ATOM     86  H41 ACD     1      17.800  35.270  13.140  1.00  0.00            
ATOM     87  O21 ACD     1      17.550  37.200  13.960  1.00  0.00            
ATOM     88  C26 ACD     1      18.140  38.490  14.130  1.00  0.00            
ATOM     89  H42 ACD     1      18.920  38.430  14.910  1.00  0.00            
ATOM     90  C27 ACD     1      17.100  39.400  14.710  1.00  0.00            
ATOM     91  H43 ACD     1      17.390  40.440  14.920  1.00  0.00            
ATOM     92  H44 ACD     1      16.250  39.420  14.010  1.00  0.00            
ATOM     93  O22 ACD     1      16.640  38.920  15.930  1.00  0.00            
ATOM     94  H45 ACD     1      16.560  37.970  15.820  1.00  0.00            
ATOM     95  O23 ACD     1      19.530  36.030  14.060  1.00  0.00            
ATOM     96  C28 ACD     1      20.180  34.800  14.110  1.00  0.00            
ATOM     97  H46 ACD     1      19.740  34.100  13.390  1.00  0.00            
ATOM     98  C29 ACD     1      20.010  34.280  15.510  1.00  0.00            
ATOM     99  H47 ACD     1      20.180  35.130  16.190  1.00  0.00            
ATOM    100  O24 ACD     1      20.870  33.180  15.750  1.00  0.00            
ATOM    101  C30 ACD     1      18.550  33.820  15.730  1.00  0.00            
ATOM    102  H48 ACD     1      18.450  33.480  16.770  1.00  0.00            
ATOM    103  H49 ACD     1      17.870  34.670  15.620  1.00  0.00            
ATOM    104  O25 ACD     1      18.100  32.780  14.770  1.00  0.00            
ATOM    105  H50 ACD     1      18.680  32.020  14.830  1.00  0.00            
ATOM    106  C31 ACD     1      21.710  34.970  13.770  1.00  0.00            
ATOM    107  H51 ACD     1      22.140  35.850  14.270  1.00  0.00            
ATOM    108  O26 ACD     1      21.860  35.130  12.340  1.00  0.00            
ATOM    109  H52 ACD     1      22.680  34.740  12.020  1.00  0.00            
ATOM    110  C32 ACD     1      22.580  33.890  14.280  1.00  0.00            
ATOM    111  H53 ACD     1      22.460  33.010  13.630  1.00  0.00            
ATOM    112  O27 ACD     1      23.940  34.230  14.330  1.00  0.00            
ATOM    113  H54 ACD     1      24.240  33.810  15.140  1.00  0.00            
ATOM    114  C33 ACD     1      22.240  33.430  15.670  1.00  0.00            
ATOM    115  H55 ACD     1      22.870  32.550  15.810  1.00  0.00            
ATOM    116  O28 ACD     1      22.670  34.410  16.640  1.00  0.00            
ATOM    117  C34 ACD     1      23.320  33.850  17.810  1.00  0.00            
ATOM    118  H56 ACD     1      23.150  32.770  17.720  1.00  0.00            
ATOM    119  C35 ACD     1      24.790  34.220  17.710  1.00  0.00            
ATOM    120  H57 ACD     1      24.860  35.210  17.240  1.00  0.00            
ATOM    121  O29 ACD     1      25.400  33.310  16.760  1.00  0.00            
ATOM    122  H58 ACD     1      25.290  32.420  17.100  1.00  0.00            
ATOM    123  C36 ACD     1      25.480  34.350  19.030  1.00  0.00            
ATOM    124  H59 ACD     1      25.510  33.350  19.490  1.00  0.00            
ATOM    125  O30 ACD     1      26.840  34.890  19.000  1.00  0.00            
ATOM    126  H60 ACD     1      27.440  34.140  18.890  1.00  0.00            
ATOM    127  O1  GL4     2      16.950  37.280  19.300  1.00  0.00            
ATOM    128  C1  GL4     2      17.920  36.820  19.950  1.00  0.00            
ATOM    129  C2  GL4     2      19.280  37.150  19.520  1.00  0.00            
ATOM    130  C3  GL4     2      19.630  37.770  18.370  1.00  0.00            
ATOM    131  C4  GL4     2      21.020  37.880  17.940  1.00  0.00            
ATOM    132  C5  GL4     2      21.350  38.220  16.750  1.00  0.00            
ATOM    133  C6  GL4     2      22.650  38.360  16.050  1.00  0.00            
ATOM    134  C7  GL4     2      23.870  38.000  16.640  1.00  0.00            
ATOM    135  C8  GL4     2      25.140  38.180  15.990  1.00  0.00            
ATOM    136  C9  GL4     2      25.050  38.740  14.730  1.00  0.00            
ATOM    137  C10 GL4     2      23.840  39.140  14.130  1.00  0.00            
ATOM    138  C11 GL4     2      22.610  38.910  14.740  1.00  0.00            
ATOM    139  O2  GL4     2      24.040  39.640  12.880  1.00  0.00            
ATOM    140  C12 GL4     2      25.420  39.530  12.570  1.00  0.00            
ATOM    141  O3  GL4     2      26.080  39.020  13.820  1.00  0.00            
ATOM    142  N1  GL4     2      17.680  36.050  21.080  1.00  0.00            
ATOM    143  C13 GL4     2      18.730  35.540  22.070  1.00  0.00            
ATOM    144  C14 GL4     2      18.410  34.070  22.610  1.00  0.00            
ATOM    145  C15 GL4     2      16.980  33.860  22.980  1.00  0.00            
ATOM    146  C16 GL4     2      15.930  34.450  22.000  1.00  0.00            
ATOM    147  C17 GL4     2      16.310  35.890  21.600  1.00  0.00            
ATOM    148  H1  GL4     2      20.060  36.740  20.150  1.00  0.00            
ATOM    149  H2  GL4     2      18.840  38.070  17.690  1.00  0.00            
ATOM    150  H3  GL4     2      21.810  37.660  18.650  1.00  0.00            
ATOM    151  H4  GL4     2      20.480  38.490  16.160  1.00  0.00            
ATOM    152  H5  GL4     2      23.800  37.470  17.590  1.00  0.00            
ATOM    153  H6  GL4     2      26.110  37.970  16.440  1.00  0.00            
ATOM    154  H7  GL4     2      21.650  39.050  14.250  1.00  0.00            
ATOM    155  H8  GL4     2      25.930  40.490  12.460  1.00  0.00            
ATOM    156  H9  GL4     2      25.560  38.800  11.770  1.00  0.00            
ATOM    157  H10 GL4     2      18.880  36.260  22.890  1.00  0.00            
ATOM    158  H11 GL4     2      19.690  35.450  21.540  1.00  0.00            
ATOM    159  H12 GL4     2      19.100  33.730  23.380  1.00  0.00            
ATOM    160  H13 GL4     2      18.720  33.330  21.860  1.00  0.00            
ATOM    161  H14 GL4     2      16.880  34.390  23.940  1.00  0.00            
ATOM    162  H15 GL4     2      16.770  32.810  23.190  1.00  0.00            
ATOM    163  H16 GL4     2      14.940  34.480  22.470  1.00  0.00            
ATOM    164  H17 GL4     2      15.890  33.820  21.110  1.00  0.00            
ATOM    165  H18 GL4     2      15.610  36.250  20.830  1.00  0.00            
ATOM    166  H19 GL4     2      16.310  36.550  22.480  1.00  0.00            
TER
ENDMDL
MODEL        1
ATOM      1  H1  ACD     1      13.280  26.830  17.060  1.00  0.00            
ATOM      2  O1  ACD     1      14.110  27.210  17.350  1.00  0.00            
ATOM      3  C1  ACD     1      14.070  28.610  17.120  1.00  0.00            
ATOM      4  H2  ACD     1      13.380  29.080  17.830  1.00  0.00            
ATOM      5  H3  ACD     1      13.660  28.790  16.120  1.00  0.00            
ATOM      6  C2  ACD     1      15.460  29.280  17.240  1.00  0.00            
ATOM      7  H4  ACD     1      15.320  30.260  16.780  1.00  0.00            
ATOM      8  O2  ACD     1      15.710  29.670  18.620  1.00  0.00            
ATOM      9  C3  ACD     1      16.960  30.250  18.980  1.00  0.00            
ATOM     10  H5  ACD     1      17.010  30.340  20.070  1.00  0.00            
ATOM     11  O3  ACD     1      16.960  31.560  18.430  1.00  0.00            
ATOM     12  C4  ACD     1      16.670  32.630  19.300  1.00  0.00            
ATOM     13  H6  ACD     1      16.650  32.320  20.360  1.00  0.00            
ATOM     14  C5  ACD     1      17.880  33.540  19.190  1.00  0.00            
ATOM     15  H7  ACD     1      18.090  33.740  18.140  1.00  0.00            
ATOM     16  O4  ACD     1      19.040  32.820  19.740  1.00  0.00            
ATOM     17  H8  ACD     1      19.080  31.930  19.370  1.00  0.00            
ATOM     18  C6  ACD     1      17.600  34.840  19.890  1.00  0.00            
ATOM     19  H9  ACD     1      17.390  34.700  20.950  1.00  0.00            
ATOM     20  O5  ACD     1      18.810  35.690  19.730  1.00  0.00            
ATOM     21  H10 ACD     1      18.550  36.210  18.970  1.00  0.00            
ATOM     22  C7  ACD     1      16.430  35.580  19.330  1.00  0.00            
ATOM     23  H11 ACD     1      16.430  36.500  19.930  1.00  0.00            
ATOM     24  O6  ACD     1      15.310  34.760  19.570  1.00  0.00            
ATOM     25  C8  ACD     1      15.390  33.400  18.960  1.00  0.00            
ATOM     26  H12 ACD     1      15.490  33.600  17.890  1.00  0.00            
ATOM     27  C9  ACD     1      14.110  32.530  19.350  1.00  0.00            
ATOM     28  H13 ACD     1      14.200  31.470  19.110  1.00  0.00            
ATOM     29  H14 ACD     1      13.960  32.540  20.440  1.00  0.00            
ATOM     30  O7  ACD     1      12.930  33.040  18.700  1.00  0.00            
ATOM     31  H15 ACD     1      13.100  32.970  17.750  1.00  0.00            
ATOM     32  O8  ACD     1      16.770  35.770  17.960  1.00  0.00            
ATOM     33  C10 ACD     1      16.460  36.990  17.340  1.00  0.00            
ATOM     34  H16 ACD     1      15.950  37.750  17.950  1.00  0.00            
ATOM     35  C11 ACD     1      17.790  37.560  16.900  1.00  0.00            
ATOM     36  H17 ACD     1      18.340  36.720  16.470  1.00  0.00            
ATOM     37  O9  ACD     1      18.550  38.110  17.960  1.00  0.00            
ATOM     38  H18 ACD     1      19.470  37.810  17.940  1.00  0.00            
ATOM     39  C12 ACD     1      17.570  38.730  15.850  1.00  0.00            
ATOM     40  H19 ACD     1      17.050  39.580  16.310  1.00  0.00            
ATOM     41  O10 ACD     1      18.890  39.090  15.350  1.00  0.00            
ATOM     42  H20 ACD     1      19.280  39.660  16.010  1.00  0.00            
ATOM     43  C13 ACD     1      16.710  38.140  14.740  1.00  0.00            
ATOM     44  H21 ACD     1      16.530  38.980  14.060  1.00  0.00            
ATOM     45  O11 ACD     1      15.430  37.710  15.310  1.00  0.00            
ATOM     46  C14 ACD     1      15.520  36.650  16.260  1.00  0.00            
ATOM     47  H22 ACD     1      15.960  35.800  15.720  1.00  0.00            
ATOM     48  C15 ACD     1      14.080  36.330  16.770  1.00  0.00            
ATOM     49  H23 ACD     1      13.500  36.060  15.870  1.00  0.00            
ATOM     50  H24 ACD     1      13.990  35.470  17.450  1.00  0.00            
ATOM     51  O12 ACD     1      13.410  37.470  17.420  1.00  0.00            
ATOM     52  H25 ACD     1      12.500  37.180  17.530  1.00  0.00            
ATOM     53  O13 ACD     1      17.350  37.050  14.070  1.00  0.00            
ATOM     54  C16 ACD     1      17.740  37.280  12.680  1.00  0.00            
ATOM     55  H26 ACD     1      17.920  38.340  12.460  1.00  0.00            
ATOM     56  C17 ACD     1      19.130  36.640  12.630  1.00  0.00            
ATOM     57  H27 ACD     1      19.170  35.670  13.140  1.00  0.00            
ATOM     58  O14 ACD     1      20.050  37.580  13.390  1.00  0.00            
ATOM     59  H28 ACD     1      19.650  37.770  14.250  1.00  0.00            
ATOM     60  C18 ACD     1      19.670  36.390  11.200  1.00  0.00            
ATOM     61  H29 ACD     1      19.920  37.370  10.780  1.00  0.00            
ATOM     62  O15 ACD     1      20.900  35.590  11.250  1.00  0.00            
ATOM     63  H30 ACD     1      21.540  36.080  11.770  1.00  0.00            
ATOM     64  C19 ACD     1      18.610  35.740  10.370  1.00  0.00            
ATOM     65  H31 ACD     1      19.040  35.550   9.390  1.00  0.00            
ATOM     66  O16 ACD     1      17.430  36.560  10.330  1.00  0.00            
ATOM     67  C20 ACD     1      16.720  36.710  11.620  1.00  0.00            
ATOM     68  H32 ACD     1      16.440  35.700  11.920  1.00  0.00            
ATOM     69  C21 ACD     1      15.600  37.690  11.400  1.00  0.00            
ATOM     70  H33 ACD     1      15.230  37.940  12.400  1.00  0.00            
ATOM     71  H34 ACD     1      15.940  38.650  10.970  1.00  0.00            
ATOM     72  O17 ACD     1      14.680  37.050  10.530  1.00  0.00            
ATOM     73  H35 ACD     1      15.160  36.920   9.710  1.00  0.00            
ATOM     74  O18 ACD     1      18.250  34.490  10.930  1.00  0.00            
ATOM     75  C22 ACD     1      18.190  33.390  10.070  1.00  0.00            
ATOM     76  H36 ACD     1      18.300  33.680   9.010  1.00  0.00            
ATOM     77  C23 ACD     1      19.380  32.460  10.470  1.00  0.00            
ATOM     78  H37 ACD     1      19.320  32.170  11.530  1.00  0.00            
ATOM     79  O19 ACD     1      20.620  33.090  10.210  1.00  0.00            
ATOM     80  H38 ACD     1      20.680  33.860  10.780  1.00  0.00            
ATOM     81  C24 ACD     1      19.230  31.110   9.790  1.00  0.00            
ATOM     82  H39 ACD     1      19.310  31.290   8.710  1.00  0.00            
ATOM     83  O20 ACD     1      20.230  30.150  10.130  1.00  0.00            
ATOM     84  H40 ACD     1      20.090  29.910  11.050  1.00  0.00            
ATOM     85  C25 ACD     1      17.830  30.480  10.050  1.00  0.00            
ATOM     86  H41 ACD     1      17.620  29.580   9.460  1.00  0.00            
ATOM     87  O21 ACD     1      16.920  31.400   9.500  1.00  0.00            
ATOM     88  C26 ACD     1      16.810  32.710  10.110  1.00  0.00            
ATOM     89  H42 ACD     1      16.580  32.590  11.180  1.00  0.00            
ATOM     90  C27 ACD     1      15.730  33.490   9.390  1.00  0.00            
ATOM     91  H43 ACD     1      14.760  33.040   9.630  1.00  0.00            
ATOM     92  H44 ACD     1      15.630  34.420   9.970  1.00  0.00            
ATOM     93  O22 ACD     1      16.010  33.700   8.020  1.00  0.00            
ATOM     94  H45 ACD     1      15.750  32.980   7.440  1.00  0.00            
ATOM     95  O23 ACD     1      17.580  30.250  11.460  1.00  0.00            
ATOM     96  C28 ACD     1      16.850  29.050  11.820  1.00  0.00            
ATOM     97  H46 ACD     1      16.460  28.500  10.960  1.00  0.00            
ATOM     98  C29 ACD     1      15.710  29.510  12.750  1.00  0.00            
ATOM     99  H47 ACD     1      16.160  30.170  13.500  1.00  0.00            
ATOM    100  O24 ACD     1      15.180  28.380  13.440  1.00  0.00            
ATOM    101  C30 ACD     1      14.580  30.210  11.930  1.00  0.00            
ATOM    102  H48 ACD     1      14.260  30.900  12.720  1.00  0.00            
ATOM    103  H49 ACD     1      14.920  30.800  11.070  1.00  0.00            
ATOM    104  O25 ACD     1      13.550  29.320  11.560  1.00  0.00            
ATOM    105  H50 ACD     1      13.580  28.760  12.340  1.00  0.00            
ATOM    106  C31 ACD     1      17.830  28.080  12.610  1.00  0.00            
ATOM    107  H51 ACD     1      18.310  28.700  13.380  1.00  0.00            
ATOM    108  O26 ACD     1      18.680  27.350  11.690  1.00  0.00            
ATOM    109  H52 ACD     1      18.090  26.750  11.230  1.00  0.00            
ATOM    110  C32 ACD     1      17.130  27.090  13.540  1.00  0.00            
ATOM    111  H53 ACD     1      16.730  26.220  13.010  1.00  0.00            
ATOM    112  O27 ACD     1      18.120  26.520  14.410  1.00  0.00            
ATOM    113  H54 ACD     1      18.450  27.220  14.980  1.00  0.00            
ATOM    114  C33 ACD     1      16.040  27.740  14.350  1.00  0.00            
ATOM    115  H55 ACD     1      15.410  27.070  14.940  1.00  0.00            
ATOM    116  O28 ACD     1      16.530  28.750  15.210  1.00  0.00            
ATOM    117  C34 ACD     1      16.710  28.560  16.620  1.00  0.00            
ATOM    118  H56 ACD     1      16.780  27.470  16.760  1.00  0.00            
ATOM    119  C35 ACD     1      18.010  29.130  16.990  1.00  0.00            
ATOM    120  H57 ACD     1      18.110  30.120  16.510  1.00  0.00            
ATOM    121  O29 ACD     1      19.100  28.420  16.380  1.00  0.00            
ATOM    122  H58 ACD     1      19.870  29.000  16.410  1.00  0.00            
ATOM    123  C36 ACD     1      18.130  29.480  18.470  1.00  0.00            
ATOM    124  H59 ACD     1      18.290  28.520  18.980  1.00  0.00            
ATOM    125  O30 ACD     1      19.290  30.310  18.690  1.00  0.00            
ATOM    126  H60 ACD     1      20.010  29.670  18.730  1.00  0.00            
ATOM    127  O1  GL4     2      13.690  32.520  15.840  1.00  0.00            
ATOM    128  C1  GL4     2      14.120  33.130  14.830  1.00  0.00            
ATOM    129  C2  GL4     2      15.620  33.200  14.590  1.00  0.00            
ATOM    130  C3  GL4     2      16.590  32.580  15.280  1.00  0.00            
ATOM    131  C4  GL4     2      17.950  32.870  15.090  1.00  0.00            
ATOM    132  C5  GL4     2      19.010  32.590  15.880  1.00  0.00            
ATOM    133  C6  GL4     2      20.440  32.930  15.640  1.00  0.00            
ATOM    134  C7  GL4     2      21.240  33.520  16.720  1.00  0.00            
ATOM    135  C8  GL4     2      22.510  34.010  16.530  1.00  0.00            
ATOM    136  C9  GL4     2      23.010  34.020  15.230  1.00  0.00            
ATOM    137  C10 GL4     2      22.250  33.450  14.190  1.00  0.00            
ATOM    138  C11 GL4     2      20.950  32.940  14.350  1.00  0.00            
ATOM    139  O2  GL4     2      22.940  33.670  13.010  1.00  0.00            
ATOM    140  C12 GL4     2      24.260  34.230  13.340  1.00  0.00            
ATOM    141  O3  GL4     2      24.190  34.410  14.770  1.00  0.00            
ATOM    142  N1  GL4     2      13.190  33.690  13.940  1.00  0.00            
ATOM    143  C13 GL4     2      13.540  34.160  12.610  1.00  0.00            
ATOM    144  C14 GL4     2      12.590  33.720  11.460  1.00  0.00            
ATOM    145  C15 GL4     2      11.080  34.090  11.830  1.00  0.00            
ATOM    146  C16 GL4     2      10.820  33.370  13.220  1.00  0.00            
ATOM    147  C17 GL4     2      11.790  33.790  14.320  1.00  0.00            
ATOM    148  H1  GL4     2      15.950  33.910  13.820  1.00  0.00            
ATOM    149  H2  GL4     2      16.260  31.930  16.090  1.00  0.00            
ATOM    150  H3  GL4     2      18.240  33.420  14.190  1.00  0.00            
ATOM    151  H4  GL4     2      18.850  32.030  16.800  1.00  0.00            
ATOM    152  H5  GL4     2      20.840  33.600  17.730  1.00  0.00            
ATOM    153  H6  GL4     2      23.190  34.280  17.330  1.00  0.00            
ATOM    154  H7  GL4     2      20.280  32.740  13.530  1.00  0.00            
ATOM    155  H8  GL4     2      24.390  35.200  12.840  1.00  0.00            
ATOM    156  H9  GL4     2      25.050  33.540  13.010  1.00  0.00            
ATOM    157  H10 GL4     2      14.480  33.690  12.290  1.00  0.00            
ATOM    158  H11 GL4     2      13.660  35.250  12.540  1.00  0.00            
ATOM    159  H12 GL4     2      12.650  32.650  11.230  1.00  0.00            
ATOM    160  H13 GL4     2      12.910  34.280  10.580  1.00  0.00            
ATOM    161  H14 GL4     2      10.300  33.690  11.170  1.00  0.00            
ATOM    162  H15 GL4     2      10.970  35.170  11.930  1.00  0.00            
ATOM    163  H16 GL4     2      10.970  32.290  13.040  1.00  0.00            
ATOM    164  H17 GL4     2       9.780  33.430  13.560  1.00  0.00            
ATOM    165  H18 GL4     2      11.540  34.850  14.490  1.00  0.00            
ATOM    166  H19 GL4     2      11.480  33.270  15.240  1.00  0.00            
TER
ENDMDL
MODEL        1
ATOM      1  H1  ACD     1      12.800  27.090  18.710  1.00  0.00            
ATOM      2  O1  ACD     1      12.070  27.120  19.330  1.00  0.00            
ATOM      3  C1  ACD     1      12.350  25.960  20.060  1.00  0.00            
ATOM      4  H2  ACD     1      12.500  25.130  19.350  1.00  0.00            
ATOM      5  H3  ACD     1      11.480  25.630  20.640  1.00  0.00            
ATOM      6  C2  ACD     1      13.540  26.120  21.010  1.00  0.00            
ATOM      7  H4  ACD     1      14.330  26.480  20.330  1.00  0.00            
ATOM      8  O2  ACD     1      13.190  27.180  21.950  1.00  0.00            
ATOM      9  C3  ACD     1      14.200  27.500  22.880  1.00  0.00            
ATOM     10  H5  ACD     1      13.830  28.260  23.570  1.00  0.00            
ATOM     11  O3  ACD     1      15.380  27.910  22.180  1.00  0.00            
ATOM     12  C4  ACD     1      15.740  29.250  22.130  1.00  0.00            
ATOM     13  H6  ACD     1      15.020  29.810  22.750  1.00  0.00            
ATOM     14  C5  ACD     1      17.000  29.380  22.910  1.00  0.00            
ATOM     15  H7  ACD     1      17.660  28.670  22.390  1.00  0.00            
ATOM     16  O4  ACD     1      16.760  29.020  24.280  1.00  0.00            
ATOM     17  H8  ACD     1      16.230  28.220  24.320  1.00  0.00            
ATOM     18  C6  ACD     1      17.500  30.820  22.790  1.00  0.00            
ATOM     19  H9  ACD     1      16.870  31.490  23.390  1.00  0.00            
ATOM     20  O5  ACD     1      18.810  30.820  23.360  1.00  0.00            
ATOM     21  H10 ACD     1      18.630  30.340  24.180  1.00  0.00            
ATOM     22  C7  ACD     1      17.550  31.250  21.330  1.00  0.00            
ATOM     23  H11 ACD     1      17.930  32.270  21.230  1.00  0.00            
ATOM     24  O6  ACD     1      16.260  31.220  20.790  1.00  0.00            
ATOM     25  C8  ACD     1      15.710  29.890  20.810  1.00  0.00            
ATOM     26  H12 ACD     1      16.340  29.240  20.200  1.00  0.00            
ATOM     27  C9  ACD     1      14.340  29.980  20.300  1.00  0.00            
ATOM     28  H13 ACD     1      14.530  30.280  19.260  1.00  0.00            
ATOM     29  H14 ACD     1      13.830  29.010  20.360  1.00  0.00            
ATOM     30  O7  ACD     1      13.560  30.920  21.070  1.00  0.00            
ATOM     31  H15 ACD     1      13.640  31.780  20.660  1.00  0.00            
ATOM     32  O8  ACD     1      18.460  30.380  20.680  1.00  0.00            
ATOM     33  C10 ACD     1      19.390  30.950  19.750  1.00  0.00            
ATOM     34  H16 ACD     1      19.520  32.030  19.910  1.00  0.00            
ATOM     35  C11 ACD     1      20.780  30.300  19.950  1.00  0.00            
ATOM     36  H17 ACD     1      20.750  29.210  19.880  1.00  0.00            
ATOM     37  O9  ACD     1      21.190  30.550  21.310  1.00  0.00            
ATOM     38  H18 ACD     1      20.490  30.300  21.920  1.00  0.00            
ATOM     39  C12 ACD     1      21.670  30.810  18.830  1.00  0.00            
ATOM     40  H19 ACD     1      21.780  31.880  19.040  1.00  0.00            
ATOM     41  O10 ACD     1      22.960  30.130  18.870  1.00  0.00            
ATOM     42  H20 ACD     1      23.470  30.500  19.590  1.00  0.00            
ATOM     43  C13 ACD     1      21.070  30.570  17.500  1.00  0.00            
ATOM     44  H21 ACD     1      21.780  31.010  16.790  1.00  0.00            
ATOM     45  O11 ACD     1      19.810  31.230  17.340  1.00  0.00            
ATOM     46  C14 ACD     1      18.860  30.860  18.320  1.00  0.00            
ATOM     47  H22 ACD     1      18.430  29.870  18.120  1.00  0.00            
ATOM     48  C15 ACD     1      17.680  31.850  18.120  1.00  0.00            
ATOM     49  H23 ACD     1      16.780  31.780  18.750  1.00  0.00            
ATOM     50  H24 ACD     1      17.840  32.930  18.240  1.00  0.00            
ATOM     51  O12 ACD     1      17.120  31.690  16.820  1.00  0.00            
ATOM     52  H25 ACD     1      17.920  31.770  16.300  1.00  0.00            
ATOM     53  O13 ACD     1      20.890  29.190  17.310  1.00  0.00            
ATOM     54  C16 ACD     1      21.170  28.710  16.020  1.00  0.00            
ATOM     55  H26 ACD     1      21.830  29.450  15.550  1.00  0.00            
ATOM     56  C17 ACD     1      21.990  27.480  16.450  1.00  0.00            
ATOM     57  H27 ACD     1      21.420  26.940  17.210  1.00  0.00            
ATOM     58  O14 ACD     1      23.220  28.020  16.980  1.00  0.00            
ATOM     59  H28 ACD     1      22.930  28.780  17.490  1.00  0.00            
ATOM     60  C18 ACD     1      22.170  26.620  15.230  1.00  0.00            
ATOM     61  H29 ACD     1      22.770  27.000  14.400  1.00  0.00            
ATOM     62  O15 ACD     1      22.770  25.400  15.630  1.00  0.00            
ATOM     63  H30 ACD     1      22.120  24.950  16.170  1.00  0.00            
ATOM     64  C19 ACD     1      20.740  26.230  14.670  1.00  0.00            
ATOM     65  H31 ACD     1      20.790  25.520  13.840  1.00  0.00            
ATOM     66  O16 ACD     1      20.120  27.480  14.250  1.00  0.00            
ATOM     67  C20 ACD     1      19.920  28.470  15.200  1.00  0.00            
ATOM     68  H32 ACD     1      19.130  28.170  15.890  1.00  0.00            
ATOM     69  C21 ACD     1      19.520  29.780  14.390  1.00  0.00            
ATOM     70  H33 ACD     1      19.180  30.620  15.010  1.00  0.00            
ATOM     71  H34 ACD     1      20.330  30.090  13.730  1.00  0.00            
ATOM     72  O17 ACD     1      18.450  29.440  13.510  1.00  0.00            
ATOM     73  H35 ACD     1      18.900  28.840  12.920  1.00  0.00            
ATOM     74  O18 ACD     1      20.010  25.710  15.660  1.00  0.00            
ATOM     75  C22 ACD     1      19.660  24.340  15.620  1.00  0.00            
ATOM     76  H36 ACD     1      20.260  23.780  14.890  1.00  0.00            
ATOM     77  C23 ACD     1      19.970  23.750  16.970  1.00  0.00            
ATOM     78  H37 ACD     1      19.470  24.410  17.700  1.00  0.00            
ATOM     79  O19 ACD     1      21.380  23.830  17.350  1.00  0.00            
ATOM     80  H38 ACD     1      21.520  23.680  18.290  1.00  0.00            
ATOM     81  C24 ACD     1      19.460  22.300  17.170  1.00  0.00            
ATOM     82  H39 ACD     1      20.010  21.680  16.450  1.00  0.00            
ATOM     83  O20 ACD     1      19.700  21.870  18.550  1.00  0.00            
ATOM     84  H40 ACD     1      20.590  22.200  18.600  1.00  0.00            
ATOM     85  C25 ACD     1      17.980  22.290  16.840  1.00  0.00            
ATOM     86  H41 ACD     1      17.650  21.250  16.900  1.00  0.00            
ATOM     87  O21 ACD     1      17.860  22.730  15.500  1.00  0.00            
ATOM     88  C26 ACD     1      18.240  24.070  15.210  1.00  0.00            
ATOM     89  H42 ACD     1      17.660  24.800  15.790  1.00  0.00            
ATOM     90  C27 ACD     1      18.020  24.290  13.800  1.00  0.00            
ATOM     91  H43 ACD     1      18.270  25.350  13.620  1.00  0.00            
ATOM     92  H44 ACD     1      18.700  23.660  13.220  1.00  0.00            
ATOM     93  O22 ACD     1      16.630  24.180  13.500  1.00  0.00            
ATOM     94  H45 ACD     1      16.230  23.500  14.060  1.00  0.00            
ATOM     95  O23 ACD     1      17.200  23.160  17.600  1.00  0.00            
ATOM     96  C28 ACD     1      16.010  22.470  18.170  1.00  0.00            
ATOM     97  H46 ACD     1      15.720  21.540  17.660  1.00  0.00            
ATOM     98  C29 ACD     1      14.840  23.470  18.120  1.00  0.00            
ATOM     99  H47 ACD     1      15.280  24.470  18.300  1.00  0.00            
ATOM    100  O24 ACD     1      13.780  23.150  19.020  1.00  0.00            
ATOM    101  C30 ACD     1      14.290  23.530  16.700  1.00  0.00            
ATOM    102  H48 ACD     1      15.180  23.780  16.120  1.00  0.00            
ATOM    103  H49 ACD     1      13.950  22.550  16.340  1.00  0.00            
ATOM    104  O25 ACD     1      13.270  24.510  16.470  1.00  0.00            
ATOM    105  H50 ACD     1      13.410  25.210  17.110  1.00  0.00            
ATOM    106  C31 ACD     1      16.380  22.160  19.620  1.00  0.00            
ATOM    107  H51 ACD     1      16.910  23.010  20.050  1.00  0.00            
ATOM    108  O26 ACD     1      17.320  21.030  19.630  1.00  0.00            
ATOM    109  H52 ACD     1      18.110  21.350  19.180  1.00  0.00            
ATOM    110  C32 ACD     1      15.110  21.820  20.420  1.00  0.00            
ATOM    111  H53 ACD     1      14.710  20.920  19.940  1.00  0.00            
ATOM    112  O27 ACD     1      15.430  21.610  21.840  1.00  0.00            
ATOM    113  H54 ACD     1      16.390  21.620  21.910  1.00  0.00            
ATOM    114  C33 ACD     1      14.160  22.930  20.370  1.00  0.00            
ATOM    115  H55 ACD     1      13.330  22.630  21.020  1.00  0.00            
ATOM    116  O28 ACD     1      14.670  24.150  20.790  1.00  0.00            
ATOM    117  C34 ACD     1      13.830  24.840  21.740  1.00  0.00            
ATOM    118  H56 ACD     1      12.890  24.330  21.980  1.00  0.00            
ATOM    119  C35 ACD     1      14.770  25.050  22.970  1.00  0.00            
ATOM    120  H57 ACD     1      15.790  25.380  22.720  1.00  0.00            
ATOM    121  O29 ACD     1      14.760  23.870  23.850  1.00  0.00            
ATOM    122  H58 ACD     1      14.840  23.090  23.290  1.00  0.00            
ATOM    123  C36 ACD     1      14.400  26.310  23.810  1.00  0.00            
ATOM    124  H59 ACD     1      13.370  26.160  24.170  1.00  0.00            
ATOM    125  O30 ACD     1      15.280  26.630  24.880  1.00  0.00            
ATOM    126  H60 ACD     1      14.970  26.230  25.690  1.00  0.00            
ATOM    127  O1  GL4     2      14.230  26.710  17.630  1.00  0.00            
ATOM    128  C1  GL4     2      15.090  27.150  16.940  1.00  0.00            
ATOM    129  C2  GL4     2      16.510  27.080  17.420  1.00  0.00            
ATOM    130  C3  GL4     2      16.860  26.690  18.710  1.00  0.00            
ATOM    131  C4  GL4     2      18.200  26.850  19.240  1.00  0.00            
ATOM    132  C5  GL4     2      18.520  26.820  20.570  1.00  0.00            
ATOM    133  C6  GL4     2      19.900  26.930  21.270  1.00  0.00            
ATOM    134  C7  GL4     2      19.930  27.290  22.630  1.00  0.00            
ATOM    135  C8  GL4     2      21.180  27.550  23.290  1.00  0.00            
ATOM    136  C9  GL4     2      22.380  27.310  22.600  1.00  0.00            
ATOM    137  C10 GL4     2      22.310  26.950  21.240  1.00  0.00            
ATOM    138  C11 GL4     2      21.110  26.660  20.540  1.00  0.00            
ATOM    139  O2  GL4     2      23.590  26.850  20.780  1.00  0.00            
ATOM    140  C12 GL4     2      24.490  27.300  21.830  1.00  0.00            
ATOM    141  O3  GL4     2      23.660  27.470  23.030  1.00  0.00            
ATOM    142  N1  GL4     2      14.690  27.880  15.830  1.00  0.00            
ATOM    143  C13 GL4     2      15.660  28.570  14.800  1.00  0.00            
ATOM    144  C14 GL4     2      15.540  27.920  13.330  1.00  0.00            
ATOM    145  C15 GL4     2      13.990  27.790  12.960  1.00  0.00            
ATOM    146  C16 GL4     2      13.070  27.300  14.130  1.00  0.00            
ATOM    147  C17 GL4     2      13.260  28.060  15.450  1.00  0.00            
ATOM    148  H1  GL4     2      17.360  27.380  16.810  1.00  0.00            
ATOM    149  H2  GL4     2      16.080  26.370  19.400  1.00  0.00            
ATOM    150  H3  GL4     2      18.950  27.180  18.520  1.00  0.00            
ATOM    151  H4  GL4     2      17.710  26.520  21.240  1.00  0.00            
ATOM    152  H5  GL4     2      19.000  27.440  23.170  1.00  0.00            
ATOM    153  H6  GL4     2      21.170  27.950  24.300  1.00  0.00            
ATOM    154  H7  GL4     2      21.150  26.410  19.480  1.00  0.00            
ATOM    155  H8  GL4     2      25.020  28.220  21.540  1.00  0.00            
ATOM    156  H9  GL4     2      25.240  26.510  21.880  1.00  0.00            
ATOM    157  H10 GL4     2      16.670  28.520  15.230  1.00  0.00            
ATOM    158  H11 GL4     2      15.400  29.630  14.700  1.00  0.00            
ATOM    159  H12 GL4     2      16.050  26.950  13.450  1.00  0.00            
ATOM    160  H13 GL4     2      16.040  28.520  12.550  1.00  0.00            
ATOM    161  H14 GL4     2      13.840  27.050  12.170  1.00  0.00            
ATOM    162  H15 GL4     2      13.650  28.810  12.720  1.00  0.00            
ATOM    163  H16 GL4     2      13.200  26.220  14.300  1.00  0.00            
ATOM    164  H17 GL4     2      12.000  27.480  13.950  1.00  0.00            
ATOM    165  H18 GL4     2      13.130  29.140  15.300  1.00  0.00            
ATOM    166  H19 GL4     2      12.500  27.730  16.170  1.00  0.00            
TER
ENDMDL
MODEL        1
ATOM      1  H1  ACD     1      12.600  24.770  17.270  1.00  0.00            
ATOM      2  O1  ACD     1      11.680  25.010  17.370  1.00  0.00            
ATOM      3  C1  ACD     1      11.090  23.960  18.220  1.00  0.00            
ATOM      4  H2  ACD     1      11.370  22.950  17.890  1.00  0.00            
ATOM      5  H3  ACD     1      10.000  24.070  18.190  1.00  0.00            
ATOM      6  C2  ACD     1      11.560  23.990  19.670  1.00  0.00            
ATOM      7  H4  ACD     1      12.650  24.080  19.600  1.00  0.00            
ATOM      8  O2  ACD     1      11.070  25.120  20.380  1.00  0.00            
ATOM      9  C3  ACD     1      11.580  25.230  21.740  1.00  0.00            
ATOM     10  H5  ACD     1      11.260  26.160  22.220  1.00  0.00            
ATOM     11  O3  ACD     1      12.990  25.180  21.850  1.00  0.00            
ATOM     12  C4  ACD     1      13.680  26.330  22.370  1.00  0.00            
ATOM     13  H6  ACD     1      13.040  26.900  23.060  1.00  0.00            
ATOM     14  C5  ACD     1      14.750  25.700  23.240  1.00  0.00            
ATOM     15  H7  ACD     1      15.220  24.830  22.770  1.00  0.00            
ATOM     16  O4  ACD     1      14.110  25.320  24.470  1.00  0.00            
ATOM     17  H8  ACD     1      13.350  24.770  24.230  1.00  0.00            
ATOM     18  C6  ACD     1      15.910  26.630  23.550  1.00  0.00            
ATOM     19  H9  ACD     1      15.520  27.370  24.250  1.00  0.00            
ATOM     20  O5  ACD     1      16.970  25.990  24.040  1.00  0.00            
ATOM     21  H10 ACD     1      16.660  25.390  24.720  1.00  0.00            
ATOM     22  C7  ACD     1      16.290  27.350  22.280  1.00  0.00            
ATOM     23  H11 ACD     1      16.980  28.120  22.650  1.00  0.00            
ATOM     24  O6  ACD     1      15.180  27.950  21.660  1.00  0.00            
ATOM     25  C8  ACD     1      14.180  27.110  21.190  1.00  0.00            
ATOM     26  H12 ACD     1      14.580  26.410  20.440  1.00  0.00            
ATOM     27  C9  ACD     1      13.110  28.070  20.660  1.00  0.00            
ATOM     28  H13 ACD     1      13.650  28.710  19.960  1.00  0.00            
ATOM     29  H14 ACD     1      12.380  27.510  20.070  1.00  0.00            
ATOM     30  O7  ACD     1      12.520  28.940  21.660  1.00  0.00            
ATOM     31  H15 ACD     1      12.230  29.730  21.200  1.00  0.00            
ATOM     32  O8  ACD     1      17.020  26.590  21.320  1.00  0.00            
ATOM     33  C10 ACD     1      18.130  27.200  20.810  1.00  0.00            
ATOM     34  H16 ACD     1      18.020  28.280  20.890  1.00  0.00            
ATOM     35  C11 ACD     1      19.410  26.490  21.540  1.00  0.00            
ATOM     36  H17 ACD     1      19.390  25.400  21.400  1.00  0.00            
ATOM     37  O9  ACD     1      19.420  26.790  22.940  1.00  0.00            
ATOM     38  H18 ACD     1      18.550  26.660  23.340  1.00  0.00            
ATOM     39  C12 ACD     1      20.630  27.000  20.860  1.00  0.00            
ATOM     40  H19 ACD     1      20.810  28.080  20.990  1.00  0.00            
ATOM     41  O10 ACD     1      21.790  26.320  21.380  1.00  0.00            
ATOM     42  H20 ACD     1      21.720  26.340  22.340  1.00  0.00            
ATOM     43  C13 ACD     1      20.570  26.780  19.370  1.00  0.00            
ATOM     44  H21 ACD     1      21.470  27.230  18.920  1.00  0.00            
ATOM     45  O11 ACD     1      19.400  27.480  18.970  1.00  0.00            
ATOM     46  C14 ACD     1      18.110  27.000  19.330  1.00  0.00            
ATOM     47  H22 ACD     1      17.930  25.930  19.170  1.00  0.00            
ATOM     48  C15 ACD     1      17.040  27.890  18.680  1.00  0.00            
ATOM     49  H23 ACD     1      16.060  27.640  19.110  1.00  0.00            
ATOM     50  H24 ACD     1      17.290  28.940  18.890  1.00  0.00            
ATOM     51  O12 ACD     1      16.910  27.820  17.240  1.00  0.00            
ATOM     52  H25 ACD     1      17.770  27.840  16.800  1.00  0.00            
ATOM     53  O13 ACD     1      20.570  25.410  18.960  1.00  0.00            
ATOM     54  C16 ACD     1      20.930  24.890  17.670  1.00  0.00            
ATOM     55  H26 ACD     1      21.920  25.340  17.470  1.00  0.00            
ATOM     56  C17 ACD     1      21.120  23.430  17.810  1.00  0.00            
ATOM     57  H27 ACD     1      20.160  23.040  18.170  1.00  0.00            
ATOM     58  O14 ACD     1      22.210  23.040  18.710  1.00  0.00            
ATOM     59  H28 ACD     1      21.980  23.360  19.580  1.00  0.00            
ATOM     60  C18 ACD     1      21.270  22.870  16.290  1.00  0.00            
ATOM     61  H29 ACD     1      21.890  23.490  15.640  1.00  0.00            
ATOM     62  O15 ACD     1      21.620  21.540  16.420  1.00  0.00            
ATOM     63  H30 ACD     1      21.030  21.220  17.110  1.00  0.00            
ATOM     64  C19 ACD     1      19.910  22.990  15.640  1.00  0.00            
ATOM     65  H31 ACD     1      19.890  22.620  14.610  1.00  0.00            
ATOM     66  O16 ACD     1      19.740  24.410  15.450  1.00  0.00            
ATOM     67  C20 ACD     1      19.910  25.310  16.580  1.00  0.00            
ATOM     68  H32 ACD     1      18.950  25.350  17.100  1.00  0.00            
ATOM     69  C21 ACD     1      20.380  26.660  16.090  1.00  0.00            
ATOM     70  H33 ACD     1      20.660  27.300  16.940  1.00  0.00            
ATOM     71  H34 ACD     1      21.300  26.550  15.500  1.00  0.00            
ATOM     72  O17 ACD     1      19.380  27.300  15.310  1.00  0.00            
ATOM     73  H35 ACD     1      19.150  26.740  14.560  1.00  0.00            
ATOM     74  O18 ACD     1      18.800  22.400  16.310  1.00  0.00            
ATOM     75  C22 ACD     1      18.520  20.980  16.510  1.00  0.00            
ATOM     76  H36 ACD     1      19.250  20.330  16.020  1.00  0.00            
ATOM     77  C23 ACD     1      18.570  20.630  17.930  1.00  0.00            
ATOM     78  H37 ACD     1      18.030  21.360  18.540  1.00  0.00            
ATOM     79  O19 ACD     1      19.990  20.690  18.340  1.00  0.00            
ATOM     80  H38 ACD     1      20.140  20.210  19.160  1.00  0.00            
ATOM     81  C24 ACD     1      17.880  19.250  18.210  1.00  0.00            
ATOM     82  H39 ACD     1      18.570  18.530  17.750  1.00  0.00            
ATOM     83  O20 ACD     1      17.770  19.010  19.580  1.00  0.00            
ATOM     84  H40 ACD     1      18.610  19.220  19.990  1.00  0.00            
ATOM     85  C25 ACD     1      16.590  19.110  17.510  1.00  0.00            
ATOM     86  H41 ACD     1      16.280  18.070  17.660  1.00  0.00            
ATOM     87  O21 ACD     1      16.750  19.370  16.140  1.00  0.00            
ATOM     88  C26 ACD     1      17.110  20.780  15.900  1.00  0.00            
ATOM     89  H42 ACD     1      16.310  21.410  16.310  1.00  0.00            
ATOM     90  C27 ACD     1      17.220  20.940  14.390  1.00  0.00            
ATOM     91  H43 ACD     1      17.610  21.930  14.120  1.00  0.00            
ATOM     92  H44 ACD     1      17.900  20.190  13.980  1.00  0.00            
ATOM     93  O22 ACD     1      15.950  20.860  13.750  1.00  0.00            
ATOM     94  H45 ACD     1      15.900  20.000  13.320  1.00  0.00            
ATOM     95  O23 ACD     1      15.750  20.060  18.130  1.00  0.00            
ATOM     96  C28 ACD     1      14.410  19.630  18.430  1.00  0.00            
ATOM     97  H46 ACD     1      14.290  18.570  18.150  1.00  0.00            
ATOM     98  C29 ACD     1      13.410  20.510  17.730  1.00  0.00            
ATOM     99  H47 ACD     1      13.630  21.580  17.720  1.00  0.00            
ATOM    100  O24 ACD     1      12.150  20.190  18.230  1.00  0.00            
ATOM    101  C30 ACD     1      13.340  20.260  16.190  1.00  0.00            
ATOM    102  H48 ACD     1      14.360  20.110  15.820  1.00  0.00            
ATOM    103  H49 ACD     1      12.840  19.300  16.010  1.00  0.00            
ATOM    104  O25 ACD     1      12.770  21.390  15.510  1.00  0.00            
ATOM    105  H50 ACD     1      13.250  22.120  15.900  1.00  0.00            
ATOM    106  C31 ACD     1      14.300  19.770  19.900  1.00  0.00            
ATOM    107  H51 ACD     1      14.510  20.820  20.130  1.00  0.00            
ATOM    108  O26 ACD     1      15.250  18.880  20.590  1.00  0.00            
ATOM    109  H52 ACD     1      16.150  19.000  20.260  1.00  0.00            
ATOM    110  C32 ACD     1      12.850  19.500  20.360  1.00  0.00            
ATOM    111  H53 ACD     1      12.500  18.530  19.990  1.00  0.00            
ATOM    112  O27 ACD     1      12.770  19.680  21.770  1.00  0.00            
ATOM    113  H54 ACD     1      13.400  19.010  22.050  1.00  0.00            
ATOM    114  C33 ACD     1      11.930  20.490  19.590  1.00  0.00            
ATOM    115  H55 ACD     1      10.900  20.270  19.880  1.00  0.00            
ATOM    116  O28 ACD     1      12.330  21.780  19.940  1.00  0.00            
ATOM    117  C34 ACD     1      11.340  22.680  20.470  1.00  0.00            
ATOM    118  H56 ACD     1      10.330  22.260  20.340  1.00  0.00            
ATOM    119  C35 ACD     1      11.640  22.740  21.980  1.00  0.00            
ATOM    120  H57 ACD     1      12.740  22.750  22.020  1.00  0.00            
ATOM    121  O29 ACD     1      11.150  21.630  22.690  1.00  0.00            
ATOM    122  H58 ACD     1      11.600  20.830  22.400  1.00  0.00            
ATOM    123  C36 ACD     1      11.060  24.070  22.530  1.00  0.00            
ATOM    124  H59 ACD     1       9.970  23.990  22.580  1.00  0.00            
ATOM    125  O30 ACD     1      11.490  24.270  23.950  1.00  0.00            
ATOM    126  H60 ACD     1      10.740  24.500  24.510  1.00  0.00            
ATOM    127  O1  GL4     2      13.930  23.880  17.040  1.00  0.00            
ATOM    128  C1  GL4     2      15.020  24.000  16.530  1.00  0.00            
ATOM    129  C2  GL4     2      16.180  23.910  17.430  1.00  0.00            
ATOM    130  C3  GL4     2      15.970  23.760  18.790  1.00  0.00            
ATOM    131  C4  GL4     2      17.110  23.620  19.670  1.00  0.00            
ATOM    132  C5  GL4     2      17.060  23.310  20.980  1.00  0.00            
ATOM    133  C6  GL4     2      18.250  23.020  21.780  1.00  0.00            
ATOM    134  C7  GL4     2      18.180  22.960  23.220  1.00  0.00            
ATOM    135  C8  GL4     2      19.320  22.700  24.030  1.00  0.00            
ATOM    136  C9  GL4     2      20.530  22.780  23.390  1.00  0.00            
ATOM    137  C10 GL4     2      20.590  22.860  21.960  1.00  0.00            
ATOM    138  C11 GL4     2      19.490  22.880  21.180  1.00  0.00            
ATOM    139  O2  GL4     2      21.940  23.050  21.670  1.00  0.00            
ATOM    140  C12 GL4     2      22.710  23.150  22.920  1.00  0.00            
ATOM    141  O3  GL4     2      21.810  22.850  23.910  1.00  0.00            
ATOM    142  N1  GL4     2      15.210  24.180  15.180  1.00  0.00            
ATOM    143  C13 GL4     2      16.600  24.480  14.670  1.00  0.00            
ATOM    144  C14 GL4     2      16.780  24.580  13.080  1.00  0.00            
ATOM    145  C15 GL4     2      15.570  25.180  12.350  1.00  0.00            
ATOM    146  C16 GL4     2      14.290  24.420  12.750  1.00  0.00            
ATOM    147  C17 GL4     2      14.010  24.460  14.270  1.00  0.00            
ATOM    148  H1  GL4     2      17.200  24.090  17.110  1.00  0.00            
ATOM    149  H2  GL4     2      14.950  23.840  19.140  1.00  0.00            
ATOM    150  H3  GL4     2      18.030  23.710  19.100  1.00  0.00            
ATOM    151  H4  GL4     2      16.140  23.270  21.570  1.00  0.00            
ATOM    152  H5  GL4     2      17.220  23.160  23.700  1.00  0.00            
ATOM    153  H6  GL4     2      19.310  22.850  25.100  1.00  0.00            
ATOM    154  H7  GL4     2      19.620  22.820  20.100  1.00  0.00            
ATOM    155  H8  GL4     2      23.010  24.190  23.060  1.00  0.00            
ATOM    156  H9  GL4     2      23.490  22.380  22.830  1.00  0.00            
ATOM    157  H10 GL4     2      17.330  23.750  15.040  1.00  0.00            
ATOM    158  H11 GL4     2      16.960  25.430  15.080  1.00  0.00            
ATOM    159  H12 GL4     2      16.910  23.540  12.750  1.00  0.00            
ATOM    160  H13 GL4     2      17.620  25.160  12.660  1.00  0.00            
ATOM    161  H14 GL4     2      15.870  25.070  11.300  1.00  0.00            
ATOM    162  H15 GL4     2      15.350  26.240  12.510  1.00  0.00            
ATOM    163  H16 GL4     2      14.410  23.360  12.490  1.00  0.00            
ATOM    164  H17 GL4     2      13.400  24.800  12.250  1.00  0.00            
ATOM    165  H18 GL4     2      13.540  25.440  14.430  1.00  0.00            
ATOM    166  H19 GL4     2      13.200  23.730  14.370  1.00  0.00            
TER
ENDMDL
MODEL        1
ATOM      1  H1  ACD     1      14.590  33.860  10.270  1.00  0.00            
ATOM      2  O1  ACD     1      15.330  33.800  10.880  1.00  0.00            
ATOM      3  C1  ACD     1      15.790  32.550  10.700  1.00  0.00            
ATOM      4  H2  ACD     1      15.620  32.250   9.660  1.00  0.00            
ATOM      5  H3  ACD     1      15.150  31.920  11.330  1.00  0.00            
ATOM      6  C2  ACD     1      17.210  32.390  11.120  1.00  0.00            
ATOM      7  H4  ACD     1      17.870  32.800  10.340  1.00  0.00            
ATOM      8  O2  ACD     1      17.480  32.990  12.410  1.00  0.00            
ATOM      9  C3  ACD     1      18.760  32.880  12.940  1.00  0.00            
ATOM     10  H5  ACD     1      18.670  33.290  13.950  1.00  0.00            
ATOM     11  O3  ACD     1      19.640  33.650  12.080  1.00  0.00            
ATOM     12  C4  ACD     1      20.450  34.690  12.640  1.00  0.00            
ATOM     13  H6  ACD     1      20.200  34.810  13.700  1.00  0.00            
ATOM     14  C5  ACD     1      21.960  34.190  12.570  1.00  0.00            
ATOM     15  H7  ACD     1      22.090  33.660  11.610  1.00  0.00            
ATOM     16  O4  ACD     1      22.050  33.240  13.690  1.00  0.00            
ATOM     17  H8  ACD     1      21.350  32.600  13.540  1.00  0.00            
ATOM     18  C6  ACD     1      22.920  35.260  12.690  1.00  0.00            
ATOM     19  H9  ACD     1      22.930  35.750  13.670  1.00  0.00            
ATOM     20  O5  ACD     1      24.200  34.780  12.490  1.00  0.00            
ATOM     21  H10 ACD     1      24.690  34.550  13.280  1.00  0.00            
ATOM     22  C7  ACD     1      22.560  36.310  11.630  1.00  0.00            
ATOM     23  H11 ACD     1      23.230  37.170  11.750  1.00  0.00            
ATOM     24  O6  ACD     1      21.270  36.880  11.940  1.00  0.00            
ATOM     25  C8  ACD     1      20.140  35.910  11.840  1.00  0.00            
ATOM     26  H12 ACD     1      20.000  35.700  10.770  1.00  0.00            
ATOM     27  C9  ACD     1      18.850  36.580  12.360  1.00  0.00            
ATOM     28  H13 ACD     1      18.010  35.880  12.270  1.00  0.00            
ATOM     29  H14 ACD     1      18.920  36.780  13.440  1.00  0.00            
ATOM     30  O7  ACD     1      18.380  37.850  11.790  1.00  0.00            
ATOM     31  H15 ACD     1      18.210  37.680  10.860  1.00  0.00            
ATOM     32  O8  ACD     1      22.650  35.800  10.280  1.00  0.00            
ATOM     33  C10 ACD     1      23.690  36.270   9.440  1.00  0.00            
ATOM     34  H16 ACD     1      24.170  37.190   9.790  1.00  0.00            
ATOM     35  C11 ACD     1      24.830  35.210   9.250  1.00  0.00            
ATOM     36  H17 ACD     1      24.350  34.240   9.060  1.00  0.00            
ATOM     37  O9  ACD     1      25.700  35.130  10.430  1.00  0.00            
ATOM     38  H18 ACD     1      25.120  34.860  11.150  1.00  0.00            
ATOM     39  C12 ACD     1      25.540  35.480   7.870  1.00  0.00            
ATOM     40  H19 ACD     1      26.140  36.390   7.990  1.00  0.00            
ATOM     41  O10 ACD     1      26.330  34.360   7.620  1.00  0.00            
ATOM     42  H20 ACD     1      25.800  33.850   7.000  1.00  0.00            
ATOM     43  C13 ACD     1      24.520  35.680   6.750  1.00  0.00            
ATOM     44  H21 ACD     1      25.010  35.860   5.790  1.00  0.00            
ATOM     45  O11 ACD     1      23.750  36.820   7.050  1.00  0.00            
ATOM     46  C14 ACD     1      22.920  36.610   8.190  1.00  0.00            
ATOM     47  H22 ACD     1      22.300  35.740   7.920  1.00  0.00            
ATOM     48  C15 ACD     1      22.060  37.770   8.410  1.00  0.00            
ATOM     49  H23 ACD     1      21.450  37.630   9.310  1.00  0.00            
ATOM     50  H24 ACD     1      22.670  38.670   8.610  1.00  0.00            
ATOM     51  O12 ACD     1      21.230  37.870   7.200  1.00  0.00            
ATOM     52  H25 ACD     1      21.840  38.030   6.470  1.00  0.00            
ATOM     53  O13 ACD     1      23.760  34.510   6.560  1.00  0.00            
ATOM     54  C16 ACD     1      23.510  34.150   5.240  1.00  0.00            
ATOM     55  H26 ACD     1      23.850  34.880   4.510  1.00  0.00            
ATOM     56  C17 ACD     1      24.240  32.800   5.030  1.00  0.00            
ATOM     57  H27 ACD     1      23.890  32.100   5.810  1.00  0.00            
ATOM     58  O14 ACD     1      25.660  32.950   5.080  1.00  0.00            
ATOM     59  H28 ACD     1      26.140  32.170   4.790  1.00  0.00            
ATOM     60  C18 ACD     1      23.810  32.240   3.680  1.00  0.00            
ATOM     61  H29 ACD     1      24.170  32.850   2.840  1.00  0.00            
ATOM     62  O15 ACD     1      24.450  30.980   3.490  1.00  0.00            
ATOM     63  H30 ACD     1      23.890  30.400   4.000  1.00  0.00            
ATOM     64  C19 ACD     1      22.250  32.140   3.630  1.00  0.00            
ATOM     65  H31 ACD     1      21.930  31.690   2.690  1.00  0.00            
ATOM     66  O16 ACD     1      21.570  33.390   3.800  1.00  0.00            
ATOM     67  C20 ACD     1      21.970  33.980   5.030  1.00  0.00            
ATOM     68  H32 ACD     1      21.500  33.390   5.840  1.00  0.00            
ATOM     69  C21 ACD     1      21.310  35.300   5.250  1.00  0.00            
ATOM     70  H33 ACD     1      21.310  35.610   6.300  1.00  0.00            
ATOM     71  H34 ACD     1      21.940  35.960   4.640  1.00  0.00            
ATOM     72  O17 ACD     1      19.980  35.330   4.720  1.00  0.00            
ATOM     73  H35 ACD     1      19.900  35.240   3.770  1.00  0.00            
ATOM     74  O18 ACD     1      21.850  31.180   4.600  1.00  0.00            
ATOM     75  C22 ACD     1      21.090  30.110   4.190  1.00  0.00            
ATOM     76  H36 ACD     1      21.170  29.980   3.100  1.00  0.00            
ATOM     77  C23 ACD     1      21.590  28.790   4.750  1.00  0.00            
ATOM     78  H37 ACD     1      21.660  29.030   5.820  1.00  0.00            
ATOM     79  O19 ACD     1      22.860  28.490   4.120  1.00  0.00            
ATOM     80  H38 ACD     1      23.150  27.590   4.330  1.00  0.00            
ATOM     81  C24 ACD     1      20.540  27.630   4.630  1.00  0.00            
ATOM     82  H39 ACD     1      20.540  27.250   3.600  1.00  0.00            
ATOM     83  O20 ACD     1      20.840  26.510   5.440  1.00  0.00            
ATOM     84  H40 ACD     1      20.790  26.720   6.380  1.00  0.00            
ATOM     85  C25 ACD     1      19.170  28.030   5.000  1.00  0.00            
ATOM     86  H41 ACD     1      18.500  27.210   4.750  1.00  0.00            
ATOM     87  O21 ACD     1      18.830  29.150   4.230  1.00  0.00            
ATOM     88  C26 ACD     1      19.560  30.360   4.450  1.00  0.00            
ATOM     89  H42 ACD     1      19.550  30.680   5.500  1.00  0.00            
ATOM     90  C27 ACD     1      18.920  31.420   3.480  1.00  0.00            
ATOM     91  H43 ACD     1      19.540  32.320   3.520  1.00  0.00            
ATOM     92  H44 ACD     1      18.920  30.990   2.470  1.00  0.00            
ATOM     93  O22 ACD     1      17.630  31.820   3.850  1.00  0.00            
ATOM     94  H45 ACD     1      17.330  32.330   3.090  1.00  0.00            
ATOM     95  O23 ACD     1      19.120  28.450   6.340  1.00  0.00            
ATOM     96  C28 ACD     1      17.920  28.260   7.200  1.00  0.00            
ATOM     97  H46 ACD     1      17.350  27.370   6.880  1.00  0.00            
ATOM     98  C29 ACD     1      16.940  29.480   7.170  1.00  0.00            
ATOM     99  H47 ACD     1      17.520  30.380   7.380  1.00  0.00            
ATOM    100  O24 ACD     1      16.060  29.320   8.230  1.00  0.00            
ATOM    101  C30 ACD     1      16.130  29.610   5.880  1.00  0.00            
ATOM    102  H48 ACD     1      15.430  30.360   6.270  1.00  0.00            
ATOM    103  H49 ACD     1      16.800  30.030   5.120  1.00  0.00            
ATOM    104  O25 ACD     1      15.490  28.420   5.510  1.00  0.00            
ATOM    105  H50 ACD     1      14.610  28.500   5.900  1.00  0.00            
ATOM    106  C31 ACD     1      18.440  27.870   8.570  1.00  0.00            
ATOM    107  H51 ACD     1      19.280  28.480   8.950  1.00  0.00            
ATOM    108  O26 ACD     1      19.060  26.510   8.450  1.00  0.00            
ATOM    109  H52 ACD     1      18.430  26.010   7.920  1.00  0.00            
ATOM    110  C32 ACD     1      17.330  27.870   9.510  1.00  0.00            
ATOM    111  H53 ACD     1      16.600  27.130   9.160  1.00  0.00            
ATOM    112  O27 ACD     1      17.680  27.480  10.810  1.00  0.00            
ATOM    113  H54 ACD     1      18.230  28.190  11.150  1.00  0.00            
ATOM    114  C33 ACD     1      16.600  29.240   9.510  1.00  0.00            
ATOM    115  H55 ACD     1      15.800  29.160  10.260  1.00  0.00            
ATOM    116  O28 ACD     1      17.400  30.410   9.830  1.00  0.00            
ATOM    117  C34 ACD     1      17.530  30.870  11.190  1.00  0.00            
ATOM    118  H56 ACD     1      16.720  30.440  11.790  1.00  0.00            
ATOM    119  C35 ACD     1      18.910  30.670  11.690  1.00  0.00            
ATOM    120  H57 ACD     1      19.570  31.190  10.980  1.00  0.00            
ATOM    121  O29 ACD     1      19.270  29.310  11.690  1.00  0.00            
ATOM    122  H58 ACD     1      20.110  29.100  12.100  1.00  0.00            
ATOM    123  C36 ACD     1      19.040  31.390  13.070  1.00  0.00            
ATOM    124  H59 ACD     1      18.290  30.900  13.710  1.00  0.00            
ATOM    125  O30 ACD     1      20.340  31.170  13.570  1.00  0.00            
ATOM    126  H60 ACD     1      20.240  31.320  14.510  1.00  0.00            
ATOM    127  O1  GL4     2      17.990  35.690   8.630  1.00  0.00            
ATOM    128  C1  GL4     2      17.830  34.730   7.880  1.00  0.00            
ATOM    129  C2  GL4     2      18.760  33.580   7.900  1.00  0.00            
ATOM    130  C3  GL4     2      19.890  33.350   8.570  1.00  0.00            
ATOM    131  C4  GL4     2      20.740  32.250   8.250  1.00  0.00            
ATOM    132  C5  GL4     2      22.010  32.100   8.790  1.00  0.00            
ATOM    133  C6  GL4     2      22.960  31.030   8.590  1.00  0.00            
ATOM    134  C7  GL4     2      24.350  31.300   8.800  1.00  0.00            
ATOM    135  C8  GL4     2      25.380  30.440   8.440  1.00  0.00            
ATOM    136  C9  GL4     2      24.920  29.100   8.150  1.00  0.00            
ATOM    137  C10 GL4     2      23.580  28.810   7.950  1.00  0.00            
ATOM    138  C11 GL4     2      22.540  29.740   8.190  1.00  0.00            
ATOM    139  O2  GL4     2      23.470  27.540   7.590  1.00  0.00            
ATOM    140  C12 GL4     2      24.850  27.010   7.650  1.00  0.00            
ATOM    141  O3  GL4     2      25.710  28.020   7.820  1.00  0.00            
ATOM    142  N1  GL4     2      16.780  34.790   6.930  1.00  0.00            
ATOM    143  C13 GL4     2      16.690  33.920   5.780  1.00  0.00            
ATOM    144  C14 GL4     2      15.940  34.500   4.580  1.00  0.00            
ATOM    145  C15 GL4     2      14.500  34.910   4.970  1.00  0.00            
ATOM    146  C16 GL4     2      14.660  36.080   5.950  1.00  0.00            
ATOM    147  C17 GL4     2      15.610  35.690   7.130  1.00  0.00            
ATOM    148  H1  GL4     2      18.450  32.780   7.240  1.00  0.00            
ATOM    149  H2  GL4     2      20.280  34.080   9.270  1.00  0.00            
ATOM    150  H3  GL4     2      20.390  31.440   7.620  1.00  0.00            
ATOM    151  H4  GL4     2      22.460  32.910   9.360  1.00  0.00            
ATOM    152  H5  GL4     2      24.590  32.240   9.300  1.00  0.00            
ATOM    153  H6  GL4     2      26.440  30.520   8.650  1.00  0.00            
ATOM    154  H7  GL4     2      21.470  29.530   8.160  1.00  0.00            
ATOM    155  H8  GL4     2      25.030  26.340   6.800  1.00  0.00            
ATOM    156  H9  GL4     2      24.980  26.300   8.480  1.00  0.00            
ATOM    157  H10 GL4     2      16.260  32.970   6.120  1.00  0.00            
ATOM    158  H11 GL4     2      17.670  33.700   5.330  1.00  0.00            
ATOM    159  H12 GL4     2      15.890  33.740   3.780  1.00  0.00            
ATOM    160  H13 GL4     2      16.480  35.350   4.140  1.00  0.00            
ATOM    161  H14 GL4     2      13.980  34.030   5.390  1.00  0.00            
ATOM    162  H15 GL4     2      13.840  35.230   4.160  1.00  0.00            
ATOM    163  H16 GL4     2      13.680  36.310   6.370  1.00  0.00            
ATOM    164  H17 GL4     2      15.010  36.960   5.410  1.00  0.00            
ATOM    165  H18 GL4     2      16.030  36.620   7.530  1.00  0.00            
ATOM    166  H19 GL4     2      14.990  35.260   7.940  1.00  0.00            
TER
ENDMDL
MODEL        1
ATOM      1  H1  ACD     1       4.840  17.940  20.530  1.00  0.00            
ATOM      2  O1  ACD     1       5.030  18.660  21.140  1.00  0.00            
ATOM      3  C1  ACD     1       4.870  18.260  22.450  1.00  0.00            
ATOM      4  H2  ACD     1       5.020  17.170  22.460  1.00  0.00            
ATOM      5  H3  ACD     1       3.850  18.500  22.760  1.00  0.00            
ATOM      6  C2  ACD     1       5.890  18.830  23.440  1.00  0.00            
ATOM      7  H4  ACD     1       6.740  19.240  22.870  1.00  0.00            
ATOM      8  O2  ACD     1       5.280  19.910  24.190  1.00  0.00            
ATOM      9  C3  ACD     1       6.000  20.490  25.210  1.00  0.00            
ATOM     10  H5  ACD     1       5.310  21.190  25.690  1.00  0.00            
ATOM     11  O3  ACD     1       7.130  21.030  24.660  1.00  0.00            
ATOM     12  C4  ACD     1       7.260  22.430  24.640  1.00  0.00            
ATOM     13  H6  ACD     1       6.690  22.910  25.450  1.00  0.00            
ATOM     14  C5  ACD     1       8.800  22.620  24.970  1.00  0.00            
ATOM     15  H7  ACD     1       9.470  21.980  24.380  1.00  0.00            
ATOM     16  O4  ACD     1       9.090  22.220  26.320  1.00  0.00            
ATOM     17  H8  ACD     1       8.420  21.660  26.720  1.00  0.00            
ATOM     18  C6  ACD     1       9.140  24.110  24.830  1.00  0.00            
ATOM     19  H9  ACD     1       8.560  24.510  25.670  1.00  0.00            
ATOM     20  O5  ACD     1      10.490  24.460  25.000  1.00  0.00            
ATOM     21  H10 ACD     1      10.890  24.030  25.760  1.00  0.00            
ATOM     22  C7  ACD     1       8.630  24.660  23.500  1.00  0.00            
ATOM     23  H11 ACD     1       8.840  25.730  23.580  1.00  0.00            
ATOM     24  O6  ACD     1       7.230  24.540  23.360  1.00  0.00            
ATOM     25  C8  ACD     1       6.820  23.150  23.270  1.00  0.00            
ATOM     26  H12 ACD     1       7.210  22.600  22.400  1.00  0.00            
ATOM     27  C9  ACD     1       5.340  23.140  23.090  1.00  0.00            
ATOM     28  H13 ACD     1       5.110  23.850  22.290  1.00  0.00            
ATOM     29  H14 ACD     1       4.880  22.170  22.880  1.00  0.00            
ATOM     30  O7  ACD     1       4.590  23.680  24.130  1.00  0.00            
ATOM     31  H15 ACD     1       4.960  24.520  24.420  1.00  0.00            
ATOM     32  O8  ACD     1       9.330  24.020  22.450  1.00  0.00            
ATOM     33  C10 ACD     1       9.930  24.820  21.450  1.00  0.00            
ATOM     34  H16 ACD     1       9.790  25.890  21.600  1.00  0.00            
ATOM     35  C11 ACD     1      11.440  24.530  21.560  1.00  0.00            
ATOM     36  H17 ACD     1      11.590  23.450  21.540  1.00  0.00            
ATOM     37  O9  ACD     1      12.050  25.120  22.700  1.00  0.00            
ATOM     38  H18 ACD     1      11.530  24.800  23.440  1.00  0.00            
ATOM     39  C12 ACD     1      12.120  25.090  20.320  1.00  0.00            
ATOM     40  H19 ACD     1      12.090  26.190  20.360  1.00  0.00            
ATOM     41  O10 ACD     1      13.530  24.720  20.280  1.00  0.00            
ATOM     42  H20 ACD     1      13.890  25.250  21.000  1.00  0.00            
ATOM     43  C13 ACD     1      11.440  24.560  19.040  1.00  0.00            
ATOM     44  H21 ACD     1      11.810  25.140  18.190  1.00  0.00            
ATOM     45  O11 ACD     1      10.030  24.880  18.970  1.00  0.00            
ATOM     46  C14 ACD     1       9.330  24.450  20.140  1.00  0.00            
ATOM     47  H22 ACD     1       9.420  23.350  20.220  1.00  0.00            
ATOM     48  C15 ACD     1       7.920  24.940  19.990  1.00  0.00            
ATOM     49  H23 ACD     1       7.470  24.550  19.070  1.00  0.00            
ATOM     50  H24 ACD     1       7.390  24.440  20.820  1.00  0.00            
ATOM     51  O12 ACD     1       7.770  26.370  20.290  1.00  0.00            
ATOM     52  H25 ACD     1       8.400  26.960  19.860  1.00  0.00            
ATOM     53  O13 ACD     1      11.530  23.130  18.950  1.00  0.00            
ATOM     54  C16 ACD     1      12.000  22.540  17.820  1.00  0.00            
ATOM     55  H26 ACD     1      12.420  23.270  17.130  1.00  0.00            
ATOM     56  C17 ACD     1      13.080  21.580  18.290  1.00  0.00            
ATOM     57  H27 ACD     1      12.710  20.980  19.130  1.00  0.00            
ATOM     58  O14 ACD     1      14.190  22.310  18.850  1.00  0.00            
ATOM     59  H28 ACD     1      13.810  22.980  19.430  1.00  0.00            
ATOM     60  C18 ACD     1      13.520  20.570  17.170  1.00  0.00            
ATOM     61  H29 ACD     1      13.830  21.300  16.400  1.00  0.00            
ATOM     62  O15 ACD     1      14.490  19.660  17.580  1.00  0.00            
ATOM     63  H30 ACD     1      14.040  19.010  18.140  1.00  0.00            
ATOM     64  C19 ACD     1      12.270  19.840  16.770  1.00  0.00            
ATOM     65  H31 ACD     1      12.580  19.170  15.960  1.00  0.00            
ATOM     66  O16 ACD     1      11.340  20.820  16.310  1.00  0.00            
ATOM     67  C20 ACD     1      10.860  21.750  17.190  1.00  0.00            
ATOM     68  H32 ACD     1      10.330  21.170  17.960  1.00  0.00            
ATOM     69  C21 ACD     1       9.860  22.660  16.490  1.00  0.00            
ATOM     70  H33 ACD     1       9.130  22.000  16.020  1.00  0.00            
ATOM     71  H34 ACD     1       9.300  23.260  17.230  1.00  0.00            
ATOM     72  O17 ACD     1      10.360  23.480  15.480  1.00  0.00            
ATOM     73  H35 ACD     1       9.620  23.910  15.050  1.00  0.00            
ATOM     74  O18 ACD     1      11.770  19.080  17.900  1.00  0.00            
ATOM     75  C22 ACD     1      11.600  17.670  17.800  1.00  0.00            
ATOM     76  H36 ACD     1      11.920  17.190  16.870  1.00  0.00            
ATOM     77  C23 ACD     1      12.400  16.950  18.810  1.00  0.00            
ATOM     78  H37 ACD     1      12.170  17.540  19.710  1.00  0.00            
ATOM     79  O19 ACD     1      13.780  17.020  18.380  1.00  0.00            
ATOM     80  H38 ACD     1      14.370  16.650  19.050  1.00  0.00            
ATOM     81  C24 ACD     1      11.960  15.530  19.020  1.00  0.00            
ATOM     82  H39 ACD     1      12.260  14.930  18.150  1.00  0.00            
ATOM     83  O20 ACD     1      12.430  15.030  20.300  1.00  0.00            
ATOM     84  H40 ACD     1      13.070  14.340  20.080  1.00  0.00            
ATOM     85  C25 ACD     1      10.410  15.440  19.030  1.00  0.00            
ATOM     86  H41 ACD     1      10.060  14.400  18.950  1.00  0.00            
ATOM     87  O21 ACD     1       9.900  16.040  17.890  1.00  0.00            
ATOM     88  C26 ACD     1      10.130  17.380  17.850  1.00  0.00            
ATOM     89  H42 ACD     1       9.720  17.830  18.770  1.00  0.00            
ATOM     90  C27 ACD     1       9.330  18.000  16.720  1.00  0.00            
ATOM     91  H43 ACD     1       8.250  17.870  16.890  1.00  0.00            
ATOM     92  H44 ACD     1       9.510  19.070  16.660  1.00  0.00            
ATOM     93  O22 ACD     1       9.590  17.450  15.420  1.00  0.00            
ATOM     94  H45 ACD     1       9.030  16.690  15.250  1.00  0.00            
ATOM     95  O23 ACD     1       9.880  16.000  20.270  1.00  0.00            
ATOM     96  C28 ACD     1       9.040  15.270  21.110  1.00  0.00            
ATOM     97  H46 ACD     1       9.050  14.220  20.780  1.00  0.00            
ATOM     98  C29 ACD     1       7.560  15.740  21.100  1.00  0.00            
ATOM     99  H47 ACD     1       7.580  16.830  21.040  1.00  0.00            
ATOM    100  O24 ACD     1       6.870  15.370  22.250  1.00  0.00            
ATOM    101  C30 ACD     1       6.840  15.320  19.790  1.00  0.00            
ATOM    102  H48 ACD     1       7.510  15.640  18.980  1.00  0.00            
ATOM    103  H49 ACD     1       6.660  14.250  19.660  1.00  0.00            
ATOM    104  O25 ACD     1       5.500  15.930  19.660  1.00  0.00            
ATOM    105  H50 ACD     1       4.950  15.360  19.120  1.00  0.00            
ATOM    106  C31 ACD     1       9.680  15.450  22.470  1.00  0.00            
ATOM    107  H51 ACD     1       9.960  16.500  22.640  1.00  0.00            
ATOM    108  O26 ACD     1      10.880  14.680  22.430  1.00  0.00            
ATOM    109  H52 ACD     1      11.400  14.960  21.670  1.00  0.00            
ATOM    110  C32 ACD     1       8.820  15.040  23.600  1.00  0.00            
ATOM    111  H53 ACD     1       8.640  13.960  23.540  1.00  0.00            
ATOM    112  O27 ACD     1       9.350  15.230  24.850  1.00  0.00            
ATOM    113  H54 ACD     1       9.140  16.140  25.070  1.00  0.00            
ATOM    114  C33 ACD     1       7.460  15.710  23.470  1.00  0.00            
ATOM    115  H55 ACD     1       6.840  15.340  24.290  1.00  0.00            
ATOM    116  O28 ACD     1       7.550  17.120  23.630  1.00  0.00            
ATOM    117  C34 ACD     1       6.430  17.730  24.340  1.00  0.00            
ATOM    118  H56 ACD     1       5.670  16.990  24.590  1.00  0.00            
ATOM    119  C35 ACD     1       7.120  18.220  25.630  1.00  0.00            
ATOM    120  H57 ACD     1       8.090  18.620  25.320  1.00  0.00            
ATOM    121  O29 ACD     1       7.460  17.090  26.510  1.00  0.00            
ATOM    122  H58 ACD     1       7.380  17.330  27.440  1.00  0.00            
ATOM    123  C36 ACD     1       6.360  19.380  26.220  1.00  0.00            
ATOM    124  H59 ACD     1       5.370  19.080  26.600  1.00  0.00            
ATOM    125  O30 ACD     1       7.040  19.940  27.360  1.00  0.00            
ATOM    126  H60 ACD     1       7.050  19.330  28.100  1.00  0.00            
ATOM    127  O1  GL4     2       6.160  22.580  17.820  1.00  0.00            
ATOM    128  C1  GL4     2       5.540  22.010  18.760  1.00  0.00            
ATOM    129  C2  GL4     2       6.350  21.400  19.860  1.00  0.00            
ATOM    130  C3  GL4     2       7.690  21.460  20.020  1.00  0.00            
ATOM    131  C4  GL4     2       8.480  20.750  21.070  1.00  0.00            
ATOM    132  C5  GL4     2       9.780  20.300  20.930  1.00  0.00            
ATOM    133  C6  GL4     2      10.670  19.720  21.980  1.00  0.00            
ATOM    134  C7  GL4     2      12.080  19.700  21.910  1.00  0.00            
ATOM    135  C8  GL4     2      12.910  19.060  22.860  1.00  0.00            
ATOM    136  C9  GL4     2      12.270  18.490  23.930  1.00  0.00            
ATOM    137  C10 GL4     2      10.910  18.660  24.130  1.00  0.00            
ATOM    138  C11 GL4     2      10.110  19.270  23.130  1.00  0.00            
ATOM    139  O2  GL4     2      10.540  18.140  25.330  1.00  0.00            
ATOM    140  C12 GL4     2      11.780  17.660  26.000  1.00  0.00            
ATOM    141  O3  GL4     2      12.850  17.920  25.080  1.00  0.00            
ATOM    142  N1  GL4     2       4.200  21.840  18.730  1.00  0.00            
ATOM    143  C13 GL4     2       3.340  22.050  19.920  1.00  0.00            
ATOM    144  C14 GL4     2       2.650  23.440  19.990  1.00  0.00            
ATOM    145  C15 GL4     2       1.970  23.740  18.640  1.00  0.00            
ATOM    146  C16 GL4     2       2.900  23.450  17.460  1.00  0.00            
ATOM    147  C17 GL4     2       3.500  22.020  17.470  1.00  0.00            
ATOM    148  H1  GL4     2       5.810  20.970  20.710  1.00  0.00            
ATOM    149  H2  GL4     2       8.230  22.100  19.320  1.00  0.00            
ATOM    150  H3  GL4     2       8.100  20.740  22.090  1.00  0.00            
ATOM    151  H4  GL4     2      10.240  20.450  19.960  1.00  0.00            
ATOM    152  H5  GL4     2      12.510  20.120  21.000  1.00  0.00            
ATOM    153  H6  GL4     2      13.980  18.960  22.690  1.00  0.00            
ATOM    154  H7  GL4     2       9.040  19.300  23.270  1.00  0.00            
ATOM    155  H8  GL4     2      11.670  16.590  26.210  1.00  0.00            
ATOM    156  H9  GL4     2      11.960  18.140  26.970  1.00  0.00            
ATOM    157  H10 GL4     2       3.870  22.000  20.880  1.00  0.00            
ATOM    158  H11 GL4     2       2.610  21.230  19.970  1.00  0.00            
ATOM    159  H12 GL4     2       3.410  24.160  20.330  1.00  0.00            
ATOM    160  H13 GL4     2       1.940  23.400  20.820  1.00  0.00            
ATOM    161  H14 GL4     2       1.570  24.760  18.550  1.00  0.00            
ATOM    162  H15 GL4     2       1.140  23.030  18.510  1.00  0.00            
ATOM    163  H16 GL4     2       3.750  24.140  17.520  1.00  0.00            
ATOM    164  H17 GL4     2       2.370  23.680  16.520  1.00  0.00            
ATOM    165  H18 GL4     2       2.790  21.180  17.540  1.00  0.00            
ATOM    166  H19 GL4     2       4.120  21.740  16.620  1.00  0.00            
TER
ENDMDL
MODEL        1
ATOM      1  H1  ACD     1      23.390  30.020  14.890  1.00  0.00            
ATOM      2  O1  ACD     1      23.970  30.760  15.100  1.00  0.00            
ATOM      3  C1  ACD     1      23.230  31.670  16.020  1.00  0.00            
ATOM      4  H2  ACD     1      23.260  31.190  17.010  1.00  0.00            
ATOM      5  H3  ACD     1      22.160  31.770  15.800  1.00  0.00            
ATOM      6  C2  ACD     1      23.920  33.010  16.290  1.00  0.00            
ATOM      7  H4  ACD     1      23.290  33.660  16.920  1.00  0.00            
ATOM      8  O2  ACD     1      25.150  32.870  16.940  1.00  0.00            
ATOM      9  C3  ACD     1      25.860  34.030  17.280  1.00  0.00            
ATOM     10  H5  ACD     1      26.770  33.770  17.820  1.00  0.00            
ATOM     11  O3  ACD     1      25.010  34.820  18.030  1.00  0.00            
ATOM     12  C4  ACD     1      25.010  34.810  19.440  1.00  0.00            
ATOM     13  H6  ACD     1      26.040  34.670  19.780  1.00  0.00            
ATOM     14  C5  ACD     1      24.410  36.170  19.840  1.00  0.00            
ATOM     15  H7  ACD     1      23.590  36.440  19.170  1.00  0.00            
ATOM     16  O4  ACD     1      25.470  37.100  19.800  1.00  0.00            
ATOM     17  H8  ACD     1      25.460  37.380  18.880  1.00  0.00            
ATOM     18  C6  ACD     1      23.850  36.280  21.210  1.00  0.00            
ATOM     19  H9  ACD     1      24.730  36.040  21.820  1.00  0.00            
ATOM     20  O5  ACD     1      23.190  37.540  21.490  1.00  0.00            
ATOM     21  H10 ACD     1      23.670  38.240  21.050  1.00  0.00            
ATOM     22  C7  ACD     1      22.960  35.070  21.490  1.00  0.00            
ATOM     23  H11 ACD     1      22.650  34.990  22.540  1.00  0.00            
ATOM     24  O6  ACD     1      23.570  33.870  21.240  1.00  0.00            
ATOM     25  C8  ACD     1      24.070  33.660  19.860  1.00  0.00            
ATOM     26  H12 ACD     1      23.210  33.690  19.180  1.00  0.00            
ATOM     27  C9  ACD     1      24.790  32.350  19.930  1.00  0.00            
ATOM     28  H13 ACD     1      25.610  32.230  19.210  1.00  0.00            
ATOM     29  H14 ACD     1      25.330  32.340  20.880  1.00  0.00            
ATOM     30  O7  ACD     1      23.880  31.230  19.760  1.00  0.00            
ATOM     31  H15 ACD     1      23.140  31.630  19.300  1.00  0.00            
ATOM     32  O8  ACD     1      21.720  35.220  20.770  1.00  0.00            
ATOM     33  C10 ACD     1      20.480  35.300  21.410  1.00  0.00            
ATOM     34  H16 ACD     1      20.570  35.600  22.460  1.00  0.00            
ATOM     35  C11 ACD     1      19.800  36.420  20.730  1.00  0.00            
ATOM     36  H17 ACD     1      19.800  36.260  19.640  1.00  0.00            
ATOM     37  O9  ACD     1      20.470  37.750  20.910  1.00  0.00            
ATOM     38  H18 ACD     1      21.390  37.510  20.960  1.00  0.00            
ATOM     39  C12 ACD     1      18.340  36.470  21.110  1.00  0.00            
ATOM     40  H19 ACD     1      18.380  36.920  22.110  1.00  0.00            
ATOM     41  O10 ACD     1      17.650  37.500  20.320  1.00  0.00            
ATOM     42  H20 ACD     1      18.150  38.310  20.450  1.00  0.00            
ATOM     43  C13 ACD     1      17.640  35.120  21.030  1.00  0.00            
ATOM     44  H21 ACD     1      16.700  35.210  21.580  1.00  0.00            
ATOM     45  O11 ACD     1      18.390  34.150  21.790  1.00  0.00            
ATOM     46  C14 ACD     1      19.750  33.940  21.250  1.00  0.00            
ATOM     47  H22 ACD     1      19.710  33.700  20.180  1.00  0.00            
ATOM     48  C15 ACD     1      20.420  32.800  22.030  1.00  0.00            
ATOM     49  H23 ACD     1      21.510  32.770  21.940  1.00  0.00            
ATOM     50  H24 ACD     1      20.160  32.950  23.080  1.00  0.00            
ATOM     51  O12 ACD     1      19.870  31.620  21.570  1.00  0.00            
ATOM     52  H25 ACD     1      20.540  31.240  20.980  1.00  0.00            
ATOM     53  O13 ACD     1      17.410  34.770  19.660  1.00  0.00            
ATOM     54  C16 ACD     1      16.120  34.280  19.400  1.00  0.00            
ATOM     55  H26 ACD     1      15.470  34.110  20.270  1.00  0.00            
ATOM     56  C17 ACD     1      15.500  35.400  18.560  1.00  0.00            
ATOM     57  H27 ACD     1      16.230  35.680  17.800  1.00  0.00            
ATOM     58  O14 ACD     1      15.200  36.590  19.370  1.00  0.00            
ATOM     59  H28 ACD     1      15.990  37.000  19.720  1.00  0.00            
ATOM     60  C18 ACD     1      14.220  34.800  17.940  1.00  0.00            
ATOM     61  H29 ACD     1      13.510  34.480  18.700  1.00  0.00            
ATOM     62  O15 ACD     1      13.520  35.650  17.000  1.00  0.00            
ATOM     63  H30 ACD     1      13.460  36.490  17.470  1.00  0.00            
ATOM     64  C19 ACD     1      14.620  33.590  17.110  1.00  0.00            
ATOM     65  H31 ACD     1      13.690  33.220  16.670  1.00  0.00            
ATOM     66  O16 ACD     1      15.170  32.590  17.980  1.00  0.00            
ATOM     67  C20 ACD     1      16.320  32.980  18.650  1.00  0.00            
ATOM     68  H32 ACD     1      17.220  33.040  18.020  1.00  0.00            
ATOM     69  C21 ACD     1      16.590  31.810  19.580  1.00  0.00            
ATOM     70  H33 ACD     1      17.620  31.950  19.940  1.00  0.00            
ATOM     71  H34 ACD     1      15.980  31.910  20.490  1.00  0.00            
ATOM     72  O17 ACD     1      16.710  30.550  18.920  1.00  0.00            
ATOM     73  H35 ACD     1      15.910  30.440  18.390  1.00  0.00            
ATOM     74  O18 ACD     1      15.600  34.020  16.190  1.00  0.00            
ATOM     75  C22 ACD     1      15.490  33.610  14.850  1.00  0.00            
ATOM     76  H36 ACD     1      14.500  33.310  14.480  1.00  0.00            
ATOM     77  C23 ACD     1      15.730  34.910  14.030  1.00  0.00            
ATOM     78  H37 ACD     1      16.380  35.490  14.690  1.00  0.00            
ATOM     79  O19 ACD     1      14.540  35.670  13.970  1.00  0.00            
ATOM     80  H38 ACD     1      14.350  35.820  14.900  1.00  0.00            
ATOM     81  C24 ACD     1      16.320  34.650  12.600  1.00  0.00            
ATOM     82  H39 ACD     1      15.540  34.360  11.880  1.00  0.00            
ATOM     83  O20 ACD     1      16.880  35.830  12.170  1.00  0.00            
ATOM     84  H40 ACD     1      16.200  36.510  12.120  1.00  0.00            
ATOM     85  C25 ACD     1      17.410  33.600  12.640  1.00  0.00            
ATOM     86  H41 ACD     1      17.820  33.490  11.630  1.00  0.00            
ATOM     87  O21 ACD     1      16.910  32.450  13.250  1.00  0.00            
ATOM     88  C26 ACD     1      16.480  32.520  14.630  1.00  0.00            
ATOM     89  H42 ACD     1      17.350  32.730  15.250  1.00  0.00            
ATOM     90  C27 ACD     1      16.030  31.060  15.090  1.00  0.00            
ATOM     91  H43 ACD     1      16.790  30.320  14.820  1.00  0.00            
ATOM     92  H44 ACD     1      15.960  31.160  16.190  1.00  0.00            
ATOM     93  O22 ACD     1      14.770  30.870  14.490  1.00  0.00            
ATOM     94  H45 ACD     1      14.350  30.150  14.970  1.00  0.00            
ATOM     95  O23 ACD     1      18.560  34.070  13.360  1.00  0.00            
ATOM     96  C28 ACD     1      19.850  33.890  12.710  1.00  0.00            
ATOM     97  H46 ACD     1      19.730  33.690  11.640  1.00  0.00            
ATOM     98  C29 ACD     1      20.680  32.810  13.380  1.00  0.00            
ATOM     99  H47 ACD     1      20.730  32.910  14.470  1.00  0.00            
ATOM    100  O24 ACD     1      22.050  32.840  12.860  1.00  0.00            
ATOM    101  C30 ACD     1      20.090  31.420  13.220  1.00  0.00            
ATOM    102  H48 ACD     1      20.570  30.690  13.890  1.00  0.00            
ATOM    103  H49 ACD     1      19.070  31.370  13.610  1.00  0.00            
ATOM    104  O25 ACD     1      20.190  30.920  11.840  1.00  0.00            
ATOM    105  H50 ACD     1      21.110  30.910  11.570  1.00  0.00            
ATOM    106  C31 ACD     1      20.530  35.260  12.850  1.00  0.00            
ATOM    107  H51 ACD     1      20.530  35.480  13.920  1.00  0.00            
ATOM    108  O26 ACD     1      19.810  36.310  12.120  1.00  0.00            
ATOM    109  H52 ACD     1      18.870  36.110  12.200  1.00  0.00            
ATOM    110  C32 ACD     1      21.980  35.180  12.380  1.00  0.00            
ATOM    111  H53 ACD     1      22.030  35.070  11.280  1.00  0.00            
ATOM    112  O27 ACD     1      22.700  36.300  12.760  1.00  0.00            
ATOM    113  H54 ACD     1      22.100  37.040  12.680  1.00  0.00            
ATOM    114  C33 ACD     1      22.690  34.040  13.090  1.00  0.00            
ATOM    115  H55 ACD     1      23.680  33.900  12.640  1.00  0.00            
ATOM    116  O28 ACD     1      22.800  34.150  14.490  1.00  0.00            
ATOM    117  C34 ACD     1      24.060  33.800  15.050  1.00  0.00            
ATOM    118  H56 ACD     1      24.620  33.180  14.340  1.00  0.00            
ATOM    119  C35 ACD     1      24.870  35.110  15.290  1.00  0.00            
ATOM    120  H57 ACD     1      24.270  35.850  15.840  1.00  0.00            
ATOM    121  O29 ACD     1      25.130  35.720  13.930  1.00  0.00            
ATOM    122  H58 ACD     1      24.280  35.940  13.530  1.00  0.00            
ATOM    123  C36 ACD     1      26.230  34.740  15.990  1.00  0.00            
ATOM    124  H59 ACD     1      26.800  33.970  15.470  1.00  0.00            
ATOM    125  O30 ACD     1      27.080  35.830  16.260  1.00  0.00            
ATOM    126  H60 ACD     1      26.670  36.380  16.950  1.00  0.00            
ATOM    127  O1  GL4     2      21.470  32.030  18.830  1.00  0.00            
ATOM    128  C1  GL4     2      20.540  31.830  18.050  1.00  0.00            
ATOM    129  C2  GL4     2      20.030  32.960  17.290  1.00  0.00            
ATOM    130  C3  GL4     2      20.550  34.180  17.230  1.00  0.00            
ATOM    131  C4  GL4     2      19.990  35.250  16.440  1.00  0.00            
ATOM    132  C5  GL4     2      20.200  36.590  16.680  1.00  0.00            
ATOM    133  C6  GL4     2      19.500  37.730  16.080  1.00  0.00            
ATOM    134  C7  GL4     2      18.690  37.610  14.910  1.00  0.00            
ATOM    135  C8  GL4     2      18.110  38.780  14.400  1.00  0.00            
ATOM    136  C9  GL4     2      18.540  40.020  14.850  1.00  0.00            
ATOM    137  C10 GL4     2      19.390  40.190  15.870  1.00  0.00            
ATOM    138  C11 GL4     2      19.860  39.060  16.560  1.00  0.00            
ATOM    139  O2  GL4     2      19.570  41.440  16.110  1.00  0.00            
ATOM    140  C12 GL4     2      18.830  42.170  15.120  1.00  0.00            
ATOM    141  O3  GL4     2      18.090  41.210  14.380  1.00  0.00            
ATOM    142  N1  GL4     2      20.000  30.620  17.810  1.00  0.00            
ATOM    143  C13 GL4     2      19.280  30.260  16.600  1.00  0.00            
ATOM    144  C14 GL4     2      19.760  28.900  16.000  1.00  0.00            
ATOM    145  C15 GL4     2      20.140  27.720  16.990  1.00  0.00            
ATOM    146  C16 GL4     2      20.860  28.270  18.270  1.00  0.00            
ATOM    147  C17 GL4     2      20.220  29.580  18.850  1.00  0.00            
ATOM    148  H1  GL4     2      19.070  32.760  16.820  1.00  0.00            
ATOM    149  H2  GL4     2      21.380  34.510  17.860  1.00  0.00            
ATOM    150  H3  GL4     2      19.160  35.050  15.760  1.00  0.00            
ATOM    151  H4  GL4     2      20.860  36.900  17.490  1.00  0.00            
ATOM    152  H5  GL4     2      18.430  36.670  14.440  1.00  0.00            
ATOM    153  H6  GL4     2      17.440  38.730  13.550  1.00  0.00            
ATOM    154  H7  GL4     2      20.610  39.220  17.330  1.00  0.00            
ATOM    155  H8  GL4     2      19.400  42.620  14.300  1.00  0.00            
ATOM    156  H9  GL4     2      18.200  42.930  15.580  1.00  0.00            
ATOM    157  H10 GL4     2      19.430  31.060  15.870  1.00  0.00            
ATOM    158  H11 GL4     2      18.210  30.190  16.820  1.00  0.00            
ATOM    159  H12 GL4     2      20.710  29.010  15.470  1.00  0.00            
ATOM    160  H13 GL4     2      19.040  28.630  15.220  1.00  0.00            
ATOM    161  H14 GL4     2      20.750  27.030  16.380  1.00  0.00            
ATOM    162  H15 GL4     2      19.310  27.180  17.450  1.00  0.00            
ATOM    163  H16 GL4     2      21.860  28.620  17.980  1.00  0.00            
ATOM    164  H17 GL4     2      20.920  27.470  19.020  1.00  0.00            
ATOM    165  H18 GL4     2      19.280  29.290  19.340  1.00  0.00            
ATOM    166  H19 GL4     2      20.910  29.870  19.650  1.00  0.00            
TER
ENDMDL
MODEL        1
ATOM      1  H1  ACD     1      20.260  32.710  25.990  1.00  0.00            
ATOM      2  O1  ACD     1      19.980  33.040  25.130  1.00  0.00            
ATOM      3  C1  ACD     1      20.990  33.720  24.420  1.00  0.00            
ATOM      4  H2  ACD     1      21.630  34.270  25.130  1.00  0.00            
ATOM      5  H3  ACD     1      20.520  34.320  23.630  1.00  0.00            
ATOM      6  C2  ACD     1      21.880  32.760  23.740  1.00  0.00            
ATOM      7  H4  ACD     1      22.610  33.340  23.180  1.00  0.00            
ATOM      8  O2  ACD     1      22.460  31.840  24.630  1.00  0.00            
ATOM      9  C3  ACD     1      23.170  30.740  24.120  1.00  0.00            
ATOM     10  H5  ACD     1      23.460  30.160  25.010  1.00  0.00            
ATOM     11  O3  ACD     1      24.260  31.250  23.320  1.00  0.00            
ATOM     12  C4  ACD     1      25.500  31.190  23.990  1.00  0.00            
ATOM     13  H6  ACD     1      25.390  30.990  25.060  1.00  0.00            
ATOM     14  C5  ACD     1      26.230  30.030  23.420  1.00  0.00            
ATOM     15  H7  ACD     1      26.360  30.180  22.340  1.00  0.00            
ATOM     16  O4  ACD     1      25.530  28.850  23.730  1.00  0.00            
ATOM     17  H8  ACD     1      26.060  28.110  23.420  1.00  0.00            
ATOM     18  C6  ACD     1      27.640  30.040  24.120  1.00  0.00            
ATOM     19  H9  ACD     1      27.520  29.980  25.210  1.00  0.00            
ATOM     20  O5  ACD     1      28.540  29.030  23.580  1.00  0.00            
ATOM     21  H10 ACD     1      28.590  29.270  22.650  1.00  0.00            
ATOM     22  C7  ACD     1      28.350  31.350  23.710  1.00  0.00            
ATOM     23  H11 ACD     1      29.240  31.400  24.350  1.00  0.00            
ATOM     24  O6  ACD     1      27.600  32.410  24.090  1.00  0.00            
ATOM     25  C8  ACD     1      26.250  32.490  23.580  1.00  0.00            
ATOM     26  H12 ACD     1      26.150  32.530  22.490  1.00  0.00            
ATOM     27  C9  ACD     1      25.580  33.700  24.170  1.00  0.00            
ATOM     28  H13 ACD     1      26.000  34.580  23.670  1.00  0.00            
ATOM     29  H14 ACD     1      24.490  33.740  24.020  1.00  0.00            
ATOM     30  O7  ACD     1      25.770  33.760  25.550  1.00  0.00            
ATOM     31  H15 ACD     1      26.720  33.730  25.740  1.00  0.00            
ATOM     32  O8  ACD     1      28.750  31.340  22.380  1.00  0.00            
ATOM     33  C10 ACD     1      29.880  32.120  21.920  1.00  0.00            
ATOM     34  H16 ACD     1      30.570  32.210  22.780  1.00  0.00            
ATOM     35  C11 ACD     1      30.530  31.300  20.760  1.00  0.00            
ATOM     36  H17 ACD     1      29.750  30.740  20.220  1.00  0.00            
ATOM     37  O9  ACD     1      31.290  30.190  21.280  1.00  0.00            
ATOM     38  H18 ACD     1      32.140  30.580  21.500  1.00  0.00            
ATOM     39  C12 ACD     1      31.260  32.160  19.690  1.00  0.00            
ATOM     40  H19 ACD     1      32.120  32.690  20.130  1.00  0.00            
ATOM     41  O10 ACD     1      31.670  31.350  18.660  1.00  0.00            
ATOM     42  H20 ACD     1      30.890  30.870  18.370  1.00  0.00            
ATOM     43  C13 ACD     1      30.400  33.300  19.220  1.00  0.00            
ATOM     44  H21 ACD     1      31.050  33.900  18.580  1.00  0.00            
ATOM     45  O11 ACD     1      30.190  34.060  20.360  1.00  0.00            
ATOM     46  C14 ACD     1      29.380  33.510  21.480  1.00  0.00            
ATOM     47  H22 ACD     1      28.370  33.450  21.050  1.00  0.00            
ATOM     48  C15 ACD     1      29.340  34.560  22.540  1.00  0.00            
ATOM     49  H23 ACD     1      28.730  35.390  22.160  1.00  0.00            
ATOM     50  H24 ACD     1      28.840  34.200  23.450  1.00  0.00            
ATOM     51  O12 ACD     1      30.630  34.990  22.780  1.00  0.00            
ATOM     52  H25 ACD     1      31.040  35.230  21.940  1.00  0.00            
ATOM     53  O13 ACD     1      29.190  32.820  18.560  1.00  0.00            
ATOM     54  C16 ACD     1      29.160  32.560  17.140  1.00  0.00            
ATOM     55  H26 ACD     1      30.190  32.520  16.760  1.00  0.00            
ATOM     56  C17 ACD     1      28.500  31.230  16.940  1.00  0.00            
ATOM     57  H27 ACD     1      27.650  31.150  17.630  1.00  0.00            
ATOM     58  O14 ACD     1      29.460  30.270  17.290  1.00  0.00            
ATOM     59  H28 ACD     1      29.100  29.380  17.150  1.00  0.00            
ATOM     60  C18 ACD     1      28.010  31.040  15.510  1.00  0.00            
ATOM     61  H29 ACD     1      28.900  30.940  14.860  1.00  0.00            
ATOM     62  O15 ACD     1      27.280  29.880  15.390  1.00  0.00            
ATOM     63  H30 ACD     1      26.380  30.110  15.670  1.00  0.00            
ATOM     64  C19 ACD     1      27.190  32.270  15.100  1.00  0.00            
ATOM     65  H31 ACD     1      26.930  32.300  14.040  1.00  0.00            
ATOM     66  O16 ACD     1      27.990  33.390  15.210  1.00  0.00            
ATOM     67  C20 ACD     1      28.470  33.710  16.430  1.00  0.00            
ATOM     68  H32 ACD     1      27.730  34.170  17.090  1.00  0.00            
ATOM     69  C21 ACD     1      29.470  34.840  16.270  1.00  0.00            
ATOM     70  H33 ACD     1      29.580  35.330  17.240  1.00  0.00            
ATOM     71  H34 ACD     1      30.450  34.450  15.950  1.00  0.00            
ATOM     72  O17 ACD     1      29.120  35.790  15.230  1.00  0.00            
ATOM     73  H35 ACD     1      28.850  35.370  14.410  1.00  0.00            
ATOM     74  O18 ACD     1      26.050  32.400  15.970  1.00  0.00            
ATOM     75  C22 ACD     1      24.840  32.640  15.390  1.00  0.00            
ATOM     76  H36 ACD     1      24.880  32.820  14.310  1.00  0.00            
ATOM     77  C23 ACD     1      23.970  31.410  15.740  1.00  0.00            
ATOM     78  H37 ACD     1      24.040  31.320  16.840  1.00  0.00            
ATOM     79  O19 ACD     1      24.460  30.170  15.090  1.00  0.00            
ATOM     80  H38 ACD     1      24.530  30.370  14.160  1.00  0.00            
ATOM     81  C24 ACD     1      22.450  31.660  15.520  1.00  0.00            
ATOM     82  H39 ACD     1      22.440  31.700  14.420  1.00  0.00            
ATOM     83  O20 ACD     1      21.600  30.600  16.060  1.00  0.00            
ATOM     84  H40 ACD     1      21.860  29.700  15.850  1.00  0.00            
ATOM     85  C25 ACD     1      22.090  33.010  16.110  1.00  0.00            
ATOM     86  H41 ACD     1      21.070  33.240  15.780  1.00  0.00            
ATOM     87  O21 ACD     1      22.910  34.060  15.660  1.00  0.00            
ATOM     88  C26 ACD     1      24.300  33.970  16.020  1.00  0.00            
ATOM     89  H42 ACD     1      24.420  33.990  17.110  1.00  0.00            
ATOM     90  C27 ACD     1      25.020  35.130  15.430  1.00  0.00            
ATOM     91  H43 ACD     1      26.000  34.790  15.070  1.00  0.00            
ATOM     92  H44 ACD     1      24.450  35.520  14.580  1.00  0.00            
ATOM     93  O22 ACD     1      25.240  36.120  16.490  1.00  0.00            
ATOM     94  H45 ACD     1      24.530  36.770  16.500  1.00  0.00            
ATOM     95  O23 ACD     1      22.180  32.980  17.550  1.00  0.00            
ATOM     96  C28 ACD     1      21.030  33.480  18.270  1.00  0.00            
ATOM     97  H46 ACD     1      20.290  34.000  17.630  1.00  0.00            
ATOM     98  C29 ACD     1      21.580  34.560  19.290  1.00  0.00            
ATOM     99  H47 ACD     1      22.520  34.210  19.740  1.00  0.00            
ATOM    100  O24 ACD     1      20.600  34.720  20.300  1.00  0.00            
ATOM    101  C30 ACD     1      21.870  35.860  18.610  1.00  0.00            
ATOM    102  H48 ACD     1      22.060  36.700  19.290  1.00  0.00            
ATOM    103  H49 ACD     1      22.820  35.770  18.060  1.00  0.00            
ATOM    104  O25 ACD     1      20.990  36.420  17.690  1.00  0.00            
ATOM    105  H50 ACD     1      21.080  35.790  16.970  1.00  0.00            
ATOM    106  C31 ACD     1      20.310  32.200  18.830  1.00  0.00            
ATOM    107  H51 ACD     1      20.980  31.490  19.330  1.00  0.00            
ATOM    108  O26 ACD     1      19.730  31.490  17.690  1.00  0.00            
ATOM    109  H52 ACD     1      20.450  31.240  17.100  1.00  0.00            
ATOM    110  C32 ACD     1      19.310  32.640  19.860  1.00  0.00            
ATOM    111  H53 ACD     1      18.560  33.270  19.360  1.00  0.00            
ATOM    112  O27 ACD     1      18.710  31.550  20.590  1.00  0.00            
ATOM    113  H54 ACD     1      19.430  31.010  20.910  1.00  0.00            
ATOM    114  C33 ACD     1      20.030  33.540  20.890  1.00  0.00            
ATOM    115  H55 ACD     1      19.370  33.900  21.680  1.00  0.00            
ATOM    116  O28 ACD     1      21.090  32.930  21.490  1.00  0.00            
ATOM    117  C34 ACD     1      21.110  32.090  22.640  1.00  0.00            
ATOM    118  H56 ACD     1      20.110  31.870  23.030  1.00  0.00            
ATOM    119  C35 ACD     1      21.680  30.700  22.240  1.00  0.00            
ATOM    120  H57 ACD     1      22.500  30.860  21.520  1.00  0.00            
ATOM    121  O29 ACD     1      20.610  29.990  21.540  1.00  0.00            
ATOM    122  H58 ACD     1      21.000  29.150  21.260  1.00  0.00            
ATOM    123  C36 ACD     1      22.210  29.910  23.340  1.00  0.00            
ATOM    124  H59 ACD     1      21.340  29.700  23.980  1.00  0.00            
ATOM    125  O30 ACD     1      22.850  28.730  22.870  1.00  0.00            
ATOM    126  H60 ACD     1      23.770  28.700  23.120  1.00  0.00            
ATOM    127  O1  GL4     2      26.350  36.960  21.500  1.00  0.00            
ATOM    128  C1  GL4     2      25.210  36.640  21.590  1.00  0.00            
ATOM    129  C2  GL4     2      24.760  35.300  21.190  1.00  0.00            
ATOM    130  C3  GL4     2      25.500  34.360  20.490  1.00  0.00            
ATOM    131  C4  GL4     2      24.950  33.010  20.190  1.00  0.00            
ATOM    132  C5  GL4     2      25.730  31.970  19.780  1.00  0.00            
ATOM    133  C6  GL4     2      25.280  30.550  19.620  1.00  0.00            
ATOM    134  C7  GL4     2      26.200  29.470  19.490  1.00  0.00            
ATOM    135  C8  GL4     2      25.760  28.120  19.370  1.00  0.00            
ATOM    136  C9  GL4     2      24.330  27.860  19.290  1.00  0.00            
ATOM    137  C10 GL4     2      23.470  28.900  19.340  1.00  0.00            
ATOM    138  C11 GL4     2      23.860  30.290  19.410  1.00  0.00            
ATOM    139  O2  GL4     2      22.210  28.520  19.300  1.00  0.00            
ATOM    140  C12 GL4     2      22.230  27.070  19.240  1.00  0.00            
ATOM    141  O3  GL4     2      23.650  26.670  19.260  1.00  0.00            
ATOM    142  N1  GL4     2      24.160  37.470  22.200  1.00  0.00            
ATOM    143  C13 GL4     2      24.490  38.860  22.660  1.00  0.00            
ATOM    144  C14 GL4     2      23.590  39.880  21.810  1.00  0.00            
ATOM    145  C15 GL4     2      22.070  39.590  21.930  1.00  0.00            
ATOM    146  C16 GL4     2      21.760  38.250  22.580  1.00  0.00            
ATOM    147  C17 GL4     2      22.750  37.110  22.140  1.00  0.00            
ATOM    148  H1  GL4     2      23.820  34.940  21.590  1.00  0.00            
ATOM    149  H2  GL4     2      26.490  34.660  20.150  1.00  0.00            
ATOM    150  H3  GL4     2      23.960  32.730  20.530  1.00  0.00            
ATOM    151  H4  GL4     2      26.770  32.270  19.650  1.00  0.00            
ATOM    152  H5  GL4     2      27.260  29.670  19.580  1.00  0.00            
ATOM    153  H6  GL4     2      26.460  27.290  19.390  1.00  0.00            
ATOM    154  H7  GL4     2      23.130  31.090  19.370  1.00  0.00            
ATOM    155  H8  GL4     2      21.720  26.690  18.350  1.00  0.00            
ATOM    156  H9  GL4     2      21.640  26.690  20.090  1.00  0.00            
ATOM    157  H10 GL4     2      25.560  39.030  22.560  1.00  0.00            
ATOM    158  H11 GL4     2      24.240  38.950  23.730  1.00  0.00            
ATOM    159  H12 GL4     2      23.960  39.940  20.780  1.00  0.00            
ATOM    160  H13 GL4     2      23.770  40.880  22.210  1.00  0.00            
ATOM    161  H14 GL4     2      21.630  39.530  20.930  1.00  0.00            
ATOM    162  H15 GL4     2      21.580  40.380  22.500  1.00  0.00            
ATOM    163  H16 GL4     2      20.750  37.920  22.310  1.00  0.00            
ATOM    164  H17 GL4     2      21.880  38.280  23.670  1.00  0.00            
ATOM    165  H18 GL4     2      22.560  36.200  22.710  1.00  0.00            
ATOM    166  H19 GL4     2      22.530  36.790  21.120  1.00  0.00            
TER
ENDMDL
MODEL        1
ATOM      1  H1  ACD     1      10.010  25.020  20.860  1.00  0.00            
ATOM      2  O1  ACD     1      10.180  24.530  21.670  1.00  0.00            
ATOM      3  C1  ACD     1      11.390  24.960  22.370  1.00  0.00            
ATOM      4  H2  ACD     1      12.180  24.430  21.810  1.00  0.00            
ATOM      5  H3  ACD     1      11.510  24.580  23.390  1.00  0.00            
ATOM      6  C2  ACD     1      11.560  26.480  22.270  1.00  0.00            
ATOM      7  H4  ACD     1      11.470  26.870  21.250  1.00  0.00            
ATOM      8  O2  ACD     1      10.430  27.060  22.910  1.00  0.00            
ATOM      9  C3  ACD     1      10.490  28.450  23.060  1.00  0.00            
ATOM     10  H5  ACD     1       9.530  28.830  23.440  1.00  0.00            
ATOM     11  O3  ACD     1      10.740  29.000  21.760  1.00  0.00            
ATOM     12  C4  ACD     1      10.070  30.140  21.250  1.00  0.00            
ATOM     13  H6  ACD     1       9.500  30.580  22.070  1.00  0.00            
ATOM     14  C5  ACD     1      11.050  31.190  20.870  1.00  0.00            
ATOM     15  H7  ACD     1      11.640  30.670  20.100  1.00  0.00            
ATOM     16  O4  ACD     1      11.910  31.540  21.990  1.00  0.00            
ATOM     17  H8  ACD     1      12.040  30.780  22.570  1.00  0.00            
ATOM     18  C6  ACD     1      10.360  32.380  20.320  1.00  0.00            
ATOM     19  H9  ACD     1       9.800  32.870  21.130  1.00  0.00            
ATOM     20  O5  ACD     1      11.450  33.150  19.850  1.00  0.00            
ATOM     21  H10 ACD     1      11.830  32.770  19.050  1.00  0.00            
ATOM     22  C7  ACD     1       9.400  31.910  19.230  1.00  0.00            
ATOM     23  H11 ACD     1       8.810  32.810  19.020  1.00  0.00            
ATOM     24  O6  ACD     1       8.470  30.960  19.610  1.00  0.00            
ATOM     25  C8  ACD     1       9.060  29.800  20.130  1.00  0.00            
ATOM     26  H12 ACD     1       9.650  29.340  19.330  1.00  0.00            
ATOM     27  C9  ACD     1       7.890  28.800  20.550  1.00  0.00            
ATOM     28  H13 ACD     1       8.310  27.880  20.960  1.00  0.00            
ATOM     29  H14 ACD     1       7.300  29.180  21.390  1.00  0.00            
ATOM     30  O7  ACD     1       7.130  28.440  19.440  1.00  0.00            
ATOM     31  H15 ACD     1       6.810  29.260  19.060  1.00  0.00            
ATOM     32  O8  ACD     1      10.220  31.440  18.100  1.00  0.00            
ATOM     33  C10 ACD     1       9.820  31.740  16.800  1.00  0.00            
ATOM     34  H16 ACD     1       8.790  32.110  16.760  1.00  0.00            
ATOM     35  C11 ACD     1      10.770  32.860  16.320  1.00  0.00            
ATOM     36  H17 ACD     1      11.780  32.440  16.380  1.00  0.00            
ATOM     37  O9  ACD     1      10.540  34.070  17.010  1.00  0.00            
ATOM     38  H18 ACD     1      11.410  34.470  17.120  1.00  0.00            
ATOM     39  C12 ACD     1      10.510  33.060  14.790  1.00  0.00            
ATOM     40  H19 ACD     1       9.470  33.370  14.660  1.00  0.00            
ATOM     41  O10 ACD     1      11.320  34.090  14.310  1.00  0.00            
ATOM     42  H20 ACD     1      12.240  33.820  14.250  1.00  0.00            
ATOM     43  C13 ACD     1      10.620  31.790  14.010  1.00  0.00            
ATOM     44  H21 ACD     1      10.210  31.880  13.000  1.00  0.00            
ATOM     45  O11 ACD     1       9.890  30.810  14.610  1.00  0.00            
ATOM     46  C14 ACD     1       9.980  30.460  15.940  1.00  0.00            
ATOM     47  H22 ACD     1      10.990  30.080  16.150  1.00  0.00            
ATOM     48  C15 ACD     1       8.960  29.370  16.200  1.00  0.00            
ATOM     49  H23 ACD     1       9.260  28.560  15.520  1.00  0.00            
ATOM     50  H24 ACD     1       9.110  29.090  17.250  1.00  0.00            
ATOM     51  O12 ACD     1       7.650  29.790  15.820  1.00  0.00            
ATOM     52  H25 ACD     1       7.550  29.670  14.870  1.00  0.00            
ATOM     53  O13 ACD     1      11.970  31.370  13.940  1.00  0.00            
ATOM     54  C16 ACD     1      12.500  30.550  12.840  1.00  0.00            
ATOM     55  H26 ACD     1      12.200  30.860  11.830  1.00  0.00            
ATOM     56  C17 ACD     1      14.030  30.850  12.860  1.00  0.00            
ATOM     57  H27 ACD     1      14.520  30.820  13.840  1.00  0.00            
ATOM     58  O14 ACD     1      14.210  32.140  12.200  1.00  0.00            
ATOM     59  H28 ACD     1      13.990  32.800  12.850  1.00  0.00            
ATOM     60  C18 ACD     1      14.780  29.720  12.150  1.00  0.00            
ATOM     61  H29 ACD     1      14.630  29.780  11.070  1.00  0.00            
ATOM     62  O15 ACD     1      16.150  29.890  12.380  1.00  0.00            
ATOM     63  H30 ACD     1      16.290  29.710  13.310  1.00  0.00            
ATOM     64  C19 ACD     1      14.310  28.400  12.830  1.00  0.00            
ATOM     65  H31 ACD     1      14.840  27.540  12.410  1.00  0.00            
ATOM     66  O16 ACD     1      13.030  28.130  12.470  1.00  0.00            
ATOM     67  C20 ACD     1      12.080  29.050  13.050  1.00  0.00            
ATOM     68  H32 ACD     1      11.960  28.880  14.130  1.00  0.00            
ATOM     69  C21 ACD     1      10.720  28.800  12.430  1.00  0.00            
ATOM     70  H33 ACD     1      10.050  29.670  12.440  1.00  0.00            
ATOM     71  H34 ACD     1      11.000  28.500  11.420  1.00  0.00            
ATOM     72  O17 ACD     1      10.060  27.730  13.070  1.00  0.00            
ATOM     73  H35 ACD     1      10.510  26.970  12.700  1.00  0.00            
ATOM     74  O18 ACD     1      14.450  28.330  14.230  1.00  0.00            
ATOM     75  C22 ACD     1      15.490  27.420  14.690  1.00  0.00            
ATOM     76  H36 ACD     1      16.230  27.170  13.920  1.00  0.00            
ATOM     77  C23 ACD     1      16.430  28.190  15.660  1.00  0.00            
ATOM     78  H37 ACD     1      15.750  28.720  16.340  1.00  0.00            
ATOM     79  O19 ACD     1      17.120  29.270  15.020  1.00  0.00            
ATOM     80  H38 ACD     1      17.870  29.530  15.570  1.00  0.00            
ATOM     81  C24 ACD     1      17.350  27.270  16.440  1.00  0.00            
ATOM     82  H39 ACD     1      18.090  26.850  15.740  1.00  0.00            
ATOM     83  O20 ACD     1      17.970  28.080  17.390  1.00  0.00            
ATOM     84  H40 ACD     1      17.520  27.940  18.220  1.00  0.00            
ATOM     85  C25 ACD     1      16.560  26.150  17.030  1.00  0.00            
ATOM     86  H41 ACD     1      17.310  25.440  17.390  1.00  0.00            
ATOM     87  O21 ACD     1      15.870  25.380  16.070  1.00  0.00            
ATOM     88  C26 ACD     1      14.930  26.150  15.330  1.00  0.00            
ATOM     89  H42 ACD     1      14.190  26.420  16.090  1.00  0.00            
ATOM     90  C27 ACD     1      14.300  25.260  14.320  1.00  0.00            
ATOM     91  H43 ACD     1      13.980  24.340  14.830  1.00  0.00            
ATOM     92  H44 ACD     1      13.470  25.750  13.800  1.00  0.00            
ATOM     93  O22 ACD     1      15.180  24.730  13.360  1.00  0.00            
ATOM     94  H45 ACD     1      14.680  24.020  12.960  1.00  0.00            
ATOM     95  O23 ACD     1      15.630  26.510  18.140  1.00  0.00            
ATOM     96  C28 ACD     1      15.940  25.780  19.330  1.00  0.00            
ATOM     97  H46 ACD     1      16.670  24.970  19.220  1.00  0.00            
ATOM     98  C29 ACD     1      14.560  25.150  19.680  1.00  0.00            
ATOM     99  H47 ACD     1      13.810  25.950  19.650  1.00  0.00            
ATOM    100  O24 ACD     1      14.530  24.800  21.090  1.00  0.00            
ATOM    101  C30 ACD     1      14.080  24.060  18.740  1.00  0.00            
ATOM    102  H48 ACD     1      13.090  23.630  18.940  1.00  0.00            
ATOM    103  H49 ACD     1      14.060  24.540  17.750  1.00  0.00            
ATOM    104  O25 ACD     1      15.130  23.110  18.590  1.00  0.00            
ATOM    105  H50 ACD     1      14.750  22.230  18.670  1.00  0.00            
ATOM    106  C31 ACD     1      16.280  26.900  20.250  1.00  0.00            
ATOM    107  H51 ACD     1      15.490  27.670  20.230  1.00  0.00            
ATOM    108  O26 ACD     1      17.540  27.610  20.000  1.00  0.00            
ATOM    109  H52 ACD     1      17.750  28.090  20.800  1.00  0.00            
ATOM    110  C32 ACD     1      16.200  26.380  21.690  1.00  0.00            
ATOM    111  H53 ACD     1      16.960  25.590  21.780  1.00  0.00            
ATOM    112  O27 ACD     1      16.540  27.530  22.470  1.00  0.00            
ATOM    113  H54 ACD     1      15.780  28.000  22.830  1.00  0.00            
ATOM    114  C33 ACD     1      14.850  25.870  21.970  1.00  0.00            
ATOM    115  H55 ACD     1      14.850  25.440  22.980  1.00  0.00            
ATOM    116  O28 ACD     1      13.890  26.830  21.880  1.00  0.00            
ATOM    117  C34 ACD     1      12.890  26.950  22.850  1.00  0.00            
ATOM    118  H56 ACD     1      13.110  26.370  23.750  1.00  0.00            
ATOM    119  C35 ACD     1      12.930  28.370  23.330  1.00  0.00            
ATOM    120  H57 ACD     1      13.020  28.890  22.370  1.00  0.00            
ATOM    121  O29 ACD     1      14.160  28.690  23.990  1.00  0.00            
ATOM    122  H58 ACD     1      14.210  29.650  24.030  1.00  0.00            
ATOM    123  C36 ACD     1      11.680  28.780  23.960  1.00  0.00            
ATOM    124  H59 ACD     1      11.500  28.110  24.810  1.00  0.00            
ATOM    125  O30 ACD     1      11.690  30.110  24.370  1.00  0.00            
ATOM    126  H60 ACD     1      10.990  30.210  25.020  1.00  0.00            
ATOM    127  O1  GL4     2      10.160  24.770  14.300  1.00  0.00            
ATOM    128  C1  GL4     2      10.000  24.500  15.500  1.00  0.00            
ATOM    129  C2  GL4     2      10.540  25.420  16.530  1.00  0.00            
ATOM    130  C3  GL4     2      11.270  26.570  16.380  1.00  0.00            
ATOM    131  C4  GL4     2      11.940  27.350  17.440  1.00  0.00            
ATOM    132  C5  GL4     2      12.620  28.510  17.120  1.00  0.00            
ATOM    133  C6  GL4     2      13.300  29.520  17.930  1.00  0.00            
ATOM    134  C7  GL4     2      13.610  30.760  17.300  1.00  0.00            
ATOM    135  C8  GL4     2      14.160  31.820  18.080  1.00  0.00            
ATOM    136  C9  GL4     2      14.620  31.520  19.350  1.00  0.00            
ATOM    137  C10 GL4     2      14.430  30.290  19.980  1.00  0.00            
ATOM    138  C11 GL4     2      13.700  29.310  19.300  1.00  0.00            
ATOM    139  O2  GL4     2      14.800  30.300  21.280  1.00  0.00            
ATOM    140  C12 GL4     2      15.360  31.640  21.530  1.00  0.00            
ATOM    141  O3  GL4     2      15.140  32.400  20.280  1.00  0.00            
ATOM    142  N1  GL4     2       9.400  23.250  15.830  1.00  0.00            
ATOM    143  C13 GL4     2       9.240  22.830  17.260  1.00  0.00            
ATOM    144  C14 GL4     2       9.110  21.320  17.480  1.00  0.00            
ATOM    145  C15 GL4     2       8.250  20.670  16.440  1.00  0.00            
ATOM    146  C16 GL4     2       8.630  21.020  14.950  1.00  0.00            
ATOM    147  C17 GL4     2       8.730  22.480  14.720  1.00  0.00            
ATOM    148  H1  GL4     2      10.510  25.100  17.570  1.00  0.00            
ATOM    149  H2  GL4     2      11.590  26.820  15.360  1.00  0.00            
ATOM    150  H3  GL4     2      11.740  27.060  18.460  1.00  0.00            
ATOM    151  H4  GL4     2      12.720  28.780  16.070  1.00  0.00            
ATOM    152  H5  GL4     2      13.190  30.900  16.310  1.00  0.00            
ATOM    153  H6  GL4     2      14.330  32.800  17.640  1.00  0.00            
ATOM    154  H7  GL4     2      13.310  28.420  19.780  1.00  0.00            
ATOM    155  H8  GL4     2      16.380  31.740  21.920  1.00  0.00            
ATOM    156  H9  GL4     2      14.810  32.150  22.330  1.00  0.00            
ATOM    157  H10 GL4     2       8.310  23.340  17.580  1.00  0.00            
ATOM    158  H11 GL4     2      10.060  23.180  17.900  1.00  0.00            
ATOM    159  H12 GL4     2       8.610  21.090  18.420  1.00  0.00            
ATOM    160  H13 GL4     2      10.140  20.930  17.480  1.00  0.00            
ATOM    161  H14 GL4     2       7.190  20.890  16.640  1.00  0.00            
ATOM    162  H15 GL4     2       8.310  19.590  16.620  1.00  0.00            
ATOM    163  H16 GL4     2       7.970  20.530  14.220  1.00  0.00            
ATOM    164  H17 GL4     2       9.690  20.780  14.770  1.00  0.00            
ATOM    165  H18 GL4     2       9.250  22.540  13.760  1.00  0.00            
ATOM    166  H19 GL4     2       7.750  22.960  14.620  1.00  0.00            
TER
ENDMDL
MODEL        1
ATOM      1  H1  ACD     1       7.890  28.940  23.790  1.00  0.00            
ATOM      2  O1  ACD     1       7.450  28.090  23.700  1.00  0.00            
ATOM      3  C1  ACD     1       8.320  27.120  24.220  1.00  0.00            
ATOM      4  H2  ACD     1       8.470  27.420  25.270  1.00  0.00            
ATOM      5  H3  ACD     1       9.280  27.240  23.710  1.00  0.00            
ATOM      6  C2  ACD     1       7.880  25.710  24.130  1.00  0.00            
ATOM      7  H4  ACD     1       8.760  25.170  24.510  1.00  0.00            
ATOM      8  O2  ACD     1       6.910  25.440  25.140  1.00  0.00            
ATOM      9  C3  ACD     1       6.560  24.040  25.260  1.00  0.00            
ATOM     10  H5  ACD     1       5.880  23.840  26.090  1.00  0.00            
ATOM     11  O3  ACD     1       7.760  23.260  25.500  1.00  0.00            
ATOM     12  C4  ACD     1       7.860  22.560  26.670  1.00  0.00            
ATOM     13  H6  ACD     1       7.060  22.950  27.320  1.00  0.00            
ATOM     14  C5  ACD     1       7.700  21.080  26.460  1.00  0.00            
ATOM     15  H7  ACD     1       8.310  20.760  25.600  1.00  0.00            
ATOM     16  O4  ACD     1       6.330  20.770  26.180  1.00  0.00            
ATOM     17  H8  ACD     1       6.010  21.290  25.440  1.00  0.00            
ATOM     18  C6  ACD     1       8.220  20.240  27.600  1.00  0.00            
ATOM     19  H9  ACD     1       7.570  20.330  28.480  1.00  0.00            
ATOM     20  O5  ACD     1       8.320  18.880  27.270  1.00  0.00            
ATOM     21  H10 ACD     1       7.450  18.710  26.900  1.00  0.00            
ATOM     22  C7  ACD     1       9.540  20.650  28.070  1.00  0.00            
ATOM     23  H11 ACD     1       9.800  20.100  28.980  1.00  0.00            
ATOM     24  O6  ACD     1       9.460  21.990  28.370  1.00  0.00            
ATOM     25  C8  ACD     1       9.190  22.880  27.330  1.00  0.00            
ATOM     26  H12 ACD     1       9.970  22.810  26.570  1.00  0.00            
ATOM     27  C9  ACD     1       9.190  24.320  27.810  1.00  0.00            
ATOM     28  H13 ACD     1       8.980  24.970  26.960  1.00  0.00            
ATOM     29  H14 ACD     1       8.390  24.290  28.560  1.00  0.00            
ATOM     30  O7  ACD     1      10.490  24.610  28.450  1.00  0.00            
ATOM     31  H15 ACD     1      10.680  23.920  29.090  1.00  0.00            
ATOM     32  O8  ACD     1      10.560  20.520  27.130  1.00  0.00            
ATOM     33  C10 ACD     1      11.710  19.670  27.450  1.00  0.00            
ATOM     34  H16 ACD     1      11.490  19.090  28.350  1.00  0.00            
ATOM     35  C11 ACD     1      11.770  18.640  26.260  1.00  0.00            
ATOM     36  H17 ACD     1      11.740  19.240  25.330  1.00  0.00            
ATOM     37  O9  ACD     1      10.590  17.790  26.300  1.00  0.00            
ATOM     38  H18 ACD     1       9.800  18.320  26.480  1.00  0.00            
ATOM     39  C12 ACD     1      13.140  17.870  26.200  1.00  0.00            
ATOM     40  H19 ACD     1      13.080  17.180  27.050  1.00  0.00            
ATOM     41  O10 ACD     1      13.320  17.260  24.950  1.00  0.00            
ATOM     42  H20 ACD     1      13.470  17.980  24.330  1.00  0.00            
ATOM     43  C13 ACD     1      14.360  18.720  26.420  1.00  0.00            
ATOM     44  H21 ACD     1      15.180  18.010  26.590  1.00  0.00            
ATOM     45  O11 ACD     1      14.030  19.440  27.670  1.00  0.00            
ATOM     46  C14 ACD     1      13.000  20.440  27.650  1.00  0.00            
ATOM     47  H22 ACD     1      13.230  21.200  26.900  1.00  0.00            
ATOM     48  C15 ACD     1      13.050  21.200  28.960  1.00  0.00            
ATOM     49  H23 ACD     1      12.020  21.550  29.090  1.00  0.00            
ATOM     50  H24 ACD     1      13.200  20.540  29.830  1.00  0.00            
ATOM     51  O12 ACD     1      13.890  22.360  28.840  1.00  0.00            
ATOM     52  H25 ACD     1      13.640  23.090  29.420  1.00  0.00            
ATOM     53  O13 ACD     1      14.670  19.560  25.320  1.00  0.00            
ATOM     54  C16 ACD     1      16.050  19.730  25.000  1.00  0.00            
ATOM     55  H26 ACD     1      16.680  18.970  25.470  1.00  0.00            
ATOM     56  C17 ACD     1      16.020  19.500  23.460  1.00  0.00            
ATOM     57  H27 ACD     1      15.050  19.850  23.110  1.00  0.00            
ATOM     58  O14 ACD     1      15.850  18.100  23.180  1.00  0.00            
ATOM     59  H28 ACD     1      16.630  17.560  23.310  1.00  0.00            
ATOM     60  C18 ACD     1      17.190  20.150  22.700  1.00  0.00            
ATOM     61  H29 ACD     1      18.120  19.660  23.020  1.00  0.00            
ATOM     62  O15 ACD     1      17.030  20.090  21.320  1.00  0.00            
ATOM     63  H30 ACD     1      16.210  20.540  21.120  1.00  0.00            
ATOM     64  C19 ACD     1      17.190  21.640  23.170  1.00  0.00            
ATOM     65  H31 ACD     1      18.000  22.160  22.640  1.00  0.00            
ATOM     66  O16 ACD     1      17.360  21.770  24.610  1.00  0.00            
ATOM     67  C20 ACD     1      16.450  21.130  25.480  1.00  0.00            
ATOM     68  H32 ACD     1      15.520  21.710  25.540  1.00  0.00            
ATOM     69  C21 ACD     1      17.050  21.110  26.840  1.00  0.00            
ATOM     70  H33 ACD     1      17.250  22.160  27.110  1.00  0.00            
ATOM     71  H34 ACD     1      16.340  20.680  27.550  1.00  0.00            
ATOM     72  O17 ACD     1      18.340  20.460  26.850  1.00  0.00            
ATOM     73  H35 ACD     1      18.710  20.690  26.000  1.00  0.00            
ATOM     74  O18 ACD     1      15.870  22.120  22.790  1.00  0.00            
ATOM     75  C22 ACD     1      15.760  23.130  21.880  1.00  0.00            
ATOM     76  H36 ACD     1      16.750  23.350  21.470  1.00  0.00            
ATOM     77  C23 ACD     1      14.910  22.750  20.700  1.00  0.00            
ATOM     78  H37 ACD     1      13.940  22.410  21.100  1.00  0.00            
ATOM     79  O19 ACD     1      15.480  21.660  19.980  1.00  0.00            
ATOM     80  H38 ACD     1      14.830  21.190  19.450  1.00  0.00            
ATOM     81  C24 ACD     1      14.600  24.000  19.830  1.00  0.00            
ATOM     82  H39 ACD     1      15.520  24.300  19.320  1.00  0.00            
ATOM     83  O20 ACD     1      13.740  23.620  18.740  1.00  0.00            
ATOM     84  H40 ACD     1      13.080  23.000  19.060  1.00  0.00            
ATOM     85  C25 ACD     1      13.970  25.140  20.600  1.00  0.00            
ATOM     86  H41 ACD     1      13.740  26.010  19.980  1.00  0.00            
ATOM     87  O21 ACD     1      14.960  25.470  21.620  1.00  0.00            
ATOM     88  C26 ACD     1      15.200  24.390  22.580  1.00  0.00            
ATOM     89  H42 ACD     1      14.200  24.170  22.970  1.00  0.00            
ATOM     90  C27 ACD     1      16.140  24.930  23.660  1.00  0.00            
ATOM     91  H43 ACD     1      15.660  25.850  24.000  1.00  0.00            
ATOM     92  H44 ACD     1      16.030  24.270  24.540  1.00  0.00            
ATOM     93  O22 ACD     1      17.520  25.110  23.260  1.00  0.00            
ATOM     94  H45 ACD     1      17.950  25.670  23.900  1.00  0.00            
ATOM     95  O23 ACD     1      12.740  24.710  21.180  1.00  0.00            
ATOM     96  C28 ACD     1      11.590  25.040  20.430  1.00  0.00            
ATOM     97  H46 ACD     1      11.880  25.250  19.390  1.00  0.00            
ATOM     98  C29 ACD     1      10.950  26.240  20.990  1.00  0.00            
ATOM     99  H47 ACD     1      10.910  26.150  22.090  1.00  0.00            
ATOM    100  O24 ACD     1       9.610  26.520  20.470  1.00  0.00            
ATOM    101  C30 ACD     1      11.840  27.390  20.940  1.00  0.00            
ATOM    102  H48 ACD     1      11.210  28.130  21.460  1.00  0.00            
ATOM    103  H49 ACD     1      12.760  27.390  21.530  1.00  0.00            
ATOM    104  O25 ACD     1      12.010  27.730  19.620  1.00  0.00            
ATOM    105  H50 ACD     1      12.460  28.580  19.570  1.00  0.00            
ATOM    106  C31 ACD     1      10.600  23.870  20.470  1.00  0.00            
ATOM    107  H51 ACD     1      10.530  23.530  21.510  1.00  0.00            
ATOM    108  O26 ACD     1      11.030  22.660  19.770  1.00  0.00            
ATOM    109  H52 ACD     1      10.620  21.910  20.210  1.00  0.00            
ATOM    110  C32 ACD     1       9.210  24.260  19.890  1.00  0.00            
ATOM    111  H53 ACD     1       9.210  24.570  18.830  1.00  0.00            
ATOM    112  O27 ACD     1       8.350  23.130  19.970  1.00  0.00            
ATOM    113  H54 ACD     1       8.880  22.350  19.770  1.00  0.00            
ATOM    114  C33 ACD     1       8.640  25.440  20.650  1.00  0.00            
ATOM    115  H55 ACD     1       7.690  25.760  20.220  1.00  0.00            
ATOM    116  O28 ACD     1       8.670  25.090  21.960  1.00  0.00            
ATOM    117  C34 ACD     1       7.450  25.160  22.750  1.00  0.00            
ATOM    118  H56 ACD     1       6.800  25.910  22.290  1.00  0.00            
ATOM    119  C35 ACD     1       6.740  23.790  22.760  1.00  0.00            
ATOM    120  H57 ACD     1       7.430  23.000  23.070  1.00  0.00            
ATOM    121  O29 ACD     1       6.170  23.420  21.470  1.00  0.00            
ATOM    122  H58 ACD     1       6.930  23.160  20.950  1.00  0.00            
ATOM    123  C36 ACD     1       5.790  23.660  23.970  1.00  0.00            
ATOM    124  H59 ACD     1       4.980  24.350  23.710  1.00  0.00            
ATOM    125  O30 ACD     1       5.330  22.400  24.050  1.00  0.00            
ATOM    126  H60 ACD     1       4.840  22.310  23.230  1.00  0.00            
ATOM    127  O1  GL4     2      13.500  27.480  26.060  1.00  0.00            
ATOM    128  C1  GL4     2      14.200  26.630  26.590  1.00  0.00            
ATOM    129  C2  GL4     2      13.750  25.220  26.420  1.00  0.00            
ATOM    130  C3  GL4     2      12.810  24.780  25.540  1.00  0.00            
ATOM    131  C4  GL4     2      12.490  23.370  25.260  1.00  0.00            
ATOM    132  C5  GL4     2      11.480  22.970  24.420  1.00  0.00            
ATOM    133  C6  GL4     2      11.270  21.550  23.970  1.00  0.00            
ATOM    134  C7  GL4     2       9.930  21.170  23.730  1.00  0.00            
ATOM    135  C8  GL4     2       9.700  19.980  23.020  1.00  0.00            
ATOM    136  C9  GL4     2      10.750  19.220  22.550  1.00  0.00            
ATOM    137  C10 GL4     2      12.030  19.620  22.810  1.00  0.00            
ATOM    138  C11 GL4     2      12.290  20.770  23.550  1.00  0.00            
ATOM    139  O2  GL4     2      12.910  18.600  22.450  1.00  0.00            
ATOM    140  C12 GL4     2      12.040  17.570  21.800  1.00  0.00            
ATOM    141  O3  GL4     2      10.670  18.020  22.000  1.00  0.00            
ATOM    142  N1  GL4     2      15.380  26.890  27.260  1.00  0.00            
ATOM    143  C13 GL4     2      15.910  28.240  27.560  1.00  0.00            
ATOM    144  C14 GL4     2      15.880  28.450  29.050  1.00  0.00            
ATOM    145  C15 GL4     2      16.670  27.300  29.740  1.00  0.00            
ATOM    146  C16 GL4     2      16.480  25.880  29.200  1.00  0.00            
ATOM    147  C17 GL4     2      16.370  25.860  27.670  1.00  0.00            
ATOM    148  H1  GL4     2      14.180  24.430  27.030  1.00  0.00            
ATOM    149  H2  GL4     2      12.370  25.560  24.920  1.00  0.00            
ATOM    150  H3  GL4     2      13.290  22.670  25.510  1.00  0.00            
ATOM    151  H4  GL4     2      10.750  23.710  24.090  1.00  0.00            
ATOM    152  H5  GL4     2       9.070  21.800  23.920  1.00  0.00            
ATOM    153  H6  GL4     2       8.680  19.610  22.930  1.00  0.00            
ATOM    154  H7  GL4     2      13.310  21.130  23.700  1.00  0.00            
ATOM    155  H8  GL4     2      12.250  16.570  22.190  1.00  0.00            
ATOM    156  H9  GL4     2      12.210  17.520  20.720  1.00  0.00            
ATOM    157  H10 GL4     2      15.290  29.010  27.080  1.00  0.00            
ATOM    158  H11 GL4     2      16.940  28.190  27.190  1.00  0.00            
ATOM    159  H12 GL4     2      14.840  28.510  29.370  1.00  0.00            
ATOM    160  H13 GL4     2      16.420  29.380  29.260  1.00  0.00            
ATOM    161  H14 GL4     2      16.600  27.310  30.840  1.00  0.00            
ATOM    162  H15 GL4     2      17.730  27.530  29.560  1.00  0.00            
ATOM    163  H16 GL4     2      15.620  25.390  29.680  1.00  0.00            
ATOM    164  H17 GL4     2      17.290  25.220  29.540  1.00  0.00            
ATOM    165  H18 GL4     2      17.410  26.100  27.410  1.00  0.00            
ATOM    166  H19 GL4     2      16.200  24.870  27.250  1.00  0.00            
TER
ENDMDL
MODEL        1
ATOM      1  H1  ACD     1      24.530  31.520  19.490  1.00  0.00            
ATOM      2  O1  ACD     1      25.060  31.250  20.250  1.00  0.00            
ATOM      3  C1  ACD     1      26.280  30.620  19.780  1.00  0.00            
ATOM      4  H2  ACD     1      26.160  30.350  18.720  1.00  0.00            
ATOM      5  H3  ACD     1      26.360  29.760  20.450  1.00  0.00            
ATOM      6  C2  ACD     1      27.430  31.510  20.080  1.00  0.00            
ATOM      7  H4  ACD     1      27.230  32.540  19.770  1.00  0.00            
ATOM      8  O2  ACD     1      27.470  31.590  21.490  1.00  0.00            
ATOM      9  C3  ACD     1      28.370  32.540  22.070  1.00  0.00            
ATOM     10  H5  ACD     1      28.240  32.610  23.160  1.00  0.00            
ATOM     11  O3  ACD     1      28.040  33.860  21.570  1.00  0.00            
ATOM     12  C4  ACD     1      27.530  34.790  22.570  1.00  0.00            
ATOM     13  H6  ACD     1      27.340  34.270  23.520  1.00  0.00            
ATOM     14  C5  ACD     1      28.550  35.810  22.820  1.00  0.00            
ATOM     15  H7  ACD     1      29.050  35.960  21.850  1.00  0.00            
ATOM     16  O4  ACD     1      29.630  35.330  23.700  1.00  0.00            
ATOM     17  H8  ACD     1      30.220  36.050  23.970  1.00  0.00            
ATOM     18  C6  ACD     1      27.950  37.100  23.330  1.00  0.00            
ATOM     19  H9  ACD     1      27.580  36.980  24.350  1.00  0.00            
ATOM     20  O5  ACD     1      28.880  38.170  23.340  1.00  0.00            
ATOM     21  H10 ACD     1      29.170  38.280  22.430  1.00  0.00            
ATOM     22  C7  ACD     1      26.750  37.480  22.400  1.00  0.00            
ATOM     23  H11 ACD     1      26.270  38.390  22.770  1.00  0.00            
ATOM     24  O6  ACD     1      25.800  36.560  22.540  1.00  0.00            
ATOM     25  C8  ACD     1      26.190  35.320  21.990  1.00  0.00            
ATOM     26  H12 ACD     1      26.350  35.460  20.920  1.00  0.00            
ATOM     27  C9  ACD     1      25.040  34.290  22.120  1.00  0.00            
ATOM     28  H13 ACD     1      25.500  33.290  22.100  1.00  0.00            
ATOM     29  H14 ACD     1      24.590  34.390  23.120  1.00  0.00            
ATOM     30  O7  ACD     1      24.150  34.360  21.110  1.00  0.00            
ATOM     31  H15 ACD     1      23.670  33.540  20.950  1.00  0.00            
ATOM     32  O8  ACD     1      27.250  37.640  21.000  1.00  0.00            
ATOM     33  C10 ACD     1      27.520  38.940  20.570  1.00  0.00            
ATOM     34  H16 ACD     1      27.540  39.700  21.360  1.00  0.00            
ATOM     35  C11 ACD     1      28.840  38.740  19.810  1.00  0.00            
ATOM     36  H17 ACD     1      28.670  37.860  19.170  1.00  0.00            
ATOM     37  O9  ACD     1      29.940  38.480  20.740  1.00  0.00            
ATOM     38  H18 ACD     1      30.790  38.370  20.300  1.00  0.00            
ATOM     39  C12 ACD     1      29.120  39.940  18.850  1.00  0.00            
ATOM     40  H19 ACD     1      29.420  40.770  19.500  1.00  0.00            
ATOM     41  O10 ACD     1      30.210  39.750  17.940  1.00  0.00            
ATOM     42  H20 ACD     1      30.940  39.500  18.510  1.00  0.00            
ATOM     43  C13 ACD     1      27.880  40.290  17.970  1.00  0.00            
ATOM     44  H21 ACD     1      28.170  41.180  17.410  1.00  0.00            
ATOM     45  O11 ACD     1      26.730  40.490  18.840  1.00  0.00            
ATOM     46  C14 ACD     1      26.370  39.410  19.670  1.00  0.00            
ATOM     47  H22 ACD     1      26.070  38.600  19.000  1.00  0.00            
ATOM     48  C15 ACD     1      25.180  39.890  20.440  1.00  0.00            
ATOM     49  H23 ACD     1      25.130  39.310  21.370  1.00  0.00            
ATOM     50  H24 ACD     1      25.420  40.910  20.750  1.00  0.00            
ATOM     51  O12 ACD     1      23.860  39.890  19.890  1.00  0.00            
ATOM     52  H25 ACD     1      23.620  39.010  19.600  1.00  0.00            
ATOM     53  O13 ACD     1      27.620  39.240  17.130  1.00  0.00            
ATOM     54  C16 ACD     1      27.350  39.650  15.760  1.00  0.00            
ATOM     55  H26 ACD     1      26.980  40.680  15.750  1.00  0.00            
ATOM     56  C17 ACD     1      28.630  39.270  15.060  1.00  0.00            
ATOM     57  H27 ACD     1      29.020  38.400  15.600  1.00  0.00            
ATOM     58  O14 ACD     1      29.570  40.260  15.330  1.00  0.00            
ATOM     59  H28 ACD     1      29.780  40.010  16.240  1.00  0.00            
ATOM     60  C18 ACD     1      28.440  39.100  13.560  1.00  0.00            
ATOM     61  H29 ACD     1      28.110  40.100  13.230  1.00  0.00            
ATOM     62  O15 ACD     1      29.560  38.570  12.860  1.00  0.00            
ATOM     63  H30 ACD     1      29.500  37.640  13.080  1.00  0.00            
ATOM     64  C19 ACD     1      27.250  38.130  13.330  1.00  0.00            
ATOM     65  H31 ACD     1      27.030  38.140  12.250  1.00  0.00            
ATOM     66  O16 ACD     1      26.070  38.670  13.930  1.00  0.00            
ATOM     67  C20 ACD     1      26.170  38.740  15.420  1.00  0.00            
ATOM     68  H32 ACD     1      26.270  37.760  15.910  1.00  0.00            
ATOM     69  C21 ACD     1      24.900  39.440  15.840  1.00  0.00            
ATOM     70  H33 ACD     1      24.970  39.650  16.920  1.00  0.00            
ATOM     71  H34 ACD     1      24.840  40.410  15.330  1.00  0.00            
ATOM     72  O17 ACD     1      23.700  38.700  15.550  1.00  0.00            
ATOM     73  H35 ACD     1      23.610  38.670  14.590  1.00  0.00            
ATOM     74  O18 ACD     1      27.460  36.780  13.830  1.00  0.00            
ATOM     75  C22 ACD     1      27.160  35.640  12.950  1.00  0.00            
ATOM     76  H36 ACD     1      26.920  36.050  11.960  1.00  0.00            
ATOM     77  C23 ACD     1      28.450  34.860  12.810  1.00  0.00            
ATOM     78  H37 ACD     1      28.790  34.660  13.830  1.00  0.00            
ATOM     79  O19 ACD     1      29.440  35.590  12.030  1.00  0.00            
ATOM     80  H38 ACD     1      30.310  35.280  12.280  1.00  0.00            
ATOM     81  C24 ACD     1      28.170  33.560  12.120  1.00  0.00            
ATOM     82  H39 ACD     1      27.700  33.720  11.140  1.00  0.00            
ATOM     83  O20 ACD     1      29.380  32.840  12.000  1.00  0.00            
ATOM     84  H40 ACD     1      29.600  32.640  12.910  1.00  0.00            
ATOM     85  C25 ACD     1      27.120  32.780  13.000  1.00  0.00            
ATOM     86  H41 ACD     1      26.900  31.820  12.530  1.00  0.00            
ATOM     87  O21 ACD     1      25.930  33.470  12.950  1.00  0.00            
ATOM     88  C26 ACD     1      25.950  34.850  13.450  1.00  0.00            
ATOM     89  H42 ACD     1      25.930  34.850  14.550  1.00  0.00            
ATOM     90  C27 ACD     1      24.690  35.470  13.000  1.00  0.00            
ATOM     91  H43 ACD     1      24.670  36.550  13.180  1.00  0.00            
ATOM     92  H44 ACD     1      24.520  35.250  11.940  1.00  0.00            
ATOM     93  O22 ACD     1      23.530  34.940  13.630  1.00  0.00            
ATOM     94  H45 ACD     1      23.510  35.330  14.510  1.00  0.00            
ATOM     95  O23 ACD     1      27.470  32.690  14.380  1.00  0.00            
ATOM     96  C28 ACD     1      28.270  31.610  14.870  1.00  0.00            
ATOM     97  H46 ACD     1      28.610  30.950  14.060  1.00  0.00            
ATOM     98  C29 ACD     1      27.400  30.770  15.800  1.00  0.00            
ATOM     99  H47 ACD     1      26.850  31.450  16.460  1.00  0.00            
ATOM    100  O24 ACD     1      28.140  29.840  16.630  1.00  0.00            
ATOM    101  C30 ACD     1      26.440  29.940  14.980  1.00  0.00            
ATOM    102  H48 ACD     1      25.860  30.670  14.400  1.00  0.00            
ATOM    103  H49 ACD     1      26.970  29.220  14.340  1.00  0.00            
ATOM    104  O25 ACD     1      25.480  29.380  15.810  1.00  0.00            
ATOM    105  H50 ACD     1      25.890  28.960  16.570  1.00  0.00            
ATOM    106  C31 ACD     1      29.540  32.160  15.450  1.00  0.00            
ATOM    107  H51 ACD     1      29.320  32.960  16.180  1.00  0.00            
ATOM    108  O26 ACD     1      30.440  32.650  14.400  1.00  0.00            
ATOM    109  H52 ACD     1      31.190  33.080  14.820  1.00  0.00            
ATOM    110  C32 ACD     1      30.180  31.060  16.290  1.00  0.00            
ATOM    111  H53 ACD     1      30.430  30.270  15.570  1.00  0.00            
ATOM    112  O27 ACD     1      31.310  31.570  16.930  1.00  0.00            
ATOM    113  H54 ACD     1      31.980  31.610  16.240  1.00  0.00            
ATOM    114  C33 ACD     1      29.210  30.450  17.290  1.00  0.00            
ATOM    115  H55 ACD     1      29.820  29.680  17.770  1.00  0.00            
ATOM    116  O28 ACD     1      28.670  31.490  18.180  1.00  0.00            
ATOM    117  C34 ACD     1      28.740  31.150  19.520  1.00  0.00            
ATOM    118  H56 ACD     1      28.820  30.080  19.770  1.00  0.00            
ATOM    119  C35 ACD     1      29.840  32.010  20.080  1.00  0.00            
ATOM    120  H57 ACD     1      29.620  32.970  19.600  1.00  0.00            
ATOM    121  O29 ACD     1      31.110  31.620  19.560  1.00  0.00            
ATOM    122  H58 ACD     1      31.050  31.720  18.610  1.00  0.00            
ATOM    123  C36 ACD     1      29.790  32.150  21.650  1.00  0.00            
ATOM    124  H59 ACD     1      30.080  31.150  21.990  1.00  0.00            
ATOM    125  O30 ACD     1      30.640  33.140  22.160  1.00  0.00            
ATOM    126  H60 ACD     1      30.080  33.920  22.280  1.00  0.00            
ATOM    127  O1  GL4     2      23.360  32.630  18.660  1.00  0.00            
ATOM    128  C1  GL4     2      23.670  32.530  17.490  1.00  0.00            
ATOM    129  C2  GL4     2      24.940  33.260  17.090  1.00  0.00            
ATOM    130  C3  GL4     2      25.690  34.040  17.890  1.00  0.00            
ATOM    131  C4  GL4     2      26.990  34.500  17.420  1.00  0.00            
ATOM    132  C5  GL4     2      28.020  34.740  18.270  1.00  0.00            
ATOM    133  C6  GL4     2      29.380  35.280  17.960  1.00  0.00            
ATOM    134  C7  GL4     2      30.420  35.430  18.950  1.00  0.00            
ATOM    135  C8  GL4     2      31.690  35.930  18.640  1.00  0.00            
ATOM    136  C9  GL4     2      31.860  36.550  17.400  1.00  0.00            
ATOM    137  C10 GL4     2      30.910  36.480  16.480  1.00  0.00            
ATOM    138  C11 GL4     2      29.630  35.920  16.740  1.00  0.00            
ATOM    139  O2  GL4     2      31.330  37.220  15.370  1.00  0.00            
ATOM    140  C12 GL4     2      32.470  38.040  15.770  1.00  0.00            
ATOM    141  O3  GL4     2      32.850  37.310  16.980  1.00  0.00            
ATOM    142  N1  GL4     2      22.870  31.860  16.550  1.00  0.00            
ATOM    143  C13 GL4     2      22.920  32.170  15.080  1.00  0.00            
ATOM    144  C14 GL4     2      22.170  31.220  14.090  1.00  0.00            
ATOM    145  C15 GL4     2      20.800  30.730  14.620  1.00  0.00            
ATOM    146  C16 GL4     2      21.030  30.210  16.060  1.00  0.00            
ATOM    147  C17 GL4     2      21.600  31.300  17.030  1.00  0.00            
ATOM    148  H1  GL4     2      25.290  33.080  16.070  1.00  0.00            
ATOM    149  H2  GL4     2      25.410  34.250  18.920  1.00  0.00            
ATOM    150  H3  GL4     2      27.160  34.700  16.370  1.00  0.00            
ATOM    151  H4  GL4     2      27.830  34.530  19.320  1.00  0.00            
ATOM    152  H5  GL4     2      30.160  35.000  19.920  1.00  0.00            
ATOM    153  H6  GL4     2      32.410  36.200  19.410  1.00  0.00            
ATOM    154  H7  GL4     2      28.980  35.890  15.870  1.00  0.00            
ATOM    155  H8  GL4     2      32.070  39.040  15.950  1.00  0.00            
ATOM    156  H9  GL4     2      33.250  37.910  15.000  1.00  0.00            
ATOM    157  H10 GL4     2      23.930  32.310  14.660  1.00  0.00            
ATOM    158  H11 GL4     2      22.460  33.170  15.100  1.00  0.00            
ATOM    159  H12 GL4     2      22.740  30.300  13.890  1.00  0.00            
ATOM    160  H13 GL4     2      21.990  31.760  13.150  1.00  0.00            
ATOM    161  H14 GL4     2      20.400  29.940  13.970  1.00  0.00            
ATOM    162  H15 GL4     2      20.060  31.550  14.580  1.00  0.00            
ATOM    163  H16 GL4     2      21.880  29.520  15.960  1.00  0.00            
ATOM    164  H17 GL4     2      20.170  29.660  16.460  1.00  0.00            
ATOM    165  H18 GL4     2      20.860  32.100  17.170  1.00  0.00            
ATOM    166  H19 GL4     2      21.790  30.810  17.990  1.00  0.00            
TER
ENDMDL
MODEL        1
ATOM      1  H1  ACD     1      11.440  29.080  16.700  1.00  0.00            
ATOM      2  O1  ACD     1      12.390  29.120  16.840  1.00  0.00            
ATOM      3  C1  ACD     1      12.930  27.880  16.610  1.00  0.00            
ATOM      4  H2  ACD     1      14.020  27.940  16.560  1.00  0.00            
ATOM      5  H3  ACD     1      12.540  27.430  15.690  1.00  0.00            
ATOM      6  C2  ACD     1      12.590  26.820  17.750  1.00  0.00            
ATOM      7  H4  ACD     1      12.890  27.200  18.740  1.00  0.00            
ATOM      8  O2  ACD     1      11.160  26.650  17.670  1.00  0.00            
ATOM      9  C3  ACD     1      10.680  25.700  18.610  1.00  0.00            
ATOM     10  H5  ACD     1       9.580  25.700  18.570  1.00  0.00            
ATOM     11  O3  ACD     1      11.100  26.120  19.950  1.00  0.00            
ATOM     12  C4  ACD     1      10.190  26.540  20.900  1.00  0.00            
ATOM     13  H6  ACD     1       9.200  26.190  20.580  1.00  0.00            
ATOM     14  C5  ACD     1      10.580  25.970  22.210  1.00  0.00            
ATOM     15  H7  ACD     1      11.620  25.980  22.560  1.00  0.00            
ATOM     16  O4  ACD     1      10.460  24.570  22.090  1.00  0.00            
ATOM     17  H8  ACD     1       9.940  24.210  22.810  1.00  0.00            
ATOM     18  C6  ACD     1       9.780  26.640  23.350  1.00  0.00            
ATOM     19  H9  ACD     1       8.690  26.510  23.290  1.00  0.00            
ATOM     20  O5  ACD     1      10.270  26.210  24.590  1.00  0.00            
ATOM     21  H10 ACD     1      11.140  26.550  24.830  1.00  0.00            
ATOM     22  C7  ACD     1       9.920  28.190  23.270  1.00  0.00            
ATOM     23  H11 ACD     1       9.370  28.630  24.110  1.00  0.00            
ATOM     24  O6  ACD     1       9.410  28.660  22.050  1.00  0.00            
ATOM     25  C8  ACD     1      10.060  28.020  20.870  1.00  0.00            
ATOM     26  H12 ACD     1      11.120  28.310  20.750  1.00  0.00            
ATOM     27  C9  ACD     1       9.430  28.630  19.640  1.00  0.00            
ATOM     28  H13 ACD     1       9.420  29.730  19.700  1.00  0.00            
ATOM     29  H14 ACD     1      10.040  28.550  18.730  1.00  0.00            
ATOM     30  O7  ACD     1       8.140  28.120  19.420  1.00  0.00            
ATOM     31  H15 ACD     1       7.700  28.620  18.720  1.00  0.00            
ATOM     32  O8  ACD     1      11.310  28.430  23.420  1.00  0.00            
ATOM     33  C10 ACD     1      11.770  29.070  24.630  1.00  0.00            
ATOM     34  H16 ACD     1      10.960  29.090  25.370  1.00  0.00            
ATOM     35  C11 ACD     1      12.920  28.250  25.300  1.00  0.00            
ATOM     36  H17 ACD     1      13.680  28.030  24.540  1.00  0.00            
ATOM     37  O9  ACD     1      12.500  26.930  25.670  1.00  0.00            
ATOM     38  H18 ACD     1      13.200  26.300  25.890  1.00  0.00            
ATOM     39  C12 ACD     1      13.660  28.980  26.430  1.00  0.00            
ATOM     40  H19 ACD     1      13.010  29.070  27.310  1.00  0.00            
ATOM     41  O10 ACD     1      14.820  28.270  26.720  1.00  0.00            
ATOM     42  H20 ACD     1      15.540  28.560  26.160  1.00  0.00            
ATOM     43  C13 ACD     1      13.990  30.350  25.850  1.00  0.00            
ATOM     44  H21 ACD     1      14.500  31.020  26.560  1.00  0.00            
ATOM     45  O11 ACD     1      12.850  31.120  25.470  1.00  0.00            
ATOM     46  C14 ACD     1      12.120  30.500  24.400  1.00  0.00            
ATOM     47  H22 ACD     1      12.660  30.490  23.440  1.00  0.00            
ATOM     48  C15 ACD     1      10.820  31.340  24.190  1.00  0.00            
ATOM     49  H23 ACD     1      10.990  32.430  24.110  1.00  0.00            
ATOM     50  H24 ACD     1      10.430  30.980  23.230  1.00  0.00            
ATOM     51  O12 ACD     1       9.880  31.280  25.230  1.00  0.00            
ATOM     52  H25 ACD     1       8.990  31.490  24.930  1.00  0.00            
ATOM     53  O13 ACD     1      14.890  30.220  24.740  1.00  0.00            
ATOM     54  C16 ACD     1      15.940  31.170  24.640  1.00  0.00            
ATOM     55  H26 ACD     1      15.870  31.980  25.370  1.00  0.00            
ATOM     56  C17 ACD     1      17.260  30.360  24.870  1.00  0.00            
ATOM     57  H27 ACD     1      17.270  29.520  24.170  1.00  0.00            
ATOM     58  O14 ACD     1      17.390  29.840  26.230  1.00  0.00            
ATOM     59  H28 ACD     1      17.540  30.380  27.020  1.00  0.00            
ATOM     60  C18 ACD     1      18.510  31.170  24.470  1.00  0.00            
ATOM     61  H29 ACD     1      18.660  32.030  25.140  1.00  0.00            
ATOM     62  O15 ACD     1      19.690  30.370  24.670  1.00  0.00            
ATOM     63  H30 ACD     1      19.640  29.670  24.000  1.00  0.00            
ATOM     64  C19 ACD     1      18.400  31.660  23.060  1.00  0.00            
ATOM     65  H31 ACD     1      19.270  32.260  22.790  1.00  0.00            
ATOM     66  O16 ACD     1      17.210  32.420  22.960  1.00  0.00            
ATOM     67  C20 ACD     1      15.970  31.780  23.240  1.00  0.00            
ATOM     68  H32 ACD     1      15.860  31.020  22.470  1.00  0.00            
ATOM     69  C21 ACD     1      14.850  32.840  23.010  1.00  0.00            
ATOM     70  H33 ACD     1      13.910  32.410  23.390  1.00  0.00            
ATOM     71  H34 ACD     1      15.130  33.710  23.620  1.00  0.00            
ATOM     72  O17 ACD     1      14.780  33.110  21.550  1.00  0.00            
ATOM     73  H35 ACD     1      15.730  33.060  21.380  1.00  0.00            
ATOM     74  O18 ACD     1      18.170  30.560  22.110  1.00  0.00            
ATOM     75  C22 ACD     1      19.220  30.000  21.380  1.00  0.00            
ATOM     76  H36 ACD     1      20.190  30.410  21.680  1.00  0.00            
ATOM     77  C23 ACD     1      19.460  28.530  21.610  1.00  0.00            
ATOM     78  H37 ACD     1      18.420  28.180  21.610  1.00  0.00            
ATOM     79  O19 ACD     1      20.130  28.290  22.880  1.00  0.00            
ATOM     80  H38 ACD     1      19.990  27.420  23.260  1.00  0.00            
ATOM     81  C24 ACD     1      20.170  27.770  20.490  1.00  0.00            
ATOM     82  H39 ACD     1      21.200  28.140  20.510  1.00  0.00            
ATOM     83  O20 ACD     1      20.120  26.340  20.790  1.00  0.00            
ATOM     84  H40 ACD     1      20.970  26.030  21.110  1.00  0.00            
ATOM     85  C25 ACD     1      19.610  28.130  19.140  1.00  0.00            
ATOM     86  H41 ACD     1      20.210  27.690  18.330  1.00  0.00            
ATOM     87  O21 ACD     1      19.770  29.530  19.130  1.00  0.00            
ATOM     88  C26 ACD     1      18.870  30.330  19.970  1.00  0.00            
ATOM     89  H42 ACD     1      17.800  30.110  19.840  1.00  0.00            
ATOM     90  C27 ACD     1      19.080  31.780  19.610  1.00  0.00            
ATOM     91  H43 ACD     1      18.470  32.390  20.290  1.00  0.00            
ATOM     92  H44 ACD     1      20.130  32.030  19.820  1.00  0.00            
ATOM     93  O22 ACD     1      18.620  32.130  18.320  1.00  0.00            
ATOM     94  H45 ACD     1      19.050  31.570  17.660  1.00  0.00            
ATOM     95  O23 ACD     1      18.220  27.770  19.040  1.00  0.00            
ATOM     96  C28 ACD     1      17.930  26.810  17.950  1.00  0.00            
ATOM     97  H46 ACD     1      18.820  26.590  17.350  1.00  0.00            
ATOM     98  C29 ACD     1      16.800  27.360  16.980  1.00  0.00            
ATOM     99  H47 ACD     1      16.070  27.810  17.680  1.00  0.00            
ATOM    100  O24 ACD     1      16.240  26.320  16.170  1.00  0.00            
ATOM    101  C30 ACD     1      17.370  28.400  15.930  1.00  0.00            
ATOM    102  H48 ACD     1      16.620  28.520  15.140  1.00  0.00            
ATOM    103  H49 ACD     1      17.580  29.370  16.400  1.00  0.00            
ATOM    104  O25 ACD     1      18.710  28.020  15.450  1.00  0.00            
ATOM    105  H50 ACD     1      18.610  27.200  14.950  1.00  0.00            
ATOM    106  C31 ACD     1      17.440  25.530  18.720  1.00  0.00            
ATOM    107  H51 ACD     1      16.720  25.750  19.520  1.00  0.00            
ATOM    108  O26 ACD     1      18.550  24.850  19.410  1.00  0.00            
ATOM    109  H52 ACD     1      18.900  25.540  19.970  1.00  0.00            
ATOM    110  C32 ACD     1      16.710  24.560  17.750  1.00  0.00            
ATOM    111  H53 ACD     1      17.420  24.210  16.990  1.00  0.00            
ATOM    112  O27 ACD     1      16.150  23.500  18.520  1.00  0.00            
ATOM    113  H54 ACD     1      16.830  22.830  18.540  1.00  0.00            
ATOM    114  C33 ACD     1      15.610  25.240  16.960  1.00  0.00            
ATOM    115  H55 ACD     1      15.110  24.540  16.290  1.00  0.00            
ATOM    116  O28 ACD     1      14.670  25.790  17.890  1.00  0.00            
ATOM    117  C34 ACD     1      13.330  25.520  17.510  1.00  0.00            
ATOM    118  H56 ACD     1      13.190  25.220  16.470  1.00  0.00            
ATOM    119  C35 ACD     1      12.800  24.380  18.390  1.00  0.00            
ATOM    120  H57 ACD     1      13.120  24.620  19.420  1.00  0.00            
ATOM    121  O29 ACD     1      13.510  23.170  17.980  1.00  0.00            
ATOM    122  H58 ACD     1      14.460  23.340  18.020  1.00  0.00            
ATOM    123  C36 ACD     1      11.260  24.310  18.390  1.00  0.00            
ATOM    124  H59 ACD     1      10.860  23.900  17.460  1.00  0.00            
ATOM    125  O30 ACD     1      10.740  23.560  19.460  1.00  0.00            
ATOM    126  H60 ACD     1      10.780  24.090  20.260  1.00  0.00            
ATOM    127  O1  GL4     2      12.430  31.200  20.350  1.00  0.00            
ATOM    128  C1  GL4     2      13.430  30.920  19.740  1.00  0.00            
ATOM    129  C2  GL4     2      14.250  29.700  19.970  1.00  0.00            
ATOM    130  C3  GL4     2      14.150  28.880  21.050  1.00  0.00            
ATOM    131  C4  GL4     2      14.940  27.700  21.230  1.00  0.00            
ATOM    132  C5  GL4     2      14.650  26.720  22.120  1.00  0.00            
ATOM    133  C6  GL4     2      15.240  25.380  22.310  1.00  0.00            
ATOM    134  C7  GL4     2      16.630  25.220  22.200  1.00  0.00            
ATOM    135  C8  GL4     2      17.200  24.010  22.600  1.00  0.00            
ATOM    136  C9  GL4     2      16.420  22.940  23.090  1.00  0.00            
ATOM    137  C10 GL4     2      15.050  23.080  23.210  1.00  0.00            
ATOM    138  C11 GL4     2      14.470  24.340  22.900  1.00  0.00            
ATOM    139  O2  GL4     2      14.500  22.000  23.750  1.00  0.00            
ATOM    140  C12 GL4     2      15.570  21.100  24.020  1.00  0.00            
ATOM    141  O3  GL4     2      16.820  21.760  23.570  1.00  0.00            
ATOM    142  N1  GL4     2      13.860  31.710  18.620  1.00  0.00            
ATOM    143  C13 GL4     2      15.300  31.910  18.430  1.00  0.00            
ATOM    144  C14 GL4     2      15.590  31.800  16.880  1.00  0.00            
ATOM    145  C15 GL4     2      14.880  33.000  16.180  1.00  0.00            
ATOM    146  C16 GL4     2      13.350  33.070  16.480  1.00  0.00            
ATOM    147  C17 GL4     2      13.000  32.750  17.940  1.00  0.00            
ATOM    148  H1  GL4     2      14.980  29.520  19.180  1.00  0.00            
ATOM    149  H2  GL4     2      13.430  29.120  21.840  1.00  0.00            
ATOM    150  H3  GL4     2      15.770  27.500  20.550  1.00  0.00            
ATOM    151  H4  GL4     2      13.770  26.880  22.750  1.00  0.00            
ATOM    152  H5  GL4     2      17.270  26.070  21.950  1.00  0.00            
ATOM    153  H6  GL4     2      18.280  23.920  22.620  1.00  0.00            
ATOM    154  H7  GL4     2      13.400  24.460  23.080  1.00  0.00            
ATOM    155  H8  GL4     2      15.490  20.150  23.480  1.00  0.00            
ATOM    156  H9  GL4     2      15.560  20.910  25.100  1.00  0.00            
ATOM    157  H10 GL4     2      15.910  31.210  19.010  1.00  0.00            
ATOM    158  H11 GL4     2      15.610  32.880  18.840  1.00  0.00            
ATOM    159  H12 GL4     2      15.180  30.850  16.520  1.00  0.00            
ATOM    160  H13 GL4     2      16.660  31.690  16.680  1.00  0.00            
ATOM    161  H14 GL4     2      15.170  33.140  15.130  1.00  0.00            
ATOM    162  H15 GL4     2      15.190  33.890  16.730  1.00  0.00            
ATOM    163  H16 GL4     2      12.860  32.310  15.860  1.00  0.00            
ATOM    164  H17 GL4     2      13.110  34.120  16.270  1.00  0.00            
ATOM    165  H18 GL4     2      12.920  33.670  18.530  1.00  0.00            
ATOM    166  H19 GL4     2      12.000  32.310  17.980  1.00  0.00            
TER
ENDMDL
MODEL        1
ATOM      1  H1  ACD     1      20.660  30.980  21.630  1.00  0.00            
ATOM      2  O1  ACD     1      20.060  30.470  21.070  1.00  0.00            
ATOM      3  C1  ACD     1      19.520  31.250  20.020  1.00  0.00            
ATOM      4  H2  ACD     1      19.110  32.110  20.560  1.00  0.00            
ATOM      5  H3  ACD     1      18.730  30.620  19.580  1.00  0.00            
ATOM      6  C2  ACD     1      20.530  31.780  18.990  1.00  0.00            
ATOM      7  H4  ACD     1      20.100  32.470  18.260  1.00  0.00            
ATOM      8  O2  ACD     1      21.670  32.450  19.760  1.00  0.00            
ATOM      9  C3  ACD     1      22.730  32.910  18.940  1.00  0.00            
ATOM     10  H5  ACD     1      23.310  33.430  19.700  1.00  0.00            
ATOM     11  O3  ACD     1      22.100  33.770  18.010  1.00  0.00            
ATOM     12  C4  ACD     1      22.560  35.160  17.850  1.00  0.00            
ATOM     13  H6  ACD     1      23.510  35.340  18.360  1.00  0.00            
ATOM     14  C5  ACD     1      22.670  35.290  16.340  1.00  0.00            
ATOM     15  H7  ACD     1      21.780  34.820  15.890  1.00  0.00            
ATOM     16  O4  ACD     1      23.860  34.560  15.950  1.00  0.00            
ATOM     17  H8  ACD     1      23.840  33.770  16.490  1.00  0.00            
ATOM     18  C6  ACD     1      22.710  36.710  15.840  1.00  0.00            
ATOM     19  H9  ACD     1      23.580  37.170  16.320  1.00  0.00            
ATOM     20  O5  ACD     1      22.760  36.840  14.450  1.00  0.00            
ATOM     21  H10 ACD     1      23.700  36.660  14.370  1.00  0.00            
ATOM     22  C7  ACD     1      21.520  37.420  16.410  1.00  0.00            
ATOM     23  H11 ACD     1      21.580  38.490  16.220  1.00  0.00            
ATOM     24  O6  ACD     1      21.560  37.290  17.820  1.00  0.00            
ATOM     25  C8  ACD     1      21.440  36.000  18.410  1.00  0.00            
ATOM     26  H12 ACD     1      20.530  35.570  17.970  1.00  0.00            
ATOM     27  C9  ACD     1      21.320  35.900  19.960  1.00  0.00            
ATOM     28  H13 ACD     1      20.440  36.500  20.220  1.00  0.00            
ATOM     29  H14 ACD     1      21.090  34.880  20.310  1.00  0.00            
ATOM     30  O7  ACD     1      22.520  36.400  20.550  1.00  0.00            
ATOM     31  H15 ACD     1      22.350  36.580  21.480  1.00  0.00            
ATOM     32  O8  ACD     1      20.370  36.700  15.960  1.00  0.00            
ATOM     33  C10 ACD     1      19.340  37.530  15.530  1.00  0.00            
ATOM     34  H16 ACD     1      19.710  38.550  15.390  1.00  0.00            
ATOM     35  C11 ACD     1      19.050  37.050  14.100  1.00  0.00            
ATOM     36  H17 ACD     1      18.760  35.990  14.080  1.00  0.00            
ATOM     37  O9  ACD     1      20.210  37.360  13.420  1.00  0.00            
ATOM     38  H18 ACD     1      20.870  36.850  13.890  1.00  0.00            
ATOM     39  C12 ACD     1      17.830  37.830  13.490  1.00  0.00            
ATOM     40  H19 ACD     1      18.070  38.880  13.310  1.00  0.00            
ATOM     41  O10 ACD     1      17.360  37.180  12.320  1.00  0.00            
ATOM     42  H20 ACD     1      18.040  37.060  11.660  1.00  0.00            
ATOM     43  C13 ACD     1      16.660  37.740  14.500  1.00  0.00            
ATOM     44  H21 ACD     1      15.740  38.140  14.070  1.00  0.00            
ATOM     45  O11 ACD     1      17.010  38.270  15.740  1.00  0.00            
ATOM     46  C14 ACD     1      18.130  37.600  16.430  1.00  0.00            
ATOM     47  H22 ACD     1      17.750  36.630  16.760  1.00  0.00            
ATOM     48  C15 ACD     1      18.410  38.380  17.660  1.00  0.00            
ATOM     49  H23 ACD     1      19.130  37.820  18.270  1.00  0.00            
ATOM     50  H24 ACD     1      18.930  39.340  17.520  1.00  0.00            
ATOM     51  O12 ACD     1      17.240  38.550  18.470  1.00  0.00            
ATOM     52  H25 ACD     1      17.640  38.820  19.300  1.00  0.00            
ATOM     53  O13 ACD     1      16.310  36.320  14.720  1.00  0.00            
ATOM     54  C16 ACD     1      14.890  35.990  14.600  1.00  0.00            
ATOM     55  H26 ACD     1      14.260  36.880  14.630  1.00  0.00            
ATOM     56  C17 ACD     1      14.690  35.310  13.270  1.00  0.00            
ATOM     57  H27 ACD     1      15.470  34.540  13.210  1.00  0.00            
ATOM     58  O14 ACD     1      14.930  36.240  12.190  1.00  0.00            
ATOM     59  H28 ACD     1      15.690  36.720  12.540  1.00  0.00            
ATOM     60  C18 ACD     1      13.340  34.660  13.150  1.00  0.00            
ATOM     61  H29 ACD     1      12.580  35.450  13.130  1.00  0.00            
ATOM     62  O15 ACD     1      13.330  33.930  11.900  1.00  0.00            
ATOM     63  H30 ACD     1      14.130  33.400  11.890  1.00  0.00            
ATOM     64  C19 ACD     1      13.000  33.700  14.280  1.00  0.00            
ATOM     65  H31 ACD     1      11.990  33.300  14.140  1.00  0.00            
ATOM     66  O16 ACD     1      13.280  34.400  15.470  1.00  0.00            
ATOM     67  C20 ACD     1      14.550  34.980  15.710  1.00  0.00            
ATOM     68  H32 ACD     1      15.310  34.190  15.700  1.00  0.00            
ATOM     69  C21 ACD     1      14.610  35.590  17.080  1.00  0.00            
ATOM     70  H33 ACD     1      14.390  34.790  17.810  1.00  0.00            
ATOM     71  H34 ACD     1      15.630  35.850  17.370  1.00  0.00            
ATOM     72  O17 ACD     1      13.560  36.540  17.190  1.00  0.00            
ATOM     73  H35 ACD     1      12.690  36.170  17.000  1.00  0.00            
ATOM     74  O18 ACD     1      13.960  32.640  14.200  1.00  0.00            
ATOM     75  C22 ACD     1      13.640  31.360  14.610  1.00  0.00            
ATOM     76  H36 ACD     1      12.610  31.140  14.310  1.00  0.00            
ATOM     77  C23 ACD     1      14.580  30.600  13.680  1.00  0.00            
ATOM     78  H37 ACD     1      15.580  31.020  13.820  1.00  0.00            
ATOM     79  O19 ACD     1      14.010  30.650  12.310  1.00  0.00            
ATOM     80  H38 ACD     1      14.590  31.220  11.800  1.00  0.00            
ATOM     81  C24 ACD     1      14.690  29.140  13.990  1.00  0.00            
ATOM     82  H39 ACD     1      13.700  28.680  13.880  1.00  0.00            
ATOM     83  O20 ACD     1      15.640  28.530  13.120  1.00  0.00            
ATOM     84  H40 ACD     1      15.500  29.010  12.300  1.00  0.00            
ATOM     85  C25 ACD     1      15.110  28.940  15.430  1.00  0.00            
ATOM     86  H41 ACD     1      15.170  27.880  15.700  1.00  0.00            
ATOM     87  O21 ACD     1      14.180  29.620  16.230  1.00  0.00            
ATOM     88  C26 ACD     1      14.010  31.060  16.060  1.00  0.00            
ATOM     89  H42 ACD     1      14.950  31.550  16.330  1.00  0.00            
ATOM     90  C27 ACD     1      13.050  31.510  17.080  1.00  0.00            
ATOM     91  H43 ACD     1      13.160  30.960  18.020  1.00  0.00            
ATOM     92  H44 ACD     1      13.220  32.590  17.220  1.00  0.00            
ATOM     93  O22 ACD     1      11.730  31.240  16.660  1.00  0.00            
ATOM     94  H45 ACD     1      11.170  31.520  17.390  1.00  0.00            
ATOM     95  O23 ACD     1      16.300  29.530  15.650  1.00  0.00            
ATOM     96  C28 ACD     1      17.300  28.630  16.220  1.00  0.00            
ATOM     97  H46 ACD     1      16.980  27.580  16.150  1.00  0.00            
ATOM     98  C29 ACD     1      17.650  29.050  17.660  1.00  0.00            
ATOM     99  H47 ACD     1      17.800  30.130  17.700  1.00  0.00            
ATOM    100  O24 ACD     1      18.900  28.410  18.030  1.00  0.00            
ATOM    101  C30 ACD     1      16.540  28.730  18.660  1.00  0.00            
ATOM    102  H48 ACD     1      16.920  28.730  19.690  1.00  0.00            
ATOM    103  H49 ACD     1      15.790  29.530  18.620  1.00  0.00            
ATOM    104  O25 ACD     1      16.000  27.410  18.450  1.00  0.00            
ATOM    105  H50 ACD     1      15.800  27.020  19.300  1.00  0.00            
ATOM    106  C31 ACD     1      18.550  28.960  15.260  1.00  0.00            
ATOM    107  H51 ACD     1      18.670  30.050  15.310  1.00  0.00            
ATOM    108  O26 ACD     1      18.190  28.430  13.970  1.00  0.00            
ATOM    109  H52 ACD     1      17.350  28.770  13.650  1.00  0.00            
ATOM    110  C32 ACD     1      19.720  28.270  15.810  1.00  0.00            
ATOM    111  H53 ACD     1      19.580  27.190  15.890  1.00  0.00            
ATOM    112  O27 ACD     1      20.910  28.480  15.030  1.00  0.00            
ATOM    113  H54 ACD     1      21.380  29.170  15.510  1.00  0.00            
ATOM    114  C33 ACD     1      19.980  28.740  17.230  1.00  0.00            
ATOM    115  H55 ACD     1      20.880  28.290  17.660  1.00  0.00            
ATOM    116  O28 ACD     1      20.240  30.160  17.260  1.00  0.00            
ATOM    117  C34 ACD     1      21.150  30.630  18.230  1.00  0.00            
ATOM    118  H56 ACD     1      21.550  29.850  18.890  1.00  0.00            
ATOM    119  C35 ACD     1      22.400  31.050  17.380  1.00  0.00            
ATOM    120  H57 ACD     1      22.020  31.790  16.660  1.00  0.00            
ATOM    121  O29 ACD     1      22.930  29.950  16.650  1.00  0.00            
ATOM    122  H58 ACD     1      23.100  29.290  17.330  1.00  0.00            
ATOM    123  C36 ACD     1      23.470  31.720  18.330  1.00  0.00            
ATOM    124  H59 ACD     1      23.680  31.040  19.160  1.00  0.00            
ATOM    125  O30 ACD     1      24.560  32.290  17.570  1.00  0.00            
ATOM    126  H60 ACD     1      25.080  31.570  17.210  1.00  0.00            
ATOM    127  O1  GL4     2      16.080  32.040  18.600  1.00  0.00            
ATOM    128  C1  GL4     2      16.700  33.060  18.730  1.00  0.00            
ATOM    129  C2  GL4     2      17.750  33.420  17.710  1.00  0.00            
ATOM    130  C3  GL4     2      17.970  32.770  16.540  1.00  0.00            
ATOM    131  C4  GL4     2      19.010  33.190  15.630  1.00  0.00            
ATOM    132  C5  GL4     2      19.120  32.790  14.350  1.00  0.00            
ATOM    133  C6  GL4     2      20.130  33.240  13.310  1.00  0.00            
ATOM    134  C7  GL4     2      19.710  33.690  12.000  1.00  0.00            
ATOM    135  C8  GL4     2      20.550  34.140  11.020  1.00  0.00            
ATOM    136  C9  GL4     2      21.880  34.010  11.280  1.00  0.00            
ATOM    137  C10 GL4     2      22.380  33.630  12.550  1.00  0.00            
ATOM    138  C11 GL4     2      21.560  33.220  13.550  1.00  0.00            
ATOM    139  O2  GL4     2      23.740  33.700  12.570  1.00  0.00            
ATOM    140  C12 GL4     2      24.060  34.030  11.180  1.00  0.00            
ATOM    141  O3  GL4     2      22.910  34.460  10.510  1.00  0.00            
ATOM    142  N1  GL4     2      16.560  33.870  19.900  1.00  0.00            
ATOM    143  C13 GL4     2      17.130  35.250  19.990  1.00  0.00            
ATOM    144  C14 GL4     2      16.860  36.170  21.280  1.00  0.00            
ATOM    145  C15 GL4     2      15.550  35.810  21.860  1.00  0.00            
ATOM    146  C16 GL4     2      15.700  34.330  22.260  1.00  0.00            
ATOM    147  C17 GL4     2      15.780  33.440  21.010  1.00  0.00            
ATOM    148  H1  GL4     2      18.450  34.200  17.970  1.00  0.00            
ATOM    149  H2  GL4     2      17.360  31.930  16.210  1.00  0.00            
ATOM    150  H3  GL4     2      19.660  33.940  16.080  1.00  0.00            
ATOM    151  H4  GL4     2      18.340  32.150  13.960  1.00  0.00            
ATOM    152  H5  GL4     2      18.650  33.700  11.770  1.00  0.00            
ATOM    153  H6  GL4     2      20.230  34.400  10.020  1.00  0.00            
ATOM    154  H7  GL4     2      21.850  33.000  14.570  1.00  0.00            
ATOM    155  H8  GL4     2      24.530  33.140  10.740  1.00  0.00            
ATOM    156  H9  GL4     2      24.830  34.810  11.150  1.00  0.00            
ATOM    157  H10 GL4     2      16.760  35.810  19.130  1.00  0.00            
ATOM    158  H11 GL4     2      18.210  35.110  19.910  1.00  0.00            
ATOM    159  H12 GL4     2      16.840  37.250  21.060  1.00  0.00            
ATOM    160  H13 GL4     2      17.660  36.010  22.010  1.00  0.00            
ATOM    161  H14 GL4     2      14.780  35.880  21.090  1.00  0.00            
ATOM    162  H15 GL4     2      15.290  36.390  22.760  1.00  0.00            
ATOM    163  H16 GL4     2      14.810  34.060  22.840  1.00  0.00            
ATOM    164  H17 GL4     2      16.530  34.170  22.970  1.00  0.00            
ATOM    165  H18 GL4     2      16.120  32.470  21.400  1.00  0.00            
ATOM    166  H19 GL4     2      14.760  33.360  20.620  1.00  0.00            
TER
ENDMDL
MODEL        1
ATOM      1  H1  ACD     1       6.720  24.890  25.760  1.00  0.00            
ATOM      2  O1  ACD     1       6.930  24.340  25.000  1.00  0.00            
ATOM      3  C1  ACD     1       8.150  23.620  25.360  1.00  0.00            
ATOM      4  H2  ACD     1       7.990  23.290  26.390  1.00  0.00            
ATOM      5  H3  ACD     1       9.060  24.220  25.250  1.00  0.00            
ATOM      6  C2  ACD     1       8.350  22.340  24.620  1.00  0.00            
ATOM      7  H4  ACD     1       9.280  21.930  25.030  1.00  0.00            
ATOM      8  O2  ACD     1       7.250  21.480  24.920  1.00  0.00            
ATOM      9  C3  ACD     1       7.360  20.200  24.390  1.00  0.00            
ATOM     10  H5  ACD     1       6.630  19.430  24.650  1.00  0.00            
ATOM     11  O3  ACD     1       8.720  19.670  24.620  1.00  0.00            
ATOM     12  C4  ACD     1       8.910  18.350  25.110  1.00  0.00            
ATOM     13  H6  ACD     1       8.010  17.750  25.280  1.00  0.00            
ATOM     14  C5  ACD     1       9.770  17.650  24.060  1.00  0.00            
ATOM     15  H7  ACD     1      10.550  18.360  23.750  1.00  0.00            
ATOM     16  O4  ACD     1       8.960  17.290  22.890  1.00  0.00            
ATOM     17  H8  ACD     1       9.320  17.550  22.040  1.00  0.00            
ATOM     18  C6  ACD     1      10.510  16.420  24.490  1.00  0.00            
ATOM     19  H9  ACD     1       9.830  15.600  24.770  1.00  0.00            
ATOM     20  O5  ACD     1      11.410  16.010  23.440  1.00  0.00            
ATOM     21  H10 ACD     1      10.840  15.750  22.710  1.00  0.00            
ATOM     22  C7  ACD     1      11.280  16.620  25.780  1.00  0.00            
ATOM     23  H11 ACD     1      11.620  15.630  26.110  1.00  0.00            
ATOM     24  O6  ACD     1      10.350  17.180  26.730  1.00  0.00            
ATOM     25  C8  ACD     1       9.670  18.390  26.390  1.00  0.00            
ATOM     26  H12 ACD     1      10.450  19.160  26.310  1.00  0.00            
ATOM     27  C9  ACD     1       8.720  18.760  27.580  1.00  0.00            
ATOM     28  H13 ACD     1       8.070  19.610  27.330  1.00  0.00            
ATOM     29  H14 ACD     1       8.080  17.920  27.870  1.00  0.00            
ATOM     30  O7  ACD     1       9.440  19.150  28.690  1.00  0.00            
ATOM     31  H15 ACD     1       9.680  18.280  29.040  1.00  0.00            
ATOM     32  O8  ACD     1      12.310  17.590  25.610  1.00  0.00            
ATOM     33  C10 ACD     1      13.530  17.270  26.220  1.00  0.00            
ATOM     34  H16 ACD     1      13.430  16.430  26.920  1.00  0.00            
ATOM     35  C11 ACD     1      14.510  16.860  25.110  1.00  0.00            
ATOM     36  H17 ACD     1      14.440  17.590  24.300  1.00  0.00            
ATOM     37  O9  ACD     1      13.950  15.610  24.610  1.00  0.00            
ATOM     38  H18 ACD     1      13.100  15.810  24.190  1.00  0.00            
ATOM     39  C12 ACD     1      15.940  16.860  25.620  1.00  0.00            
ATOM     40  H19 ACD     1      16.070  16.020  26.310  1.00  0.00            
ATOM     41  O10 ACD     1      16.860  16.860  24.600  1.00  0.00            
ATOM     42  H20 ACD     1      16.950  17.790  24.380  1.00  0.00            
ATOM     43  C13 ACD     1      16.170  18.240  26.370  1.00  0.00            
ATOM     44  H21 ACD     1      17.170  18.240  26.810  1.00  0.00            
ATOM     45  O11 ACD     1      15.280  18.380  27.460  1.00  0.00            
ATOM     46  C14 ACD     1      13.900  18.480  27.030  1.00  0.00            
ATOM     47  H22 ACD     1      13.870  19.350  26.370  1.00  0.00            
ATOM     48  C15 ACD     1      12.940  18.800  28.200  1.00  0.00            
ATOM     49  H23 ACD     1      11.900  18.730  27.880  1.00  0.00            
ATOM     50  H24 ACD     1      13.120  18.040  28.970  1.00  0.00            
ATOM     51  O12 ACD     1      13.080  20.150  28.730  1.00  0.00            
ATOM     52  H25 ACD     1      13.000  20.190  29.690  1.00  0.00            
ATOM     53  O13 ACD     1      16.080  19.370  25.520  1.00  0.00            
ATOM     54  C16 ACD     1      17.040  20.400  25.630  1.00  0.00            
ATOM     55  H26 ACD     1      17.970  20.000  26.060  1.00  0.00            
ATOM     56  C17 ACD     1      17.570  20.650  24.210  1.00  0.00            
ATOM     57  H27 ACD     1      16.600  20.880  23.760  1.00  0.00            
ATOM     58  O14 ACD     1      18.220  19.440  23.790  1.00  0.00            
ATOM     59  H28 ACD     1      18.440  19.550  22.860  1.00  0.00            
ATOM     60  C18 ACD     1      18.460  21.870  24.170  1.00  0.00            
ATOM     61  H29 ACD     1      19.470  21.670  24.550  1.00  0.00            
ATOM     62  O15 ACD     1      18.600  22.300  22.820  1.00  0.00            
ATOM     63  H30 ACD     1      17.880  22.930  22.720  1.00  0.00            
ATOM     64  C19 ACD     1      17.830  23.070  24.850  1.00  0.00            
ATOM     65  H31 ACD     1      18.470  23.960  24.850  1.00  0.00            
ATOM     66  O16 ACD     1      17.460  22.770  26.210  1.00  0.00            
ATOM     67  C20 ACD     1      16.560  21.670  26.340  1.00  0.00            
ATOM     68  H32 ACD     1      15.590  21.920  25.910  1.00  0.00            
ATOM     69  C21 ACD     1      16.440  21.480  27.860  1.00  0.00            
ATOM     70  H33 ACD     1      16.230  22.440  28.350  1.00  0.00            
ATOM     71  H34 ACD     1      15.550  20.870  28.050  1.00  0.00            
ATOM     72  O17 ACD     1      17.580  20.790  28.520  1.00  0.00            
ATOM     73  H35 ACD     1      18.390  21.170  28.160  1.00  0.00            
ATOM     74  O18 ACD     1      16.640  23.490  24.150  1.00  0.00            
ATOM     75  C22 ACD     1      16.500  24.920  23.900  1.00  0.00            
ATOM     76  H36 ACD     1      17.430  25.470  24.100  1.00  0.00            
ATOM     77  C23 ACD     1      16.200  25.080  22.450  1.00  0.00            
ATOM     78  H37 ACD     1      15.540  24.230  22.250  1.00  0.00            
ATOM     79  O19 ACD     1      17.440  24.840  21.660  1.00  0.00            
ATOM     80  H38 ACD     1      17.910  25.670  21.600  1.00  0.00            
ATOM     81  C24 ACD     1      15.470  26.380  22.100  1.00  0.00            
ATOM     82  H39 ACD     1      16.180  27.210  22.230  1.00  0.00            
ATOM     83  O20 ACD     1      14.900  26.340  20.770  1.00  0.00            
ATOM     84  H40 ACD     1      14.650  25.420  20.620  1.00  0.00            
ATOM     85  C25 ACD     1      14.270  26.560  23.050  1.00  0.00            
ATOM     86  H41 ACD     1      13.740  27.480  22.810  1.00  0.00            
ATOM     87  O21 ACD     1      14.850  26.690  24.330  1.00  0.00            
ATOM     88  C26 ACD     1      15.410  25.520  24.920  1.00  0.00            
ATOM     89  H42 ACD     1      14.680  24.720  25.070  1.00  0.00            
ATOM     90  C27 ACD     1      15.950  25.790  26.270  1.00  0.00            
ATOM     91  H43 ACD     1      15.100  25.940  26.960  1.00  0.00            
ATOM     92  H44 ACD     1      16.440  24.860  26.590  1.00  0.00            
ATOM     93  O22 ACD     1      16.920  26.920  26.380  1.00  0.00            
ATOM     94  H45 ACD     1      17.610  26.650  27.000  1.00  0.00            
ATOM     95  O23 ACD     1      13.440  25.440  22.980  1.00  0.00            
ATOM     96  C28 ACD     1      12.190  25.520  22.310  1.00  0.00            
ATOM     97  H46 ACD     1      12.190  26.440  21.720  1.00  0.00            
ATOM     98  C29 ACD     1      11.110  25.600  23.340  1.00  0.00            
ATOM     99  H47 ACD     1      11.230  24.740  24.000  1.00  0.00            
ATOM    100  O24 ACD     1       9.830  25.460  22.600  1.00  0.00            
ATOM    101  C30 ACD     1      11.030  26.940  24.130  1.00  0.00            
ATOM    102  H48 ACD     1      10.170  26.970  24.810  1.00  0.00            
ATOM    103  H49 ACD     1      11.950  27.110  24.710  1.00  0.00            
ATOM    104  O25 ACD     1      10.870  28.110  23.270  1.00  0.00            
ATOM    105  H50 ACD     1      10.070  27.870  22.800  1.00  0.00            
ATOM    106  C31 ACD     1      12.020  24.190  21.530  1.00  0.00            
ATOM    107  H51 ACD     1      12.160  23.290  22.150  1.00  0.00            
ATOM    108  O26 ACD     1      12.980  24.100  20.430  1.00  0.00            
ATOM    109  H52 ACD     1      13.140  23.190  20.160  1.00  0.00            
ATOM    110  C32 ACD     1      10.640  24.030  20.940  1.00  0.00            
ATOM    111  H53 ACD     1      10.560  24.830  20.190  1.00  0.00            
ATOM    112  O27 ACD     1      10.510  22.780  20.330  1.00  0.00            
ATOM    113  H54 ACD     1       9.670  22.370  20.540  1.00  0.00            
ATOM    114  C33 ACD     1       9.630  24.200  21.980  1.00  0.00            
ATOM    115  H55 ACD     1       8.710  24.320  21.400  1.00  0.00            
ATOM    116  O28 ACD     1       9.640  23.110  22.930  1.00  0.00            
ATOM    117  C34 ACD     1       8.410  22.500  23.110  1.00  0.00            
ATOM    118  H56 ACD     1       7.620  23.150  22.720  1.00  0.00            
ATOM    119  C35 ACD     1       8.300  21.230  22.280  1.00  0.00            
ATOM    120  H57 ACD     1       9.120  20.520  22.460  1.00  0.00            
ATOM    121  O29 ACD     1       8.050  21.570  20.920  1.00  0.00            
ATOM    122  H58 ACD     1       7.770  20.830  20.370  1.00  0.00            
ATOM    123  C36 ACD     1       7.150  20.490  22.920  1.00  0.00            
ATOM    124  H59 ACD     1       6.200  20.980  22.670  1.00  0.00            
ATOM    125  O30 ACD     1       6.990  19.190  22.340  1.00  0.00            
ATOM    126  H60 ACD     1       7.610  18.570  22.730  1.00  0.00            
ATOM    127  O1  GL4     2      12.290  24.680  26.430  1.00  0.00            
ATOM    128  C1  GL4     2      11.670  23.670  26.620  1.00  0.00            
ATOM    129  C2  GL4     2      11.970  22.560  25.690  1.00  0.00            
ATOM    130  C3  GL4     2      12.830  22.530  24.640  1.00  0.00            
ATOM    131  C4  GL4     2      13.190  21.300  23.930  1.00  0.00            
ATOM    132  C5  GL4     2      14.100  21.180  22.920  1.00  0.00            
ATOM    133  C6  GL4     2      14.290  20.050  22.020  1.00  0.00            
ATOM    134  C7  GL4     2      15.320  20.210  21.030  1.00  0.00            
ATOM    135  C8  GL4     2      15.480  19.230  20.020  1.00  0.00            
ATOM    136  C9  GL4     2      14.600  18.150  20.090  1.00  0.00            
ATOM    137  C10 GL4     2      13.560  17.970  20.990  1.00  0.00            
ATOM    138  C11 GL4     2      13.380  18.910  22.000  1.00  0.00            
ATOM    139  O2  GL4     2      12.810  16.870  20.650  1.00  0.00            
ATOM    140  C12 GL4     2      13.410  16.310  19.380  1.00  0.00            
ATOM    141  O3  GL4     2      14.600  17.110  19.220  1.00  0.00            
ATOM    142  N1  GL4     2      10.670  23.620  27.610  1.00  0.00            
ATOM    143  C13 GL4     2      10.500  24.800  28.400  1.00  0.00            
ATOM    144  C14 GL4     2       9.210  24.880  29.220  1.00  0.00            
ATOM    145  C15 GL4     2       8.800  23.580  29.930  1.00  0.00            
ATOM    146  C16 GL4     2       8.650  22.500  28.890  1.00  0.00            
ATOM    147  C17 GL4     2       9.970  22.380  28.120  1.00  0.00            
ATOM    148  H1  GL4     2      11.450  21.670  26.050  1.00  0.00            
ATOM    149  H2  GL4     2      13.320  23.440  24.320  1.00  0.00            
ATOM    150  H3  GL4     2      12.680  20.440  24.350  1.00  0.00            
ATOM    151  H4  GL4     2      14.620  22.090  22.610  1.00  0.00            
ATOM    152  H5  GL4     2      15.970  21.080  21.020  1.00  0.00            
ATOM    153  H6  GL4     2      16.210  19.350  19.220  1.00  0.00            
ATOM    154  H7  GL4     2      12.560  18.810  22.710  1.00  0.00            
ATOM    155  H8  GL4     2      12.820  16.690  18.530  1.00  0.00            
ATOM    156  H9  GL4     2      13.640  15.240  19.430  1.00  0.00            
ATOM    157  H10 GL4     2      10.490  25.710  27.790  1.00  0.00            
ATOM    158  H11 GL4     2      11.340  24.840  29.100  1.00  0.00            
ATOM    159  H12 GL4     2       8.400  25.100  28.520  1.00  0.00            
ATOM    160  H13 GL4     2       9.170  25.640  30.010  1.00  0.00            
ATOM    161  H14 GL4     2       7.870  23.780  30.480  1.00  0.00            
ATOM    162  H15 GL4     2       9.570  23.310  30.660  1.00  0.00            
ATOM    163  H16 GL4     2       7.790  22.800  28.270  1.00  0.00            
ATOM    164  H17 GL4     2       8.400  21.590  29.450  1.00  0.00            
ATOM    165  H18 GL4     2      10.720  21.860  28.720  1.00  0.00            
ATOM    166  H19 GL4     2       9.830  21.560  27.400  1.00  0.00            
TER
ENDMDL
MODEL        1
ATOM      1  H1  ACD     1      12.590  14.350   8.240  1.00  0.00            
ATOM      2  O1  ACD     1      13.490  14.000   8.240  1.00  0.00            
ATOM      3  C1  ACD     1      14.270  15.110   8.020  1.00  0.00            
ATOM      4  H2  ACD     1      13.830  16.000   8.500  1.00  0.00            
ATOM      5  H3  ACD     1      14.500  15.170   6.950  1.00  0.00            
ATOM      6  C2  ACD     1      15.610  14.970   8.830  1.00  0.00            
ATOM      7  H4  ACD     1      15.490  14.890   9.910  1.00  0.00            
ATOM      8  O2  ACD     1      16.260  13.760   8.260  1.00  0.00            
ATOM      9  C3  ACD     1      17.500  13.430   8.890  1.00  0.00            
ATOM     10  H5  ACD     1      17.780  12.460   8.480  1.00  0.00            
ATOM     11  O3  ACD     1      17.390  13.380  10.320  1.00  0.00            
ATOM     12  C4  ACD     1      17.420  12.130  10.980  1.00  0.00            
ATOM     13  H6  ACD     1      17.380  11.260  10.310  1.00  0.00            
ATOM     14  C5  ACD     1      18.820  12.100  11.650  1.00  0.00            
ATOM     15  H7  ACD     1      18.870  13.080  12.130  1.00  0.00            
ATOM     16  O4  ACD     1      19.860  11.980  10.680  1.00  0.00            
ATOM     17  H8  ACD     1      20.620  11.560  11.080  1.00  0.00            
ATOM     18  C6  ACD     1      18.840  11.010  12.730  1.00  0.00            
ATOM     19  H9  ACD     1      18.710  10.060  12.200  1.00  0.00            
ATOM     20  O5  ACD     1      20.080  11.050  13.470  1.00  0.00            
ATOM     21  H10 ACD     1      19.950  11.750  14.120  1.00  0.00            
ATOM     22  C7  ACD     1      17.740  11.150  13.720  1.00  0.00            
ATOM     23  H11 ACD     1      17.740  10.350  14.460  1.00  0.00            
ATOM     24  O6  ACD     1      16.520  11.190  13.060  1.00  0.00            
ATOM     25  C8  ACD     1      16.290  12.170  12.070  1.00  0.00            
ATOM     26  H12 ACD     1      16.270  13.160  12.540  1.00  0.00            
ATOM     27  C9  ACD     1      14.910  12.100  11.430  1.00  0.00            
ATOM     28  H13 ACD     1      14.960  12.840  10.630  1.00  0.00            
ATOM     29  H14 ACD     1      14.780  11.100  11.000  1.00  0.00            
ATOM     30  O7  ACD     1      14.020  12.350  12.440  1.00  0.00            
ATOM     31  H15 ACD     1      14.140  11.670  13.110  1.00  0.00            
ATOM     32  O8  ACD     1      17.870  12.460  14.370  1.00  0.00            
ATOM     33  C10 ACD     1      18.120  12.480  15.760  1.00  0.00            
ATOM     34  H16 ACD     1      18.480  11.530  16.180  1.00  0.00            
ATOM     35  C11 ACD     1      19.200  13.570  15.950  1.00  0.00            
ATOM     36  H17 ACD     1      18.730  14.390  15.390  1.00  0.00            
ATOM     37  O9  ACD     1      20.390  13.010  15.410  1.00  0.00            
ATOM     38  H18 ACD     1      21.030  13.720  15.300  1.00  0.00            
ATOM     39  C12 ACD     1      19.300  14.060  17.440  1.00  0.00            
ATOM     40  H19 ACD     1      19.750  13.230  18.000  1.00  0.00            
ATOM     41  O10 ACD     1      20.170  15.230  17.560  1.00  0.00            
ATOM     42  H20 ACD     1      19.730  16.020  17.220  1.00  0.00            
ATOM     43  C13 ACD     1      17.990  14.360  18.060  1.00  0.00            
ATOM     44  H21 ACD     1      18.100  14.510  19.140  1.00  0.00            
ATOM     45  O11 ACD     1      17.020  13.230  17.840  1.00  0.00            
ATOM     46  C14 ACD     1      16.830  12.870  16.510  1.00  0.00            
ATOM     47  H22 ACD     1      16.330  13.680  15.970  1.00  0.00            
ATOM     48  C15 ACD     1      15.870  11.740  16.480  1.00  0.00            
ATOM     49  H23 ACD     1      14.970  12.010  17.060  1.00  0.00            
ATOM     50  H24 ACD     1      15.490  11.620  15.460  1.00  0.00            
ATOM     51  O12 ACD     1      16.370  10.530  16.920  1.00  0.00            
ATOM     52  H25 ACD     1      16.830  10.650  17.760  1.00  0.00            
ATOM     53  O13 ACD     1      17.450  15.500  17.470  1.00  0.00            
ATOM     54  C16 ACD     1      16.660  16.390  18.210  1.00  0.00            
ATOM     55  H26 ACD     1      16.370  15.950  19.180  1.00  0.00            
ATOM     56  C17 ACD     1      17.520  17.640  18.350  1.00  0.00            
ATOM     57  H27 ACD     1      18.020  17.850  17.400  1.00  0.00            
ATOM     58  O14 ACD     1      18.540  17.360  19.350  1.00  0.00            
ATOM     59  H28 ACD     1      19.180  18.060  19.510  1.00  0.00            
ATOM     60  C18 ACD     1      16.620  18.910  18.620  1.00  0.00            
ATOM     61  H29 ACD     1      16.060  18.750  19.550  1.00  0.00            
ATOM     62  O15 ACD     1      17.440  20.100  18.580  1.00  0.00            
ATOM     63  H30 ACD     1      18.040  20.050  17.830  1.00  0.00            
ATOM     64  C19 ACD     1      15.530  18.990  17.570  1.00  0.00            
ATOM     65  H31 ACD     1      14.890  19.880  17.600  1.00  0.00            
ATOM     66  O16 ACD     1      14.700  17.810  17.770  1.00  0.00            
ATOM     67  C20 ACD     1      15.350  16.610  17.480  1.00  0.00            
ATOM     68  H32 ACD     1      15.570  16.750  16.410  1.00  0.00            
ATOM     69  C21 ACD     1      14.370  15.510  17.760  1.00  0.00            
ATOM     70  H33 ACD     1      14.890  14.580  17.540  1.00  0.00            
ATOM     71  H34 ACD     1      14.090  15.480  18.830  1.00  0.00            
ATOM     72  O17 ACD     1      13.190  15.550  16.980  1.00  0.00            
ATOM     73  H35 ACD     1      12.570  14.970  17.450  1.00  0.00            
ATOM     74  O18 ACD     1      16.160  18.950  16.280  1.00  0.00            
ATOM     75  C22 ACD     1      16.110  20.160  15.530  1.00  0.00            
ATOM     76  H36 ACD     1      15.920  21.090  16.070  1.00  0.00            
ATOM     77  C23 ACD     1      17.500  20.330  14.880  1.00  0.00            
ATOM     78  H37 ACD     1      17.760  19.360  14.430  1.00  0.00            
ATOM     79  O19 ACD     1      18.480  20.680  15.880  1.00  0.00            
ATOM     80  H38 ACD     1      19.270  21.040  15.460  1.00  0.00            
ATOM     81  C24 ACD     1      17.470  21.390  13.850  1.00  0.00            
ATOM     82  H39 ACD     1      17.310  22.380  14.290  1.00  0.00            
ATOM     83  O20 ACD     1      18.680  21.350  13.050  1.00  0.00            
ATOM     84  H40 ACD     1      18.510  20.670  12.400  1.00  0.00            
ATOM     85  C25 ACD     1      16.340  21.210  12.850  1.00  0.00            
ATOM     86  H41 ACD     1      16.190  22.030  12.140  1.00  0.00            
ATOM     87  O21 ACD     1      15.130  21.020  13.560  1.00  0.00            
ATOM     88  C26 ACD     1      15.060  19.950  14.460  1.00  0.00            
ATOM     89  H42 ACD     1      15.330  19.040  13.920  1.00  0.00            
ATOM     90  C27 ACD     1      13.620  19.850  15.030  1.00  0.00            
ATOM     91  H43 ACD     1      12.920  19.750  14.190  1.00  0.00            
ATOM     92  H44 ACD     1      13.540  18.940  15.630  1.00  0.00            
ATOM     93  O22 ACD     1      13.230  20.990  15.780  1.00  0.00            
ATOM     94  H45 ACD     1      12.270  20.980  15.770  1.00  0.00            
ATOM     95  O23 ACD     1      16.630  20.070  12.010  1.00  0.00            
ATOM     96  C28 ACD     1      16.200  20.140  10.670  1.00  0.00            
ATOM     97  H46 ACD     1      16.080  21.180  10.330  1.00  0.00            
ATOM     98  C29 ACD     1      14.860  19.460  10.600  1.00  0.00            
ATOM     99  H47 ACD     1      14.720  18.680  11.360  1.00  0.00            
ATOM    100  O24 ACD     1      14.590  18.880   9.330  1.00  0.00            
ATOM    101  C30 ACD     1      13.730  20.490  10.760  1.00  0.00            
ATOM    102  H48 ACD     1      12.800  19.920  10.640  1.00  0.00            
ATOM    103  H49 ACD     1      13.780  20.920  11.770  1.00  0.00            
ATOM    104  O25 ACD     1      13.710  21.470   9.660  1.00  0.00            
ATOM    105  H50 ACD     1      13.580  20.990   8.830  1.00  0.00            
ATOM    106  C31 ACD     1      17.340  19.710   9.770  1.00  0.00            
ATOM    107  H51 ACD     1      17.760  18.740  10.080  1.00  0.00            
ATOM    108  O26 ACD     1      18.420  20.650   9.790  1.00  0.00            
ATOM    109  H52 ACD     1      19.190  20.070   9.800  1.00  0.00            
ATOM    110  C32 ACD     1      16.660  19.370   8.390  1.00  0.00            
ATOM    111  H53 ACD     1      16.100  20.290   8.140  1.00  0.00            
ATOM    112  O27 ACD     1      17.460  19.090   7.340  1.00  0.00            
ATOM    113  H54 ACD     1      17.980  18.320   7.580  1.00  0.00            
ATOM    114  C33 ACD     1      15.650  18.260   8.610  1.00  0.00            
ATOM    115  H55 ACD     1      15.170  17.930   7.690  1.00  0.00            
ATOM    116  O28 ACD     1      16.180  17.150   9.330  1.00  0.00            
ATOM    117  C34 ACD     1      16.620  16.110   8.440  1.00  0.00            
ATOM    118  H56 ACD     1      16.500  16.390   7.390  1.00  0.00            
ATOM    119  C35 ACD     1      18.100  15.870   8.790  1.00  0.00            
ATOM    120  H57 ACD     1      18.160  15.950   9.880  1.00  0.00            
ATOM    121  O29 ACD     1      18.900  16.780   8.110  1.00  0.00            
ATOM    122  H58 ACD     1      19.760  16.580   8.480  1.00  0.00            
ATOM    123  C36 ACD     1      18.510  14.430   8.380  1.00  0.00            
ATOM    124  H59 ACD     1      18.530  14.270   7.290  1.00  0.00            
ATOM    125  O30 ACD     1      19.780  14.120   8.970  1.00  0.00            
ATOM    126  H60 ACD     1      19.660  13.290   9.430  1.00  0.00            
ATOM    127  O1  GL4     2      12.380  14.970  11.430  1.00  0.00            
ATOM    128  C1  GL4     2      12.230  15.370  12.580  1.00  0.00            
ATOM    129  C2  GL4     2      13.450  15.830  13.280  1.00  0.00            
ATOM    130  C3  GL4     2      14.680  15.500  12.830  1.00  0.00            
ATOM    131  C4  GL4     2      15.900  15.910  13.400  1.00  0.00            
ATOM    132  C5  GL4     2      17.100  15.910  12.830  1.00  0.00            
ATOM    133  C6  GL4     2      18.440  16.320  13.390  1.00  0.00            
ATOM    134  C7  GL4     2      19.590  16.350  12.480  1.00  0.00            
ATOM    135  C8  GL4     2      20.860  16.880  12.910  1.00  0.00            
ATOM    136  C9  GL4     2      20.900  17.320  14.210  1.00  0.00            
ATOM    137  C10 GL4     2      19.820  17.310  15.010  1.00  0.00            
ATOM    138  C11 GL4     2      18.540  16.850  14.690  1.00  0.00            
ATOM    139  O2  GL4     2      20.190  17.800  16.230  1.00  0.00            
ATOM    140  C12 GL4     2      21.560  18.120  16.160  1.00  0.00            
ATOM    141  O3  GL4     2      22.010  17.740  14.810  1.00  0.00            
ATOM    142  N1  GL4     2      10.960  15.580  13.220  1.00  0.00            
ATOM    143  C13 GL4     2      10.790  15.920  14.660  1.00  0.00            
ATOM    144  C14 GL4     2      10.340  17.350  14.910  1.00  0.00            
ATOM    145  C15 GL4     2       9.100  17.640  14.020  1.00  0.00            
ATOM    146  C16 GL4     2       9.360  17.240  12.590  1.00  0.00            
ATOM    147  C17 GL4     2       9.770  15.810  12.450  1.00  0.00            
ATOM    148  H1  GL4     2      13.330  16.540  14.090  1.00  0.00            
ATOM    149  H2  GL4     2      14.700  15.000  11.870  1.00  0.00            
ATOM    150  H3  GL4     2      15.770  16.300  14.410  1.00  0.00            
ATOM    151  H4  GL4     2      17.180  15.490  11.830  1.00  0.00            
ATOM    152  H5  GL4     2      19.530  15.830  11.520  1.00  0.00            
ATOM    153  H6  GL4     2      21.770  16.900  12.310  1.00  0.00            
ATOM    154  H7  GL4     2      17.700  17.050  15.350  1.00  0.00            
ATOM    155  H8  GL4     2      22.180  17.680  16.950  1.00  0.00            
ATOM    156  H9  GL4     2      21.710  19.200  16.270  1.00  0.00            
ATOM    157  H10 GL4     2      11.710  15.730  15.230  1.00  0.00            
ATOM    158  H11 GL4     2      10.070  15.200  15.090  1.00  0.00            
ATOM    159  H12 GL4     2      11.080  18.090  14.580  1.00  0.00            
ATOM    160  H13 GL4     2      10.140  17.500  15.980  1.00  0.00            
ATOM    161  H14 GL4     2       8.950  18.730  14.070  1.00  0.00            
ATOM    162  H15 GL4     2       8.190  17.200  14.440  1.00  0.00            
ATOM    163  H16 GL4     2      10.170  17.890  12.210  1.00  0.00            
ATOM    164  H17 GL4     2       8.550  17.550  11.930  1.00  0.00            
ATOM    165  H18 GL4     2       8.970  15.120  12.730  1.00  0.00            
ATOM    166  H19 GL4     2       9.840  15.540  11.390  1.00  0.00            
TER
ENDMDL
MODEL        1
ATOM      1  H1  ACD     1      18.900  26.930   6.220  1.00  0.00            
ATOM      2  O1  ACD     1      18.550  26.040   6.120  1.00  0.00            
ATOM      3  C1  ACD     1      19.330  25.250   6.990  1.00  0.00            
ATOM      4  H2  ACD     1      19.200  25.720   7.980  1.00  0.00            
ATOM      5  H3  ACD     1      20.360  25.450   6.650  1.00  0.00            
ATOM      6  C2  ACD     1      19.000  23.730   6.960  1.00  0.00            
ATOM      7  H4  ACD     1      19.840  23.230   7.470  1.00  0.00            
ATOM      8  O2  ACD     1      17.780  23.610   7.710  1.00  0.00            
ATOM      9  C3  ACD     1      17.030  22.390   7.670  1.00  0.00            
ATOM     10  H5  ACD     1      16.150  22.540   8.300  1.00  0.00            
ATOM     11  O3  ACD     1      17.880  21.420   8.190  1.00  0.00            
ATOM     12  C4  ACD     1      17.250  20.420   9.010  1.00  0.00            
ATOM     13  H6  ACD     1      16.170  20.580   8.900  1.00  0.00            
ATOM     14  C5  ACD     1      17.750  19.070   8.530  1.00  0.00            
ATOM     15  H7  ACD     1      18.810  19.140   8.250  1.00  0.00            
ATOM     16  O4  ACD     1      17.040  18.800   7.290  1.00  0.00            
ATOM     17  H8  ACD     1      17.220  17.890   7.050  1.00  0.00            
ATOM     18  C6  ACD     1      17.430  17.910   9.550  1.00  0.00            
ATOM     19  H9  ACD     1      16.340  17.780   9.540  1.00  0.00            
ATOM     20  O5  ACD     1      18.090  16.700   9.260  1.00  0.00            
ATOM     21  H10 ACD     1      18.910  17.020   9.650  1.00  0.00            
ATOM     22  C7  ACD     1      17.830  18.310  11.000  1.00  0.00            
ATOM     23  H11 ACD     1      17.240  17.690  11.690  1.00  0.00            
ATOM     24  O6  ACD     1      17.240  19.630  11.270  1.00  0.00            
ATOM     25  C8  ACD     1      17.740  20.660  10.480  1.00  0.00            
ATOM     26  H12 ACD     1      18.840  20.690  10.550  1.00  0.00            
ATOM     27  C9  ACD     1      17.190  22.020  11.070  1.00  0.00            
ATOM     28  H13 ACD     1      17.440  22.330  12.090  1.00  0.00            
ATOM     29  H14 ACD     1      17.700  22.790  10.480  1.00  0.00            
ATOM     30  O7  ACD     1      15.860  22.130  10.930  1.00  0.00            
ATOM     31  H15 ACD     1      15.350  21.460  11.400  1.00  0.00            
ATOM     32  O8  ACD     1      19.240  18.240  11.130  1.00  0.00            
ATOM     33  C10 ACD     1      19.760  17.840  12.400  1.00  0.00            
ATOM     34  H16 ACD     1      18.920  17.920  13.100  1.00  0.00            
ATOM     35  C11 ACD     1      20.150  16.310  12.310  1.00  0.00            
ATOM     36  H17 ACD     1      20.600  16.140  11.320  1.00  0.00            
ATOM     37  O9  ACD     1      18.930  15.460  12.370  1.00  0.00            
ATOM     38  H18 ACD     1      18.610  15.640  13.260  1.00  0.00            
ATOM     39  C12 ACD     1      21.250  15.980  13.280  1.00  0.00            
ATOM     40  H19 ACD     1      20.820  15.900  14.290  1.00  0.00            
ATOM     41  O10 ACD     1      21.770  14.640  12.910  1.00  0.00            
ATOM     42  H20 ACD     1      21.090  13.970  12.810  1.00  0.00            
ATOM     43  C13 ACD     1      22.340  17.070  13.280  1.00  0.00            
ATOM     44  H21 ACD     1      23.080  16.850  14.060  1.00  0.00            
ATOM     45  O11 ACD     1      21.760  18.280  13.600  1.00  0.00            
ATOM     46  C14 ACD     1      20.880  18.810  12.700  1.00  0.00            
ATOM     47  H22 ACD     1      21.460  19.050  11.800  1.00  0.00            
ATOM     48  C15 ACD     1      20.470  20.160  13.210  1.00  0.00            
ATOM     49  H23 ACD     1      21.460  20.630  13.320  1.00  0.00            
ATOM     50  H24 ACD     1      20.000  20.730  12.400  1.00  0.00            
ATOM     51  O12 ACD     1      19.700  20.240  14.390  1.00  0.00            
ATOM     52  H25 ACD     1      20.330  19.940  15.060  1.00  0.00            
ATOM     53  O13 ACD     1      22.950  17.180  11.970  1.00  0.00            
ATOM     54  C16 ACD     1      24.380  17.300  11.950  1.00  0.00            
ATOM     55  H26 ACD     1      24.870  17.170  12.930  1.00  0.00            
ATOM     56  C17 ACD     1      24.900  16.200  11.040  1.00  0.00            
ATOM     57  H27 ACD     1      24.290  16.160  10.130  1.00  0.00            
ATOM     58  O14 ACD     1      24.910  14.880  11.520  1.00  0.00            
ATOM     59  H28 ACD     1      24.010  14.560  11.620  1.00  0.00            
ATOM     60  C18 ACD     1      26.300  16.500  10.520  1.00  0.00            
ATOM     61  H29 ACD     1      26.950  16.330  11.390  1.00  0.00            
ATOM     62  O15 ACD     1      26.780  15.600   9.530  1.00  0.00            
ATOM     63  H30 ACD     1      26.920  14.740   9.930  1.00  0.00            
ATOM     64  C19 ACD     1      26.440  17.960   9.980  1.00  0.00            
ATOM     65  H31 ACD     1      27.450  18.060   9.550  1.00  0.00            
ATOM     66  O16 ACD     1      26.130  18.820  11.020  1.00  0.00            
ATOM     67  C20 ACD     1      24.760  18.730  11.410  1.00  0.00            
ATOM     68  H32 ACD     1      24.150  19.100  10.570  1.00  0.00            
ATOM     69  C21 ACD     1      24.530  19.820  12.500  1.00  0.00            
ATOM     70  H33 ACD     1      23.550  19.730  12.990  1.00  0.00            
ATOM     71  H34 ACD     1      25.260  19.670  13.310  1.00  0.00            
ATOM     72  O17 ACD     1      24.640  21.160  11.980  1.00  0.00            
ATOM     73  H35 ACD     1      24.500  21.800  12.680  1.00  0.00            
ATOM     74  O18 ACD     1      25.560  18.200   8.900  1.00  0.00            
ATOM     75  C22 ACD     1      25.990  18.590   7.590  1.00  0.00            
ATOM     76  H36 ACD     1      26.970  18.180   7.340  1.00  0.00            
ATOM     77  C23 ACD     1      24.910  17.940   6.720  1.00  0.00            
ATOM     78  H37 ACD     1      23.930  18.250   7.080  1.00  0.00            
ATOM     79  O19 ACD     1      25.020  16.540   6.780  1.00  0.00            
ATOM     80  H38 ACD     1      25.480  16.190   7.550  1.00  0.00            
ATOM     81  C24 ACD     1      24.990  18.480   5.250  1.00  0.00            
ATOM     82  H39 ACD     1      25.840  18.070   4.680  1.00  0.00            
ATOM     83  O20 ACD     1      23.730  18.220   4.640  1.00  0.00            
ATOM     84  H40 ACD     1      23.410  19.110   4.820  1.00  0.00            
ATOM     85  C25 ACD     1      25.060  20.040   5.270  1.00  0.00            
ATOM     86  H41 ACD     1      25.250  20.340   4.240  1.00  0.00            
ATOM     87  O21 ACD     1      26.140  20.480   6.030  1.00  0.00            
ATOM     88  C26 ACD     1      26.080  20.110   7.420  1.00  0.00            
ATOM     89  H42 ACD     1      25.160  20.440   7.920  1.00  0.00            
ATOM     90  C27 ACD     1      27.120  20.850   8.200  1.00  0.00            
ATOM     91  H43 ACD     1      26.790  21.880   8.050  1.00  0.00            
ATOM     92  H44 ACD     1      26.960  20.590   9.250  1.00  0.00            
ATOM     93  O22 ACD     1      28.500  20.620   7.820  1.00  0.00            
ATOM     94  H45 ACD     1      28.660  20.930   6.920  1.00  0.00            
ATOM     95  O23 ACD     1      23.880  20.600   5.710  1.00  0.00            
ATOM     96  C28 ACD     1      23.520  21.800   5.020  1.00  0.00            
ATOM     97  H46 ACD     1      24.450  22.270   4.670  1.00  0.00            
ATOM     98  C29 ACD     1      22.970  22.720   6.150  1.00  0.00            
ATOM     99  H47 ACD     1      22.260  22.150   6.760  1.00  0.00            
ATOM    100  O24 ACD     1      22.280  23.840   5.460  1.00  0.00            
ATOM    101  C30 ACD     1      24.070  23.310   6.980  1.00  0.00            
ATOM    102  H48 ACD     1      24.620  22.420   7.320  1.00  0.00            
ATOM    103  H49 ACD     1      24.810  23.880   6.410  1.00  0.00            
ATOM    104  O25 ACD     1      23.640  24.060   8.120  1.00  0.00            
ATOM    105  H50 ACD     1      24.010  23.760   8.950  1.00  0.00            
ATOM    106  C31 ACD     1      22.560  21.540   3.800  1.00  0.00            
ATOM    107  H51 ACD     1      21.770  20.860   4.120  1.00  0.00            
ATOM    108  O26 ACD     1      23.320  20.990   2.720  1.00  0.00            
ATOM    109  H52 ACD     1      22.610  20.420   2.430  1.00  0.00            
ATOM    110  C32 ACD     1      21.850  22.800   3.380  1.00  0.00            
ATOM    111  H53 ACD     1      22.570  23.480   2.910  1.00  0.00            
ATOM    112  O27 ACD     1      20.870  22.530   2.380  1.00  0.00            
ATOM    113  H54 ACD     1      19.960  22.370   2.640  1.00  0.00            
ATOM    114  C33 ACD     1      21.210  23.450   4.630  1.00  0.00            
ATOM    115  H55 ACD     1      20.750  24.410   4.380  1.00  0.00            
ATOM    116  O28 ACD     1      20.270  22.600   5.270  1.00  0.00            
ATOM    117  C34 ACD     1      18.930  23.120   5.540  1.00  0.00            
ATOM    118  H56 ACD     1      18.670  23.960   4.890  1.00  0.00            
ATOM    119  C35 ACD     1      17.960  21.920   5.400  1.00  0.00            
ATOM    120  H57 ACD     1      18.540  21.140   5.900  1.00  0.00            
ATOM    121  O29 ACD     1      17.740  21.630   4.060  1.00  0.00            
ATOM    122  H58 ACD     1      17.960  22.390   3.510  1.00  0.00            
ATOM    123  C36 ACD     1      16.650  22.160   6.160  1.00  0.00            
ATOM    124  H59 ACD     1      16.010  23.010   5.910  1.00  0.00            
ATOM    125  O30 ACD     1      15.890  20.960   6.160  1.00  0.00            
ATOM    126  H60 ACD     1      16.330  20.250   6.640  1.00  0.00            
ATOM    127  O1  GL4     2      21.970  24.730  12.350  1.00  0.00            
ATOM    128  C1  GL4     2      20.980  24.770  11.680  1.00  0.00            
ATOM    129  C2  GL4     2      20.840  23.730  10.600  1.00  0.00            
ATOM    130  C3  GL4     2      21.580  22.590  10.350  1.00  0.00            
ATOM    131  C4  GL4     2      21.210  21.500   9.420  1.00  0.00            
ATOM    132  C5  GL4     2      21.870  20.360   9.270  1.00  0.00            
ATOM    133  C6  GL4     2      21.550  19.320   8.270  1.00  0.00            
ATOM    134  C7  GL4     2      20.940  19.640   7.010  1.00  0.00            
ATOM    135  C8  GL4     2      20.590  18.600   6.070  1.00  0.00            
ATOM    136  C9  GL4     2      20.780  17.300   6.540  1.00  0.00            
ATOM    137  C10 GL4     2      21.340  16.950   7.740  1.00  0.00            
ATOM    138  C11 GL4     2      21.700  17.950   8.650  1.00  0.00            
ATOM    139  O2  GL4     2      21.290  15.620   7.950  1.00  0.00            
ATOM    140  C12 GL4     2      20.900  15.110   6.610  1.00  0.00            
ATOM    141  O3  GL4     2      20.540  16.200   5.770  1.00  0.00            
ATOM    142  N1  GL4     2      19.990  25.660  11.940  1.00  0.00            
ATOM    143  C13 GL4     2      18.650  25.680  11.330  1.00  0.00            
ATOM    144  C14 GL4     2      17.460  26.270  12.230  1.00  0.00            
ATOM    145  C15 GL4     2      17.830  27.460  13.070  1.00  0.00            
ATOM    146  C16 GL4     2      19.150  27.170  13.850  1.00  0.00            
ATOM    147  C17 GL4     2      20.280  26.840  12.860  1.00  0.00            
ATOM    148  H1  GL4     2      19.950  23.850   9.980  1.00  0.00            
ATOM    149  H2  GL4     2      22.410  22.310  11.000  1.00  0.00            
ATOM    150  H3  GL4     2      20.310  21.690   8.830  1.00  0.00            
ATOM    151  H4  GL4     2      22.770  20.250   9.870  1.00  0.00            
ATOM    152  H5  GL4     2      20.720  20.660   6.710  1.00  0.00            
ATOM    153  H6  GL4     2      20.150  18.770   5.090  1.00  0.00            
ATOM    154  H7  GL4     2      22.110  17.620   9.600  1.00  0.00            
ATOM    155  H8  GL4     2      20.070  14.400   6.750  1.00  0.00            
ATOM    156  H9  GL4     2      21.730  14.600   6.100  1.00  0.00            
ATOM    157  H10 GL4     2      18.450  24.610  11.230  1.00  0.00            
ATOM    158  H11 GL4     2      18.650  26.120  10.320  1.00  0.00            
ATOM    159  H12 GL4     2      17.180  25.510  12.970  1.00  0.00            
ATOM    160  H13 GL4     2      16.540  26.390  11.650  1.00  0.00            
ATOM    161  H14 GL4     2      16.950  27.620  13.710  1.00  0.00            
ATOM    162  H15 GL4     2      18.060  28.290  12.390  1.00  0.00            
ATOM    163  H16 GL4     2      18.890  26.410  14.610  1.00  0.00            
ATOM    164  H17 GL4     2      19.430  28.070  14.420  1.00  0.00            
ATOM    165  H18 GL4     2      20.410  27.780  12.300  1.00  0.00            
ATOM    166  H19 GL4     2      21.190  26.700  13.440  1.00  0.00            
TER
ENDMDL
MODEL        1
ATOM      1  H1  ACD     1      26.130  27.920  29.470  1.00  0.00            
ATOM      2  O1  ACD     1      26.590  28.760  29.420  1.00  0.00            
ATOM      3  C1  ACD     1      25.870  29.410  28.400  1.00  0.00            
ATOM      4  H2  ACD     1      24.790  29.260  28.560  1.00  0.00            
ATOM      5  H3  ACD     1      26.120  28.960  27.430  1.00  0.00            
ATOM      6  C2  ACD     1      26.100  30.910  28.340  1.00  0.00            
ATOM      7  H4  ACD     1      25.410  31.240  27.550  1.00  0.00            
ATOM      8  O2  ACD     1      25.690  31.440  29.650  1.00  0.00            
ATOM      9  C3  ACD     1      25.670  32.840  29.690  1.00  0.00            
ATOM     10  H5  ACD     1      25.310  33.210  30.650  1.00  0.00            
ATOM     11  O3  ACD     1      24.750  33.320  28.650  1.00  0.00            
ATOM     12  C4  ACD     1      23.490  33.930  29.070  1.00  0.00            
ATOM     13  H6  ACD     1      23.490  33.990  30.170  1.00  0.00            
ATOM     14  C5  ACD     1      23.490  35.320  28.420  1.00  0.00            
ATOM     15  H7  ACD     1      23.870  35.250  27.390  1.00  0.00            
ATOM     16  O4  ACD     1      24.520  36.090  29.120  1.00  0.00            
ATOM     17  H8  ACD     1      24.560  36.980  28.770  1.00  0.00            
ATOM     18  C6  ACD     1      22.100  35.910  28.530  1.00  0.00            
ATOM     19  H9  ACD     1      21.950  35.920  29.620  1.00  0.00            
ATOM     20  O5  ACD     1      22.110  37.230  27.910  1.00  0.00            
ATOM     21  H10 ACD     1      22.480  37.740  28.640  1.00  0.00            
ATOM     22  C7  ACD     1      21.100  34.980  27.930  1.00  0.00            
ATOM     23  H11 ACD     1      20.060  35.330  27.930  1.00  0.00            
ATOM     24  O6  ACD     1      21.100  33.730  28.570  1.00  0.00            
ATOM     25  C8  ACD     1      22.400  33.020  28.480  1.00  0.00            
ATOM     26  H12 ACD     1      22.700  32.880  27.430  1.00  0.00            
ATOM     27  C9  ACD     1      22.420  31.700  29.200  1.00  0.00            
ATOM     28  H13 ACD     1      23.390  31.190  29.140  1.00  0.00            
ATOM     29  H14 ACD     1      22.190  31.850  30.260  1.00  0.00            
ATOM     30  O7  ACD     1      21.490  30.720  28.650  1.00  0.00            
ATOM     31  H15 ACD     1      21.760  30.430  27.770  1.00  0.00            
ATOM     32  O8  ACD     1      21.420  34.740  26.590  1.00  0.00            
ATOM     33  C10 ACD     1      20.460  34.920  25.580  1.00  0.00            
ATOM     34  H16 ACD     1      19.470  35.000  26.050  1.00  0.00            
ATOM     35  C11 ACD     1      20.780  36.220  24.850  1.00  0.00            
ATOM     36  H17 ACD     1      21.840  36.260  24.560  1.00  0.00            
ATOM     37  O9  ACD     1      20.510  37.310  25.720  1.00  0.00            
ATOM     38  H18 ACD     1      21.020  37.320  26.530  1.00  0.00            
ATOM     39  C12 ACD     1      19.960  36.420  23.610  1.00  0.00            
ATOM     40  H19 ACD     1      18.900  36.440  23.870  1.00  0.00            
ATOM     41  O10 ACD     1      20.400  37.640  23.040  1.00  0.00            
ATOM     42  H20 ACD     1      20.340  38.190  23.830  1.00  0.00            
ATOM     43  C13 ACD     1      20.190  35.190  22.740  1.00  0.00            
ATOM     44  H21 ACD     1      19.580  35.180  21.820  1.00  0.00            
ATOM     45  O11 ACD     1      19.690  34.070  23.530  1.00  0.00            
ATOM     46  C14 ACD     1      20.510  33.720  24.640  1.00  0.00            
ATOM     47  H22 ACD     1      21.510  33.480  24.270  1.00  0.00            
ATOM     48  C15 ACD     1      19.970  32.460  25.370  1.00  0.00            
ATOM     49  H23 ACD     1      20.530  32.350  26.310  1.00  0.00            
ATOM     50  H24 ACD     1      18.940  32.570  25.750  1.00  0.00            
ATOM     51  O12 ACD     1      20.160  31.210  24.630  1.00  0.00            
ATOM     52  H25 ACD     1      19.990  30.540  25.300  1.00  0.00            
ATOM     53  O13 ACD     1      21.520  35.020  22.460  1.00  0.00            
ATOM     54  C16 ACD     1      22.050  35.490  21.170  1.00  0.00            
ATOM     55  H26 ACD     1      21.310  36.100  20.630  1.00  0.00            
ATOM     56  C17 ACD     1      23.260  36.370  21.430  1.00  0.00            
ATOM     57  H27 ACD     1      23.870  35.880  22.210  1.00  0.00            
ATOM     58  O14 ACD     1      22.880  37.710  21.790  1.00  0.00            
ATOM     59  H28 ACD     1      22.230  37.700  22.500  1.00  0.00            
ATOM     60  C18 ACD     1      24.120  36.480  20.220  1.00  0.00            
ATOM     61  H29 ACD     1      23.600  36.980  19.400  1.00  0.00            
ATOM     62  O15 ACD     1      25.370  37.150  20.540  1.00  0.00            
ATOM     63  H30 ACD     1      25.180  38.070  20.730  1.00  0.00            
ATOM     64  C19 ACD     1      24.480  35.050  19.750  1.00  0.00            
ATOM     65  H31 ACD     1      25.100  35.070  18.840  1.00  0.00            
ATOM     66  O16 ACD     1      23.260  34.450  19.380  1.00  0.00            
ATOM     67  C20 ACD     1      22.400  34.230  20.410  1.00  0.00            
ATOM     68  H32 ACD     1      22.930  33.580  21.120  1.00  0.00            
ATOM     69  C21 ACD     1      21.190  33.400  19.920  1.00  0.00            
ATOM     70  H33 ACD     1      21.600  32.440  19.590  1.00  0.00            
ATOM     71  H34 ACD     1      20.500  33.240  20.760  1.00  0.00            
ATOM     72  O17 ACD     1      20.500  34.050  18.930  1.00  0.00            
ATOM     73  H35 ACD     1      21.100  34.520  18.350  1.00  0.00            
ATOM     74  O18 ACD     1      25.140  34.290  20.730  1.00  0.00            
ATOM     75  C22 ACD     1      26.170  33.430  20.300  1.00  0.00            
ATOM     76  H36 ACD     1      26.010  33.170  19.240  1.00  0.00            
ATOM     77  C23 ACD     1      27.500  34.130  20.600  1.00  0.00            
ATOM     78  H37 ACD     1      27.560  34.320  21.680  1.00  0.00            
ATOM     79  O19 ACD     1      27.520  35.420  19.930  1.00  0.00            
ATOM     80  H38 ACD     1      26.800  35.920  20.330  1.00  0.00            
ATOM     81  C24 ACD     1      28.700  33.260  20.410  1.00  0.00            
ATOM     82  H39 ACD     1      28.840  33.190  19.320  1.00  0.00            
ATOM     83  O20 ACD     1      29.860  33.840  20.960  1.00  0.00            
ATOM     84  H40 ACD     1      29.880  33.530  21.870  1.00  0.00            
ATOM     85  C25 ACD     1      28.550  31.930  21.110  1.00  0.00            
ATOM     86  H41 ACD     1      29.350  31.350  20.640  1.00  0.00            
ATOM     87  O21 ACD     1      27.290  31.410  20.770  1.00  0.00            
ATOM     88  C26 ACD     1      26.100  32.150  21.060  1.00  0.00            
ATOM     89  H42 ACD     1      25.970  32.280  22.140  1.00  0.00            
ATOM     90  C27 ACD     1      24.820  31.340  20.690  1.00  0.00            
ATOM     91  H43 ACD     1      23.940  31.910  20.380  1.00  0.00            
ATOM     92  H44 ACD     1      25.020  30.570  19.940  1.00  0.00            
ATOM     93  O22 ACD     1      24.320  30.640  21.780  1.00  0.00            
ATOM     94  H45 ACD     1      23.360  30.690  21.850  1.00  0.00            
ATOM     95  O23 ACD     1      28.770  32.080  22.530  1.00  0.00            
ATOM     96  C28 ACD     1      29.110  30.950  23.370  1.00  0.00            
ATOM     97  H46 ACD     1      29.910  30.290  23.000  1.00  0.00            
ATOM     98  C29 ACD     1      27.860  30.170  23.680  1.00  0.00            
ATOM     99  H47 ACD     1      27.010  30.850  23.750  1.00  0.00            
ATOM    100  O24 ACD     1      28.020  29.460  24.920  1.00  0.00            
ATOM    101  C30 ACD     1      27.650  29.060  22.590  1.00  0.00            
ATOM    102  H48 ACD     1      28.050  29.350  21.610  1.00  0.00            
ATOM    103  H49 ACD     1      28.340  28.270  22.930  1.00  0.00            
ATOM    104  O25 ACD     1      26.320  28.610  22.540  1.00  0.00            
ATOM    105  H50 ACD     1      25.800  29.390  22.340  1.00  0.00            
ATOM    106  C31 ACD     1      29.740  31.640  24.660  1.00  0.00            
ATOM    107  H51 ACD     1      29.080  32.470  24.930  1.00  0.00            
ATOM    108  O26 ACD     1      31.070  32.170  24.430  1.00  0.00            
ATOM    109  H52 ACD     1      31.710  31.530  24.750  1.00  0.00            
ATOM    110  C32 ACD     1      29.820  30.630  25.780  1.00  0.00            
ATOM    111  H53 ACD     1      30.430  29.840  25.320  1.00  0.00            
ATOM    112  O27 ACD     1      30.430  31.140  26.870  1.00  0.00            
ATOM    113  H54 ACD     1      29.850  31.820  27.220  1.00  0.00            
ATOM    114  C33 ACD     1      28.450  30.130  26.110  1.00  0.00            
ATOM    115  H55 ACD     1      28.480  29.390  26.920  1.00  0.00            
ATOM    116  O28 ACD     1      27.510  31.140  26.490  1.00  0.00            
ATOM    117  C34 ACD     1      27.430  31.360  27.880  1.00  0.00            
ATOM    118  H56 ACD     1      28.280  30.880  28.380  1.00  0.00            
ATOM    119  C35 ACD     1      27.620  32.810  28.100  1.00  0.00            
ATOM    120  H57 ACD     1      27.000  33.360  27.370  1.00  0.00            
ATOM    121  O29 ACD     1      28.960  33.230  27.920  1.00  0.00            
ATOM    122  H58 ACD     1      29.120  34.000  28.470  1.00  0.00            
ATOM    123  C36 ACD     1      27.090  33.310  29.470  1.00  0.00            
ATOM    124  H59 ACD     1      27.740  32.940  30.270  1.00  0.00            
ATOM    125  O30 ACD     1      27.050  34.690  29.580  1.00  0.00            
ATOM    126  H60 ACD     1      26.250  34.960  29.140  1.00  0.00            
ATOM    127  O1  GL4     2      21.700  29.400  26.340  1.00  0.00            
ATOM    128  C1  GL4     2      22.770  28.930  25.920  1.00  0.00            
ATOM    129  C2  GL4     2      23.800  29.910  25.560  1.00  0.00            
ATOM    130  C3  GL4     2      23.570  31.250  25.430  1.00  0.00            
ATOM    131  C4  GL4     2      24.550  32.300  25.100  1.00  0.00            
ATOM    132  C5  GL4     2      24.350  33.630  24.930  1.00  0.00            
ATOM    133  C6  GL4     2      25.290  34.730  24.630  1.00  0.00            
ATOM    134  C7  GL4     2      24.880  36.060  24.600  1.00  0.00            
ATOM    135  C8  GL4     2      25.750  37.060  24.210  1.00  0.00            
ATOM    136  C9  GL4     2      26.990  36.720  23.770  1.00  0.00            
ATOM    137  C10 GL4     2      27.390  35.420  23.820  1.00  0.00            
ATOM    138  C11 GL4     2      26.600  34.370  24.250  1.00  0.00            
ATOM    139  O2  GL4     2      28.710  35.390  23.410  1.00  0.00            
ATOM    140  C12 GL4     2      29.050  36.700  22.920  1.00  0.00            
ATOM    141  O3  GL4     2      27.990  37.580  23.380  1.00  0.00            
ATOM    142  N1  GL4     2      23.000  27.600  25.950  1.00  0.00            
ATOM    143  C13 GL4     2      24.160  26.870  25.340  1.00  0.00            
ATOM    144  C14 GL4     2      23.740  26.350  23.910  1.00  0.00            
ATOM    145  C15 GL4     2      22.510  25.520  23.900  1.00  0.00            
ATOM    146  C16 GL4     2      21.340  26.170  24.810  1.00  0.00            
ATOM    147  C17 GL4     2      21.820  26.750  26.150  1.00  0.00            
ATOM    148  H1  GL4     2      24.760  29.480  25.280  1.00  0.00            
ATOM    149  H2  GL4     2      22.580  31.650  25.620  1.00  0.00            
ATOM    150  H3  GL4     2      25.520  31.880  24.850  1.00  0.00            
ATOM    151  H4  GL4     2      23.320  33.930  25.140  1.00  0.00            
ATOM    152  H5  GL4     2      23.890  36.280  24.980  1.00  0.00            
ATOM    153  H6  GL4     2      25.530  38.120  24.140  1.00  0.00            
ATOM    154  H7  GL4     2      26.950  33.350  24.350  1.00  0.00            
ATOM    155  H8  GL4     2      29.080  36.770  21.830  1.00  0.00            
ATOM    156  H9  GL4     2      30.030  37.090  23.220  1.00  0.00            
ATOM    157  H10 GL4     2      24.380  25.940  25.880  1.00  0.00            
ATOM    158  H11 GL4     2      25.080  27.430  25.160  1.00  0.00            
ATOM    159  H12 GL4     2      24.580  25.760  23.520  1.00  0.00            
ATOM    160  H13 GL4     2      23.680  27.220  23.250  1.00  0.00            
ATOM    161  H14 GL4     2      22.670  24.490  24.250  1.00  0.00            
ATOM    162  H15 GL4     2      22.160  25.330  22.880  1.00  0.00            
ATOM    163  H16 GL4     2      20.550  25.430  24.980  1.00  0.00            
ATOM    164  H17 GL4     2      20.850  26.920  24.160  1.00  0.00            
ATOM    165  H18 GL4     2      21.020  27.320  26.640  1.00  0.00            
ATOM    166  H19 GL4     2      22.080  25.900  26.800  1.00  0.00            
TER
ENDMDL
MODEL        1
ATOM      1  H1  ACD     1      13.260  31.850  16.790  1.00  0.00            
ATOM      2  O1  ACD     1      14.120  32.280  16.780  1.00  0.00            
ATOM      3  C1  ACD     1      13.940  33.480  17.550  1.00  0.00            
ATOM      4  H2  ACD     1      12.880  33.760  17.530  1.00  0.00            
ATOM      5  H3  ACD     1      14.540  34.380  17.350  1.00  0.00            
ATOM      6  C2  ACD     1      14.290  33.360  19.040  1.00  0.00            
ATOM      7  H4  ACD     1      14.010  34.210  19.670  1.00  0.00            
ATOM      8  O2  ACD     1      13.590  32.260  19.580  1.00  0.00            
ATOM      9  C3  ACD     1      13.710  32.050  20.990  1.00  0.00            
ATOM     10  H5  ACD     1      13.030  31.210  21.190  1.00  0.00            
ATOM     11  O3  ACD     1      13.360  33.250  21.720  1.00  0.00            
ATOM     12  C4  ACD     1      12.150  33.130  22.430  1.00  0.00            
ATOM     13  H6  ACD     1      11.800  32.100  22.610  1.00  0.00            
ATOM     14  C5  ACD     1      12.510  33.620  23.830  1.00  0.00            
ATOM     15  H7  ACD     1      13.120  34.520  23.680  1.00  0.00            
ATOM     16  O4  ACD     1      13.280  32.590  24.380  1.00  0.00            
ATOM     17  H8  ACD     1      13.770  32.960  25.130  1.00  0.00            
ATOM     18  C6  ACD     1      11.330  33.930  24.670  1.00  0.00            
ATOM     19  H9  ACD     1      10.740  33.020  24.880  1.00  0.00            
ATOM     20  O5  ACD     1      11.780  34.500  25.910  1.00  0.00            
ATOM     21  H10 ACD     1      12.220  33.760  26.340  1.00  0.00            
ATOM     22  C7  ACD     1      10.530  34.930  23.860  1.00  0.00            
ATOM     23  H11 ACD     1       9.610  35.090  24.420  1.00  0.00            
ATOM     24  O6  ACD     1      10.020  34.270  22.700  1.00  0.00            
ATOM     25  C8  ACD     1      11.010  33.890  21.740  1.00  0.00            
ATOM     26  H12 ACD     1      11.390  34.830  21.310  1.00  0.00            
ATOM     27  C9  ACD     1      10.250  33.220  20.610  1.00  0.00            
ATOM     28  H13 ACD     1       9.700  34.010  20.080  1.00  0.00            
ATOM     29  H14 ACD     1      10.930  32.850  19.830  1.00  0.00            
ATOM     30  O7  ACD     1       9.350  32.210  21.130  1.00  0.00            
ATOM     31  H15 ACD     1       8.660  32.650  21.640  1.00  0.00            
ATOM     32  O8  ACD     1      11.250  36.160  23.570  1.00  0.00            
ATOM     33  C10 ACD     1      10.870  37.310  24.330  1.00  0.00            
ATOM     34  H16 ACD     1      10.190  37.040  25.150  1.00  0.00            
ATOM     35  C11 ACD     1      12.180  37.820  25.020  1.00  0.00            
ATOM     36  H17 ACD     1      12.960  37.770  24.250  1.00  0.00            
ATOM     37  O9  ACD     1      12.510  37.050  26.240  1.00  0.00            
ATOM     38  H18 ACD     1      12.260  36.120  26.190  1.00  0.00            
ATOM     39  C12 ACD     1      12.090  39.260  25.400  1.00  0.00            
ATOM     40  H19 ACD     1      11.350  39.450  26.190  1.00  0.00            
ATOM     41  O10 ACD     1      13.270  39.790  25.940  1.00  0.00            
ATOM     42  H20 ACD     1      13.650  39.040  26.390  1.00  0.00            
ATOM     43  C13 ACD     1      11.680  40.100  24.180  1.00  0.00            
ATOM     44  H21 ACD     1      11.630  41.130  24.530  1.00  0.00            
ATOM     45  O11 ACD     1      10.430  39.740  23.820  1.00  0.00            
ATOM     46  C14 ACD     1      10.250  38.400  23.340  1.00  0.00            
ATOM     47  H22 ACD     1      10.820  38.270  22.410  1.00  0.00            
ATOM     48  C15 ACD     1       8.780  38.150  23.130  1.00  0.00            
ATOM     49  H23 ACD     1       8.690  37.080  22.900  1.00  0.00            
ATOM     50  H24 ACD     1       8.230  38.400  24.040  1.00  0.00            
ATOM     51  O12 ACD     1       8.270  38.990  22.040  1.00  0.00            
ATOM     52  H25 ACD     1       8.760  38.670  21.280  1.00  0.00            
ATOM     53  O13 ACD     1      12.590  40.010  23.100  1.00  0.00            
ATOM     54  C16 ACD     1      12.950  41.150  22.350  1.00  0.00            
ATOM     55  H26 ACD     1      12.280  41.970  22.640  1.00  0.00            
ATOM     56  C17 ACD     1      14.330  41.600  22.830  1.00  0.00            
ATOM     57  H27 ACD     1      14.930  40.680  22.850  1.00  0.00            
ATOM     58  O14 ACD     1      14.260  42.010  24.190  1.00  0.00            
ATOM     59  H28 ACD     1      13.860  41.390  24.810  1.00  0.00            
ATOM     60  C18 ACD     1      14.840  42.740  21.940  1.00  0.00            
ATOM     61  H29 ACD     1      14.260  43.640  22.150  1.00  0.00            
ATOM     62  O15 ACD     1      16.150  42.950  22.270  1.00  0.00            
ATOM     63  H30 ACD     1      16.200  42.750  23.210  1.00  0.00            
ATOM     64  C19 ACD     1      14.680  42.410  20.500  1.00  0.00            
ATOM     65  H31 ACD     1      14.990  43.280  19.920  1.00  0.00            
ATOM     66  O16 ACD     1      13.260  42.130  20.230  1.00  0.00            
ATOM     67  C20 ACD     1      12.700  41.000  20.900  1.00  0.00            
ATOM     68  H32 ACD     1      13.110  40.100  20.440  1.00  0.00            
ATOM     69  C21 ACD     1      11.220  40.920  20.610  1.00  0.00            
ATOM     70  H33 ACD     1      10.840  40.040  21.140  1.00  0.00            
ATOM     71  H34 ACD     1      10.740  41.850  20.950  1.00  0.00            
ATOM     72  O17 ACD     1      10.780  40.830  19.250  1.00  0.00            
ATOM     73  H35 ACD     1       9.890  41.200  19.220  1.00  0.00            
ATOM     74  O18 ACD     1      15.500  41.330  20.110  1.00  0.00            
ATOM     75  C22 ACD     1      16.630  41.410  19.230  1.00  0.00            
ATOM     76  H36 ACD     1      16.960  42.450  19.080  1.00  0.00            
ATOM     77  C23 ACD     1      17.810  40.860  20.000  1.00  0.00            
ATOM     78  H37 ACD     1      17.510  39.970  20.570  1.00  0.00            
ATOM     79  O19 ACD     1      18.200  41.840  20.930  1.00  0.00            
ATOM     80  H38 ACD     1      17.410  42.030  21.440  1.00  0.00            
ATOM     81  C24 ACD     1      18.930  40.530  18.960  1.00  0.00            
ATOM     82  H39 ACD     1      19.290  41.460  18.510  1.00  0.00            
ATOM     83  O20 ACD     1      19.980  39.830  19.530  1.00  0.00            
ATOM     84  H40 ACD     1      20.320  40.260  20.320  1.00  0.00            
ATOM     85  C25 ACD     1      18.330  39.550  17.840  1.00  0.00            
ATOM     86  H41 ACD     1      19.050  39.110  17.150  1.00  0.00            
ATOM     87  O21 ACD     1      17.330  40.270  17.180  1.00  0.00            
ATOM     88  C26 ACD     1      16.180  40.680  17.960  1.00  0.00            
ATOM     89  H42 ACD     1      15.570  39.820  18.290  1.00  0.00            
ATOM     90  C27 ACD     1      15.340  41.560  17.170  1.00  0.00            
ATOM     91  H43 ACD     1      15.210  41.120  16.180  1.00  0.00            
ATOM     92  H44 ACD     1      14.440  41.560  17.800  1.00  0.00            
ATOM     93  O22 ACD     1      15.890  42.920  17.010  1.00  0.00            
ATOM     94  H45 ACD     1      15.520  43.380  16.260  1.00  0.00            
ATOM     95  O23 ACD     1      17.650  38.440  18.390  1.00  0.00            
ATOM     96  C28 ACD     1      18.050  37.130  17.910  1.00  0.00            
ATOM     97  H46 ACD     1      18.810  37.290  17.140  1.00  0.00            
ATOM     98  C29 ACD     1      16.880  36.430  17.180  1.00  0.00            
ATOM     99  H47 ACD     1      15.980  36.370  17.800  1.00  0.00            
ATOM    100  O24 ACD     1      17.170  35.070  16.920  1.00  0.00            
ATOM    101  C30 ACD     1      16.480  36.990  15.780  1.00  0.00            
ATOM    102  H48 ACD     1      15.690  36.350  15.380  1.00  0.00            
ATOM    103  H49 ACD     1      16.040  37.990  15.920  1.00  0.00            
ATOM    104  O25 ACD     1      17.590  36.990  14.880  1.00  0.00            
ATOM    105  H50 ACD     1      17.820  36.070  14.720  1.00  0.00            
ATOM    106  C31 ACD     1      18.630  36.450  19.130  1.00  0.00            
ATOM    107  H51 ACD     1      17.880  36.580  19.910  1.00  0.00            
ATOM    108  O26 ACD     1      19.800  37.140  19.580  1.00  0.00            
ATOM    109  H52 ACD     1      19.600  38.070  19.570  1.00  0.00            
ATOM    110  C32 ACD     1      18.750  34.890  18.710  1.00  0.00            
ATOM    111  H53 ACD     1      19.490  34.860  17.900  1.00  0.00            
ATOM    112  O27 ACD     1      19.110  34.150  19.820  1.00  0.00            
ATOM    113  H54 ACD     1      19.850  34.630  20.200  1.00  0.00            
ATOM    114  C33 ACD     1      17.460  34.340  18.140  1.00  0.00            
ATOM    115  H55 ACD     1      17.680  33.340  17.780  1.00  0.00            
ATOM    116  O28 ACD     1      16.420  34.350  19.160  1.00  0.00            
ATOM    117  C34 ACD     1      15.780  33.090  19.350  1.00  0.00            
ATOM    118  H56 ACD     1      16.220  32.320  18.700  1.00  0.00            
ATOM    119  C35 ACD     1      16.070  32.670  20.830  1.00  0.00            
ATOM    120  H57 ACD     1      15.870  33.560  21.440  1.00  0.00            
ATOM    121  O29 ACD     1      17.480  32.270  20.980  1.00  0.00            
ATOM    122  H58 ACD     1      17.890  32.840  20.330  1.00  0.00            
ATOM    123  C36 ACD     1      15.100  31.620  21.320  1.00  0.00            
ATOM    124  H59 ACD     1      15.340  30.630  20.900  1.00  0.00            
ATOM    125  O30 ACD     1      15.180  31.640  22.760  1.00  0.00            
ATOM    126  H60 ACD     1      14.480  32.250  23.020  1.00  0.00            
ATOM    127  O1  GL4     2      11.520  36.110  19.350  1.00  0.00            
ATOM    128  C1  GL4     2      12.260  36.890  18.840  1.00  0.00            
ATOM    129  C2  GL4     2      13.460  37.260  19.640  1.00  0.00            
ATOM    130  C3  GL4     2      13.920  36.790  20.830  1.00  0.00            
ATOM    131  C4  GL4     2      15.150  37.110  21.480  1.00  0.00            
ATOM    132  C5  GL4     2      15.360  36.830  22.780  1.00  0.00            
ATOM    133  C6  GL4     2      16.560  37.170  23.600  1.00  0.00            
ATOM    134  C7  GL4     2      17.830  37.260  23.030  1.00  0.00            
ATOM    135  C8  GL4     2      18.920  37.870  23.750  1.00  0.00            
ATOM    136  C9  GL4     2      18.730  38.300  25.050  1.00  0.00            
ATOM    137  C10 GL4     2      17.410  38.220  25.600  1.00  0.00            
ATOM    138  C11 GL4     2      16.360  37.580  24.910  1.00  0.00            
ATOM    139  O2  GL4     2      17.400  38.910  26.810  1.00  0.00            
ATOM    140  C12 GL4     2      18.800  39.390  26.950  1.00  0.00            
ATOM    141  O3  GL4     2      19.620  38.820  25.890  1.00  0.00            
ATOM    142  N1  GL4     2      11.920  37.510  17.580  1.00  0.00            
ATOM    143  C13 GL4     2      12.710  38.540  16.870  1.00  0.00            
ATOM    144  C14 GL4     2      12.620  38.480  15.380  1.00  0.00            
ATOM    145  C15 GL4     2      11.130  38.380  14.830  1.00  0.00            
ATOM    146  C16 GL4     2      10.440  37.210  15.470  1.00  0.00            
ATOM    147  C17 GL4     2      10.550  37.300  16.990  1.00  0.00            
ATOM    148  H1  GL4     2      14.090  38.040  19.210  1.00  0.00            
ATOM    149  H2  GL4     2      13.360  36.000  21.330  1.00  0.00            
ATOM    150  H3  GL4     2      15.850  37.700  20.900  1.00  0.00            
ATOM    151  H4  GL4     2      14.610  36.330  23.380  1.00  0.00            
ATOM    152  H5  GL4     2      18.030  36.710  22.120  1.00  0.00            
ATOM    153  H6  GL4     2      19.890  38.090  23.320  1.00  0.00            
ATOM    154  H7  GL4     2      15.370  37.570  25.360  1.00  0.00            
ATOM    155  H8  GL4     2      19.210  39.000  27.890  1.00  0.00            
ATOM    156  H9  GL4     2      18.890  40.490  26.990  1.00  0.00            
ATOM    157  H10 GL4     2      13.770  38.370  17.110  1.00  0.00            
ATOM    158  H11 GL4     2      12.470  39.560  17.200  1.00  0.00            
ATOM    159  H12 GL4     2      13.110  37.530  15.150  1.00  0.00            
ATOM    160  H13 GL4     2      13.160  39.330  14.940  1.00  0.00            
ATOM    161  H14 GL4     2      11.180  38.240  13.750  1.00  0.00            
ATOM    162  H15 GL4     2      10.620  39.350  14.920  1.00  0.00            
ATOM    163  H16 GL4     2      10.880  36.280  15.100  1.00  0.00            
ATOM    164  H17 GL4     2       9.380  37.150  15.230  1.00  0.00            
ATOM    165  H18 GL4     2       9.870  38.130  17.220  1.00  0.00            
ATOM    166  H19 GL4     2      10.030  36.460  17.460  1.00  0.00            
TER
ENDMDL
MODEL        1
ATOM      1  H1  ACD     1      12.940   6.040  10.000  1.00  0.00            
ATOM      2  O1  ACD     1      13.530   5.530  10.570  1.00  0.00            
ATOM      3  C1  ACD     1      14.880   5.980  10.260  1.00  0.00            
ATOM      4  H2  ACD     1      14.890   7.070  10.150  1.00  0.00            
ATOM      5  H3  ACD     1      15.190   5.450   9.350  1.00  0.00            
ATOM      6  C2  ACD     1      15.860   5.500  11.300  1.00  0.00            
ATOM      7  H4  ACD     1      15.770   6.190  12.140  1.00  0.00            
ATOM      8  O2  ACD     1      15.600   4.190  11.630  1.00  0.00            
ATOM      9  C3  ACD     1      16.400   3.670  12.660  1.00  0.00            
ATOM     10  H5  ACD     1      16.030   2.650  12.720  1.00  0.00            
ATOM     11  O3  ACD     1      16.250   4.420  13.930  1.00  0.00            
ATOM     12  C4  ACD     1      15.230   4.060  14.870  1.00  0.00            
ATOM     13  H6  ACD     1      14.930   3.010  14.860  1.00  0.00            
ATOM     14  C5  ACD     1      15.800   4.490  16.200  1.00  0.00            
ATOM     15  H7  ACD     1      16.230   5.480  16.000  1.00  0.00            
ATOM     16  O4  ACD     1      16.800   3.560  16.650  1.00  0.00            
ATOM     17  H8  ACD     1      17.630   3.730  16.190  1.00  0.00            
ATOM     18  C6  ACD     1      14.750   4.730  17.290  1.00  0.00            
ATOM     19  H9  ACD     1      14.250   3.760  17.440  1.00  0.00            
ATOM     20  O5  ACD     1      15.140   5.330  18.540  1.00  0.00            
ATOM     21  H10 ACD     1      15.190   6.280  18.380  1.00  0.00            
ATOM     22  C7  ACD     1      13.770   5.790  16.680  1.00  0.00            
ATOM     23  H11 ACD     1      12.900   5.860  17.360  1.00  0.00            
ATOM     24  O6  ACD     1      13.110   5.270  15.590  1.00  0.00            
ATOM     25  C8  ACD     1      13.950   4.870  14.490  1.00  0.00            
ATOM     26  H12 ACD     1      14.330   5.730  13.920  1.00  0.00            
ATOM     27  C9  ACD     1      13.060   4.060  13.590  1.00  0.00            
ATOM     28  H13 ACD     1      13.620   3.610  12.760  1.00  0.00            
ATOM     29  H14 ACD     1      12.650   3.190  14.130  1.00  0.00            
ATOM     30  O7  ACD     1      12.080   4.810  12.960  1.00  0.00            
ATOM     31  H15 ACD     1      12.510   5.360  12.300  1.00  0.00            
ATOM     32  O8  ACD     1      14.370   7.040  16.440  1.00  0.00            
ATOM     33  C10 ACD     1      13.910   8.150  17.220  1.00  0.00            
ATOM     34  H16 ACD     1      13.320   7.800  18.070  1.00  0.00            
ATOM     35  C11 ACD     1      15.090   8.870  17.810  1.00  0.00            
ATOM     36  H17 ACD     1      15.710   9.100  16.940  1.00  0.00            
ATOM     37  O9  ACD     1      15.860   8.010  18.710  1.00  0.00            
ATOM     38  H18 ACD     1      16.420   8.440  19.360  1.00  0.00            
ATOM     39  C12 ACD     1      14.580  10.200  18.440  1.00  0.00            
ATOM     40  H19 ACD     1      13.850   9.860  19.190  1.00  0.00            
ATOM     41  O10 ACD     1      15.490  11.170  19.050  1.00  0.00            
ATOM     42  H20 ACD     1      15.580  10.760  19.910  1.00  0.00            
ATOM     43  C13 ACD     1      13.800  10.960  17.400  1.00  0.00            
ATOM     44  H21 ACD     1      13.390  11.890  17.810  1.00  0.00            
ATOM     45  O11 ACD     1      12.720  10.220  16.970  1.00  0.00            
ATOM     46  C14 ACD     1      12.960   8.970  16.370  1.00  0.00            
ATOM     47  H22 ACD     1      13.350   9.220  15.380  1.00  0.00            
ATOM     48  C15 ACD     1      11.600   8.310  16.030  1.00  0.00            
ATOM     49  H23 ACD     1      10.980   9.040  15.500  1.00  0.00            
ATOM     50  H24 ACD     1      11.730   7.510  15.290  1.00  0.00            
ATOM     51  O12 ACD     1      10.950   7.810  17.230  1.00  0.00            
ATOM     52  H25 ACD     1      10.850   8.620  17.730  1.00  0.00            
ATOM     53  O13 ACD     1      14.620  11.310  16.240  1.00  0.00            
ATOM     54  C16 ACD     1      14.530  12.680  15.750  1.00  0.00            
ATOM     55  H26 ACD     1      13.830  13.200  16.410  1.00  0.00            
ATOM     56  C17 ACD     1      15.950  13.230  15.710  1.00  0.00            
ATOM     57  H27 ACD     1      16.550  12.600  15.030  1.00  0.00            
ATOM     58  O14 ACD     1      16.460  13.240  17.070  1.00  0.00            
ATOM     59  H28 ACD     1      16.680  12.320  17.260  1.00  0.00            
ATOM     60  C18 ACD     1      16.020  14.620  15.050  1.00  0.00            
ATOM     61  H29 ACD     1      15.540  15.390  15.680  1.00  0.00            
ATOM     62  O15 ACD     1      17.420  14.970  14.860  1.00  0.00            
ATOM     63  H30 ACD     1      17.650  14.500  14.060  1.00  0.00            
ATOM     64  C19 ACD     1      15.400  14.630  13.670  1.00  0.00            
ATOM     65  H31 ACD     1      15.300  15.620  13.200  1.00  0.00            
ATOM     66  O16 ACD     1      14.100  14.030  13.840  1.00  0.00            
ATOM     67  C20 ACD     1      13.900  12.750  14.390  1.00  0.00            
ATOM     68  H32 ACD     1      14.410  11.970  13.810  1.00  0.00            
ATOM     69  C21 ACD     1      12.450  12.340  14.380  1.00  0.00            
ATOM     70  H33 ACD     1      12.500  11.290  14.700  1.00  0.00            
ATOM     71  H34 ACD     1      11.860  12.940  15.080  1.00  0.00            
ATOM     72  O17 ACD     1      11.910  12.410  13.060  1.00  0.00            
ATOM     73  H35 ACD     1      11.000  12.120  13.040  1.00  0.00            
ATOM     74  O18 ACD     1      16.190  13.820  12.910  1.00  0.00            
ATOM     75  C22 ACD     1      16.130  13.990  11.450  1.00  0.00            
ATOM     76  H36 ACD     1      15.880  15.020  11.140  1.00  0.00            
ATOM     77  C23 ACD     1      17.540  13.830  10.960  1.00  0.00            
ATOM     78  H37 ACD     1      17.970  12.980  11.500  1.00  0.00            
ATOM     79  O19 ACD     1      18.250  15.000  11.310  1.00  0.00            
ATOM     80  H38 ACD     1      19.190  14.850  11.130  1.00  0.00            
ATOM     81  C24 ACD     1      17.690  13.470   9.510  1.00  0.00            
ATOM     82  H39 ACD     1      17.440  14.300   8.840  1.00  0.00            
ATOM     83  O20 ACD     1      19.000  12.980   9.340  1.00  0.00            
ATOM     84  H40 ACD     1      19.140  12.220   9.910  1.00  0.00            
ATOM     85  C25 ACD     1      16.760  12.300   9.200  1.00  0.00            
ATOM     86  H41 ACD     1      16.960  12.060   8.150  1.00  0.00            
ATOM     87  O21 ACD     1      15.460  12.710   9.430  1.00  0.00            
ATOM     88  C26 ACD     1      15.060  13.030  10.750  1.00  0.00            
ATOM     89  H42 ACD     1      14.840  12.080  11.240  1.00  0.00            
ATOM     90  C27 ACD     1      13.680  13.650  10.650  1.00  0.00            
ATOM     91  H43 ACD     1      13.010  12.960  10.120  1.00  0.00            
ATOM     92  H44 ACD     1      13.280  13.910  11.630  1.00  0.00            
ATOM     93  O22 ACD     1      13.820  14.870   9.920  1.00  0.00            
ATOM     94  H45 ACD     1      12.950  15.110   9.610  1.00  0.00            
ATOM     95  O23 ACD     1      17.040  11.200  10.100  1.00  0.00            
ATOM     96  C28 ACD     1      17.610  10.100   9.460  1.00  0.00            
ATOM     97  H46 ACD     1      18.090  10.350   8.510  1.00  0.00            
ATOM     98  C29 ACD     1      16.570   9.030   9.250  1.00  0.00            
ATOM     99  H47 ACD     1      15.920   8.790  10.100  1.00  0.00            
ATOM    100  O24 ACD     1      17.230   7.840   8.710  1.00  0.00            
ATOM    101  C30 ACD     1      15.480   9.350   8.340  1.00  0.00            
ATOM    102  H48 ACD     1      14.930   8.420   8.170  1.00  0.00            
ATOM    103  H49 ACD     1      14.820  10.090   8.810  1.00  0.00            
ATOM    104  O25 ACD     1      15.930   9.860   7.090  1.00  0.00            
ATOM    105  H50 ACD     1      16.370   9.120   6.660  1.00  0.00            
ATOM    106  C31 ACD     1      18.670   9.610  10.390  1.00  0.00            
ATOM    107  H51 ACD     1      18.140   9.330  11.310  1.00  0.00            
ATOM    108  O26 ACD     1      19.710  10.530  10.730  1.00  0.00            
ATOM    109  H52 ACD     1      20.470   9.980  10.940  1.00  0.00            
ATOM    110  C32 ACD     1      19.330   8.350   9.740  1.00  0.00            
ATOM    111  H53 ACD     1      19.880   8.590   8.820  1.00  0.00            
ATOM    112  O27 ACD     1      20.230   7.820  10.730  1.00  0.00            
ATOM    113  H54 ACD     1      19.680   7.180  11.200  1.00  0.00            
ATOM    114  C33 ACD     1      18.270   7.310   9.500  1.00  0.00            
ATOM    115  H55 ACD     1      18.750   6.420   9.070  1.00  0.00            
ATOM    116  O28 ACD     1      17.670   6.910  10.710  1.00  0.00            
ATOM    117  C34 ACD     1      17.350   5.540  10.900  1.00  0.00            
ATOM    118  H56 ACD     1      17.560   4.990   9.980  1.00  0.00            
ATOM    119  C35 ACD     1      18.320   4.950  11.930  1.00  0.00            
ATOM    120  H57 ACD     1      18.300   5.520  12.860  1.00  0.00            
ATOM    121  O29 ACD     1      19.640   4.870  11.470  1.00  0.00            
ATOM    122  H58 ACD     1      19.980   3.990  11.260  1.00  0.00            
ATOM    123  C36 ACD     1      17.870   3.550  12.160  1.00  0.00            
ATOM    124  H59 ACD     1      17.930   2.910  11.280  1.00  0.00            
ATOM    125  O30 ACD     1      18.640   2.900  13.170  1.00  0.00            
ATOM    126  H60 ACD     1      18.640   3.410  13.990  1.00  0.00            
ATOM    127  O1  GL4     2      11.400   7.860  11.770  1.00  0.00            
ATOM    128  C1  GL4     2      11.700   8.860  11.270  1.00  0.00            
ATOM    129  C2  GL4     2      13.080   9.410  11.590  1.00  0.00            
ATOM    130  C3  GL4     2      14.000   8.810  12.350  1.00  0.00            
ATOM    131  C4  GL4     2      15.170   9.460  12.650  1.00  0.00            
ATOM    132  C5  GL4     2      16.030   8.920  13.550  1.00  0.00            
ATOM    133  C6  GL4     2      17.370   9.340  13.990  1.00  0.00            
ATOM    134  C7  GL4     2      18.250   8.450  14.650  1.00  0.00            
ATOM    135  C8  GL4     2      19.570   8.910  14.920  1.00  0.00            
ATOM    136  C9  GL4     2      19.870  10.250  14.570  1.00  0.00            
ATOM    137  C10 GL4     2      19.020  11.100  13.970  1.00  0.00            
ATOM    138  C11 GL4     2      17.790  10.640  13.610  1.00  0.00            
ATOM    139  O2  GL4     2      19.520  12.280  13.690  1.00  0.00            
ATOM    140  C12 GL4     2      20.910  12.230  14.050  1.00  0.00            
ATOM    141  O3  GL4     2      20.970  10.970  14.810  1.00  0.00            
ATOM    142  N1  GL4     2      10.820   9.520  10.480  1.00  0.00            
ATOM    143  C13 GL4     2      11.110  10.800   9.810  1.00  0.00            
ATOM    144  C14 GL4     2      10.360  11.030   8.450  1.00  0.00            
ATOM    145  C15 GL4     2       8.880  10.820   8.580  1.00  0.00            
ATOM    146  C16 GL4     2       8.530   9.410   9.100  1.00  0.00            
ATOM    147  C17 GL4     2       9.370   9.130  10.410  1.00  0.00            
ATOM    148  H1  GL4     2      13.390  10.390  11.220  1.00  0.00            
ATOM    149  H2  GL4     2      13.850   7.840  12.820  1.00  0.00            
ATOM    150  H3  GL4     2      15.450  10.340  12.070  1.00  0.00            
ATOM    151  H4  GL4     2      15.670   8.050  14.110  1.00  0.00            
ATOM    152  H5  GL4     2      17.860   7.500  15.000  1.00  0.00            
ATOM    153  H6  GL4     2      20.240   8.400  15.610  1.00  0.00            
ATOM    154  H7  GL4     2      17.140  11.270  13.010  1.00  0.00            
ATOM    155  H8  GL4     2      21.060  13.100  14.710  1.00  0.00            
ATOM    156  H9  GL4     2      21.590  12.290  13.190  1.00  0.00            
ATOM    157  H10 GL4     2      12.180  10.930   9.630  1.00  0.00            
ATOM    158  H11 GL4     2      10.910  11.620  10.510  1.00  0.00            
ATOM    159  H12 GL4     2      10.710  10.420   7.610  1.00  0.00            
ATOM    160  H13 GL4     2      10.560  12.070   8.200  1.00  0.00            
ATOM    161  H14 GL4     2       8.510  11.090   7.580  1.00  0.00            
ATOM    162  H15 GL4     2       8.550  11.590   9.300  1.00  0.00            
ATOM    163  H16 GL4     2       8.830   8.710   8.310  1.00  0.00            
ATOM    164  H17 GL4     2       7.440   9.320   9.120  1.00  0.00            
ATOM    165  H18 GL4     2       8.810   9.600  11.240  1.00  0.00            
ATOM    166  H19 GL4     2       9.220   8.090  10.710  1.00  0.00            
TER
ENDMDL
MODEL        1
ATOM      1  H1  ACD     1      25.710  25.690  25.410  1.00  0.00            
ATOM      2  O1  ACD     1      25.960  26.150  24.600  1.00  0.00            
ATOM      3  C1  ACD     1      24.730  26.840  24.170  1.00  0.00            
ATOM      4  H2  ACD     1      23.990  26.780  24.970  1.00  0.00            
ATOM      5  H3  ACD     1      24.380  26.250  23.310  1.00  0.00            
ATOM      6  C2  ACD     1      24.740  28.350  23.850  1.00  0.00            
ATOM      7  H4  ACD     1      23.760  28.510  23.390  1.00  0.00            
ATOM      8  O2  ACD     1      24.940  29.110  25.050  1.00  0.00            
ATOM      9  C3  ACD     1      25.050  30.460  24.850  1.00  0.00            
ATOM     10  H5  ACD     1      25.170  31.000  25.800  1.00  0.00            
ATOM     11  O3  ACD     1      23.970  30.950  24.060  1.00  0.00            
ATOM     12  C4  ACD     1      23.030  31.750  24.790  1.00  0.00            
ATOM     13  H6  ACD     1      23.320  31.970  25.820  1.00  0.00            
ATOM     14  C5  ACD     1      23.070  33.110  24.110  1.00  0.00            
ATOM     15  H7  ACD     1      22.860  32.930  23.050  1.00  0.00            
ATOM     16  O4  ACD     1      24.360  33.660  24.320  1.00  0.00            
ATOM     17  H8  ACD     1      25.020  32.980  24.140  1.00  0.00            
ATOM     18  C6  ACD     1      22.010  33.990  24.690  1.00  0.00            
ATOM     19  H9  ACD     1      22.300  34.190  25.730  1.00  0.00            
ATOM     20  O5  ACD     1      21.800  35.260  24.050  1.00  0.00            
ATOM     21  H10 ACD     1      22.570  35.840  24.130  1.00  0.00            
ATOM     22  C7  ACD     1      20.630  33.340  24.790  1.00  0.00            
ATOM     23  H11 ACD     1      19.920  33.940  25.380  1.00  0.00            
ATOM     24  O6  ACD     1      20.720  32.090  25.550  1.00  0.00            
ATOM     25  C8  ACD     1      21.620  31.130  24.930  1.00  0.00            
ATOM     26  H12 ACD     1      21.250  30.950  23.910  1.00  0.00            
ATOM     27  C9  ACD     1      21.570  29.850  25.750  1.00  0.00            
ATOM     28  H13 ACD     1      22.310  29.100  25.440  1.00  0.00            
ATOM     29  H14 ACD     1      21.780  30.140  26.780  1.00  0.00            
ATOM     30  O7  ACD     1      20.290  29.340  25.600  1.00  0.00            
ATOM     31  H15 ACD     1      19.740  30.110  25.740  1.00  0.00            
ATOM     32  O8  ACD     1      20.070  33.110  23.540  1.00  0.00            
ATOM     33  C10 ACD     1      18.690  33.520  23.390  1.00  0.00            
ATOM     34  H16 ACD     1      18.320  34.090  24.250  1.00  0.00            
ATOM     35  C11 ACD     1      18.710  34.370  22.170  1.00  0.00            
ATOM     36  H17 ACD     1      19.520  34.050  21.490  1.00  0.00            
ATOM     37  O9  ACD     1      19.170  35.690  22.580  1.00  0.00            
ATOM     38  H18 ACD     1      20.100  35.580  22.810  1.00  0.00            
ATOM     39  C12 ACD     1      17.360  34.360  21.490  1.00  0.00            
ATOM     40  H19 ACD     1      16.610  34.870  22.110  1.00  0.00            
ATOM     41  O10 ACD     1      17.580  34.890  20.220  1.00  0.00            
ATOM     42  H20 ACD     1      18.050  35.720  20.340  1.00  0.00            
ATOM     43  C13 ACD     1      16.880  32.960  21.250  1.00  0.00            
ATOM     44  H21 ACD     1      15.920  32.900  20.720  1.00  0.00            
ATOM     45  O11 ACD     1      16.670  32.350  22.490  1.00  0.00            
ATOM     46  C14 ACD     1      17.870  32.220  23.310  1.00  0.00            
ATOM     47  H22 ACD     1      18.540  31.430  22.960  1.00  0.00            
ATOM     48  C15 ACD     1      17.460  31.830  24.730  1.00  0.00            
ATOM     49  H23 ACD     1      18.340  31.760  25.380  1.00  0.00            
ATOM     50  H24 ACD     1      16.970  32.690  25.210  1.00  0.00            
ATOM     51  O12 ACD     1      16.780  30.540  24.710  1.00  0.00            
ATOM     52  H25 ACD     1      17.150  30.040  23.980  1.00  0.00            
ATOM     53  O13 ACD     1      17.840  32.160  20.550  1.00  0.00            
ATOM     54  C16 ACD     1      17.500  31.550  19.270  1.00  0.00            
ATOM     55  H26 ACD     1      16.600  32.050  18.910  1.00  0.00            
ATOM     56  C17 ACD     1      18.720  31.800  18.250  1.00  0.00            
ATOM     57  H27 ACD     1      19.610  31.450  18.780  1.00  0.00            
ATOM     58  O14 ACD     1      18.670  33.220  18.020  1.00  0.00            
ATOM     59  H28 ACD     1      18.490  33.610  18.880  1.00  0.00            
ATOM     60  C18 ACD     1      18.490  31.050  16.950  1.00  0.00            
ATOM     61  H29 ACD     1      17.590  31.400  16.420  1.00  0.00            
ATOM     62  O15 ACD     1      19.570  31.240  16.010  1.00  0.00            
ATOM     63  H30 ACD     1      20.130  31.900  16.420  1.00  0.00            
ATOM     64  C19 ACD     1      18.270  29.610  17.280  1.00  0.00            
ATOM     65  H31 ACD     1      17.970  29.010  16.410  1.00  0.00            
ATOM     66  O16 ACD     1      17.170  29.410  18.170  1.00  0.00            
ATOM     67  C20 ACD     1      17.310  30.060  19.480  1.00  0.00            
ATOM     68  H32 ACD     1      18.220  29.680  19.980  1.00  0.00            
ATOM     69  C21 ACD     1      16.080  29.610  20.230  1.00  0.00            
ATOM     70  H33 ACD     1      16.050  28.520  20.190  1.00  0.00            
ATOM     71  H34 ACD     1      16.280  29.860  21.280  1.00  0.00            
ATOM     72  O17 ACD     1      14.950  30.180  19.710  1.00  0.00            
ATOM     73  H35 ACD     1      14.250  29.540  19.870  1.00  0.00            
ATOM     74  O18 ACD     1      19.390  29.030  17.860  1.00  0.00            
ATOM     75  C22 ACD     1      19.910  27.800  17.230  1.00  0.00            
ATOM     76  H36 ACD     1      19.220  27.340  16.510  1.00  0.00            
ATOM     77  C23 ACD     1      21.250  28.120  16.480  1.00  0.00            
ATOM     78  H37 ACD     1      21.860  28.710  17.170  1.00  0.00            
ATOM     79  O19 ACD     1      21.030  28.890  15.340  1.00  0.00            
ATOM     80  H38 ACD     1      20.440  29.550  15.710  1.00  0.00            
ATOM     81  C24 ACD     1      21.910  26.820  16.070  1.00  0.00            
ATOM     82  H39 ACD     1      21.220  26.420  15.310  1.00  0.00            
ATOM     83  O20 ACD     1      23.210  27.050  15.440  1.00  0.00            
ATOM     84  H40 ACD     1      23.130  27.780  14.820  1.00  0.00            
ATOM     85  C25 ACD     1      22.060  25.940  17.290  1.00  0.00            
ATOM     86  H41 ACD     1      22.600  25.060  16.930  1.00  0.00            
ATOM     87  O21 ACD     1      20.830  25.580  17.840  1.00  0.00            
ATOM     88  C26 ACD     1      20.000  26.740  18.340  1.00  0.00            
ATOM     89  H42 ACD     1      20.540  27.200  19.170  1.00  0.00            
ATOM     90  C27 ACD     1      18.640  26.180  18.830  1.00  0.00            
ATOM     91  H43 ACD     1      17.930  26.940  19.200  1.00  0.00            
ATOM     92  H44 ACD     1      18.220  25.510  18.080  1.00  0.00            
ATOM     93  O22 ACD     1      18.840  25.450  20.040  1.00  0.00            
ATOM     94  H45 ACD     1      17.990  25.490  20.480  1.00  0.00            
ATOM     95  O23 ACD     1      22.840  26.640  18.270  1.00  0.00            
ATOM     96  C28 ACD     1      24.110  26.250  18.850  1.00  0.00            
ATOM     97  H46 ACD     1      24.400  25.300  18.380  1.00  0.00            
ATOM     98  C29 ACD     1      23.860  26.050  20.340  1.00  0.00            
ATOM     99  H47 ACD     1      23.380  26.930  20.780  1.00  0.00            
ATOM    100  O24 ACD     1      25.170  25.880  20.990  1.00  0.00            
ATOM    101  C30 ACD     1      22.990  24.830  20.670  1.00  0.00            
ATOM    102  H48 ACD     1      21.990  25.050  20.290  1.00  0.00            
ATOM    103  H49 ACD     1      23.310  23.890  20.190  1.00  0.00            
ATOM    104  O25 ACD     1      22.920  24.490  22.110  1.00  0.00            
ATOM    105  H50 ACD     1      23.800  24.430  22.510  1.00  0.00            
ATOM    106  C31 ACD     1      25.120  27.350  18.550  1.00  0.00            
ATOM    107  H51 ACD     1      24.650  28.290  18.850  1.00  0.00            
ATOM    108  O26 ACD     1      25.360  27.450  17.160  1.00  0.00            
ATOM    109  H52 ACD     1      24.520  27.670  16.740  1.00  0.00            
ATOM    110  C32 ACD     1      26.380  27.220  19.390  1.00  0.00            
ATOM    111  H53 ACD     1      26.870  26.300  19.040  1.00  0.00            
ATOM    112  O27 ACD     1      27.170  28.380  19.180  1.00  0.00            
ATOM    113  H54 ACD     1      27.060  28.700  18.280  1.00  0.00            
ATOM    114  C33 ACD     1      26.080  26.950  20.860  1.00  0.00            
ATOM    115  H55 ACD     1      26.950  26.710  21.490  1.00  0.00            
ATOM    116  O28 ACD     1      25.490  28.150  21.430  1.00  0.00            
ATOM    117  C34 ACD     1      25.830  28.590  22.790  1.00  0.00            
ATOM    118  H56 ACD     1      26.720  28.050  23.150  1.00  0.00            
ATOM    119  C35 ACD     1      26.210  30.040  22.710  1.00  0.00            
ATOM    120  H57 ACD     1      25.400  30.510  22.140  1.00  0.00            
ATOM    121  O29 ACD     1      27.410  30.160  21.940  1.00  0.00            
ATOM    122  H58 ACD     1      27.300  29.680  21.110  1.00  0.00            
ATOM    123  C36 ACD     1      26.370  30.680  24.070  1.00  0.00            
ATOM    124  H59 ACD     1      27.230  30.370  24.670  1.00  0.00            
ATOM    125  O30 ACD     1      26.650  32.070  23.910  1.00  0.00            
ATOM    126  H60 ACD     1      27.610  32.200  23.870  1.00  0.00            
ATOM    127  O1  GL4     2      18.020  28.630  23.100  1.00  0.00            
ATOM    128  C1  GL4     2      18.910  27.760  23.010  1.00  0.00            
ATOM    129  C2  GL4     2      20.130  28.250  22.300  1.00  0.00            
ATOM    130  C3  GL4     2      20.320  29.410  21.650  1.00  0.00            
ATOM    131  C4  GL4     2      21.550  29.960  21.060  1.00  0.00            
ATOM    132  C5  GL4     2      21.700  31.270  20.860  1.00  0.00            
ATOM    133  C6  GL4     2      22.940  32.030  20.440  1.00  0.00            
ATOM    134  C7  GL4     2      23.030  33.390  20.630  1.00  0.00            
ATOM    135  C8  GL4     2      24.110  34.140  20.130  1.00  0.00            
ATOM    136  C9  GL4     2      25.140  33.460  19.540  1.00  0.00            
ATOM    137  C10 GL4     2      25.080  32.100  19.340  1.00  0.00            
ATOM    138  C11 GL4     2      23.980  31.340  19.840  1.00  0.00            
ATOM    139  O2  GL4     2      26.200  31.720  18.630  1.00  0.00            
ATOM    140  C12 GL4     2      26.960  32.940  18.350  1.00  0.00            
ATOM    141  O3  GL4     2      26.230  34.010  18.970  1.00  0.00            
ATOM    142  N1  GL4     2      18.840  26.470  23.540  1.00  0.00            
ATOM    143  C13 GL4     2      19.840  25.440  23.400  1.00  0.00            
ATOM    144  C14 GL4     2      20.620  25.210  24.670  1.00  0.00            
ATOM    145  C15 GL4     2      19.580  24.740  25.780  1.00  0.00            
ATOM    146  C16 GL4     2      18.270  25.640  25.840  1.00  0.00            
ATOM    147  C17 GL4     2      17.750  26.030  24.460  1.00  0.00            
ATOM    148  H1  GL4     2      20.990  27.590  22.270  1.00  0.00            
ATOM    149  H2  GL4     2      19.540  30.160  21.810  1.00  0.00            
ATOM    150  H3  GL4     2      22.400  29.290  20.950  1.00  0.00            
ATOM    151  H4  GL4     2      20.840  31.890  21.110  1.00  0.00            
ATOM    152  H5  GL4     2      22.210  33.880  21.140  1.00  0.00            
ATOM    153  H6  GL4     2      24.210  35.180  20.410  1.00  0.00            
ATOM    154  H7  GL4     2      23.880  30.280  19.620  1.00  0.00            
ATOM    155  H8  GL4     2      27.200  33.250  17.320  1.00  0.00            
ATOM    156  H9  GL4     2      27.870  32.850  18.960  1.00  0.00            
ATOM    157  H10 GL4     2      20.510  25.730  22.580  1.00  0.00            
ATOM    158  H11 GL4     2      19.270  24.540  23.120  1.00  0.00            
ATOM    159  H12 GL4     2      20.990  26.150  25.110  1.00  0.00            
ATOM    160  H13 GL4     2      21.380  24.430  24.590  1.00  0.00            
ATOM    161  H14 GL4     2      20.030  24.500  26.750  1.00  0.00            
ATOM    162  H15 GL4     2      19.190  23.740  25.550  1.00  0.00            
ATOM    163  H16 GL4     2      18.500  26.560  26.400  1.00  0.00            
ATOM    164  H17 GL4     2      17.550  25.090  26.450  1.00  0.00            
ATOM    165  H18 GL4     2      17.350  25.130  23.970  1.00  0.00            
ATOM    166  H19 GL4     2      17.070  26.870  24.650  1.00  0.00            
TER
ENDMDL
MODEL        1
ATOM      1  H1  ACD     1      15.650   1.850  13.170  1.00  0.00            
ATOM      2  O1  ACD     1      16.160   1.810  13.980  1.00  0.00            
ATOM      3  C1  ACD     1      17.490   1.880  13.650  1.00  0.00            
ATOM      4  H2  ACD     1      17.620   2.940  13.390  1.00  0.00            
ATOM      5  H3  ACD     1      17.700   1.190  12.820  1.00  0.00            
ATOM      6  C2  ACD     1      18.350   1.590  14.860  1.00  0.00            
ATOM      7  H4  ACD     1      17.930   2.260  15.630  1.00  0.00            
ATOM      8  O2  ACD     1      18.210   0.230  15.310  1.00  0.00            
ATOM      9  C3  ACD     1      18.790  -0.150  16.520  1.00  0.00            
ATOM     10  H5  ACD     1      18.580  -1.210  16.720  1.00  0.00            
ATOM     11  O3  ACD     1      18.330   0.650  17.550  1.00  0.00            
ATOM     12  C4  ACD     1      17.010   0.370  18.140  1.00  0.00            
ATOM     13  H6  ACD     1      16.950  -0.690  18.410  1.00  0.00            
ATOM     14  C5  ACD     1      17.070   1.160  19.490  1.00  0.00            
ATOM     15  H7  ACD     1      17.420   2.180  19.250  1.00  0.00            
ATOM     16  O4  ACD     1      18.030   0.630  20.400  1.00  0.00            
ATOM     17  H8  ACD     1      18.890   0.700  19.980  1.00  0.00            
ATOM     18  C6  ACD     1      15.700   1.320  20.140  1.00  0.00            
ATOM     19  H9  ACD     1      15.260   0.350  20.410  1.00  0.00            
ATOM     20  O5  ACD     1      15.800   2.130  21.250  1.00  0.00            
ATOM     21  H10 ACD     1      16.060   2.980  20.900  1.00  0.00            
ATOM     22  C7  ACD     1      14.670   1.970  19.140  1.00  0.00            
ATOM     23  H11 ACD     1      13.730   2.040  19.710  1.00  0.00            
ATOM     24  O6  ACD     1      14.590   1.010  18.020  1.00  0.00            
ATOM     25  C8  ACD     1      15.780   0.710  17.230  1.00  0.00            
ATOM     26  H12 ACD     1      16.030   1.550  16.570  1.00  0.00            
ATOM     27  C9  ACD     1      15.440  -0.530  16.380  1.00  0.00            
ATOM     28  H13 ACD     1      16.300  -1.040  15.920  1.00  0.00            
ATOM     29  H14 ACD     1      14.950  -1.330  16.940  1.00  0.00            
ATOM     30  O7  ACD     1      14.620  -0.210  15.270  1.00  0.00            
ATOM     31  H15 ACD     1      15.000   0.600  14.920  1.00  0.00            
ATOM     32  O8  ACD     1      15.170   3.250  18.630  1.00  0.00            
ATOM     33  C10 ACD     1      14.570   4.410  19.200  1.00  0.00            
ATOM     34  H16 ACD     1      14.010   4.130  20.110  1.00  0.00            
ATOM     35  C11 ACD     1      15.620   5.420  19.600  1.00  0.00            
ATOM     36  H17 ACD     1      16.280   5.640  18.750  1.00  0.00            
ATOM     37  O9  ACD     1      16.400   4.880  20.670  1.00  0.00            
ATOM     38  H18 ACD     1      17.260   5.280  20.810  1.00  0.00            
ATOM     39  C12 ACD     1      15.010   6.770  20.000  1.00  0.00            
ATOM     40  H19 ACD     1      14.300   6.630  20.820  1.00  0.00            
ATOM     41  O10 ACD     1      15.920   7.770  20.330  1.00  0.00            
ATOM     42  H20 ACD     1      16.390   7.450  21.100  1.00  0.00            
ATOM     43  C13 ACD     1      14.160   7.230  18.920  1.00  0.00            
ATOM     44  H21 ACD     1      13.590   8.090  19.280  1.00  0.00            
ATOM     45  O11 ACD     1      13.140   6.290  18.510  1.00  0.00            
ATOM     46  C14 ACD     1      13.730   4.980  18.100  1.00  0.00            
ATOM     47  H22 ACD     1      14.270   5.180  17.160  1.00  0.00            
ATOM     48  C15 ACD     1      12.540   4.070  17.810  1.00  0.00            
ATOM     49  H23 ACD     1      11.900   4.550  17.060  1.00  0.00            
ATOM     50  H24 ACD     1      13.030   3.190  17.380  1.00  0.00            
ATOM     51  O12 ACD     1      11.750   3.760  18.950  1.00  0.00            
ATOM     52  H25 ACD     1      11.320   4.540  19.300  1.00  0.00            
ATOM     53  O13 ACD     1      14.860   7.610  17.750  1.00  0.00            
ATOM     54  C16 ACD     1      14.570   8.990  17.270  1.00  0.00            
ATOM     55  H26 ACD     1      13.710   9.440  17.770  1.00  0.00            
ATOM     56  C17 ACD     1      15.730   9.920  17.690  1.00  0.00            
ATOM     57  H27 ACD     1      16.670   9.450  17.380  1.00  0.00            
ATOM     58  O14 ACD     1      15.680  10.150  19.090  1.00  0.00            
ATOM     59  H28 ACD     1      15.770   9.330  19.600  1.00  0.00            
ATOM     60  C18 ACD     1      15.720  11.150  16.830  1.00  0.00            
ATOM     61  H29 ACD     1      14.850  11.750  17.130  1.00  0.00            
ATOM     62  O15 ACD     1      16.930  11.870  16.990  1.00  0.00            
ATOM     63  H30 ACD     1      17.630  11.360  16.590  1.00  0.00            
ATOM     64  C19 ACD     1      15.570  10.870  15.360  1.00  0.00            
ATOM     65  H31 ACD     1      15.600  11.870  14.920  1.00  0.00            
ATOM     66  O16 ACD     1      14.320  10.200  15.150  1.00  0.00            
ATOM     67  C20 ACD     1      14.360   8.880  15.790  1.00  0.00            
ATOM     68  H32 ACD     1      15.180   8.320  15.320  1.00  0.00            
ATOM     69  C21 ACD     1      13.100   8.080  15.560  1.00  0.00            
ATOM     70  H33 ACD     1      13.140   7.170  16.180  1.00  0.00            
ATOM     71  H34 ACD     1      12.190   8.670  15.770  1.00  0.00            
ATOM     72  O17 ACD     1      13.000   7.630  14.210  1.00  0.00            
ATOM     73  H35 ACD     1      12.830   8.410  13.670  1.00  0.00            
ATOM     74  O18 ACD     1      16.760  10.220  15.010  1.00  0.00            
ATOM     75  C22 ACD     1      17.300  10.310  13.700  1.00  0.00            
ATOM     76  H36 ACD     1      17.040  11.300  13.310  1.00  0.00            
ATOM     77  C23 ACD     1      18.740  10.360  13.940  1.00  0.00            
ATOM     78  H37 ACD     1      18.940   9.620  14.730  1.00  0.00            
ATOM     79  O19 ACD     1      19.250  11.680  14.310  1.00  0.00            
ATOM     80  H38 ACD     1      20.170  11.500  14.550  1.00  0.00            
ATOM     81  C24 ACD     1      19.520   9.940  12.690  1.00  0.00            
ATOM     82  H39 ACD     1      19.460  10.690  11.900  1.00  0.00            
ATOM     83  O20 ACD     1      20.920   9.790  12.930  1.00  0.00            
ATOM     84  H40 ACD     1      21.100   8.970  13.410  1.00  0.00            
ATOM     85  C25 ACD     1      19.020   8.540  12.160  1.00  0.00            
ATOM     86  H41 ACD     1      19.530   8.280  11.220  1.00  0.00            
ATOM     87  O21 ACD     1      17.670   8.580  11.820  1.00  0.00            
ATOM     88  C26 ACD     1      16.750   9.140  12.760  1.00  0.00            
ATOM     89  H42 ACD     1      16.470   8.330  13.440  1.00  0.00            
ATOM     90  C27 ACD     1      15.490   9.370  12.010  1.00  0.00            
ATOM     91  H43 ACD     1      15.130   8.600  11.320  1.00  0.00            
ATOM     92  H44 ACD     1      14.610   9.330  12.660  1.00  0.00            
ATOM     93  O22 ACD     1      15.520  10.710  11.480  1.00  0.00            
ATOM     94  H45 ACD     1      14.910  10.790  10.750  1.00  0.00            
ATOM     95  O23 ACD     1      19.250   7.650  13.230  1.00  0.00            
ATOM     96  C28 ACD     1      19.950   6.450  12.880  1.00  0.00            
ATOM     97  H46 ACD     1      20.520   6.530  11.950  1.00  0.00            
ATOM     98  C29 ACD     1      19.030   5.250  12.820  1.00  0.00            
ATOM     99  H47 ACD     1      18.500   5.060  13.770  1.00  0.00            
ATOM    100  O24 ACD     1      19.810   4.060  12.530  1.00  0.00            
ATOM    101  C30 ACD     1      17.970   5.350  11.680  1.00  0.00            
ATOM    102  H48 ACD     1      17.490   4.390  11.480  1.00  0.00            
ATOM    103  H49 ACD     1      17.190   5.960  12.140  1.00  0.00            
ATOM    104  O25 ACD     1      18.430   5.870  10.410  1.00  0.00            
ATOM    105  H50 ACD     1      18.420   6.820  10.540  1.00  0.00            
ATOM    106  C31 ACD     1      20.940   6.270  13.970  1.00  0.00            
ATOM    107  H51 ACD     1      20.560   6.180  15.000  1.00  0.00            
ATOM    108  O26 ACD     1      21.930   7.370  14.000  1.00  0.00            
ATOM    109  H52 ACD     1      22.780   7.100  14.360  1.00  0.00            
ATOM    110  C32 ACD     1      21.700   4.870  13.810  1.00  0.00            
ATOM    111  H53 ACD     1      22.390   4.800  12.950  1.00  0.00            
ATOM    112  O27 ACD     1      22.350   4.490  15.010  1.00  0.00            
ATOM    113  H54 ACD     1      21.680   4.120  15.600  1.00  0.00            
ATOM    114  C33 ACD     1      20.700   3.700  13.550  1.00  0.00            
ATOM    115  H55 ACD     1      21.320   2.880  13.160  1.00  0.00            
ATOM    116  O28 ACD     1      20.080   3.300  14.730  1.00  0.00            
ATOM    117  C34 ACD     1      19.910   1.890  14.790  1.00  0.00            
ATOM    118  H56 ACD     1      20.370   1.390  13.930  1.00  0.00            
ATOM    119  C35 ACD     1      20.690   1.390  16.010  1.00  0.00            
ATOM    120  H57 ACD     1      20.340   2.010  16.840  1.00  0.00            
ATOM    121  O29 ACD     1      22.060   1.570  15.790  1.00  0.00            
ATOM    122  H58 ACD     1      22.380   0.960  15.120  1.00  0.00            
ATOM    123  C36 ACD     1      20.300  -0.030  16.420  1.00  0.00            
ATOM    124  H59 ACD     1      20.720  -0.670  15.640  1.00  0.00            
ATOM    125  O30 ACD     1      20.890  -0.350  17.750  1.00  0.00            
ATOM    126  H60 ACD     1      20.540   0.390  18.270  1.00  0.00            
ATOM    127  O1  GL4     2      12.540   4.050  12.610  1.00  0.00            
ATOM    128  C1  GL4     2      13.210   4.860  12.040  1.00  0.00            
ATOM    129  C2  GL4     2      14.330   5.530  12.760  1.00  0.00            
ATOM    130  C3  GL4     2      14.870   5.000  13.850  1.00  0.00            
ATOM    131  C4  GL4     2      15.900   5.560  14.660  1.00  0.00            
ATOM    132  C5  GL4     2      16.590   5.030  15.710  1.00  0.00            
ATOM    133  C6  GL4     2      17.730   5.590  16.520  1.00  0.00            
ATOM    134  C7  GL4     2      18.460   4.740  17.390  1.00  0.00            
ATOM    135  C8  GL4     2      19.640   5.180  17.990  1.00  0.00            
ATOM    136  C9  GL4     2      19.990   6.510  17.780  1.00  0.00            
ATOM    137  C10 GL4     2      19.210   7.370  16.990  1.00  0.00            
ATOM    138  C11 GL4     2      18.060   6.930  16.350  1.00  0.00            
ATOM    139  O2  GL4     2      19.770   8.640  17.000  1.00  0.00            
ATOM    140  C12 GL4     2      21.010   8.550  17.700  1.00  0.00            
ATOM    141  O3  GL4     2      21.150   7.100  18.150  1.00  0.00            
ATOM    142  N1  GL4     2      12.830   5.310  10.740  1.00  0.00            
ATOM    143  C13 GL4     2      13.710   6.120   9.870  1.00  0.00            
ATOM    144  C14 GL4     2      12.960   6.860   8.740  1.00  0.00            
ATOM    145  C15 GL4     2      11.930   5.950   7.970  1.00  0.00            
ATOM    146  C16 GL4     2      10.950   5.130   8.870  1.00  0.00            
ATOM    147  C17 GL4     2      11.740   4.490  10.060  1.00  0.00            
ATOM    148  H1  GL4     2      14.790   6.430  12.360  1.00  0.00            
ATOM    149  H2  GL4     2      14.500   4.030  14.170  1.00  0.00            
ATOM    150  H3  GL4     2      16.090   6.630  14.530  1.00  0.00            
ATOM    151  H4  GL4     2      16.190   4.070  16.040  1.00  0.00            
ATOM    152  H5  GL4     2      18.180   3.690  17.380  1.00  0.00            
ATOM    153  H6  GL4     2      20.170   4.510  18.670  1.00  0.00            
ATOM    154  H7  GL4     2      17.440   7.570  15.730  1.00  0.00            
ATOM    155  H8  GL4     2      21.100   9.220  18.560  1.00  0.00            
ATOM    156  H9  GL4     2      21.790   8.810  16.970  1.00  0.00            
ATOM    157  H10 GL4     2      14.400   5.470   9.320  1.00  0.00            
ATOM    158  H11 GL4     2      14.320   6.860  10.410  1.00  0.00            
ATOM    159  H12 GL4     2      13.670   7.360   8.080  1.00  0.00            
ATOM    160  H13 GL4     2      12.380   7.740   9.070  1.00  0.00            
ATOM    161  H14 GL4     2      12.530   5.190   7.460  1.00  0.00            
ATOM    162  H15 GL4     2      11.350   6.540   7.250  1.00  0.00            
ATOM    163  H16 GL4     2      10.490   4.360   8.240  1.00  0.00            
ATOM    164  H17 GL4     2      10.270   5.930   9.200  1.00  0.00            
ATOM    165  H18 GL4     2      11.060   4.120  10.840  1.00  0.00            
ATOM    166  H19 GL4     2      12.260   3.580   9.730  1.00  0.00            
TER
ENDMDL
MODEL        1
ATOM      1  H1  ACD     1      14.920  27.850  29.070  1.00  0.00            
ATOM      2  O1  ACD     1      13.970  27.950  28.930  1.00  0.00            
ATOM      3  C1  ACD     1      13.740  27.920  27.470  1.00  0.00            
ATOM      4  H2  ACD     1      14.250  27.050  27.050  1.00  0.00            
ATOM      5  H3  ACD     1      14.150  28.850  27.050  1.00  0.00            
ATOM      6  C2  ACD     1      12.270  27.880  26.970  1.00  0.00            
ATOM      7  H4  ACD     1      12.290  27.670  25.890  1.00  0.00            
ATOM      8  O2  ACD     1      11.700  26.740  27.550  1.00  0.00            
ATOM      9  C3  ACD     1      10.400  26.470  27.210  1.00  0.00            
ATOM     10  H5  ACD     1      10.220  25.550  27.780  1.00  0.00            
ATOM     11  O3  ACD     1      10.220  26.110  25.820  1.00  0.00            
ATOM     12  C4  ACD     1      10.070  24.670  25.570  1.00  0.00            
ATOM     13  H6  ACD     1       9.740  24.080  26.430  1.00  0.00            
ATOM     14  C5  ACD     1       8.860  24.660  24.710  1.00  0.00            
ATOM     15  H7  ACD     1       8.960  25.370  23.880  1.00  0.00            
ATOM     16  O4  ACD     1       7.710  25.040  25.490  1.00  0.00            
ATOM     17  H8  ACD     1       7.940  25.840  25.970  1.00  0.00            
ATOM     18  C6  ACD     1       8.650  23.270  24.040  1.00  0.00            
ATOM     19  H9  ACD     1       8.250  22.620  24.840  1.00  0.00            
ATOM     20  O5  ACD     1       7.720  23.330  23.030  1.00  0.00            
ATOM     21  H10 ACD     1       8.310  23.450  22.280  1.00  0.00            
ATOM     22  C7  ACD     1       9.940  22.620  23.560  1.00  0.00            
ATOM     23  H11 ACD     1       9.840  21.550  23.340  1.00  0.00            
ATOM     24  O6  ACD     1      10.990  22.700  24.530  1.00  0.00            
ATOM     25  C8  ACD     1      11.340  24.010  25.060  1.00  0.00            
ATOM     26  H12 ACD     1      11.760  24.590  24.230  1.00  0.00            
ATOM     27  C9  ACD     1      12.300  23.800  26.160  1.00  0.00            
ATOM     28  H13 ACD     1      12.750  24.740  26.520  1.00  0.00            
ATOM     29  H14 ACD     1      11.860  23.280  27.020  1.00  0.00            
ATOM     30  O7  ACD     1      13.500  23.080  25.830  1.00  0.00            
ATOM     31  H15 ACD     1      13.230  22.170  25.660  1.00  0.00            
ATOM     32  O8  ACD     1      10.280  23.350  22.390  1.00  0.00            
ATOM     33  C10 ACD     1      11.100  22.780  21.310  1.00  0.00            
ATOM     34  H16 ACD     1      10.810  21.730  21.190  1.00  0.00            
ATOM     35  C11 ACD     1      10.640  23.590  20.030  1.00  0.00            
ATOM     36  H17 ACD     1      10.390  24.640  20.200  1.00  0.00            
ATOM     37  O9  ACD     1       9.370  22.990  19.740  1.00  0.00            
ATOM     38  H18 ACD     1       8.900  23.790  19.490  1.00  0.00            
ATOM     39  C12 ACD     1      11.660  23.470  18.990  1.00  0.00            
ATOM     40  H19 ACD     1      11.770  22.470  18.540  1.00  0.00            
ATOM     41  O10 ACD     1      11.210  24.220  17.900  1.00  0.00            
ATOM     42  H20 ACD     1      10.970  25.040  18.340  1.00  0.00            
ATOM     43  C13 ACD     1      12.970  23.910  19.490  1.00  0.00            
ATOM     44  H21 ACD     1      13.710  23.910  18.690  1.00  0.00            
ATOM     45  O11 ACD     1      13.450  22.970  20.460  1.00  0.00            
ATOM     46  C14 ACD     1      12.610  22.850  21.620  1.00  0.00            
ATOM     47  H22 ACD     1      12.720  23.780  22.200  1.00  0.00            
ATOM     48  C15 ACD     1      13.070  21.590  22.320  1.00  0.00            
ATOM     49  H23 ACD     1      14.140  21.670  22.550  1.00  0.00            
ATOM     50  H24 ACD     1      12.510  21.580  23.270  1.00  0.00            
ATOM     51  O12 ACD     1      12.810  20.370  21.570  1.00  0.00            
ATOM     52  H25 ACD     1      13.280  20.370  20.730  1.00  0.00            
ATOM     53  O13 ACD     1      12.890  25.190  20.050  1.00  0.00            
ATOM     54  C16 ACD     1      13.190  26.290  19.130  1.00  0.00            
ATOM     55  H26 ACD     1      13.270  25.990  18.080  1.00  0.00            
ATOM     56  C17 ACD     1      12.040  27.280  19.230  1.00  0.00            
ATOM     57  H27 ACD     1      11.920  27.600  20.270  1.00  0.00            
ATOM     58  O14 ACD     1      10.710  26.710  18.770  1.00  0.00            
ATOM     59  H28 ACD     1      10.060  27.390  18.560  1.00  0.00            
ATOM     60  C18 ACD     1      12.350  28.500  18.310  1.00  0.00            
ATOM     61  H29 ACD     1      12.430  28.160  17.260  1.00  0.00            
ATOM     62  O15 ACD     1      11.300  29.490  18.430  1.00  0.00            
ATOM     63  H30 ACD     1      11.300  29.890  19.300  1.00  0.00            
ATOM     64  C19 ACD     1      13.780  29.130  18.700  1.00  0.00            
ATOM     65  H31 ACD     1      14.060  29.860  17.930  1.00  0.00            
ATOM     66  O16 ACD     1      14.760  28.060  18.630  1.00  0.00            
ATOM     67  C20 ACD     1      14.510  26.940  19.540  1.00  0.00            
ATOM     68  H32 ACD     1      14.430  27.380  20.540  1.00  0.00            
ATOM     69  C21 ACD     1      15.680  25.910  19.410  1.00  0.00            
ATOM     70  H33 ACD     1      16.610  26.430  19.680  1.00  0.00            
ATOM     71  H34 ACD     1      15.570  25.180  20.230  1.00  0.00            
ATOM     72  O17 ACD     1      15.870  25.150  18.220  1.00  0.00            
ATOM     73  H35 ACD     1      15.480  25.660  17.500  1.00  0.00            
ATOM     74  O18 ACD     1      13.720  29.670  20.040  1.00  0.00            
ATOM     75  C22 ACD     1      14.620  30.730  20.290  1.00  0.00            
ATOM     76  H36 ACD     1      15.390  30.780  19.500  1.00  0.00            
ATOM     77  C23 ACD     1      13.720  31.920  20.320  1.00  0.00            
ATOM     78  H37 ACD     1      12.860  31.680  20.960  1.00  0.00            
ATOM     79  O19 ACD     1      13.080  32.210  19.010  1.00  0.00            
ATOM     80  H38 ACD     1      12.610  33.040  19.090  1.00  0.00            
ATOM     81  C24 ACD     1      14.550  33.090  20.980  1.00  0.00            
ATOM     82  H39 ACD     1      15.470  33.270  20.400  1.00  0.00            
ATOM     83  O20 ACD     1      13.770  34.350  20.990  1.00  0.00            
ATOM     84  H40 ACD     1      14.090  34.900  21.710  1.00  0.00            
ATOM     85  C25 ACD     1      14.850  32.730  22.390  1.00  0.00            
ATOM     86  H41 ACD     1      15.380  33.500  22.950  1.00  0.00            
ATOM     87  O21 ACD     1      15.840  31.710  22.240  1.00  0.00            
ATOM     88  C26 ACD     1      15.360  30.520  21.570  1.00  0.00            
ATOM     89  H42 ACD     1      14.730  29.960  22.270  1.00  0.00            
ATOM     90  C27 ACD     1      16.600  29.580  21.430  1.00  0.00            
ATOM     91  H43 ACD     1      16.970  29.420  22.450  1.00  0.00            
ATOM     92  H44 ACD     1      16.390  28.650  20.890  1.00  0.00            
ATOM     93  O22 ACD     1      17.620  30.240  20.680  1.00  0.00            
ATOM     94  H45 ACD     1      18.310  29.580  20.610  1.00  0.00            
ATOM     95  O23 ACD     1      13.700  32.370  23.120  1.00  0.00            
ATOM     96  C28 ACD     1      13.530  32.620  24.520  1.00  0.00            
ATOM     97  H46 ACD     1      13.950  33.610  24.750  1.00  0.00            
ATOM     98  C29 ACD     1      14.290  31.550  25.370  1.00  0.00            
ATOM     99  H47 ACD     1      14.150  30.610  24.820  1.00  0.00            
ATOM    100  O24 ACD     1      13.770  31.460  26.720  1.00  0.00            
ATOM    101  C30 ACD     1      15.780  31.850  25.530  1.00  0.00            
ATOM    102  H48 ACD     1      16.300  31.840  24.560  1.00  0.00            
ATOM    103  H49 ACD     1      15.920  32.840  25.980  1.00  0.00            
ATOM    104  O25 ACD     1      16.470  30.900  26.380  1.00  0.00            
ATOM    105  H50 ACD     1      15.810  30.690  27.050  1.00  0.00            
ATOM    106  C31 ACD     1      12.020  32.650  24.770  1.00  0.00            
ATOM    107  H51 ACD     1      11.550  31.790  24.250  1.00  0.00            
ATOM    108  O26 ACD     1      11.390  33.820  24.250  1.00  0.00            
ATOM    109  H52 ACD     1      11.880  34.560  24.620  1.00  0.00            
ATOM    110  C32 ACD     1      11.640  32.550  26.230  1.00  0.00            
ATOM    111  H53 ACD     1      11.900  33.540  26.630  1.00  0.00            
ATOM    112  O27 ACD     1      10.240  32.310  26.390  1.00  0.00            
ATOM    113  H54 ACD     1       9.740  33.040  26.020  1.00  0.00            
ATOM    114  C33 ACD     1      12.370  31.360  26.840  1.00  0.00            
ATOM    115  H55 ACD     1      12.130  31.430  27.900  1.00  0.00            
ATOM    116  O28 ACD     1      11.970  30.150  26.260  1.00  0.00            
ATOM    117  C34 ACD     1      11.500  29.150  27.200  1.00  0.00            
ATOM    118  H56 ACD     1      11.550  29.450  28.250  1.00  0.00            
ATOM    119  C35 ACD     1      10.000  28.900  26.900  1.00  0.00            
ATOM    120  H57 ACD     1       9.870  28.800  25.810  1.00  0.00            
ATOM    121  O29 ACD     1       9.200  30.070  27.340  1.00  0.00            
ATOM    122  H58 ACD     1       9.470  30.850  26.840  1.00  0.00            
ATOM    123  C36 ACD     1       9.550  27.600  27.620  1.00  0.00            
ATOM    124  H59 ACD     1       9.700  27.720  28.700  1.00  0.00            
ATOM    125  O30 ACD     1       8.220  27.370  27.310  1.00  0.00            
ATOM    126  H60 ACD     1       7.810  28.220  27.140  1.00  0.00            
ATOM    127  O1  GL4     2      16.120  27.720  23.910  1.00  0.00            
ATOM    128  C1  GL4     2      15.540  26.710  23.580  1.00  0.00            
ATOM    129  C2  GL4     2      14.100  26.750  23.380  1.00  0.00            
ATOM    130  C3  GL4     2      13.270  27.770  23.420  1.00  0.00            
ATOM    131  C4  GL4     2      11.840  27.620  23.190  1.00  0.00            
ATOM    132  C5  GL4     2      11.060  28.630  22.850  1.00  0.00            
ATOM    133  C6  GL4     2       9.600  28.820  22.710  1.00  0.00            
ATOM    134  C7  GL4     2       8.990  29.610  23.640  1.00  0.00            
ATOM    135  C8  GL4     2       7.570  29.650  23.720  1.00  0.00            
ATOM    136  C9  GL4     2       6.840  28.770  22.900  1.00  0.00            
ATOM    137  C10 GL4     2       7.470  28.060  21.910  1.00  0.00            
ATOM    138  C11 GL4     2       8.870  28.080  21.800  1.00  0.00            
ATOM    139  O2  GL4     2       6.600  27.590  21.020  1.00  0.00            
ATOM    140  C12 GL4     2       5.290  27.960  21.500  1.00  0.00            
ATOM    141  O3  GL4     2       5.530  28.840  22.650  1.00  0.00            
ATOM    142  N1  GL4     2      16.150  25.510  23.210  1.00  0.00            
ATOM    143  C13 GL4     2      17.620  25.570  22.950  1.00  0.00            
ATOM    144  C14 GL4     2      18.270  24.160  22.630  1.00  0.00            
ATOM    145  C15 GL4     2      17.850  23.010  23.570  1.00  0.00            
ATOM    146  C16 GL4     2      16.370  23.160  24.070  1.00  0.00            
ATOM    147  C17 GL4     2      15.550  24.160  23.170  1.00  0.00            
ATOM    148  H1  GL4     2      13.570  25.840  23.110  1.00  0.00            
ATOM    149  H2  GL4     2      13.570  28.780  23.660  1.00  0.00            
ATOM    150  H3  GL4     2      11.450  26.610  23.320  1.00  0.00            
ATOM    151  H4  GL4     2      11.560  29.600  22.830  1.00  0.00            
ATOM    152  H5  GL4     2       9.640  30.330  24.120  1.00  0.00            
ATOM    153  H6  GL4     2       7.090  30.290  24.450  1.00  0.00            
ATOM    154  H7  GL4     2       9.340  27.490  21.020  1.00  0.00            
ATOM    155  H8  GL4     2       4.890  27.000  21.840  1.00  0.00            
ATOM    156  H9  GL4     2       4.730  28.500  20.730  1.00  0.00            
ATOM    157  H10 GL4     2      18.090  25.830  23.910  1.00  0.00            
ATOM    158  H11 GL4     2      17.880  26.440  22.340  1.00  0.00            
ATOM    159  H12 GL4     2      19.360  24.240  22.680  1.00  0.00            
ATOM    160  H13 GL4     2      18.010  23.930  21.590  1.00  0.00            
ATOM    161  H14 GL4     2      18.550  22.930  24.410  1.00  0.00            
ATOM    162  H15 GL4     2      17.890  22.080  22.990  1.00  0.00            
ATOM    163  H16 GL4     2      16.280  23.520  25.100  1.00  0.00            
ATOM    164  H17 GL4     2      15.850  22.200  24.110  1.00  0.00            
ATOM    165  H18 GL4     2      15.310  23.790  22.160  1.00  0.00            
ATOM    166  H19 GL4     2      14.600  24.220  23.720  1.00  0.00            
TER
ENDMDL
MODEL        1
ATOM      1  H1  ACD     1      17.920  -0.530  10.270  1.00  0.00            
ATOM      2  O1  ACD     1      18.210  -0.190  11.130  1.00  0.00            
ATOM      3  C1  ACD     1      19.620  -0.430  11.320  1.00  0.00            
ATOM      4  H2  ACD     1      20.170  -0.030  10.460  1.00  0.00            
ATOM      5  H3  ACD     1      19.770  -1.510  11.400  1.00  0.00            
ATOM      6  C2  ACD     1      20.170   0.100  12.650  1.00  0.00            
ATOM      7  H4  ACD     1      19.790   1.120  12.760  1.00  0.00            
ATOM      8  O2  ACD     1      19.630  -0.750  13.680  1.00  0.00            
ATOM      9  C3  ACD     1      20.080  -0.580  15.020  1.00  0.00            
ATOM     10  H5  ACD     1      19.650  -1.300  15.720  1.00  0.00            
ATOM     11  O3  ACD     1      19.800   0.660  15.400  1.00  0.00            
ATOM     12  C4  ACD     1      18.870   0.810  16.450  1.00  0.00            
ATOM     13  H6  ACD     1      18.510  -0.200  16.690  1.00  0.00            
ATOM     14  C5  ACD     1      19.610   1.400  17.670  1.00  0.00            
ATOM     15  H7  ACD     1      20.030   2.380  17.420  1.00  0.00            
ATOM     16  O4  ACD     1      20.690   0.530  18.070  1.00  0.00            
ATOM     17  H8  ACD     1      21.320   1.080  18.550  1.00  0.00            
ATOM     18  C6  ACD     1      18.520   1.560  18.710  1.00  0.00            
ATOM     19  H9  ACD     1      17.990   0.610  18.850  1.00  0.00            
ATOM     20  O5  ACD     1      18.990   2.010  19.990  1.00  0.00            
ATOM     21  H10 ACD     1      19.300   2.910  19.970  1.00  0.00            
ATOM     22  C7  ACD     1      17.480   2.540  18.230  1.00  0.00            
ATOM     23  H11 ACD     1      16.720   2.750  18.980  1.00  0.00            
ATOM     24  O6  ACD     1      16.830   1.890  17.080  1.00  0.00            
ATOM     25  C8  ACD     1      17.770   1.730  16.030  1.00  0.00            
ATOM     26  H12 ACD     1      18.290   2.650  15.740  1.00  0.00            
ATOM     27  C9  ACD     1      17.060   1.240  14.780  1.00  0.00            
ATOM     28  H13 ACD     1      17.820   1.100  14.000  1.00  0.00            
ATOM     29  H14 ACD     1      16.590   0.260  14.970  1.00  0.00            
ATOM     30  O7  ACD     1      16.130   2.170  14.250  1.00  0.00            
ATOM     31  H15 ACD     1      15.910   1.840  13.370  1.00  0.00            
ATOM     32  O8  ACD     1      18.060   3.810  17.790  1.00  0.00            
ATOM     33  C10 ACD     1      18.130   4.880  18.660  1.00  0.00            
ATOM     34  H16 ACD     1      17.640   4.660  19.610  1.00  0.00            
ATOM     35  C11 ACD     1      19.620   5.270  18.850  1.00  0.00            
ATOM     36  H17 ACD     1      20.200   5.190  17.920  1.00  0.00            
ATOM     37  O9  ACD     1      20.280   4.340  19.760  1.00  0.00            
ATOM     38  H18 ACD     1      21.020   4.740  20.220  1.00  0.00            
ATOM     39  C12 ACD     1      19.780   6.660  19.490  1.00  0.00            
ATOM     40  H19 ACD     1      19.400   6.580  20.520  1.00  0.00            
ATOM     41  O10 ACD     1      21.190   6.950  19.620  1.00  0.00            
ATOM     42  H20 ACD     1      21.360   7.430  18.800  1.00  0.00            
ATOM     43  C13 ACD     1      19.010   7.680  18.700  1.00  0.00            
ATOM     44  H21 ACD     1      19.030   8.670  19.180  1.00  0.00            
ATOM     45  O11 ACD     1      17.670   7.280  18.710  1.00  0.00            
ATOM     46  C14 ACD     1      17.410   6.070  18.020  1.00  0.00            
ATOM     47  H22 ACD     1      17.790   6.210  17.000  1.00  0.00            
ATOM     48  C15 ACD     1      15.930   5.840  17.840  1.00  0.00            
ATOM     49  H23 ACD     1      15.420   6.750  17.490  1.00  0.00            
ATOM     50  H24 ACD     1      15.810   5.000  17.140  1.00  0.00            
ATOM     51  O12 ACD     1      15.180   5.520  19.040  1.00  0.00            
ATOM     52  H25 ACD     1      15.050   6.280  19.620  1.00  0.00            
ATOM     53  O13 ACD     1      19.470   7.780  17.400  1.00  0.00            
ATOM     54  C16 ACD     1      19.220   9.070  16.670  1.00  0.00            
ATOM     55  H26 ACD     1      18.700   9.740  17.370  1.00  0.00            
ATOM     56  C17 ACD     1      20.620   9.680  16.450  1.00  0.00            
ATOM     57  H27 ACD     1      21.300   8.840  16.260  1.00  0.00            
ATOM     58  O14 ACD     1      21.080  10.340  17.640  1.00  0.00            
ATOM     59  H28 ACD     1      20.500  11.080  17.830  1.00  0.00            
ATOM     60  C18 ACD     1      20.760  10.530  15.240  1.00  0.00            
ATOM     61  H29 ACD     1      20.460  11.570  15.460  1.00  0.00            
ATOM     62  O15 ACD     1      22.090  10.730  14.850  1.00  0.00            
ATOM     63  H30 ACD     1      22.350   9.860  14.530  1.00  0.00            
ATOM     64  C19 ACD     1      20.070   9.940  14.010  1.00  0.00            
ATOM     65  H31 ACD     1      20.210  10.600  13.150  1.00  0.00            
ATOM     66  O16 ACD     1      18.720   9.760  14.310  1.00  0.00            
ATOM     67  C20 ACD     1      18.430   8.770  15.330  1.00  0.00            
ATOM     68  H32 ACD     1      18.740   7.790  14.960  1.00  0.00            
ATOM     69  C21 ACD     1      16.940   8.690  15.630  1.00  0.00            
ATOM     70  H33 ACD     1      16.860   7.880  16.370  1.00  0.00            
ATOM     71  H34 ACD     1      16.590   9.610  16.110  1.00  0.00            
ATOM     72  O17 ACD     1      16.280   8.350  14.460  1.00  0.00            
ATOM     73  H35 ACD     1      16.180   9.180  13.970  1.00  0.00            
ATOM     74  O18 ACD     1      20.700   8.710  13.770  1.00  0.00            
ATOM     75  C22 ACD     1      21.490   8.560  12.580  1.00  0.00            
ATOM     76  H36 ACD     1      21.930   9.520  12.290  1.00  0.00            
ATOM     77  C23 ACD     1      22.670   7.730  12.990  1.00  0.00            
ATOM     78  H37 ACD     1      22.320   6.750  13.320  1.00  0.00            
ATOM     79  O19 ACD     1      23.450   8.490  13.890  1.00  0.00            
ATOM     80  H38 ACD     1      24.220   7.970  14.130  1.00  0.00            
ATOM     81  C24 ACD     1      23.510   7.510  11.720  1.00  0.00            
ATOM     82  H39 ACD     1      23.610   8.540  11.360  1.00  0.00            
ATOM     83  O20 ACD     1      24.770   6.820  11.900  1.00  0.00            
ATOM     84  H40 ACD     1      24.710   5.880  11.690  1.00  0.00            
ATOM     85  C25 ACD     1      22.550   6.760  10.720  1.00  0.00            
ATOM     86  H41 ACD     1      23.140   6.650   9.810  1.00  0.00            
ATOM     87  O21 ACD     1      21.400   7.540  10.400  1.00  0.00            
ATOM     88  C26 ACD     1      20.590   7.900  11.530  1.00  0.00            
ATOM     89  H42 ACD     1      20.080   7.020  11.940  1.00  0.00            
ATOM     90  C27 ACD     1      19.510   8.790  10.890  1.00  0.00            
ATOM     91  H43 ACD     1      18.980   8.360  10.020  1.00  0.00            
ATOM     92  H44 ACD     1      18.680   8.780  11.610  1.00  0.00            
ATOM     93  O22 ACD     1      20.010  10.080  10.620  1.00  0.00            
ATOM     94  H45 ACD     1      20.450  10.140   9.770  1.00  0.00            
ATOM     95  O23 ACD     1      22.200   5.450  11.290  1.00  0.00            
ATOM     96  C28 ACD     1      22.500   4.340  10.520  1.00  0.00            
ATOM     97  H46 ACD     1      22.780   4.570   9.480  1.00  0.00            
ATOM     98  C29 ACD     1      21.160   3.470  10.470  1.00  0.00            
ATOM     99  H47 ACD     1      20.840   3.400  11.520  1.00  0.00            
ATOM    100  O24 ACD     1      21.490   2.170   9.940  1.00  0.00            
ATOM    101  C30 ACD     1      20.060   4.190   9.680  1.00  0.00            
ATOM    102  H48 ACD     1      19.170   3.550   9.580  1.00  0.00            
ATOM    103  H49 ACD     1      19.610   5.080  10.150  1.00  0.00            
ATOM    104  O25 ACD     1      20.410   4.330   8.300  1.00  0.00            
ATOM    105  H50 ACD     1      20.590   3.420   8.050  1.00  0.00            
ATOM    106  C31 ACD     1      23.660   3.610  11.190  1.00  0.00            
ATOM    107  H51 ACD     1      23.410   3.440  12.250  1.00  0.00            
ATOM    108  O26 ACD     1      24.840   4.340  10.940  1.00  0.00            
ATOM    109  H52 ACD     1      25.600   3.810  11.190  1.00  0.00            
ATOM    110  C32 ACD     1      23.830   2.170  10.650  1.00  0.00            
ATOM    111  H53 ACD     1      24.030   2.310   9.580  1.00  0.00            
ATOM    112  O27 ACD     1      24.840   1.380  11.400  1.00  0.00            
ATOM    113  H54 ACD     1      24.380   0.960  12.130  1.00  0.00            
ATOM    114  C33 ACD     1      22.500   1.410  10.630  1.00  0.00            
ATOM    115  H55 ACD     1      22.590   0.490  10.050  1.00  0.00            
ATOM    116  O28 ACD     1      22.100   1.320  11.960  1.00  0.00            
ATOM    117  C34 ACD     1      21.670   0.080  12.580  1.00  0.00            
ATOM    118  H56 ACD     1      22.020  -0.820  12.080  1.00  0.00            
ATOM    119  C35 ACD     1      22.340   0.170  13.950  1.00  0.00            
ATOM    120  H57 ACD     1      22.090   1.150  14.390  1.00  0.00            
ATOM    121  O29 ACD     1      23.690  -0.200  13.770  1.00  0.00            
ATOM    122  H58 ACD     1      24.160   0.080  14.560  1.00  0.00            
ATOM    123  C36 ACD     1      21.630  -0.770  14.940  1.00  0.00            
ATOM    124  H59 ACD     1      21.760  -1.760  14.500  1.00  0.00            
ATOM    125  O30 ACD     1      22.250  -0.720  16.260  1.00  0.00            
ATOM    126  H60 ACD     1      21.560  -0.590  16.910  1.00  0.00            
ATOM    127  O1  GL4     2      16.700   3.160  11.370  1.00  0.00            
ATOM    128  C1  GL4     2      16.730   4.370  11.690  1.00  0.00            
ATOM    129  C2  GL4     2      17.640   4.830  12.780  1.00  0.00            
ATOM    130  C3  GL4     2      18.640   4.180  13.400  1.00  0.00            
ATOM    131  C4  GL4     2      19.470   4.680  14.520  1.00  0.00            
ATOM    132  C5  GL4     2      20.670   4.200  14.910  1.00  0.00            
ATOM    133  C6  GL4     2      21.520   4.630  16.000  1.00  0.00            
ATOM    134  C7  GL4     2      22.240   3.570  16.680  1.00  0.00            
ATOM    135  C8  GL4     2      23.190   3.900  17.710  1.00  0.00            
ATOM    136  C9  GL4     2      23.470   5.260  17.900  1.00  0.00            
ATOM    137  C10 GL4     2      22.830   6.230  17.150  1.00  0.00            
ATOM    138  C11 GL4     2      21.840   5.970  16.220  1.00  0.00            
ATOM    139  O2  GL4     2      23.490   7.380  17.390  1.00  0.00            
ATOM    140  C12 GL4     2      24.540   7.120  18.410  1.00  0.00            
ATOM    141  O3  GL4     2      24.400   5.740  18.710  1.00  0.00            
ATOM    142  N1  GL4     2      16.110   5.380  10.910  1.00  0.00            
ATOM    143  C13 GL4     2      16.170   6.790  11.160  1.00  0.00            
ATOM    144  C14 GL4     2      14.850   7.590  11.230  1.00  0.00            
ATOM    145  C15 GL4     2      13.730   7.160  10.260  1.00  0.00            
ATOM    146  C16 GL4     2      13.610   5.640  10.340  1.00  0.00            
ATOM    147  C17 GL4     2      14.960   4.950   9.990  1.00  0.00            
ATOM    148  H1  GL4     2      17.590   5.870  13.090  1.00  0.00            
ATOM    149  H2  GL4     2      18.800   3.150  13.110  1.00  0.00            
ATOM    150  H3  GL4     2      19.050   5.520  15.080  1.00  0.00            
ATOM    151  H4  GL4     2      21.000   3.280  14.430  1.00  0.00            
ATOM    152  H5  GL4     2      22.120   2.510  16.480  1.00  0.00            
ATOM    153  H6  GL4     2      23.730   3.080  18.180  1.00  0.00            
ATOM    154  H7  GL4     2      21.420   6.730  15.560  1.00  0.00            
ATOM    155  H8  GL4     2      24.500   7.800  19.260  1.00  0.00            
ATOM    156  H9  GL4     2      25.500   7.300  17.910  1.00  0.00            
ATOM    157  H10 GL4     2      16.790   7.320  10.430  1.00  0.00            
ATOM    158  H11 GL4     2      16.580   7.010  12.160  1.00  0.00            
ATOM    159  H12 GL4     2      15.080   8.630  10.980  1.00  0.00            
ATOM    160  H13 GL4     2      14.430   7.620  12.250  1.00  0.00            
ATOM    161  H14 GL4     2      13.930   7.480   9.230  1.00  0.00            
ATOM    162  H15 GL4     2      12.810   7.660  10.580  1.00  0.00            
ATOM    163  H16 GL4     2      12.780   5.360   9.680  1.00  0.00            
ATOM    164  H17 GL4     2      13.260   5.420  11.360  1.00  0.00            
ATOM    165  H18 GL4     2      14.850   3.860   9.930  1.00  0.00            
ATOM    166  H19 GL4     2      15.140   5.180   8.930  1.00  0.00            
TER
ENDMDL
MODEL        1
ATOM      1  H1  ACD     1       6.360  13.980  15.500  1.00  0.00            
ATOM      2  O1  ACD     1       7.210  14.270  15.160  1.00  0.00            
ATOM      3  C1  ACD     1       8.180  13.760  16.060  1.00  0.00            
ATOM      4  H2  ACD     1       8.880  14.570  16.310  1.00  0.00            
ATOM      5  H3  ACD     1       8.690  12.920  15.560  1.00  0.00            
ATOM      6  C2  ACD     1       7.540  13.170  17.280  1.00  0.00            
ATOM      7  H4  ACD     1       7.160  14.010  17.880  1.00  0.00            
ATOM      8  O2  ACD     1       6.430  12.390  16.750  1.00  0.00            
ATOM      9  C3  ACD     1       5.650  11.730  17.730  1.00  0.00            
ATOM     10  H5  ACD     1       4.910  11.050  17.290  1.00  0.00            
ATOM     11  O3  ACD     1       4.960  12.700  18.480  1.00  0.00            
ATOM     12  C4  ACD     1       3.600  13.040  18.170  1.00  0.00            
ATOM     13  H6  ACD     1       2.980  12.310  17.640  1.00  0.00            
ATOM     14  C5  ACD     1       3.140  13.240  19.610  1.00  0.00            
ATOM     15  H7  ACD     1       3.940  13.700  20.210  1.00  0.00            
ATOM     16  O4  ACD     1       3.010  11.930  20.180  1.00  0.00            
ATOM     17  H8  ACD     1       3.860  11.510  20.330  1.00  0.00            
ATOM     18  C6  ACD     1       2.000  14.110  19.810  1.00  0.00            
ATOM     19  H9  ACD     1       1.140  13.630  19.310  1.00  0.00            
ATOM     20  O5  ACD     1       1.810  14.450  21.210  1.00  0.00            
ATOM     21  H10 ACD     1       2.510  15.040  21.510  1.00  0.00            
ATOM     22  C7  ACD     1       2.250  15.350  18.980  1.00  0.00            
ATOM     23  H11 ACD     1       1.340  15.950  19.010  1.00  0.00            
ATOM     24  O6  ACD     1       2.480  14.980  17.650  1.00  0.00            
ATOM     25  C8  ACD     1       3.670  14.320  17.380  1.00  0.00            
ATOM     26  H12 ACD     1       4.440  15.040  17.710  1.00  0.00            
ATOM     27  C9  ACD     1       3.640  14.070  15.890  1.00  0.00            
ATOM     28  H13 ACD     1       4.510  13.450  15.630  1.00  0.00            
ATOM     29  H14 ACD     1       2.710  13.540  15.650  1.00  0.00            
ATOM     30  O7  ACD     1       3.750  15.260  15.180  1.00  0.00            
ATOM     31  H15 ACD     1       3.100  15.900  15.470  1.00  0.00            
ATOM     32  O8  ACD     1       3.370  16.130  19.540  1.00  0.00            
ATOM     33  C10 ACD     1       3.020  17.420  19.950  1.00  0.00            
ATOM     34  H16 ACD     1       1.960  17.650  19.840  1.00  0.00            
ATOM     35  C11 ACD     1       3.510  17.680  21.410  1.00  0.00            
ATOM     36  H17 ACD     1       4.580  17.510  21.210  1.00  0.00            
ATOM     37  O9  ACD     1       3.040  16.810  22.390  1.00  0.00            
ATOM     38  H18 ACD     1       3.240  17.360  23.160  1.00  0.00            
ATOM     39  C12 ACD     1       3.280  19.120  21.740  1.00  0.00            
ATOM     40  H19 ACD     1       2.200  19.290  21.740  1.00  0.00            
ATOM     41  O10 ACD     1       3.910  19.350  22.980  1.00  0.00            
ATOM     42  H20 ACD     1       4.710  19.890  22.930  1.00  0.00            
ATOM     43  C13 ACD     1       3.950  20.000  20.710  1.00  0.00            
ATOM     44  H21 ACD     1       3.890  21.060  21.000  1.00  0.00            
ATOM     45  O11 ACD     1       3.520  19.740  19.400  1.00  0.00            
ATOM     46  C14 ACD     1       3.730  18.380  18.940  1.00  0.00            
ATOM     47  H22 ACD     1       4.820  18.230  18.950  1.00  0.00            
ATOM     48  C15 ACD     1       3.180  18.310  17.500  1.00  0.00            
ATOM     49  H23 ACD     1       3.300  17.300  17.100  1.00  0.00            
ATOM     50  H24 ACD     1       2.090  18.390  17.580  1.00  0.00            
ATOM     51  O12 ACD     1       3.810  19.300  16.620  1.00  0.00            
ATOM     52  H25 ACD     1       3.850  20.050  17.220  1.00  0.00            
ATOM     53  O13 ACD     1       5.390  19.740  20.810  1.00  0.00            
ATOM     54  C16 ACD     1       6.240  20.810  20.940  1.00  0.00            
ATOM     55  H26 ACD     1       5.660  21.720  21.110  1.00  0.00            
ATOM     56  C17 ACD     1       7.060  20.510  22.240  1.00  0.00            
ATOM     57  H27 ACD     1       7.460  19.490  22.240  1.00  0.00            
ATOM     58  O14 ACD     1       6.110  20.760  23.330  1.00  0.00            
ATOM     59  H28 ACD     1       6.220  21.650  23.680  1.00  0.00            
ATOM     60  C18 ACD     1       8.310  21.350  22.260  1.00  0.00            
ATOM     61  H29 ACD     1       8.070  22.420  22.280  1.00  0.00            
ATOM     62  O15 ACD     1       9.160  21.150  23.330  1.00  0.00            
ATOM     63  H30 ACD     1       9.560  22.010  23.520  1.00  0.00            
ATOM     64  C19 ACD     1       9.090  21.310  20.920  1.00  0.00            
ATOM     65  H31 ACD     1       9.920  22.020  20.930  1.00  0.00            
ATOM     66  O16 ACD     1       8.240  21.710  19.870  1.00  0.00            
ATOM     67  C20 ACD     1       7.110  20.830  19.660  1.00  0.00            
ATOM     68  H32 ACD     1       7.360  19.790  19.440  1.00  0.00            
ATOM     69  C21 ACD     1       6.310  21.410  18.450  1.00  0.00            
ATOM     70  H33 ACD     1       5.400  20.810  18.380  1.00  0.00            
ATOM     71  H34 ACD     1       6.030  22.460  18.620  1.00  0.00            
ATOM     72  O17 ACD     1       7.170  21.310  17.280  1.00  0.00            
ATOM     73  H35 ACD     1       8.000  21.670  17.610  1.00  0.00            
ATOM     74  O18 ACD     1       9.570  20.050  20.610  1.00  0.00            
ATOM     75  C22 ACD     1      10.910  19.830  20.320  1.00  0.00            
ATOM     76  H36 ACD     1      11.410  20.790  20.470  1.00  0.00            
ATOM     77  C23 ACD     1      11.320  18.900  21.330  1.00  0.00            
ATOM     78  H37 ACD     1      10.620  18.050  21.340  1.00  0.00            
ATOM     79  O19 ACD     1      11.360  19.640  22.600  1.00  0.00            
ATOM     80  H38 ACD     1      10.520  20.080  22.760  1.00  0.00            
ATOM     81  C24 ACD     1      12.660  18.210  21.010  1.00  0.00            
ATOM     82  H39 ACD     1      13.450  18.950  20.830  1.00  0.00            
ATOM     83  O20 ACD     1      13.000  17.130  21.880  1.00  0.00            
ATOM     84  H40 ACD     1      13.090  17.430  22.790  1.00  0.00            
ATOM     85  C25 ACD     1      12.540  17.580  19.720  1.00  0.00            
ATOM     86  H41 ACD     1      13.520  17.130  19.510  1.00  0.00            
ATOM     87  O21 ACD     1      12.200  18.570  18.730  1.00  0.00            
ATOM     88  C26 ACD     1      11.030  19.340  18.890  1.00  0.00            
ATOM     89  H42 ACD     1      10.130  18.780  18.610  1.00  0.00            
ATOM     90  C27 ACD     1      11.070  20.580  17.990  1.00  0.00            
ATOM     91  H43 ACD     1      10.310  21.340  18.220  1.00  0.00            
ATOM     92  H44 ACD     1      12.040  21.050  18.210  1.00  0.00            
ATOM     93  O22 ACD     1      11.070  20.410  16.530  1.00  0.00            
ATOM     94  H45 ACD     1      10.460  19.680  16.400  1.00  0.00            
ATOM     95  O23 ACD     1      11.550  16.600  19.710  1.00  0.00            
ATOM     96  C28 ACD     1      12.040  15.370  19.310  1.00  0.00            
ATOM     97  H46 ACD     1      13.130  15.230  19.320  1.00  0.00            
ATOM     98  C29 ACD     1      11.480  14.990  17.880  1.00  0.00            
ATOM     99  H47 ACD     1      10.480  15.440  17.820  1.00  0.00            
ATOM    100  O24 ACD     1      11.400  13.590  17.630  1.00  0.00            
ATOM    101  C30 ACD     1      12.350  15.580  16.760  1.00  0.00            
ATOM    102  H48 ACD     1      11.940  15.530  15.740  1.00  0.00            
ATOM    103  H49 ACD     1      12.470  16.670  16.830  1.00  0.00            
ATOM    104  O25 ACD     1      13.700  14.990  16.840  1.00  0.00            
ATOM    105  H50 ACD     1      13.570  14.040  16.870  1.00  0.00            
ATOM    106  C31 ACD     1      11.580  14.370  20.400  1.00  0.00            
ATOM    107  H51 ACD     1      10.520  14.580  20.630  1.00  0.00            
ATOM    108  O26 ACD     1      12.400  14.530  21.600  1.00  0.00            
ATOM    109  H52 ACD     1      12.390  15.430  21.930  1.00  0.00            
ATOM    110  C32 ACD     1      11.590  12.960  19.840  1.00  0.00            
ATOM    111  H53 ACD     1      12.660  12.750  19.700  1.00  0.00            
ATOM    112  O27 ACD     1      10.970  12.000  20.770  1.00  0.00            
ATOM    113  H54 ACD     1      10.470  12.530  21.400  1.00  0.00            
ATOM    114  C33 ACD     1      10.800  12.830  18.630  1.00  0.00            
ATOM    115  H55 ACD     1      10.910  11.760  18.400  1.00  0.00            
ATOM    116  O28 ACD     1       9.390  13.240  18.770  1.00  0.00            
ATOM    117  C34 ACD     1       8.460  12.340  18.160  1.00  0.00            
ATOM    118  H56 ACD     1       9.020  11.620  17.550  1.00  0.00            
ATOM    119  C35 ACD     1       7.620  11.760  19.230  1.00  0.00            
ATOM    120  H57 ACD     1       7.280  12.620  19.820  1.00  0.00            
ATOM    121  O29 ACD     1       8.570  10.910  19.970  1.00  0.00            
ATOM    122  H58 ACD     1       9.330  11.440  20.230  1.00  0.00            
ATOM    123  C36 ACD     1       6.540  10.850  18.630  1.00  0.00            
ATOM    124  H59 ACD     1       6.990  10.020  18.060  1.00  0.00            
ATOM    125  O30 ACD     1       5.810  10.260  19.670  1.00  0.00            
ATOM    126  H60 ACD     1       6.500   9.870  20.220  1.00  0.00            
ATOM    127  O1  GL4     2       9.210  18.440  15.710  1.00  0.00            
ATOM    128  C1  GL4     2       8.020  18.210  15.570  1.00  0.00            
ATOM    129  C2  GL4     2       7.270  17.540  16.680  1.00  0.00            
ATOM    130  C3  GL4     2       7.840  17.190  17.810  1.00  0.00            
ATOM    131  C4  GL4     2       7.240  16.670  19.020  1.00  0.00            
ATOM    132  C5  GL4     2       7.900  16.440  20.190  1.00  0.00            
ATOM    133  C6  GL4     2       7.350  16.000  21.490  1.00  0.00            
ATOM    134  C7  GL4     2       6.360  15.030  21.560  1.00  0.00            
ATOM    135  C8  GL4     2       5.830  14.640  22.840  1.00  0.00            
ATOM    136  C9  GL4     2       6.280  15.240  24.010  1.00  0.00            
ATOM    137  C10 GL4     2       7.250  16.240  23.950  1.00  0.00            
ATOM    138  C11 GL4     2       7.810  16.630  22.660  1.00  0.00            
ATOM    139  O2  GL4     2       7.450  16.830  25.180  1.00  0.00            
ATOM    140  C12 GL4     2       6.790  15.980  26.100  1.00  0.00            
ATOM    141  O3  GL4     2       5.830  15.130  25.300  1.00  0.00            
ATOM    142  N1  GL4     2       7.270  18.530  14.420  1.00  0.00            
ATOM    143  C13 GL4     2       8.000  19.090  13.270  1.00  0.00            
ATOM    144  C14 GL4     2       8.180  17.980  12.230  1.00  0.00            
ATOM    145  C15 GL4     2       6.820  17.490  11.740  1.00  0.00            
ATOM    146  C16 GL4     2       5.880  17.090  12.960  1.00  0.00            
ATOM    147  C17 GL4     2       5.890  18.080  14.050  1.00  0.00            
ATOM    148  H1  GL4     2       6.180  17.580  16.640  1.00  0.00            
ATOM    149  H2  GL4     2       8.920  17.160  17.800  1.00  0.00            
ATOM    150  H3  GL4     2       6.200  16.350  19.000  1.00  0.00            
ATOM    151  H4  GL4     2       8.960  16.690  20.200  1.00  0.00            
ATOM    152  H5  GL4     2       5.970  14.580  20.650  1.00  0.00            
ATOM    153  H6  GL4     2       5.130  13.810  22.910  1.00  0.00            
ATOM    154  H7  GL4     2       8.540  17.430  22.600  1.00  0.00            
ATOM    155  H8  GL4     2       6.210  16.660  26.740  1.00  0.00            
ATOM    156  H9  GL4     2       7.440  15.390  26.760  1.00  0.00            
ATOM    157  H10 GL4     2       9.010  19.480  13.480  1.00  0.00            
ATOM    158  H11 GL4     2       7.390  19.930  12.910  1.00  0.00            
ATOM    159  H12 GL4     2       8.640  17.070  12.640  1.00  0.00            
ATOM    160  H13 GL4     2       8.770  18.400  11.410  1.00  0.00            
ATOM    161  H14 GL4     2       6.960  16.620  11.080  1.00  0.00            
ATOM    162  H15 GL4     2       6.410  18.340  11.180  1.00  0.00            
ATOM    163  H16 GL4     2       6.220  16.080  13.240  1.00  0.00            
ATOM    164  H17 GL4     2       4.910  16.990  12.470  1.00  0.00            
ATOM    165  H18 GL4     2       5.310  18.960  13.740  1.00  0.00            
ATOM    166  H19 GL4     2       5.370  17.610  14.890  1.00  0.00            
TER
ENDMDL
MODEL        1
ATOM      1  H1  ACD     1      33.620   7.930  25.520  1.00  0.00            
ATOM      2  O1  ACD     1      33.910   8.160  24.630  1.00  0.00            
ATOM      3  C1  ACD     1      32.820   8.900  24.150  1.00  0.00            
ATOM      4  H2  ACD     1      31.990   8.260  23.820  1.00  0.00            
ATOM      5  H3  ACD     1      33.180   9.290  23.190  1.00  0.00            
ATOM      6  C2  ACD     1      32.380  10.140  25.020  1.00  0.00            
ATOM      7  H4  ACD     1      31.410  10.590  24.770  1.00  0.00            
ATOM      8  O2  ACD     1      32.140   9.630  26.370  1.00  0.00            
ATOM      9  C3  ACD     1      32.000  10.630  27.420  1.00  0.00            
ATOM     10  H5  ACD     1      31.750  10.060  28.330  1.00  0.00            
ATOM     11  O3  ACD     1      30.900  11.400  27.060  1.00  0.00            
ATOM     12  C4  ACD     1      30.120  11.930  28.130  1.00  0.00            
ATOM     13  H6  ACD     1      30.590  11.740  29.100  1.00  0.00            
ATOM     14  C5  ACD     1      29.930  13.370  27.740  1.00  0.00            
ATOM     15  H7  ACD     1      29.690  13.410  26.670  1.00  0.00            
ATOM     16  O4  ACD     1      31.110  14.080  28.180  1.00  0.00            
ATOM     17  H8  ACD     1      31.060  15.000  27.910  1.00  0.00            
ATOM     18  C6  ACD     1      28.770  14.020  28.440  1.00  0.00            
ATOM     19  H9  ACD     1      28.950  14.150  29.510  1.00  0.00            
ATOM     20  O5  ACD     1      28.540  15.360  27.970  1.00  0.00            
ATOM     21  H10 ACD     1      29.380  15.840  27.970  1.00  0.00            
ATOM     22  C7  ACD     1      27.460  13.240  28.220  1.00  0.00            
ATOM     23  H11 ACD     1      26.530  13.610  28.660  1.00  0.00            
ATOM     24  O6  ACD     1      27.690  11.960  28.810  1.00  0.00            
ATOM     25  C8  ACD     1      28.800  11.200  28.150  1.00  0.00            
ATOM     26  H12 ACD     1      28.480  10.890  27.150  1.00  0.00            
ATOM     27  C9  ACD     1      29.130   9.850  28.700  1.00  0.00            
ATOM     28  H13 ACD     1      28.260   9.190  28.680  1.00  0.00            
ATOM     29  H14 ACD     1      29.930   9.470  28.050  1.00  0.00            
ATOM     30  O7  ACD     1      29.700   9.890  30.010  1.00  0.00            
ATOM     31  H15 ACD     1      30.180   9.060  30.020  1.00  0.00            
ATOM     32  O8  ACD     1      27.250  12.990  26.880  1.00  0.00            
ATOM     33  C10 ACD     1      25.890  13.220  26.430  1.00  0.00            
ATOM     34  H16 ACD     1      25.200  12.920  27.230  1.00  0.00            
ATOM     35  C11 ACD     1      25.730  14.680  26.010  1.00  0.00            
ATOM     36  H17 ACD     1      26.500  14.940  25.270  1.00  0.00            
ATOM     37  O9  ACD     1      25.880  15.450  27.200  1.00  0.00            
ATOM     38  H18 ACD     1      26.800  15.490  27.450  1.00  0.00            
ATOM     39  C12 ACD     1      24.380  14.980  25.370  1.00  0.00            
ATOM     40  H19 ACD     1      23.650  15.160  26.170  1.00  0.00            
ATOM     41  O10 ACD     1      24.500  16.220  24.640  1.00  0.00            
ATOM     42  H20 ACD     1      25.180  16.030  23.980  1.00  0.00            
ATOM     43  C13 ACD     1      24.020  13.910  24.300  1.00  0.00            
ATOM     44  H21 ACD     1      22.980  14.150  24.030  1.00  0.00            
ATOM     45  O11 ACD     1      24.170  12.600  24.830  1.00  0.00            
ATOM     46  C14 ACD     1      25.610  12.340  25.230  1.00  0.00            
ATOM     47  H22 ACD     1      26.320  12.580  24.440  1.00  0.00            
ATOM     48  C15 ACD     1      25.800  10.820  25.570  1.00  0.00            
ATOM     49  H23 ACD     1      26.810  10.670  25.970  1.00  0.00            
ATOM     50  H24 ACD     1      25.220  10.490  26.450  1.00  0.00            
ATOM     51  O12 ACD     1      25.560   9.960  24.430  1.00  0.00            
ATOM     52  H25 ACD     1      26.040   9.140  24.480  1.00  0.00            
ATOM     53  O13 ACD     1      24.760  14.150  23.060  1.00  0.00            
ATOM     54  C16 ACD     1      24.160  13.780  21.800  1.00  0.00            
ATOM     55  H26 ACD     1      23.070  13.740  21.770  1.00  0.00            
ATOM     56  C17 ACD     1      24.560  15.000  20.860  1.00  0.00            
ATOM     57  H27 ACD     1      25.520  15.370  21.240  1.00  0.00            
ATOM     58  O14 ACD     1      23.570  15.990  20.850  1.00  0.00            
ATOM     59  H28 ACD     1      23.930  16.820  20.520  1.00  0.00            
ATOM     60  C18 ACD     1      24.840  14.580  19.380  1.00  0.00            
ATOM     61  H29 ACD     1      23.910  14.350  18.850  1.00  0.00            
ATOM     62  O15 ACD     1      25.450  15.720  18.790  1.00  0.00            
ATOM     63  H30 ACD     1      26.250  15.830  19.310  1.00  0.00            
ATOM     64  C19 ACD     1      25.600  13.330  19.340  1.00  0.00            
ATOM     65  H31 ACD     1      25.750  12.950  18.330  1.00  0.00            
ATOM     66  O16 ACD     1      24.830  12.310  20.000  1.00  0.00            
ATOM     67  C20 ACD     1      24.730  12.450  21.390  1.00  0.00            
ATOM     68  H32 ACD     1      25.670  12.270  21.930  1.00  0.00            
ATOM     69  C21 ACD     1      23.740  11.380  21.860  1.00  0.00            
ATOM     70  H33 ACD     1      23.420  11.650  22.870  1.00  0.00            
ATOM     71  H34 ACD     1      22.830  11.410  21.240  1.00  0.00            
ATOM     72  O17 ACD     1      24.380  10.070  21.930  1.00  0.00            
ATOM     73  H35 ACD     1      24.900   9.980  22.740  1.00  0.00
[truncated: 1,571,019 more chars]
