# Supplementary material for: Achieving Chemical Accuracy in Cyclodextrin Host–Guest Binding via Integrative Atomistic Modelling
Source: Adv Sci (Weinh). 2025 Dec 14;13(10):e19782. doi: 10.1002/advs.202519782 (PMC12915143; doi:10.1002/advs.202519782)
Supplement: Supplementary file 1 — Supporting Information [file ADVS-13-e19782-s003.zip › all_poses/ACD.GM1.pdb]

MODEL        1
ATOM      1  H1  ACD     1      25.010  24.830  29.100  1.00  0.00            
ATOM      2  O1  ACD     1      24.780  24.880  28.170  1.00  0.00            
ATOM      3  C1  ACD     1      24.550  23.480  27.800  1.00  0.00            
ATOM      4  H2  ACD     1      23.650  23.210  28.360  1.00  0.00            
ATOM      5  H3  ACD     1      25.420  22.960  28.220  1.00  0.00            
ATOM      6  C2  ACD     1      24.420  23.220  26.270  1.00  0.00            
ATOM      7  H4  ACD     1      24.370  22.130  26.260  1.00  0.00            
ATOM      8  O2  ACD     1      23.130  23.770  25.950  1.00  0.00            
ATOM      9  C3  ACD     1      22.880  23.570  24.530  1.00  0.00            
ATOM     10  H5  ACD     1      21.890  24.010  24.350  1.00  0.00            
ATOM     11  O3  ACD     1      22.750  22.160  24.220  1.00  0.00            
ATOM     12  C4  ACD     1      21.500  21.640  23.900  1.00  0.00            
ATOM     13  H6  ACD     1      20.720  22.220  24.400  1.00  0.00            
ATOM     14  C5  ACD     1      21.340  21.750  22.360  1.00  0.00            
ATOM     15  H7  ACD     1      22.260  21.400  21.880  1.00  0.00            
ATOM     16  O4  ACD     1      21.050  23.180  22.080  1.00  0.00            
ATOM     17  H8  ACD     1      21.870  23.630  22.300  1.00  0.00            
ATOM     18  C6  ACD     1      20.240  20.820  21.860  1.00  0.00            
ATOM     19  H9  ACD     1      19.290  21.170  22.280  1.00  0.00            
ATOM     20  O5  ACD     1      20.230  20.840  20.470  1.00  0.00            
ATOM     21  H10 ACD     1      20.960  20.290  20.170  1.00  0.00            
ATOM     22  C7  ACD     1      20.490  19.400  22.360  1.00  0.00            
ATOM     23  H11 ACD     1      19.600  18.830  22.060  1.00  0.00            
ATOM     24  O6  ACD     1      20.490  19.360  23.750  1.00  0.00            
ATOM     25  C8  ACD     1      21.500  20.180  24.410  1.00  0.00            
ATOM     26  H12 ACD     1      22.500  19.770  24.220  1.00  0.00            
ATOM     27  C9  ACD     1      21.270  20.240  25.970  1.00  0.00            
ATOM     28  H13 ACD     1      21.070  19.200  26.260  1.00  0.00            
ATOM     29  H14 ACD     1      22.150  20.670  26.460  1.00  0.00            
ATOM     30  O7  ACD     1      20.160  21.040  26.390  1.00  0.00            
ATOM     31  H15 ACD     1      20.060  20.800  27.320  1.00  0.00            
ATOM     32  O8  ACD     1      21.710  18.930  21.920  1.00  0.00            
ATOM     33  C10 ACD     1      21.680  17.790  21.050  1.00  0.00            
ATOM     34  H16 ACD     1      20.650  17.590  20.720  1.00  0.00            
ATOM     35  C11 ACD     1      22.500  18.170  19.860  1.00  0.00            
ATOM     36  H17 ACD     1      23.520  18.370  20.210  1.00  0.00            
ATOM     37  O9  ACD     1      22.020  19.390  19.140  1.00  0.00            
ATOM     38  H18 ACD     1      21.410  19.090  18.460  1.00  0.00            
ATOM     39  C12 ACD     1      22.850  16.940  19.030  1.00  0.00            
ATOM     40  H19 ACD     1      22.000  16.320  18.690  1.00  0.00            
ATOM     41  O10 ACD     1      23.660  17.490  17.950  1.00  0.00            
ATOM     42  H20 ACD     1      22.980  17.900  17.410  1.00  0.00            
ATOM     43  C13 ACD     1      23.610  15.900  19.840  1.00  0.00            
ATOM     44  H21 ACD     1      23.660  14.960  19.280  1.00  0.00            
ATOM     45  O11 ACD     1      22.670  15.530  20.870  1.00  0.00            
ATOM     46  C14 ACD     1      22.300  16.650  21.780  1.00  0.00            
ATOM     47  H22 ACD     1      23.170  17.010  22.350  1.00  0.00            
ATOM     48  C15 ACD     1      21.340  16.060  22.820  1.00  0.00            
ATOM     49  H23 ACD     1      21.770  15.100  23.140  1.00  0.00            
ATOM     50  H24 ACD     1      21.190  16.690  23.710  1.00  0.00            
ATOM     51  O12 ACD     1      20.100  15.650  22.200  1.00  0.00            
ATOM     52  H25 ACD     1      20.280  15.430  21.280  1.00  0.00            
ATOM     53  O13 ACD     1      24.870  16.280  20.410  1.00  0.00            
ATOM     54  C16 ACD     1      26.050  15.560  19.970  1.00  0.00            
ATOM     55  H26 ACD     1      25.880  14.660  19.360  1.00  0.00            
ATOM     56  C17 ACD     1      26.820  16.600  19.160  1.00  0.00            
ATOM     57  H27 ACD     1      26.560  17.560  19.610  1.00  0.00            
ATOM     58  O14 ACD     1      26.320  16.710  17.760  1.00  0.00            
ATOM     59  H28 ACD     1      25.380  16.910  17.780  1.00  0.00            
ATOM     60  C18 ACD     1      28.330  16.550  19.190  1.00  0.00            
ATOM     61  H29 ACD     1      28.680  15.700  18.590  1.00  0.00            
ATOM     62  O15 ACD     1      28.830  17.800  18.750  1.00  0.00            
ATOM     63  H30 ACD     1      28.340  17.850  17.920  1.00  0.00            
ATOM     64  C19 ACD     1      28.820  16.300  20.540  1.00  0.00            
ATOM     65  H31 ACD     1      29.890  16.160  20.360  1.00  0.00            
ATOM     66  O16 ACD     1      28.230  15.110  21.030  1.00  0.00            
ATOM     67  C20 ACD     1      26.780  15.150  21.170  1.00  0.00            
ATOM     68  H32 ACD     1      26.620  15.960  21.890  1.00  0.00            
ATOM     69  C21 ACD     1      26.260  13.770  21.730  1.00  0.00            
ATOM     70  H33 ACD     1      25.180  13.690  21.600  1.00  0.00            
ATOM     71  H34 ACD     1      26.790  13.020  21.130  1.00  0.00            
ATOM     72  O17 ACD     1      26.420  13.510  23.130  1.00  0.00            
ATOM     73  H35 ACD     1      27.300  13.200  23.360  1.00  0.00            
ATOM     74  O18 ACD     1      28.570  17.420  21.350  1.00  0.00            
ATOM     75  C22 ACD     1      29.680  17.700  22.210  1.00  0.00            
ATOM     76  H36 ACD     1      30.510  16.990  22.190  1.00  0.00            
ATOM     77  C23 ACD     1      30.170  19.100  21.840  1.00  0.00            
ATOM     78  H37 ACD     1      29.290  19.750  21.860  1.00  0.00            
ATOM     79  O19 ACD     1      30.650  19.210  20.490  1.00  0.00            
ATOM     80  H38 ACD     1      29.890  19.010  19.930  1.00  0.00            
ATOM     81  C24 ACD     1      31.200  19.720  22.750  1.00  0.00            
ATOM     82  H39 ACD     1      32.140  19.190  22.560  1.00  0.00            
ATOM     83  O20 ACD     1      31.410  21.080  22.380  1.00  0.00            
ATOM     84  H40 ACD     1      31.910  20.880  21.590  1.00  0.00            
ATOM     85  C25 ACD     1      30.740  19.630  24.240  1.00  0.00            
ATOM     86  H41 ACD     1      31.580  19.840  24.910  1.00  0.00            
ATOM     87  O21 ACD     1      30.360  18.290  24.400  1.00  0.00            
ATOM     88  C26 ACD     1      29.210  17.780  23.660  1.00  0.00            
ATOM     89  H42 ACD     1      28.450  18.540  23.890  1.00  0.00            
ATOM     90  C27 ACD     1      28.770  16.400  24.200  1.00  0.00            
ATOM     91  H43 ACD     1      28.010  16.050  23.490  1.00  0.00            
ATOM     92  H44 ACD     1      29.580  15.660  24.230  1.00  0.00            
ATOM     93  O22 ACD     1      28.170  16.460  25.470  1.00  0.00            
ATOM     94  H45 ACD     1      28.160  15.600  25.910  1.00  0.00            
ATOM     95  O23 ACD     1      29.660  20.520  24.450  1.00  0.00            
ATOM     96  C28 ACD     1      29.780  21.520  25.400  1.00  0.00            
ATOM     97  H46 ACD     1      30.780  21.540  25.840  1.00  0.00            
ATOM     98  C29 ACD     1      28.670  21.290  26.480  1.00  0.00            
ATOM     99  H47 ACD     1      27.840  20.900  25.880  1.00  0.00            
ATOM    100  O24 ACD     1      28.320  22.470  27.170  1.00  0.00            
ATOM    101  C30 ACD     1      29.070  20.140  27.460  1.00  0.00            
ATOM    102  H48 ACD     1      28.380  19.760  28.230  1.00  0.00            
ATOM    103  H49 ACD     1      29.300  19.310  26.780  1.00  0.00            
ATOM    104  O25 ACD     1      30.260  20.500  28.140  1.00  0.00            
ATOM    105  H50 ACD     1      30.000  20.990  28.930  1.00  0.00            
ATOM    106  C31 ACD     1      29.570  22.820  24.640  1.00  0.00            
ATOM    107  H51 ACD     1      28.700  22.540  24.030  1.00  0.00            
ATOM    108  O26 ACD     1      30.710  23.170  23.920  1.00  0.00            
ATOM    109  H52 ACD     1      30.800  22.470  23.270  1.00  0.00            
ATOM    110  C32 ACD     1      29.100  23.980  25.550  1.00  0.00            
ATOM    111  H53 ACD     1      29.870  24.280  26.270  1.00  0.00            
ATOM    112  O27 ACD     1      28.680  25.110  24.740  1.00  0.00            
ATOM    113  H54 ACD     1      29.500  25.230  24.240  1.00  0.00            
ATOM    114  C33 ACD     1      27.890  23.470  26.300  1.00  0.00            
ATOM    115  H55 ACD     1      27.470  24.250  26.950  1.00  0.00            
ATOM    116  O28 ACD     1      26.800  22.970  25.540  1.00  0.00            
ATOM    117  C34 ACD     1      25.580  23.730  25.390  1.00  0.00            
ATOM    118  H56 ACD     1      25.770  24.760  25.700  1.00  0.00            
ATOM    119  C35 ACD     1      25.320  23.730  23.830  1.00  0.00            
ATOM    120  H57 ACD     1      25.330  22.720  23.400  1.00  0.00            
ATOM    121  O29 ACD     1      26.270  24.620  23.240  1.00  0.00            
ATOM    122  H58 ACD     1      27.130  24.540  23.670  1.00  0.00            
ATOM    123  C36 ACD     1      23.890  24.280  23.680  1.00  0.00            
ATOM    124  H59 ACD     1      23.880  25.300  24.080  1.00  0.00            
ATOM    125  O30 ACD     1      23.490  24.300  22.330  1.00  0.00            
ATOM    126  H60 ACD     1      24.150  24.880  21.940  1.00  0.00            
ATOM    127  O1  GM1     2      26.860  20.920  17.470  1.00  0.00            
ATOM    128  C1  GM1     2      26.450  21.560  18.670  1.00  0.00            
ATOM    129  C2  GM1     2      26.170  20.320  19.540  1.00  0.00            
ATOM    130  C3  GM1     2      25.240  20.490  20.810  1.00  0.00            
ATOM    131  C4  GM1     2      25.550  19.250  21.620  1.00  0.00            
ATOM    132  N1  GM1     2      24.940  18.990  22.980  1.00  0.00            
ATOM    133  C5  GM1     2      25.410  19.990  24.040  1.00  0.00            
ATOM    134  C6  GM1     2      25.050  19.700  25.540  1.00  0.00            
ATOM    135  C7  GM1     2      25.500  18.260  25.950  1.00  0.00            
ATOM    136  C8  GM1     2      25.110  17.200  24.900  1.00  0.00            
ATOM    137  C9  GM1     2      25.450  17.580  23.440  1.00  0.00            
ATOM    138  C10 GM1     2      25.170  22.470  18.420  1.00  0.00            
ATOM    139  C11 GM1     2      25.240  23.850  18.500  1.00  0.00            
ATOM    140  C12 GM1     2      24.040  24.620  18.450  1.00  0.00            
ATOM    141  C13 GM1     2      22.820  23.960  18.420  1.00  0.00            
ATOM    142  C14 GM1     2      22.750  22.490  18.380  1.00  0.00            
ATOM    143  C15 GM1     2      23.940  21.790  18.250  1.00  0.00            
ATOM    144  C16 GM1     2      27.640  22.230  19.240  1.00  0.00            
ATOM    145  C17 GM1     2      27.470  23.130  20.310  1.00  0.00            
ATOM    146  C18 GM1     2      28.580  23.740  20.910  1.00  0.00            
ATOM    147  C19 GM1     2      29.920  23.330  20.530  1.00  0.00            
ATOM    148  C20 GM1     2      30.100  22.530  19.450  1.00  0.00            
ATOM    149  C21 GM1     2      28.940  21.980  18.810  1.00  0.00            
ATOM    150  H1  GM1     2      27.100  21.590  16.820  1.00  0.00            
ATOM    151  H2  GM1     2      27.160  20.010  19.900  1.00  0.00            
ATOM    152  H3  GM1     2      25.800  19.510  18.890  1.00  0.00            
ATOM    153  H4  GM1     2      24.160  20.580  20.650  1.00  0.00            
ATOM    154  H5  GM1     2      25.370  21.360  21.460  1.00  0.00            
ATOM    155  H6  GM1     2      26.630  19.370  21.750  1.00  0.00            
ATOM    156  H7  GM1     2      25.380  18.370  21.010  1.00  0.00            
ATOM    157  H8  GM1     2      23.920  18.960  22.920  1.00  0.00            
ATOM    158  H9  GM1     2      25.110  21.010  23.820  1.00  0.00            
ATOM    159  H10 GM1     2      26.490  20.010  23.880  1.00  0.00            
ATOM    160  H11 GM1     2      24.010  19.970  25.780  1.00  0.00            
ATOM    161  H12 GM1     2      25.650  20.310  26.230  1.00  0.00            
ATOM    162  H13 GM1     2      24.920  18.040  26.850  1.00  0.00            
ATOM    163  H14 GM1     2      26.570  18.230  26.220  1.00  0.00            
ATOM    164  H15 GM1     2      24.040  16.980  25.000  1.00  0.00            
ATOM    165  H16 GM1     2      25.580  16.240  25.130  1.00  0.00            
ATOM    166  H17 GM1     2      26.540  17.650  23.370  1.00  0.00            
ATOM    167  H18 GM1     2      25.020  16.830  22.770  1.00  0.00            
ATOM    168  H19 GM1     2      26.190  24.330  18.330  1.00  0.00            
ATOM    169  H20 GM1     2      24.140  25.700  18.530  1.00  0.00            
ATOM    170  H21 GM1     2      21.890  24.500  18.350  1.00  0.00            
ATOM    171  H22 GM1     2      21.790  21.990  18.330  1.00  0.00            
ATOM    172  H23 GM1     2      23.950  20.700  18.250  1.00  0.00            
ATOM    173  H24 GM1     2      26.520  23.480  20.710  1.00  0.00            
ATOM    174  H25 GM1     2      28.480  24.430  21.740  1.00  0.00            
ATOM    175  H26 GM1     2      30.760  23.540  21.190  1.00  0.00            
ATOM    176  H27 GM1     2      31.080  22.230  19.100  1.00  0.00            
ATOM    177  H28 GM1     2      29.160  21.310  17.990  1.00  0.00            
TER
ENDMDL
MODEL        1
ATOM      1  H1  ACD     1      27.100  19.310  28.900  1.00  0.00            
ATOM      2  O1  ACD     1      27.750  19.120  28.220  1.00  0.00            
ATOM      3  C1  ACD     1      28.360  20.450  28.000  1.00  0.00            
ATOM      4  H2  ACD     1      29.270  20.170  27.460  1.00  0.00            
ATOM      5  H3  ACD     1      28.650  20.880  28.960  1.00  0.00            
ATOM      6  C2  ACD     1      27.530  21.380  27.120  1.00  0.00            
ATOM      7  H4  ACD     1      27.160  20.830  26.240  1.00  0.00            
ATOM      8  O2  ACD     1      26.370  21.870  27.780  1.00  0.00            
ATOM      9  C3  ACD     1      25.520  22.800  27.040  1.00  0.00            
ATOM     10  H5  ACD     1      24.730  23.120  27.730  1.00  0.00            
ATOM     11  O3  ACD     1      25.060  22.190  25.810  1.00  0.00            
ATOM     12  C4  ACD     1      23.810  21.620  25.930  1.00  0.00            
ATOM     13  H6  ACD     1      23.400  21.790  26.930  1.00  0.00            
ATOM     14  C5  ACD     1      23.120  22.350  24.830  1.00  0.00            
ATOM     15  H7  ACD     1      23.660  22.210  23.890  1.00  0.00            
ATOM     16  O4  ACD     1      22.980  23.740  25.240  1.00  0.00            
ATOM     17  H8  ACD     1      22.580  24.180  24.480  1.00  0.00            
ATOM     18  C6  ACD     1      21.740  21.770  24.570  1.00  0.00            
ATOM     19  H9  ACD     1      21.110  21.770  25.470  1.00  0.00            
ATOM     20  O5  ACD     1      21.020  22.310  23.500  1.00  0.00            
ATOM     21  H10 ACD     1      20.880  23.250  23.660  1.00  0.00            
ATOM     22  C7  ACD     1      21.930  20.250  24.200  1.00  0.00            
ATOM     23  H11 ACD     1      20.940  19.790  24.080  1.00  0.00            
ATOM     24  O6  ACD     1      22.540  19.640  25.310  1.00  0.00            
ATOM     25  C8  ACD     1      23.850  20.120  25.730  1.00  0.00            
ATOM     26  H12 ACD     1      24.610  20.020  24.940  1.00  0.00            
ATOM     27  C9  ACD     1      24.190  19.320  26.980  1.00  0.00            
ATOM     28  H13 ACD     1      24.500  20.030  27.750  1.00  0.00            
ATOM     29  H14 ACD     1      23.230  18.920  27.350  1.00  0.00            
ATOM     30  O7  ACD     1      25.100  18.280  26.660  1.00  0.00            
ATOM     31  H15 ACD     1      25.160  17.710  27.430  1.00  0.00            
ATOM     32  O8  ACD     1      22.840  20.000  23.130  1.00  0.00            
ATOM     33  C10 ACD     1      22.270  19.260  22.060  1.00  0.00            
ATOM     34  H16 ACD     1      21.190  19.170  22.230  1.00  0.00            
ATOM     35  C11 ACD     1      22.430  20.080  20.790  1.00  0.00            
ATOM     36  H17 ACD     1      23.470  20.420  20.780  1.00  0.00            
ATOM     37  O9  ACD     1      21.510  21.190  20.910  1.00  0.00            
ATOM     38  H18 ACD     1      21.570  21.600  21.770  1.00  0.00            
ATOM     39  C12 ACD     1      22.290  19.290  19.470  1.00  0.00            
ATOM     40  H19 ACD     1      21.220  19.100  19.290  1.00  0.00            
ATOM     41  O10 ACD     1      22.840  20.120  18.470  1.00  0.00            
ATOM     42  H20 ACD     1      22.330  20.940  18.490  1.00  0.00            
ATOM     43  C13 ACD     1      22.970  17.960  19.580  1.00  0.00            
ATOM     44  H21 ACD     1      22.770  17.420  18.650  1.00  0.00            
ATOM     45  O11 ACD     1      22.500  17.200  20.740  1.00  0.00            
ATOM     46  C14 ACD     1      22.900  17.850  21.990  1.00  0.00            
ATOM     47  H22 ACD     1      24.000  17.920  21.970  1.00  0.00            
ATOM     48  C15 ACD     1      22.500  16.910  23.080  1.00  0.00            
ATOM     49  H23 ACD     1      23.090  15.990  23.020  1.00  0.00            
ATOM     50  H24 ACD     1      22.700  17.400  24.040  1.00  0.00            
ATOM     51  O12 ACD     1      21.130  16.480  22.980  1.00  0.00            
ATOM     52  H25 ACD     1      20.990  16.210  22.070  1.00  0.00            
ATOM     53  O13 ACD     1      24.360  18.330  19.710  1.00  0.00            
ATOM     54  C16 ACD     1      25.280  17.680  18.820  1.00  0.00            
ATOM     55  H26 ACD     1      24.770  17.120  18.030  1.00  0.00            
ATOM     56  C17 ACD     1      26.070  18.770  18.160  1.00  0.00            
ATOM     57  H27 ACD     1      26.420  19.350  19.020  1.00  0.00            
ATOM     58  O14 ACD     1      25.340  19.660  17.300  1.00  0.00            
ATOM     59  H28 ACD     1      24.440  19.720  17.640  1.00  0.00            
ATOM     60  C18 ACD     1      27.330  18.280  17.480  1.00  0.00            
ATOM     61  H29 ACD     1      26.990  17.710  16.610  1.00  0.00            
ATOM     62  O15 ACD     1      28.060  19.440  17.110  1.00  0.00            
ATOM     63  H30 ACD     1      27.400  19.960  16.650  1.00  0.00            
ATOM     64  C19 ACD     1      28.190  17.440  18.380  1.00  0.00            
ATOM     65  H31 ACD     1      29.080  17.110  17.850  1.00  0.00            
ATOM     66  O16 ACD     1      27.410  16.300  18.810  1.00  0.00            
ATOM     67  C20 ACD     1      26.180  16.640  19.540  1.00  0.00            
ATOM     68  H32 ACD     1      26.410  17.130  20.490  1.00  0.00            
ATOM     69  C21 ACD     1      25.530  15.300  19.850  1.00  0.00            
ATOM     70  H33 ACD     1      24.480  15.350  20.180  1.00  0.00            
ATOM     71  H34 ACD     1      25.380  14.760  18.910  1.00  0.00            
ATOM     72  O17 ACD     1      26.220  14.510  20.680  1.00  0.00            
ATOM     73  H35 ACD     1      27.070  14.280  20.280  1.00  0.00            
ATOM     74  O18 ACD     1      28.580  18.220  19.510  1.00  0.00            
ATOM     75  C22 ACD     1      29.970  18.300  19.850  1.00  0.00            
ATOM     76  H36 ACD     1      30.520  17.760  19.070  1.00  0.00            
ATOM     77  C23 ACD     1      30.460  19.830  19.770  1.00  0.00            
ATOM     78  H37 ACD     1      29.720  20.330  20.410  1.00  0.00            
ATOM     79  O19 ACD     1      30.370  20.260  18.460  1.00  0.00            
ATOM     80  H38 ACD     1      29.450  20.180  18.180  1.00  0.00            
ATOM     81  C24 ACD     1      31.840  19.990  20.290  1.00  0.00            
ATOM     82  H39 ACD     1      32.460  19.380  19.620  1.00  0.00            
ATOM     83  O20 ACD     1      32.240  21.340  20.290  1.00  0.00            
ATOM     84  H40 ACD     1      32.150  21.520  19.350  1.00  0.00            
ATOM     85  C25 ACD     1      31.850  19.360  21.730  1.00  0.00            
ATOM     86  H41 ACD     1      32.890  19.270  22.060  1.00  0.00            
ATOM     87  O21 ACD     1      31.430  18.020  21.670  1.00  0.00            
ATOM     88  C26 ACD     1      30.120  17.690  21.250  1.00  0.00            
ATOM     89  H42 ACD     1      29.430  18.070  22.020  1.00  0.00            
ATOM     90  C27 ACD     1      29.870  16.200  21.230  1.00  0.00            
ATOM     91  H43 ACD     1      28.830  16.000  20.940  1.00  0.00            
ATOM     92  H44 ACD     1      30.640  15.670  20.640  1.00  0.00            
ATOM     93  O22 ACD     1      29.910  15.760  22.530  1.00  0.00            
ATOM     94  H45 ACD     1      30.810  15.930  22.810  1.00  0.00            
ATOM     95  O23 ACD     1      31.000  20.030  22.580  1.00  0.00            
ATOM     96  C28 ACD     1      31.610  20.730  23.690  1.00  0.00            
ATOM     97  H46 ACD     1      32.700  20.610  23.630  1.00  0.00            
ATOM     98  C29 ACD     1      31.050  20.120  25.000  1.00  0.00            
ATOM     99  H47 ACD     1      29.970  20.020  24.810  1.00  0.00            
ATOM    100  O24 ACD     1      31.190  20.890  26.160  1.00  0.00            
ATOM    101  C30 ACD     1      31.470  18.630  25.200  1.00  0.00            
ATOM    102  H48 ACD     1      31.030  18.220  26.120  1.00  0.00            
ATOM    103  H49 ACD     1      31.070  18.040  24.360  1.00  0.00            
ATOM    104  O25 ACD     1      32.860  18.550  25.380  1.00  0.00            
ATOM    105  H50 ACD     1      33.150  17.680  25.100  1.00  0.00            
ATOM    106  C31 ACD     1      31.270  22.190  23.470  1.00  0.00            
ATOM    107  H51 ACD     1      30.230  22.220  23.140  1.00  0.00            
ATOM    108  O26 ACD     1      32.120  22.730  22.450  1.00  0.00            
ATOM    109  H52 ACD     1      32.130  22.170  21.670  1.00  0.00            
ATOM    110  C32 ACD     1      31.440  22.990  24.740  1.00  0.00            
ATOM    111  H53 ACD     1      32.520  23.130  24.920  1.00  0.00            
ATOM    112  O27 ACD     1      30.860  24.240  24.550  1.00  0.00            
ATOM    113  H54 ACD     1      31.520  24.760  24.080  1.00  0.00            
ATOM    114  C33 ACD     1      30.730  22.270  25.930  1.00  0.00            
ATOM    115  H55 ACD     1      30.840  22.740  26.910  1.00  0.00            
ATOM    116  O28 ACD     1      29.330  22.070  25.730  1.00  0.00            
ATOM    117  C34 ACD     1      28.350  22.600  26.690  1.00  0.00            
ATOM    118  H56 ACD     1      28.870  23.100  27.520  1.00  0.00            
ATOM    119  C35 ACD     1      27.590  23.760  25.920  1.00  0.00            
ATOM    120  H57 ACD     1      27.220  23.520  24.910  1.00  0.00            
ATOM    121  O29 ACD     1      28.540  24.880  25.870  1.00  0.00            
ATOM    122  H58 ACD     1      29.290  24.570  25.360  1.00  0.00            
ATOM    123  C36 ACD     1      26.360  24.090  26.670  1.00  0.00            
ATOM    124  H59 ACD     1      26.620  24.680  27.550  1.00  0.00            
ATOM    125  O30 ACD     1      25.430  24.890  25.940  1.00  0.00            
ATOM    126  H60 ACD     1      24.730  24.310  25.610  1.00  0.00            
ATOM    127  O1  GM1     2      25.970  21.210  20.200  1.00  0.00            
ATOM    128  C1  GM1     2      26.670  22.220  20.850  1.00  0.00            
ATOM    129  C2  GM1     2      27.400  21.550  22.060  1.00  0.00            
ATOM    130  C3  GM1     2      26.640  20.520  22.960  1.00  0.00            
ATOM    131  C4  GM1     2      27.600  19.680  23.790  1.00  0.00            
ATOM    132  N1  GM1     2      26.970  18.470  24.460  1.00  0.00            
ATOM    133  C5  GM1     2      28.100  17.820  25.240  1.00  0.00            
ATOM    134  C6  GM1     2      27.740  16.580  26.020  1.00  0.00            
ATOM    135  C7  GM1     2      27.170  15.530  25.010  1.00  0.00            
ATOM    136  C8  GM1     2      25.990  16.000  24.170  1.00  0.00            
ATOM    137  C9  GM1     2      26.610  17.310  23.450  1.00  0.00            
ATOM    138  C10 GM1     2      25.710  23.330  21.300  1.00  0.00            
ATOM    139  C11 GM1     2      26.220  24.460  22.000  1.00  0.00            
ATOM    140  C12 GM1     2      25.380  25.420  22.520  1.00  0.00            
ATOM    141  C13 GM1     2      23.990  25.280  22.290  1.00  0.00            
ATOM    142  C14 GM1     2      23.420  24.200  21.550  1.00  0.00            
ATOM    143  C15 GM1     2      24.280  23.240  21.030  1.00  0.00            
ATOM    144  C16 GM1     2      27.780  22.750  19.860  1.00  0.00            
ATOM    145  C17 GM1     2      27.580  22.540  18.440  1.00  0.00            
ATOM    146  C18 GM1     2      28.590  22.930  17.560  1.00  0.00            
ATOM    147  C19 GM1     2      29.790  23.420  18.060  1.00  0.00            
ATOM    148  C20 GM1     2      29.930  23.710  19.440  1.00  0.00            
ATOM    149  C21 GM1     2      28.930  23.340  20.330  1.00  0.00            
ATOM    150  H1  GM1     2      26.030  21.270  19.230  1.00  0.00            
ATOM    151  H2  GM1     2      27.530  22.420  22.730  1.00  0.00            
ATOM    152  H3  GM1     2      28.400  21.210  21.760  1.00  0.00            
ATOM    153  H4  GM1     2      25.920  19.910  22.390  1.00  0.00            
ATOM    154  H5  GM1     2      25.950  21.080  23.600  1.00  0.00            
ATOM    155  H6  GM1     2      27.910  20.300  24.640  1.00  0.00            
ATOM    156  H7  GM1     2      28.550  19.420  23.320  1.00  0.00            
ATOM    157  H8  GM1     2      26.180  18.680  25.080  1.00  0.00            
ATOM    158  H9  GM1     2      28.470  18.620  25.900  1.00  0.00            
ATOM    159  H10 GM1     2      28.860  17.550  24.520  1.00  0.00            
ATOM    160  H11 GM1     2      26.940  16.850  26.720  1.00  0.00            
ATOM    161  H12 GM1     2      28.630  16.160  26.490  1.00  0.00            
ATOM    162  H13 GM1     2      26.940  14.670  25.650  1.00  0.00            
ATOM    163  H14 GM1     2      27.980  15.200  24.350  1.00  0.00            
ATOM    164  H15 GM1     2      25.160  16.300  24.830  1.00  0.00            
ATOM    165  H16 GM1     2      25.600  15.250  23.470  1.00  0.00            
ATOM    166  H17 GM1     2      27.530  17.030  22.920  1.00  0.00            
ATOM    167  H18 GM1     2      25.800  17.710  22.850  1.00  0.00            
ATOM    168  H19 GM1     2      27.260  24.470  22.290  1.00  0.00            
ATOM    169  H20 GM1     2      25.660  26.410  22.860  1.00  0.00            
ATOM    170  H21 GM1     2      23.310  26.060  22.620  1.00  0.00            
ATOM    171  H22 GM1     2      22.340  24.120  21.470  1.00  0.00            
ATOM    172  H23 GM1     2      23.860  22.410  20.470  1.00  0.00            
ATOM    173  H24 GM1     2      26.700  22.190  17.910  1.00  0.00            
ATOM    174  H25 GM1     2      28.400  22.810  16.490  1.00  0.00            
ATOM    175  H26 GM1     2      30.530  23.800  17.360  1.00  0.00            
ATOM    176  H27 GM1     2      30.870  24.070  19.850  1.00  0.00            
ATOM    177  H28 GM1     2      29.210  23.400  21.370  1.00  0.00            
TER
ENDMDL
MODEL        1
ATOM      1  H1  ACD     1      23.450  16.320  25.350  1.00  0.00            
ATOM      2  O1  ACD     1      23.500  17.230  25.050  1.00  0.00            
ATOM      3  C1  ACD     1      23.730  17.960  26.180  1.00  0.00            
ATOM      4  H2  ACD     1      24.720  17.670  26.530  1.00  0.00            
ATOM      5  H3  ACD     1      23.040  17.650  26.970  1.00  0.00            
ATOM      6  C2  ACD     1      23.590  19.370  25.810  1.00  0.00            
ATOM      7  H4  ACD     1      24.340  19.640  25.060  1.00  0.00            
ATOM      8  O2  ACD     1      22.270  19.610  25.380  1.00  0.00            
ATOM      9  C3  ACD     1      21.910  20.880  25.000  1.00  0.00            
ATOM     10  H5  ACD     1      20.860  20.950  24.690  1.00  0.00            
ATOM     11  O3  ACD     1      22.690  21.370  23.900  1.00  0.00            
ATOM     12  C4  ACD     1      22.130  21.540  22.600  1.00  0.00            
ATOM     13  H6  ACD     1      21.040  21.620  22.540  1.00  0.00            
ATOM     14  C5  ACD     1      22.730  22.910  22.140  1.00  0.00            
ATOM     15  H7  ACD     1      23.830  22.890  22.220  1.00  0.00            
ATOM     16  O4  ACD     1      22.140  23.930  22.930  1.00  0.00            
ATOM     17  H8  ACD     1      22.620  24.020  23.760  1.00  0.00            
ATOM     18  C6  ACD     1      22.430  23.060  20.630  1.00  0.00            
ATOM     19  H9  ACD     1      21.340  23.070  20.480  1.00  0.00            
ATOM     20  O5  ACD     1      23.060  24.200  20.060  1.00  0.00            
ATOM     21  H10 ACD     1      22.800  24.850  20.730  1.00  0.00            
ATOM     22  C7  ACD     1      23.050  21.870  19.900  1.00  0.00            
ATOM     23  H11 ACD     1      22.950  21.920  18.810  1.00  0.00            
ATOM     24  O6  ACD     1      22.370  20.720  20.250  1.00  0.00            
ATOM     25  C8  ACD     1      22.570  20.380  21.640  1.00  0.00            
ATOM     26  H12 ACD     1      23.620  20.270  21.920  1.00  0.00            
ATOM     27  C9  ACD     1      21.840  19.070  21.970  1.00  0.00            
ATOM     28  H13 ACD     1      22.080  18.790  23.000  1.00  0.00            
ATOM     29  H14 ACD     1      20.780  19.350  21.970  1.00  0.00            
ATOM     30  O7  ACD     1      22.140  18.020  21.050  1.00  0.00            
ATOM     31  H15 ACD     1      22.220  18.380  20.160  1.00  0.00            
ATOM     32  O8  ACD     1      24.500  21.720  20.070  1.00  0.00            
ATOM     33  C10 ACD     1      25.250  21.590  18.850  1.00  0.00            
ATOM     34  H16 ACD     1      24.700  21.940  17.980  1.00  0.00            
ATOM     35  C11 ACD     1      26.490  22.540  19.170  1.00  0.00            
ATOM     36  H17 ACD     1      26.870  22.310  20.180  1.00  0.00            
ATOM     37  O9  ACD     1      26.010  23.880  19.250  1.00  0.00            
ATOM     38  H18 ACD     1      25.310  23.830  19.900  1.00  0.00            
ATOM     39  C12 ACD     1      27.640  22.300  18.170  1.00  0.00            
ATOM     40  H19 ACD     1      27.440  22.730  17.180  1.00  0.00            
ATOM     41  O10 ACD     1      28.870  22.920  18.560  1.00  0.00            
ATOM     42  H20 ACD     1      28.810  23.870  18.510  1.00  0.00            
ATOM     43  C13 ACD     1      27.930  20.810  18.030  1.00  0.00            
ATOM     44  H21 ACD     1      28.630  20.630  17.210  1.00  0.00            
ATOM     45  O11 ACD     1      26.710  20.050  17.830  1.00  0.00            
ATOM     46  C14 ACD     1      25.680  20.130  18.820  1.00  0.00            
ATOM     47  H22 ACD     1      26.170  19.830  19.750  1.00  0.00            
ATOM     48  C15 ACD     1      24.510  19.120  18.540  1.00  0.00            
ATOM     49  H23 ACD     1      23.510  19.370  18.930  1.00  0.00            
ATOM     50  H24 ACD     1      24.330  18.980  17.470  1.00  0.00            
ATOM     51  O12 ACD     1      24.970  17.840  18.940  1.00  0.00            
ATOM     52  H25 ACD     1      25.610  17.480  18.320  1.00  0.00            
ATOM     53  O13 ACD     1      28.470  20.360  19.280  1.00  0.00            
ATOM     54  C16 ACD     1      29.660  19.610  19.290  1.00  0.00            
ATOM     55  H26 ACD     1      30.030  19.350  18.290  1.00  0.00            
ATOM     56  C17 ACD     1      30.720  20.490  19.980  1.00  0.00            
ATOM     57  H27 ACD     1      30.200  20.790  20.890  1.00  0.00            
ATOM     58  O14 ACD     1      31.170  21.530  19.080  1.00  0.00            
ATOM     59  H28 ACD     1      30.360  22.000  18.860  1.00  0.00            
ATOM     60  C18 ACD     1      31.930  19.810  20.570  1.00  0.00            
ATOM     61  H29 ACD     1      32.530  19.350  19.770  1.00  0.00            
ATOM     62  O15 ACD     1      32.790  20.520  21.470  1.00  0.00            
ATOM     63  H30 ACD     1      32.220  20.710  22.220  1.00  0.00            
ATOM     64  C19 ACD     1      31.440  18.610  21.430  1.00  0.00            
ATOM     65  H31 ACD     1      32.300  18.030  21.790  1.00  0.00            
ATOM     66  O16 ACD     1      30.700  17.780  20.560  1.00  0.00            
ATOM     67  C20 ACD     1      29.470  18.340  20.220  1.00  0.00            
ATOM     68  H32 ACD     1      28.920  18.710  21.090  1.00  0.00            
ATOM     69  C21 ACD     1      28.640  17.350  19.460  1.00  0.00            
ATOM     70  H33 ACD     1      27.850  17.880  18.920  1.00  0.00            
ATOM     71  H34 ACD     1      29.200  16.830  18.680  1.00  0.00            
ATOM     72  O17 ACD     1      27.940  16.510  20.360  1.00  0.00            
ATOM     73  H35 ACD     1      27.860  15.680  19.870  1.00  0.00            
ATOM     74  O18 ACD     1      30.640  19.090  22.510  1.00  0.00            
ATOM     75  C22 ACD     1      31.160  18.950  23.750  1.00  0.00            
ATOM     76  H36 ACD     1      32.250  18.840  23.690  1.00  0.00            
ATOM     77  C23 ACD     1      31.020  20.210  24.550  1.00  0.00            
ATOM     78  H37 ACD     1      29.930  20.350  24.600  1.00  0.00            
ATOM     79  O19 ACD     1      31.800  21.260  23.910  1.00  0.00            
ATOM     80  H38 ACD     1      31.470  22.100  24.250  1.00  0.00            
ATOM     81  C24 ACD     1      31.290  19.890  26.020  1.00  0.00            
ATOM     82  H39 ACD     1      32.300  19.450  26.000  1.00  0.00            
ATOM     83  O20 ACD     1      31.230  21.010  26.910  1.00  0.00            
ATOM     84  H40 ACD     1      30.380  20.830  27.320  1.00  0.00            
ATOM     85  C25 ACD     1      30.420  18.750  26.610  1.00  0.00            
ATOM     86  H41 ACD     1      30.780  18.610  27.640  1.00  0.00            
ATOM     87  O21 ACD     1      30.640  17.590  25.810  1.00  0.00            
ATOM     88  C26 ACD     1      30.530  17.690  24.360  1.00  0.00            
ATOM     89  H42 ACD     1      29.470  17.690  24.080  1.00  0.00            
ATOM     90  C27 ACD     1      31.120  16.380  23.850  1.00  0.00            
ATOM     91  H43 ACD     1      31.300  16.320  22.770  1.00  0.00            
ATOM     92  H44 ACD     1      32.080  16.360  24.390  1.00  0.00            
ATOM     93  O22 ACD     1      30.330  15.270  24.230  1.00  0.00            
ATOM     94  H45 ACD     1      30.260  15.390  25.180  1.00  0.00            
ATOM     95  O23 ACD     1      29.070  19.190  26.530  1.00  0.00            
ATOM     96  C28 ACD     1      28.360  19.180  27.830  1.00  0.00            
ATOM     97  H46 ACD     1      29.090  18.930  28.610  1.00  0.00            
ATOM     98  C29 ACD     1      27.190  18.140  27.710  1.00  0.00            
ATOM     99  H47 ACD     1      26.870  18.140  26.660  1.00  0.00            
ATOM    100  O24 ACD     1      26.130  18.440  28.620  1.00  0.00            
ATOM    101  C30 ACD     1      27.750  16.750  28.030  1.00  0.00            
ATOM    102  H48 ACD     1      27.050  15.930  27.830  1.00  0.00            
ATOM    103  H49 ACD     1      28.490  16.540  27.250  1.00  0.00            
ATOM    104  O25 ACD     1      28.410  16.610  29.310  1.00  0.00            
ATOM    105  H50 ACD     1      27.880  16.980  30.020  1.00  0.00            
ATOM    106  C31 ACD     1      27.900  20.600  28.020  1.00  0.00            
ATOM    107  H51 ACD     1      27.530  21.020  27.080  1.00  0.00            
ATOM    108  O26 ACD     1      29.060  21.290  28.500  1.00  0.00            
ATOM    109  H52 ACD     1      28.810  22.200  28.660  1.00  0.00            
ATOM    110  C32 ACD     1      26.810  20.610  29.080  1.00  0.00            
ATOM    111  H53 ACD     1      27.200  20.260  30.040  1.00  0.00            
ATOM    112  O27 ACD     1      26.260  21.950  29.270  1.00  0.00            
ATOM    113  H54 ACD     1      26.880  22.470  29.790  1.00  0.00            
ATOM    114  C33 ACD     1      25.630  19.770  28.630  1.00  0.00            
ATOM    115  H55 ACD     1      24.840  20.010  29.350  1.00  0.00            
ATOM    116  O28 ACD     1      25.330  20.100  27.240  1.00  0.00            
ATOM    117  C34 ACD     1      23.920  20.220  26.970  1.00  0.00            
ATOM    118  H56 ACD     1      23.250  19.950  27.790  1.00  0.00            
ATOM    119  C35 ACD     1      23.580  21.660  26.770  1.00  0.00            
ATOM    120  H57 ACD     1      24.200  22.140  26.010  1.00  0.00            
ATOM    121  O29 ACD     1      23.790  22.300  28.010  1.00  0.00            
ATOM    122  H58 ACD     1      24.680  22.030  28.270  1.00  0.00            
ATOM    123  C36 ACD     1      22.110  21.700  26.310  1.00  0.00            
ATOM    124  H59 ACD     1      21.510  21.330  27.150  1.00  0.00            
ATOM    125  O30 ACD     1      21.830  23.070  26.080  1.00  0.00            
ATOM    126  H60 ACD     1      20.880  23.080  25.910  1.00  0.00            
ATOM    127  O1  GM1     2      28.350  22.410  25.050  1.00  0.00            
ATOM    128  C1  GM1     2      27.990  22.820  23.700  1.00  0.00            
ATOM    129  C2  GM1     2      27.700  21.500  22.930  1.00  0.00            
ATOM    130  C3  GM1     2      26.960  20.430  23.680  1.00  0.00            
ATOM    131  C4  GM1     2      26.380  19.410  22.690  1.00  0.00            
ATOM    132  N1  GM1     2      25.740  18.110  23.170  1.00  0.00            
ATOM    133  C5  GM1     2      26.770  17.330  23.970  1.00  0.00            
ATOM    134  C6  GM1     2      26.340  15.850  24.340  1.00  0.00            
ATOM    135  C7  GM1     2      25.920  14.960  23.030  1.00  0.00            
ATOM    136  C8  GM1     2      25.000  15.810  22.110  1.00  0.00            
ATOM    137  C9  GM1     2      25.400  17.280  21.930  1.00  0.00            
ATOM    138  C10 GM1     2      29.210  23.510  23.080  1.00  0.00            
ATOM    139  C11 GM1     2      30.010  24.350  23.850  1.00  0.00            
ATOM    140  C12 GM1     2      31.020  25.100  23.280  1.00  0.00            
ATOM    141  C13 GM1     2      31.420  24.920  21.980  1.00  0.00            
ATOM    142  C14 GM1     2      30.660  24.060  21.150  1.00  0.00            
ATOM    143  C15 GM1     2      29.590  23.330  21.670  1.00  0.00            
ATOM    144  C16 GM1     2      26.700  23.760  23.640  1.00  0.00            
ATOM    145  C17 GM1     2      26.470  24.630  22.600  1.00  0.00            
ATOM    146  C18 GM1     2      25.380  25.540  22.600  1.00  0.00            
ATOM    147  C19 GM1     2      24.560  25.560  23.760  1.00  0.00            
ATOM    148  C20 GM1     2      24.710  24.610  24.820  1.00  0.00            
ATOM    149  C21 GM1     2      25.820  23.730  24.740  1.00  0.00            
ATOM    150  H1  GM1     2      28.350  23.180  25.650  1.00  0.00            
ATOM    151  H2  GM1     2      28.580  21.010  22.500  1.00  0.00            
ATOM    152  H3  GM1     2      27.060  21.810  22.100  1.00  0.00            
ATOM    153  H4  GM1     2      26.120  20.790  24.280  1.00  0.00            
ATOM    154  H5  GM1     2      27.700  19.950  24.320  1.00  0.00            
ATOM    155  H6  GM1     2      27.240  19.220  22.040  1.00  0.00            
ATOM    156  H7  GM1     2      25.620  19.950  22.120  1.00  0.00            
ATOM    157  H8  GM1     2      24.810  18.100  23.600  1.00  0.00            
ATOM    158  H9  GM1     2      27.060  17.820  24.900  1.00  0.00            
ATOM    159  H10 GM1     2      27.690  17.330  23.380  1.00  0.00            
ATOM    160  H11 GM1     2      25.470  15.810  25.010  1.00  0.00            
ATOM    161  H12 GM1     2      27.080  15.340  24.960  1.00  0.00            
ATOM    162  H13 GM1     2      25.460  14.060  23.460  1.00  0.00            
ATOM    163  H14 GM1     2      26.840  14.660  22.510  1.00  0.00            
ATOM    164  H15 GM1     2      23.970  15.800  22.500  1.00  0.00            
ATOM    165  H16 GM1     2      25.010  15.360  21.110  1.00  0.00            
ATOM    166  H17 GM1     2      26.270  17.330  21.270  1.00  0.00            
ATOM    167  H18 GM1     2      24.560  17.720  21.380  1.00  0.00            
ATOM    168  H19 GM1     2      29.690  24.340  24.880  1.00  0.00            
ATOM    169  H20 GM1     2      31.700  25.740  23.820  1.00  0.00            
ATOM    170  H21 GM1     2      32.310  25.440  21.630  1.00  0.00            
ATOM    171  H22 GM1     2      31.060  23.890  20.160  1.00  0.00            
ATOM    172  H23 GM1     2      29.030  22.670  21.010  1.00  0.00            
ATOM    173  H24 GM1     2      27.170  24.630  21.760  1.00  0.00            
ATOM    174  H25 GM1     2      25.310  26.290  21.820  1.00  0.00            
ATOM    175  H26 GM1     2      23.810  26.320  23.980  1.00  0.00            
ATOM    176  H27 GM1     2      24.140  24.760  25.730  1.00  0.00            
ATOM    177  H28 GM1     2      26.070  23.080  25.570  1.00  0.00            
TER
ENDMDL
MODEL        1
ATOM      1  H1  ACD     1      17.610  20.760  23.430  1.00  0.00            
ATOM      2  O1  ACD     1      18.430  21.070  23.810  1.00  0.00            
ATOM      3  C1  ACD     1      18.400  22.520  23.860  1.00  0.00            
ATOM      4  H2  ACD     1      19.260  22.890  24.430  1.00  0.00            
ATOM      5  H3  ACD     1      17.480  22.780  24.390  1.00  0.00            
ATOM      6  C2  ACD     1      18.310  23.040  22.460  1.00  0.00            
ATOM      7  H4  ACD     1      19.220  22.930  21.850  1.00  0.00            
ATOM      8  O2  ACD     1      17.320  22.280  21.780  1.00  0.00            
ATOM      9  C3  ACD     1      16.830  22.720  20.560  1.00  0.00            
ATOM     10  H5  ACD     1      16.010  22.060  20.270  1.00  0.00            
ATOM     11  O3  ACD     1      17.830  22.590  19.560  1.00  0.00            
ATOM     12  C4  ACD     1      17.650  21.570  18.510  1.00  0.00            
ATOM     13  H6  ACD     1      16.680  21.070  18.640  1.00  0.00            
ATOM     14  C5  ACD     1      17.700  22.490  17.250  1.00  0.00            
ATOM     15  H7  ACD     1      18.590  23.130  17.340  1.00  0.00            
ATOM     16  O4  ACD     1      16.610  23.410  17.170  1.00  0.00            
ATOM     17  H8  ACD     1      15.810  23.020  16.810  1.00  0.00            
ATOM     18  C6  ACD     1      17.830  21.630  16.000  1.00  0.00            
ATOM     19  H9  ACD     1      16.840  21.190  15.800  1.00  0.00            
ATOM     20  O5  ACD     1      18.110  22.480  14.920  1.00  0.00            
ATOM     21  H10 ACD     1      19.000  22.800  15.100  1.00  0.00            
ATOM     22  C7  ACD     1      19.030  20.730  16.060  1.00  0.00            
ATOM     23  H11 ACD     1      19.210  20.060  15.220  1.00  0.00            
ATOM     24  O6  ACD     1      18.880  19.930  17.190  1.00  0.00            
ATOM     25  C8  ACD     1      18.770  20.550  18.460  1.00  0.00            
ATOM     26  H12 ACD     1      19.660  21.050  18.850  1.00  0.00            
ATOM     27  C9  ACD     1      18.390  19.590  19.480  1.00  0.00            
ATOM     28  H13 ACD     1      18.000  20.050  20.400  1.00  0.00            
ATOM     29  H14 ACD     1      17.520  19.050  19.080  1.00  0.00            
ATOM     30  O7  ACD     1      19.460  18.660  19.800  1.00  0.00            
ATOM     31  H15 ACD     1      19.580  18.140  19.010  1.00  0.00            
ATOM     32  O8  ACD     1      20.270  21.550  16.200  1.00  0.00            
ATOM     33  C10 ACD     1      21.370  21.350  15.380  1.00  0.00            
ATOM     34  H16 ACD     1      21.100  20.660  14.560  1.00  0.00            
ATOM     35  C11 ACD     1      21.790  22.710  14.850  1.00  0.00            
ATOM     36  H17 ACD     1      21.900  23.310  15.770  1.00  0.00            
ATOM     37  O9  ACD     1      20.750  23.240  14.030  1.00  0.00            
ATOM     38  H18 ACD     1      20.830  24.200  14.020  1.00  0.00            
ATOM     39  C12 ACD     1      23.070  22.560  14.090  1.00  0.00            
ATOM     40  H19 ACD     1      22.970  21.860  13.250  1.00  0.00            
ATOM     41  O10 ACD     1      23.490  23.850  13.610  1.00  0.00            
ATOM     42  H20 ACD     1      22.840  24.210  13.000  1.00  0.00            
ATOM     43  C13 ACD     1      24.140  22.090  15.040  1.00  0.00            
ATOM     44  H21 ACD     1      25.050  21.940  14.450  1.00  0.00            
ATOM     45  O11 ACD     1      23.690  20.760  15.530  1.00  0.00            
ATOM     46  C14 ACD     1      22.450  20.770  16.230  1.00  0.00            
ATOM     47  H22 ACD     1      22.530  21.400  17.120  1.00  0.00            
ATOM     48  C15 ACD     1      22.110  19.320  16.490  1.00  0.00            
ATOM     49  H23 ACD     1      21.160  19.210  17.040  1.00  0.00            
ATOM     50  H24 ACD     1      22.000  18.810  15.530  1.00  0.00            
ATOM     51  O12 ACD     1      23.150  18.640  17.130  1.00  0.00            
ATOM     52  H25 ACD     1      23.970  18.860  16.690  1.00  0.00            
ATOM     53  O13 ACD     1      24.250  22.830  16.210  1.00  0.00            
ATOM     54  C16 ACD     1      25.590  23.330  16.600  1.00  0.00            
ATOM     55  H26 ACD     1      26.310  23.030  15.830  1.00  0.00            
ATOM     56  C17 ACD     1      25.490  24.830  16.650  1.00  0.00            
ATOM     57  H27 ACD     1      24.620  25.230  17.170  1.00  0.00            
ATOM     58  O14 ACD     1      25.460  25.340  15.310  1.00  0.00            
ATOM     59  H28 ACD     1      24.660  25.020  14.890  1.00  0.00            
ATOM     60  C18 ACD     1      26.790  25.300  17.370  1.00  0.00            
ATOM     61  H29 ACD     1      27.620  25.100  16.690  1.00  0.00            
ATOM     62  O15 ACD     1      26.660  26.750  17.600  1.00  0.00            
ATOM     63  H30 ACD     1      26.360  27.050  16.740  1.00  0.00            
ATOM     64  C19 ACD     1      27.110  24.650  18.700  1.00  0.00            
ATOM     65  H31 ACD     1      28.090  24.970  19.070  1.00  0.00            
ATOM     66  O16 ACD     1      27.130  23.250  18.390  1.00  0.00            
ATOM     67  C20 ACD     1      25.910  22.660  17.910  1.00  0.00            
ATOM     68  H32 ACD     1      25.080  22.870  18.610  1.00  0.00            
ATOM     69  C21 ACD     1      26.290  21.120  17.830  1.00  0.00            
ATOM     70  H33 ACD     1      25.490  20.570  17.300  1.00  0.00            
ATOM     71  H34 ACD     1      27.200  21.110  17.210  1.00  0.00            
ATOM     72  O17 ACD     1      26.560  20.560  19.180  1.00  0.00            
ATOM     73  H35 ACD     1      27.210  21.120  19.600  1.00  0.00            
ATOM     74  O18 ACD     1      26.060  24.910  19.600  1.00  0.00            
ATOM     75  C22 ACD     1      26.360  25.320  20.900  1.00  0.00            
ATOM     76  H36 ACD     1      27.430  25.110  21.050  1.00  0.00            
ATOM     77  C23 ACD     1      25.920  26.740  20.890  1.00  0.00            
ATOM     78  H37 ACD     1      24.970  26.810  20.350  1.00  0.00            
ATOM     79  O19 ACD     1      26.820  27.520  20.070  1.00  0.00            
ATOM     80  H38 ACD     1      26.780  27.340  19.130  1.00  0.00            
ATOM     81  C24 ACD     1      25.760  27.350  22.330  1.00  0.00            
ATOM     82  H39 ACD     1      26.780  27.400  22.760  1.00  0.00            
ATOM     83  O20 ACD     1      25.150  28.610  22.280  1.00  0.00            
ATOM     84  H40 ACD     1      25.740  29.100  21.710  1.00  0.00            
ATOM     85  C25 ACD     1      24.920  26.420  23.230  1.00  0.00            
ATOM     86  H41 ACD     1      24.940  26.750  24.270  1.00  0.00            
ATOM     87  O21 ACD     1      25.610  25.090  23.170  1.00  0.00            
ATOM     88  C26 ACD     1      25.580  24.440  21.910  1.00  0.00            
ATOM     89  H42 ACD     1      24.530  24.510  21.600  1.00  0.00            
ATOM     90  C27 ACD     1      25.930  23.010  21.930  1.00  0.00            
ATOM     91  H43 ACD     1      26.130  22.610  20.920  1.00  0.00            
ATOM     92  H44 ACD     1      26.880  22.910  22.470  1.00  0.00            
ATOM     93  O22 ACD     1      24.900  22.160  22.390  1.00  0.00            
ATOM     94  H45 ACD     1      24.930  22.170  23.350  1.00  0.00            
ATOM     95  O23 ACD     1      23.570  26.470  22.730  1.00  0.00            
ATOM     96  C28 ACD     1      22.460  26.510  23.670  1.00  0.00            
ATOM     97  H46 ACD     1      22.730  27.050  24.580  1.00  0.00            
ATOM     98  C29 ACD     1      21.830  25.120  23.890  1.00  0.00            
ATOM     99  H47 ACD     1      21.770  24.550  22.960  1.00  0.00            
ATOM    100  O24 ACD     1      20.590  25.310  24.500  1.00  0.00            
ATOM    101  C30 ACD     1      22.700  24.290  24.860  1.00  0.00            
ATOM    102  H48 ACD     1      23.740  24.240  24.520  1.00  0.00            
ATOM    103  H49 ACD     1      22.670  24.880  25.780  1.00  0.00            
ATOM    104  O25 ACD     1      22.240  23.010  25.110  1.00  0.00            
ATOM    105  H50 ACD     1      21.320  23.200  25.300  1.00  0.00            
ATOM    106  C31 ACD     1      21.460  27.360  22.860  1.00  0.00            
ATOM    107  H51 ACD     1      21.370  26.790  21.930  1.00  0.00            
ATOM    108  O26 ACD     1      21.980  28.710  22.650  1.00  0.00            
ATOM    109  H52 ACD     1      22.920  28.630  22.480  1.00  0.00            
ATOM    110  C32 ACD     1      20.110  27.390  23.500  1.00  0.00            
ATOM    111  H53 ACD     1      20.180  27.930  24.450  1.00  0.00            
ATOM    112  O27 ACD     1      19.220  28.010  22.560  1.00  0.00            
ATOM    113  H54 ACD     1      19.810  28.670  22.180  1.00  0.00            
ATOM    114  C33 ACD     1      19.620  25.980  23.780  1.00  0.00            
ATOM    115  H55 ACD     1      18.680  25.940  24.330  1.00  0.00            
ATOM    116  O28 ACD     1      19.330  25.260  22.610  1.00  0.00            
ATOM    117  C34 ACD     1      18.100  24.570  22.480  1.00  0.00            
ATOM    118  H56 ACD     1      17.380  24.770  23.290  1.00  0.00            
ATOM    119  C35 ACD     1      17.490  25.050  21.190  1.00  0.00            
ATOM    120  H57 ACD     1      18.320  25.120  20.470  1.00  0.00            
ATOM    121  O29 ACD     1      17.020  26.450  21.540  1.00  0.00            
ATOM    122  H58 ACD     1      17.770  27.000  21.780  1.00  0.00            
ATOM    123  C36 ACD     1      16.360  24.130  20.720  1.00  0.00            
ATOM    124  H59 ACD     1      15.680  24.220  21.580  1.00  0.00            
ATOM    125  O30 ACD     1      15.950  24.610  19.450  1.00  0.00            
ATOM    126  H60 ACD     1      16.550  24.210  18.820  1.00  0.00            
ATOM    127  O1  GM1     2      21.970  25.580  16.830  1.00  0.00            
ATOM    128  C1  GM1     2      21.710  26.400  17.980  1.00  0.00            
ATOM    129  C2  GM1     2      22.090  25.520  19.210  1.00  0.00            
ATOM    130  C3  GM1     2      21.680  24.000  19.230  1.00  0.00            
ATOM    131  C4  GM1     2      21.990  23.290  20.520  1.00  0.00            
ATOM    132  N1  GM1     2      21.770  21.780  20.730  1.00  0.00            
ATOM    133  C5  GM1     2      21.710  21.380  22.270  1.00  0.00            
ATOM    134  C6  GM1     2      21.590  19.840  22.460  1.00  0.00            
ATOM    135  C7  GM1     2      22.650  19.010  21.680  1.00  0.00            
ATOM    136  C8  GM1     2      22.910  19.360  20.200  1.00  0.00            
ATOM    137  C9  GM1     2      22.930  20.950  20.090  1.00  0.00            
ATOM    138  C10 GM1     2      20.260  26.930  18.210  1.00  0.00            
ATOM    139  C11 GM1     2      19.980  28.070  18.990  1.00  0.00            
ATOM    140  C12 GM1     2      18.660  28.400  19.250  1.00  0.00            
ATOM    141  C13 GM1     2      17.590  27.630  18.680  1.00  0.00            
ATOM    142  C14 GM1     2      17.890  26.520  17.830  1.00  0.00            
ATOM    143  C15 GM1     2      19.230  26.140  17.620  1.00  0.00            
ATOM    144  C16 GM1     2      22.720  27.560  17.860  1.00  0.00            
ATOM    145  C17 GM1     2      23.240  28.250  18.960  1.00  0.00            
ATOM    146  C18 GM1     2      24.240  29.200  18.810  1.00  0.00            
ATOM    147  C19 GM1     2      24.760  29.530  17.570  1.00  0.00            
ATOM    148  C20 GM1     2      24.220  28.930  16.430  1.00  0.00            
ATOM    149  C21 GM1     2      23.190  27.970  16.580  1.00  0.00            
ATOM    150  H1  GM1     2      21.910  26.180  16.060  1.00  0.00            
ATOM    151  H2  GM1     2      21.800  25.870  20.210  1.00  0.00            
ATOM    152  H3  GM1     2      23.190  25.480  19.320  1.00  0.00            
ATOM    153  H4  GM1     2      22.190  23.500  18.400  1.00  0.00            
ATOM    154  H5  GM1     2      20.590  23.910  19.200  1.00  0.00            
ATOM    155  H6  GM1     2      21.330  23.850  21.190  1.00  0.00            
ATOM    156  H7  GM1     2      23.040  23.520  20.700  1.00  0.00            
ATOM    157  H8  GM1     2      20.940  21.410  20.230  1.00  0.00            
ATOM    158  H9  GM1     2      20.960  21.920  22.860  1.00  0.00            
ATOM    159  H10 GM1     2      22.650  21.680  22.720  1.00  0.00            
ATOM    160  H11 GM1     2      20.640  19.500  22.030  1.00  0.00            
ATOM    161  H12 GM1     2      21.630  19.510  23.500  1.00  0.00            
ATOM    162  H13 GM1     2      22.330  17.960  21.710  1.00  0.00            
ATOM    163  H14 GM1     2      23.610  19.080  22.210  1.00  0.00            
ATOM    164  H15 GM1     2      22.080  18.950  19.620  1.00  0.00            
ATOM    165  H16 GM1     2      23.750  18.840  19.710  1.00  0.00            
ATOM    166  H17 GM1     2      23.900  21.250  20.510  1.00  0.00            
ATOM    167  H18 GM1     2      23.110  21.160  19.040  1.00  0.00            
ATOM    168  H19 GM1     2      20.750  28.690  19.440  1.00  0.00            
ATOM    169  H20 GM1     2      18.420  29.340  19.750  1.00  0.00            
ATOM    170  H21 GM1     2      16.620  27.980  19.010  1.00  0.00            
ATOM    171  H22 GM1     2      17.070  25.980  17.360  1.00  0.00            
ATOM    172  H23 GM1     2      19.490  25.240  17.060  1.00  0.00            
ATOM    173  H24 GM1     2      23.020  27.930  19.970  1.00  0.00            
ATOM    174  H25 GM1     2      24.590  29.830  19.630  1.00  0.00            
ATOM    175  H26 GM1     2      25.500  30.330  17.510  1.00  0.00            
ATOM    176  H27 GM1     2      24.560  29.110  15.410  1.00  0.00            
ATOM    177  H28 GM1     2      22.840  27.500  15.670  1.00  0.00            
TER
ENDMDL
MODEL        1
ATOM      1  H1  ACD     1      24.520  16.650  19.370  1.00  0.00            
ATOM      2  O1  ACD     1      25.480  16.710  19.390  1.00  0.00            
ATOM      3  C1  ACD     1      25.720  17.340  20.680  1.00  0.00            
ATOM      4  H2  ACD     1      26.610  16.950  21.180  1.00  0.00            
ATOM      5  H3  ACD     1      24.840  17.230  21.320  1.00  0.00            
ATOM      6  C2  ACD     1      25.840  18.820  20.540  1.00  0.00            
ATOM      7  H4  ACD     1      26.380  19.120  19.630  1.00  0.00            
ATOM      8  O2  ACD     1      24.510  19.360  20.250  1.00  0.00            
ATOM      9  C3  ACD     1      24.420  20.810  20.220  1.00  0.00            
ATOM     10  H5  ACD     1      23.340  21.020  20.220  1.00  0.00            
ATOM     11  O3  ACD     1      25.140  21.360  19.080  1.00  0.00            
ATOM     12  C4  ACD     1      24.590  21.870  17.900  1.00  0.00            
ATOM     13  H6  ACD     1      23.540  22.140  18.050  1.00  0.00            
ATOM     14  C5  ACD     1      25.310  23.160  17.570  1.00  0.00            
ATOM     15  H7  ACD     1      26.380  22.910  17.530  1.00  0.00            
ATOM     16  O4  ACD     1      25.130  23.990  18.770  1.00  0.00            
ATOM     17  H8  ACD     1      25.360  24.860  18.430  1.00  0.00            
ATOM     18  C6  ACD     1      24.870  23.700  16.220  1.00  0.00            
ATOM     19  H9  ACD     1      23.830  24.030  16.310  1.00  0.00            
ATOM     20  O5  ACD     1      25.710  24.800  15.810  1.00  0.00            
ATOM     21  H10 ACD     1      26.470  24.420  15.370  1.00  0.00            
ATOM     22  C7  ACD     1      25.060  22.640  15.140  1.00  0.00            
ATOM     23  H11 ACD     1      24.730  23.010  14.170  1.00  0.00            
ATOM     24  O6  ACD     1      24.260  21.470  15.470  1.00  0.00            
ATOM     25  C8  ACD     1      24.690  20.810  16.750  1.00  0.00            
ATOM     26  H12 ACD     1      25.760  20.600  16.670  1.00  0.00            
ATOM     27  C9  ACD     1      23.760  19.640  16.950  1.00  0.00            
ATOM     28  H13 ACD     1      23.580  19.090  16.020  1.00  0.00            
ATOM     29  H14 ACD     1      24.270  19.100  17.760  1.00  0.00            
ATOM     30  O7  ACD     1      22.460  19.990  17.410  1.00  0.00            
ATOM     31  H15 ACD     1      21.890  19.730  16.680  1.00  0.00            
ATOM     32  O8  ACD     1      26.390  22.290  14.990  1.00  0.00            
ATOM     33  C10 ACD     1      26.910  22.090  13.680  1.00  0.00            
ATOM     34  H16 ACD     1      26.160  22.450  12.970  1.00  0.00            
ATOM     35  C11 ACD     1      28.210  22.900  13.510  1.00  0.00            
ATOM     36  H17 ACD     1      28.770  22.610  14.410  1.00  0.00            
ATOM     37  O9  ACD     1      28.050  24.320  13.540  1.00  0.00            
ATOM     38  H18 ACD     1      28.870  24.820  13.540  1.00  0.00            
ATOM     39  C12 ACD     1      29.070  22.490  12.410  1.00  0.00            
ATOM     40  H19 ACD     1      28.620  22.760  11.450  1.00  0.00            
ATOM     41  O10 ACD     1      30.390  23.040  12.340  1.00  0.00            
ATOM     42  H20 ACD     1      30.870  22.540  13.000  1.00  0.00            
ATOM     43  C13 ACD     1      29.320  21.020  12.450  1.00  0.00            
ATOM     44  H21 ACD     1      30.000  20.710  11.640  1.00  0.00            
ATOM     45  O11 ACD     1      28.120  20.300  12.340  1.00  0.00            
ATOM     46  C14 ACD     1      27.190  20.600  13.410  1.00  0.00            
ATOM     47  H22 ACD     1      27.520  20.110  14.340  1.00  0.00            
ATOM     48  C15 ACD     1      25.930  19.970  12.900  1.00  0.00            
ATOM     49  H23 ACD     1      25.090  20.460  13.410  1.00  0.00            
ATOM     50  H24 ACD     1      25.710  20.140  11.840  1.00  0.00            
ATOM     51  O12 ACD     1      25.880  18.580  13.230  1.00  0.00            
ATOM     52  H25 ACD     1      26.570  18.220  12.670  1.00  0.00            
ATOM     53  O13 ACD     1      29.910  20.650  13.660  1.00  0.00            
ATOM     54  C16 ACD     1      30.970  19.660  13.510  1.00  0.00            
ATOM     55  H26 ACD     1      31.200  19.370  12.470  1.00  0.00            
ATOM     56  C17 ACD     1      32.140  20.300  14.200  1.00  0.00            
ATOM     57  H27 ACD     1      31.920  20.670  15.210  1.00  0.00            
ATOM     58  O14 ACD     1      32.550  21.330  13.300  1.00  0.00            
ATOM     59  H28 ACD     1      32.600  22.140  13.800  1.00  0.00            
ATOM     60  C18 ACD     1      33.300  19.350  14.430  1.00  0.00            
ATOM     61  H29 ACD     1      33.700  19.170  13.430  1.00  0.00            
ATOM     62  O15 ACD     1      34.430  19.830  15.230  1.00  0.00            
ATOM     63  H30 ACD     1      35.140  19.230  14.990  1.00  0.00            
ATOM     64  C19 ACD     1      32.820  18.040  14.970  1.00  0.00            
ATOM     65  H31 ACD     1      33.560  17.240  14.890  1.00  0.00            
ATOM     66  O16 ACD     1      31.730  17.500  14.220  1.00  0.00            
ATOM     67  C20 ACD     1      30.510  18.300  14.110  1.00  0.00            
ATOM     68  H32 ACD     1      30.090  18.400  15.120  1.00  0.00            
ATOM     69  C21 ACD     1      29.610  17.480  13.170  1.00  0.00            
ATOM     70  H33 ACD     1      28.700  17.990  12.850  1.00  0.00            
ATOM     71  H34 ACD     1      30.130  17.170  12.250  1.00  0.00            
ATOM     72  O17 ACD     1      29.190  16.230  13.780  1.00  0.00            
ATOM     73  H35 ACD     1      29.770  15.540  13.460  1.00  0.00            
ATOM     74  O18 ACD     1      32.410  18.130  16.330  1.00  0.00            
ATOM     75  C22 ACD     1      33.090  17.220  17.200  1.00  0.00            
ATOM     76  H36 ACD     1      33.920  16.670  16.740  1.00  0.00            
ATOM     77  C23 ACD     1      33.630  18.130  18.320  1.00  0.00            
ATOM     78  H37 ACD     1      32.830  18.830  18.610  1.00  0.00            
ATOM     79  O19 ACD     1      34.760  18.880  17.880  1.00  0.00            
ATOM     80  H38 ACD     1      34.580  19.280  17.030  1.00  0.00            
ATOM     81  C24 ACD     1      33.890  17.340  19.570  1.00  0.00            
ATOM     82  H39 ACD     1      34.670  16.620  19.290  1.00  0.00            
ATOM     83  O20 ACD     1      34.300  18.180  20.670  1.00  0.00            
ATOM     84  H40 ACD     1      35.170  18.590  20.560  1.00  0.00            
ATOM     85  C25 ACD     1      32.630  16.590  19.980  1.00  0.00            
ATOM     86  H41 ACD     1      32.810  16.030  20.900  1.00  0.00            
ATOM     87  O21 ACD     1      32.290  15.630  18.980  1.00  0.00            
ATOM     88  C26 ACD     1      32.070  16.240  17.670  1.00  0.00            
ATOM     89  H42 ACD     1      31.120  16.780  17.800  1.00  0.00            
ATOM     90  C27 ACD     1      31.780  15.180  16.690  1.00  0.00            
ATOM     91  H43 ACD     1      30.930  14.600  17.080  1.00  0.00            
ATOM     92  H44 ACD     1      31.380  15.630  15.770  1.00  0.00            
ATOM     93  O22 ACD     1      32.920  14.340  16.450  1.00  0.00            
ATOM     94  H45 ACD     1      32.630  13.810  15.700  1.00  0.00            
ATOM     95  O23 ACD     1      31.490  17.520  20.140  1.00  0.00            
ATOM     96  C28 ACD     1      30.790  17.450  21.390  1.00  0.00            
ATOM     97  H46 ACD     1      31.340  16.930  22.190  1.00  0.00            
ATOM     98  C29 ACD     1      29.350  16.810  21.280  1.00  0.00            
ATOM     99  H47 ACD     1      28.800  17.370  20.510  1.00  0.00            
ATOM    100  O24 ACD     1      28.550  17.130  22.470  1.00  0.00            
ATOM    101  C30 ACD     1      29.500  15.310  21.040  1.00  0.00            
ATOM    102  H48 ACD     1      30.420  15.090  20.480  1.00  0.00            
ATOM    103  H49 ACD     1      29.540  14.780  22.000  1.00  0.00            
ATOM    104  O25 ACD     1      28.350  14.870  20.310  1.00  0.00            
ATOM    105  H50 ACD     1      27.730  14.680  21.030  1.00  0.00            
ATOM    106  C31 ACD     1      30.750  18.890  21.850  1.00  0.00            
ATOM    107  H51 ACD     1      30.270  19.550  21.110  1.00  0.00            
ATOM    108  O26 ACD     1      32.100  19.430  22.030  1.00  0.00            
ATOM    109  H52 ACD     1      32.590  19.110  21.270  1.00  0.00            
ATOM    110  C32 ACD     1      29.830  19.090  23.090  1.00  0.00            
ATOM    111  H53 ACD     1      30.230  18.490  23.930  1.00  0.00            
ATOM    112  O27 ACD     1      29.640  20.460  23.450  1.00  0.00            
ATOM    113  H54 ACD     1      30.450  20.710  23.900  1.00  0.00            
ATOM    114  C33 ACD     1      28.500  18.500  22.740  1.00  0.00            
ATOM    115  H55 ACD     1      27.910  18.610  23.660  1.00  0.00            
ATOM    116  O28 ACD     1      27.870  19.220  21.730  1.00  0.00            
ATOM    117  C34 ACD     1      26.450  19.480  21.800  1.00  0.00            
ATOM    118  H56 ACD     1      25.940  19.050  22.670  1.00  0.00            
ATOM    119  C35 ACD     1      26.370  21.000  21.720  1.00  0.00            
ATOM    120  H57 ACD     1      26.940  21.310  20.830  1.00  0.00            
ATOM    121  O29 ACD     1      26.970  21.540  22.920  1.00  0.00            
ATOM    122  H58 ACD     1      27.890  21.260  22.900  1.00  0.00            
ATOM    123  C36 ACD     1      24.890  21.420  21.520  1.00  0.00            
ATOM    124  H59 ACD     1      24.320  21.080  22.400  1.00  0.00            
ATOM    125  O30 ACD     1      24.760  22.830  21.410  1.00  0.00            
ATOM    126  H60 ACD     1      24.990  23.080  20.510  1.00  0.00            
ATOM    127  O1  GM1     2      29.070  22.490  16.800  1.00  0.00            
ATOM    128  C1  GM1     2      29.890  22.200  17.940  1.00  0.00            
ATOM    129  C2  GM1     2      29.830  20.600  18.050  1.00  0.00            
ATOM    130  C3  GM1     2      28.480  19.870  18.070  1.00  0.00            
ATOM    131  C4  GM1     2      28.720  18.370  17.880  1.00  0.00            
ATOM    132  N1  GM1     2      27.630  17.450  17.660  1.00  0.00            
ATOM    133  C5  GM1     2      28.260  16.120  17.480  1.00  0.00            
ATOM    134  C6  GM1     2      27.330  14.960  17.210  1.00  0.00            
ATOM    135  C7  GM1     2      26.480  15.120  15.990  1.00  0.00            
ATOM    136  C8  GM1     2      25.790  16.540  16.070  1.00  0.00            
ATOM    137  C9  GM1     2      26.880  17.650  16.330  1.00  0.00            
ATOM    138  C10 GM1     2      29.480  22.850  19.300  1.00  0.00            
ATOM    139  C11 GM1     2      28.340  23.670  19.270  1.00  0.00            
ATOM    140  C12 GM1     2      27.850  24.160  20.460  1.00  0.00            
ATOM    141  C13 GM1     2      28.630  23.950  21.680  1.00  0.00            
ATOM    142  C14 GM1     2      29.800  23.240  21.670  1.00  0.00            
ATOM    143  C15 GM1     2      30.160  22.630  20.480  1.00  0.00            
ATOM    144  C16 GM1     2      31.330  22.790  17.730  1.00  0.00            
ATOM    145  C17 GM1     2      31.540  24.160  17.740  1.00  0.00            
ATOM    146  C18 GM1     2      32.800  24.730  17.520  1.00  0.00            
ATOM    147  C19 GM1     2      33.840  23.890  17.070  1.00  0.00            
ATOM    148  C20 GM1     2      33.660  22.540  17.010  1.00  0.00            
ATOM    149  C21 GM1     2      32.470  21.970  17.450  1.00  0.00            
ATOM    150  H1  GM1     2      29.200  23.450  16.660  1.00  0.00            
ATOM    151  H2  GM1     2      30.360  20.330  18.970  1.00  0.00            
ATOM    152  H3  GM1     2      30.440  20.270  17.210  1.00  0.00            
ATOM    153  H4  GM1     2      27.780  20.170  17.280  1.00  0.00            
ATOM    154  H5  GM1     2      28.080  20.020  19.080  1.00  0.00            
ATOM    155  H6  GM1     2      29.290  18.090  18.770  1.00  0.00            
ATOM    156  H7  GM1     2      29.360  18.280  17.000  1.00  0.00            
ATOM    157  H8  GM1     2      27.000  17.340  18.470  1.00  0.00            
ATOM    158  H9  GM1     2      28.710  15.960  18.460  1.00  0.00            
ATOM    159  H10 GM1     2      28.940  16.220  16.640  1.00  0.00            
ATOM    160  H11 GM1     2      26.680  14.860  18.080  1.00  0.00            
ATOM    161  H12 GM1     2      27.860  14.010  17.020  1.00  0.00            
ATOM    162  H13 GM1     2      25.730  14.310  15.930  1.00  0.00            
ATOM    163  H14 GM1     2      27.080  15.060  15.070  1.00  0.00            
ATOM    164  H15 GM1     2      25.120  16.680  16.930  1.00  0.00            
ATOM    165  H16 GM1     2      25.110  16.760  15.230  1.00  0.00            
ATOM    166  H17 GM1     2      27.610  17.670  15.510  1.00  0.00            
ATOM    167  H18 GM1     2      26.450  18.650  16.360  1.00  0.00            
ATOM    168  H19 GM1     2      27.920  23.930  18.310  1.00  0.00            
ATOM    169  H20 GM1     2      27.010  24.860  20.420  1.00  0.00            
ATOM    170  H21 GM1     2      28.350  24.470  22.590  1.00  0.00            
ATOM    171  H22 GM1     2      30.360  23.030  22.570  1.00  0.00            
ATOM    172  H23 GM1     2      31.020  21.970  20.410  1.00  0.00            
ATOM    173  H24 GM1     2      30.670  24.810  17.840  1.00  0.00            
ATOM    174  H25 GM1     2      32.980  25.800  17.540  1.00  0.00            
ATOM    175  H26 GM1     2      34.800  24.380  16.950  1.00  0.00            
ATOM    176  H27 GM1     2      34.450  21.850  16.720  1.00  0.00            
ATOM    177  H28 GM1     2      32.340  20.900  17.520  1.00  0.00            
TER
ENDMDL
MODEL        1
ATOM      1  H1  ACD     1      22.980  22.550  19.590  1.00  0.00            
ATOM      2  O1  ACD     1      22.040  22.420  19.500  1.00  0.00            
ATOM      3  C1  ACD     1      21.490  23.630  19.010  1.00  0.00            
ATOM      4  H2  ACD     1      22.220  24.450  19.110  1.00  0.00            
ATOM      5  H3  ACD     1      20.660  23.900  19.680  1.00  0.00            
ATOM      6  C2  ACD     1      21.100  23.540  17.590  1.00  0.00            
ATOM      7  H4  ACD     1      20.790  22.510  17.380  1.00  0.00            
ATOM      8  O2  ACD     1      19.860  24.240  17.390  1.00  0.00            
ATOM      9  C3  ACD     1      19.290  24.100  16.040  1.00  0.00            
ATOM     10  H5  ACD     1      18.350  24.670  16.070  1.00  0.00            
ATOM     11  O3  ACD     1      19.000  22.720  15.850  1.00  0.00            
ATOM     12  C4  ACD     1      17.930  22.340  15.020  1.00  0.00            
ATOM     13  H6  ACD     1      17.620  23.120  14.310  1.00  0.00            
ATOM     14  C5  ACD     1      18.530  21.270  14.080  1.00  0.00            
ATOM     15  H7  ACD     1      19.150  20.680  14.760  1.00  0.00            
ATOM     16  O4  ACD     1      19.270  21.950  13.090  1.00  0.00            
ATOM     17  H8  ACD     1      19.620  21.290  12.480  1.00  0.00            
ATOM     18  C6  ACD     1      17.440  20.490  13.470  1.00  0.00            
ATOM     19  H9  ACD     1      17.010  21.190  12.750  1.00  0.00            
ATOM     20  O5  ACD     1      17.950  19.410  12.740  1.00  0.00            
ATOM     21  H10 ACD     1      18.030  18.670  13.350  1.00  0.00            
ATOM     22  C7  ACD     1      16.430  19.910  14.450  1.00  0.00            
ATOM     23  H11 ACD     1      15.660  19.270  13.990  1.00  0.00            
ATOM     24  O6  ACD     1      15.910  21.020  15.150  1.00  0.00            
ATOM     25  C8  ACD     1      16.790  21.810  15.860  1.00  0.00            
ATOM     26  H12 ACD     1      17.330  21.210  16.610  1.00  0.00            
ATOM     27  C9  ACD     1      16.090  22.940  16.600  1.00  0.00            
ATOM     28  H13 ACD     1      15.320  22.430  17.200  1.00  0.00            
ATOM     29  H14 ACD     1      16.760  23.420  17.330  1.00  0.00            
ATOM     30  O7  ACD     1      15.530  23.980  15.840  1.00  0.00            
ATOM     31  H15 ACD     1      14.880  23.580  15.260  1.00  0.00            
ATOM     32  O8  ACD     1      17.120  19.100  15.420  1.00  0.00            
ATOM     33  C10 ACD     1      16.500  17.850  15.730  1.00  0.00            
ATOM     34  H16 ACD     1      15.410  17.910  15.630  1.00  0.00            
ATOM     35  C11 ACD     1      16.900  16.680  14.820  1.00  0.00            
ATOM     36  H17 ACD     1      17.990  16.810  14.750  1.00  0.00            
ATOM     37  O9  ACD     1      16.340  16.770  13.560  1.00  0.00            
ATOM     38  H18 ACD     1      16.640  16.020  13.030  1.00  0.00            
ATOM     39  C12 ACD     1      16.750  15.350  15.480  1.00  0.00            
ATOM     40  H19 ACD     1      15.710  15.020  15.530  1.00  0.00            
ATOM     41  O10 ACD     1      17.460  14.310  14.730  1.00  0.00            
ATOM     42  H20 ACD     1      17.160  14.420  13.820  1.00  0.00            
ATOM     43  C13 ACD     1      17.370  15.310  16.860  1.00  0.00            
ATOM     44  H21 ACD     1      17.240  14.330  17.330  1.00  0.00            
ATOM     45  O11 ACD     1      16.560  16.270  17.580  1.00  0.00            
ATOM     46  C14 ACD     1      16.780  17.600  17.160  1.00  0.00            
ATOM     47  H22 ACD     1      17.840  17.800  17.370  1.00  0.00            
ATOM     48  C15 ACD     1      15.900  18.470  18.060  1.00  0.00            
ATOM     49  H23 ACD     1      15.450  19.290  17.470  1.00  0.00            
ATOM     50  H24 ACD     1      14.990  17.890  18.270  1.00  0.00            
ATOM     51  O12 ACD     1      16.520  18.840  19.340  1.00  0.00            
ATOM     52  H25 ACD     1      16.630  18.120  19.970  1.00  0.00            
ATOM     53  O13 ACD     1      18.780  15.590  16.780  1.00  0.00            
ATOM     54  C16 ACD     1      19.690  14.690  17.400  1.00  0.00            
ATOM     55  H26 ACD     1      19.140  13.820  17.790  1.00  0.00            
ATOM     56  C17 ACD     1      20.740  14.270  16.370  1.00  0.00            
ATOM     57  H27 ACD     1      21.190  15.140  15.860  1.00  0.00            
ATOM     58  O14 ACD     1      20.070  13.520  15.340  1.00  0.00            
ATOM     59  H28 ACD     1      19.190  13.890  15.160  1.00  0.00            
ATOM     60  C18 ACD     1      21.940  13.560  16.960  1.00  0.00            
ATOM     61  H29 ACD     1      21.470  12.640  17.330  1.00  0.00            
ATOM     62  O15 ACD     1      23.070  13.410  16.000  1.00  0.00            
ATOM     63  H30 ACD     1      22.750  13.260  15.100  1.00  0.00            
ATOM     64  C19 ACD     1      22.480  14.450  18.050  1.00  0.00            
ATOM     65  H31 ACD     1      23.280  13.970  18.610  1.00  0.00            
ATOM     66  O16 ACD     1      21.430  14.570  19.070  1.00  0.00            
ATOM     67  C20 ACD     1      20.350  15.400  18.630  1.00  0.00            
ATOM     68  H32 ACD     1      20.700  16.410  18.420  1.00  0.00            
ATOM     69  C21 ACD     1      19.360  15.520  19.790  1.00  0.00            
ATOM     70  H33 ACD     1      18.320  15.720  19.530  1.00  0.00            
ATOM     71  H34 ACD     1      19.390  14.590  20.380  1.00  0.00            
ATOM     72  O17 ACD     1      19.820  16.460  20.720  1.00  0.00            
ATOM     73  H35 ACD     1      19.080  16.670  21.300  1.00  0.00            
ATOM     74  O18 ACD     1      22.900  15.720  17.610  1.00  0.00            
ATOM     75  C22 ACD     1      24.260  16.070  18.130  1.00  0.00            
ATOM     76  H36 ACD     1      24.710  15.310  18.770  1.00  0.00            
ATOM     77  C23 ACD     1      25.160  16.360  16.880  1.00  0.00            
ATOM     78  H37 ACD     1      24.590  17.070  16.260  1.00  0.00            
ATOM     79  O19 ACD     1      25.370  15.110  16.240  1.00  0.00            
ATOM     80  H38 ACD     1      24.570  14.620  16.020  1.00  0.00            
ATOM     81  C24 ACD     1      26.460  17.080  17.160  1.00  0.00            
ATOM     82  H39 ACD     1      27.120  16.430  17.750  1.00  0.00            
ATOM     83  O20 ACD     1      27.250  17.510  16.050  1.00  0.00            
ATOM     84  H40 ACD     1      27.610  16.720  15.620  1.00  0.00            
ATOM     85  C25 ACD     1      26.100  18.310  17.990  1.00  0.00            
ATOM     86  H41 ACD     1      26.990  18.860  18.320  1.00  0.00            
ATOM     87  O21 ACD     1      25.440  17.790  19.100  1.00  0.00            
ATOM     88  C26 ACD     1      24.150  17.270  18.950  1.00  0.00            
ATOM     89  H42 ACD     1      23.530  18.100  18.600  1.00  0.00            
ATOM     90  C27 ACD     1      23.580  16.910  20.280  1.00  0.00            
ATOM     91  H43 ACD     1      22.700  16.260  20.320  1.00  0.00            
ATOM     92  H44 ACD     1      24.370  16.310  20.770  1.00  0.00            
ATOM     93  O22 ACD     1      23.310  18.080  21.080  1.00  0.00            
ATOM     94  H45 ACD     1      24.160  18.340  21.450  1.00  0.00            
ATOM     95  O23 ACD     1      25.270  19.240  17.310  1.00  0.00            
ATOM     96  C28 ACD     1      25.750  20.620  17.380  1.00  0.00            
ATOM     97  H46 ACD     1      26.810  20.610  17.660  1.00  0.00            
ATOM     98  C29 ACD     1      25.020  21.430  18.440  1.00  0.00            
ATOM     99  H47 ACD     1      24.030  20.960  18.470  1.00  0.00            
ATOM    100  O24 ACD     1      24.980  22.860  18.190  1.00  0.00            
ATOM    101  C30 ACD     1      25.500  21.150  19.780  1.00  0.00            
ATOM    102  H48 ACD     1      25.530  20.070  19.950  1.00  0.00            
ATOM    103  H49 ACD     1      26.450  21.650  19.990  1.00  0.00            
ATOM    104  O25 ACD     1      24.430  21.600  20.720  1.00  0.00            
ATOM    105  H50 ACD     1      24.760  21.340  21.590  1.00  0.00            
ATOM    106  C31 ACD     1      25.490  21.180  15.960  1.00  0.00            
ATOM    107  H51 ACD     1      24.520  20.780  15.680  1.00  0.00            
ATOM    108  O26 ACD     1      26.440  20.710  15.050  1.00  0.00            
ATOM    109  H52 ACD     1      26.330  19.750  15.040  1.00  0.00            
ATOM    110  C32 ACD     1      25.370  22.720  15.840  1.00  0.00            
ATOM    111  H53 ACD     1      26.350  23.200  16.000  1.00  0.00            
ATOM    112  O27 ACD     1      24.820  23.060  14.550  1.00  0.00            
ATOM    113  H54 ACD     1      25.470  22.830  13.880  1.00  0.00            
ATOM    114  C33 ACD     1      24.450  23.290  16.930  1.00  0.00            
ATOM    115  H55 ACD     1      24.600  24.370  16.920  1.00  0.00            
ATOM    116  O28 ACD     1      23.130  22.860  16.780  1.00  0.00            
ATOM    117  C34 ACD     1      22.110  23.910  16.580  1.00  0.00            
ATOM    118  H56 ACD     1      22.420  24.910  16.900  1.00  0.00            
ATOM    119  C35 ACD     1      21.610  23.870  15.170  1.00  0.00            
ATOM    120  H57 ACD     1      21.430  22.830  14.840  1.00  0.00            
ATOM    121  O29 ACD     1      22.630  24.420  14.310  1.00  0.00            
ATOM    122  H58 ACD     1      23.460  23.920  14.350  1.00  0.00            
ATOM    123  C36 ACD     1      20.330  24.650  15.090  1.00  0.00            
ATOM    124  H59 ACD     1      20.560  25.660  15.460  1.00  0.00            
ATOM    125  O30 ACD     1      19.740  24.670  13.800  1.00  0.00            
ATOM    126  H60 ACD     1      19.640  23.760  13.480  1.00  0.00            
ATOM    127  O1  GM1     2      20.560  17.280  14.550  1.00  0.00            
ATOM    128  C1  GM1     2      21.730  18.100  14.410  1.00  0.00            
ATOM    129  C2  GM1     2      22.150  18.460  15.860  1.00  0.00            
ATOM    130  C3  GM1     2      21.230  19.480  16.570  1.00  0.00            
ATOM    131  C4  GM1     2      20.950  19.100  18.050  1.00  0.00            
ATOM    132  N1  GM1     2      20.360  20.170  18.950  1.00  0.00            
ATOM    133  C5  GM1     2      20.360  19.650  20.380  1.00  0.00            
ATOM    134  C6  GM1     2      19.890  20.670  21.480  1.00  0.00            
ATOM    135  C7  GM1     2      18.460  21.090  21.130  1.00  0.00            
ATOM    136  C8  GM1     2      18.280  21.530  19.660  1.00  0.00            
ATOM    137  C9  GM1     2      18.960  20.570  18.600  1.00  0.00            
ATOM    138  C10 GM1     2      21.520  19.260  13.400  1.00  0.00            
ATOM    139  C11 GM1     2      22.190  20.480  13.550  1.00  0.00            
ATOM    140  C12 GM1     2      22.240  21.420  12.480  1.00  0.00            
ATOM    141  C13 GM1     2      21.490  21.170  11.340  1.00  0.00            
ATOM    142  C14 GM1     2      20.770  19.970  11.200  1.00  0.00            
ATOM    143  C15 GM1     2      20.840  19.010  12.210  1.00  0.00            
ATOM    144  C16 GM1     2      22.830  17.300  13.740  1.00  0.00            
ATOM    145  C17 GM1     2      24.090  18.010  13.740  1.00  0.00            
ATOM    146  C18 GM1     2      25.200  17.410  13.200  1.00  0.00            
ATOM    147  C19 GM1     2      25.140  16.100  12.640  1.00  0.00            
ATOM    148  C20 GM1     2      23.950  15.370  12.740  1.00  0.00            
ATOM    149  C21 GM1     2      22.770  15.930  13.290  1.00  0.00            
ATOM    150  H1  GM1     2      20.460  16.770  13.730  1.00  0.00            
ATOM    151  H2  GM1     2      23.210  18.670  16.030  1.00  0.00            
ATOM    152  H3  GM1     2      22.040  17.560  16.490  1.00  0.00            
ATOM    153  H4  GM1     2      20.210  19.490  16.160  1.00  0.00            
ATOM    154  H5  GM1     2      21.640  20.500  16.580  1.00  0.00            
ATOM    155  H6  GM1     2      21.810  18.560  18.470  1.00  0.00            
ATOM    156  H7  GM1     2      20.250  18.260  17.980  1.00  0.00            
ATOM    157  H8  GM1     2      20.900  21.040  19.050  1.00  0.00            
ATOM    158  H9  GM1     2      21.370  19.290  20.580  1.00  0.00            
ATOM    159  H10 GM1     2      19.700  18.790  20.290  1.00  0.00            
ATOM    160  H11 GM1     2      20.530  21.560  21.460  1.00  0.00            
ATOM    161  H12 GM1     2      19.980  20.230  22.480  1.00  0.00            
ATOM    162  H13 GM1     2      18.160  22.000  21.670  1.00  0.00            
ATOM    163  H14 GM1     2      17.810  20.280  21.480  1.00  0.00            
ATOM    164  H15 GM1     2      18.610  22.570  19.680  1.00  0.00            
ATOM    165  H16 GM1     2      17.210  21.570  19.430  1.00  0.00            
ATOM    166  H17 GM1     2      18.450  19.600  18.650  1.00  0.00            
ATOM    167  H18 GM1     2      18.890  20.990  17.600  1.00  0.00            
ATOM    168  H19 GM1     2      22.790  20.730  14.410  1.00  0.00            
ATOM    169  H20 GM1     2      22.800  22.350  12.550  1.00  0.00            
ATOM    170  H21 GM1     2      21.480  21.840  10.490  1.00  0.00            
ATOM    171  H22 GM1     2      20.060  19.970  10.380  1.00  0.00            
ATOM    172  H23 GM1     2      20.310  18.100  11.950  1.00  0.00            
ATOM    173  H24 GM1     2      24.260  19.040  14.050  1.00  0.00            
ATOM    174  H25 GM1     2      26.100  18.010  13.130  1.00  0.00            
ATOM    175  H26 GM1     2      25.980  15.550  12.210  1.00  0.00            
ATOM    176  H27 GM1     2      24.000  14.320  12.470  1.00  0.00            
ATOM    177  H28 GM1     2      21.910  15.280  13.420  1.00  0.00            
TER
ENDMDL
MODEL        1
ATOM      1  H1  ACD     1      24.540  26.130  27.780  1.00  0.00            
ATOM      2  O1  ACD     1      23.670  25.770  27.590  1.00  0.00            
ATOM      3  C1  ACD     1      23.090  26.740  26.670  1.00  0.00            
ATOM      4  H2  ACD     1      23.550  26.750  25.670  1.00  0.00            
ATOM      5  H3  ACD     1      23.170  27.790  26.970  1.00  0.00            
ATOM      6  C2  ACD     1      21.560  26.470  26.340  1.00  0.00            
ATOM      7  H4  ACD     1      21.410  25.540  25.790  1.00  0.00            
ATOM      8  O2  ACD     1      20.870  26.390  27.600  1.00  0.00            
ATOM      9  C3  ACD     1      19.460  26.170  27.470  1.00  0.00            
ATOM     10  H5  ACD     1      19.000  26.210  28.460  1.00  0.00            
ATOM     11  O3  ACD     1      19.180  24.920  26.860  1.00  0.00            
ATOM     12  C4  ACD     1      19.040  23.800  27.680  1.00  0.00            
ATOM     13  H6  ACD     1      18.830  24.020  28.730  1.00  0.00            
ATOM     14  C5  ACD     1      17.810  23.130  27.200  1.00  0.00            
ATOM     15  H7  ACD     1      17.760  22.830  26.150  1.00  0.00            
ATOM     16  O4  ACD     1      16.710  24.110  27.450  1.00  0.00            
ATOM     17  H8  ACD     1      17.040  24.940  27.080  1.00  0.00            
ATOM     18  C6  ACD     1      17.650  21.720  27.870  1.00  0.00            
ATOM     19  H9  ACD     1      17.550  21.820  28.960  1.00  0.00            
ATOM     20  O5  ACD     1      16.540  20.960  27.340  1.00  0.00            
ATOM     21  H10 ACD     1      15.720  21.380  27.610  1.00  0.00            
ATOM     22  C7  ACD     1      18.880  20.890  27.640  1.00  0.00            
ATOM     23  H11 ACD     1      18.660  19.940  28.150  1.00  0.00            
ATOM     24  O6  ACD     1      19.930  21.560  28.360  1.00  0.00            
ATOM     25  C8  ACD     1      20.200  22.860  27.710  1.00  0.00            
ATOM     26  H12 ACD     1      20.490  22.710  26.660  1.00  0.00            
ATOM     27  C9  ACD     1      21.470  23.450  28.470  1.00  0.00            
ATOM     28  H13 ACD     1      21.290  24.470  28.840  1.00  0.00            
ATOM     29  H14 ACD     1      21.630  22.780  29.320  1.00  0.00            
ATOM     30  O7  ACD     1      22.530  23.390  27.570  1.00  0.00            
ATOM     31  H15 ACD     1      23.020  24.210  27.660  1.00  0.00            
ATOM     32  O8  ACD     1      19.220  20.690  26.290  1.00  0.00            
ATOM     33  C10 ACD     1      19.380  19.310  25.800  1.00  0.00            
ATOM     34  H16 ACD     1      19.050  18.540  26.520  1.00  0.00            
ATOM     35  C11 ACD     1      18.500  19.260  24.570  1.00  0.00            
ATOM     36  H17 ACD     1      18.820  20.080  23.910  1.00  0.00            
ATOM     37  O9  ACD     1      17.090  19.460  24.860  1.00  0.00            
ATOM     38  H18 ACD     1      17.110  19.860  25.740  1.00  0.00            
ATOM     39  C12 ACD     1      18.710  17.950  23.860  1.00  0.00            
ATOM     40  H19 ACD     1      18.420  17.110  24.490  1.00  0.00            
ATOM     41  O10 ACD     1      17.970  17.980  22.680  1.00  0.00            
ATOM     42  H20 ACD     1      17.040  18.200  22.810  1.00  0.00            
ATOM     43  C13 ACD     1      20.200  17.760  23.510  1.00  0.00            
ATOM     44  H21 ACD     1      20.360  16.800  23.000  1.00  0.00            
ATOM     45  O11 ACD     1      20.950  17.800  24.750  1.00  0.00            
ATOM     46  C14 ACD     1      20.870  19.010  25.480  1.00  0.00            
ATOM     47  H22 ACD     1      21.270  19.830  24.860  1.00  0.00            
ATOM     48  C15 ACD     1      21.730  18.910  26.740  1.00  0.00            
ATOM     49  H23 ACD     1      21.730  19.870  27.280  1.00  0.00            
ATOM     50  H24 ACD     1      21.360  18.210  27.500  1.00  0.00            
ATOM     51  O12 ACD     1      23.090  18.570  26.390  1.00  0.00            
ATOM     52  H25 ACD     1      23.660  18.940  27.080  1.00  0.00            
ATOM     53  O13 ACD     1      20.620  18.800  22.700  1.00  0.00            
ATOM     54  C16 ACD     1      21.240  18.500  21.460  1.00  0.00            
ATOM     55  H26 ACD     1      21.260  17.410  21.300  1.00  0.00            
ATOM     56  C17 ACD     1      20.330  19.070  20.420  1.00  0.00            
ATOM     57  H27 ACD     1      20.090  20.060  20.820  1.00  0.00            
ATOM     58  O14 ACD     1      19.170  18.210  20.220  1.00  0.00            
ATOM     59  H28 ACD     1      18.710  18.260  21.070  1.00  0.00            
ATOM     60  C18 ACD     1      21.090  19.500  19.050  1.00  0.00            
ATOM     61  H29 ACD     1      21.270  18.550  18.520  1.00  0.00            
ATOM     62  O15 ACD     1      20.290  20.330  18.190  1.00  0.00            
ATOM     63  H30 ACD     1      20.230  21.180  18.650  1.00  0.00            
ATOM     64  C19 ACD     1      22.490  20.140  19.250  1.00  0.00            
ATOM     65  H31 ACD     1      23.060  20.180  18.320  1.00  0.00            
ATOM     66  O16 ACD     1      23.210  19.250  20.110  1.00  0.00            
ATOM     67  C20 ACD     1      22.700  19.040  21.470  1.00  0.00            
ATOM     68  H32 ACD     1      22.760  20.010  21.980  1.00  0.00            
ATOM     69  C21 ACD     1      23.710  18.100  22.160  1.00  0.00            
ATOM     70  H33 ACD     1      23.370  17.940  23.200  1.00  0.00            
ATOM     71  H34 ACD     1      23.760  17.120  21.650  1.00  0.00            
ATOM     72  O17 ACD     1      25.030  18.640  22.400  1.00  0.00            
ATOM     73  H35 ACD     1      25.630  18.430  21.670  1.00  0.00            
ATOM     74  O18 ACD     1      22.470  21.460  19.830  1.00  0.00            
ATOM     75  C22 ACD     1      23.270  22.520  19.270  1.00  0.00            
ATOM     76  H36 ACD     1      23.830  22.180  18.390  1.00  0.00            
ATOM     77  C23 ACD     1      22.300  23.710  18.880  1.00  0.00            
ATOM     78  H37 ACD     1      21.670  23.970  19.740  1.00  0.00            
ATOM     79  O19 ACD     1      21.420  23.220  17.810  1.00  0.00            
ATOM     80  H38 ACD     1      21.880  22.800  17.080  1.00  0.00            
ATOM     81  C24 ACD     1      23.050  24.930  18.550  1.00  0.00            
ATOM     82  H39 ACD     1      23.520  24.670  17.590  1.00  0.00            
ATOM     83  O20 ACD     1      22.070  25.990  18.250  1.00  0.00            
ATOM     84  H40 ACD     1      21.520  25.640  17.540  1.00  0.00            
ATOM     85  C25 ACD     1      24.010  25.260  19.650  1.00  0.00            
ATOM     86  H41 ACD     1      24.630  26.120  19.380  1.00  0.00            
ATOM     87  O21 ACD     1      24.860  24.170  19.890  1.00  0.00            
ATOM     88  C26 ACD     1      24.290  22.970  20.310  1.00  0.00            
ATOM     89  H42 ACD     1      23.820  23.160  21.290  1.00  0.00            
ATOM     90  C27 ACD     1      25.360  21.960  20.630  1.00  0.00            
ATOM     91  H43 ACD     1      25.110  20.980  20.190  1.00  0.00            
ATOM     92  H44 ACD     1      26.320  22.260  20.200  1.00  0.00            
ATOM     93  O22 ACD     1      25.490  21.770  22.040  1.00  0.00            
ATOM     94  H45 ACD     1      25.950  20.950  22.200  1.00  0.00            
ATOM     95  O23 ACD     1      23.310  25.630  20.790  1.00  0.00            
ATOM     96  C28 ACD     1      23.370  26.970  21.240  1.00  0.00            
ATOM     97  H46 ACD     1      24.040  27.590  20.630  1.00  0.00            
ATOM     98  C29 ACD     1      23.880  27.000  22.690  1.00  0.00            
ATOM     99  H47 ACD     1      23.440  26.150  23.230  1.00  0.00            
ATOM    100  O24 ACD     1      23.550  28.270  23.330  1.00  0.00            
ATOM    101  C30 ACD     1      25.410  26.910  22.700  1.00  0.00            
ATOM    102  H48 ACD     1      25.730  26.060  22.080  1.00  0.00            
ATOM    103  H49 ACD     1      25.770  27.740  22.080  1.00  0.00            
ATOM    104  O25 ACD     1      25.870  26.910  24.010  1.00  0.00            
ATOM    105  H50 ACD     1      26.800  26.730  23.840  1.00  0.00            
ATOM    106  C31 ACD     1      22.020  27.530  21.090  1.00  0.00            
ATOM    107  H51 ACD     1      21.260  26.770  21.320  1.00  0.00            
ATOM    108  O26 ACD     1      21.940  28.070  19.820  1.00  0.00            
ATOM    109  H52 ACD     1      21.990  27.390  19.130  1.00  0.00            
ATOM    110  C32 ACD     1      21.610  28.640  22.050  1.00  0.00            
ATOM    111  H53 ACD     1      22.040  29.600  21.720  1.00  0.00            
ATOM    112  O27 ACD     1      20.210  28.760  22.180  1.00  0.00            
ATOM    113  H54 ACD     1      19.960  28.480  21.290  1.00  0.00            
ATOM    114  C33 ACD     1      22.160  28.490  23.450  1.00  0.00            
ATOM    115  H55 ACD     1      21.970  29.400  24.020  1.00  0.00            
ATOM    116  O28 ACD     1      21.500  27.350  24.090  1.00  0.00            
ATOM    117  C34 ACD     1      20.940  27.570  25.370  1.00  0.00            
ATOM    118  H56 ACD     1      21.220  28.580  25.720  1.00  0.00            
ATOM    119  C35 ACD     1      19.470  27.510  25.300  1.00  0.00            
ATOM    120  H57 ACD     1      19.230  26.650  24.660  1.00  0.00            
ATOM    121  O29 ACD     1      18.990  28.730  24.580  1.00  0.00            
ATOM    122  H58 ACD     1      19.370  28.620  23.710  1.00  0.00            
ATOM    123  C36 ACD     1      18.820  27.250  26.660  1.00  0.00            
ATOM    124  H59 ACD     1      19.050  28.160  27.230  1.00  0.00            
ATOM    125  O30 ACD     1      17.450  27.060  26.530  1.00  0.00            
ATOM    126  H60 ACD     1      17.130  27.250  25.650  1.00  0.00            
ATOM    127  O1  GM1     2      19.680  25.020  21.710  1.00  0.00            
ATOM    128  C1  GM1     2      18.800  24.070  22.240  1.00  0.00            
ATOM    129  C2  GM1     2      19.770  23.230  23.270  1.00  0.00            
ATOM    130  C3  GM1     2      21.100  22.700  22.700  1.00  0.00            
ATOM    131  C4  GM1     2      21.850  21.840  23.720  1.00  0.00            
ATOM    132  N1  GM1     2      23.360  22.040  23.890  1.00  0.00            
ATOM    133  C5  GM1     2      23.780  20.960  24.880  1.00  0.00            
ATOM    134  C6  GM1     2      25.270  21.020  25.380  1.00  0.00            
ATOM    135  C7  GM1     2      25.640  22.380  25.940  1.00  0.00            
ATOM    136  C8  GM1     2      25.210  23.460  24.890  1.00  0.00            
ATOM    137  C9  GM1     2      23.660  23.440  24.500  1.00  0.00            
ATOM    138  C10 GM1     2      18.390  23.120  21.140  1.00  0.00            
ATOM    139  C11 GM1     2      17.660  21.880  21.380  1.00  0.00            
ATOM    140  C12 GM1     2      17.360  21.000  20.320  1.00  0.00            
ATOM    141  C13 GM1     2      17.670  21.350  19.010  1.00  0.00            
ATOM    142  C14 GM1     2      18.290  22.610  18.750  1.00  0.00            
ATOM    143  C15 GM1     2      18.690  23.400  19.820  1.00  0.00            
ATOM    144  C16 GM1     2      17.570  24.700  22.870  1.00  0.00            
ATOM    145  C17 GM1     2      16.830  24.020  23.870  1.00  0.00            
ATOM    146  C18 GM1     2      15.730  24.670  24.510  1.00  0.00            
ATOM    147  C19 GM1     2      15.310  25.940  24.020  1.00  0.00            
ATOM    148  C20 GM1     2      16.090  26.580  23.040  1.00  0.00            
ATOM    149  C21 GM1     2      17.310  26.060  22.590  1.00  0.00            
ATOM    150  H1  GM1     2      19.190  25.750  21.280  1.00  0.00            
ATOM    151  H2  GM1     2      19.210  22.350  23.610  1.00  0.00            
ATOM    152  H3  GM1     2      19.990  23.890  24.120  1.00  0.00            
ATOM    153  H4  GM1     2      21.650  23.630  22.500  1.00  0.00            
ATOM    154  H5  GM1     2      20.800  22.040  21.870  1.00  0.00            
ATOM    155  H6  GM1     2      21.510  20.860  23.390  1.00  0.00            
ATOM    156  H7  GM1     2      21.470  22.000  24.720  1.00  0.00            
ATOM    157  H8  GM1     2      23.760  21.940  22.950  1.00  0.00            
ATOM    158  H9  GM1     2      23.580  19.940  24.520  1.00  0.00            
ATOM    159  H10 GM1     2      23.170  21.060  25.780  1.00  0.00            
ATOM    160  H11 GM1     2      25.990  20.820  24.570  1.00  0.00            
ATOM    161  H12 GM1     2      25.450  20.210  26.100  1.00  0.00            
ATOM    162  H13 GM1     2      26.740  22.420  26.000  1.00  0.00            
ATOM    163  H14 GM1     2      25.170  22.610  26.900  1.00  0.00            
ATOM    164  H15 GM1     2      25.810  23.220  24.000  1.00  0.00            
ATOM    165  H16 GM1     2      25.460  24.470  25.240  1.00  0.00            
ATOM    166  H17 GM1     2      23.030  23.630  25.370  1.00  0.00            
ATOM    167  H18 GM1     2      23.580  24.200  23.720  1.00  0.00            
ATOM    168  H19 GM1     2      17.390  21.640  22.400  1.00  0.00            
ATOM    169  H20 GM1     2      16.680  20.160  20.420  1.00  0.00            
ATOM    170  H21 GM1     2      17.510  20.670  18.180  1.00  0.00            
ATOM    171  H22 GM1     2      18.490  22.870  17.720  1.00  0.00            
ATOM    172  H23 GM1     2      19.190  24.330  19.560  1.00  0.00            
ATOM    173  H24 GM1     2      17.200  23.040  24.140  1.00  0.00            
ATOM    174  H25 GM1     2      15.100  24.190  25.260  1.00  0.00            
ATOM    175  H26 GM1     2      14.470  26.490  24.420  1.00  0.00            
ATOM    176  H27 GM1     2      15.880  27.620  22.780  1.00  0.00            
ATOM    177  H28 GM1     2      17.850  26.610  21.830  1.00  0.00            
TER
ENDMDL
MODEL        1
ATOM      1  H1  ACD     1      27.300  12.290  17.600  1.00  0.00            
ATOM      2  O1  ACD     1      28.130  11.840  17.800  1.00  0.00            
ATOM      3  C1  ACD     1      28.010  11.530  19.230  1.00  0.00            
ATOM      4  H2  ACD     1      28.830  10.870  19.550  1.00  0.00            
ATOM      5  H3  ACD     1      27.140  10.910  19.470  1.00  0.00            
ATOM      6  C2  ACD     1      28.000  12.900  19.920  1.00  0.00            
ATOM      7  H4  ACD     1      28.880  13.490  19.630  1.00  0.00            
ATOM      8  O2  ACD     1      26.890  13.620  19.330  1.00  0.00            
ATOM      9  C3  ACD     1      26.620  14.850  19.960  1.00  0.00            
ATOM     10  H5  ACD     1      25.830  15.270  19.330  1.00  0.00            
ATOM     11  O3  ACD     1      27.710  15.710  19.960  1.00  0.00            
ATOM     12  C4  ACD     1      27.520  16.950  19.240  1.00  0.00            
ATOM     13  H6  ACD     1      26.470  17.230  19.150  1.00  0.00            
ATOM     14  C5  ACD     1      28.180  18.030  20.100  1.00  0.00            
ATOM     15  H7  ACD     1      29.190  17.650  20.320  1.00  0.00            
ATOM     16  O4  ACD     1      27.400  18.110  21.300  1.00  0.00            
ATOM     17  H8  ACD     1      27.820  18.790  21.850  1.00  0.00            
ATOM     18  C6  ACD     1      28.410  19.380  19.460  1.00  0.00            
ATOM     19  H9  ACD     1      27.470  19.930  19.330  1.00  0.00            
ATOM     20  O5  ACD     1      29.240  20.120  20.310  1.00  0.00            
ATOM     21  H10 ACD     1      30.160  19.860  20.210  1.00  0.00            
ATOM     22  C7  ACD     1      29.070  19.260  18.160  1.00  0.00            
ATOM     23  H11 ACD     1      29.020  20.230  17.660  1.00  0.00            
ATOM     24  O6  ACD     1      28.400  18.340  17.330  1.00  0.00            
ATOM     25  C8  ACD     1      28.240  17.000  17.820  1.00  0.00            
ATOM     26  H12 ACD     1      29.270  16.630  17.940  1.00  0.00            
ATOM     27  C9  ACD     1      27.490  16.100  16.850  1.00  0.00            
ATOM     28  H13 ACD     1      27.540  15.060  17.220  1.00  0.00            
ATOM     29  H14 ACD     1      26.430  16.350  16.990  1.00  0.00            
ATOM     30  O7  ACD     1      27.870  16.150  15.570  1.00  0.00            
ATOM     31  H15 ACD     1      27.390  16.900  15.190  1.00  0.00            
ATOM     32  O8  ACD     1      30.450  18.860  18.290  1.00  0.00            
ATOM     33  C10 ACD     1      31.490  19.660  17.660  1.00  0.00            
ATOM     34  H16 ACD     1      31.010  20.540  17.220  1.00  0.00            
ATOM     35  C11 ACD     1      32.390  20.260  18.800  1.00  0.00            
ATOM     36  H17 ACD     1      32.710  19.470  19.500  1.00  0.00            
ATOM     37  O9  ACD     1      31.710  21.290  19.580  1.00  0.00            
ATOM     38  H18 ACD     1      32.030  21.260  20.480  1.00  0.00            
ATOM     39  C12 ACD     1      33.690  20.880  18.150  1.00  0.00            
ATOM     40  H19 ACD     1      33.320  21.600  17.400  1.00  0.00            
ATOM     41  O10 ACD     1      34.690  21.300  19.100  1.00  0.00            
ATOM     42  H20 ACD     1      34.260  21.990  19.610  1.00  0.00            
ATOM     43  C13 ACD     1      34.350  19.730  17.280  1.00  0.00            
ATOM     44  H21 ACD     1      35.210  20.220  16.820  1.00  0.00            
ATOM     45  O11 ACD     1      33.490  19.390  16.240  1.00  0.00            
ATOM     46  C14 ACD     1      32.280  18.780  16.710  1.00  0.00            
ATOM     47  H22 ACD     1      32.560  17.880  17.270  1.00  0.00            
ATOM     48  C15 ACD     1      31.390  18.310  15.560  1.00  0.00            
ATOM     49  H23 ACD     1      30.380  18.070  15.930  1.00  0.00            
ATOM     50  H24 ACD     1      31.230  19.110  14.820  1.00  0.00            
ATOM     51  O12 ACD     1      31.950  17.070  15.060  1.00  0.00            
ATOM     52  H25 ACD     1      32.790  17.330  14.680  1.00  0.00            
ATOM     53  O13 ACD     1      34.680  18.570  18.050  1.00  0.00            
ATOM     54  C16 ACD     1      36.060  18.070  18.170  1.00  0.00            
ATOM     55  H26 ACD     1      36.670  18.670  17.490  1.00  0.00            
ATOM     56  C17 ACD     1      36.460  18.220  19.710  1.00  0.00            
ATOM     57  H27 ACD     1      35.540  18.130  20.300  1.00  0.00            
ATOM     58  O14 ACD     1      36.890  19.600  19.820  1.00  0.00            
ATOM     59  H28 ACD     1      36.170  20.180  19.580  1.00  0.00            
ATOM     60  C18 ACD     1      37.540  17.140  20.030  1.00  0.00            
ATOM     61  H29 ACD     1      38.450  17.440  19.490  1.00  0.00            
ATOM     62  O15 ACD     1      37.810  17.080  21.420  1.00  0.00            
ATOM     63  H30 ACD     1      38.600  17.620  21.530  1.00  0.00            
ATOM     64  C19 ACD     1      37.170  15.760  19.570  1.00  0.00            
ATOM     65  H31 ACD     1      38.020  15.080  19.680  1.00  0.00            
ATOM     66  O16 ACD     1      37.000  15.820  18.200  1.00  0.00            
ATOM     67  C20 ACD     1      35.940  16.630  17.630  1.00  0.00            
ATOM     68  H32 ACD     1      35.000  16.220  18.030  1.00  0.00            
ATOM     69  C21 ACD     1      35.830  16.540  16.120  1.00  0.00            
ATOM     70  H33 ACD     1      35.100  17.280  15.740  1.00  0.00            
ATOM     71  H34 ACD     1      36.820  16.730  15.680  1.00  0.00            
ATOM     72  O17 ACD     1      35.490  15.130  15.810  1.00  0.00            
ATOM     73  H35 ACD     1      35.680  14.990  14.880  1.00  0.00            
ATOM     74  O18 ACD     1      36.000  15.180  20.210  1.00  0.00            
ATOM     75  C22 ACD     1      36.340  14.140  21.160  1.00  0.00            
ATOM     76  H36 ACD     1      37.420  13.980  21.200  1.00  0.00            
ATOM     77  C23 ACD     1      35.830  14.560  22.560  1.00  0.00            
ATOM     78  H37 ACD     1      34.940  15.170  22.400  1.00  0.00            
ATOM     79  O19 ACD     1      36.880  15.380  23.090  1.00  0.00            
ATOM     80  H38 ACD     1      37.000  16.110  22.470  1.00  0.00            
ATOM     81  C24 ACD     1      35.530  13.340  23.450  1.00  0.00            
ATOM     82  H39 ACD     1      36.500  12.910  23.720  1.00  0.00            
ATOM     83  O20 ACD     1      34.900  13.810  24.630  1.00  0.00            
ATOM     84  H40 ACD     1      35.550  14.310  25.120  1.00  0.00            
ATOM     85  C25 ACD     1      34.750  12.220  22.720  1.00  0.00            
ATOM     86  H41 ACD     1      34.710  11.330  23.350  1.00  0.00            
ATOM     87  O21 ACD     1      35.470  11.840  21.550  1.00  0.00            
ATOM     88  C26 ACD     1      35.700  12.920  20.540  1.00  0.00            
ATOM     89  H42 ACD     1      34.740  13.300  20.160  1.00  0.00            
ATOM     90  C27 ACD     1      36.410  12.250  19.280  1.00  0.00            
ATOM     91  H43 ACD     1      36.790  13.010  18.590  1.00  0.00            
ATOM     92  H44 ACD     1      37.370  11.840  19.620  1.00  0.00            
ATOM     93  O22 ACD     1      35.660  11.310  18.540  1.00  0.00            
ATOM     94  H45 ACD     1      35.540  10.740  19.300  1.00  0.00            
ATOM     95  O23 ACD     1      33.400  12.560  22.390  1.00  0.00            
ATOM     96  C28 ACD     1      32.410  11.660  22.830  1.00  0.00            
ATOM     97  H46 ACD     1      32.750  10.770  23.370  1.00  0.00            
ATOM     98  C29 ACD     1      31.590  11.210  21.710  1.00  0.00            
ATOM     99  H47 ACD     1      31.430  12.100  21.090  1.00  0.00            
ATOM    100  O24 ACD     1      30.330  10.570  22.200  1.00  0.00            
ATOM    101  C30 ACD     1      32.350  10.100  21.020  1.00  0.00            
ATOM    102  H48 ACD     1      33.430  10.300  20.940  1.00  0.00            
ATOM    103  H49 ACD     1      32.170   9.140  21.520  1.00  0.00            
ATOM    104  O25 ACD     1      31.820  10.010  19.750  1.00  0.00            
ATOM    105  H50 ACD     1      30.870   9.920  19.900  1.00  0.00            
ATOM    106  C31 ACD     1      31.550  12.600  23.800  1.00  0.00            
ATOM    107  H51 ACD     1      31.420  13.590  23.360  1.00  0.00            
ATOM    108  O26 ACD     1      32.330  12.800  24.990  1.00  0.00            
ATOM    109  H52 ACD     1      33.160  13.180  24.670  1.00  0.00            
ATOM    110  C32 ACD     1      30.190  12.060  24.100  1.00  0.00            
ATOM    111  H53 ACD     1      30.350  11.200  24.770  1.00  0.00            
ATOM    112  O27 ACD     1      29.490  13.120  24.740  1.00  0.00            
ATOM    113  H54 ACD     1      29.720  13.040  25.670  1.00  0.00            
ATOM    114  C33 ACD     1      29.510  11.590  22.790  1.00  0.00            
ATOM    115  H55 ACD     1      28.540  11.160  23.070  1.00  0.00            
ATOM    116  O28 ACD     1      29.230  12.650  21.840  1.00  0.00            
ATOM    117  C34 ACD     1      27.870  12.760  21.440  1.00  0.00            
ATOM    118  H56 ACD     1      27.210  11.930  21.680  1.00  0.00            
ATOM    119  C35 ACD     1      27.380  13.990  22.170  1.00  0.00            
ATOM    120  H57 ACD     1      28.150  14.780  22.190  1.00  0.00            
ATOM    121  O29 ACD     1      27.030  13.560  23.430  1.00  0.00            
ATOM    122  H58 ACD     1      27.770  13.310  23.990  1.00  0.00            
ATOM    123  C36 ACD     1      26.210  14.620  21.470  1.00  0.00            
ATOM    124  H59 ACD     1      25.410  13.870  21.570  1.00  0.00            
ATOM    125  O30 ACD     1      25.780  15.840  22.090  1.00  0.00            
ATOM    126  H60 ACD     1      26.390  16.560  21.870  1.00  0.00            
ATOM    127  O1  GM1     2      31.590  18.580  21.340  1.00  0.00            
ATOM    128  C1  GM1     2      31.570  17.390  22.250  1.00  0.00            
ATOM    129  C2  GM1     2      31.430  16.140  21.340  1.00  0.00            
ATOM    130  C3  GM1     2      32.480  15.720  20.310  1.00  0.00            
ATOM    131  C4  GM1     2      32.170  14.390  19.680  1.00  0.00            
ATOM    132  N1  GM1     2      32.820  14.290  18.290  1.00  0.00            
ATOM    133  C5  GM1     2      31.980  14.900  17.130  1.00  0.00            
ATOM    134  C6  GM1     2      30.760  14.110  16.630  1.00  0.00            
ATOM    135  C7  GM1     2      31.150  12.670  16.240  1.00  0.00            
ATOM    136  C8  GM1     2      31.860  11.980  17.420  1.00  0.00            
ATOM    137  C9  GM1     2      33.010  12.780  17.980  1.00  0.00            
ATOM    138  C10 GM1     2      30.310  17.570  23.190  1.00  0.00            
ATOM    139  C11 GM1     2      29.490  16.450  23.460  1.00  0.00            
ATOM    140  C12 GM1     2      28.280  16.650  24.110  1.00  0.00            
ATOM    141  C13 GM1     2      27.840  17.930  24.450  1.00  0.00            
ATOM    142  C14 GM1     2      28.680  18.990  24.290  1.00  0.00            
ATOM    143  C15 GM1     2      29.920  18.840  23.650  1.00  0.00            
ATOM    144  C16 GM1     2      32.850  17.400  23.070  1.00  0.00            
ATOM    145  C17 GM1     2      32.840  17.110  24.420  1.00  0.00            
ATOM    146  C18 GM1     2      34.030  17.190  25.190  1.00  0.00            
ATOM    147  C19 GM1     2      35.220  17.550  24.590  1.00  0.00            
ATOM    148  C20 GM1     2      35.200  18.000  23.260  1.00  0.00            
ATOM    149  C21 GM1     2      34.030  17.900  22.500  1.00  0.00            
ATOM    150  H1  GM1     2      31.910  19.240  21.980  1.00  0.00            
ATOM    151  H2  GM1     2      30.440  16.140  20.870  1.00  0.00            
ATOM    152  H3  GM1     2      31.400  15.270  22.020  1.00  0.00            
ATOM    153  H4  GM1     2      33.460  15.700  20.810  1.00  0.00            
ATOM    154  H5  GM1     2      32.460  16.450  19.500  1.00  0.00            
ATOM    155  H6  GM1     2      31.100  14.230  19.600  1.00  0.00            
ATOM    156  H7  GM1     2      32.580  13.640  20.360  1.00  0.00            
ATOM    157  H8  GM1     2      33.790  14.640  18.290  1.00  0.00            
ATOM    158  H9  GM1     2      32.730  15.150  16.390  1.00  0.00            
ATOM    159  H10 GM1     2      31.540  15.840  17.470  1.00  0.00            
ATOM    160  H11 GM1     2      30.380  14.690  15.780  1.00  0.00            
ATOM    161  H12 GM1     2      30.060  14.090  17.480  1.00  0.00            
ATOM    162  H13 GM1     2      31.670  12.720  15.280  1.00  0.00            
ATOM    163  H14 GM1     2      30.270  12.080  15.950  1.00  0.00            
ATOM    164  H15 GM1     2      32.120  10.930  17.280  1.00  0.00            
ATOM    165  H16 GM1     2      31.150  11.880  18.260  1.00  0.00            
ATOM    166  H17 GM1     2      33.450  12.280  18.850  1.00  0.00            
ATOM    167  H18 GM1     2      33.780  12.770  17.210  1.00  0.00            
ATOM    168  H19 GM1     2      29.730  15.410  23.260  1.00  0.00            
ATOM    169  H20 GM1     2      27.630  15.790  24.250  1.00  0.00            
ATOM    170  H21 GM1     2      26.830  18.080  24.830  1.00  0.00            
ATOM    171  H22 GM1     2      28.480  20.000  24.620  1.00  0.00            
ATOM    172  H23 GM1     2      30.540  19.710  23.470  1.00  0.00            
ATOM    173  H24 GM1     2      31.920  16.860  24.930  1.00  0.00            
ATOM    174  H25 GM1     2      34.100  16.930  26.240  1.00  0.00            
ATOM    175  H26 GM1     2      36.070  17.740  25.230  1.00  0.00            
ATOM    176  H27 GM1     2      36.150  18.360  22.870  1.00  0.00            
ATOM    177  H28 GM1     2      34.030  18.240  21.470  1.00  0.00            
TER
ENDMDL
MODEL        1
ATOM      1  H1  ACD     1      21.950  16.120  27.760  1.00  0.00            
ATOM      2  O1  ACD     1      22.890  15.920  27.810  1.00  0.00            
ATOM      3  C1  ACD     1      23.450  17.210  27.550  1.00  0.00            
ATOM      4  H2  ACD     1      24.510  17.150  27.290  1.00  0.00            
ATOM      5  H3  ACD     1      23.270  17.850  28.430  1.00  0.00            
ATOM      6  C2  ACD     1      22.830  17.850  26.310  1.00  0.00            
ATOM      7  H4  ACD     1      23.150  17.110  25.560  1.00  0.00            
ATOM      8  O2  ACD     1      21.410  17.860  26.480  1.00  0.00            
ATOM      9  C3  ACD     1      20.760  18.260  25.310  1.00  0.00            
ATOM     10  H5  ACD     1      19.710  18.060  25.540  1.00  0.00            
ATOM     11  O3  ACD     1      21.130  17.470  24.160  1.00  0.00            
ATOM     12  C4  ACD     1      20.230  16.470  23.630  1.00  0.00            
ATOM     13  H6  ACD     1      19.410  16.290  24.330  1.00  0.00            
ATOM     14  C5  ACD     1      19.740  17.020  22.230  1.00  0.00            
ATOM     15  H7  ACD     1      20.630  17.370  21.700  1.00  0.00            
ATOM     16  O4  ACD     1      18.820  18.060  22.440  1.00  0.00            
ATOM     17  H8  ACD     1      18.270  18.090  21.650  1.00  0.00            
ATOM     18  C6  ACD     1      19.090  15.910  21.360  1.00  0.00            
ATOM     19  H9  ACD     1      18.140  15.590  21.810  1.00  0.00            
ATOM     20  O5  ACD     1      18.950  16.240  19.970  1.00  0.00            
ATOM     21  H10 ACD     1      19.690  15.840  19.520  1.00  0.00            
ATOM     22  C7  ACD     1      20.080  14.750  21.310  1.00  0.00            
ATOM     23  H11 ACD     1      19.540  13.950  20.800  1.00  0.00            
ATOM     24  O6  ACD     1      20.430  14.240  22.580  1.00  0.00            
ATOM     25  C8  ACD     1      21.030  15.150  23.450  1.00  0.00            
ATOM     26  H12 ACD     1      22.030  15.450  23.120  1.00  0.00            
ATOM     27  C9  ACD     1      21.230  14.440  24.800  1.00  0.00            
ATOM     28  H13 ACD     1      21.350  15.210  25.580  1.00  0.00            
ATOM     29  H14 ACD     1      20.370  13.790  25.000  1.00  0.00            
ATOM     30  O7  ACD     1      22.410  13.770  24.820  1.00  0.00            
ATOM     31  H15 ACD     1      22.320  12.980  24.290  1.00  0.00            
ATOM     32  O8  ACD     1      21.230  15.190  20.500  1.00  0.00            
ATOM     33  C10 ACD     1      21.790  14.290  19.630  1.00  0.00            
ATOM     34  H16 ACD     1      21.240  13.340  19.660  1.00  0.00            
ATOM     35  C11 ACD     1      21.740  14.840  18.200  1.00  0.00            
ATOM     36  H17 ACD     1      22.320  15.770  18.270  1.00  0.00            
ATOM     37  O9  ACD     1      20.380  15.060  17.700  1.00  0.00            
ATOM     38  H18 ACD     1      20.500  15.590  16.910  1.00  0.00            
ATOM     39  C12 ACD     1      22.590  14.020  17.170  1.00  0.00            
ATOM     40  H19 ACD     1      21.920  13.200  16.890  1.00  0.00            
ATOM     41  O10 ACD     1      22.840  14.820  15.990  1.00  0.00            
ATOM     42  H20 ACD     1      23.400  15.560  16.240  1.00  0.00            
ATOM     43  C13 ACD     1      23.970  13.590  17.730  1.00  0.00            
ATOM     44  H21 ACD     1      24.310  12.780  17.080  1.00  0.00            
ATOM     45  O11 ACD     1      23.660  13.010  19.030  1.00  0.00            
ATOM     46  C14 ACD     1      23.210  13.930  20.030  1.00  0.00            
ATOM     47  H22 ACD     1      23.930  14.770  20.000  1.00  0.00            
ATOM     48  C15 ACD     1      23.310  13.210  21.380  1.00  0.00            
ATOM     49  H23 ACD     1      22.700  13.740  22.120  1.00  0.00            
ATOM     50  H24 ACD     1      22.860  12.210  21.330  1.00  0.00            
ATOM     51  O12 ACD     1      24.620  13.320  21.810  1.00  0.00            
ATOM     52  H25 ACD     1      24.770  12.520  22.330  1.00  0.00            
ATOM     53  O13 ACD     1      24.900  14.700  17.830  1.00  0.00            
ATOM     54  C16 ACD     1      26.300  14.510  17.750  1.00  0.00            
ATOM     55  H26 ACD     1      26.480  13.860  16.880  1.00  0.00            
ATOM     56  C17 ACD     1      26.880  15.940  17.470  1.00  0.00            
ATOM     57  H27 ACD     1      26.410  16.660  18.150  1.00  0.00            
ATOM     58  O14 ACD     1      26.420  16.470  16.160  1.00  0.00            
ATOM     59  H28 ACD     1      25.460  16.530  16.220  1.00  0.00            
ATOM     60  C18 ACD     1      28.370  15.970  17.510  1.00  0.00            
ATOM     61  H29 ACD     1      28.810  15.310  16.740  1.00  0.00            
ATOM     62  O15 ACD     1      28.890  17.230  17.330  1.00  0.00            
ATOM     63  H30 ACD     1      28.660  17.590  16.470  1.00  0.00            
ATOM     64  C19 ACD     1      28.760  15.420  18.920  1.00  0.00            
ATOM     65  H31 ACD     1      29.840  15.350  19.020  1.00  0.00            
ATOM     66  O16 ACD     1      28.280  14.070  19.000  1.00  0.00            
ATOM     67  C20 ACD     1      26.910  13.850  18.950  1.00  0.00            
ATOM     68  H32 ACD     1      26.460  14.280  19.850  1.00  0.00            
ATOM     69  C21 ACD     1      26.700  12.340  19.080  1.00  0.00            
ATOM     70  H33 ACD     1      27.470  11.900  19.720  1.00  0.00            
ATOM     71  H34 ACD     1      25.720  12.220  19.560  1.00  0.00            
ATOM     72  O17 ACD     1      26.750  11.710  17.830  1.00  0.00            
ATOM     73  H35 ACD     1      27.290  10.920  17.870  1.00  0.00            
ATOM     74  O18 ACD     1      28.200  16.250  19.970  1.00  0.00            
ATOM     75  C22 ACD     1      29.010  17.400  20.380  1.00  0.00            
ATOM     76  H36 ACD     1      29.710  17.780  19.620  1.00  0.00            
ATOM     77  C23 ACD     1      28.020  18.560  20.460  1.00  0.00            
ATOM     78  H37 ACD     1      27.210  18.270  21.150  1.00  0.00            
ATOM     79  O19 ACD     1      27.440  18.850  19.260  1.00  0.00            
ATOM     80  H38 ACD     1      27.990  18.610  18.500  1.00  0.00            
ATOM     81  C24 ACD     1      28.680  19.850  21.000  1.00  0.00            
ATOM     82  H39 ACD     1      29.580  20.140  20.440  1.00  0.00            
ATOM     83  O20 ACD     1      27.710  20.890  21.120  1.00  0.00            
ATOM     84  H40 ACD     1      27.220  20.970  20.300  1.00  0.00            
ATOM     85  C25 ACD     1      29.240  19.520  22.430  1.00  0.00            
ATOM     86  H41 ACD     1      29.800  20.420  22.710  1.00  0.00            
ATOM     87  O21 ACD     1      30.160  18.430  22.400  1.00  0.00            
ATOM     88  C26 ACD     1      29.740  17.190  21.710  1.00  0.00            
ATOM     89  H42 ACD     1      29.000  16.680  22.360  1.00  0.00            
ATOM     90  C27 ACD     1      31.010  16.320  21.490  1.00  0.00            
ATOM     91  H43 ACD     1      30.780  15.540  20.760  1.00  0.00            
ATOM     92  H44 ACD     1      31.800  16.980  21.120  1.00  0.00            
ATOM     93  O22 ACD     1      31.530  15.710  22.710  1.00  0.00            
ATOM     94  H45 ACD     1      31.720  16.380  23.360  1.00  0.00            
ATOM     95  O23 ACD     1      28.130  19.140  23.220  1.00  0.00            
ATOM     96  C28 ACD     1      27.990  19.600  24.520  1.00  0.00            
ATOM     97  H46 ACD     1      28.810  20.220  24.900  1.00  0.00            
ATOM     98  C29 ACD     1      27.570  18.470  25.470  1.00  0.00            
ATOM     99  H47 ACD     1      26.870  17.930  24.820  1.00  0.00            
ATOM    100  O24 ACD     1      26.780  18.890  26.600  1.00  0.00            
ATOM    101  C30 ACD     1      28.730  17.560  25.830  1.00  0.00            
ATOM    102  H48 ACD     1      29.190  17.260  24.880  1.00  0.00            
ATOM    103  H49 ACD     1      29.530  18.110  26.340  1.00  0.00            
ATOM    104  O25 ACD     1      28.380  16.470  26.640  1.00  0.00            
ATOM    105  H50 ACD     1      28.170  16.810  27.520  1.00  0.00            
ATOM    106  C31 ACD     1      26.840  20.670  24.370  1.00  0.00            
ATOM    107  H51 ACD     1      25.990  20.270  23.820  1.00  0.00            
ATOM    108  O26 ACD     1      27.330  21.830  23.670  1.00  0.00            
ATOM    109  H52 ACD     1      27.430  21.560  22.760  1.00  0.00            
ATOM    110  C32 ACD     1      26.310  21.010  25.740  1.00  0.00            
ATOM    111  H53 ACD     1      27.160  21.450  26.290  1.00  0.00            
ATOM    112  O27 ACD     1      25.210  21.930  25.530  1.00  0.00            
ATOM    113  H54 ACD     1      25.550  22.750  25.160  1.00  0.00            
ATOM    114  C33 ACD     1      25.690  19.750  26.350  1.00  0.00            
ATOM    115  H55 ACD     1      25.360  20.020  27.360  1.00  0.00            
ATOM    116  O28 ACD     1      24.720  19.150  25.640  1.00  0.00            
ATOM    117  C34 ACD     1      23.370  19.250  26.010  1.00  0.00            
ATOM    118  H56 ACD     1      23.240  19.870  26.910  1.00  0.00            
ATOM    119  C35 ACD     1      22.490  19.850  24.850  1.00  0.00            
ATOM    120  H57 ACD     1      22.730  19.290  23.940  1.00  0.00            
ATOM    121  O29 ACD     1      22.800  21.300  24.620  1.00  0.00            
ATOM    122  H58 ACD     1      23.720  21.510  24.820  1.00  0.00            
ATOM    123  C36 ACD     1      20.990  19.690  25.120  1.00  0.00            
ATOM    124  H59 ACD     1      20.740  20.300  26.000  1.00  0.00            
ATOM    125  O30 ACD     1      20.190  20.160  23.980  1.00  0.00            
ATOM    126  H60 ACD     1      19.980  19.320  23.560  1.00  0.00            
ATOM    127  O1  GM1     2      24.700  18.740  19.020  1.00  0.00            
ATOM    128  C1  GM1     2      24.180  19.590  20.100  1.00  0.00            
ATOM    129  C2  GM1     2      24.410  19.010  21.520  1.00  0.00            
ATOM    130  C3  GM1     2      24.430  17.450  21.600  1.00  0.00            
ATOM    131  C4  GM1     2      24.810  17.060  22.980  1.00  0.00            
ATOM    132  N1  GM1     2      25.420  15.690  23.260  1.00  0.00            
ATOM    133  C5  GM1     2      25.490  15.540  24.840  1.00  0.00            
ATOM    134  C6  GM1     2      26.190  14.250  25.240  1.00  0.00            
ATOM    135  C7  GM1     2      27.580  13.910  24.540  1.00  0.00            
ATOM    136  C8  GM1     2      27.520  14.180  23.040  1.00  0.00            
ATOM    137  C9  GM1     2      26.810  15.570  22.760  1.00  0.00            
ATOM    138  C10 GM1     2      22.620  19.720  19.900  1.00  0.00            
ATOM    139  C11 GM1     2      21.820  18.680  19.310  1.00  0.00            
ATOM    140  C12 GM1     2      20.420  18.840  18.990  1.00  0.00            
ATOM    141  C13 GM1     2      19.790  20.030  19.340  1.00  0.00            
ATOM    142  C14 GM1     2      20.540  21.000  20.060  1.00  0.00            
ATOM    143  C15 GM1     2      21.910  20.850  20.250  1.00  0.00            
ATOM    144  C16 GM1     2      24.800  21.000  20.000  1.00  0.00            
ATOM    145  C17 GM1     2      24.850  21.890  21.100  1.00  0.00            
ATOM    146  C18 GM1     2      25.410  23.180  20.900  1.00  0.00            
ATOM    147  C19 GM1     2      25.670  23.730  19.650  1.00  0.00            
ATOM    148  C20 GM1     2      25.620  22.850  18.580  1.00  0.00            
ATOM    149  C21 GM1     2      25.180  21.510  18.710  1.00  0.00            
ATOM    150  H1  GM1     2      25.660  18.860  19.020  1.00  0.00            
ATOM    151  H2  GM1     2      23.570  19.330  22.140  1.00  0.00            
ATOM    152  H3  GM1     2      25.260  19.480  22.040  1.00  0.00            
ATOM    153  H4  GM1     2      25.170  17.040  20.900  1.00  0.00            
ATOM    154  H5  GM1     2      23.470  16.980  21.360  1.00  0.00            
ATOM    155  H6  GM1     2      23.850  16.970  23.490  1.00  0.00            
ATOM    156  H7  GM1     2      25.410  17.820  23.490  1.00  0.00            
ATOM    157  H8  GM1     2      24.860  14.980  22.770  1.00  0.00            
ATOM    158  H9  GM1     2      24.480  15.540  25.250  1.00  0.00            
ATOM    159  H10 GM1     2      26.030  16.380  25.280  1.00  0.00            
ATOM    160  H11 GM1     2      25.430  13.470  25.070  1.00  0.00            
ATOM    161  H12 GM1     2      26.320  14.300  26.330  1.00  0.00            
ATOM    162  H13 GM1     2      27.680  12.830  24.650  1.00  0.00            
ATOM    163  H14 GM1     2      28.450  14.350  25.040  1.00  0.00            
ATOM    164  H15 GM1     2      26.990  13.300  22.650  1.00  0.00            
ATOM    165  H16 GM1     2      28.580  14.190  22.740  1.00  0.00            
ATOM    166  H17 GM1     2      27.390  16.390  23.180  1.00  0.00            
ATOM    167  H18 GM1     2      26.710  15.710  21.680  1.00  0.00            
ATOM    168  H19 GM1     2      22.310  17.730  19.110  1.00  0.00            
ATOM    169  H20 GM1     2      19.950  17.990  18.510  1.00  0.00            
ATOM    170  H21 GM1     2      18.760  20.230  19.090  1.00  0.00            
ATOM    171  H22 GM1     2      20.110  21.890  20.510  1.00  0.00            
ATOM    172  H23 GM1     2      22.430  21.690  20.710  1.00  0.00            
ATOM    173  H24 GM1     2      24.570  21.560  22.100  1.00  0.00            
ATOM    174  H25 GM1     2      25.500  23.800  21.790  1.00  0.00            
ATOM    175  H26 GM1     2      25.910  24.790  19.610  1.00  0.00            
ATOM    176  H27 GM1     2      25.890  23.150  17.570  1.00  0.00            
ATOM    177  H28 GM1     2      25.000  20.880  17.850  1.00  0.00            
TER
ENDMDL
MODEL        1
ATOM      1  H1  ACD     1      23.860  19.490  31.900  1.00  0.00            
ATOM      2  O1  ACD     1      24.080  19.900  31.060  1.00  0.00            
ATOM      3  C1  ACD     1      23.720  21.250  31.210  1.00  0.00            
ATOM      4  H2  ACD     1      23.970  21.950  30.410  1.00  0.00            
ATOM      5  H3  ACD     1      24.360  21.710  31.970  1.00  0.00            
ATOM      6  C2  ACD     1      22.230  21.320  31.560  1.00  0.00            
ATOM      7  H4  ACD     1      21.580  20.790  30.850  1.00  0.00            
ATOM      8  O2  ACD     1      22.070  20.700  32.840  1.00  0.00            
ATOM      9  C3  ACD     1      20.690  20.770  33.230  1.00  0.00            
ATOM     10  H5  ACD     1      20.610  20.190  34.160  1.00  0.00            
ATOM     11  O3  ACD     1      19.790  20.200  32.290  1.00  0.00            
ATOM     12  C4  ACD     1      19.350  18.810  32.590  1.00  0.00            
ATOM     13  H6  ACD     1      19.840  18.400  33.480  1.00  0.00            
ATOM     14  C5  ACD     1      17.850  18.960  32.880  1.00  0.00            
ATOM     15  H7  ACD     1      17.340  19.570  32.120  1.00  0.00            
ATOM     16  O4  ACD     1      17.770  19.390  34.220  1.00  0.00            
ATOM     17  H8  ACD     1      18.110  20.300  34.250  1.00  0.00            
ATOM     18  C6  ACD     1      17.150  17.580  32.750  1.00  0.00            
ATOM     19  H9  ACD     1      17.530  16.960  33.570  1.00  0.00            
ATOM     20  O5  ACD     1      15.690  17.550  32.830  1.00  0.00            
ATOM     21  H10 ACD     1      15.450  17.700  33.750  1.00  0.00            
ATOM     22  C7  ACD     1      17.570  16.870  31.490  1.00  0.00            
ATOM     23  H11 ACD     1      17.100  15.880  31.430  1.00  0.00            
ATOM     24  O6  ACD     1      18.990  16.690  31.520  1.00  0.00            
ATOM     25  C8  ACD     1      19.690  17.940  31.420  1.00  0.00            
ATOM     26  H12 ACD     1      19.340  18.460  30.520  1.00  0.00            
ATOM     27  C9  ACD     1      21.170  17.700  31.280  1.00  0.00            
ATOM     28  H13 ACD     1      21.710  18.650  31.390  1.00  0.00            
ATOM     29  H14 ACD     1      21.570  17.050  32.080  1.00  0.00            
ATOM     30  O7  ACD     1      21.390  16.910  30.140  1.00  0.00            
ATOM     31  H15 ACD     1      21.020  16.030  30.300  1.00  0.00            
ATOM     32  O8  ACD     1      17.180  17.580  30.290  1.00  0.00            
ATOM     33  C10 ACD     1      16.490  16.870  29.300  1.00  0.00            
ATOM     34  H16 ACD     1      16.080  15.910  29.620  1.00  0.00            
ATOM     35  C11 ACD     1      15.350  17.770  28.880  1.00  0.00            
ATOM     36  H17 ACD     1      15.780  18.770  28.790  1.00  0.00            
ATOM     37  O9  ACD     1      14.350  17.830  29.930  1.00  0.00            
ATOM     38  H18 ACD     1      14.800  17.830  30.780  1.00  0.00            
ATOM     39  C12 ACD     1      14.660  17.380  27.600  1.00  0.00            
ATOM     40  H19 ACD     1      14.080  16.460  27.720  1.00  0.00            
ATOM     41  O10 ACD     1      13.830  18.490  27.280  1.00  0.00            
ATOM     42  H20 ACD     1      13.270  18.670  28.040  1.00  0.00            
ATOM     43  C13 ACD     1      15.730  17.180  26.550  1.00  0.00            
ATOM     44  H21 ACD     1      15.240  16.800  25.640  1.00  0.00            
ATOM     45  O11 ACD     1      16.640  16.220  26.990  1.00  0.00            
ATOM     46  C14 ACD     1      17.410  16.530  28.160  1.00  0.00            
ATOM     47  H22 ACD     1      18.040  17.390  27.900  1.00  0.00            
ATOM     48  C15 ACD     1      18.370  15.440  28.510  1.00  0.00            
ATOM     49  H23 ACD     1      19.110  15.720  29.270  1.00  0.00            
ATOM     50  H24 ACD     1      17.890  14.510  28.820  1.00  0.00            
ATOM     51  O12 ACD     1      19.210  15.060  27.430  1.00  0.00            
ATOM     52  H25 ACD     1      20.030  14.630  27.700  1.00  0.00            
ATOM     53  O13 ACD     1      16.450  18.360  26.290  1.00  0.00            
ATOM     54  C16 ACD     1      16.600  18.680  24.860  1.00  0.00            
ATOM     55  H26 ACD     1      16.070  17.930  24.260  1.00  0.00            
ATOM     56  C17 ACD     1      15.860  20.090  24.560  1.00  0.00            
ATOM     57  H27 ACD     1      16.380  20.750  25.270  1.00  0.00            
ATOM     58  O14 ACD     1      14.470  20.030  24.750  1.00  0.00            
ATOM     59  H28 ACD     1      14.300  19.630  25.600  1.00  0.00            
ATOM     60  C18 ACD     1      16.190  20.580  23.130  1.00  0.00            
ATOM     61  H29 ACD     1      15.700  19.910  22.410  1.00  0.00            
ATOM     62  O15 ACD     1      15.910  21.900  22.830  1.00  0.00            
ATOM     63  H30 ACD     1      16.270  22.440  23.550  1.00  0.00            
ATOM     64  C19 ACD     1      17.720  20.510  22.990  1.00  0.00            
ATOM     65  H31 ACD     1      18.030  20.850  21.990  1.00  0.00            
ATOM     66  O16 ACD     1      18.110  19.160  23.120  1.00  0.00            
ATOM     67  C20 ACD     1      18.030  18.620  24.420  1.00  0.00            
ATOM     68  H32 ACD     1      18.670  19.110  25.160  1.00  0.00            
ATOM     69  C21 ACD     1      18.510  17.170  24.300  1.00  0.00            
ATOM     70  H33 ACD     1      18.300  16.730  25.280  1.00  0.00            
ATOM     71  H34 ACD     1      17.930  16.640  23.530  1.00  0.00            
ATOM     72  O17 ACD     1      19.920  17.000  23.980  1.00  0.00            
ATOM     73  H35 ACD     1      20.060  17.310  23.080  1.00  0.00            
ATOM     74  O18 ACD     1      18.380  21.350  23.980  1.00  0.00            
ATOM     75  C22 ACD     1      19.370  22.310  23.600  1.00  0.00            
ATOM     76  H36 ACD     1      19.550  22.450  22.530  1.00  0.00            
ATOM     77  C23 ACD     1      18.910  23.640  24.220  1.00  0.00            
ATOM     78  H37 ACD     1      18.710  23.460  25.280  1.00  0.00            
ATOM     79  O19 ACD     1      17.710  24.060  23.500  1.00  0.00            
ATOM     80  H38 ACD     1      17.380  24.900  23.820  1.00  0.00            
ATOM     81  C24 ACD     1      20.080  24.650  24.190  1.00  0.00            
ATOM     82  H39 ACD     1      20.360  24.930  23.160  1.00  0.00            
ATOM     83  O20 ACD     1      19.750  25.770  24.930  1.00  0.00            
ATOM     84  H40 ACD     1      19.710  26.590  24.430  1.00  0.00            
ATOM     85  C25 ACD     1      21.340  23.970  24.740  1.00  0.00            
ATOM     86  H41 ACD     1      22.140  24.700  24.570  1.00  0.00            
ATOM     87  O21 ACD     1      21.620  22.770  24.070  1.00  0.00            
ATOM     88  C26 ACD     1      20.630  21.800  24.230  1.00  0.00            
ATOM     89  H42 ACD     1      20.430  21.570  25.290  1.00  0.00            
ATOM     90  C27 ACD     1      21.120  20.600  23.510  1.00  0.00            
ATOM     91  H43 ACD     1      20.300  19.950  23.170  1.00  0.00            
ATOM     92  H44 ACD     1      21.630  20.790  22.550  1.00  0.00            
ATOM     93  O22 ACD     1      21.930  19.750  24.320  1.00  0.00            
ATOM     94  H45 ACD     1      22.560  19.430  23.670  1.00  0.00            
ATOM     95  O23 ACD     1      21.170  23.660  26.140  1.00  0.00            
ATOM     96  C28 ACD     1      21.970  24.390  27.040  1.00  0.00            
ATOM     97  H46 ACD     1      22.650  25.040  26.480  1.00  0.00            
ATOM     98  C29 ACD     1      22.860  23.290  27.660  1.00  0.00            
ATOM     99  H47 ACD     1      22.210  22.460  27.950  1.00  0.00            
ATOM    100  O24 ACD     1      23.450  23.770  28.780  1.00  0.00            
ATOM    101  C30 ACD     1      23.960  22.910  26.720  1.00  0.00            
ATOM    102  H48 ACD     1      23.570  22.530  25.770  1.00  0.00            
ATOM    103  H49 ACD     1      24.390  23.910  26.560  1.00  0.00            
ATOM    104  O25 ACD     1      24.920  21.990  27.260  1.00  0.00            
ATOM    105  H50 ACD     1      25.220  22.350  28.100  1.00  0.00            
ATOM    106  C31 ACD     1      21.000  25.050  28.000  1.00  0.00            
ATOM    107  H51 ACD     1      20.260  24.320  28.350  1.00  0.00            
ATOM    108  O26 ACD     1      20.380  26.210  27.470  1.00  0.00            
ATOM    109  H52 ACD     1      20.000  26.010  26.610  1.00  0.00            
ATOM    110  C32 ACD     1      21.740  25.480  29.320  1.00  0.00            
ATOM    111  H53 ACD     1      22.380  26.330  29.020  1.00  0.00            
ATOM    112  O27 ACD     1      20.820  25.840  30.380  1.00  0.00            
ATOM    113  H54 ACD     1      20.140  26.430  30.040  1.00  0.00            
ATOM    114  C33 ACD     1      22.600  24.270  29.830  1.00  0.00            
ATOM    115  H55 ACD     1      23.220  24.660  30.640  1.00  0.00            
ATOM    116  O28 ACD     1      21.710  23.160  30.250  1.00  0.00            
ATOM    117  C34 ACD     1      21.750  22.790  31.610  1.00  0.00            
ATOM    118  H56 ACD     1      22.500  23.410  32.120  1.00  0.00            
ATOM    119  C35 ACD     1      20.430  23.030  32.270  1.00  0.00            
ATOM    120  H57 ACD     1      19.640  22.690  31.590  1.00  0.00            
ATOM    121  O29 ACD     1      20.290  24.430  32.540  1.00  0.00            
ATOM    122  H58 ACD     1      20.400  24.900  31.720  1.00  0.00            
ATOM    123  C36 ACD     1      20.300  22.230  33.520  1.00  0.00            
ATOM    124  H59 ACD     1      20.990  22.670  34.250  1.00  0.00            
ATOM    125  O30 ACD     1      19.010  22.080  34.130  1.00  0.00            
ATOM    126  H60 ACD     1      18.620  22.910  34.410  1.00  0.00            
ATOM    127  O1  GM1     2      18.360  23.150  29.470  1.00  0.00            
ATOM    128  C1  GM1     2      17.280  22.340  28.890  1.00  0.00            
ATOM    129  C2  GM1     2      17.820  20.930  28.690  1.00  0.00            
ATOM    130  C3  GM1     2      19.040  20.930  27.740  1.00  0.00            
ATOM    131  C4  GM1     2      19.590  19.420  27.690  1.00  0.00            
ATOM    132  N1  GM1     2      21.030  19.120  27.080  1.00  0.00            
ATOM    133  C5  GM1     2      21.160  17.620  26.910  1.00  0.00            
ATOM    134  C6  GM1     2      22.550  17.140  26.370  1.00  0.00            
ATOM    135  C7  GM1     2      23.770  17.600  27.200  1.00  0.00            
ATOM    136  C8  GM1     2      23.510  19.100  27.560  1.00  0.00            
ATOM    137  C9  GM1     2      22.110  19.470  28.120  1.00  0.00            
ATOM    138  C10 GM1     2      16.700  22.970  27.570  1.00  0.00            
ATOM    139  C11 GM1     2      15.560  22.420  27.040  1.00  0.00            
ATOM    140  C12 GM1     2      14.890  23.020  26.040  1.00  0.00            
ATOM    141  C13 GM1     2      15.310  24.280  25.530  1.00  0.00            
ATOM    142  C14 GM1     2      16.430  24.820  26.070  1.00  0.00            
ATOM    143  C15 GM1     2      17.220  24.180  27.060  1.00  0.00            
ATOM    144  C16 GM1     2      16.140  22.320  29.990  1.00  0.00            
ATOM    145  C17 GM1     2      15.760  21.170  30.680  1.00  0.00            
ATOM    146  C18 GM1     2      14.590  21.240  31.420  1.00  0.00            
ATOM    147  C19 GM1     2      13.880  22.430  31.680  1.00  0.00            
ATOM    148  C20 GM1     2      14.320  23.630  31.030  1.00  0.00            
ATOM    149  C21 GM1     2      15.450  23.510  30.220  1.00  0.00            
ATOM    150  H1  GM1     2      17.940  23.940  29.850  1.00  0.00            
ATOM    151  H2  GM1     2      17.140  20.270  28.140  1.00  0.00            
ATOM    152  H3  GM1     2      18.070  20.540  29.690  1.00  0.00            
ATOM    153  H4  GM1     2      19.870  21.600  28.010  1.00  0.00            
ATOM    154  H5  GM1     2      18.680  21.200  26.740  1.00  0.00            
ATOM    155  H6  GM1     2      18.880  18.740  27.220  1.00  0.00            
ATOM    156  H7  GM1     2      19.630  19.150  28.750  1.00  0.00            
ATOM    157  H8  GM1     2      21.180  19.630  26.200  1.00  0.00            
ATOM    158  H9  GM1     2      20.400  17.310  26.200  1.00  0.00            
ATOM    159  H10 GM1     2      20.910  17.170  27.870  1.00  0.00            
ATOM    160  H11 GM1     2      22.790  17.490  25.350  1.00  0.00            
ATOM    161  H12 GM1     2      22.590  16.050  26.240  1.00  0.00            
ATOM    162  H13 GM1     2      24.640  17.340  26.580  1.00  0.00            
ATOM    163  H14 GM1     2      23.900  17.140  28.190  1.00  0.00            
ATOM    164  H15 GM1     2      23.610  19.560  26.560  1.00  0.00            
ATOM    165  H16 GM1     2      24.380  19.540  28.070  1.00  0.00            
ATOM    166  H17 GM1     2      21.880  18.950  29.040  1.00  0.00            
ATOM    167  H18 GM1     2      22.110  20.530  28.400  1.00  0.00            
ATOM    168  H19 GM1     2      15.090  21.560  27.510  1.00  0.00            
ATOM    169  H20 GM1     2      13.970  22.530  25.700  1.00  0.00            
ATOM    170  H21 GM1     2      14.670  24.840  24.840  1.00  0.00            
ATOM    171  H22 GM1     2      16.560  25.900  25.970  1.00  0.00            
ATOM    172  H23 GM1     2      18.160  24.590  27.420  1.00  0.00            
ATOM    173  H24 GM1     2      16.320  20.250  30.540  1.00  0.00            
ATOM    174  H25 GM1     2      14.220  20.380  31.980  1.00  0.00            
ATOM    175  H26 GM1     2      12.950  22.380  32.250  1.00  0.00            
ATOM    176  H27 GM1     2      13.720  24.540  31.030  1.00  0.00            
ATOM    177  H28 GM1     2      15.580  24.320  29.510  1.00  0.00            
TER
ENDMDL
MODEL        1
ATOM      1  H1  ACD     1      36.400  16.900  22.410  1.00  0.00            
ATOM      2  O1  ACD     1      36.320  17.500  23.150  1.00  0.00            
ATOM      3  C1  ACD     1      34.990  17.650  23.560  1.00  0.00            
ATOM      4  H2  ACD     1      34.940  18.460  24.300  1.00  0.00            
ATOM      5  H3  ACD     1      34.720  16.690  24.010  1.00  0.00            
ATOM      6  C2  ACD     1      33.950  17.910  22.510  1.00  0.00            
ATOM      7  H4  ACD     1      34.240  18.880  22.070  1.00  0.00            
ATOM      8  O2  ACD     1      34.100  16.920  21.520  1.00  0.00            
ATOM      9  C3  ACD     1      33.310  17.110  20.360  1.00  0.00            
ATOM     10  H5  ACD     1      33.490  16.240  19.720  1.00  0.00            
ATOM     11  O3  ACD     1      33.530  18.460  19.770  1.00  0.00            
ATOM     12  C4  ACD     1      34.210  18.450  18.490  1.00  0.00            
ATOM     13  H6  ACD     1      34.270  17.400  18.150  1.00  0.00            
ATOM     14  C5  ACD     1      33.220  19.280  17.610  1.00  0.00            
ATOM     15  H7  ACD     1      33.090  20.190  18.210  1.00  0.00            
ATOM     16  O4  ACD     1      32.000  18.600  17.400  1.00  0.00            
ATOM     17  H8  ACD     1      31.970  18.040  18.180  1.00  0.00            
ATOM     18  C6  ACD     1      33.930  19.690  16.300  1.00  0.00            
ATOM     19  H9  ACD     1      34.100  18.740  15.790  1.00  0.00            
ATOM     20  O5  ACD     1      33.140  20.550  15.520  1.00  0.00            
ATOM     21  H10 ACD     1      32.490  20.900  16.140  1.00  0.00            
ATOM     22  C7  ACD     1      35.260  20.340  16.560  1.00  0.00            
ATOM     23  H11 ACD     1      35.740  20.590  15.600  1.00  0.00            
ATOM     24  O6  ACD     1      36.070  19.390  17.310  1.00  0.00            
ATOM     25  C8  ACD     1      35.620  19.090  18.610  1.00  0.00            
ATOM     26  H12 ACD     1      35.510  19.990  19.220  1.00  0.00            
ATOM     27  C9  ACD     1      36.640  18.110  19.130  1.00  0.00            
ATOM     28  H13 ACD     1      36.210  17.600  20.000  1.00  0.00            
ATOM     29  H14 ACD     1      36.890  17.410  18.320  1.00  0.00            
ATOM     30  O7  ACD     1      37.830  18.810  19.490  1.00  0.00            
ATOM     31  H15 ACD     1      38.300  19.000  18.670  1.00  0.00            
ATOM     32  O8  ACD     1      35.080  21.510  17.310  1.00  0.00            
ATOM     33  C10 ACD     1      36.010  22.620  16.950  1.00  0.00            
ATOM     34  H16 ACD     1      36.820  22.290  16.280  1.00  0.00            
ATOM     35  C11 ACD     1      35.180  23.560  16.120  1.00  0.00            
ATOM     36  H17 ACD     1      34.230  23.680  16.660  1.00  0.00            
ATOM     37  O9  ACD     1      34.770  23.050  14.850  1.00  0.00            
ATOM     38  H18 ACD     1      34.120  22.360  14.980  1.00  0.00            
ATOM     39  C12 ACD     1      35.840  24.890  15.910  1.00  0.00            
ATOM     40  H19 ACD     1      36.830  24.770  15.450  1.00  0.00            
ATOM     41  O10 ACD     1      35.100  25.910  15.260  1.00  0.00            
ATOM     42  H20 ACD     1      34.230  25.810  15.650  1.00  0.00            
ATOM     43  C13 ACD     1      36.270  25.390  17.300  1.00  0.00            
ATOM     44  H21 ACD     1      36.790  26.350  17.180  1.00  0.00            
ATOM     45  O11 ACD     1      37.190  24.450  17.800  1.00  0.00            
ATOM     46  C14 ACD     1      36.650  23.200  18.180  1.00  0.00            
ATOM     47  H22 ACD     1      35.860  23.390  18.910  1.00  0.00            
ATOM     48  C15 ACD     1      37.700  22.280  18.770  1.00  0.00            
ATOM     49  H23 ACD     1      37.230  21.310  19.000  1.00  0.00            
ATOM     50  H24 ACD     1      38.550  22.130  18.090  1.00  0.00            
ATOM     51  O12 ACD     1      38.280  22.750  19.930  1.00  0.00            
ATOM     52  H25 ACD     1      39.100  22.270  20.080  1.00  0.00            
ATOM     53  O13 ACD     1      35.100  25.550  18.180  1.00  0.00            
ATOM     54  C16 ACD     1      35.040  26.630  19.050  1.00  0.00            
ATOM     55  H26 ACD     1      35.260  27.600  18.590  1.00  0.00            
ATOM     56  C17 ACD     1      33.520  26.750  19.250  1.00  0.00            
ATOM     57  H27 ACD     1      33.140  25.730  19.350  1.00  0.00            
ATOM     58  O14 ACD     1      32.900  27.300  18.100  1.00  0.00            
ATOM     59  H28 ACD     1      33.080  26.720  17.350  1.00  0.00            
ATOM     60  C18 ACD     1      33.120  27.670  20.370  1.00  0.00            
ATOM     61  H29 ACD     1      33.380  28.700  20.070  1.00  0.00            
ATOM     62  O15 ACD     1      31.690  27.640  20.520  1.00  0.00            
ATOM     63  H30 ACD     1      31.500  27.210  19.680  1.00  0.00            
ATOM     64  C19 ACD     1      33.900  27.350  21.630  1.00  0.00            
ATOM     65  H31 ACD     1      33.550  28.120  22.340  1.00  0.00            
ATOM     66  O16 ACD     1      35.290  27.320  21.370  1.00  0.00            
ATOM     67  C20 ACD     1      35.780  26.390  20.370  1.00  0.00            
ATOM     68  H32 ACD     1      35.630  25.360  20.710  1.00  0.00            
ATOM     69  C21 ACD     1      37.250  26.730  20.250  1.00  0.00            
ATOM     70  H33 ACD     1      37.750  26.220  19.420  1.00  0.00            
ATOM     71  H34 ACD     1      37.320  27.800  20.020  1.00  0.00            
ATOM     72  O17 ACD     1      37.950  26.340  21.440  1.00  0.00            
ATOM     73  H35 ACD     1      37.690  26.930  22.140  1.00  0.00            
ATOM     74  O18 ACD     1      33.490  26.070  22.180  1.00  0.00            
ATOM     75  C22 ACD     1      32.970  26.050  23.530  1.00  0.00            
ATOM     76  H36 ACD     1      32.920  27.070  23.930  1.00  0.00            
ATOM     77  C23 ACD     1      31.570  25.500  23.500  1.00  0.00            
ATOM     78  H37 ACD     1      31.590  24.530  22.980  1.00  0.00            
ATOM     79  O19 ACD     1      30.640  26.440  22.840  1.00  0.00            
ATOM     80  H38 ACD     1      30.880  26.540  21.910  1.00  0.00            
ATOM     81  C24 ACD     1      31.130  25.270  24.930  1.00  0.00            
ATOM     82  H39 ACD     1      31.080  26.220  25.470  1.00  0.00            
ATOM     83  O20 ACD     1      29.890  24.530  24.930  1.00  0.00            
ATOM     84  H40 ACD     1      29.230  25.120  24.550  1.00  0.00            
ATOM     85  C25 ACD     1      32.110  24.290  25.630  1.00  0.00            
ATOM     86  H41 ACD     1      31.720  24.050  26.620  1.00  0.00            
ATOM     87  O21 ACD     1      33.330  24.910  25.720  1.00  0.00            
ATOM     88  C26 ACD     1      33.920  25.230  24.450  1.00  0.00            
ATOM     89  H42 ACD     1      34.030  24.300  23.870  1.00  0.00            
ATOM     90  C27 ACD     1      35.350  25.790  24.660  1.00  0.00            
ATOM     91  H43 ACD     1      35.810  25.270  25.520  1.00  0.00            
ATOM     92  H44 ACD     1      35.790  25.620  23.670  1.00  0.00            
ATOM     93  O22 ACD     1      35.260  27.240  24.840  1.00  0.00            
ATOM     94  H45 ACD     1      35.050  27.230  25.780  1.00  0.00            
ATOM     95  O23 ACD     1      32.350  23.070  24.970  1.00  0.00            
ATOM     96  C28 ACD     1      32.050  21.880  25.680  1.00  0.00            
ATOM     97  H46 ACD     1      31.860  22.080  26.740  1.00  0.00            
ATOM     98  C29 ACD     1      33.360  21.030  25.540  1.00  0.00            
ATOM     99  H47 ACD     1      33.590  21.060  24.460  1.00  0.00            
ATOM    100  O24 ACD     1      33.060  19.740  25.910  1.00  0.00            
ATOM    101  C30 ACD     1      34.500  21.600  26.360  1.00  0.00            
ATOM    102  H48 ACD     1      34.460  22.690  26.440  1.00  0.00            
ATOM    103  H49 ACD     1      34.490  21.110  27.340  1.00  0.00            
ATOM    104  O25 ACD     1      35.630  21.190  25.700  1.00  0.00            
ATOM    105  H50 ACD     1      36.340  21.600  26.190  1.00  0.00            
ATOM    106  C31 ACD     1      30.800  21.250  25.100  1.00  0.00            
ATOM    107  H51 ACD     1      30.810  21.320  24.010  1.00  0.00            
ATOM    108  O26 ACD     1      29.550  21.910  25.550  1.00  0.00            
ATOM    109  H52 ACD     1      29.560  22.800  25.180  1.00  0.00            
ATOM    110  C32 ACD     1      30.740  19.780  25.450  1.00  0.00            
ATOM    111  H53 ACD     1      30.710  19.840  26.550  1.00  0.00            
ATOM    112  O27 ACD     1      29.650  19.100  24.880  1.00  0.00            
ATOM    113  H54 ACD     1      28.820  19.590  24.960  1.00  0.00            
ATOM    114  C33 ACD     1      32.070  19.120  25.120  1.00  0.00            
ATOM    115  H55 ACD     1      31.950  18.080  25.450  1.00  0.00            
ATOM    116  O28 ACD     1      32.390  19.190  23.760  1.00  0.00            
ATOM    117  C34 ACD     1      32.540  17.950  23.010  1.00  0.00            
ATOM    118  H56 ACD     1      32.330  17.040  23.580  1.00  0.00            
ATOM    119  C35 ACD     1      31.490  18.010  21.840  1.00  0.00            
ATOM    120  H57 ACD     1      31.520  19.060  21.560  1.00  0.00            
ATOM    121  O29 ACD     1      30.160  17.690  22.310  1.00  0.00            
ATOM    122  H58 ACD     1      29.830  18.110  23.110  1.00  0.00            
ATOM    123  C36 ACD     1      31.880  16.930  20.760  1.00  0.00            
ATOM    124  H59 ACD     1      31.800  15.920  21.170  1.00  0.00            
ATOM    125  O30 ACD     1      31.050  17.090  19.580  1.00  0.00            
ATOM    126  H60 ACD     1      30.190  17.440  19.830  1.00  0.00            
ATOM    127  O1  GM1     2      31.490  24.170  20.730  1.00  0.00            
ATOM    128  C1  GM1     2      31.120  22.780  20.500  1.00  0.00            
ATOM    129  C2  GM1     2      32.230  21.940  21.180  1.00  0.00            
ATOM    130  C3  GM1     2      33.730  22.320  20.920  1.00  0.00            
ATOM    131  C4  GM1     2      34.680  21.360  21.680  1.00  0.00            
ATOM    132  N1  GM1     2      36.140  21.780  21.920  1.00  0.00            
ATOM    133  C5  GM1     2      36.790  20.600  22.700  1.00  0.00            
ATOM    134  C6  GM1     2      38.240  20.920  23.000  1.00  0.00            
ATOM    135  C7  GM1     2      38.470  22.260  23.740  1.00  0.00            
ATOM    136  C8  GM1     2      37.630  23.370  23.110  1.00  0.00            
ATOM    137  C9  GM1     2      36.150  22.970  22.900  1.00  0.00            
ATOM    138  C10 GM1     2      31.060  22.510  19.000  1.00  0.00            
ATOM    139  C11 GM1     2      30.430  21.340  18.550  1.00  0.00            
ATOM    140  C12 GM1     2      30.160  21.200  17.120  1.00  0.00            
ATOM    141  C13 GM1     2      30.680  22.020  16.170  1.00  0.00            
ATOM    142  C14 GM1     2      31.430  23.080  16.640  1.00  0.00            
ATOM    143  C15 GM1     2      31.690  23.320  18.010  1.00  0.00            
ATOM    144  C16 GM1     2      29.690  22.520  21.160  1.00  0.00            
ATOM    145  C17 GM1     2      29.280  21.230  21.660  1.00  0.00            
ATOM    146  C18 GM1     2      28.010  21.000  22.190  1.00  0.00            
ATOM    147  C19 GM1     2      26.990  22.000  22.090  1.00  0.00            
ATOM    148  C20 GM1     2      27.410  23.310  21.680  1.00  0.00            
ATOM    149  C21 GM1     2      28.690  23.540  21.250  1.00  0.00            
ATOM    150  H1  GM1     2      31.100  24.760  20.060  1.00  0.00            
ATOM    151  H2  GM1     2      32.050  20.890  20.900  1.00  0.00            
ATOM    152  H3  GM1     2      32.130  22.070  22.260  1.00  0.00            
ATOM    153  H4  GM1     2      33.940  23.350  21.260  1.00  0.00            
ATOM    154  H5  GM1     2      34.040  22.400  19.870  1.00  0.00            
ATOM    155  H6  GM1     2      34.800  20.470  21.070  1.00  0.00            
ATOM    156  H7  GM1     2      34.340  21.190  22.710  1.00  0.00            
ATOM    157  H8  GM1     2      36.690  22.080  21.100  1.00  0.00            
ATOM    158  H9  GM1     2      36.730  19.620  22.220  1.00  0.00            
ATOM    159  H10 GM1     2      36.320  20.500  23.680  1.00  0.00            
ATOM    160  H11 GM1     2      38.720  21.060  22.020  1.00  0.00            
ATOM    161  H12 GM1     2      38.820  20.130  23.490  1.00  0.00            
ATOM    162  H13 GM1     2      39.530  22.560  23.740  1.00  0.00            
ATOM    163  H14 GM1     2      38.090  22.230  24.770  1.00  0.00            
ATOM    164  H15 GM1     2      38.090  23.800  22.210  1.00  0.00            
ATOM    165  H16 GM1     2      37.740  24.160  23.860  1.00  0.00            
ATOM    166  H17 GM1     2      35.730  22.620  23.850  1.00  0.00            
ATOM    167  H18 GM1     2      35.590  23.860  22.610  1.00  0.00            
ATOM    168  H19 GM1     2      29.940  20.580  19.140  1.00  0.00            
ATOM    169  H20 GM1     2      29.680  20.310  16.740  1.00  0.00            
ATOM    170  H21 GM1     2      30.340  21.990  15.140  1.00  0.00            
ATOM    171  H22 GM1     2      31.770  23.760  15.860  1.00  0.00            
ATOM    172  H23 GM1     2      32.150  24.240  18.340  1.00  0.00            
ATOM    173  H24 GM1     2      30.050  20.470  21.570  1.00  0.00            
ATOM    174  H25 GM1     2      27.730  20.050  22.630  1.00  0.00            
ATOM    175  H26 GM1     2      25.960  21.940  22.420  1.00  0.00            
ATOM    176  H27 GM1     2      26.670  24.090  21.530  1.00  0.00            
ATOM    177  H28 GM1     2      28.850  24.590  21.030  1.00  0.00            
TER
ENDMDL
MODEL        1
ATOM      1  H1  ACD     1      20.840  19.600  35.120  1.00  0.00            
ATOM      2  O1  ACD     1      20.040  19.670  34.590  1.00  0.00            
ATOM      3  C1  ACD     1      19.830  21.000  34.310  1.00  0.00            
ATOM      4  H2  ACD     1      20.680  21.400  33.740  1.00  0.00            
ATOM      5  H3  ACD     1      19.850  21.590  35.240  1.00  0.00            
ATOM      6  C2  ACD     1      18.450  21.290  33.630  1.00  0.00            
ATOM      7  H4  ACD     1      18.300  20.660  32.740  1.00  0.00            
ATOM      8  O2  ACD     1      17.520  20.890  34.600  1.00  0.00            
ATOM      9  C3  ACD     1      16.190  21.080  34.190  1.00  0.00            
ATOM     10  H5  ACD     1      15.540  20.620  34.950  1.00  0.00            
ATOM     11  O3  ACD     1      15.880  20.350  32.970  1.00  0.00            
ATOM     12  C4  ACD     1      15.130  19.130  33.090  1.00  0.00            
ATOM     13  H6  ACD     1      14.770  18.970  34.120  1.00  0.00            
ATOM     14  C5  ACD     1      13.950  19.410  32.210  1.00  0.00            
ATOM     15  H7  ACD     1      14.270  19.830  31.240  1.00  0.00            
ATOM     16  O4  ACD     1      13.160  20.410  32.930  1.00  0.00            
ATOM     17  H8  ACD     1      13.780  21.120  33.090  1.00  0.00            
ATOM     18  C6  ACD     1      13.270  18.100  31.810  1.00  0.00            
ATOM     19  H9  ACD     1      12.910  17.520  32.670  1.00  0.00            
ATOM     20  O5  ACD     1      12.300  18.260  30.800  1.00  0.00            
ATOM     21  H10 ACD     1      11.460  18.210  31.280  1.00  0.00            
ATOM     22  C7  ACD     1      14.290  17.120  31.210  1.00  0.00            
ATOM     23  H11 ACD     1      13.890  16.110  31.050  1.00  0.00            
ATOM     24  O6  ACD     1      15.200  16.810  32.250  1.00  0.00            
ATOM     25  C8  ACD     1      16.030  17.960  32.680  1.00  0.00            
ATOM     26  H12 ACD     1      16.620  18.300  31.820  1.00  0.00            
ATOM     27  C9  ACD     1      17.130  17.530  33.770  1.00  0.00            
ATOM     28  H13 ACD     1      17.190  18.400  34.440  1.00  0.00            
ATOM     29  H14 ACD     1      16.790  16.740  34.450  1.00  0.00            
ATOM     30  O7  ACD     1      18.400  17.180  33.220  1.00  0.00            
ATOM     31  H15 ACD     1      18.980  16.860  33.910  1.00  0.00            
ATOM     32  O8  ACD     1      15.010  17.630  30.070  1.00  0.00            
ATOM     33  C10 ACD     1      14.490  17.250  28.780  1.00  0.00            
ATOM     34  H16 ACD     1      13.640  16.570  28.840  1.00  0.00            
ATOM     35  C11 ACD     1      14.170  18.590  28.100  1.00  0.00            
ATOM     36  H17 ACD     1      14.930  19.320  28.410  1.00  0.00            
ATOM     37  O9  ACD     1      12.860  19.050  28.480  1.00  0.00            
ATOM     38  H18 ACD     1      12.640  18.690  29.340  1.00  0.00            
ATOM     39  C12 ACD     1      14.180  18.460  26.580  1.00  0.00            
ATOM     40  H19 ACD     1      13.280  17.870  26.400  1.00  0.00            
ATOM     41  O10 ACD     1      13.930  19.720  25.980  1.00  0.00            
ATOM     42  H20 ACD     1      13.040  20.010  26.220  1.00  0.00            
ATOM     43  C13 ACD     1      15.460  17.730  26.040  1.00  0.00            
ATOM     44  H21 ACD     1      15.340  17.660  24.960  1.00  0.00            
ATOM     45  O11 ACD     1      15.570  16.480  26.650  1.00  0.00            
ATOM     46  C14 ACD     1      15.670  16.480  28.130  1.00  0.00            
ATOM     47  H22 ACD     1      16.610  16.950  28.440  1.00  0.00            
ATOM     48  C15 ACD     1      15.710  15.000  28.610  1.00  0.00            
ATOM     49  H23 ACD     1      15.700  15.000  29.710  1.00  0.00            
ATOM     50  H24 ACD     1      14.850  14.380  28.320  1.00  0.00            
ATOM     51  O12 ACD     1      16.880  14.330  28.070  1.00  0.00            
ATOM     52  H25 ACD     1      17.080  14.770  27.240  1.00  0.00            
ATOM     53  O13 ACD     1      16.690  18.410  26.240  1.00  0.00            
ATOM     54  C16 ACD     1      17.460  18.620  25.040  1.00  0.00            
ATOM     55  H26 ACD     1      17.310  17.950  24.190  1.00  0.00            
ATOM     56  C17 ACD     1      17.290  20.050  24.530  1.00  0.00            
ATOM     57  H27 ACD     1      17.370  20.740  25.380  1.00  0.00            
ATOM     58  O14 ACD     1      16.020  20.070  23.900  1.00  0.00            
ATOM     59  H28 ACD     1      15.380  19.940  24.600  1.00  0.00            
ATOM     60  C18 ACD     1      18.330  20.450  23.560  1.00  0.00            
ATOM     61  H29 ACD     1      18.230  19.750  22.720  1.00  0.00            
ATOM     62  O15 ACD     1      18.290  21.790  23.210  1.00  0.00            
ATOM     63  H30 ACD     1      18.280  22.220  24.070  1.00  0.00            
ATOM     64  C19 ACD     1      19.730  20.140  24.190  1.00  0.00            
ATOM     65  H31 ACD     1      20.530  20.290  23.470  1.00  0.00            
ATOM     66  O16 ACD     1      19.720  18.730  24.490  1.00  0.00            
ATOM     67  C20 ACD     1      18.850  18.380  25.580  1.00  0.00            
ATOM     68  H32 ACD     1      19.040  19.010  26.460  1.00  0.00            
ATOM     69  C21 ACD     1      19.070  16.960  25.990  1.00  0.00            
ATOM     70  H33 ACD     1      18.360  16.750  26.800  1.00  0.00            
ATOM     71  H34 ACD     1      18.880  16.350  25.090  1.00  0.00            
ATOM     72  O17 ACD     1      20.390  16.650  26.470  1.00  0.00            
ATOM     73  H35 ACD     1      20.990  16.480  25.730  1.00  0.00            
ATOM     74  O18 ACD     1      19.980  20.970  25.310  1.00  0.00            
ATOM     75  C22 ACD     1      21.280  21.400  25.660  1.00  0.00            
ATOM     76  H36 ACD     1      22.010  21.220  24.860  1.00  0.00            
ATOM     77  C23 ACD     1      21.110  22.870  25.830  1.00  0.00            
ATOM     78  H37 ACD     1      20.190  23.040  26.410  1.00  0.00            
ATOM     79  O19 ACD     1      21.090  23.570  24.570  1.00  0.00            
ATOM     80  H38 ACD     1      21.920  23.790  24.140  1.00  0.00            
ATOM     81  C24 ACD     1      22.230  23.520  26.670  1.00  0.00            
ATOM     82  H39 ACD     1      23.180  23.520  26.120  1.00  0.00            
ATOM     83  O20 ACD     1      21.910  24.910  26.950  1.00  0.00            
ATOM     84  H40 ACD     1      21.820  25.240  26.050  1.00  0.00            
ATOM     85  C25 ACD     1      22.460  22.820  27.960  1.00  0.00            
ATOM     86  H41 ACD     1      23.320  23.220  28.500  1.00  0.00            
ATOM     87  O21 ACD     1      22.700  21.440  27.650  1.00  0.00            
ATOM     88  C26 ACD     1      21.700  20.650  26.950  1.00  0.00            
ATOM     89  H42 ACD     1      20.780  20.520  27.540  1.00  0.00            
ATOM     90  C27 ACD     1      22.280  19.230  26.780  1.00  0.00            
ATOM     91  H43 ACD     1      21.690  18.680  26.040  1.00  0.00            
ATOM     92  H44 ACD     1      23.330  19.290  26.460  1.00  0.00            
ATOM     93  O22 ACD     1      22.270  18.520  28.040  1.00  0.00            
ATOM     94  H45 ACD     1      23.000  17.890  27.990  1.00  0.00            
ATOM     95  O23 ACD     1      21.370  22.930  28.740  1.00  0.00            
ATOM     96  C28 ACD     1      21.390  23.820  29.920  1.00  0.00            
ATOM     97  H46 ACD     1      22.220  24.520  30.000  1.00  0.00            
ATOM     98  C29 ACD     1      21.670  22.940  31.150  1.00  0.00            
ATOM     99  H47 ACD     1      21.020  22.080  30.940  1.00  0.00            
ATOM    100  O24 ACD     1      21.320  23.660  32.370  1.00  0.00            
ATOM    101  C30 ACD     1      23.170  22.360  31.240  1.00  0.00            
ATOM    102  H48 ACD     1      23.480  22.090  30.220  1.00  0.00            
ATOM    103  H49 ACD     1      23.840  23.190  31.510  1.00  0.00            
ATOM    104  O25 ACD     1      23.410  21.290  32.110  1.00  0.00            
ATOM    105  H50 ACD     1      23.500  21.700  32.970  1.00  0.00            
ATOM    106  C31 ACD     1      20.070  24.600  29.940  1.00  0.00            
ATOM    107  H51 ACD     1      19.240  23.920  29.720  1.00  0.00            
ATOM    108  O26 ACD     1      20.090  25.590  28.910  1.00  0.00            
ATOM    109  H52 ACD     1      20.640  25.380  28.150  1.00  0.00            
ATOM    110  C32 ACD     1      19.940  25.290  31.280  1.00  0.00            
ATOM    111  H53 ACD     1      20.800  25.940  31.480  1.00  0.00            
ATOM    112  O27 ACD     1      18.700  25.960  31.390  1.00  0.00            
ATOM    113  H54 ACD     1      18.530  26.210  30.480  1.00  0.00            
ATOM    114  C33 ACD     1      20.050  24.220  32.370  1.00  0.00            
ATOM    115  H55 ACD     1      19.940  24.630  33.380  1.00  0.00            
ATOM    116  O28 ACD     1      19.090  23.140  32.210  1.00  0.00            
ATOM    117  C34 ACD     1      18.210  22.770  33.300  1.00  0.00            
ATOM    118  H56 ACD     1      18.410  23.370  34.200  1.00  0.00            
ATOM    119  C35 ACD     1      16.710  23.040  32.900  1.00  0.00            
ATOM    120  H57 ACD     1      16.480  22.590  31.920  1.00  0.00            
ATOM    121  O29 ACD     1      16.610  24.500  32.910  1.00  0.00            
ATOM    122  H58 ACD     1      17.160  24.840  32.200  1.00  0.00            
ATOM    123  C36 ACD     1      15.860  22.480  33.950  1.00  0.00            
ATOM    124  H59 ACD     1      16.040  23.090  34.840  1.00  0.00            
ATOM    125  O30 ACD     1      14.510  22.640  33.650  1.00  0.00            
ATOM    126  H60 ACD     1      14.520  23.600  33.550  1.00  0.00            
ATOM    127  O1  GM1     2      16.980  23.710  29.700  1.00  0.00            
ATOM    128  C1  GM1     2      16.060  22.900  28.960  1.00  0.00            
ATOM    129  C2  GM1     2      16.470  21.510  29.230  1.00  0.00            
ATOM    130  C3  GM1     2      17.970  21.200  29.240  1.00  0.00            
ATOM    131  C4  GM1     2      18.150  19.620  29.070  1.00  0.00            
ATOM    132  N1  GM1     2      19.440  18.940  29.510  1.00  0.00            
ATOM    133  C5  GM1     2      19.120  17.470  29.710  1.00  0.00            
ATOM    134  C6  GM1     2      20.370  16.610  30.140  1.00  0.00            
ATOM    135  C7  GM1     2      21.210  17.170  31.340  1.00  0.00            
ATOM    136  C8  GM1     2      21.140  18.720  31.400  1.00  0.00            
ATOM    137  C9  GM1     2      19.880  19.410  30.930  1.00  0.00            
ATOM    138  C10 GM1     2      16.160  23.160  27.460  1.00  0.00            
ATOM    139  C11 GM1     2      15.160  22.730  26.560  1.00  0.00            
ATOM    140  C12 GM1     2      15.290  23.080  25.170  1.00  0.00            
ATOM    141  C13 GM1     2      16.420  23.840  24.730  1.00  0.00            
ATOM    142  C14 GM1     2      17.330  24.280  25.670  1.00  0.00            
ATOM    143  C15 GM1     2      17.160  23.990  26.990  1.00  0.00            
ATOM    144  C16 GM1     2      14.620  23.310  29.320  1.00  0.00            
ATOM    145  C17 GM1     2      13.620  22.350  29.630  1.00  0.00            
ATOM    146  C18 GM1     2      12.230  22.660  29.910  1.00  0.00            
ATOM    147  C19 GM1     2      11.820  23.980  29.750  1.00  0.00            
ATOM    148  C20 GM1     2      12.760  24.920  29.200  1.00  0.00            
ATOM    149  C21 GM1     2      14.100  24.600  28.930  1.00  0.00            
ATOM    150  H1  GM1     2      16.730  24.650  29.680  1.00  0.00            
ATOM    151  H2  GM1     2      16.050  20.990  28.360  1.00  0.00            
ATOM    152  H3  GM1     2      16.050  21.140  30.170  1.00  0.00            
ATOM    153  H4  GM1     2      18.310  21.480  30.250  1.00  0.00            
ATOM    154  H5  GM1     2      18.550  21.670  28.450  1.00  0.00            
ATOM    155  H6  GM1     2      17.930  19.180  28.090  1.00  0.00            
ATOM    156  H7  GM1     2      17.340  19.310  29.730  1.00  0.00            
ATOM    157  H8  GM1     2      20.190  19.060  28.810  1.00  0.00            
ATOM    158  H9  GM1     2      18.770  17.120  28.740  1.00  0.00            
ATOM    159  H10 GM1     2      18.370  17.340  30.490  1.00  0.00            
ATOM    160  H11 GM1     2      21.090  16.670  29.310  1.00  0.00            
ATOM    161  H12 GM1     2      20.020  15.570  30.190  1.00  0.00            
ATOM    162  H13 GM1     2      22.260  16.860  31.430  1.00  0.00            
ATOM    163  H14 GM1     2      20.730  16.830  32.260  1.00  0.00            
ATOM    164  H15 GM1     2      21.980  19.080  30.790  1.00  0.00            
ATOM    165  H16 GM1     2      21.400  19.120  32.380  1.00  0.00            
ATOM    166  H17 GM1     2      19.060  19.100  31.580  1.00  0.00            
ATOM    167  H18 GM1     2      20.050  20.480  30.950  1.00  0.00            
ATOM    168  H19 GM1     2      14.350  22.120  26.970  1.00  0.00            
ATOM    169  H20 GM1     2      14.670  22.630  24.390  1.00  0.00            
ATOM    170  H21 GM1     2      16.570  23.910  23.650  1.00  0.00            
ATOM    171  H22 GM1     2      18.270  24.770  25.420  1.00  0.00            
ATOM    172  H23 GM1     2      17.840  24.490  27.680  1.00  0.00            
ATOM    173  H24 GM1     2      13.780  21.270  29.650  1.00  0.00            
ATOM    174  H25 GM1     2      11.490  21.940  30.230  1.00  0.00            
ATOM    175  H26 GM1     2      10.800  24.300  29.940  1.00  0.00            
ATOM    176  H27 GM1     2      12.450  25.900  28.860  1.00  0.00            
ATOM    177  H28 GM1     2      14.700  25.280  28.340  1.00  0.00            
TER
ENDMDL
MODEL        1
ATOM      1  H1  ACD     1      26.280  21.610  25.660  1.00  0.00            
ATOM      2  O1  ACD     1      25.450  21.490  25.190  1.00  0.00            
ATOM      3  C1  ACD     1      24.750  20.420  25.920  1.00  0.00            
ATOM      4  H2  ACD     1      23.670  20.430  25.720  1.00  0.00            
ATOM      5  H3  ACD     1      24.770  20.660  26.990  1.00  0.00            
ATOM      6  C2  ACD     1      25.330  19.050  25.690  1.00  0.00            
ATOM      7  H4  ACD     1      25.290  18.880  24.600  1.00  0.00            
ATOM      8  O2  ACD     1      26.650  19.110  26.160  1.00  0.00            
ATOM      9  C3  ACD     1      27.400  17.920  25.960  1.00  0.00            
ATOM     10  H5  ACD     1      28.390  18.030  26.410  1.00  0.00            
ATOM     11  O3  ACD     1      27.460  17.580  24.630  1.00  0.00            
ATOM     12  C4  ACD     1      28.760  17.520  24.050  1.00  0.00            
ATOM     13  H6  ACD     1      29.510  17.370  24.830  1.00  0.00            
ATOM     14  C5  ACD     1      28.760  16.400  23.100  1.00  0.00            
ATOM     15  H7  ACD     1      27.780  16.430  22.610  1.00  0.00            
ATOM     16  O4  ACD     1      28.800  15.260  23.900  1.00  0.00            
ATOM     17  H8  ACD     1      28.090  15.330  24.540  1.00  0.00            
ATOM     18  C6  ACD     1      29.970  16.420  22.140  1.00  0.00            
ATOM     19  H9  ACD     1      30.890  16.340  22.730  1.00  0.00            
ATOM     20  O5  ACD     1      29.950  15.360  21.220  1.00  0.00            
ATOM     21  H10 ACD     1      29.430  14.750  21.750  1.00  0.00            
ATOM     22  C7  ACD     1      29.960  17.780  21.480  1.00  0.00            
ATOM     23  H11 ACD     1      30.820  17.930  20.820  1.00  0.00            
ATOM     24  O6  ACD     1      30.090  18.760  22.540  1.00  0.00            
ATOM     25  C8  ACD     1      28.970  18.910  23.390  1.00  0.00            
ATOM     26  H12 ACD     1      28.060  19.150  22.840  1.00  0.00            
ATOM     27  C9  ACD     1      29.310  20.040  24.400  1.00  0.00            
ATOM     28  H13 ACD     1      29.570  20.910  23.780  1.00  0.00            
ATOM     29  H14 ACD     1      28.350  20.380  24.810  1.00  0.00            
ATOM     30  O7  ACD     1      30.330  19.710  25.360  1.00  0.00            
ATOM     31  H15 ACD     1      30.740  20.480  25.760  1.00  0.00            
ATOM     32  O8  ACD     1      28.770  17.900  20.800  1.00  0.00            
ATOM     33  C10 ACD     1      28.800  18.040  19.370  1.00  0.00            
ATOM     34  H16 ACD     1      29.820  17.820  19.040  1.00  0.00            
ATOM     35  C11 ACD     1      27.880  16.920  18.850  1.00  0.00            
ATOM     36  H17 ACD     1      26.940  16.840  19.430  1.00  0.00            
ATOM     37  O9  ACD     1      28.470  15.640  19.070  1.00  0.00            
ATOM     38  H18 ACD     1      28.990  15.630  19.880  1.00  0.00            
ATOM     39  C12 ACD     1      27.500  17.110  17.390  1.00  0.00            
ATOM     40  H19 ACD     1      28.470  17.210  16.880  1.00  0.00            
ATOM     41  O10 ACD     1      26.690  16.030  17.010  1.00  0.00            
ATOM     42  H20 ACD     1      26.980  15.300  17.560  1.00  0.00            
ATOM     43  C13 ACD     1      26.850  18.490  17.220  1.00  0.00            
ATOM     44  H21 ACD     1      26.640  18.700  16.170  1.00  0.00            
ATOM     45  O11 ACD     1      27.850  19.440  17.570  1.00  0.00            
ATOM     46  C14 ACD     1      28.300  19.390  18.920  1.00  0.00            
ATOM     47  H22 ACD     1      27.500  19.680  19.610  1.00  0.00            
ATOM     48  C15 ACD     1      29.390  20.450  19.030  1.00  0.00            
ATOM     49  H23 ACD     1      29.750  20.550  20.070  1.00  0.00            
ATOM     50  H24 ACD     1      30.300  20.210  18.480  1.00  0.00            
ATOM     51  O12 ACD     1      28.960  21.700  18.640  1.00  0.00            
ATOM     52  H25 ACD     1      28.680  21.680  17.720  1.00  0.00            
ATOM     53  O13 ACD     1      25.660  18.750  17.930  1.00  0.00            
ATOM     54  C16 ACD     1      24.570  19.280  17.110  1.00  0.00            
ATOM     55  H26 ACD     1      24.920  19.570  16.120  1.00  0.00            
ATOM     56  C17 ACD     1      23.560  18.140  17.010  1.00  0.00            
ATOM     57  H27 ACD     1      23.400  17.760  18.020  1.00  0.00            
ATOM     58  O14 ACD     1      24.050  17.030  16.180  1.00  0.00            
ATOM     59  H28 ACD     1      24.770  16.530  16.570  1.00  0.00            
ATOM     60  C18 ACD     1      22.260  18.630  16.350  1.00  0.00            
ATOM     61  H29 ACD     1      22.540  18.960  15.340  1.00  0.00            
ATOM     62  O15 ACD     1      21.370  17.560  16.250  1.00  0.00            
ATOM     63  H30 ACD     1      21.830  16.760  15.960  1.00  0.00            
ATOM     64  C19 ACD     1      21.730  19.770  17.270  1.00  0.00            
ATOM     65  H31 ACD     1      20.810  20.250  16.940  1.00  0.00            
ATOM     66  O16 ACD     1      22.720  20.810  17.300  1.00  0.00            
ATOM     67  C20 ACD     1      23.970  20.460  17.870  1.00  0.00            
ATOM     68  H32 ACD     1      23.780  20.200  18.920  1.00  0.00            
ATOM     69  C21 ACD     1      24.890  21.640  17.910  1.00  0.00            
ATOM     70  H33 ACD     1      25.940  21.320  17.850  1.00  0.00            
ATOM     71  H34 ACD     1      24.790  22.260  17.000  1.00  0.00            
ATOM     72  O17 ACD     1      24.810  22.490  19.060  1.00  0.00            
ATOM     73  H35 ACD     1      25.240  23.320  18.820  1.00  0.00            
ATOM     74  O18 ACD     1      21.560  19.310  18.630  1.00  0.00            
ATOM     75  C22 ACD     1      20.370  19.620  19.300  1.00  0.00            
ATOM     76  H36 ACD     1      19.690  20.110  18.590  1.00  0.00            
ATOM     77  C23 ACD     1      19.810  18.300  19.620  1.00  0.00            
ATOM     78  H37 ACD     1      20.670  17.680  19.900  1.00  0.00            
ATOM     79  O19 ACD     1      19.290  17.730  18.420  1.00  0.00            
ATOM     80  H38 ACD     1      19.920  17.700  17.690  1.00  0.00            
ATOM     81  C24 ACD     1      18.750  18.170  20.670  1.00  0.00            
ATOM     82  H39 ACD     1      17.830  18.460  20.160  1.00  0.00            
ATOM     83  O20 ACD     1      18.610  16.880  21.190  1.00  0.00            
ATOM     84  H40 ACD     1      18.500  16.300  20.430  1.00  0.00            
ATOM     85  C25 ACD     1      19.140  19.160  21.880  1.00  0.00            
ATOM     86  H41 ACD     1      18.240  19.260  22.490  1.00  0.00            
ATOM     87  O21 ACD     1      19.380  20.440  21.300  1.00  0.00            
ATOM     88  C26 ACD     1      20.570  20.560  20.410  1.00  0.00            
ATOM     89  H42 ACD     1      21.480  20.240  20.930  1.00  0.00            
ATOM     90  C27 ACD     1      20.710  21.990  19.860  1.00  0.00            
ATOM     91  H43 ACD     1      21.550  22.030  19.160  1.00  0.00            
ATOM     92  H44 ACD     1      19.770  22.320  19.410  1.00  0.00            
ATOM     93  O22 ACD     1      21.020  22.830  21.000  1.00  0.00            
ATOM     94  H45 ACD     1      20.380  22.660  21.690  1.00  0.00            
ATOM     95  O23 ACD     1      20.370  18.780  22.500  1.00  0.00            
ATOM     96  C28 ACD     1      20.420  18.610  23.870  1.00  0.00            
ATOM     97  H46 ACD     1      19.420  18.740  24.300  1.00  0.00            
ATOM     98  C29 ACD     1      21.370  19.630  24.540  1.00  0.00            
ATOM     99  H47 ACD     1      22.310  19.630  23.970  1.00  0.00            
ATOM    100  O24 ACD     1      21.500  19.310  25.970  1.00  0.00            
ATOM    101  C30 ACD     1      20.920  21.050  24.410  1.00  0.00            
ATOM    102  H48 ACD     1      20.440  21.290  23.460  1.00  0.00            
ATOM    103  H49 ACD     1      20.210  21.150  25.240  1.00  0.00            
ATOM    104  O25 ACD     1      22.070  21.960  24.610  1.00  0.00            
ATOM    105  H50 ACD     1      21.730  22.860  24.660  1.00  0.00            
ATOM    106  C31 ACD     1      20.720  17.120  24.170  1.00  0.00            
ATOM    107  H51 ACD     1      21.690  16.920  23.690  1.00  0.00            
ATOM    108  O26 ACD     1      19.720  16.250  23.770  1.00  0.00            
ATOM    109  H52 ACD     1      19.370  16.580  22.940  1.00  0.00            
ATOM    110  C32 ACD     1      21.090  16.920  25.650  1.00  0.00            
ATOM    111  H53 ACD     1      20.160  16.990  26.230  1.00  0.00            
ATOM    112  O27 ACD     1      21.630  15.640  25.830  1.00  0.00            
ATOM    113  H54 ACD     1      20.920  15.060  25.520  1.00  0.00            
ATOM    114  C33 ACD     1      22.040  18.030  26.220  1.00  0.00            
ATOM    115  H55 ACD     1      22.190  17.880  27.300  1.00  0.00            
ATOM    116  O28 ACD     1      23.320  17.850  25.580  1.00  0.00            
ATOM    117  C34 ACD     1      24.470  17.930  26.420  1.00  0.00            
ATOM    118  H56 ACD     1      24.310  18.130  27.480  1.00  0.00            
ATOM    119  C35 ACD     1      25.220  16.590  26.230  1.00  0.00            
ATOM    120  H57 ACD     1      25.220  16.290  25.170  1.00  0.00            
ATOM    121  O29 ACD     1      24.570  15.580  26.920  1.00  0.00            
ATOM    122  H58 ACD     1      23.640  15.700  26.710  1.00  0.00            
ATOM    123  C36 ACD     1      26.690  16.760  26.730  1.00  0.00            
ATOM    124  H59 ACD     1      26.680  16.950  27.810  1.00  0.00            
ATOM    125  O30 ACD     1      27.410  15.500  26.590  1.00  0.00            
ATOM    126  H60 ACD     1      26.870  14.840  27.030  1.00  0.00            
ATOM    127  O1  GM1     2      25.880  15.850  21.380  1.00  0.00            
ATOM    128  C1  GM1     2      24.430  15.850  21.440  1.00  0.00            
ATOM    129  C2  GM1     2      24.040  17.260  21.980  1.00  0.00            
ATOM    130  C3  GM1     2      24.720  18.500  21.380  1.00  0.00            
ATOM    131  C4  GM1     2      24.270  19.840  22.070  1.00  0.00            
ATOM    132  N1  GM1     2      24.960  21.110  21.650  1.00  0.00            
ATOM    133  C5  GM1     2      26.420  21.080  22.100  1.00  0.00            
ATOM    134  C6  GM1     2      27.150  22.350  21.580  1.00  0.00            
ATOM    135  C7  GM1     2      26.620  23.600  22.350  1.00  0.00            
ATOM    136  C8  GM1     2      25.080  23.660  22.160  1.00  0.00            
ATOM    137  C9  GM1     2      24.290  22.310  22.340  1.00  0.00            
ATOM    138  C10 GM1     2      23.930  14.910  22.590  1.00  0.00            
ATOM    139  C11 GM1     2      24.800  14.430  23.580  1.00  0.00            
ATOM    140  C12 GM1     2      24.230  13.590  24.580  1.00  0.00            
ATOM    141  C13 GM1     2      22.880  13.320  24.650  1.00  0.00            
ATOM    142  C14 GM1     2      22.050  13.760  23.580  1.00  0.00            
ATOM    143  C15 GM1     2      22.550  14.520  22.530  1.00  0.00            
ATOM    144  C16 GM1     2      23.890  15.410  20.010  1.00  0.00            
ATOM    145  C17 GM1     2      24.650  14.540  19.200  1.00  0.00            
ATOM    146  C18 GM1     2      24.320  14.140  17.920  1.00  0.00            
ATOM    147  C19 GM1     2      23.000  14.430  17.480  1.00  0.00            
ATOM    148  C20 GM1     2      22.160  15.220  18.240  1.00  0.00            
ATOM    149  C21 GM1     2      22.620  15.720  19.520  1.00  0.00            
ATOM    150  H1  GM1     2      26.230  14.950  21.310  1.00  0.00            
ATOM    151  H2  GM1     2      24.370  17.340  23.030  1.00  0.00            
ATOM    152  H3  GM1     2      22.960  17.440  21.960  1.00  0.00            
ATOM    153  H4  GM1     2      24.560  18.550  20.290  1.00  0.00            
ATOM    154  H5  GM1     2      25.810  18.430  21.460  1.00  0.00            
ATOM    155  H6  GM1     2      24.460  19.680  23.130  1.00  0.00            
ATOM    156  H7  GM1     2      23.190  19.830  21.920  1.00  0.00            
ATOM    157  H8  GM1     2      24.860  21.220  20.630  1.00  0.00            
ATOM    158  H9  GM1     2      26.860  20.170  21.690  1.00  0.00            
ATOM    159  H10 GM1     2      26.440  20.890  23.170  1.00  0.00            
ATOM    160  H11 GM1     2      27.090  22.470  20.490  1.00  0.00            
ATOM    161  H12 GM1     2      28.210  22.330  21.830  1.00  0.00            
ATOM    162  H13 GM1     2      27.120  24.490  21.960  1.00  0.00            
ATOM    163  H14 GM1     2      26.780  23.570  23.430  1.00  0.00            
ATOM    164  H15 GM1     2      25.000  24.080  21.140  1.00  0.00            
ATOM    165  H16 GM1     2      24.740  24.450  22.840  1.00  0.00            
ATOM    166  H17 GM1     2      24.210  21.920  23.350  1.00  0.00            
ATOM    167  H18 GM1     2      23.260  22.420  22.000  1.00  0.00            
ATOM    168  H19 GM1     2      25.850  14.710  23.520  1.00  0.00            
ATOM    169  H20 GM1     2      24.990  13.210  25.260  1.00  0.00            
ATOM    170  H21 GM1     2      22.580  12.710  25.490  1.00  0.00            
ATOM    171  H22 GM1     2      20.970  13.620  23.600  1.00  0.00            
ATOM    172  H23 GM1     2      21.840  14.840  21.770  1.00  0.00            
ATOM    173  H24 GM1     2      25.500  14.010  19.620  1.00  0.00            
ATOM    174  H25 GM1     2      24.980  13.520  17.320  1.00  0.00            
ATOM    175  H26 GM1     2      22.810  14.040  16.490  1.00  0.00            
ATOM    176  H27 GM1     2      21.150  15.420  17.910  1.00  0.00            
ATOM    177  H28 GM1     2      21.900  16.210  20.170  1.00  0.00            
TER
ENDMDL
MODEL        1
ATOM      1  H1  ACD     1      26.470  11.800  23.230  1.00  0.00            
ATOM      2  O1  ACD     1      26.110  12.480  22.650  1.00  0.00            
ATOM      3  C1  ACD     1      26.460  12.110  21.300  1.00  0.00            
ATOM      4  H2  ACD     1      26.270  11.050  21.080  1.00  0.00            
ATOM      5  H3  ACD     1      27.510  12.390  21.170  1.00  0.00            
ATOM      6  C2  ACD     1      25.750  12.950  20.280  1.00  0.00            
ATOM      7  H4  ACD     1      26.260  12.670  19.350  1.00  0.00            
ATOM      8  O2  ACD     1      24.390  12.610  20.310  1.00  0.00            
ATOM      9  C3  ACD     1      23.630  13.390  19.380  1.00  0.00            
ATOM     10  H5  ACD     1      22.620  12.990  19.500  1.00  0.00            
ATOM     11  O3  ACD     1      24.150  13.240  18.070  1.00  0.00            
ATOM     12  C4  ACD     1      23.550  12.170  17.280  1.00  0.00            
ATOM     13  H6  ACD     1      22.970  11.490  17.920  1.00  0.00            
ATOM     14  C5  ACD     1      22.600  12.920  16.350  1.00  0.00            
ATOM     15  H7  ACD     1      23.210  13.800  16.090  1.00  0.00            
ATOM     16  O4  ACD     1      21.430  13.300  17.060  1.00  0.00            
ATOM     17  H8  ACD     1      20.660  13.430  16.500  1.00  0.00            
ATOM     18  C6  ACD     1      22.310  12.060  15.080  1.00  0.00            
ATOM     19  H9  ACD     1      21.640  11.250  15.380  1.00  0.00            
ATOM     20  O5  ACD     1      21.730  12.780  14.000  1.00  0.00            
ATOM     21  H10 ACD     1      21.610  12.170  13.270  1.00  0.00            
ATOM     22  C7  ACD     1      23.570  11.320  14.510  1.00  0.00            
ATOM     23  H11 ACD     1      23.360  10.560  13.760  1.00  0.00            
ATOM     24  O6  ACD     1      24.260  10.620  15.580  1.00  0.00            
ATOM     25  C8  ACD     1      24.720  11.360  16.680  1.00  0.00            
ATOM     26  H12 ACD     1      25.540  12.020  16.360  1.00  0.00            
ATOM     27  C9  ACD     1      25.340  10.420  17.710  1.00  0.00            
ATOM     28  H13 ACD     1      25.400  10.920  18.680  1.00  0.00            
ATOM     29  H14 ACD     1      24.640   9.580  17.820  1.00  0.00            
ATOM     30  O7  ACD     1      26.580   9.910  17.160  1.00  0.00            
ATOM     31  H15 ACD     1      26.760   9.110  17.670  1.00  0.00            
ATOM     32  O8  ACD     1      24.540  12.290  14.010  1.00  0.00            
ATOM     33  C10 ACD     1      24.900  12.220  12.630  1.00  0.00            
ATOM     34  H16 ACD     1      24.130  11.640  12.100  1.00  0.00            
ATOM     35  C11 ACD     1      24.840  13.650  12.260  1.00  0.00            
ATOM     36  H17 ACD     1      25.360  14.250  13.020  1.00  0.00            
ATOM     37  O9  ACD     1      23.500  14.090  12.130  1.00  0.00            
ATOM     38  H18 ACD     1      22.970  13.900  12.920  1.00  0.00            
ATOM     39  C12 ACD     1      25.580  13.980  10.940  1.00  0.00            
ATOM     40  H19 ACD     1      25.170  13.390  10.110  1.00  0.00            
ATOM     41  O10 ACD     1      25.710  15.350  10.730  1.00  0.00            
ATOM     42  H20 ACD     1      24.840  15.750  10.760  1.00  0.00            
ATOM     43  C13 ACD     1      26.970  13.410  10.980  1.00  0.00            
ATOM     44  H21 ACD     1      27.420  13.490   9.990  1.00  0.00            
ATOM     45  O11 ACD     1      26.850  12.000  11.320  1.00  0.00            
ATOM     46  C14 ACD     1      26.250  11.550  12.510  1.00  0.00            
ATOM     47  H22 ACD     1      26.920  11.930  13.290  1.00  0.00            
ATOM     48  C15 ACD     1      26.230  10.020  12.580  1.00  0.00            
ATOM     49  H23 ACD     1      27.280   9.700  12.520  1.00  0.00            
ATOM     50  H24 ACD     1      25.780   9.780  13.550  1.00  0.00            
ATOM     51  O12 ACD     1      25.520   9.400  11.530  1.00  0.00            
ATOM     52  H25 ACD     1      25.660   9.970  10.770  1.00  0.00            
ATOM     53  O13 ACD     1      27.830  13.900  11.960  1.00  0.00            
ATOM     54  C16 ACD     1      29.050  14.520  11.430  1.00  0.00            
ATOM     55  H26 ACD     1      29.270  14.200  10.400  1.00  0.00            
ATOM     56  C17 ACD     1      28.970  15.970  11.510  1.00  0.00            
ATOM     57  H27 ACD     1      28.450  16.110  12.470  1.00  0.00            
ATOM     58  O14 ACD     1      28.150  16.490  10.510  1.00  0.00            
ATOM     59  H28 ACD     1      27.310  16.040  10.640  1.00  0.00            
ATOM     60  C18 ACD     1      30.280  16.670  11.430  1.00  0.00            
ATOM     61  H29 ACD     1      30.730  16.470  10.450  1.00  0.00            
ATOM     62  O15 ACD     1      30.100  18.130  11.650  1.00  0.00            
ATOM     63  H30 ACD     1      29.460  18.410  10.990  1.00  0.00            
ATOM     64  C19 ACD     1      31.200  16.070  12.540  1.00  0.00            
ATOM     65  H31 ACD     1      32.180  16.490  12.310  1.00  0.00            
ATOM     66  O16 ACD     1      31.280  14.730  12.300  1.00  0.00            
ATOM     67  C20 ACD     1      30.080  13.940  12.400  1.00  0.00            
ATOM     68  H32 ACD     1      29.750  13.980  13.440  1.00  0.00            
ATOM     69  C21 ACD     1      30.390  12.500  12.040  1.00  0.00            
ATOM     70  H33 ACD     1      29.510  11.870  12.230  1.00  0.00            
ATOM     71  H34 ACD     1      30.590  12.380  10.970  1.00  0.00            
ATOM     72  O17 ACD     1      31.560  12.020  12.730  1.00  0.00            
ATOM     73  H35 ACD     1      31.430  11.070  12.780  1.00  0.00            
ATOM     74  O18 ACD     1      30.620  16.280  13.830  1.00  0.00            
ATOM     75  C22 ACD     1      31.390  16.830  14.830  1.00  0.00            
ATOM     76  H36 ACD     1      32.390  17.150  14.480  1.00  0.00            
ATOM     77  C23 ACD     1      30.580  18.020  15.300  1.00  0.00            
ATOM     78  H37 ACD     1      29.610  17.590  15.560  1.00  0.00            
ATOM     79  O19 ACD     1      30.640  19.070  14.290  1.00  0.00            
ATOM     80  H38 ACD     1      30.430  18.690  13.430  1.00  0.00            
ATOM     81  C24 ACD     1      31.090  18.670  16.580  1.00  0.00            
ATOM     82  H39 ACD     1      31.940  19.240  16.180  1.00  0.00            
ATOM     83  O20 ACD     1      30.040  19.460  17.180  1.00  0.00            
ATOM     84  H40 ACD     1      29.570  18.760  17.650  1.00  0.00            
ATOM     85  C25 ACD     1      31.520  17.590  17.560  1.00  0.00            
ATOM     86  H41 ACD     1      32.090  18.070  18.370  1.00  0.00            
ATOM     87  O21 ACD     1      32.300  16.490  17.010  1.00  0.00            
ATOM     88  C26 ACD     1      31.600  15.790  15.980  1.00  0.00            
ATOM     89  H42 ACD     1      30.630  15.470  16.380  1.00  0.00            
ATOM     90  C27 ACD     1      32.410  14.560  15.560  1.00  0.00            
ATOM     91  H43 ACD     1      32.090  14.330  14.530  1.00  0.00            
ATOM     92  H44 ACD     1      33.480  14.810  15.530  1.00  0.00            
ATOM     93  O22 ACD     1      32.220  13.410  16.380  1.00  0.00            
ATOM     94  H45 ACD     1      32.690  13.470  17.210  1.00  0.00            
ATOM     95  O23 ACD     1      30.280  17.070  18.180  1.00  0.00            
ATOM     96  C28 ACD     1      30.250  16.700  19.550  1.00  0.00            
ATOM     97  H46 ACD     1      31.060  17.190  20.100  1.00  0.00            
ATOM     98  C29 ACD     1      30.390  15.220  19.640  1.00  0.00            
ATOM     99  H47 ACD     1      29.940  14.860  18.710  1.00  0.00            
ATOM    100  O24 ACD     1      29.670  14.570  20.700  1.00  0.00            
ATOM    101  C30 ACD     1      31.810  14.740  19.900  1.00  0.00            
ATOM    102  H48 ACD     1      32.470  15.370  19.290  1.00  0.00            
ATOM    103  H49 ACD     1      32.100  14.880  20.950  1.00  0.00            
ATOM    104  O25 ACD     1      32.110  13.380  19.480  1.00  0.00            
ATOM    105  H50 ACD     1      32.090  12.750  20.200  1.00  0.00            
ATOM    106  C31 ACD     1      28.910  17.230  20.140  1.00  0.00            
ATOM    107  H51 ACD     1      28.120  17.230  19.380  1.00  0.00            
ATOM    108  O26 ACD     1      29.020  18.680  20.510  1.00  0.00            
ATOM    109  H52 ACD     1      29.640  18.640  21.250  1.00  0.00            
ATOM    110  C32 ACD     1      28.410  16.460  21.350  1.00  0.00            
ATOM    111  H53 ACD     1      29.170  16.640  22.120  1.00  0.00            
ATOM    112  O27 ACD     1      27.160  16.920  21.840  1.00  0.00            
ATOM    113  H54 ACD     1      26.510  16.920  21.140  1.00  0.00            
ATOM    114  C33 ACD     1      28.380  14.980  21.080  1.00  0.00            
ATOM    115  H55 ACD     1      28.120  14.460  22.000  1.00  0.00            
ATOM    116  O28 ACD     1      27.390  14.680  20.050  1.00  0.00            
ATOM    117  C34 ACD     1      26.010  14.490  20.520  1.00  0.00            
ATOM    118  H56 ACD     1      25.890  14.830  21.560  1.00  0.00            
ATOM    119  C35 ACD     1      25.070  15.430  19.700  1.00  0.00            
ATOM    120  H57 ACD     1      25.340  15.520  18.640  1.00  0.00            
ATOM    121  O29 ACD     1      25.120  16.760  20.260  1.00  0.00            
ATOM    122  H58 ACD     1      24.590  17.380  19.750  1.00  0.00            
ATOM    123  C36 ACD     1      23.700  14.850  19.850  1.00  0.00            
ATOM    124  H59 ACD     1      23.440  14.970  20.910  1.00  0.00            
ATOM    125  O30 ACD     1      22.730  15.560  19.150  1.00  0.00            
ATOM    126  H60 ACD     1      22.450  15.010  18.420  1.00  0.00            
ATOM    127  O1  GM1     2      27.130  17.670  16.570  1.00  0.00            
ATOM    128  C1  GM1     2      26.520  17.200  15.300  1.00  0.00            
ATOM    129  C2  GM1     2      27.220  15.840  14.880  1.00  0.00            
ATOM    130  C3  GM1     2      27.260  14.800  16.010  1.00  0.00            
ATOM    131  C4  GM1     2      28.210  13.680  15.580  1.00  0.00            
ATOM    132  N1  GM1     2      28.410  12.380  16.460  1.00  0.00            
ATOM    133  C5  GM1     2      28.720  12.690  17.890  1.00  0.00            
ATOM    134  C6  GM1     2      29.090  11.450  18.760  1.00  0.00            
ATOM    135  C7  GM1     2      30.300  10.630  18.120  1.00  0.00            
ATOM    136  C8  GM1     2      30.050  10.430  16.620  1.00  0.00            
ATOM    137  C9  GM1     2      29.590  11.750  15.770  1.00  0.00            
ATOM    138  C10 GM1     2      26.770  18.210  14.170  1.00  0.00            
ATOM    139  C11 GM1     2      27.540  19.400  14.370  1.00  0.00            
ATOM    140  C12 GM1     2      27.690  20.280  13.290  1.00  0.00            
ATOM    141  C13 GM1     2      27.180  19.970  12.050  1.00  0.00            
ATOM    142  C14 GM1     2      26.490  18.780  11.850  1.00  0.00            
ATOM    143  C15 GM1     2      26.330  17.890  12.880  1.00  0.00            
ATOM    144  C16 GM1     2      24.960  17.130  15.540  1.00  0.00            
ATOM    145  C17 GM1     2      24.150  16.080  15.140  1.00  0.00            
ATOM    146  C18 GM1     2      22.780  16.130  15.510  1.00  0.00            
ATOM    147  C19 GM1     2      22.300  17.120  16.380  1.00  0.00            
ATOM    148  C20 GM1     2      23.070  18.240  16.630  1.00  0.00            
ATOM    149  C21 GM1     2      24.410  18.230  16.230  1.00  0.00            
ATOM    150  H1  GM1     2      26.610  18.390  16.950  1.00  0.00            
ATOM    151  H2  GM1     2      28.270  16.080  14.690  1.00  0.00            
ATOM    152  H3  GM1     2      26.690  15.340  14.060  1.00  0.00            
ATOM    153  H4  GM1     2      26.260  14.410  16.210  1.00  0.00            
ATOM    154  H5  GM1     2      27.650  15.300  16.910  1.00  0.00            
ATOM    155  H6  GM1     2      29.160  14.210  15.470  1.00  0.00            
ATOM    156  H7  GM1     2      27.920  13.390  14.570  1.00  0.00            
ATOM    157  H8  GM1     2      27.620  11.720  16.490  1.00  0.00            
ATOM    158  H9  GM1     2      27.960  13.210  18.470  1.00  0.00            
ATOM    159  H10 GM1     2      29.620  13.300  17.890  1.00  0.00            
ATOM    160  H11 GM1     2      28.200  10.820  18.870  1.00  0.00            
ATOM    161  H12 GM1     2      29.350  11.810  19.760  1.00  0.00            
ATOM    162  H13 GM1     2      30.480   9.640  18.560  1.00  0.00            
ATOM    163  H14 GM1     2      31.230  11.200  18.170  1.00  0.00            
ATOM    164  H15 GM1     2      29.260   9.690  16.420  1.00  0.00            
ATOM    165  H16 GM1     2      31.000  10.070  16.210  1.00  0.00            
ATOM    166  H17 GM1     2      30.460  12.410  15.740  1.00  0.00            
ATOM    167  H18 GM1     2      29.270  11.460  14.770  1.00  0.00            
ATOM    168  H19 GM1     2      28.040  19.560  15.320  1.00  0.00            
ATOM    169  H20 GM1     2      28.210  21.230  13.430  1.00  0.00            
ATOM    170  H21 GM1     2      27.300  20.650  11.210  1.00  0.00            
ATOM    171  H22 GM1     2      26.220  18.560  10.820  1.00  0.00            
ATOM    172  H23 GM1     2      25.740  17.010  12.660  1.00  0.00            
ATOM    173  H24 GM1     2      24.570  15.290  14.530  1.00  0.00            
ATOM    174  H25 GM1     2      22.140  15.300  15.240  1.00  0.00            
ATOM    175  H26 GM1     2      21.260  17.040  16.690  1.00  0.00            
ATOM    176  H27 GM1     2      22.660  19.140  17.080  1.00  0.00            
ATOM    177  H28 GM1     2      25.060  19.070  16.480  1.00  0.00            
TER
ENDMDL
MODEL        1
ATOM      1  H1  ACD     1      24.320  12.800  17.610  1.00  0.00            
ATOM      2  O1  ACD     1      24.550  13.650  17.220  1.00  0.00            
ATOM      3  C1  ACD     1      23.690  13.840  16.150  1.00  0.00            
ATOM      4  H2  ACD     1      23.990  14.720  15.580  1.00  0.00            
ATOM      5  H3  ACD     1      22.640  13.880  16.450  1.00  0.00            
ATOM      6  C2  ACD     1      23.720  12.770  15.080  1.00  0.00            
ATOM      7  H4  ACD     1      24.730  12.670  14.660  1.00  0.00            
ATOM      8  O2  ACD     1      23.140  11.560  15.710  1.00  0.00            
ATOM      9  C3  ACD     1      23.080  10.420  14.890  1.00  0.00            
ATOM     10  H5  ACD     1      22.680   9.580  15.460  1.00  0.00            
ATOM     11  O3  ACD     1      24.400  10.160  14.550  1.00  0.00            
ATOM     12  C4  ACD     1      24.860   8.840  14.880  1.00  0.00            
ATOM     13  H6  ACD     1      24.110   8.190  15.360  1.00  0.00            
ATOM     14  C5  ACD     1      25.340   8.200  13.550  1.00  0.00            
ATOM     15  H7  ACD     1      25.930   8.970  13.030  1.00  0.00            
ATOM     16  O4  ACD     1      24.270   7.720  12.710  1.00  0.00            
ATOM     17  H8  ACD     1      23.600   8.410  12.710  1.00  0.00            
ATOM     18  C6  ACD     1      26.360   7.020  13.720  1.00  0.00            
ATOM     19  H9  ACD     1      25.750   6.240  14.190  1.00  0.00            
ATOM     20  O5  ACD     1      26.950   6.580  12.500  1.00  0.00            
ATOM     21  H10 ACD     1      27.860   6.890  12.430  1.00  0.00            
ATOM     22  C7  ACD     1      27.410   7.530  14.700  1.00  0.00            
ATOM     23  H11 ACD     1      28.080   6.690  14.920  1.00  0.00            
ATOM     24  O6  ACD     1      26.880   7.930  15.940  1.00  0.00            
ATOM     25  C8  ACD     1      25.910   9.020  15.920  1.00  0.00            
ATOM     26  H12 ACD     1      26.420   9.980  15.730  1.00  0.00            
ATOM     27  C9  ACD     1      25.320   9.080  17.310  1.00  0.00            
ATOM     28  H13 ACD     1      24.470   9.710  17.560  1.00  0.00            
ATOM     29  H14 ACD     1      24.960   8.090  17.620  1.00  0.00            
ATOM     30  O7  ACD     1      26.410   9.470  18.190  1.00  0.00            
ATOM     31  H15 ACD     1      27.110   8.830  18.000  1.00  0.00            
ATOM     32  O8  ACD     1      28.110   8.610  14.020  1.00  0.00            
ATOM     33  C10 ACD     1      29.490   8.520  13.980  1.00  0.00            
ATOM     34  H16 ACD     1      29.820   7.700  14.630  1.00  0.00            
ATOM     35  C11 ACD     1      29.980   8.400  12.550  1.00  0.00            
ATOM     36  H17 ACD     1      29.540   9.290  12.070  1.00  0.00            
ATOM     37  O9  ACD     1      29.620   7.110  12.000  1.00  0.00            
ATOM     38  H18 ACD     1      30.250   6.960  11.290  1.00  0.00            
ATOM     39  C12 ACD     1      31.470   8.580  12.540  1.00  0.00            
ATOM     40  H19 ACD     1      31.920   7.800  13.160  1.00  0.00            
ATOM     41  O10 ACD     1      31.890   8.560  11.170  1.00  0.00            
ATOM     42  H20 ACD     1      31.550   9.360  10.750  1.00  0.00            
ATOM     43  C13 ACD     1      31.880   9.890  13.140  1.00  0.00            
ATOM     44  H21 ACD     1      32.970   9.860  13.250  1.00  0.00            
ATOM     45  O11 ACD     1      31.490   9.920  14.500  1.00  0.00            
ATOM     46  C14 ACD     1      30.040   9.770  14.670  1.00  0.00            
ATOM     47  H22 ACD     1      29.480  10.590  14.220  1.00  0.00            
ATOM     48  C15 ACD     1      29.900   9.820  16.190  1.00  0.00            
ATOM     49  H23 ACD     1      28.870   9.720  16.550  1.00  0.00            
ATOM     50  H24 ACD     1      30.410   8.960  16.640  1.00  0.00            
ATOM     51  O12 ACD     1      30.450  11.000  16.730  1.00  0.00            
ATOM     52  H25 ACD     1      31.410  10.980  16.810  1.00  0.00            
ATOM     53  O13 ACD     1      31.430  10.980  12.350  1.00  0.00            
ATOM     54  C16 ACD     1      32.380  11.910  12.050  1.00  0.00            
ATOM     55  H26 ACD     1      33.420  11.600  12.230  1.00  0.00            
ATOM     56  C17 ACD     1      32.210  12.190  10.520  1.00  0.00            
ATOM     57  H27 ACD     1      31.130  12.340  10.350  1.00  0.00            
ATOM     58  O14 ACD     1      32.570  10.960   9.740  1.00  0.00            
ATOM     59  H28 ACD     1      32.530  11.040   8.780  1.00  0.00            
ATOM     60  C18 ACD     1      32.790  13.510  10.060  1.00  0.00            
ATOM     61  H29 ACD     1      33.870  13.420  10.240  1.00  0.00            
ATOM     62  O15 ACD     1      32.450  13.790   8.690  1.00  0.00            
ATOM     63  H30 ACD     1      31.500  13.760   8.610  1.00  0.00            
ATOM     64  C19 ACD     1      32.290  14.730  10.830  1.00  0.00            
ATOM     65  H31 ACD     1      32.780  15.660  10.500  1.00  0.00            
ATOM     66  O16 ACD     1      32.660  14.410  12.150  1.00  0.00            
ATOM     67  C20 ACD     1      32.040  13.220  12.770  1.00  0.00            
ATOM     68  H32 ACD     1      30.960  13.400  12.790  1.00  0.00            
ATOM     69  C21 ACD     1      32.290  13.210  14.320  1.00  0.00            
ATOM     70  H33 ACD     1      32.520  12.210  14.700  1.00  0.00            
ATOM     71  H34 ACD     1      33.240  13.740  14.440  1.00  0.00            
ATOM     72  O17 ACD     1      31.180  13.750  14.990  1.00  0.00            
ATOM     73  H35 ACD     1      31.490  14.390  15.640  1.00  0.00            
ATOM     74  O18 ACD     1      30.880  14.980  10.690  1.00  0.00            
ATOM     75  C22 ACD     1      30.320  16.250  10.810  1.00  0.00            
ATOM     76  H36 ACD     1      31.040  17.060  10.680  1.00  0.00            
ATOM     77  C23 ACD     1      29.380  16.350   9.630  1.00  0.00            
ATOM     78  H37 ACD     1      28.820  15.410   9.650  1.00  0.00            
ATOM     79  O19 ACD     1      30.060  16.450   8.390  1.00  0.00            
ATOM     80  H38 ACD     1      30.730  17.140   8.410  1.00  0.00            
ATOM     81  C24 ACD     1      28.360  17.480   9.720  1.00  0.00            
ATOM     82  H39 ACD     1      28.910  18.410   9.560  1.00  0.00            
ATOM     83  O20 ACD     1      27.400  17.330   8.700  1.00  0.00            
ATOM     84  H40 ACD     1      27.720  17.220   7.800  1.00  0.00            
ATOM     85  C25 ACD     1      27.760  17.620  11.090  1.00  0.00            
ATOM     86  H41 ACD     1      27.170  18.530  11.270  1.00  0.00            
ATOM     87  O21 ACD     1      28.820  17.600  12.050  1.00  0.00            
ATOM     88  C26 ACD     1      29.660  16.420  12.120  1.00  0.00            
ATOM     89  H42 ACD     1      28.990  15.560  12.270  1.00  0.00            
ATOM     90  C27 ACD     1      30.600  16.650  13.250  1.00  0.00            
ATOM     91  H43 ACD     1      29.990  16.780  14.150  1.00  0.00            
ATOM     92  H44 ACD     1      31.220  15.790  13.520  1.00  0.00            
ATOM     93  O22 ACD     1      31.450  17.780  13.160  1.00  0.00            
ATOM     94  H45 ACD     1      32.280  17.560  13.590  1.00  0.00            
ATOM     95  O23 ACD     1      26.930  16.570  11.330  1.00  0.00            
ATOM     96  C28 ACD     1      25.600  16.700  11.810  1.00  0.00            
ATOM     97  H46 ACD     1      25.330  17.750  11.620  1.00  0.00            
ATOM     98  C29 ACD     1      25.520  16.340  13.280  1.00  0.00            
ATOM     99  H47 ACD     1      25.910  15.320  13.410  1.00  0.00            
ATOM    100  O24 ACD     1      24.130  16.310  13.610  1.00  0.00            
ATOM    101  C30 ACD     1      26.260  17.290  14.170  1.00  0.00            
ATOM    102  H48 ACD     1      27.220  17.460  13.660  1.00  0.00            
ATOM    103  H49 ACD     1      25.690  18.230  14.120  1.00  0.00            
ATOM    104  O25 ACD     1      26.460  16.830  15.590  1.00  0.00            
ATOM    105  H50 ACD     1      26.750  17.530  16.180  1.00  0.00            
ATOM    106  C31 ACD     1      24.720  15.830  10.850  1.00  0.00            
ATOM    107  H51 ACD     1      25.170  14.840  10.900  1.00  0.00            
ATOM    108  O26 ACD     1      24.750  16.260   9.500  1.00  0.00            
ATOM    109  H52 ACD     1      25.690  16.250   9.320  1.00  0.00            
ATOM    110  C32 ACD     1      23.300  15.730  11.490  1.00  0.00            
ATOM    111  H53 ACD     1      22.940  16.760  11.370  1.00  0.00            
ATOM    112  O27 ACD     1      22.440  14.840  10.820  1.00  0.00            
ATOM    113  H54 ACD     1      22.660  13.970  11.160  1.00  0.00            
ATOM    114  C33 ACD     1      23.320  15.350  12.930  1.00  0.00            
ATOM    115  H55 ACD     1      22.280  15.400  13.280  1.00  0.00            
ATOM    116  O28 ACD     1      23.700  13.960  13.040  1.00  0.00            
ATOM    117  C34 ACD     1      22.850  13.180  13.880  1.00  0.00            
ATOM    118  H56 ACD     1      21.860  13.610  14.130  1.00  0.00            
ATOM    119  C35 ACD     1      22.740  11.960  12.950  1.00  0.00            
ATOM    120  H57 ACD     1      23.770  11.760  12.630  1.00  0.00            
ATOM    121  O29 ACD     1      21.750  12.150  11.820  1.00  0.00            
ATOM    122  H58 ACD     1      21.550  11.420  11.220  1.00  0.00            
ATOM    123  C36 ACD     1      22.270  10.740  13.660  1.00  0.00            
ATOM    124  H59 ACD     1      21.270  10.930  14.060  1.00  0.00            
ATOM    125  O30 ACD     1      22.220   9.580  12.810  1.00  0.00            
ATOM    126  H60 ACD     1      21.290   9.360  12.940  1.00  0.00            
ATOM    127  O1  GM1     2      28.460  12.920  10.370  1.00  0.00            
ATOM    128  C1  GM1     2      27.320  11.950  10.480  1.00  0.00            
ATOM    129  C2  GM1     2      26.890  12.100  11.970  1.00  0.00            
ATOM    130  C3  GM1     2      27.970  12.380  13.070  1.00  0.00            
ATOM    131  C4  GM1     2      27.570  12.130  14.430  1.00  0.00            
ATOM    132  N1  GM1     2      28.220  12.790  15.550  1.00  0.00            
ATOM    133  C5  GM1     2      27.300  12.430  16.690  1.00  0.00            
ATOM    134  C6  GM1     2      27.560  13.070  18.020  1.00  0.00            
ATOM    135  C7  GM1     2      27.720  14.580  17.920  1.00  0.00            
ATOM    136  C8  GM1     2      28.640  15.000  16.800  1.00  0.00            
ATOM    137  C9  GM1     2      28.180  14.280  15.460  1.00  0.00            
ATOM    138  C10 GM1     2      27.820  10.570  10.070  1.00  0.00            
ATOM    139  C11 GM1     2      29.010  10.470   9.290  1.00  0.00            
ATOM    140  C12 GM1     2      29.460   9.210   8.840  1.00  0.00            
ATOM    141  C13 GM1     2      28.800   8.030   9.170  1.00  0.00            
ATOM    142  C14 GM1     2      27.500   8.120   9.760  1.00  0.00            
ATOM    143  C15 GM1     2      27.050   9.380  10.230  1.00  0.00            
ATOM    144  C16 GM1     2      26.130  12.400   9.490  1.00  0.00            
ATOM    145  C17 GM1     2      24.820  12.020   9.800  1.00  0.00            
ATOM    146  C18 GM1     2      23.710  12.400   9.000  1.00  0.00            
ATOM    147  C19 GM1     2      23.940  13.060   7.780  1.00  0.00            
ATOM    148  C20 GM1     2      25.280  13.490   7.460  1.00  0.00            
ATOM    149  C21 GM1     2      26.290  13.260   8.410  1.00  0.00            
ATOM    150  H1  GM1     2      28.730  12.860   9.440  1.00  0.00            
ATOM    151  H2  GM1     2      26.270  11.270  12.320  1.00  0.00            
ATOM    152  H3  GM1     2      26.250  12.990  11.950  1.00  0.00            
ATOM    153  H4  GM1     2      28.160  13.460  13.050  1.00  0.00            
ATOM    154  H5  GM1     2      28.940  11.990  12.750  1.00  0.00            
ATOM    155  H6  GM1     2      27.690  11.050  14.560  1.00  0.00            
ATOM    156  H7  GM1     2      26.510  12.300  14.590  1.00  0.00            
ATOM    157  H8  GM1     2      29.200  12.480  15.630  1.00  0.00            
ATOM    158  H9  GM1     2      27.360  11.360  16.850  1.00  0.00            
ATOM    159  H10 GM1     2      26.270  12.510  16.340  1.00  0.00            
ATOM    160  H11 GM1     2      28.460  12.650  18.460  1.00  0.00            
ATOM    161  H12 GM1     2      26.850  12.800  18.810  1.00  0.00            
ATOM    162  H13 GM1     2      28.100  14.960  18.880  1.00  0.00            
ATOM    163  H14 GM1     2      26.700  14.960  17.830  1.00  0.00            
ATOM    164  H15 GM1     2      29.680  14.860  17.110  1.00  0.00            
ATOM    165  H16 GM1     2      28.710  16.090  16.730  1.00  0.00            
ATOM    166  H17 GM1     2      27.160  14.590  15.200  1.00  0.00            
ATOM    167  H18 GM1     2      28.910  14.620  14.730  1.00  0.00            
ATOM    168  H19 GM1     2      29.620  11.320   9.030  1.00  0.00            
ATOM    169  H20 GM1     2      30.280   9.240   8.130  1.00  0.00            
ATOM    170  H21 GM1     2      29.200   7.040   8.960  1.00  0.00            
ATOM    171  H22 GM1     2      27.000   7.160   9.840  1.00  0.00            
ATOM    172  H23 GM1     2      26.080   9.500  10.700  1.00  0.00            
ATOM    173  H24 GM1     2      24.530  11.380  10.630  1.00  0.00            
ATOM    174  H25 GM1     2      22.690  12.110   9.230  1.00  0.00            
ATOM    175  H26 GM1     2      23.140  13.300   7.100  1.00  0.00            
ATOM    176  H27 GM1     2      25.510  14.100   6.600  1.00  0.00            
ATOM    177  H28 GM1     2      27.270  13.710   8.250  1.00  0.00            
TER
ENDMDL
MODEL        1
ATOM      1  H1  ACD     1      37.390  18.730  26.550  1.00  0.00            
ATOM      2  O1  ACD     1      37.140  18.280  25.740  1.00  0.00            
ATOM      3  C1  ACD     1      36.390  17.110  26.140  1.00  0.00            
ATOM      4  H2  ACD     1      35.590  17.340  26.840  1.00  0.00            
ATOM      5  H3  ACD     1      37.050  16.430  26.690  1.00  0.00            
ATOM      6  C2  ACD     1      35.780  16.430  24.910  1.00  0.00            
ATOM      7  H4  ACD     1      35.550  17.190  24.160  1.00  0.00            
ATOM      8  O2  ACD     1      36.850  15.580  24.410  1.00  0.00            
ATOM      9  C3  ACD     1      36.540  14.880  23.220  1.00  0.00            
ATOM     10  H5  ACD     1      37.390  14.230  23.000  1.00  0.00            
ATOM     11  O3  ACD     1      36.300  15.780  22.150  1.00  0.00            
ATOM     12  C4  ACD     1      37.370  15.890  21.200  1.00  0.00            
ATOM     13  H6  ACD     1      38.230  15.270  21.500  1.00  0.00            
ATOM     14  C5  ACD     1      36.930  15.290  19.890  1.00  0.00            
ATOM     15  H7  ACD     1      35.930  15.650  19.630  1.00  0.00            
ATOM     16  O4  ACD     1      36.890  13.820  19.900  1.00  0.00            
ATOM     17  H8  ACD     1      37.740  13.450  20.160  1.00  0.00            
ATOM     18  C6  ACD     1      37.780  15.780  18.670  1.00  0.00            
ATOM     19  H9  ACD     1      38.810  15.460  18.830  1.00  0.00            
ATOM     20  O5  ACD     1      37.290  15.480  17.420  1.00  0.00            
ATOM     21  H10 ACD     1      37.170  14.530  17.380  1.00  0.00            
ATOM     22  C7  ACD     1      37.880  17.310  18.730  1.00  0.00            
ATOM     23  H11 ACD     1      38.640  17.530  17.970  1.00  0.00            
ATOM     24  O6  ACD     1      38.500  17.720  19.880  1.00  0.00            
ATOM     25  C8  ACD     1      37.760  17.390  21.060  1.00  0.00            
ATOM     26  H12 ACD     1      36.880  18.020  21.220  1.00  0.00            
ATOM     27  C9  ACD     1      38.570  17.770  22.280  1.00  0.00            
ATOM     28  H13 ACD     1      37.900  17.480  23.090  1.00  0.00            
ATOM     29  H14 ACD     1      39.430  17.110  22.450  1.00  0.00            
ATOM     30  O7  ACD     1      38.940  19.120  22.290  1.00  0.00            
ATOM     31  H15 ACD     1      39.190  19.400  21.400  1.00  0.00            
ATOM     32  O8  ACD     1      36.550  17.890  18.560  1.00  0.00            
ATOM     33  C10 ACD     1      36.270  18.820  17.560  1.00  0.00            
ATOM     34  H16 ACD     1      37.090  19.020  16.860  1.00  0.00            
ATOM     35  C11 ACD     1      35.100  18.340  16.720  1.00  0.00            
ATOM     36  H17 ACD     1      34.260  17.930  17.300  1.00  0.00            
ATOM     37  O9  ACD     1      35.580  17.240  15.920  1.00  0.00            
ATOM     38  H18 ACD     1      36.140  16.670  16.460  1.00  0.00            
ATOM     39  C12 ACD     1      34.590  19.520  15.870  1.00  0.00            
ATOM     40  H19 ACD     1      35.370  19.690  15.120  1.00  0.00            
ATOM     41  O10 ACD     1      33.480  19.060  15.050  1.00  0.00            
ATOM     42  H20 ACD     1      33.560  18.100  15.080  1.00  0.00            
ATOM     43  C13 ACD     1      34.280  20.760  16.650  1.00  0.00            
ATOM     44  H21 ACD     1      33.940  21.480  15.890  1.00  0.00            
ATOM     45  O11 ACD     1      35.430  21.170  17.310  1.00  0.00            
ATOM     46  C14 ACD     1      35.960  20.210  18.250  1.00  0.00            
ATOM     47  H22 ACD     1      35.170  19.930  18.970  1.00  0.00            
ATOM     48  C15 ACD     1      37.040  20.860  19.130  1.00  0.00            
ATOM     49  H23 ACD     1      37.560  20.060  19.670  1.00  0.00            
ATOM     50  H24 ACD     1      37.780  21.460  18.580  1.00  0.00            
ATOM     51  O12 ACD     1      36.510  21.850  20.030  1.00  0.00            
ATOM     52  H25 ACD     1      37.060  22.640  19.970  1.00  0.00            
ATOM     53  O13 ACD     1      33.170  20.490  17.550  1.00  0.00            
ATOM     54  C16 ACD     1      32.020  21.370  17.450  1.00  0.00            
ATOM     55  H26 ACD     1      31.920  22.050  16.590  1.00  0.00            
ATOM     56  C17 ACD     1      30.780  20.440  17.380  1.00  0.00            
ATOM     57  H27 ACD     1      30.920  19.690  18.170  1.00  0.00            
ATOM     58  O14 ACD     1      30.830  19.900  16.040  1.00  0.00            
ATOM     59  H28 ACD     1      31.650  19.400  15.950  1.00  0.00            
ATOM     60  C18 ACD     1      29.470  21.190  17.680  1.00  0.00            
ATOM     61  H29 ACD     1      29.250  21.940  16.910  1.00  0.00            
ATOM     62  O15 ACD     1      28.350  20.430  17.890  1.00  0.00            
ATOM     63  H30 ACD     1      28.470  19.980  18.730  1.00  0.00            
ATOM     64  C19 ACD     1      29.660  22.000  18.980  1.00  0.00            
ATOM     65  H31 ACD     1      28.770  22.590  19.230  1.00  0.00            
ATOM     66  O16 ACD     1      30.710  22.920  18.880  1.00  0.00            
ATOM     67  C20 ACD     1      32.070  22.410  18.590  1.00  0.00            
ATOM     68  H32 ACD     1      32.540  21.840  19.410  1.00  0.00            
ATOM     69  C21 ACD     1      32.970  23.640  18.390  1.00  0.00            
ATOM     70  H33 ACD     1      33.910  23.300  17.920  1.00  0.00            
ATOM     71  H34 ACD     1      32.460  24.190  17.590  1.00  0.00            
ATOM     72  O17 ACD     1      33.380  24.380  19.550  1.00  0.00            
ATOM     73  H35 ACD     1      33.730  25.250  19.310  1.00  0.00            
ATOM     74  O18 ACD     1      29.870  21.140  20.060  1.00  0.00            
ATOM     75  C22 ACD     1      29.240  21.360  21.360  1.00  0.00            
ATOM     76  H36 ACD     1      28.530  22.190  21.330  1.00  0.00            
ATOM     77  C23 ACD     1      28.380  20.170  21.690  1.00  0.00            
ATOM     78  H37 ACD     1      28.910  19.260  21.370  1.00  0.00            
ATOM     79  O19 ACD     1      27.200  20.280  20.920  1.00  0.00            
ATOM     80  H38 ACD     1      26.750  19.430  20.940  1.00  0.00            
ATOM     81  C24 ACD     1      28.060  20.110  23.220  1.00  0.00            
ATOM     82  H39 ACD     1      27.460  21.020  23.290  1.00  0.00            
ATOM     83  O20 ACD     1      27.320  18.980  23.680  1.00  0.00            
ATOM     84  H40 ACD     1      27.640  18.780  24.560  1.00  0.00            
ATOM     85  C25 ACD     1      29.270  20.300  24.140  1.00  0.00            
ATOM     86  H41 ACD     1      28.850  20.370  25.150  1.00  0.00            
ATOM     87  O21 ACD     1      29.780  21.560  23.780  1.00  0.00            
ATOM     88  C26 ACD     1      30.270  21.730  22.430  1.00  0.00            
ATOM     89  H42 ACD     1      31.130  21.090  22.170  1.00  0.00            
ATOM     90  C27 ACD     1      30.600  23.250  22.330  1.00  0.00            
ATOM     91  H43 ACD     1      31.040  23.520  23.290  1.00  0.00            
ATOM     92  H44 ACD     1      31.330  23.380  21.520  1.00  0.00            
ATOM     93  O22 ACD     1      29.500  24.110  22.170  1.00  0.00            
ATOM     94  H45 ACD     1      29.760  24.800  21.560  1.00  0.00            
ATOM     95  O23 ACD     1      30.170  19.220  23.970  1.00  0.00            
ATOM     96  C28 ACD     1      30.760  18.850  25.200  1.00  0.00            
ATOM     97  H46 ACD     1      30.230  19.190  26.090  1.00  0.00            
ATOM     98  C29 ACD     1      32.180  19.210  25.340  1.00  0.00            
ATOM     99  H47 ACD     1      32.650  19.140  24.350  1.00  0.00            
ATOM    100  O24 ACD     1      32.910  18.460  26.270  1.00  0.00            
ATOM    101  C30 ACD     1      32.270  20.660  25.950  1.00  0.00            
ATOM    102  H48 ACD     1      31.590  21.370  25.460  1.00  0.00            
ATOM    103  H49 ACD     1      32.060  20.600  27.030  1.00  0.00            
ATOM    104  O25 ACD     1      33.600  21.110  25.760  1.00  0.00            
ATOM    105  H50 ACD     1      33.660  21.990  26.150  1.00  0.00            
ATOM    106  C31 ACD     1      30.510  17.330  25.210  1.00  0.00            
ATOM    107  H51 ACD     1      30.880  16.980  24.240  1.00  0.00            
ATOM    108  O26 ACD     1      29.100  17.100  25.400  1.00  0.00            
ATOM    109  H52 ACD     1      28.910  16.160  25.370  1.00  0.00            
ATOM    110  C32 ACD     1      31.330  16.590  26.330  1.00  0.00            
ATOM    111  H53 ACD     1      30.930  16.930  27.300  1.00  0.00            
ATOM    112  O27 ACD     1      31.300  15.230  26.270  1.00  0.00            
ATOM    113  H54 ACD     1      30.450  14.960  26.640  1.00  0.00            
ATOM    114  C33 ACD     1      32.790  17.060  26.160  1.00  0.00            
ATOM    115  H55 ACD     1      33.330  16.710  27.040  1.00  0.00            
ATOM    116  O28 ACD     1      33.400  16.610  24.960  1.00  0.00            
ATOM    117  C34 ACD     1      34.460  15.680  25.060  1.00  0.00            
ATOM    118  H56 ACD     1      34.500  15.260  26.070  1.00  0.00            
ATOM    119  C35 ACD     1      34.090  14.560  24.050  1.00  0.00            
ATOM    120  H57 ACD     1      33.630  15.100  23.210  1.00  0.00            
ATOM    121  O29 ACD     1      33.070  13.750  24.690  1.00  0.00            
ATOM    122  H58 ACD     1      32.560  14.390  25.190  1.00  0.00            
ATOM    123  C36 ACD     1      35.340  13.930  23.480  1.00  0.00            
ATOM    124  H59 ACD     1      35.670  13.190  24.230  1.00  0.00            
ATOM    125  O30 ACD     1      35.180  13.190  22.250  1.00  0.00            
ATOM    126  H60 ACD     1      35.560  13.710  21.540  1.00  0.00            
ATOM    127  O1  GM1     2      30.820  18.260  20.230  1.00  0.00            
ATOM    128  C1  GM1     2      31.510  17.000  20.420  1.00  0.00            
ATOM    129  C2  GM1     2      32.600  17.330  21.450  1.00  0.00            
ATOM    130  C3  GM1     2      33.730  18.290  21.040  1.00  0.00            
ATOM    131  C4  GM1     2      34.510  18.880  22.300  1.00  0.00            
ATOM    132  N1  GM1     2      35.050  20.310  22.320  1.00  0.00            
ATOM    133  C5  GM1     2      35.970  20.440  23.510  1.00  0.00            
ATOM    134  C6  GM1     2      36.650  21.830  23.560  1.00  0.00            
ATOM    135  C7  GM1     2      35.570  22.970  23.780  1.00  0.00            
ATOM    136  C8  GM1     2      34.510  22.830  22.660  1.00  0.00            
ATOM    137  C9  GM1     2      33.970  21.360  22.490  1.00  0.00            
ATOM    138  C10 GM1     2      32.000  16.420  19.040  1.00  0.00            
ATOM    139  C11 GM1     2      33.070  15.580  18.930  1.00  0.00            
ATOM    140  C12 GM1     2      33.290  14.810  17.710  1.00  0.00            
ATOM    141  C13 GM1     2      32.560  15.080  16.580  1.00  0.00            
ATOM    142  C14 GM1     2      31.470  16.000  16.640  1.00  0.00            
ATOM    143  C15 GM1     2      31.230  16.680  17.850  1.00  0.00            
ATOM    144  C16 GM1     2      30.550  15.960  21.150  1.00  0.00            
ATOM    145  C17 GM1     2      29.570  16.490  21.990  1.00  0.00            
ATOM    146  C18 GM1     2      28.720  15.570  22.720  1.00  0.00            
ATOM    147  C19 GM1     2      28.840  14.190  22.570  1.00  0.00            
ATOM    148  C20 GM1     2      29.870  13.740  21.730  1.00  0.00            
ATOM    149  C21 GM1     2      30.800  14.570  21.100  1.00  0.00            
ATOM    150  H1  GM1     2      29.980  18.060  19.790  1.00  0.00            
ATOM    151  H2  GM1     2      33.100  16.430  21.850  1.00  0.00            
ATOM    152  H3  GM1     2      32.140  17.710  22.370  1.00  0.00            
ATOM    153  H4  GM1     2      33.340  19.130  20.460  1.00  0.00            
ATOM    154  H5  GM1     2      34.410  17.800  20.340  1.00  0.00            
ATOM    155  H6  GM1     2      35.310  18.130  22.320  1.00  0.00            
ATOM    156  H7  GM1     2      33.870  18.700  23.160  1.00  0.00            
ATOM    157  H8  GM1     2      35.630  20.500  21.480  1.00  0.00            
ATOM    158  H9  GM1     2      36.670  19.600  23.520  1.00  0.00            
ATOM    159  H10 GM1     2      35.400  20.270  24.430  1.00  0.00            
ATOM    160  H11 GM1     2      37.380  21.950  22.740  1.00  0.00            
ATOM    161  H12 GM1     2      37.260  21.770  24.470  1.00  0.00            
ATOM    162  H13 GM1     2      35.880  24.020  23.690  1.00  0.00            
ATOM    163  H14 GM1     2      35.070  22.760  24.730  1.00  0.00            
ATOM    164  H15 GM1     2      34.900  23.090  21.670  1.00  0.00            
ATOM    165  H16 GM1     2      33.690  23.550  22.760  1.00  0.00            
ATOM    166  H17 GM1     2      33.420  21.050  23.390  1.00  0.00            
ATOM    167  H18 GM1     2      33.220  21.160  21.720  1.00  0.00            
ATOM    168  H19 GM1     2      33.700  15.370  19.790  1.00  0.00            
ATOM    169  H20 GM1     2      34.100  14.080  17.750  1.00  0.00            
ATOM    170  H21 GM1     2      32.690  14.680  15.580  1.00  0.00            
ATOM    171  H22 GM1     2      30.790  16.160  15.810  1.00  0.00            
ATOM    172  H23 GM1     2      30.330  17.290  17.880  1.00  0.00            
ATOM    173  H24 GM1     2      29.540  17.560  22.170  1.00  0.00            
ATOM    174  H25 GM1     2      27.870  15.880  23.330  1.00  0.00            
ATOM    175  H26 GM1     2      28.150  13.540  23.100  1.00  0.00            
ATOM    176  H27 GM1     2      30.220  12.720  21.660  1.00  0.00            
ATOM    177  H28 GM1     2      31.620  14.170  20.510  1.00  0.00            
TER
ENDMDL
MODEL        1
ATOM      1  H1  ACD     1      20.220  20.110  26.290  1.00  0.00            
ATOM      2  O1  ACD     1      21.010  19.980  25.760  1.00  0.00            
ATOM      3  C1  ACD     1      22.020  20.860  26.220  1.00  0.00            
ATOM      4  H2  ACD     1      22.820  20.230  26.630  1.00  0.00            
ATOM      5  H3  ACD     1      21.630  21.520  27.000  1.00  0.00            
ATOM      6  C2  ACD     1      22.550  21.950  25.210  1.00  0.00            
ATOM      7  H4  ACD     1      23.010  21.430  24.360  1.00  0.00            
ATOM      8  O2  ACD     1      21.520  22.660  24.680  1.00  0.00            
ATOM      9  C3  ACD     1      21.810  23.580  23.620  1.00  0.00            
ATOM     10  H5  ACD     1      20.890  24.030  23.240  1.00  0.00            
ATOM     11  O3  ACD     1      22.610  22.890  22.660  1.00  0.00            
ATOM     12  C4  ACD     1      21.990  22.760  21.380  1.00  0.00            
ATOM     13  H6  ACD     1      20.950  23.080  21.270  1.00  0.00            
ATOM     14  C5  ACD     1      22.850  23.580  20.430  1.00  0.00            
ATOM     15  H7  ACD     1      23.890  23.310  20.630  1.00  0.00            
ATOM     16  O4  ACD     1      22.730  24.970  20.640  1.00  0.00            
ATOM     17  H8  ACD     1      22.900  25.070  21.580  1.00  0.00            
ATOM     18  C6  ACD     1      22.520  23.210  18.950  1.00  0.00            
ATOM     19  H9  ACD     1      21.520  23.590  18.720  1.00  0.00            
ATOM     20  O5  ACD     1      23.380  23.810  18.020  1.00  0.00            
ATOM     21  H10 ACD     1      24.250  23.430  18.180  1.00  0.00            
ATOM     22  C7  ACD     1      22.580  21.710  18.780  1.00  0.00            
ATOM     23  H11 ACD     1      22.140  21.490  17.800  1.00  0.00            
ATOM     24  O6  ACD     1      21.620  21.150  19.750  1.00  0.00            
ATOM     25  C8  ACD     1      22.050  21.290  21.100  1.00  0.00            
ATOM     26  H12 ACD     1      23.080  20.950  21.230  1.00  0.00            
ATOM     27  C9  ACD     1      21.170  20.400  22.070  1.00  0.00            
ATOM     28  H13 ACD     1      21.050  20.730  23.110  1.00  0.00            
ATOM     29  H14 ACD     1      20.150  20.370  21.680  1.00  0.00            
ATOM     30  O7  ACD     1      21.850  19.170  22.090  1.00  0.00            
ATOM     31  H15 ACD     1      21.440  18.630  21.400  1.00  0.00            
ATOM     32  O8  ACD     1      23.890  21.200  19.020  1.00  0.00            
ATOM     33  C10 ACD     1      24.610  20.480  18.040  1.00  0.00            
ATOM     34  H16 ACD     1      24.100  20.510  17.070  1.00  0.00            
ATOM     35  C11 ACD     1      25.920  21.220  17.950  1.00  0.00            
ATOM     36  H17 ACD     1      26.310  21.370  18.960  1.00  0.00            
ATOM     37  O9  ACD     1      25.670  22.430  17.310  1.00  0.00            
ATOM     38  H18 ACD     1      26.410  23.030  17.450  1.00  0.00            
ATOM     39  C12 ACD     1      26.970  20.320  17.280  1.00  0.00            
ATOM     40  H19 ACD     1      26.610  20.100  16.270  1.00  0.00            
ATOM     41  O10 ACD     1      28.220  21.040  17.240  1.00  0.00            
ATOM     42  H20 ACD     1      28.470  21.210  16.330  1.00  0.00            
ATOM     43  C13 ACD     1      27.130  18.950  17.890  1.00  0.00            
ATOM     44  H21 ACD     1      27.730  18.320  17.220  1.00  0.00            
ATOM     45  O11 ACD     1      25.860  18.380  18.010  1.00  0.00            
ATOM     46  C14 ACD     1      24.800  19.100  18.720  1.00  0.00            
ATOM     47  H22 ACD     1      25.120  19.230  19.760  1.00  0.00            
ATOM     48  C15 ACD     1      23.600  18.280  18.750  1.00  0.00            
ATOM     49  H23 ACD     1      22.840  18.830  19.310  1.00  0.00            
ATOM     50  H24 ACD     1      23.310  18.160  17.700  1.00  0.00            
ATOM     51  O12 ACD     1      23.870  16.990  19.360  1.00  0.00            
ATOM     52  H25 ACD     1      24.810  16.850  19.220  1.00  0.00            
ATOM     53  O13 ACD     1      27.710  19.130  19.170  1.00  0.00            
ATOM     54  C16 ACD     1      28.910  18.430  19.570  1.00  0.00            
ATOM     55  H26 ACD     1      29.500  17.970  18.760  1.00  0.00            
ATOM     56  C17 ACD     1      29.800  19.470  20.140  1.00  0.00            
ATOM     57  H27 ACD     1      29.270  20.060  20.890  1.00  0.00            
ATOM     58  O14 ACD     1      30.170  20.460  19.180  1.00  0.00            
ATOM     59  H28 ACD     1      29.410  20.690  18.650  1.00  0.00            
ATOM     60  C18 ACD     1      31.050  18.830  20.690  1.00  0.00            
ATOM     61  H29 ACD     1      31.620  18.250  19.960  1.00  0.00            
ATOM     62  O15 ACD     1      31.880  19.840  21.290  1.00  0.00            
ATOM     63  H30 ACD     1      31.900  20.600  20.700  1.00  0.00            
ATOM     64  C19 ACD     1      30.600  17.870  21.800  1.00  0.00            
ATOM     65  H31 ACD     1      31.450  17.350  22.250  1.00  0.00            
ATOM     66  O16 ACD     1      29.740  16.850  21.160  1.00  0.00            
ATOM     67  C20 ACD     1      28.530  17.340  20.550  1.00  0.00            
ATOM     68  H32 ACD     1      27.950  17.830  21.350  1.00  0.00            
ATOM     69  C21 ACD     1      27.710  16.180  20.000  1.00  0.00            
ATOM     70  H33 ACD     1      26.780  16.580  19.570  1.00  0.00            
ATOM     71  H34 ACD     1      28.350  15.630  19.300  1.00  0.00            
ATOM     72  O17 ACD     1      27.420  15.360  21.110  1.00  0.00            
ATOM     73  H35 ACD     1      28.280  15.150  21.480  1.00  0.00            
ATOM     74  O18 ACD     1      29.780  18.640  22.740  1.00  0.00            
ATOM     75  C22 ACD     1      29.990  18.350  24.090  1.00  0.00            
ATOM     76  H36 ACD     1      30.850  17.680  24.240  1.00  0.00            
ATOM     77  C23 ACD     1      30.660  19.630  24.630  1.00  0.00            
ATOM     78  H37 ACD     1      29.980  20.440  24.330  1.00  0.00            
ATOM     79  O19 ACD     1      31.930  19.790  24.010  1.00  0.00            
ATOM     80  H38 ACD     1      31.700  19.950  23.090  1.00  0.00            
ATOM     81  C24 ACD     1      30.730  19.760  26.090  1.00  0.00            
ATOM     82  H39 ACD     1      31.460  19.060  26.510  1.00  0.00            
ATOM     83  O20 ACD     1      31.100  21.090  26.590  1.00  0.00            
ATOM     84  H40 ACD     1      31.930  21.340  26.180  1.00  0.00            
ATOM     85  C25 ACD     1      29.390  19.360  26.690  1.00  0.00            
ATOM     86  H41 ACD     1      29.430  19.230  27.770  1.00  0.00            
ATOM     87  O21 ACD     1      29.020  18.030  26.260  1.00  0.00            
ATOM     88  C26 ACD     1      28.770  17.910  24.850  1.00  0.00            
ATOM     89  H42 ACD     1      27.890  18.520  24.590  1.00  0.00            
ATOM     90  C27 ACD     1      28.430  16.480  24.500  1.00  0.00            
ATOM     91  H43 ACD     1      28.390  16.310  23.420  1.00  0.00            
ATOM     92  H44 ACD     1      29.280  15.860  24.840  1.00  0.00            
ATOM     93  O22 ACD     1      27.260  16.070  25.140  1.00  0.00            
ATOM     94  H45 ACD     1      27.420  16.260  26.070  1.00  0.00            
ATOM     95  O23 ACD     1      28.340  20.240  26.340  1.00  0.00            
ATOM     96  C28 ACD     1      27.670  20.850  27.430  1.00  0.00            
ATOM     97  H46 ACD     1      28.240  20.880  28.360  1.00  0.00            
ATOM     98  C29 ACD     1      26.230  20.220  27.520  1.00  0.00            
ATOM     99  H47 ACD     1      25.770  20.060  26.530  1.00  0.00            
ATOM    100  O24 ACD     1      25.330  21.050  28.120  1.00  0.00            
ATOM    101  C30 ACD     1      26.200  18.800  28.080  1.00  0.00            
ATOM    102  H48 ACD     1      27.010  18.160  27.700  1.00  0.00            
ATOM    103  H49 ACD     1      26.340  18.910  29.160  1.00  0.00            
ATOM    104  O25 ACD     1      24.850  18.210  27.920  1.00  0.00            
ATOM    105  H50 ACD     1      24.310  18.800  28.460  1.00  0.00            
ATOM    106  C31 ACD     1      27.630  22.360  27.020  1.00  0.00            
ATOM    107  H51 ACD     1      27.310  22.340  25.970  1.00  0.00            
ATOM    108  O26 ACD     1      28.940  23.000  27.240  1.00  0.00            
ATOM    109  H52 ACD     1      29.670  22.450  26.930  1.00  0.00            
ATOM    110  C32 ACD     1      26.530  23.070  27.740  1.00  0.00            
ATOM    111  H53 ACD     1      26.810  23.070  28.810  1.00  0.00            
ATOM    112  O27 ACD     1      26.460  24.380  27.230  1.00  0.00            
ATOM    113  H54 ACD     1      27.330  24.760  27.390  1.00  0.00            
ATOM    114  C33 ACD     1      25.180  22.310  27.570  1.00  0.00            
ATOM    115  H55 ACD     1      24.450  22.830  28.210  1.00  0.00            
ATOM    116  O28 ACD     1      24.720  22.310  26.190  1.00  0.00            
ATOM    117  C34 ACD     1      23.520  22.950  25.820  1.00  0.00            
ATOM    118  H56 ACD     1      23.060  23.320  26.740  1.00  0.00            
ATOM    119  C35 ACD     1      23.840  24.200  25.040  1.00  0.00            
ATOM    120  H57 ACD     1      24.600  23.910  24.310  1.00  0.00            
ATOM    121  O29 ACD     1      24.300  25.290  25.960  1.00  0.00            
ATOM    122  H58 ACD     1      25.130  24.910  26.250  1.00  0.00            
ATOM    123  C36 ACD     1      22.610  24.720  24.270  1.00  0.00            
ATOM    124  H59 ACD     1      21.920  25.250  24.950  1.00  0.00            
ATOM    125  O30 ACD     1      22.980  25.630  23.200  1.00  0.00            
ATOM    126  H60 ACD     1      23.470  26.220  23.790  1.00  0.00            
ATOM    127  O1  GM1     2      27.960  21.930  20.720  1.00  0.00            
ATOM    128  C1  GM1     2      27.980  22.560  22.020  1.00  0.00            
ATOM    129  C2  GM1     2      27.280  21.540  23.010  1.00  0.00            
ATOM    130  C3  GM1     2      26.040  20.750  22.460  1.00  0.00            
ATOM    131  C4  GM1     2      25.420  19.940  23.590  1.00  0.00            
ATOM    132  N1  GM1     2      24.430  18.870  23.350  1.00  0.00            
ATOM    133  C5  GM1     2      24.050  18.300  24.710  1.00  0.00            
ATOM    134  C6  GM1     2      22.890  17.270  24.580  1.00  0.00            
ATOM    135  C7  GM1     2      23.380  16.080  23.820  1.00  0.00            
ATOM    136  C8  GM1     2      23.970  16.450  22.460  1.00  0.00            
ATOM    137  C9  GM1     2      24.930  17.690  22.480  1.00  0.00            
ATOM    138  C10 GM1     2      27.220  23.870  21.960  1.00  0.00            
ATOM    139  C11 GM1     2      27.200  24.720  23.160  1.00  0.00            
ATOM    140  C12 GM1     2      26.470  25.870  23.260  1.00  0.00            
ATOM    141  C13 GM1     2      25.680  26.210  22.130  1.00  0.00            
ATOM    142  C14 GM1     2      25.800  25.500  20.920  1.00  0.00            
ATOM    143  C15 GM1     2      26.480  24.280  20.810  1.00  0.00            
ATOM    144  C16 GM1     2      29.440  22.870  22.400  1.00  0.00            
ATOM    145  C17 GM1     2      29.820  22.890  23.770  1.00  0.00            
ATOM    146  C18 GM1     2      31.150  23.220  24.180  1.00  0.00            
ATOM    147  C19 GM1     2      32.120  23.400  23.070  1.00  0.00            
ATOM    148  C20 GM1     2      31.730  23.290  21.750  1.00  0.00            
ATOM    149  C21 GM1     2      30.410  23.100  21.350  1.00  0.00            
ATOM    150  H1  GM1     2      28.500  22.550  20.190  1.00  0.00            
ATOM    151  H2  GM1     2      26.860  22.060  23.880  1.00  0.00            
ATOM    152  H3  GM1     2      27.990  20.750  23.280  1.00  0.00            
ATOM    153  H4  GM1     2      26.280  19.990  21.700  1.00  0.00            
ATOM    154  H5  GM1     2      25.360  21.470  21.990  1.00  0.00            
ATOM    155  H6  GM1     2      24.900  20.540  24.340  1.00  0.00            
ATOM    156  H7  GM1     2      26.220  19.500  24.190  1.00  0.00            
ATOM    157  H8  GM1     2      23.560  19.220  22.910  1.00  0.00            
ATOM    158  H9  GM1     2      23.640  19.130  25.280  1.00  0.00            
ATOM    159  H10 GM1     2      24.920  17.840  25.190  1.00  0.00            
ATOM    160  H11 GM1     2      22.050  17.780  24.090  1.00  0.00            
ATOM    161  H12 GM1     2      22.530  17.080  25.600  1.00  0.00            
ATOM    162  H13 GM1     2      22.600  15.330  23.620  1.00  0.00            
ATOM    163  H14 GM1     2      24.090  15.490  24.410  1.00  0.00            
ATOM    164  H15 GM1     2      23.110  16.620  21.810  1.00  0.00            
ATOM    165  H16 GM1     2      24.450  15.570  22.010  1.00  0.00            
ATOM    166  H17 GM1     2      25.860  17.390  22.980  1.00  0.00            
ATOM    167  H18 GM1     2      25.040  18.020  21.450  1.00  0.00            
ATOM    168  H19 GM1     2      27.800  24.400  24.010  1.00  0.00            
ATOM    169  H20 GM1     2      26.560  26.490  24.150  1.00  0.00            
ATOM    170  H21 GM1     2      25.080  27.100  22.320  1.00  0.00            
ATOM    171  H22 GM1     2      25.220  25.880  20.080  1.00  0.00            
ATOM    172  H23 GM1     2      26.360  23.660  19.930  1.00  0.00            
ATOM    173  H24 GM1     2      29.010  22.640  24.440  1.00  0.00            
ATOM    174  H25 GM1     2      31.510  23.410  25.180  1.00  0.00            
ATOM    175  H26 GM1     2      33.180  23.590  23.200  1.00  0.00            
ATOM    176  H27 GM1     2      32.540  23.400  21.040  1.00  0.00            
ATOM    177  H28 GM1     2      30.290  23.070  20.270  1.00  0.00            
TER
ENDMDL
MODEL        1
ATOM      1  H1  ACD     1      30.010  12.400  32.900  1.00  0.00            
ATOM      2  O1  ACD     1      30.490  13.090  32.440  1.00  0.00            
ATOM      3  C1  ACD     1      30.760  14.220  33.370  1.00  0.00            
ATOM      4  H2  ACD     1      31.510  13.900  34.100  1.00  0.00            
ATOM      5  H3  ACD     1      29.830  14.500  33.890  1.00  0.00            
ATOM      6  C2  ACD     1      31.290  15.420  32.620  1.00  0.00            
ATOM      7  H4  ACD     1      32.070  15.090  31.920  1.00  0.00            
ATOM      8  O2  ACD     1      30.220  16.000  31.850  1.00  0.00            
ATOM      9  C3  ACD     1      30.530  17.260  31.310  1.00  0.00            
ATOM     10  H5  ACD     1      29.630  17.730  30.900  1.00  0.00            
ATOM     11  O3  ACD     1      31.660  17.260  30.440  1.00  0.00            
ATOM     12  C4  ACD     1      31.400  17.440  29.030  1.00  0.00            
ATOM     13  H6  ACD     1      30.340  17.600  28.770  1.00  0.00            
ATOM     14  C5  ACD     1      32.150  18.680  28.550  1.00  0.00            
ATOM     15  H7  ACD     1      33.210  18.460  28.720  1.00  0.00            
ATOM     16  O4  ACD     1      31.590  19.840  29.180  1.00  0.00            
ATOM     17  H8  ACD     1      32.010  20.640  28.870  1.00  0.00            
ATOM     18  C6  ACD     1      32.150  18.870  27.070  1.00  0.00            
ATOM     19  H9  ACD     1      31.120  19.080  26.760  1.00  0.00            
ATOM     20  O5  ACD     1      33.060  19.900  26.730  1.00  0.00            
ATOM     21  H10 ACD     1      32.500  20.620  26.440  1.00  0.00            
ATOM     22  C7  ACD     1      32.590  17.580  26.410  1.00  0.00            
ATOM     23  H11 ACD     1      32.530  17.680  25.320  1.00  0.00            
ATOM     24  O6  ACD     1      31.790  16.490  26.820  1.00  0.00            
ATOM     25  C8  ACD     1      31.800  16.180  28.250  1.00  0.00            
ATOM     26  H12 ACD     1      32.800  15.830  28.530  1.00  0.00            
ATOM     27  C9  ACD     1      30.720  15.150  28.430  1.00  0.00            
ATOM     28  H13 ACD     1      30.480  14.840  29.460  1.00  0.00            
ATOM     29  H14 ACD     1      29.850  15.520  27.890  1.00  0.00            
ATOM     30  O7  ACD     1      31.110  13.960  27.770  1.00  0.00            
ATOM     31  H15 ACD     1      30.910  14.090  26.840  1.00  0.00            
ATOM     32  O8  ACD     1      33.910  17.320  26.810  1.00  0.00            
ATOM     33  C10 ACD     1      34.860  17.000  25.800  1.00  0.00            
ATOM     34  H16 ACD     1      34.640  17.480  24.840  1.00  0.00            
ATOM     35  C11 ACD     1      36.030  17.850  26.220  1.00  0.00            
ATOM     36  H17 ACD     1      36.220  17.700  27.290  1.00  0.00            
ATOM     37  O9  ACD     1      35.750  19.280  25.990  1.00  0.00            
ATOM     38  H18 ACD     1      35.060  19.540  26.600  1.00  0.00            
ATOM     39  C12 ACD     1      37.230  17.460  25.480  1.00  0.00            
ATOM     40  H19 ACD     1      37.220  17.740  24.420  1.00  0.00            
ATOM     41  O10 ACD     1      38.380  18.080  26.060  1.00  0.00            
ATOM     42  H20 ACD     1      38.220  19.020  26.190  1.00  0.00            
ATOM     43  C13 ACD     1      37.480  16.020  25.550  1.00  0.00            
ATOM     44  H21 ACD     1      38.380  15.740  25.010  1.00  0.00            
ATOM     45  O11 ACD     1      36.310  15.380  24.930  1.00  0.00            
ATOM     46  C14 ACD     1      35.150  15.530  25.720  1.00  0.00            
ATOM     47  H22 ACD     1      35.300  15.170  26.750  1.00  0.00            
ATOM     48  C15 ACD     1      34.090  14.690  25.070  1.00  0.00            
ATOM     49  H23 ACD     1      33.260  14.930  25.740  1.00  0.00            
ATOM     50  H24 ACD     1      33.840  15.180  24.120  1.00  0.00            
ATOM     51  O12 ACD     1      34.440  13.320  25.040  1.00  0.00            
ATOM     52  H25 ACD     1      35.290  13.260  24.590  1.00  0.00            
ATOM     53  O13 ACD     1      37.660  15.520  26.910  1.00  0.00            
ATOM     54  C16 ACD     1      38.880  14.830  27.160  1.00  0.00            
ATOM     55  H26 ACD     1      39.500  14.540  26.300  1.00  0.00            
ATOM     56  C17 ACD     1      39.800  15.570  28.090  1.00  0.00            
ATOM     57  H27 ACD     1      39.190  16.130  28.810  1.00  0.00            
ATOM     58  O14 ACD     1      40.570  16.610  27.310  1.00  0.00            
ATOM     59  H28 ACD     1      39.860  17.140  26.940  1.00  0.00            
ATOM     60  C18 ACD     1      40.720  14.650  28.810  1.00  0.00            
ATOM     61  H29 ACD     1      41.450  14.380  28.040  1.00  0.00            
ATOM     62  O15 ACD     1      41.220  15.380  29.910  1.00  0.00            
ATOM     63  H30 ACD     1      41.290  16.320  29.730  1.00  0.00            
ATOM     64  C19 ACD     1      40.060  13.390  29.330  1.00  0.00            
ATOM     65  H31 ACD     1      40.850  12.720  29.690  1.00  0.00            
ATOM     66  O16 ACD     1      39.390  12.700  28.240  1.00  0.00            
ATOM     67  C20 ACD     1      38.380  13.540  27.690  1.00  0.00            
ATOM     68  H32 ACD     1      37.660  13.640  28.510  1.00  0.00            
ATOM     69  C21 ACD     1      37.780  12.700  26.630  1.00  0.00            
ATOM     70  H33 ACD     1      36.960  13.290  26.190  1.00  0.00            
ATOM     71  H34 ACD     1      38.490  12.500  25.820  1.00  0.00            
ATOM     72  O17 ACD     1      37.190  11.450  27.040  1.00  0.00            
ATOM     73  H35 ACD     1      37.910  10.900  27.350  1.00  0.00            
ATOM     74  O18 ACD     1      39.140  13.660  30.400  1.00  0.00            
ATOM     75  C22 ACD     1      39.280  12.860  31.550  1.00  0.00            
ATOM     76  H36 ACD     1      39.990  12.030  31.460  1.00  0.00            
ATOM     77  C23 ACD     1      39.740  13.900  32.580  1.00  0.00            
ATOM     78  H37 ACD     1      39.120  14.760  32.290  1.00  0.00            
ATOM     79  O19 ACD     1      41.140  14.200  32.460  1.00  0.00            
ATOM     80  H38 ACD     1      41.220  14.650  31.610  1.00  0.00            
ATOM     81  C24 ACD     1      39.270  13.490  34.050  1.00  0.00            
ATOM     82  H39 ACD     1      39.980  12.690  34.300  1.00  0.00            
ATOM     83  O20 ACD     1      39.410  14.640  34.920  1.00  0.00            
ATOM     84  H40 ACD     1      40.310  14.970  34.840  1.00  0.00            
ATOM     85  C25 ACD     1      37.910  12.900  34.160  1.00  0.00            
ATOM     86  H41 ACD     1      37.730  12.460  35.150  1.00  0.00            
ATOM     87  O21 ACD     1      37.790  11.870  33.220  1.00  0.00            
ATOM     88  C26 ACD     1      37.900  12.280  31.900  1.00  0.00            
ATOM     89  H42 ACD     1      37.140  13.040  31.650  1.00  0.00            
ATOM     90  C27 ACD     1      37.770  11.120  30.950  1.00  0.00            
ATOM     91  H43 ACD     1      38.280  11.220  29.980  1.00  0.00            
ATOM     92  H44 ACD     1      38.140  10.170  31.370  1.00  0.00            
ATOM     93  O22 ACD     1      36.310  11.050  30.650  1.00  0.00            
ATOM     94  H45 ACD     1      36.120  10.410  29.960  1.00  0.00            
ATOM     95  O23 ACD     1      36.990  13.900  33.850  1.00  0.00            
ATOM     96  C28 ACD     1      36.040  14.230  34.880  1.00  0.00            
ATOM     97  H46 ACD     1      36.420  13.980  35.880  1.00  0.00            
ATOM     98  C29 ACD     1      34.660  13.550  34.620  1.00  0.00            
ATOM     99  H47 ACD     1      34.360  13.700  33.570  1.00  0.00            
ATOM    100  O24 ACD     1      33.640  14.220  35.360  1.00  0.00            
ATOM    101  C30 ACD     1      34.710  12.040  34.770  1.00  0.00            
ATOM    102  H48 ACD     1      33.710  11.630  34.570  1.00  0.00            
ATOM    103  H49 ACD     1      35.370  11.640  33.990  1.00  0.00            
ATOM    104  O25 ACD     1      35.020  11.700  36.140  1.00  0.00            
ATOM    105  H50 ACD     1      34.980  10.740  36.150  1.00  0.00            
ATOM    106  C31 ACD     1      35.970  15.750  34.870  1.00  0.00            
ATOM    107  H51 ACD     1      35.730  16.000  33.830  1.00  0.00            
ATOM    108  O26 ACD     1      37.120  16.430  35.400  1.00  0.00            
ATOM    109  H52 ACD     1      37.900  16.130  34.930  1.00  0.00            
ATOM    110  C32 ACD     1      34.770  16.230  35.720  1.00  0.00            
ATOM    111  H53 ACD     1      34.980  16.000  36.770  1.00  0.00            
ATOM    112  O27 ACD     1      34.700  17.680  35.580  1.00  0.00            
ATOM    113  H54 ACD     1      35.600  17.960  35.390  1.00  0.00            
ATOM    114  C33 ACD     1      33.510  15.580  35.190  1.00  0.00            
ATOM    115  H55 ACD     1      32.760  15.990  35.870  1.00  0.00            
ATOM    116  O28 ACD     1      33.170  15.960  33.860  1.00  0.00            
ATOM    117  C34 ACD     1      31.860  16.410  33.670  1.00  0.00            
ATOM    118  H56 ACD     1      31.180  16.440  34.530  1.00  0.00            
ATOM    119  C35 ACD     1      32.090  17.820  33.100  1.00  0.00            
ATOM    120  H57 ACD     1      32.910  17.680  32.390  1.00  0.00            
ATOM    121  O29 ACD     1      32.430  18.710  34.110  1.00  0.00            
ATOM    122  H58 ACD     1      33.200  18.350  34.550  1.00  0.00            
ATOM    123  C36 ACD     1      30.830  18.270  32.430  1.00  0.00            
ATOM    124  H59 ACD     1      29.950  18.270  33.090  1.00  0.00            
ATOM    125  O30 ACD     1      31.130  19.550  31.880  1.00  0.00            
ATOM    126  H60 ACD     1      31.410  19.350  30.980  1.00  0.00            
ATOM    127  O1  GM1     2      35.280  18.220  31.680  1.00  0.00            
ATOM    128  C1  GM1     2      36.610  18.000  31.080  1.00  0.00            
ATOM    129  C2  GM1     2      36.560  16.530  30.590  1.00  0.00            
ATOM    130  C3  GM1     2      35.210  15.960  30.130  1.00  0.00            
ATOM    131  C4  GM1     2      35.330  14.580  29.550  1.00  0.00            
ATOM    132  N1  GM1     2      34.160  13.720  29.190  1.00  0.00            
ATOM    133  C5  GM1     2      33.670  13.160  30.530  1.00  0.00            
ATOM    134  C6  GM1     2      32.510  12.130  30.370  1.00  0.00            
ATOM    135  C7  GM1     2      32.890  11.070  29.360  1.00  0.00            
ATOM    136  C8  GM1     2      33.560  11.470  28.020  1.00  0.00            
ATOM    137  C9  GM1     2      34.590  12.580  28.270  1.00  0.00            
ATOM    138  C10 GM1     2      37.770  18.240  32.110  1.00  0.00            
ATOM    139  C11 GM1     2      37.580  19.350  33.010  1.00  0.00            
ATOM    140  C12 GM1     2      38.730  19.840  33.710  1.00  0.00            
ATOM    141  C13 GM1     2      39.900  19.060  33.670  1.00  0.00            
ATOM    142  C14 GM1     2      40.040  17.930  32.850  1.00  0.00            
ATOM    143  C15 GM1     2      38.990  17.520  32.000  1.00  0.00            
ATOM    144  C16 GM1     2      36.860  19.040  29.970  1.00  0.00            
ATOM    145  C17 GM1     2      38.110  19.160  29.310  1.00  0.00            
ATOM    146  C18 GM1     2      38.380  20.170  28.360  1.00  0.00            
ATOM    147  C19 GM1     2      37.350  21.040  27.980  1.00  0.00            
ATOM    148  C20 GM1     2      36.080  20.890  28.570  1.00  0.00            
ATOM    149  C21 GM1     2      35.830  19.900  29.500  1.00  0.00            
ATOM    150  H1  GM1     2      35.250  19.150  31.970  1.00  0.00            
ATOM    151  H2  GM1     2      36.920  15.910  31.420  1.00  0.00            
ATOM    152  H3  GM1     2      37.340  16.410  29.820  1.00  0.00            
ATOM    153  H4  GM1     2      34.920  16.580  29.270  1.00  0.00            
ATOM    154  H5  GM1     2      34.430  15.950  30.900  1.00  0.00            
ATOM    155  H6  GM1     2      36.040  14.010  30.140  1.00  0.00            
ATOM    156  H7  GM1     2      35.770  14.730  28.560  1.00  0.00            
ATOM    157  H8  GM1     2      33.380  14.140  28.670  1.00  0.00            
ATOM    158  H9  GM1     2      33.330  13.990  31.160  1.00  0.00            
ATOM    159  H10 GM1     2      34.580  12.730  30.950  1.00  0.00            
ATOM    160  H11 GM1     2      31.600  12.610  30.000  1.00  0.00            
ATOM    161  H12 GM1     2      32.270  11.710  31.360  1.00  0.00            
ATOM    162  H13 GM1     2      31.890  10.650  29.170  1.00  0.00            
ATOM    163  H14 GM1     2      33.450  10.260  29.840  1.00  0.00            
ATOM    164  H15 GM1     2      32.830  11.850  27.300  1.00  0.00            
ATOM    165  H16 GM1     2      34.040  10.620  27.530  1.00  0.00            
ATOM    166  H17 GM1     2      35.460  12.110  28.750  1.00  0.00            
ATOM    167  H18 GM1     2      34.930  12.900  27.280  1.00  0.00            
ATOM    168  H19 GM1     2      36.720  20.010  33.000  1.00  0.00            
ATOM    169  H20 GM1     2      38.720  20.700  34.380  1.00  0.00            
ATOM    170  H21 GM1     2      40.800  19.260  34.240  1.00  0.00            
ATOM    171  H22 GM1     2      40.960  17.340  32.840  1.00  0.00            
ATOM    172  H23 GM1     2      39.180  16.760  31.250  1.00  0.00            
ATOM    173  H24 GM1     2      38.930  18.500  29.580  1.00  0.00            
ATOM    174  H25 GM1     2      39.390  20.240  27.960  1.00  0.00            
ATOM    175  H26 GM1     2      37.600  21.780  27.220  1.00  0.00            
ATOM    176  H27 GM1     2      35.230  21.480  28.250  1.00  0.00            
ATOM    177  H28 GM1     2      34.820  19.660  29.830  1.00  0.00            
TER
ENDMDL
MODEL        1
ATOM      1  H1  ACD     1      30.490  19.450  23.520  1.00  0.00            
ATOM      2  O1  ACD     1      30.250  18.580  23.200  1.00  0.00            
ATOM      3  C1  ACD     1      29.920  18.640  21.770  1.00  0.00            
ATOM      4  H2  ACD     1      30.060  17.600  21.450  1.00  0.00            
ATOM      5  H3  ACD     1      30.520  19.320  21.160  1.00  0.00            
ATOM      6  C2  ACD     1      28.460  18.850  21.560  1.00  0.00            
ATOM      7  H4  ACD     1      27.950  18.110  22.190  1.00  0.00            
ATOM      8  O2  ACD     1      28.040  20.160  22.010  1.00  0.00            
ATOM      9  C3  ACD     1      26.660  20.390  21.930  1.00  0.00            
ATOM     10  H5  ACD     1      26.530  21.350  22.440  1.00  0.00            
ATOM     11  O3  ACD     1      25.960  19.320  22.620  1.00  0.00            
ATOM     12  C4  ACD     1      25.440  19.690  23.910  1.00  0.00            
ATOM     13  H6  ACD     1      25.700  20.730  24.170  1.00  0.00            
ATOM     14  C5  ACD     1      23.960  19.700  23.730  1.00  0.00            
ATOM     15  H7  ACD     1      23.730  18.770  23.190  1.00  0.00            
ATOM     16  O4  ACD     1      23.540  20.890  23.000  1.00  0.00            
ATOM     17  H8  ACD     1      23.680  21.680  23.530  1.00  0.00            
ATOM     18  C6  ACD     1      23.260  19.650  25.050  1.00  0.00            
ATOM     19  H9  ACD     1      23.350  20.670  25.450  1.00  0.00            
ATOM     20  O5  ACD     1      21.880  19.380  24.910  1.00  0.00            
ATOM     21  H10 ACD     1      21.700  18.470  24.660  1.00  0.00            
ATOM     22  C7  ACD     1      23.850  18.570  26.000  1.00  0.00            
ATOM     23  H11 ACD     1      23.310  18.660  26.940  1.00  0.00            
ATOM     24  O6  ACD     1      25.190  18.830  26.200  1.00  0.00            
ATOM     25  C8  ACD     1      25.940  18.690  25.010  1.00  0.00            
ATOM     26  H12 ACD     1      25.950  17.660  24.630  1.00  0.00            
ATOM     27  C9  ACD     1      27.410  18.990  25.340  1.00  0.00            
ATOM     28  H13 ACD     1      28.020  19.310  24.490  1.00  0.00            
ATOM     29  H14 ACD     1      27.360  19.840  26.030  1.00  0.00            
ATOM     30  O7  ACD     1      27.980  17.880  26.080  1.00  0.00            
ATOM     31  H15 ACD     1      27.940  18.070  27.020  1.00  0.00            
ATOM     32  O8  ACD     1      23.560  17.290  25.470  1.00  0.00            
ATOM     33  C10 ACD     1      23.280  16.270  26.360  1.00  0.00            
ATOM     34  H16 ACD     1      23.190  16.680  27.370  1.00  0.00            
ATOM     35  C11 ACD     1      21.910  15.660  25.960  1.00  0.00            
ATOM     36  H17 ACD     1      21.880  15.660  24.860  1.00  0.00            
ATOM     37  O9  ACD     1      20.860  16.450  26.360  1.00  0.00            
ATOM     38  H18 ACD     1      20.040  15.990  26.160  1.00  0.00            
ATOM     39  C12 ACD     1      21.720  14.260  26.400  1.00  0.00            
ATOM     40  H19 ACD     1      21.520  14.310  27.480  1.00  0.00            
ATOM     41  O10 ACD     1      20.610  13.600  25.800  1.00  0.00            
ATOM     42  H20 ACD     1      20.930  13.360  24.920  1.00  0.00            
ATOM     43  C13 ACD     1      22.890  13.360  26.200  1.00  0.00            
ATOM     44  H21 ACD     1      22.690  12.440  26.750  1.00  0.00            
ATOM     45  O11 ACD     1      23.970  14.010  26.780  1.00  0.00            
ATOM     46  C14 ACD     1      24.400  15.290  26.300  1.00  0.00            
ATOM     47  H22 ACD     1      24.730  15.130  25.270  1.00  0.00            
ATOM     48  C15 ACD     1      25.540  15.690  27.250  1.00  0.00            
ATOM     49  H23 ACD     1      25.630  16.780  27.200  1.00  0.00            
ATOM     50  H24 ACD     1      25.170  15.540  28.270  1.00  0.00            
ATOM     51  O12 ACD     1      26.810  14.990  26.940  1.00  0.00            
ATOM     52  H25 ACD     1      27.260  14.780  27.760  1.00  0.00            
ATOM     53  O13 ACD     1      23.050  13.190  24.820  1.00  0.00            
ATOM     54  C16 ACD     1      23.020  11.790  24.490  1.00  0.00            
ATOM     55  H26 ACD     1      22.490  11.140  25.200  1.00  0.00            
ATOM     56  C17 ACD     1      22.300  11.770  23.100  1.00  0.00            
ATOM     57  H27 ACD     1      22.820  12.570  22.560  1.00  0.00            
ATOM     58  O14 ACD     1      20.900  12.050  23.250  1.00  0.00            
ATOM     59  H28 ACD     1      20.640  12.340  22.370  1.00  0.00            
ATOM     60  C18 ACD     1      22.500  10.490  22.210  1.00  0.00            
ATOM     61  H29 ACD     1      22.050   9.640  22.750  1.00  0.00            
ATOM     62  O15 ACD     1      22.000  10.610  20.880  1.00  0.00            
ATOM     63  H30 ACD     1      22.730  10.910  20.330  1.00  0.00            
ATOM     64  C19 ACD     1      23.960  10.140  22.160  1.00  0.00            
ATOM     65  H31 ACD     1      23.970   9.160  21.670  1.00  0.00            
ATOM     66  O16 ACD     1      24.420   9.980  23.490  1.00  0.00            
ATOM     67  C20 ACD     1      24.410  11.220  24.220  1.00  0.00            
ATOM     68  H32 ACD     1      25.000  11.940  23.650  1.00  0.00            
ATOM     69  C21 ACD     1      25.190  10.920  25.480  1.00  0.00            
ATOM     70  H33 ACD     1      25.070  11.770  26.160  1.00  0.00            
ATOM     71  H34 ACD     1      24.850   9.990  25.960  1.00  0.00            
ATOM     72  O17 ACD     1      26.590  10.870  25.260  1.00  0.00            
ATOM     73  H35 ACD     1      26.860   9.960  25.430  1.00  0.00            
ATOM     74  O18 ACD     1      24.660  11.150  21.450  1.00  0.00            
ATOM     75  C22 ACD     1      25.500  10.810  20.430  1.00  0.00            
ATOM     76  H36 ACD     1      25.500   9.750  20.150  1.00  0.00            
ATOM     77  C23 ACD     1      25.030  11.610  19.260  1.00  0.00            
ATOM     78  H37 ACD     1      25.090  12.640  19.640  1.00  0.00            
ATOM     79  O19 ACD     1      23.630  11.360  18.930  1.00  0.00            
ATOM     80  H38 ACD     1      23.480  11.440  17.980  1.00  0.00            
ATOM     81  C24 ACD     1      26.010  11.650  18.060  1.00  0.00            
ATOM     82  H39 ACD     1      26.150  10.640  17.650  1.00  0.00            
ATOM     83  O20 ACD     1      25.570  12.540  17.020  1.00  0.00            
ATOM     84  H40 ACD     1      26.090  13.340  17.110  1.00  0.00            
ATOM     85  C25 ACD     1      27.380  12.060  18.580  1.00  0.00            
ATOM     86  H41 ACD     1      28.150  12.030  17.800  1.00  0.00            
ATOM     87  O21 ACD     1      27.750  11.170  19.610  1.00  0.00            
ATOM     88  C26 ACD     1      26.900  11.250  20.750  1.00  0.00            
ATOM     89  H42 ACD     1      26.930  12.270  21.130  1.00  0.00            
ATOM     90  C27 ACD     1      27.500  10.420  21.860  1.00  0.00            
ATOM     91  H43 ACD     1      26.770  10.230  22.660  1.00  0.00            
ATOM     92  H44 ACD     1      27.880   9.500  21.390  1.00  0.00            
ATOM     93  O22 ACD     1      28.550  11.050  22.500  1.00  0.00            
ATOM     94  H45 ACD     1      28.250  11.130  23.410  1.00  0.00            
ATOM     95  O23 ACD     1      27.350  13.460  19.110  1.00  0.00            
ATOM     96  C28 ACD     1      28.350  14.310  18.560  1.00  0.00            
ATOM     97  H46 ACD     1      28.990  13.650  17.970  1.00  0.00            
ATOM     98  C29 ACD     1      29.260  14.840  19.710  1.00  0.00            
ATOM     99  H47 ACD     1      28.590  15.160  20.530  1.00  0.00            
ATOM    100  O24 ACD     1      29.990  15.940  19.270  1.00  0.00            
ATOM    101  C30 ACD     1      30.230  13.850  20.260  1.00  0.00            
ATOM    102  H48 ACD     1      29.800  12.860  20.410  1.00  0.00            
ATOM    103  H49 ACD     1      31.140  13.770  19.650  1.00  0.00            
ATOM    104  O25 ACD     1      30.670  14.350  21.510  1.00  0.00            
ATOM    105  H50 ACD     1      31.240  13.620  21.770  1.00  0.00            
ATOM    106  C31 ACD     1      27.760  15.370  17.640  1.00  0.00            
ATOM    107  H51 ACD     1      26.880  15.710  18.200  1.00  0.00            
ATOM    108  O26 ACD     1      27.440  14.740  16.410  1.00  0.00            
ATOM    109  H52 ACD     1      27.500  15.380  15.700  1.00  0.00            
ATOM    110  C32 ACD     1      28.700  16.580  17.450  1.00  0.00            
ATOM    111  H53 ACD     1      29.580  16.410  16.810  1.00  0.00            
ATOM    112  O27 ACD     1      27.950  17.680  16.880  1.00  0.00            
ATOM    113  H54 ACD     1      27.850  17.520  15.930  1.00  0.00            
ATOM    114  C33 ACD     1      29.230  16.970  18.790  1.00  0.00            
ATOM    115  H55 ACD     1      29.830  17.850  18.510  1.00  0.00            
ATOM    116  O28 ACD     1      28.250  17.360  19.760  1.00  0.00            
ATOM    117  C34 ACD     1      28.140  18.730  20.120  1.00  0.00            
ATOM    118  H56 ACD     1      28.780  19.350  19.480  1.00  0.00            
ATOM    119  C35 ACD     1      26.700  19.080  19.750  1.00  0.00            
ATOM    120  H57 ACD     1      26.050  18.310  20.180  1.00  0.00            
ATOM    121  O29 ACD     1      26.600  19.230  18.350  1.00  0.00            
ATOM    122  H58 ACD     1      27.010  18.490  17.900  1.00  0.00            
ATOM    123  C36 ACD     1      26.260  20.350  20.460  1.00  0.00            
ATOM    124  H59 ACD     1      26.810  21.160  19.970  1.00  0.00            
ATOM    125  O30 ACD     1      24.850  20.520  20.410  1.00  0.00            
ATOM    126  H60 ACD     1      24.420  20.470  21.270  1.00  0.00            
ATOM    127  O1  GM1     2      23.230  14.100  20.670  1.00  0.00            
ATOM    128  C1  GM1     2      23.530  15.470  20.320  1.00  0.00            
ATOM    129  C2  GM1     2      25.080  15.630  20.810  1.00  0.00            
ATOM    130  C3  GM1     2      25.460  15.110  22.230  1.00  0.00            
ATOM    131  C4  GM1     2      26.910  15.580  22.610  1.00  0.00            
ATOM    132  N1  GM1     2      27.630  15.130  23.870  1.00  0.00            
ATOM    133  C5  GM1     2      28.930  15.850  23.880  1.00  0.00            
ATOM    134  C6  GM1     2      29.720  15.480  25.140  1.00  0.00            
ATOM    135  C7  GM1     2      30.120  14.010  25.110  1.00  0.00            
ATOM    136  C8  GM1     2      28.810  13.140  24.890  1.00  0.00            
ATOM    137  C9  GM1     2      27.920  13.610  23.730  1.00  0.00            
ATOM    138  C10 GM1     2      22.550  16.450  20.980  1.00  0.00            
ATOM    139  C11 GM1     2      21.590  16.110  22.000  1.00  0.00            
ATOM    140  C12 GM1     2      20.840  17.060  22.610  1.00  0.00            
ATOM    141  C13 GM1     2      20.920  18.390  22.200  1.00  0.00            
ATOM    142  C14 GM1     2      21.850  18.760  21.190  1.00  0.00            
ATOM    143  C15 GM1     2      22.710  17.800  20.650  1.00  0.00            
ATOM    144  C16 GM1     2      23.550  15.640  18.780  1.00  0.00            
ATOM    145  C17 GM1     2      22.680  14.880  18.000  1.00  0.00            
ATOM    146  C18 GM1     2      22.640  15.090  16.610  1.00  0.00            
ATOM    147  C19 GM1     2      23.490  15.980  15.980  1.00  0.00            
ATOM    148  C20 GM1     2      24.380  16.700  16.780  1.00  0.00            
ATOM    149  C21 GM1     2      24.430  16.570  18.170  1.00  0.00            
ATOM    150  H1  GM1     2      22.390  13.870  20.230  1.00  0.00            
ATOM    151  H2  GM1     2      25.310  16.700  20.940  1.00  0.00            
ATOM    152  H3  GM1     2      25.730  15.110  20.100  1.00  0.00            
ATOM    153  H4  GM1     2      25.340  14.020  22.250  1.00  0.00            
ATOM    154  H5  GM1     2      24.810  15.540  22.990  1.00  0.00            
ATOM    155  H6  GM1     2      26.840  16.670  22.710  1.00  0.00            
ATOM    156  H7  GM1     2      27.600  15.220  21.850  1.00  0.00            
ATOM    157  H8  GM1     2      27.240  15.340  24.800  1.00  0.00            
ATOM    158  H9  GM1     2      28.730  16.920  23.950  1.00  0.00            
ATOM    159  H10 GM1     2      29.520  15.590  23.000  1.00  0.00            
ATOM    160  H11 GM1     2      29.170  15.640  26.070  1.00  0.00            
ATOM    161  H12 GM1     2      30.580  16.140  25.290  1.00  0.00            
ATOM    162  H13 GM1     2      30.650  13.730  26.020  1.00  0.00            
ATOM    163  H14 GM1     2      30.730  13.780  24.230  1.00  0.00            
ATOM    164  H15 GM1     2      28.200  13.230  25.800  1.00  0.00            
ATOM    165  H16 GM1     2      29.050  12.070  24.860  1.00  0.00            
ATOM    166  H17 GM1     2      28.300  13.460  22.730  1.00  0.00            
ATOM    167  H18 GM1     2      26.980  13.050  23.790  1.00  0.00            
ATOM    168  H19 GM1     2      21.490  15.080  22.320  1.00  0.00            
ATOM    169  H20 GM1     2      20.180  16.860  23.450  1.00  0.00            
ATOM    170  H21 GM1     2      20.320  19.180  22.650  1.00  0.00            
ATOM    171  H22 GM1     2      21.910  19.810  20.910  1.00  0.00            
ATOM    172  H23 GM1     2      23.460  18.140  19.950  1.00  0.00            
ATOM    173  H24 GM1     2      22.020  14.160  18.470  1.00  0.00            
ATOM    174  H25 GM1     2      21.830  14.680  16.020  1.00  0.00            
ATOM    175  H26 GM1     2      23.390  16.070  14.900  1.00  0.00            
ATOM    176  H27 GM1     2      25.040  17.420  16.310  1.00  0.00            
ATOM    177  H28 GM1     2      25.110  17.220  18.700  1.00  0.00            
TER
ENDMDL
MODEL        1
ATOM      1  H1  ACD     1      30.150  16.740  31.400  1.00  0.00            
ATOM      2  O1  ACD     1      30.110  17.580  31.860  1.00  0.00            
ATOM      3  C1  ACD     1      29.920  18.650  30.890  1.00  0.00            
ATOM      4  H2  ACD     1      29.640  19.570  31.410  1.00  0.00            
ATOM      5  H3  ACD     1      29.160  18.480  30.130  1.00  0.00            
ATOM      6  C2  ACD     1      31.180  18.810  30.110  1.00  0.00            
ATOM      7  H4  ACD     1      32.100  18.840  30.710  1.00  0.00            
ATOM      8  O2  ACD     1      31.320  17.510  29.270  1.00  0.00            
ATOM      9  C3  ACD     1      32.310  17.520  28.300  1.00  0.00            
ATOM     10  H5  ACD     1      32.170  16.610  27.710  1.00  0.00            
ATOM     11  O3  ACD     1      33.520  17.530  28.920  1.00  0.00            
ATOM     12  C4  ACD     1      34.380  16.310  28.950  1.00  0.00            
ATOM     13  H6  ACD     1      33.730  15.430  28.870  1.00  0.00            
ATOM     14  C5  ACD     1      35.480  16.380  27.860  1.00  0.00            
ATOM     15  H7  ACD     1      35.890  17.390  27.980  1.00  0.00            
ATOM     16  O4  ACD     1      34.830  16.310  26.560  1.00  0.00            
ATOM     17  H8  ACD     1      34.160  17.000  26.510  1.00  0.00            
ATOM     18  C6  ACD     1      36.460  15.280  28.110  1.00  0.00            
ATOM     19  H9  ACD     1      36.070  14.260  28.030  1.00  0.00            
ATOM     20  O5  ACD     1      37.700  15.430  27.390  1.00  0.00            
ATOM     21  H10 ACD     1      38.110  16.190  27.820  1.00  0.00            
ATOM     22  C7  ACD     1      37.090  15.410  29.500  1.00  0.00            
ATOM     23  H11 ACD     1      37.700  14.510  29.680  1.00  0.00            
ATOM     24  O6  ACD     1      36.000  15.310  30.390  1.00  0.00            
ATOM     25  C8  ACD     1      34.970  16.340  30.310  1.00  0.00            
ATOM     26  H12 ACD     1      35.450  17.320  30.430  1.00  0.00            
ATOM     27  C9  ACD     1      33.920  16.040  31.410  1.00  0.00            
ATOM     28  H13 ACD     1      32.950  16.360  31.030  1.00  0.00            
ATOM     29  H14 ACD     1      33.950  14.950  31.490  1.00  0.00            
ATOM     30  O7  ACD     1      34.310  16.820  32.550  1.00  0.00            
ATOM     31  H15 ACD     1      33.980  16.270  33.270  1.00  0.00            
ATOM     32  O8  ACD     1      37.770  16.630  29.650  1.00  0.00            
ATOM     33  C10 ACD     1      38.880  16.630  30.480  1.00  0.00            
ATOM     34  H16 ACD     1      39.300  15.640  30.680  1.00  0.00            
ATOM     35  C11 ACD     1      39.960  17.340  29.690  1.00  0.00            
ATOM     36  H17 ACD     1      39.450  18.240  29.330  1.00  0.00            
ATOM     37  O9  ACD     1      40.530  16.450  28.720  1.00  0.00            
ATOM     38  H18 ACD     1      41.130  17.020  28.230  1.00  0.00            
ATOM     39  C12 ACD     1      41.030  18.060  30.530  1.00  0.00            
ATOM     40  H19 ACD     1      41.780  17.360  30.910  1.00  0.00            
ATOM     41  O10 ACD     1      41.650  19.100  29.790  1.00  0.00            
ATOM     42  H20 ACD     1      41.110  19.890  29.750  1.00  0.00            
ATOM     43  C13 ACD     1      40.440  18.820  31.680  1.00  0.00            
ATOM     44  H21 ACD     1      41.240  19.140  32.360  1.00  0.00            
ATOM     45  O11 ACD     1      39.670  18.030  32.460  1.00  0.00            
ATOM     46  C14 ACD     1      38.540  17.390  31.780  1.00  0.00            
ATOM     47  H22 ACD     1      37.710  18.080  31.630  1.00  0.00            
ATOM     48  C15 ACD     1      37.990  16.350  32.830  1.00  0.00            
ATOM     49  H23 ACD     1      37.590  17.000  33.620  1.00  0.00            
ATOM     50  H24 ACD     1      37.140  15.840  32.350  1.00  0.00            
ATOM     51  O12 ACD     1      38.880  15.320  33.200  1.00  0.00            
ATOM     52  H25 ACD     1      39.440  15.700  33.870  1.00  0.00            
ATOM     53  O13 ACD     1      39.680  19.960  31.230  1.00  0.00            
ATOM     54  C16 ACD     1      40.050  21.260  31.780  1.00  0.00            
ATOM     55  H26 ACD     1      41.050  21.270  32.240  1.00  0.00            
ATOM     56  C17 ACD     1      40.290  22.190  30.640  1.00  0.00            
ATOM     57  H27 ACD     1      39.390  22.120  30.010  1.00  0.00            
ATOM     58  O14 ACD     1      41.440  21.880  29.900  1.00  0.00            
ATOM     59  H28 ACD     1      41.570  22.550  29.220  1.00  0.00            
ATOM     60  C18 ACD     1      40.280  23.700  31.170  1.00  0.00            
ATOM     61  H29 ACD     1      41.140  23.870  31.830  1.00  0.00            
ATOM     62  O15 ACD     1      40.210  24.560  30.040  1.00  0.00            
ATOM     63  H30 ACD     1      40.050  25.410  30.470  1.00  0.00            
ATOM     64  C19 ACD     1      39.160  24.070  32.110  1.00  0.00            
ATOM     65  H31 ACD     1      39.280  25.060  32.550  1.00  0.00            
ATOM     66  O16 ACD     1      39.220  23.140  33.150  1.00  0.00            
ATOM     67  C20 ACD     1      38.970  21.790  32.770  1.00  0.00            
ATOM     68  H32 ACD     1      37.990  21.730  32.280  1.00  0.00            
ATOM     69  C21 ACD     1      38.960  20.900  33.990  1.00  0.00            
ATOM     70  H33 ACD     1      38.550  19.950  33.610  1.00  0.00            
ATOM     71  H34 ACD     1      40.010  20.720  34.230  1.00  0.00            
ATOM     72  O17 ACD     1      38.230  21.410  35.050  1.00  0.00            
ATOM     73  H35 ACD     1      38.710  22.230  35.200  1.00  0.00            
ATOM     74  O18 ACD     1      37.880  23.990  31.470  1.00  0.00            
ATOM     75  C22 ACD     1      36.870  24.990  31.700  1.00  0.00            
ATOM     76  H36 ACD     1      37.210  25.760  32.410  1.00  0.00            
ATOM     77  C23 ACD     1      36.530  25.620  30.360  1.00  0.00            
ATOM     78  H37 ACD     1      36.320  24.780  29.680  1.00  0.00            
ATOM     79  O19 ACD     1      37.690  26.310  30.000  1.00  0.00            
ATOM     80  H38 ACD     1      37.470  26.890  29.270  1.00  0.00            
ATOM     81  C24 ACD     1      35.280  26.470  30.450  1.00  0.00            
ATOM     82  H39 ACD     1      35.460  27.330  31.110  1.00  0.00            
ATOM     83  O20 ACD     1      34.790  26.740  29.080  1.00  0.00            
ATOM     84  H40 ACD     1      34.380  25.970  28.680  1.00  0.00            
ATOM     85  C25 ACD     1      34.190  25.720  31.170  1.00  0.00            
ATOM     86  H41 ACD     1      33.390  26.420  31.430  1.00  0.00            
ATOM     87  O21 ACD     1      34.650  25.230  32.360  1.00  0.00            
ATOM     88  C26 ACD     1      35.710  24.320  32.290  1.00  0.00            
ATOM     89  H42 ACD     1      35.550  23.460  31.630  1.00  0.00            
ATOM     90  C27 ACD     1      36.040  23.890  33.660  1.00  0.00            
ATOM     91  H43 ACD     1      37.080  23.540  33.710  1.00  0.00            
ATOM     92  H44 ACD     1      36.050  24.840  34.200  1.00  0.00            
ATOM     93  O22 ACD     1      35.100  22.980  34.130  1.00  0.00            
ATOM     94  H45 ACD     1      34.400  23.390  34.670  1.00  0.00            
ATOM     95  O23 ACD     1      33.670  24.730  30.280  1.00  0.00            
ATOM     96  C28 ACD     1      32.280  24.450  30.460  1.00  0.00            
ATOM     97  H46 ACD     1      31.730  25.400  30.480  1.00  0.00            
ATOM     98  C29 ACD     1      31.850  23.590  31.760  1.00  0.00            
ATOM     99  H47 ACD     1      32.620  22.920  32.150  1.00  0.00            
ATOM    100  O24 ACD     1      30.680  22.790  31.520  1.00  0.00            
ATOM    101  C30 ACD     1      31.490  24.480  32.950  1.00  0.00            
ATOM    102  H48 ACD     1      32.390  25.000  33.280  1.00  0.00            
ATOM    103  H49 ACD     1      30.690  25.200  32.740  1.00  0.00            
ATOM    104  O25 ACD     1      31.140  23.590  34.050  1.00  0.00            
ATOM    105  H50 ACD     1      30.430  23.040  33.710  1.00  0.00            
ATOM    106  C31 ACD     1      31.800  23.890  29.050  1.00  0.00            
ATOM    107  H51 ACD     1      32.540  23.080  29.020  1.00  0.00            
ATOM    108  O26 ACD     1      31.850  24.850  28.000  1.00  0.00            
ATOM    109  H52 ACD     1      31.220  24.550  27.340  1.00  0.00            
ATOM    110  C32 ACD     1      30.490  23.170  29.090  1.00  0.00            
ATOM    111  H53 ACD     1      29.780  23.990  29.290  1.00  0.00            
ATOM    112  O27 ACD     1      30.160  22.650  27.790  1.00  0.00            
ATOM    113  H54 ACD     1      30.660  21.870  27.530  1.00  0.00            
ATOM    114  C33 ACD     1      30.500  22.130  30.230  1.00  0.00            
ATOM    115  H55 ACD     1      29.520  21.650  30.320  1.00  0.00            
ATOM    116  O28 ACD     1      31.490  21.160  30.050  1.00  0.00            
ATOM    117  C34 ACD     1      31.210  20.050  29.180  1.00  0.00            
ATOM    118  H56 ACD     1      30.210  20.070  28.720  1.00  0.00            
ATOM    119  C35 ACD     1      32.220  19.960  28.080  1.00  0.00            
ATOM    120  H57 ACD     1      33.250  19.980  28.460  1.00  0.00            
ATOM    121  O29 ACD     1      32.040  21.030  27.100  1.00  0.00            
ATOM    122  H58 ACD     1      32.700  20.890  26.410  1.00  0.00            
ATOM    123  C36 ACD     1      32.100  18.650  27.340  1.00  0.00            
ATOM    124  H59 ACD     1      31.110  18.650  26.880  1.00  0.00            
ATOM    125  O30 ACD     1      32.960  18.550  26.290  1.00  0.00            
ATOM    126  H60 ACD     1      32.550  18.710  25.430  1.00  0.00            
ATOM    127  O1  GM1     2      35.090  21.360  27.210  1.00  0.00            
ATOM    128  C1  GM1     2      36.510  21.520  27.580  1.00  0.00            
ATOM    129  C2  GM1     2      36.500  21.470  29.170  1.00  0.00            
ATOM    130  C3  GM1     2      35.700  20.350  29.910  1.00  0.00            
ATOM    131  C4  GM1     2      35.980  20.380  31.480  1.00  0.00            
ATOM    132  N1  GM1     2      34.950  19.800  32.480  1.00  0.00            
ATOM    133  C5  GM1     2      33.700  20.650  32.440  1.00  0.00            
ATOM    134  C6  GM1     2      32.590  20.270  33.460  1.00  0.00            
ATOM    135  C7  GM1     2      33.160  20.350  34.890  1.00  0.00            
ATOM    136  C8  GM1     2      34.430  19.550  34.990  1.00  0.00            
ATOM    137  C9  GM1     2      35.460  19.950  33.910  1.00  0.00            
ATOM    138  C10 GM1     2      37.050  22.760  26.840  1.00  0.00            
ATOM    139  C11 GM1     2      36.990  22.810  25.420  1.00  0.00            
ATOM    140  C12 GM1     2      37.440  23.940  24.710  1.00  0.00            
ATOM    141  C13 GM1     2      38.010  25.000  25.470  1.00  0.00            
ATOM    142  C14 GM1     2      38.230  24.910  26.830  1.00  0.00            
ATOM    143  C15 GM1     2      37.770  23.760  27.530  1.00  0.00            
ATOM    144  C16 GM1     2      37.360  20.410  27.050  1.00  0.00            
ATOM    145  C17 GM1     2      38.720  20.440  27.340  1.00  0.00            
ATOM    146  C18 GM1     2      39.630  19.380  26.950  1.00  0.00            
ATOM    147  C19 GM1     2      39.110  18.290  26.230  1.00  0.00            
ATOM    148  C20 GM1     2      37.770  18.250  25.860  1.00  0.00            
ATOM    149  C21 GM1     2      36.870  19.320  26.280  1.00  0.00            
ATOM    150  H1  GM1     2      35.020  21.050  26.290  1.00  0.00            
ATOM    151  H2  GM1     2      36.060  22.440  29.420  1.00  0.00            
ATOM    152  H3  GM1     2      37.530  21.590  29.540  1.00  0.00            
ATOM    153  H4  GM1     2      35.970  19.370  29.480  1.00  0.00            
ATOM    154  H5  GM1     2      34.620  20.500  29.770  1.00  0.00            
ATOM    155  H6  GM1     2      35.940  21.450  31.740  1.00  0.00            
ATOM    156  H7  GM1     2      36.960  19.980  31.740  1.00  0.00            
ATOM    157  H8  GM1     2      34.710  18.800  32.400  1.00  0.00            
ATOM    158  H9  GM1     2      33.360  20.660  31.400  1.00  0.00            
ATOM    159  H10 GM1     2      33.990  21.690  32.600  1.00  0.00            
ATOM    160  H11 GM1     2      32.030  19.330  33.390  1.00  0.00            
ATOM    161  H12 GM1     2      31.820  21.060  33.500  1.00  0.00            
ATOM    162  H13 GM1     2      32.480  19.860  35.600  1.00  0.00            
ATOM    163  H14 GM1     2      33.310  21.360  35.290  1.00  0.00            
ATOM    164  H15 GM1     2      34.180  18.500  34.820  1.00  0.00            
ATOM    165  H16 GM1     2      34.880  19.500  35.990  1.00  0.00            
ATOM    166  H17 GM1     2      35.840  20.960  34.010  1.00  0.00            
ATOM    167  H18 GM1     2      36.330  19.320  34.090  1.00  0.00            
ATOM    168  H19 GM1     2      36.510  22.040  24.830  1.00  0.00            
ATOM    169  H20 GM1     2      37.480  24.030  23.620  1.00  0.00            
ATOM    170  H21 GM1     2      38.440  25.850  24.950  1.00  0.00            
ATOM    171  H22 GM1     2      38.780  25.660  27.400  1.00  0.00            
ATOM    172  H23 GM1     2      38.060  23.590  28.570  1.00  0.00            
ATOM    173  H24 GM1     2      39.170  21.200  27.970  1.00  0.00            
ATOM    174  H25 GM1     2      40.660  19.300  27.290  1.00  0.00            
ATOM    175  H26 GM1     2      39.750  17.440  25.990  1.00  0.00            
ATOM    176  H27 GM1     2      37.410  17.360  25.360  1.00  0.00            
ATOM    177  H28 GM1     2      35.810  19.280  26.080  1.00  0.00            
TER
ENDMDL
MODEL        1
ATOM      1  H1  ACD     1      29.440  17.150  30.050  1.00  0.00            
ATOM      2  O1  ACD     1      29.430  18.110  30.090  1.00  0.00            
ATOM      3  C1  ACD     1      29.370  18.780  28.850  1.00  0.00            
ATOM      4  H2  ACD     1      29.170  19.830  29.100  1.00  0.00            
ATOM      5  H3  ACD     1      28.500  18.360  28.320  1.00  0.00            
ATOM      6  C2  ACD     1      30.570  18.630  27.910  1.00  0.00            
ATOM      7  H4  ACD     1      31.450  18.660  28.560  1.00  0.00            
ATOM      8  O2  ACD     1      30.540  17.300  27.420  1.00  0.00            
ATOM      9  C3  ACD     1      31.560  17.030  26.480  1.00  0.00            
ATOM     10  H5  ACD     1      31.500  15.980  26.180  1.00  0.00            
ATOM     11  O3  ACD     1      32.860  17.260  27.060  1.00  0.00            
ATOM     12  C4  ACD     1      33.710  16.130  27.450  1.00  0.00            
ATOM     13  H6  ACD     1      33.130  15.210  27.580  1.00  0.00            
ATOM     14  C5  ACD     1      34.770  15.990  26.400  1.00  0.00            
ATOM     15  H7  ACD     1      35.200  16.990  26.260  1.00  0.00            
ATOM     16  O4  ACD     1      34.220  15.630  25.110  1.00  0.00            
ATOM     17  H8  ACD     1      33.680  16.330  24.730  1.00  0.00            
ATOM     18  C6  ACD     1      35.910  15.070  26.880  1.00  0.00            
ATOM     19  H9  ACD     1      35.680  14.000  26.880  1.00  0.00            
ATOM     20  O5  ACD     1      37.120  15.400  26.110  1.00  0.00            
ATOM     21  H10 ACD     1      37.450  16.120  26.650  1.00  0.00            
ATOM     22  C7  ACD     1      36.380  15.320  28.330  1.00  0.00            
ATOM     23  H11 ACD     1      37.120  14.600  28.700  1.00  0.00            
ATOM     24  O6  ACD     1      35.210  15.360  29.130  1.00  0.00            
ATOM     25  C8  ACD     1      34.260  16.380  28.810  1.00  0.00            
ATOM     26  H12 ACD     1      34.720  17.370  28.870  1.00  0.00            
ATOM     27  C9  ACD     1      33.090  16.260  29.830  1.00  0.00            
ATOM     28  H13 ACD     1      32.150  16.690  29.440  1.00  0.00            
ATOM     29  H14 ACD     1      32.910  15.220  30.110  1.00  0.00            
ATOM     30  O7  ACD     1      33.400  16.930  31.030  1.00  0.00            
ATOM     31  H15 ACD     1      32.690  16.720  31.640  1.00  0.00            
ATOM     32  O8  ACD     1      36.970  16.520  28.570  1.00  0.00            
ATOM     33  C10 ACD     1      38.210  16.650  29.300  1.00  0.00            
ATOM     34  H16 ACD     1      38.740  15.700  29.450  1.00  0.00            
ATOM     35  C11 ACD     1      39.000  17.610  28.440  1.00  0.00            
ATOM     36  H17 ACD     1      38.310  18.460  28.360  1.00  0.00            
ATOM     37  O9  ACD     1      39.440  17.060  27.220  1.00  0.00            
ATOM     38  H18 ACD     1      39.990  17.690  26.740  1.00  0.00            
ATOM     39  C12 ACD     1      40.220  18.140  29.230  1.00  0.00            
ATOM     40  H19 ACD     1      40.840  17.270  29.460  1.00  0.00            
ATOM     41  O10 ACD     1      40.880  19.180  28.510  1.00  0.00            
ATOM     42  H20 ACD     1      40.390  20.000  28.670  1.00  0.00            
ATOM     43  C13 ACD     1      39.800  18.750  30.510  1.00  0.00            
ATOM     44  H21 ACD     1      40.630  19.140  31.100  1.00  0.00            
ATOM     45  O11 ACD     1      39.100  17.800  31.300  1.00  0.00            
ATOM     46  C14 ACD     1      37.890  17.300  30.670  1.00  0.00            
ATOM     47  H22 ACD     1      37.230  18.170  30.540  1.00  0.00            
ATOM     48  C15 ACD     1      37.270  16.390  31.620  1.00  0.00            
ATOM     49  H23 ACD     1      36.780  16.910  32.450  1.00  0.00            
ATOM     50  H24 ACD     1      36.350  16.050  31.130  1.00  0.00            
ATOM     51  O12 ACD     1      38.060  15.220  31.900  1.00  0.00            
ATOM     52  H25 ACD     1      37.470  14.520  32.190  1.00  0.00            
ATOM     53  O13 ACD     1      38.960  19.890  30.280  1.00  0.00            
ATOM     54  C16 ACD     1      39.270  21.150  30.930  1.00  0.00            
ATOM     55  H26 ACD     1      40.280  21.340  31.320  1.00  0.00            
ATOM     56  C17 ACD     1      39.100  22.160  29.780  1.00  0.00            
ATOM     57  H27 ACD     1      38.180  21.890  29.260  1.00  0.00            
ATOM     58  O14 ACD     1      40.110  22.100  28.770  1.00  0.00            
ATOM     59  H28 ACD     1      39.900  22.760  28.100  1.00  0.00            
ATOM     60  C18 ACD     1      38.980  23.640  30.260  1.00  0.00            
ATOM     61  H29 ACD     1      39.950  23.920  30.690  1.00  0.00            
ATOM     62  O15 ACD     1      38.600  24.470  29.160  1.00  0.00            
ATOM     63  H30 ACD     1      37.690  24.750  29.300  1.00  0.00            
ATOM     64  C19 ACD     1      37.880  23.740  31.260  1.00  0.00            
ATOM     65  H31 ACD     1      38.060  24.700  31.750  1.00  0.00            
ATOM     66  O16 ACD     1      38.100  22.790  32.270  1.00  0.00            
ATOM     67  C20 ACD     1      38.150  21.440  31.960  1.00  0.00            
ATOM     68  H32 ACD     1      37.210  21.180  31.450  1.00  0.00            
ATOM     69  C21 ACD     1      38.300  20.670  33.220  1.00  0.00            
ATOM     70  H33 ACD     1      38.550  19.620  33.020  1.00  0.00            
ATOM     71  H34 ACD     1      39.180  21.050  33.750  1.00  0.00            
ATOM     72  O17 ACD     1      37.220  20.750  34.080  1.00  0.00            
ATOM     73  H35 ACD     1      37.370  21.550  34.600  1.00  0.00            
ATOM     74  O18 ACD     1      36.600  23.720  30.730  1.00  0.00            
ATOM     75  C22 ACD     1      35.630  24.670  31.090  1.00  0.00            
ATOM     76  H36 ACD     1      36.000  25.450  31.770  1.00  0.00            
ATOM     77  C23 ACD     1      35.200  25.350  29.700  1.00  0.00            
ATOM     78  H37 ACD     1      34.940  24.560  28.990  1.00  0.00            
ATOM     79  O19 ACD     1      36.170  26.190  29.160  1.00  0.00            
ATOM     80  H38 ACD     1      35.820  26.630  28.370  1.00  0.00            
ATOM     81  C24 ACD     1      33.910  26.090  30.040  1.00  0.00            
ATOM     82  H39 ACD     1      34.130  26.870  30.780  1.00  0.00            
ATOM     83  O20 ACD     1      33.470  26.760  28.890  1.00  0.00            
ATOM     84  H40 ACD     1      33.360  26.060  28.230  1.00  0.00            
ATOM     85  C25 ACD     1      32.850  25.160  30.610  1.00  0.00            
ATOM     86  H41 ACD     1      31.910  25.610  30.940  1.00  0.00            
ATOM     87  O21 ACD     1      33.400  24.760  31.860  1.00  0.00            
ATOM     88  C26 ACD     1      34.510  23.950  31.800  1.00  0.00            
ATOM     89  H42 ACD     1      34.230  22.980  31.370  1.00  0.00            
ATOM     90  C27 ACD     1      34.970  23.670  33.190  1.00  0.00            
ATOM     91  H43 ACD     1      35.740  22.890  33.110  1.00  0.00            
ATOM     92  H44 ACD     1      35.330  24.550  33.740  1.00  0.00            
ATOM     93  O22 ACD     1      33.860  23.220  33.970  1.00  0.00            
ATOM     94  H45 ACD     1      33.080  23.610  33.580  1.00  0.00            
ATOM     95  O23 ACD     1      32.640  23.940  29.810  1.00  0.00            
ATOM     96  C28 ACD     1      31.560  24.080  28.820  1.00  0.00            
ATOM     97  H46 ACD     1      31.170  25.100  28.840  1.00  0.00            
ATOM     98  C29 ACD     1      30.520  23.090  29.160  1.00  0.00            
ATOM     99  H47 ACD     1      31.060  22.190  29.500  1.00  0.00            
ATOM    100  O24 ACD     1      29.700  22.700  28.080  1.00  0.00            
ATOM    101  C30 ACD     1      29.710  23.540  30.420  1.00  0.00            
ATOM    102  H48 ACD     1      30.320  24.070  31.170  1.00  0.00            
ATOM    103  H49 ACD     1      29.050  24.340  30.050  1.00  0.00            
ATOM    104  O25 ACD     1      29.040  22.490  31.060  1.00  0.00            
ATOM    105  H50 ACD     1      28.360  22.330  30.390  1.00  0.00            
ATOM    106  C31 ACD     1      32.260  23.850  27.480  1.00  0.00            
ATOM    107  H51 ACD     1      32.960  23.040  27.700  1.00  0.00            
ATOM    108  O26 ACD     1      32.860  25.090  27.000  1.00  0.00            
ATOM    109  H52 ACD     1      33.210  24.980  26.110  1.00  0.00            
ATOM    110  C32 ACD     1      31.290  23.240  26.460  1.00  0.00            
ATOM    111  H53 ACD     1      30.560  24.030  26.250  1.00  0.00            
ATOM    112  O27 ACD     1      31.980  22.890  25.240  1.00  0.00            
ATOM    113  H54 ACD     1      32.840  22.540  25.490  1.00  0.00            
ATOM    114  C33 ACD     1      30.410  22.140  27.010  1.00  0.00            
ATOM    115  H55 ACD     1      29.650  21.930  26.240  1.00  0.00            
ATOM    116  O28 ACD     1      31.040  20.960  27.470  1.00  0.00            
ATOM    117  C34 ACD     1      30.600  19.750  26.860  1.00  0.00            
ATOM    118  H56 ACD     1      29.650  19.950  26.340  1.00  0.00            
ATOM    119  C35 ACD     1      31.550  19.390  25.690  1.00  0.00            
ATOM    120  H57 ACD     1      32.540  19.520  26.150  1.00  0.00            
ATOM    121  O29 ACD     1      31.420  20.310  24.610  1.00  0.00            
ATOM    122  H58 ACD     1      32.050  20.140  23.900  1.00  0.00            
ATOM    123  C36 ACD     1      31.330  17.940  25.250  1.00  0.00            
ATOM    124  H59 ACD     1      30.320  17.790  24.860  1.00  0.00            
ATOM    125  O30 ACD     1      32.190  17.510  24.290  1.00  0.00            
ATOM    126  H60 ACD     1      31.800  16.660  24.080  1.00  0.00            
ATOM    127  O1  GM1     2      34.290  21.380  25.480  1.00  0.00            
ATOM    128  C1  GM1     2      35.670  21.370  25.840  1.00  0.00            
ATOM    129  C2  GM1     2      35.730  21.360  27.390  1.00  0.00            
ATOM    130  C3  GM1     2      34.950  20.200  28.010  1.00  0.00            
ATOM    131  C4  GM1     2      35.220  20.120  29.560  1.00  0.00            
ATOM    132  N1  GM1     2      34.290  19.410  30.480  1.00  0.00            
ATOM    133  C5  GM1     2      33.010  20.100  30.430  1.00  0.00            
ATOM    134  C6  GM1     2      31.970  19.810  31.630  1.00  0.00            
ATOM    135  C7  GM1     2      32.650  19.830  33.000  1.00  0.00            
ATOM    136  C8  GM1     2      34.060  19.280  33.060  1.00  0.00            
ATOM    137  C9  GM1     2      34.930  19.600  31.830  1.00  0.00            
ATOM    138  C10 GM1     2      36.360  22.600  25.190  1.00  0.00            
ATOM    139  C11 GM1     2      36.270  22.790  23.760  1.00  0.00            
ATOM    140  C12 GM1     2      36.810  23.970  23.180  1.00  0.00            
ATOM    141  C13 GM1     2      37.380  24.930  24.050  1.00  0.00            
ATOM    142  C14 GM1     2      37.450  24.760  25.410  1.00  0.00            
ATOM    143  C15 GM1     2      37.020  23.570  25.980  1.00  0.00            
ATOM    144  C16 GM1     2      36.300  20.080  25.220  1.00  0.00            
ATOM    145  C17 GM1     2      37.650  19.890  25.150  1.00  0.00            
ATOM    146  C18 GM1     2      38.230  18.840  24.400  1.00  0.00            
ATOM    147  C19 GM1     2      37.360  17.980  23.720  1.00  0.00            
ATOM    148  C20 GM1     2      35.970  18.170  23.730  1.00  0.00            
ATOM    149  C21 GM1     2      35.400  19.230  24.520  1.00  0.00            
ATOM    150  H1  GM1     2      34.160  21.120  24.560  1.00  0.00            
ATOM    151  H2  GM1     2      35.360  22.330  27.740  1.00  0.00            
ATOM    152  H3  GM1     2      36.780  21.250  27.670  1.00  0.00            
ATOM    153  H4  GM1     2      35.130  19.300  27.400  1.00  0.00            
ATOM    154  H5  GM1     2      33.870  20.420  27.950  1.00  0.00            
ATOM    155  H6  GM1     2      35.160  21.170  29.860  1.00  0.00            
ATOM    156  H7  GM1     2      36.220  19.730  29.740  1.00  0.00            
ATOM    157  H8  GM1     2      34.130  18.420  30.260  1.00  0.00            
ATOM    158  H9  GM1     2      32.530  19.910  29.470  1.00  0.00            
ATOM    159  H10 GM1     2      33.260  21.160  30.500  1.00  0.00            
ATOM    160  H11 GM1     2      31.450  18.840  31.620  1.00  0.00            
ATOM    161  H12 GM1     2      31.230  20.620  31.600  1.00  0.00            
ATOM    162  H13 GM1     2      32.090  19.210  33.710  1.00  0.00            
ATOM    163  H14 GM1     2      32.630  20.860  33.380  1.00  0.00            
ATOM    164  H15 GM1     2      34.030  18.180  33.110  1.00  0.00            
ATOM    165  H16 GM1     2      34.500  19.610  34.000  1.00  0.00            
ATOM    166  H17 GM1     2      35.210  20.640  32.020  1.00  0.00            
ATOM    167  H18 GM1     2      35.920  19.160  31.950  1.00  0.00            
ATOM    168  H19 GM1     2      35.660  22.110  23.190  1.00  0.00            
ATOM    169  H20 GM1     2      36.760  24.130  22.110  1.00  0.00            
ATOM    170  H21 GM1     2      37.790  25.760  23.480  1.00  0.00            
ATOM    171  H22 GM1     2      38.000  25.420  26.080  1.00  0.00            
ATOM    172  H23 GM1     2      36.980  23.510  27.070  1.00  0.00            
ATOM    173  H24 GM1     2      38.320  20.470  25.780  1.00  0.00            
ATOM    174  H25 GM1     2      39.290  18.660  24.330  1.00  0.00            
ATOM    175  H26 GM1     2      37.850  17.200  23.140  1.00  0.00            
ATOM    176  H27 GM1     2      35.250  17.660  23.090  1.00  0.00            
ATOM    177  H28 GM1     2      34.310  19.290  24.480  1.00  0.00            
TER
ENDMDL
MODEL        1
ATOM      1  H1  ACD     1      39.730  25.340  19.570  1.00  0.00            
ATOM      2  O1  ACD     1      39.070  26.030  19.490  1.00  0.00            
ATOM      3  C1  ACD     1      38.820  26.610  20.780  1.00  0.00            
ATOM      4  H2  ACD     1      38.450  27.610  20.530  1.00  0.00            
ATOM      5  H3  ACD     1      39.750  26.690  21.360  1.00  0.00            
ATOM      6  C2  ACD     1      37.750  25.810  21.520  1.00  0.00            
ATOM      7  H4  ACD     1      36.900  25.750  20.820  1.00  0.00            
ATOM      8  O2  ACD     1      38.220  24.500  21.780  1.00  0.00            
ATOM      9  C3  ACD     1      37.420  23.570  22.480  1.00  0.00            
ATOM     10  H5  ACD     1      38.170  22.780  22.620  1.00  0.00            
ATOM     11  O3  ACD     1      36.260  23.290  21.680  1.00  0.00            
ATOM     12  C4  ACD     1      36.140  21.940  21.320  1.00  0.00            
ATOM     13  H6  ACD     1      36.910  21.280  21.740  1.00  0.00            
ATOM     14  C5  ACD     1      34.770  21.500  21.760  1.00  0.00            
ATOM     15  H7  ACD     1      34.080  22.290  21.440  1.00  0.00            
ATOM     16  O4  ACD     1      34.710  21.450  23.240  1.00  0.00            
ATOM     17  H8  ACD     1      35.320  22.100  23.590  1.00  0.00            
ATOM     18  C6  ACD     1      34.200  20.190  21.040  1.00  0.00            
ATOM     19  H9  ACD     1      34.760  19.340  21.470  1.00  0.00            
ATOM     20  O5  ACD     1      32.860  19.960  21.400  1.00  0.00            
ATOM     21  H10 ACD     1      32.750  19.820  22.350  1.00  0.00            
ATOM     22  C7  ACD     1      34.420  20.420  19.560  1.00  0.00            
ATOM     23  H11 ACD     1      34.170  19.530  18.980  1.00  0.00            
ATOM     24  O6  ACD     1      35.790  20.650  19.280  1.00  0.00            
ATOM     25  C8  ACD     1      36.320  21.910  19.790  1.00  0.00            
ATOM     26  H12 ACD     1      35.760  22.810  19.500  1.00  0.00            
ATOM     27  C9  ACD     1      37.700  22.120  19.270  1.00  0.00            
ATOM     28  H13 ACD     1      38.170  22.870  19.930  1.00  0.00            
ATOM     29  H14 ACD     1      38.220  21.160  19.260  1.00  0.00            
ATOM     30  O7  ACD     1      37.800  22.750  17.970  1.00  0.00            
ATOM     31  H15 ACD     1      38.750  22.670  17.810  1.00  0.00            
ATOM     32  O8  ACD     1      33.640  21.590  19.070  1.00  0.00            
ATOM     33  C10 ACD     1      32.870  21.310  17.950  1.00  0.00            
ATOM     34  H16 ACD     1      33.170  20.380  17.450  1.00  0.00            
ATOM     35  C11 ACD     1      31.400  21.250  18.460  1.00  0.00            
ATOM     36  H17 ACD     1      31.110  22.160  19.000  1.00  0.00            
ATOM     37  O9  ACD     1      31.080  20.130  19.270  1.00  0.00            
ATOM     38  H18 ACD     1      31.760  20.160  19.940  1.00  0.00            
ATOM     39  C12 ACD     1      30.410  21.370  17.260  1.00  0.00            
ATOM     40  H19 ACD     1      30.400  20.470  16.640  1.00  0.00            
ATOM     41  O10 ACD     1      29.130  21.700  17.840  1.00  0.00            
ATOM     42  H20 ACD     1      28.960  22.630  17.970  1.00  0.00            
ATOM     43  C13 ACD     1      30.830  22.490  16.340  1.00  0.00            
ATOM     44  H21 ACD     1      30.230  22.550  15.420  1.00  0.00            
ATOM     45  O11 ACD     1      32.190  22.190  15.900  1.00  0.00            
ATOM     46  C14 ACD     1      33.140  22.300  16.950  1.00  0.00            
ATOM     47  H22 ACD     1      33.210  23.280  17.450  1.00  0.00            
ATOM     48  C15 ACD     1      34.420  22.250  16.200  1.00  0.00            
ATOM     49  H23 ACD     1      35.240  22.380  16.920  1.00  0.00            
ATOM     50  H24 ACD     1      34.530  21.320  15.630  1.00  0.00            
ATOM     51  O12 ACD     1      34.450  23.370  15.310  1.00  0.00            
ATOM     52  H25 ACD     1      33.640  23.420  14.790  1.00  0.00            
ATOM     53  O13 ACD     1      30.740  23.730  17.010  1.00  0.00            
ATOM     54  C16 ACD     1      30.100  24.810  16.430  1.00  0.00            
ATOM     55  H26 ACD     1      29.350  24.570  15.650  1.00  0.00            
ATOM     56  C17 ACD     1      29.280  25.400  17.520  1.00  0.00            
ATOM     57  H27 ACD     1      29.980  25.480  18.360  1.00  0.00            
ATOM     58  O14 ACD     1      28.240  24.470  17.800  1.00  0.00            
ATOM     59  H28 ACD     1      27.530  24.810  18.360  1.00  0.00            
ATOM     60  C18 ACD     1      28.750  26.760  17.200  1.00  0.00            
ATOM     61  H29 ACD     1      27.880  26.690  16.530  1.00  0.00            
ATOM     62  O15 ACD     1      28.300  27.230  18.450  1.00  0.00            
ATOM     63  H30 ACD     1      27.550  26.710  18.760  1.00  0.00            
ATOM     64  C19 ACD     1      29.780  27.730  16.640  1.00  0.00            
ATOM     65  H31 ACD     1      29.240  28.630  16.320  1.00  0.00            
ATOM     66  O16 ACD     1      30.430  27.090  15.580  1.00  0.00            
ATOM     67  C20 ACD     1      31.030  25.840  15.830  1.00  0.00            
ATOM     68  H32 ACD     1      31.810  26.100  16.550  1.00  0.00            
ATOM     69  C21 ACD     1      31.700  25.340  14.550  1.00  0.00            
ATOM     70  H33 ACD     1      32.180  24.380  14.760  1.00  0.00            
ATOM     71  H34 ACD     1      30.880  25.090  13.850  1.00  0.00            
ATOM     72  O17 ACD     1      32.640  26.230  14.020  1.00  0.00            
ATOM     73  H35 ACD     1      32.500  26.220  13.070  1.00  0.00            
ATOM     74  O18 ACD     1      30.780  28.040  17.580  1.00  0.00            
ATOM     75  C22 ACD     1      30.960  29.440  17.910  1.00  0.00            
ATOM     76  H36 ACD     1      30.230  30.020  17.340  1.00  0.00            
ATOM     77  C23 ACD     1      30.690  29.610  19.390  1.00  0.00            
ATOM     78  H37 ACD     1      31.190  28.750  19.860  1.00  0.00            
ATOM     79  O19 ACD     1      29.270  29.360  19.660  1.00  0.00            
ATOM     80  H38 ACD     1      29.080  28.480  19.320  1.00  0.00            
ATOM     81  C24 ACD     1      31.200  30.930  19.860  1.00  0.00            
ATOM     82  H39 ACD     1      30.780  31.800  19.340  1.00  0.00            
ATOM     83  O20 ACD     1      30.950  31.040  21.300  1.00  0.00            
ATOM     84  H40 ACD     1      30.190  30.480  21.490  1.00  0.00            
ATOM     85  C25 ACD     1      32.690  31.010  19.610  1.00  0.00            
ATOM     86  H41 ACD     1      33.040  32.020  19.870  1.00  0.00            
ATOM     87  O21 ACD     1      32.820  31.030  18.230  1.00  0.00            
ATOM     88  C26 ACD     1      32.380  29.880  17.530  1.00  0.00            
ATOM     89  H42 ACD     1      33.130  29.100  17.720  1.00  0.00            
ATOM     90  C27 ACD     1      32.530  30.040  16.050  1.00  0.00            
ATOM     91  H43 ACD     1      33.610  30.140  15.880  1.00  0.00            
ATOM     92  H44 ACD     1      32.140  29.210  15.450  1.00  0.00            
ATOM     93  O22 ACD     1      31.780  31.160  15.560  1.00  0.00            
ATOM     94  H45 ACD     1      31.870  31.050  14.610  1.00  0.00            
ATOM     95  O23 ACD     1      33.420  29.890  20.160  1.00  0.00            
ATOM     96  C28 ACD     1      34.640  30.120  20.870  1.00  0.00            
ATOM     97  H46 ACD     1      34.950  31.170  20.940  1.00  0.00            
ATOM     98  C29 ACD     1      35.790  29.230  20.330  1.00  0.00            
ATOM     99  H47 ACD     1      35.590  28.200  20.020  1.00  0.00            
ATOM    100  O24 ACD     1      36.910  29.240  21.240  1.00  0.00            
ATOM    101  C30 ACD     1      36.340  29.940  19.060  1.00  0.00            
ATOM    102  H48 ACD     1      35.460  30.290  18.510  1.00  0.00            
ATOM    103  H49 ACD     1      37.010  30.760  19.360  1.00  0.00            
ATOM    104  O25 ACD     1      37.030  28.980  18.300  1.00  0.00            
ATOM    105  H50 ACD     1      37.950  29.260  18.250  1.00  0.00            
ATOM    106  C31 ACD     1      34.300  29.700  22.340  1.00  0.00            
ATOM    107  H51 ACD     1      33.780  28.740  22.230  1.00  0.00            
ATOM    108  O26 ACD     1      33.260  30.530  22.940  1.00  0.00            
ATOM    109  H52 ACD     1      32.520  30.570  22.340  1.00  0.00            
ATOM    110  C32 ACD     1      35.570  29.590  23.200  1.00  0.00            
ATOM    111  H53 ACD     1      35.950  30.580  23.500  1.00  0.00            
ATOM    112  O27 ACD     1      35.280  29.000  24.480  1.00  0.00            
ATOM    113  H54 ACD     1      34.560  29.540  24.830  1.00  0.00            
ATOM    114  C33 ACD     1      36.690  28.780  22.530  1.00  0.00            
ATOM    115  H55 ACD     1      37.670  28.860  23.000  1.00  0.00            
ATOM    116  O28 ACD     1      36.320  27.430  22.380  1.00  0.00            
ATOM    117  C34 ACD     1      37.220  26.470  22.790  1.00  0.00            
ATOM    118  H56 ACD     1      38.110  26.890  23.260  1.00  0.00            
ATOM    119  C35 ACD     1      36.350  25.570  23.640  1.00  0.00            
ATOM    120  H57 ACD     1      35.420  25.430  23.090  1.00  0.00            
ATOM    121  O29 ACD     1      36.080  26.190  24.880  1.00  0.00            
ATOM    122  H58 ACD     1      35.680  27.040  24.680  1.00  0.00            
ATOM    123  C36 ACD     1      37.060  24.240  23.850  1.00  0.00            
ATOM    124  H59 ACD     1      38.020  24.420  24.350  1.00  0.00            
ATOM    125  O30 ACD     1      36.120  23.320  24.520  1.00  0.00            
ATOM    126  H60 ACD     1      35.880  23.870  25.280  1.00  0.00            
ATOM    127  O1  GM1     2      30.900  26.400  20.780  1.00  0.00            
ATOM    128  C1  GM1     2      31.480  25.280  21.420  1.00  0.00            
ATOM    129  C2  GM1     2      32.600  24.750  20.540  1.00  0.00            
ATOM    130  C3  GM1     2      33.390  25.850  19.660  1.00  0.00            
ATOM    131  C4  GM1     2      34.590  25.370  18.820  1.00  0.00            
ATOM    132  N1  GM1     2      35.310  26.250  17.870  1.00  0.00            
ATOM    133  C5  GM1     2      34.610  26.700  16.560  1.00  0.00            
ATOM    134  C6  GM1     2      35.550  27.580  15.670  1.00  0.00            
ATOM    135  C7  GM1     2      36.880  26.840  15.320  1.00  0.00            
ATOM    136  C8  GM1     2      37.610  26.260  16.510  1.00  0.00            
ATOM    137  C9  GM1     2      36.630  25.500  17.490  1.00  0.00            
ATOM    138  C10 GM1     2      30.430  24.070  21.590  1.00  0.00            
ATOM    139  C11 GM1     2      29.150  24.440  22.030  1.00  0.00            
ATOM    140  C12 GM1     2      28.190  23.440  22.130  1.00  0.00            
ATOM    141  C13 GM1     2      28.460  22.130  21.990  1.00  0.00            
ATOM    142  C14 GM1     2      29.740  21.720  21.590  1.00  0.00            
ATOM    143  C15 GM1     2      30.750  22.690  21.440  1.00  0.00            
ATOM    144  C16 GM1     2      32.030  25.600  22.780  1.00  0.00            
ATOM    145  C17 GM1     2      31.900  26.910  23.250  1.00  0.00            
ATOM    146  C18 GM1     2      32.280  27.210  24.570  1.00  0.00            
ATOM    147  C19 GM1     2      32.750  26.280  25.450  1.00  0.00            
ATOM    148  C20 GM1     2      32.910  24.950  24.960  1.00  0.00            
ATOM    149  C21 GM1     2      32.570  24.650  23.640  1.00  0.00            
ATOM    150  H1  GM1     2      30.580  27.010  21.470  1.00  0.00            
ATOM    151  H2  GM1     2      32.300  24.030  19.760  1.00  0.00            
ATOM    152  H3  GM1     2      33.350  24.250  21.170  1.00  0.00            
ATOM    153  H4  GM1     2      33.630  26.680  20.340  1.00  0.00            
ATOM    154  H5  GM1     2      32.630  26.190  18.960  1.00  0.00            
ATOM    155  H6  GM1     2      34.160  24.570  18.220  1.00  0.00            
ATOM    156  H7  GM1     2      35.260  24.860  19.520  1.00  0.00            
ATOM    157  H8  GM1     2      35.740  27.050  18.360  1.00  0.00            
ATOM    158  H9  GM1     2      33.790  27.300  16.970  1.00  0.00            
ATOM    159  H10 GM1     2      34.160  25.830  16.090  1.00  0.00            
ATOM    160  H11 GM1     2      35.770  28.570  16.090  1.00  0.00            
ATOM    161  H12 GM1     2      35.200  27.870  14.670  1.00  0.00            
ATOM    162  H13 GM1     2      37.480  27.600  14.800  1.00  0.00            
ATOM    163  H14 GM1     2      36.620  26.040  14.610  1.00  0.00            
ATOM    164  H15 GM1     2      38.120  27.050  17.060  1.00  0.00            
ATOM    165  H16 GM1     2      38.380  25.560  16.150  1.00  0.00            
ATOM    166  H17 GM1     2      36.350  24.570  16.990  1.00  0.00            
ATOM    167  H18 GM1     2      37.160  25.140  18.370  1.00  0.00            
ATOM    168  H19 GM1     2      28.850  25.460  22.210  1.00  0.00            
ATOM    169  H20 GM1     2      27.200  23.770  22.420  1.00  0.00            
ATOM    170  H21 GM1     2      27.670  21.430  22.220  1.00  0.00            
ATOM    171  H22 GM1     2      29.950  20.660  21.420  1.00  0.00            
ATOM    172  H23 GM1     2      31.710  22.330  21.070  1.00  0.00            
ATOM    173  H24 GM1     2      31.480  27.750  22.700  1.00  0.00            
ATOM    174  H25 GM1     2      32.130  28.250  24.860  1.00  0.00            
ATOM    175  H26 GM1     2      32.920  26.560  26.480  1.00  0.00            
ATOM    176  H27 GM1     2      33.390  24.280  25.660  1.00  0.00            
ATOM    177  H28 GM1     2      32.560  23.590  23.380  1.00  0.00            
TER
ENDMDL
MODEL        1
ATOM      1  H1  ACD     1       5.370   6.080   4.090  1.00  0.00            
ATOM      2  O1  ACD     1       5.720   6.590   4.830  1.00  0.00            
ATOM      3  C1  ACD     1       5.670   7.970   4.360  1.00  0.00            
ATOM      4  H2  ACD     1       5.810   8.650   5.220  1.00  0.00            
ATOM      5  H3  ACD     1       4.680   8.220   3.960  1.00  0.00            
ATOM      6  C2  ACD     1       6.840   8.280   3.390  1.00  0.00            
ATOM      7  H4  ACD     1       7.760   7.980   3.900  1.00  0.00            
ATOM      8  O2  ACD     1       6.560   7.500   2.210  1.00  0.00            
ATOM      9  C3  ACD     1       7.440   7.770   1.090  1.00  0.00            
ATOM     10  H5  ACD     1       7.010   7.290   0.210  1.00  0.00            
ATOM     11  O3  ACD     1       8.810   7.370   1.330  1.00  0.00            
ATOM     12  C4  ACD     1       9.230   6.160   0.710  1.00  0.00            
ATOM     13  H6  ACD     1       8.460   5.500   0.290  1.00  0.00            
ATOM     14  C5  ACD     1      10.180   6.660  -0.340  1.00  0.00            
ATOM     15  H7  ACD     1      10.970   7.320   0.030  1.00  0.00            
ATOM     16  O4  ACD     1       9.420   7.390  -1.370  1.00  0.00            
ATOM     17  H8  ACD     1       8.970   8.140  -0.970  1.00  0.00            
ATOM     18  C6  ACD     1      10.920   5.490  -0.930  1.00  0.00            
ATOM     19  H9  ACD     1      10.280   4.720  -1.380  1.00  0.00            
ATOM     20  O5  ACD     1      11.980   5.870  -1.830  1.00  0.00            
ATOM     21  H10 ACD     1      12.510   6.410  -1.240  1.00  0.00            
ATOM     22  C7  ACD     1      11.660   4.760   0.220  1.00  0.00            
ATOM     23  H11 ACD     1      12.180   3.880  -0.180  1.00  0.00            
ATOM     24  O6  ACD     1      10.710   4.390   1.140  1.00  0.00            
ATOM     25  C8  ACD     1       9.820   5.320   1.770  1.00  0.00            
ATOM     26  H12 ACD     1      10.380   6.000   2.430  1.00  0.00            
ATOM     27  C9  ACD     1       8.930   4.590   2.720  1.00  0.00            
ATOM     28  H13 ACD     1       8.100   5.240   3.050  1.00  0.00            
ATOM     29  H14 ACD     1       8.460   3.710   2.260  1.00  0.00            
ATOM     30  O7  ACD     1       9.740   4.340   3.920  1.00  0.00            
ATOM     31  H15 ACD     1       9.150   3.870   4.520  1.00  0.00            
ATOM     32  O8  ACD     1      12.510   5.710   0.870  1.00  0.00            
ATOM     33  C10 ACD     1      13.900   5.370   0.750  1.00  0.00            
ATOM     34  H16 ACD     1      14.010   4.450   0.160  1.00  0.00            
ATOM     35  C11 ACD     1      14.730   6.490   0.170  1.00  0.00            
ATOM     36  H17 ACD     1      14.400   7.350   0.760  1.00  0.00            
ATOM     37  O9  ACD     1      14.420   6.840  -1.200  1.00  0.00            
ATOM     38  H18 ACD     1      14.650   6.110  -1.790  1.00  0.00            
ATOM     39  C12 ACD     1      16.250   6.360   0.400  1.00  0.00            
ATOM     40  H19 ACD     1      16.570   5.500  -0.190  1.00  0.00            
ATOM     41  O10 ACD     1      16.860   7.620   0.130  1.00  0.00            
ATOM     42  H20 ACD     1      16.780   7.900  -0.790  1.00  0.00            
ATOM     43  C13 ACD     1      16.390   6.100   1.930  1.00  0.00            
ATOM     44  H21 ACD     1      17.430   5.850   2.170  1.00  0.00            
ATOM     45  O11 ACD     1      15.760   4.820   2.190  1.00  0.00            
ATOM     46  C14 ACD     1      14.320   4.880   2.150  1.00  0.00            
ATOM     47  H22 ACD     1      13.980   5.670   2.820  1.00  0.00            
ATOM     48  C15 ACD     1      13.690   3.590   2.670  1.00  0.00            
ATOM     49  H23 ACD     1      12.600   3.600   2.540  1.00  0.00            
ATOM     50  H24 ACD     1      14.050   2.760   2.060  1.00  0.00            
ATOM     51  O12 ACD     1      14.000   3.230   3.970  1.00  0.00            
ATOM     52  H25 ACD     1      14.940   3.080   3.970  1.00  0.00            
ATOM     53  O13 ACD     1      15.930   7.190   2.800  1.00  0.00            
ATOM     54  C16 ACD     1      16.740   7.730   3.880  1.00  0.00            
ATOM     55  H26 ACD     1      17.640   7.110   4.020  1.00  0.00            
ATOM     56  C17 ACD     1      17.080   9.110   3.390  1.00  0.00            
ATOM     57  H27 ACD     1      16.110   9.570   3.140  1.00  0.00            
ATOM     58  O14 ACD     1      17.850   8.980   2.180  1.00  0.00            
ATOM     59  H28 ACD     1      17.310   8.560   1.510  1.00  0.00            
ATOM     60  C18 ACD     1      17.660   9.940   4.500  1.00  0.00            
ATOM     61  H29 ACD     1      18.550   9.390   4.850  1.00  0.00            
ATOM     62  O15 ACD     1      17.960  11.240   4.070  1.00  0.00            
ATOM     63  H30 ACD     1      18.540  11.140   3.310  1.00  0.00            
ATOM     64  C19 ACD     1      16.680   9.960   5.670  1.00  0.00            
ATOM     65  H31 ACD     1      17.160  10.630   6.390  1.00  0.00            
ATOM     66  O16 ACD     1      16.510   8.660   6.110  1.00  0.00            
ATOM     67  C20 ACD     1      15.910   7.740   5.210  1.00  0.00            
ATOM     68  H32 ACD     1      14.870   8.040   5.040  1.00  0.00            
ATOM     69  C21 ACD     1      15.810   6.330   5.850  1.00  0.00            
ATOM     70  H33 ACD     1      15.660   5.630   5.020  1.00  0.00            
ATOM     71  H34 ACD     1      16.770   6.020   6.290  1.00  0.00            
ATOM     72  O17 ACD     1      14.790   6.290   6.740  1.00  0.00            
ATOM     73  H35 ACD     1      15.240   6.390   7.580  1.00  0.00            
ATOM     74  O18 ACD     1      15.380  10.440   5.370  1.00  0.00            
ATOM     75  C22 ACD     1      14.650  11.350   6.290  1.00  0.00            
ATOM     76  H36 ACD     1      15.200  11.740   7.160  1.00  0.00            
ATOM     77  C23 ACD     1      14.280  12.490   5.380  1.00  0.00            
ATOM     78  H37 ACD     1      13.640  12.150   4.560  1.00  0.00            
ATOM     79  O19 ACD     1      15.580  13.090   4.990  1.00  0.00            
ATOM     80  H38 ACD     1      15.980  12.410   4.430  1.00  0.00            
ATOM     81  C24 ACD     1      13.250  13.420   6.140  1.00  0.00            
ATOM     82  H39 ACD     1      13.870  13.910   6.900  1.00  0.00            
ATOM     83  O20 ACD     1      12.680  14.310   5.160  1.00  0.00            
ATOM     84  H40 ACD     1      11.950  13.720   4.930  1.00  0.00            
ATOM     85  C25 ACD     1      12.190  12.700   6.790  1.00  0.00            
ATOM     86  H41 ACD     1      11.740  13.480   7.400  1.00  0.00            
ATOM     87  O21 ACD     1      12.740  11.710   7.610  1.00  0.00            
ATOM     88  C26 ACD     1      13.410  10.710   6.820  1.00  0.00            
ATOM     89  H42 ACD     1      12.870  10.310   5.950  1.00  0.00            
ATOM     90  C27 ACD     1      13.740   9.630   7.860  1.00  0.00            
ATOM     91  H43 ACD     1      14.540   8.990   7.480  1.00  0.00            
ATOM     92  H44 ACD     1      13.990  10.100   8.820  1.00  0.00            
ATOM     93  O22 ACD     1      12.570   8.840   8.030  1.00  0.00            
ATOM     94  H45 ACD     1      12.000   9.310   8.640  1.00  0.00            
ATOM     95  O23 ACD     1      11.180  12.270   5.810  1.00  0.00            
ATOM     96  C28 ACD     1       9.800  12.380   6.120  1.00  0.00            
ATOM     97  H46 ACD     1       9.520  13.180   6.820  1.00  0.00            
ATOM     98  C29 ACD     1       9.410  11.010   6.700  1.00  0.00            
ATOM     99  H47 ACD     1      10.050  10.290   6.170  1.00  0.00            
ATOM    100  O24 ACD     1       8.030  10.670   6.420  1.00  0.00            
ATOM    101  C30 ACD     1       9.550  10.920   8.170  1.00  0.00            
ATOM    102  H48 ACD     1      10.510  11.400   8.430  1.00  0.00            
ATOM    103  H49 ACD     1       8.760  11.520   8.630  1.00  0.00            
ATOM    104  O25 ACD     1       9.470   9.580   8.670  1.00  0.00            
ATOM    105  H50 ACD     1       8.640   9.150   8.460  1.00  0.00            
ATOM    106  C31 ACD     1       9.120  12.800   4.880  1.00  0.00            
ATOM    107  H51 ACD     1       9.600  12.270   4.040  1.00  0.00            
ATOM    108  O26 ACD     1       9.270  14.170   4.710  1.00  0.00            
ATOM    109  H52 ACD     1       8.670  14.630   5.310  1.00  0.00            
ATOM    110  C32 ACD     1       7.660  12.480   4.910  1.00  0.00            
ATOM    111  H53 ACD     1       7.120  13.060   5.680  1.00  0.00            
ATOM    112  O27 ACD     1       7.070  12.980   3.610  1.00  0.00            
ATOM    113  H54 ACD     1       6.880  13.910   3.760  1.00  0.00            
ATOM    114  C33 ACD     1       7.420  11.000   5.190  1.00  0.00            
ATOM    115  H55 ACD     1       6.350  10.780   5.260  1.00  0.00            
ATOM    116  O28 ACD     1       7.990  10.210   4.220  1.00  0.00            
ATOM    117  C34 ACD     1       7.130   9.770   3.180  1.00  0.00            
ATOM    118  H56 ACD     1       6.130  10.220   3.260  1.00  0.00            
ATOM    119  C35 ACD     1       7.790  10.100   1.830  1.00  0.00            
ATOM    120  H57 ACD     1       8.850   9.830   1.770  1.00  0.00            
ATOM    121  O29 ACD     1       7.690  11.490   1.460  1.00  0.00            
ATOM    122  H58 ACD     1       7.770  12.000   2.270  1.00  0.00            
ATOM    123  C36 ACD     1       7.260   9.210   0.790  1.00  0.00            
ATOM    124  H59 ACD     1       6.180   9.330   0.650  1.00  0.00            
ATOM    125  O30 ACD     1       7.840   9.480  -0.470  1.00  0.00            
ATOM    126  H60 ACD     1       7.680  10.410  -0.630  1.00  0.00            
ATOM    127  O1  GM1     2      11.630  11.580   2.910  1.00  0.00            
ATOM    128  C1  GM1     2      12.570  10.790   2.100  1.00  0.00            
ATOM    129  C2  GM1     2      12.760   9.540   2.940  1.00  0.00            
ATOM    130  C3  GM1     2      11.470   8.660   3.430  1.00  0.00            
ATOM    131  C4  GM1     2      11.930   7.680   4.470  1.00  0.00            
ATOM    132  N1  GM1     2      10.890   6.780   5.190  1.00  0.00            
ATOM    133  C5  GM1     2       9.880   7.680   5.780  1.00  0.00            
ATOM    134  C6  GM1     2       8.820   6.980   6.650  1.00  0.00            
ATOM    135  C7  GM1     2       9.530   6.210   7.790  1.00  0.00            
ATOM    136  C8  GM1     2      10.760   5.400   7.310  1.00  0.00            
ATOM    137  C9  GM1     2      11.680   6.190   6.310  1.00  0.00            
ATOM    138  C10 GM1     2      13.850  11.580   1.700  1.00  0.00            
ATOM    139  C11 GM1     2      14.910  10.850   1.190  1.00  0.00            
ATOM    140  C12 GM1     2      16.090  11.480   0.640  1.00  0.00            
ATOM    141  C13 GM1     2      16.150  12.900   0.660  1.00  0.00            
ATOM    142  C14 GM1     2      15.020  13.620   1.100  1.00  0.00            
ATOM    143  C15 GM1     2      13.910  12.960   1.630  1.00  0.00            
ATOM    144  C16 GM1     2      11.950  10.570   0.720  1.00  0.00            
ATOM    145  C17 GM1     2      12.390   9.550  -0.190  1.00  0.00            
ATOM    146  C18 GM1     2      11.820   9.460  -1.520  1.00  0.00            
ATOM    147  C19 GM1     2      10.830  10.370  -1.940  1.00  0.00            
ATOM    148  C20 GM1     2      10.630  11.480  -1.130  1.00  0.00            
ATOM    149  C21 GM1     2      11.160  11.550   0.120  1.00  0.00            
ATOM    150  H1  GM1     2      11.330  12.400   2.470  1.00  0.00            
ATOM    151  H2  GM1     2      13.380   9.800   3.810  1.00  0.00            
ATOM    152  H3  GM1     2      13.340   8.770   2.410  1.00  0.00            
ATOM    153  H4  GM1     2      10.860   8.180   2.650  1.00  0.00            
ATOM    154  H5  GM1     2      10.760   9.330   3.930  1.00  0.00            
ATOM    155  H6  GM1     2      12.480   8.200   5.250  1.00  0.00            
ATOM    156  H7  GM1     2      12.630   6.960   4.050  1.00  0.00            
ATOM    157  H8  GM1     2      10.400   6.000   4.730  1.00  0.00            
ATOM    158  H9  GM1     2       9.350   8.120   4.930  1.00  0.00            
ATOM    159  H10 GM1     2      10.470   8.490   6.190  1.00  0.00            
ATOM    160  H11 GM1     2       8.120   6.340   6.100  1.00  0.00            
ATOM    161  H12 GM1     2       8.240   7.820   7.070  1.00  0.00            
ATOM    162  H13 GM1     2       8.880   5.470   8.280  1.00  0.00            
ATOM    163  H14 GM1     2       9.860   6.980   8.500  1.00  0.00            
ATOM    164  H15 GM1     2      10.380   4.480   6.850  1.00  0.00            
ATOM    165  H16 GM1     2      11.410   5.030   8.120  1.00  0.00            
ATOM    166  H17 GM1     2      12.070   6.990   6.940  1.00  0.00            
ATOM    167  H18 GM1     2      12.440   5.490   5.990  1.00  0.00            
ATOM    168  H19 GM1     2      14.960   9.770   1.220  1.00  0.00            
ATOM    169  H20 GM1     2      16.860  10.890   0.160  1.00  0.00            
ATOM    170  H21 GM1     2      17.040  13.440   0.360  1.00  0.00            
ATOM    171  H22 GM1     2      14.990  14.710   1.130  1.00  0.00            
ATOM    172  H23 GM1     2      13.080  13.520   2.060  1.00  0.00            
ATOM    173  H24 GM1     2      13.090   8.770   0.100  1.00  0.00            
ATOM    174  H25 GM1     2      11.980   8.590  -2.140  1.00  0.00            
ATOM    175  H26 GM1     2      10.290  10.340  -2.880  1.00  0.00            
ATOM    176  H27 GM1     2       9.960  12.260  -1.470  1.00  0.00            
ATOM    177  H28 GM1     2      10.950  12.480   0.640  1.00  0.00            
TER
ENDMDL
MODEL        1
ATOM      1  H1  ACD     1      39.500  24.520  15.260  1.00  0.00            
ATOM      2  O1  ACD     1      38.760  25.120  15.400  1.00  0.00            
ATOM      3  C1  ACD     1      38.320  24.880  16.720  1.00  0.00            
ATOM      4  H2  ACD     1      37.730  25.780  16.940  1.00  0.00            
ATOM      5  H3  ACD     1      39.160  24.700  17.400  1.00  0.00            
ATOM      6  C2  ACD     1      37.430  23.630  16.770  1.00  0.00            
ATOM      7  H4  ACD     1      36.710  23.640  15.950  1.00  0.00            
ATOM      8  O2  ACD     1      38.290  22.560  16.440  1.00  0.00            
ATOM      9  C3  ACD     1      37.650  21.280  16.370  1.00  0.00            
ATOM     10  H5  ACD     1      38.420  20.570  16.070  1.00  0.00            
ATOM     11  O3  ACD     1      36.620  21.350  15.400  1.00  0.00            
ATOM     12  C4  ACD     1      36.680  20.440  14.260  1.00  0.00            
ATOM     13  H6  ACD     1      37.640  19.930  14.350  1.00  0.00            
ATOM     14  C5  ACD     1      35.540  19.400  14.310  1.00  0.00            
ATOM     15  H7  ACD     1      34.630  19.980  14.470  1.00  0.00            
ATOM     16  O4  ACD     1      35.690  18.420  15.320  1.00  0.00            
ATOM     17  H8  ACD     1      35.860  18.950  16.110  1.00  0.00            
ATOM     18  C6  ACD     1      35.420  18.680  12.920  1.00  0.00            
ATOM     19  H9  ACD     1      36.370  18.140  12.860  1.00  0.00            
ATOM     20  O5  ACD     1      34.350  17.760  12.840  1.00  0.00            
ATOM     21  H10 ACD     1      34.770  16.940  13.100  1.00  0.00            
ATOM     22  C7  ACD     1      35.300  19.680  11.840  1.00  0.00            
ATOM     23  H11 ACD     1      35.160  19.230  10.860  1.00  0.00            
ATOM     24  O6  ACD     1      36.360  20.570  11.810  1.00  0.00            
ATOM     25  C8  ACD     1      36.630  21.350  13.070  1.00  0.00            
ATOM     26  H12 ACD     1      35.750  21.990  13.250  1.00  0.00            
ATOM     27  C9  ACD     1      37.850  22.160  12.850  1.00  0.00            
ATOM     28  H13 ACD     1      38.290  22.350  13.830  1.00  0.00            
ATOM     29  H14 ACD     1      38.620  21.530  12.380  1.00  0.00            
ATOM     30  O7  ACD     1      37.710  23.320  12.020  1.00  0.00            
ATOM     31  H15 ACD     1      38.590  23.590  11.740  1.00  0.00            
ATOM     32  O8  ACD     1      34.120  20.440  12.170  1.00  0.00            
ATOM     33  C10 ACD     1      33.060  20.550  11.190  1.00  0.00            
ATOM     34  H16 ACD     1      33.240  20.180  10.170  1.00  0.00            
ATOM     35  C11 ACD     1      31.910  19.860  11.790  1.00  0.00            
ATOM     36  H17 ACD     1      31.850  20.130  12.850  1.00  0.00            
ATOM     37  O9  ACD     1      32.040  18.470  11.780  1.00  0.00            
ATOM     38  H18 ACD     1      32.940  18.370  12.100  1.00  0.00            
ATOM     39  C12 ACD     1      30.670  20.310  11.120  1.00  0.00            
ATOM     40  H19 ACD     1      30.560  19.890  10.120  1.00  0.00            
ATOM     41  O10 ACD     1      29.610  19.900  12.030  1.00  0.00            
ATOM     42  H20 ACD     1      29.660  18.960  12.230  1.00  0.00            
ATOM     43  C13 ACD     1      30.600  21.850  11.040  1.00  0.00            
ATOM     44  H21 ACD     1      29.780  22.060  10.340  1.00  0.00            
ATOM     45  O11 ACD     1      31.680  22.370  10.310  1.00  0.00            
ATOM     46  C14 ACD     1      32.860  22.030  11.020  1.00  0.00            
ATOM     47  H22 ACD     1      32.850  22.550  11.990  1.00  0.00            
ATOM     48  C15 ACD     1      34.030  22.550  10.200  1.00  0.00            
ATOM     49  H23 ACD     1      34.950  22.530  10.790  1.00  0.00            
ATOM     50  H24 ACD     1      34.070  21.960   9.270  1.00  0.00            
ATOM     51  O12 ACD     1      33.870  23.980   9.880  1.00  0.00            
ATOM     52  H25 ACD     1      33.030  24.080   9.430  1.00  0.00            
ATOM     53  O13 ACD     1      30.380  22.550  12.240  1.00  0.00            
ATOM     54  C16 ACD     1      29.310  23.500  12.300  1.00  0.00            
ATOM     55  H26 ACD     1      28.570  23.320  11.510  1.00  0.00            
ATOM     56  C17 ACD     1      28.570  23.310  13.630  1.00  0.00            
ATOM     57  H27 ACD     1      29.360  23.460  14.370  1.00  0.00            
ATOM     58  O14 ACD     1      28.140  21.920  13.750  1.00  0.00            
ATOM     59  H28 ACD     1      28.930  21.430  13.490  1.00  0.00            
ATOM     60  C18 ACD     1      27.450  24.380  13.870  1.00  0.00            
ATOM     61  H29 ACD     1      26.660  24.250  13.130  1.00  0.00            
ATOM     62  O15 ACD     1      26.900  24.230  15.200  1.00  0.00            
ATOM     63  H30 ACD     1      26.520  23.350  15.130  1.00  0.00            
ATOM     64  C19 ACD     1      28.280  25.750  13.830  1.00  0.00            
ATOM     65  H31 ACD     1      27.560  26.550  14.090  1.00  0.00            
ATOM     66  O16 ACD     1      28.800  25.890  12.500  1.00  0.00            
ATOM     67  C20 ACD     1      29.800  24.930  12.080  1.00  0.00            
ATOM     68  H32 ACD     1      30.630  24.960  12.790  1.00  0.00            
ATOM     69  C21 ACD     1      30.140  25.200  10.620  1.00  0.00            
ATOM     70  H33 ACD     1      30.720  24.360  10.210  1.00  0.00            
ATOM     71  H34 ACD     1      29.190  25.270  10.070  1.00  0.00            
ATOM     72  O17 ACD     1      30.930  26.390  10.380  1.00  0.00            
ATOM     73  H35 ACD     1      30.590  26.730   9.540  1.00  0.00            
ATOM     74  O18 ACD     1      29.300  25.730  14.790  1.00  0.00            
ATOM     75  C22 ACD     1      29.410  26.830  15.730  1.00  0.00            
ATOM     76  H36 ACD     1      28.570  27.480  15.480  1.00  0.00            
ATOM     77  C23 ACD     1      29.180  26.190  17.060  1.00  0.00            
ATOM     78  H37 ACD     1      29.850  25.330  16.980  1.00  0.00            
ATOM     79  O19 ACD     1      27.800  25.810  17.190  1.00  0.00            
ATOM     80  H38 ACD     1      27.560  25.350  16.380  1.00  0.00            
ATOM     81  C24 ACD     1      29.670  26.960  18.230  1.00  0.00            
ATOM     82  H39 ACD     1      29.050  27.850  18.400  1.00  0.00            
ATOM     83  O20 ACD     1      29.740  26.260  19.500  1.00  0.00            
ATOM     84  H40 ACD     1      28.920  25.800  19.710  1.00  0.00            
ATOM     85  C25 ACD     1      31.060  27.590  17.960  1.00  0.00            
ATOM     86  H41 ACD     1      31.330  28.330  18.730  1.00  0.00            
ATOM     87  O21 ACD     1      31.040  28.300  16.720  1.00  0.00            
ATOM     88  C26 ACD     1      30.710  27.520  15.560  1.00  0.00            
ATOM     89  H42 ACD     1      31.500  26.770  15.460  1.00  0.00            
ATOM     90  C27 ACD     1      30.810  28.490  14.330  1.00  0.00            
ATOM     91  H43 ACD     1      31.850  28.820  14.240  1.00  0.00            
ATOM     92  H44 ACD     1      30.480  27.900  13.460  1.00  0.00            
ATOM     93  O22 ACD     1      29.960  29.630  14.470  1.00  0.00            
ATOM     94  H45 ACD     1      30.150  30.070  15.300  1.00  0.00            
ATOM     95  O23 ACD     1      32.020  26.590  17.820  1.00  0.00            
ATOM     96  C28 ACD     1      33.220  26.650  18.550  1.00  0.00            
ATOM     97  H46 ACD     1      33.190  27.500  19.250  1.00  0.00            
ATOM     98  C29 ACD     1      34.340  26.770  17.550  1.00  0.00            
ATOM     99  H47 ACD     1      34.230  25.840  16.970  1.00  0.00            
ATOM    100  O24 ACD     1      35.530  26.690  18.280  1.00  0.00            
ATOM    101  C30 ACD     1      34.250  28.040  16.770  1.00  0.00            
ATOM    102  H48 ACD     1      33.460  28.720  17.130  1.00  0.00            
ATOM    103  H49 ACD     1      35.090  28.730  16.900  1.00  0.00            
ATOM    104  O25 ACD     1      33.950  27.840  15.430  1.00  0.00            
ATOM    105  H50 ACD     1      34.220  28.650  14.990  1.00  0.00            
ATOM    106  C31 ACD     1      33.300  25.370  19.430  1.00  0.00            
ATOM    107  H51 ACD     1      33.270  24.550  18.710  1.00  0.00            
ATOM    108  O26 ACD     1      32.250  25.520  20.470  1.00  0.00            
ATOM    109  H52 ACD     1      31.400  25.470  20.020  1.00  0.00            
ATOM    110  C32 ACD     1      34.720  25.390  20.060  1.00  0.00            
ATOM    111  H53 ACD     1      34.810  26.250  20.740  1.00  0.00            
ATOM    112  O27 ACD     1      35.000  24.270  20.850  1.00  0.00            
ATOM    113  H54 ACD     1      34.190  23.990  21.300  1.00  0.00            
ATOM    114  C33 ACD     1      35.800  25.480  19.010  1.00  0.00            
ATOM    115  H55 ACD     1      36.760  25.520  19.540  1.00  0.00            
ATOM    116  O28 ACD     1      35.700  24.370  18.160  1.00  0.00            
ATOM    117  C34 ACD     1      36.730  23.420  18.080  1.00  0.00            
ATOM    118  H56 ACD     1      37.410  23.530  18.930  1.00  0.00            
ATOM    119  C35 ACD     1      36.120  22.060  18.320  1.00  0.00            
ATOM    120  H57 ACD     1      35.190  22.100  17.730  1.00  0.00            
ATOM    121  O29 ACD     1      35.920  21.830  19.730  1.00  0.00            
ATOM    122  H58 ACD     1      35.540  22.630  20.090  1.00  0.00            
ATOM    123  C36 ACD     1      37.030  20.980  17.680  1.00  0.00            
ATOM    124  H59 ACD     1      37.820  20.790  18.420  1.00  0.00            
ATOM    125  O30 ACD     1      36.220  19.780  17.630  1.00  0.00            
ATOM    126  H60 ACD     1      35.840  19.670  18.500  1.00  0.00            
ATOM    127  O1  GM1     2      30.230  22.290  16.160  1.00  0.00            
ATOM    128  C1  GM1     2      31.310  21.460  16.620  1.00  0.00            
ATOM    129  C2  GM1     2      32.430  21.920  15.670  1.00  0.00            
ATOM    130  C3  GM1     2      32.620  23.500  15.460  1.00  0.00            
ATOM    131  C4  GM1     2      33.910  23.650  14.660  1.00  0.00            
ATOM    132  N1  GM1     2      34.160  25.020  14.130  1.00  0.00            
ATOM    133  C5  GM1     2      33.330  25.220  12.860  1.00  0.00            
ATOM    134  C6  GM1     2      33.580  26.580  12.100  1.00  0.00            
ATOM    135  C7  GM1     2      35.080  26.870  11.930  1.00  0.00            
ATOM    136  C8  GM1     2      35.960  26.600  13.200  1.00  0.00            
ATOM    137  C9  GM1     2      35.620  25.220  13.830  1.00  0.00            
ATOM    138  C10 GM1     2      31.040  19.970  16.300  1.00  0.00            
ATOM    139  C11 GM1     2      29.750  19.590  15.870  1.00  0.00            
ATOM    140  C12 GM1     2      29.460  18.270  15.350  1.00  0.00            
ATOM    141  C13 GM1     2      30.530  17.380  15.160  1.00  0.00            
ATOM    142  C14 GM1     2      31.850  17.690  15.580  1.00  0.00            
ATOM    143  C15 GM1     2      32.090  19.030  16.090  1.00  0.00            
ATOM    144  C16 GM1     2      31.600  21.650  18.110  1.00  0.00            
ATOM    145  C17 GM1     2      30.720  22.520  18.930  1.00  0.00            
ATOM    146  C18 GM1     2      30.880  22.640  20.330  1.00  0.00            
ATOM    147  C19 GM1     2      31.690  21.700  20.980  1.00  0.00            
ATOM    148  C20 GM1     2      32.510  20.870  20.180  1.00  0.00            
ATOM    149  C21 GM1     2      32.520  20.900  18.810  1.00  0.00            
ATOM    150  H1  GM1     2      29.490  21.730  16.460  1.00  0.00            
ATOM    151  H2  GM1     2      32.200  21.460  14.690  1.00  0.00            
ATOM    152  H3  GM1     2      33.360  21.470  16.010  1.00  0.00            
ATOM    153  H4  GM1     2      32.740  23.980  16.440  1.00  0.00            
ATOM    154  H5  GM1     2      31.730  23.860  14.920  1.00  0.00            
ATOM    155  H6  GM1     2      33.950  22.950  13.830  1.00  0.00            
ATOM    156  H7  GM1     2      34.820  23.500  15.240  1.00  0.00            
ATOM    157  H8  GM1     2      33.820  25.710  14.820  1.00  0.00            
ATOM    158  H9  GM1     2      32.300  25.000  13.130  1.00  0.00            
ATOM    159  H10 GM1     2      33.760  24.520  12.140  1.00  0.00            
ATOM    160  H11 GM1     2      33.180  27.440  12.660  1.00  0.00            
ATOM    161  H12 GM1     2      33.150  26.480  11.100  1.00  0.00            
ATOM    162  H13 GM1     2      35.400  27.870  11.600  1.00  0.00            
ATOM    163  H14 GM1     2      35.420  26.160  11.160  1.00  0.00            
ATOM    164  H15 GM1     2      35.830  27.320  14.010  1.00  0.00            
ATOM    165  H16 GM1     2      37.040  26.510  13.010  1.00  0.00            
ATOM    166  H17 GM1     2      36.020  24.410  13.210  1.00  0.00            
ATOM    167  H18 GM1     2      36.220  25.160  14.740  1.00  0.00            
ATOM    168  H19 GM1     2      28.860  20.210  15.970  1.00  0.00            
ATOM    169  H20 GM1     2      28.450  17.990  15.070  1.00  0.00            
ATOM    170  H21 GM1     2      30.330  16.420  14.710  1.00  0.00            
ATOM    171  H22 GM1     2      32.680  17.110  15.210  1.00  0.00            
ATOM    172  H23 GM1     2      33.130  19.230  16.330  1.00  0.00            
ATOM    173  H24 GM1     2      30.150  23.330  18.490  1.00  0.00            
ATOM    174  H25 GM1     2      30.340  23.380  20.920  1.00  0.00            
ATOM    175  H26 GM1     2      31.690  21.610  22.060  1.00  0.00            
ATOM    176  H27 GM1     2      33.140  20.190  20.730  1.00  0.00            
ATOM    177  H28 GM1     2      33.170  20.250  18.230  1.00  0.00            
TER
ENDMDL
MODEL        1
ATOM      1  H1  ACD     1      35.950   7.150  31.460  1.00  0.00            
ATOM      2  O1  ACD     1      36.290   7.270  30.570  1.00  0.00            
ATOM      3  C1  ACD     1      37.660   7.580  30.610  1.00  0.00            
ATOM      4  H2  ACD     1      38.100   7.610  29.600  1.00  0.00            
ATOM      5  H3  ACD     1      38.190   6.750  31.090  1.00  0.00            
ATOM      6  C2  ACD     1      38.020   8.810  31.380  1.00  0.00            
ATOM      7  H4  ACD     1      37.220   9.530  31.180  1.00  0.00            
ATOM      8  O2  ACD     1      38.070   8.550  32.760  1.00  0.00            
ATOM      9  C3  ACD     1      38.390   9.660  33.600  1.00  0.00            
ATOM     10  H5  ACD     1      38.260   9.400  34.650  1.00  0.00            
ATOM     11  O3  ACD     1      37.470  10.800  33.340  1.00  0.00            
ATOM     12  C4  ACD     1      36.520  11.040  34.430  1.00  0.00            
ATOM     13  H6  ACD     1      36.640  10.270  35.200  1.00  0.00            
ATOM     14  C5  ACD     1      36.920  12.290  35.150  1.00  0.00            
ATOM     15  H7  ACD     1      36.950  13.110  34.420  1.00  0.00            
ATOM     16  O4  ACD     1      38.090  12.030  35.930  1.00  0.00            
ATOM     17  H8  ACD     1      38.810  11.820  35.330  1.00  0.00            
ATOM     18  C6  ACD     1      35.750  12.730  36.120  1.00  0.00            
ATOM     19  H9  ACD     1      35.790  11.960  36.900  1.00  0.00            
ATOM     20  O5  ACD     1      36.090  14.020  36.650  1.00  0.00            
ATOM     21  H10 ACD     1      36.890  13.750  37.110  1.00  0.00            
ATOM     22  C7  ACD     1      34.470  12.770  35.470  1.00  0.00            
ATOM     23  H11 ACD     1      33.630  13.020  36.120  1.00  0.00            
ATOM     24  O6  ACD     1      34.250  11.510  34.900  1.00  0.00            
ATOM     25  C8  ACD     1      35.180  11.100  33.850  1.00  0.00            
ATOM     26  H12 ACD     1      35.140  11.740  32.950  1.00  0.00            
ATOM     27  C9  ACD     1      34.740   9.750  33.300  1.00  0.00            
ATOM     28  H13 ACD     1      35.560   9.320  32.710  1.00  0.00            
ATOM     29  H14 ACD     1      34.640   9.010  34.110  1.00  0.00            
ATOM     30  O7  ACD     1      33.460   9.740  32.670  1.00  0.00            
ATOM     31  H15 ACD     1      32.730   9.870  33.280  1.00  0.00            
ATOM     32  O8  ACD     1      34.480  13.670  34.370  1.00  0.00            
ATOM     33  C10 ACD     1      33.710  14.890  34.490  1.00  0.00            
ATOM     34  H16 ACD     1      33.110  14.970  35.410  1.00  0.00            
ATOM     35  C11 ACD     1      34.760  15.980  34.180  1.00  0.00            
ATOM     36  H17 ACD     1      35.430  15.700  33.360  1.00  0.00            
ATOM     37  O9  ACD     1      35.520  16.270  35.380  1.00  0.00            
ATOM     38  H18 ACD     1      35.810  15.400  35.660  1.00  0.00            
ATOM     39  C12 ACD     1      34.040  17.200  33.650  1.00  0.00            
ATOM     40  H19 ACD     1      33.380  17.620  34.420  1.00  0.00            
ATOM     41  O10 ACD     1      34.920  18.220  33.210  1.00  0.00            
ATOM     42  H20 ACD     1      35.620  18.170  33.870  1.00  0.00            
ATOM     43  C13 ACD     1      33.110  16.880  32.450  1.00  0.00            
ATOM     44  H21 ACD     1      32.540  17.800  32.250  1.00  0.00            
ATOM     45  O11 ACD     1      32.130  16.000  33.040  1.00  0.00            
ATOM     46  C14 ACD     1      32.630  14.780  33.410  1.00  0.00            
ATOM     47  H22 ACD     1      33.040  14.190  32.570  1.00  0.00            
ATOM     48  C15 ACD     1      31.480  13.840  33.790  1.00  0.00            
ATOM     49  H23 ACD     1      31.850  12.960  34.330  1.00  0.00            
ATOM     50  H24 ACD     1      30.850  14.400  34.500  1.00  0.00            
ATOM     51  O12 ACD     1      30.920  13.330  32.620  1.00  0.00            
ATOM     52  H25 ACD     1      30.050  13.730  32.550  1.00  0.00            
ATOM     53  O13 ACD     1      33.840  16.400  31.340  1.00  0.00            
ATOM     54  C16 ACD     1      33.460  17.100  30.140  1.00  0.00            
ATOM     55  H26 ACD     1      32.880  18.010  30.300  1.00  0.00            
ATOM     56  C17 ACD     1      34.800  17.590  29.510  1.00  0.00            
ATOM     57  H27 ACD     1      35.540  16.780  29.440  1.00  0.00            
ATOM     58  O14 ACD     1      35.310  18.670  30.290  1.00  0.00            
ATOM     59  H28 ACD     1      35.280  18.390  31.210  1.00  0.00            
ATOM     60  C18 ACD     1      34.690  18.100  28.100  1.00  0.00            
ATOM     61  H29 ACD     1      34.050  18.990  28.090  1.00  0.00            
ATOM     62  O15 ACD     1      35.970  18.400  27.570  1.00  0.00            
ATOM     63  H30 ACD     1      36.130  19.160  28.140  1.00  0.00            
ATOM     64  C19 ACD     1      34.080  17.010  27.300  1.00  0.00            
ATOM     65  H31 ACD     1      33.960  17.340  26.270  1.00  0.00            
ATOM     66  O16 ACD     1      32.770  16.710  27.790  1.00  0.00            
ATOM     67  C20 ACD     1      32.760  16.170  29.180  1.00  0.00            
ATOM     68  H32 ACD     1      33.300  15.220  29.280  1.00  0.00            
ATOM     69  C21 ACD     1      31.370  15.810  29.560  1.00  0.00            
ATOM     70  H33 ACD     1      31.250  15.440  30.590  1.00  0.00            
ATOM     71  H34 ACD     1      30.680  16.660  29.550  1.00  0.00            
ATOM     72  O17 ACD     1      30.850  14.700  28.840  1.00  0.00            
ATOM     73  H35 ACD     1      30.810  15.010  27.930  1.00  0.00            
ATOM     74  O18 ACD     1      34.910  15.840  27.360  1.00  0.00            
ATOM     75  C22 ACD     1      35.160  15.150  26.150  1.00  0.00            
ATOM     76  H36 ACD     1      34.550  15.580  25.350  1.00  0.00            
ATOM     77  C23 ACD     1      36.710  15.260  26.000  1.00  0.00            
ATOM     78  H37 ACD     1      37.150  15.070  26.990  1.00  0.00            
ATOM     79  O19 ACD     1      36.980  16.590  25.760  1.00  0.00            
ATOM     80  H38 ACD     1      36.470  17.090  26.400  1.00  0.00            
ATOM     81  C24 ACD     1      37.410  14.330  25.040  1.00  0.00            
ATOM     82  H39 ACD     1      37.060  14.680  24.060  1.00  0.00            
ATOM     83  O20 ACD     1      38.810  14.260  25.080  1.00  0.00            
ATOM     84  H40 ACD     1      38.990  13.720  25.860  1.00  0.00            
ATOM     85  C25 ACD     1      36.920  12.900  25.370  1.00  0.00            
ATOM     86  H41 ACD     1      37.320  12.270  24.570  1.00  0.00            
ATOM     87  O21 ACD     1      35.510  12.870  25.340  1.00  0.00            
ATOM     88  C26 ACD     1      34.790  13.690  26.310  1.00  0.00            
ATOM     89  H42 ACD     1      35.120  13.390  27.310  1.00  0.00            
ATOM     90  C27 ACD     1      33.280  13.480  26.140  1.00  0.00            
ATOM     91  H43 ACD     1      32.700  14.210  26.720  1.00  0.00            
ATOM     92  H44 ACD     1      33.100  13.740  25.080  1.00  0.00            
ATOM     93  O22 ACD     1      32.920  12.120  26.430  1.00  0.00            
ATOM     94  H45 ACD     1      31.970  12.040  26.510  1.00  0.00            
ATOM     95  O23 ACD     1      37.360  12.510  26.690  1.00  0.00            
ATOM     96  C28 ACD     1      38.470  11.560  26.630  1.00  0.00            
ATOM     97  H46 ACD     1      38.880  11.480  25.620  1.00  0.00            
ATOM     98  C29 ACD     1      37.880  10.110  27.110  1.00  0.00            
ATOM     99  H47 ACD     1      37.140  10.270  27.920  1.00  0.00            
ATOM    100  O24 ACD     1      38.840   9.210  27.560  1.00  0.00            
ATOM    101  C30 ACD     1      37.050   9.540  25.930  1.00  0.00            
ATOM    102  H48 ACD     1      36.590   8.570  26.160  1.00  0.00            
ATOM    103  H49 ACD     1      36.160  10.190  25.960  1.00  0.00            
ATOM    104  O25 ACD     1      37.690   9.560  24.630  1.00  0.00            
ATOM    105  H50 ACD     1      37.070   9.520  23.900  1.00  0.00            
ATOM    106  C31 ACD     1      39.340  12.140  27.720  1.00  0.00            
ATOM    107  H51 ACD     1      38.760  12.310  28.630  1.00  0.00            
ATOM    108  O26 ACD     1      39.950  13.380  27.220  1.00  0.00            
ATOM    109  H52 ACD     1      40.770  13.570  27.700  1.00  0.00            
ATOM    110  C32 ACD     1      40.440  11.090  27.990  1.00  0.00            
ATOM    111  H53 ACD     1      41.040  10.780  27.130  1.00  0.00            
ATOM    112  O27 ACD     1      41.400  11.550  28.880  1.00  0.00            
ATOM    113  H54 ACD     1      42.050  12.000  28.320  1.00  0.00            
ATOM    114  C33 ACD     1      39.700   9.830  28.530  1.00  0.00            
ATOM    115  H55 ACD     1      40.410   9.020  28.730  1.00  0.00            
ATOM    116  O28 ACD     1      38.980  10.120  29.700  1.00  0.00            
ATOM    117  C34 ACD     1      39.320   9.410  30.850  1.00  0.00            
ATOM    118  H56 ACD     1      39.970   8.580  30.540  1.00  0.00            
ATOM    119  C35 ACD     1      39.860  10.500  31.800  1.00  0.00            
ATOM    120  H57 ACD     1      39.230  11.390  31.740  1.00  0.00            
ATOM    121  O29 ACD     1      41.220  10.880  31.450  1.00  0.00            
ATOM    122  H58 ACD     1      41.250  11.140  30.520  1.00  0.00            
ATOM    123  C36 ACD     1      39.780  10.060  33.280  1.00  0.00            
ATOM    124  H59 ACD     1      40.400   9.170  33.440  1.00  0.00            
ATOM    125  O30 ACD     1      40.100  11.150  34.150  1.00  0.00            
ATOM    126  H60 ACD     1      41.050  11.280  34.200  1.00  0.00            
ATOM    127  O1  GM1     2      39.390  13.580  30.870  1.00  0.00            
ATOM    128  C1  GM1     2      38.570  14.870  30.780  1.00  0.00            
ATOM    129  C2  GM1     2      37.100  14.490  30.370  1.00  0.00            
ATOM    130  C3  GM1     2      36.450  13.240  31.040  1.00  0.00            
ATOM    131  C4  GM1     2      34.930  13.180  30.630  1.00  0.00            
ATOM    132  N1  GM1     2      34.120  11.930  30.620  1.00  0.00            
ATOM    133  C5  GM1     2      34.670  11.040  29.560  1.00  0.00            
ATOM    134  C6  GM1     2      33.830   9.810  29.290  1.00  0.00            
ATOM    135  C7  GM1     2      32.340  10.050  29.010  1.00  0.00            
ATOM    136  C8  GM1     2      31.770  11.170  29.960  1.00  0.00            
ATOM    137  C9  GM1     2      32.720  12.390  30.140  1.00  0.00            
ATOM    138  C10 GM1     2      39.350  15.770  29.810  1.00  0.00            
ATOM    139  C11 GM1     2      40.740  15.760  29.760  1.00  0.00            
ATOM    140  C12 GM1     2      41.470  16.450  28.820  1.00  0.00            
ATOM    141  C13 GM1     2      40.760  17.370  28.000  1.00  0.00            
ATOM    142  C14 GM1     2      39.340  17.400  28.020  1.00  0.00            
ATOM    143  C15 GM1     2      38.640  16.660  29.010  1.00  0.00            
ATOM    144  C16 GM1     2      38.470  15.530  32.180  1.00  0.00            
ATOM    145  C17 GM1     2      38.130  16.880  32.370  1.00  0.00            
ATOM    146  C18 GM1     2      38.220  17.520  33.580  1.00  0.00            
ATOM    147  C19 GM1     2      38.610  16.780  34.680  1.00  0.00            
ATOM    148  C20 GM1     2      38.910  15.430  34.580  1.00  0.00            
ATOM    149  C21 GM1     2      38.800  14.800  33.320  1.00  0.00            
ATOM    150  H1  GM1     2      40.280  13.810  31.190  1.00  0.00            
ATOM    151  H2  GM1     2      37.120  14.340  29.280  1.00  0.00            
ATOM    152  H3  GM1     2      36.500  15.390  30.550  1.00  0.00            
ATOM    153  H4  GM1     2      36.560  13.250  32.130  1.00  0.00            
ATOM    154  H5  GM1     2      36.970  12.360  30.630  1.00  0.00            
ATOM    155  H6  GM1     2      34.920  13.570  29.610  1.00  0.00            
ATOM    156  H7  GM1     2      34.470  13.890  31.310  1.00  0.00            
ATOM    157  H8  GM1     2      34.110  11.430  31.520  1.00  0.00            
ATOM    158  H9  GM1     2      35.660  10.720  29.880  1.00  0.00            
ATOM    159  H10 GM1     2      34.700  11.670  28.660  1.00  0.00            
ATOM    160  H11 GM1     2      33.980   9.160  30.160  1.00  0.00            
ATOM    161  H12 GM1     2      34.180   9.390  28.340  1.00  0.00            
ATOM    162  H13 GM1     2      31.820   9.090  29.140  1.00  0.00            
ATOM    163  H14 GM1     2      32.230  10.360  27.970  1.00  0.00            
ATOM    164  H15 GM1     2      31.540  10.670  30.910  1.00  0.00            
ATOM    165  H16 GM1     2      30.860  11.510  29.450  1.00  0.00            
ATOM    166  H17 GM1     2      32.730  12.890  29.180  1.00  0.00            
ATOM    167  H18 GM1     2      32.380  13.110  30.890  1.00  0.00            
ATOM    168  H19 GM1     2      41.360  15.100  30.380  1.00  0.00            
ATOM    169  H20 GM1     2      42.560  16.410  28.800  1.00  0.00            
ATOM    170  H21 GM1     2      41.370  17.880  27.270  1.00  0.00            
ATOM    171  H22 GM1     2      38.990  18.050  27.230  1.00  0.00            
ATOM    172  H23 GM1     2      37.560  16.680  29.000  1.00  0.00            
ATOM    173  H24 GM1     2      37.880  17.490  31.510  1.00  0.00            
ATOM    174  H25 GM1     2      38.000  18.570  33.720  1.00  0.00            
ATOM    175  H26 GM1     2      38.750  17.290  35.630  1.00  0.00            
ATOM    176  H27 GM1     2      39.360  14.930  35.430  1.00  0.00            
ATOM    177  H28 GM1     2      39.080  13.760  33.260  1.00  0.00            
TER
ENDMDL
MODEL        1
ATOM      1  H1  ACD     1      19.970  26.750  11.080  1.00  0.00            
ATOM      2  O1  ACD     1      20.640  26.610  11.760  1.00  0.00            
ATOM      3  C1  ACD     1      20.350  25.320  12.380  1.00  0.00            
ATOM      4  H2  ACD     1      20.340  24.480  11.670  1.00  0.00            
ATOM      5  H3  ACD     1      19.310  25.290  12.740  1.00  0.00            
ATOM      6  C2  ACD     1      21.180  25.050  13.620  1.00  0.00            
ATOM      7  H4  ACD     1      22.270  25.110  13.460  1.00  0.00            
ATOM      8  O2  ACD     1      20.730  26.000  14.600  1.00  0.00            
ATOM      9  C3  ACD     1      21.350  25.940  15.840  1.00  0.00            
ATOM     10  H5  ACD     1      21.050  26.820  16.410  1.00  0.00            
ATOM     11  O3  ACD     1      22.790  25.920  15.730  1.00  0.00            
ATOM     12  C4  ACD     1      23.530  26.900  16.510  1.00  0.00            
ATOM     13  H6  ACD     1      22.940  27.170  17.390  1.00  0.00            
ATOM     14  C5  ACD     1      24.750  26.180  16.990  1.00  0.00            
ATOM     15  H7  ACD     1      25.060  25.650  16.080  1.00  0.00            
ATOM     16  O4  ACD     1      24.340  25.290  17.990  1.00  0.00            
ATOM     17  H8  ACD     1      25.130  24.770  18.140  1.00  0.00            
ATOM     18  C6  ACD     1      25.740  27.150  17.590  1.00  0.00            
ATOM     19  H9  ACD     1      25.270  27.670  18.430  1.00  0.00            
ATOM     20  O5  ACD     1      26.890  26.510  18.140  1.00  0.00            
ATOM     21  H10 ACD     1      27.370  26.170  17.380  1.00  0.00            
ATOM     22  C7  ACD     1      26.180  28.140  16.560  1.00  0.00            
ATOM     23  H11 ACD     1      26.910  28.790  17.050  1.00  0.00            
ATOM     24  O6  ACD     1      25.080  28.870  16.150  1.00  0.00            
ATOM     25  C8  ACD     1      23.890  28.170  15.630  1.00  0.00            
ATOM     26  H12 ACD     1      24.030  27.830  14.590  1.00  0.00            
ATOM     27  C9  ACD     1      22.660  29.140  15.600  1.00  0.00            
ATOM     28  H13 ACD     1      22.900  29.910  14.860  1.00  0.00            
ATOM     29  H14 ACD     1      21.770  28.660  15.180  1.00  0.00            
ATOM     30  O7  ACD     1      22.350  29.720  16.880  1.00  0.00            
ATOM     31  H15 ACD     1      23.150  29.960  17.360  1.00  0.00            
ATOM     32  O8  ACD     1      26.820  27.450  15.550  1.00  0.00            
ATOM     33  C10 ACD     1      28.080  27.990  15.010  1.00  0.00            
ATOM     34  H16 ACD     1      28.410  28.820  15.650  1.00  0.00            
ATOM     35  C11 ACD     1      29.160  27.000  15.340  1.00  0.00            
ATOM     36  H17 ACD     1      28.810  26.010  15.030  1.00  0.00            
ATOM     37  O9  ACD     1      29.460  26.990  16.720  1.00  0.00            
ATOM     38  H18 ACD     1      28.940  27.660  17.180  1.00  0.00            
ATOM     39  C12 ACD     1      30.440  27.170  14.540  1.00  0.00            
ATOM     40  H19 ACD     1      30.920  28.060  14.970  1.00  0.00            
ATOM     41  O10 ACD     1      31.350  26.130  14.710  1.00  0.00            
ATOM     42  H20 ACD     1      31.460  26.120  15.670  1.00  0.00            
ATOM     43  C13 ACD     1      30.040  27.300  13.110  1.00  0.00            
ATOM     44  H21 ACD     1      30.930  27.470  12.490  1.00  0.00            
ATOM     45  O11 ACD     1      29.230  28.500  12.950  1.00  0.00            
ATOM     46  C14 ACD     1      27.980  28.520  13.570  1.00  0.00            
ATOM     47  H22 ACD     1      27.220  28.040  12.940  1.00  0.00            
ATOM     48  C15 ACD     1      27.440  29.940  13.570  1.00  0.00            
ATOM     49  H23 ACD     1      26.640  29.930  14.330  1.00  0.00            
ATOM     50  H24 ACD     1      28.220  30.630  13.900  1.00  0.00            
ATOM     51  O12 ACD     1      26.950  30.410  12.290  1.00  0.00            
ATOM     52  H25 ACD     1      27.670  30.580  11.670  1.00  0.00            
ATOM     53  O13 ACD     1      29.280  26.250  12.560  1.00  0.00            
ATOM     54  C16 ACD     1      29.650  25.890  11.200  1.00  0.00            
ATOM     55  H26 ACD     1      30.480  26.430  10.730  1.00  0.00            
ATOM     56  C17 ACD     1      30.140  24.470  11.400  1.00  0.00            
ATOM     57  H27 ACD     1      29.330  23.900  11.890  1.00  0.00            
ATOM     58  O14 ACD     1      31.280  24.350  12.180  1.00  0.00            
ATOM     59  H28 ACD     1      31.120  24.980  12.880  1.00  0.00            
ATOM     60  C18 ACD     1      30.330  23.710  10.060  1.00  0.00            
ATOM     61  H29 ACD     1      31.120  24.290   9.580  1.00  0.00            
ATOM     62  O15 ACD     1      30.760  22.350  10.270  1.00  0.00            
ATOM     63  H30 ACD     1      31.540  22.360  10.830  1.00  0.00            
ATOM     64  C19 ACD     1      29.050  23.810   9.270  1.00  0.00            
ATOM     65  H31 ACD     1      29.170  23.320   8.300  1.00  0.00            
ATOM     66  O16 ACD     1      28.610  25.170   9.070  1.00  0.00            
ATOM     67  C20 ACD     1      28.410  25.930  10.300  1.00  0.00            
ATOM     68  H32 ACD     1      27.470  25.570  10.730  1.00  0.00            
ATOM     69  C21 ACD     1      28.180  27.400   9.890  1.00  0.00            
ATOM     70  H33 ACD     1      28.230  28.140  10.690  1.00  0.00            
ATOM     71  H34 ACD     1      28.880  27.610   9.070  1.00  0.00            
ATOM     72  O17 ACD     1      26.850  27.570   9.440  1.00  0.00            
ATOM     73  H35 ACD     1      26.920  27.700   8.490  1.00  0.00            
ATOM     74  O18 ACD     1      28.090  23.070  10.040  1.00  0.00            
ATOM     75  C22 ACD     1      27.440  22.000   9.340  1.00  0.00            
ATOM     76  H36 ACD     1      28.040  21.650   8.490  1.00  0.00            
ATOM     77  C23 ACD     1      27.380  20.790  10.250  1.00  0.00            
ATOM     78  H37 ACD     1      27.050  21.190  11.220  1.00  0.00            
ATOM     79  O19 ACD     1      28.690  20.290  10.290  1.00  0.00            
ATOM     80  H38 ACD     1      29.190  21.050  10.590  1.00  0.00            
ATOM     81  C24 ACD     1      26.390  19.780   9.710  1.00  0.00            
ATOM     82  H39 ACD     1      26.850  19.360   8.800  1.00  0.00            
ATOM     83  O20 ACD     1      26.100  18.810  10.680  1.00  0.00            
ATOM     84  H40 ACD     1      25.440  19.210  11.260  1.00  0.00            
ATOM     85  C25 ACD     1      25.110  20.400   9.440  1.00  0.00            
ATOM     86  H41 ACD     1      24.410  19.620   9.150  1.00  0.00            
ATOM     87  O21 ACD     1      25.260  21.350   8.450  1.00  0.00            
ATOM     88  C26 ACD     1      26.080  22.460   8.720  1.00  0.00            
ATOM     89  H42 ACD     1      25.660  23.180   9.430  1.00  0.00            
ATOM     90  C27 ACD     1      26.180  23.210   7.400  1.00  0.00            
ATOM     91  H43 ACD     1      27.050  23.880   7.440  1.00  0.00            
ATOM     92  H44 ACD     1      26.420  22.500   6.590  1.00  0.00            
ATOM     93  O22 ACD     1      24.950  23.820   7.180  1.00  0.00            
ATOM     94  H45 ACD     1      25.080  24.390   6.410  1.00  0.00            
ATOM     95  O23 ACD     1      24.580  21.030  10.610  1.00  0.00            
ATOM     96  C28 ACD     1      23.160  20.890  10.910  1.00  0.00            
ATOM     97  H46 ACD     1      22.700  20.210  10.180  1.00  0.00            
ATOM     98  C29 ACD     1      22.430  22.250  10.770  1.00  0.00            
ATOM     99  H47 ACD     1      23.020  23.040  11.240  1.00  0.00            
ATOM    100  O24 ACD     1      21.030  22.130  11.310  1.00  0.00            
ATOM    101  C30 ACD     1      22.410  22.680   9.290  1.00  0.00            
ATOM    102  H48 ACD     1      23.410  22.970   8.940  1.00  0.00            
ATOM    103  H49 ACD     1      22.090  21.850   8.640  1.00  0.00            
ATOM    104  O25 ACD     1      21.560  23.760   9.050  1.00  0.00            
ATOM    105  H50 ACD     1      21.450  23.710   8.100  1.00  0.00            
ATOM    106  C31 ACD     1      23.010  20.300  12.310  1.00  0.00            
ATOM    107  H51 ACD     1      23.510  20.930  13.050  1.00  0.00            
ATOM    108  O26 ACD     1      23.550  19.000  12.340  1.00  0.00            
ATOM    109  H52 ACD     1      23.530  18.650  13.230  1.00  0.00            
ATOM    110  C32 ACD     1      21.650  20.400  12.840  1.00  0.00            
ATOM    111  H53 ACD     1      21.060  19.610  12.360  1.00  0.00            
ATOM    112  O27 ACD     1      21.620  20.020  14.210  1.00  0.00            
ATOM    113  H54 ACD     1      21.460  20.790  14.780  1.00  0.00            
ATOM    114  C33 ACD     1      20.950  21.750  12.660  1.00  0.00            
ATOM    115  H55 ACD     1      19.880  21.620  12.840  1.00  0.00            
ATOM    116  O28 ACD     1      21.580  22.750  13.390  1.00  0.00            
ATOM    117  C34 ACD     1      20.810  23.630  14.160  1.00  0.00            
ATOM    118  H56 ACD     1      19.730  23.470  14.120  1.00  0.00            
ATOM    119  C35 ACD     1      21.380  23.410  15.610  1.00  0.00            
ATOM    120  H57 ACD     1      22.470  23.300  15.530  1.00  0.00            
ATOM    121  O29 ACD     1      20.920  22.230  16.180  1.00  0.00            
ATOM    122  H58 ACD     1      20.020  22.330  16.510  1.00  0.00            
ATOM    123  C36 ACD     1      20.950  24.650  16.480  1.00  0.00            
ATOM    124  H59 ACD     1      19.850  24.590  16.550  1.00  0.00            
ATOM    125  O30 ACD     1      21.450  24.530  17.840  1.00  0.00            
ATOM    126  H60 ACD     1      22.400  24.670  17.840  1.00  0.00            
ATOM    127  O1  GM1     2      26.960  24.350  15.680  1.00  0.00            
ATOM    128  C1  GM1     2      26.460  23.160  15.060  1.00  0.00            
ATOM    129  C2  GM1     2      25.590  23.650  13.930  1.00  0.00            
ATOM    130  C3  GM1     2      25.950  24.900  13.120  1.00  0.00            
ATOM    131  C4  GM1     2      25.130  24.820  11.840  1.00  0.00            
ATOM    132  N1  GM1     2      24.930  26.140  11.030  1.00  0.00            
ATOM    133  C5  GM1     2      24.240  27.200  11.950  1.00  0.00            
ATOM    134  C6  GM1     2      23.880  28.480  11.140  1.00  0.00            
ATOM    135  C7  GM1     2      23.080  28.290   9.880  1.00  0.00            
ATOM    136  C8  GM1     2      23.490  27.000   9.110  1.00  0.00            
ATOM    137  C9  GM1     2      23.870  25.800   9.970  1.00  0.00            
ATOM    138  C10 GM1     2      25.660  22.380  16.120  1.00  0.00            
ATOM    139  C11 GM1     2      25.880  22.500  17.500  1.00  0.00            
ATOM    140  C12 GM1     2      25.020  21.900  18.420  1.00  0.00            
ATOM    141  C13 GM1     2      24.010  20.990  18.080  1.00  0.00            
ATOM    142  C14 GM1     2      23.890  20.680  16.690  1.00  0.00            
ATOM    143  C15 GM1     2      24.720  21.380  15.780  1.00  0.00            
ATOM    144  C16 GM1     2      27.640  22.290  14.530  1.00  0.00            
ATOM    145  C17 GM1     2      28.970  22.740  14.510  1.00  0.00            
ATOM    146  C18 GM1     2      30.040  21.950  13.980  1.00  0.00            
ATOM    147  C19 GM1     2      29.790  20.710  13.420  1.00  0.00            
ATOM    148  C20 GM1     2      28.500  20.230  13.430  1.00  0.00            
ATOM    149  C21 GM1     2      27.450  20.950  14.010  1.00  0.00            
ATOM    150  H1  GM1     2      27.700  24.040  16.240  1.00  0.00            
ATOM    151  H2  GM1     2      24.560  23.820  14.270  1.00  0.00            
ATOM    152  H3  GM1     2      25.520  22.790  13.250  1.00  0.00            
ATOM    153  H4  GM1     2      26.980  24.730  12.790  1.00  0.00            
ATOM    154  H5  GM1     2      25.890  25.770  13.770  1.00  0.00            
ATOM    155  H6  GM1     2      24.120  24.510  12.140  1.00  0.00            
ATOM    156  H7  GM1     2      25.550  24.020  11.240  1.00  0.00            
ATOM    157  H8  GM1     2      25.820  26.450  10.620  1.00  0.00            
ATOM    158  H9  GM1     2      24.850  27.360  12.850  1.00  0.00            
ATOM    159  H10 GM1     2      23.270  26.810  12.250  1.00  0.00            
ATOM    160  H11 GM1     2      24.880  28.780  10.810  1.00  0.00            
ATOM    161  H12 GM1     2      23.510  29.210  11.870  1.00  0.00            
ATOM    162  H13 GM1     2      23.120  29.180   9.250  1.00  0.00            
ATOM    163  H14 GM1     2      22.020  28.210  10.150  1.00  0.00            
ATOM    164  H15 GM1     2      24.270  27.240   8.370  1.00  0.00            
ATOM    165  H16 GM1     2      22.600  26.780   8.490  1.00  0.00            
ATOM    166  H17 GM1     2      23.010  25.530  10.590  1.00  0.00            
ATOM    167  H18 GM1     2      24.150  24.970   9.330  1.00  0.00            
ATOM    168  H19 GM1     2      26.670  23.170  17.830  1.00  0.00            
ATOM    169  H20 GM1     2      25.200  22.120  19.460  1.00  0.00            
ATOM    170  H21 GM1     2      23.310  20.650  18.830  1.00  0.00            
ATOM    171  H22 GM1     2      23.140  19.960  16.380  1.00  0.00            
ATOM    172  H23 GM1     2      24.580  21.330  14.710  1.00  0.00            
ATOM    173  H24 GM1     2      29.170  23.710  14.960  1.00  0.00            
ATOM    174  H25 GM1     2      31.050  22.320  14.080  1.00  0.00            
ATOM    175  H26 GM1     2      30.580  20.080  13.020  1.00  0.00            
ATOM    176  H27 GM1     2      28.240  19.310  12.910  1.00  0.00            
ATOM    177  H28 GM1     2      26.500  20.460  14.200  1.00  0.00            
TER
ENDMDL
MODEL        1
ATOM      1  H1  ACD     1      19.960  24.530  11.200  1.00  0.00            
ATOM      2  O1  ACD     1      20.430  24.490  12.030  1.00  0.00            
ATOM      3  C1  ACD     1      20.670  23.090  12.270  1.00  0.00            
ATOM      4  H2  ACD     1      21.170  22.800  11.330  1.00  0.00            
ATOM      5  H3  ACD     1      19.720  22.550  12.350  1.00  0.00            
ATOM      6  C2  ACD     1      21.540  22.900  13.440  1.00  0.00            
ATOM      7  H4  ACD     1      22.450  23.500  13.320  1.00  0.00            
ATOM      8  O2  ACD     1      20.830  23.420  14.600  1.00  0.00            
ATOM      9  C3  ACD     1      21.600  23.340  15.840  1.00  0.00            
ATOM     10  H5  ACD     1      21.010  23.640  16.710  1.00  0.00            
ATOM     11  O3  ACD     1      22.740  24.190  15.700  1.00  0.00            
ATOM     12  C4  ACD     1      23.270  24.950  16.870  1.00  0.00            
ATOM     13  H6  ACD     1      22.690  24.730  17.770  1.00  0.00            
ATOM     14  C5  ACD     1      24.760  24.720  16.990  1.00  0.00            
ATOM     15  H7  ACD     1      25.210  24.880  16.000  1.00  0.00            
ATOM     16  O4  ACD     1      24.970  23.410  17.350  1.00  0.00            
ATOM     17  H8  ACD     1      25.920  23.290  17.490  1.00  0.00            
ATOM     18  C6  ACD     1      25.360  25.690  17.970  1.00  0.00            
ATOM     19  H9  ACD     1      24.790  25.590  18.900  1.00  0.00            
ATOM     20  O5  ACD     1      26.760  25.470  18.200  1.00  0.00            
ATOM     21  H10 ACD     1      27.160  25.980  17.490  1.00  0.00            
ATOM     22  C7  ACD     1      25.160  27.180  17.510  1.00  0.00            
ATOM     23  H11 ACD     1      25.650  27.940  18.120  1.00  0.00            
ATOM     24  O6  ACD     1      23.780  27.360  17.400  1.00  0.00            
ATOM     25  C8  ACD     1      23.010  26.450  16.510  1.00  0.00            
ATOM     26  H12 ACD     1      23.400  26.640  15.500  1.00  0.00            
ATOM     27  C9  ACD     1      21.520  26.880  16.500  1.00  0.00            
ATOM     28  H13 ACD     1      21.350  27.880  16.090  1.00  0.00            
ATOM     29  H14 ACD     1      21.120  26.240  15.710  1.00  0.00            
ATOM     30  O7  ACD     1      20.800  26.560  17.650  1.00  0.00            
ATOM     31  H15 ACD     1      21.050  27.280  18.230  1.00  0.00            
ATOM     32  O8  ACD     1      25.530  27.400  16.190  1.00  0.00            
ATOM     33  C10 ACD     1      26.510  28.430  15.750  1.00  0.00            
ATOM     34  H16 ACD     1      26.570  29.210  16.520  1.00  0.00            
ATOM     35  C11 ACD     1      27.870  27.730  15.510  1.00  0.00            
ATOM     36  H17 ACD     1      27.850  26.930  14.760  1.00  0.00            
ATOM     37  O9  ACD     1      28.390  27.330  16.800  1.00  0.00            
ATOM     38  H18 ACD     1      28.320  28.130  17.340  1.00  0.00            
ATOM     39  C12 ACD     1      28.780  28.720  14.820  1.00  0.00            
ATOM     40  H19 ACD     1      29.010  29.570  15.470  1.00  0.00            
ATOM     41  O10 ACD     1      30.020  28.060  14.530  1.00  0.00            
ATOM     42  H20 ACD     1      30.430  27.900  15.380  1.00  0.00            
ATOM     43  C13 ACD     1      28.140  29.220  13.520  1.00  0.00            
ATOM     44  H21 ACD     1      28.770  29.930  12.970  1.00  0.00            
ATOM     45  O11 ACD     1      26.940  29.880  13.760  1.00  0.00            
ATOM     46  C14 ACD     1      25.940  29.070  14.420  1.00  0.00            
ATOM     47  H22 ACD     1      25.700  28.190  13.810  1.00  0.00            
ATOM     48  C15 ACD     1      24.680  29.840  14.620  1.00  0.00            
ATOM     49  H23 ACD     1      24.060  29.190  15.240  1.00  0.00            
ATOM     50  H24 ACD     1      24.820  30.740  15.230  1.00  0.00            
ATOM     51  O12 ACD     1      24.090  30.250  13.350  1.00  0.00            
ATOM     52  H25 ACD     1      24.800  30.720  12.900  1.00  0.00            
ATOM     53  O13 ACD     1      27.960  28.020  12.670  1.00  0.00            
ATOM     54  C16 ACD     1      28.460  28.160  11.340  1.00  0.00            
ATOM     55  H26 ACD     1      29.030  29.080  11.170  1.00  0.00            
ATOM     56  C17 ACD     1      29.440  26.970  11.210  1.00  0.00            
ATOM     57  H27 ACD     1      28.940  26.150  11.740  1.00  0.00            
ATOM     58  O14 ACD     1      30.640  27.220  11.960  1.00  0.00            
ATOM     59  H28 ACD     1      30.370  27.450  12.850  1.00  0.00            
ATOM     60  C18 ACD     1      29.860  26.760   9.720  1.00  0.00            
ATOM     61  H29 ACD     1      30.570  27.570   9.540  1.00  0.00            
ATOM     62  O15 ACD     1      30.640  25.560   9.730  1.00  0.00            
ATOM     63  H30 ACD     1      31.480  25.880  10.080  1.00  0.00            
ATOM     64  C19 ACD     1      28.690  26.700   8.740  1.00  0.00            
ATOM     65  H31 ACD     1      29.010  26.710   7.690  1.00  0.00            
ATOM     66  O16 ACD     1      27.870  27.870   8.990  1.00  0.00            
ATOM     67  C20 ACD     1      27.330  27.980  10.310  1.00  0.00            
ATOM     68  H32 ACD     1      26.800  27.100  10.680  1.00  0.00            
ATOM     69  C21 ACD     1      26.440  29.180  10.310  1.00  0.00            
ATOM     70  H33 ACD     1      26.260  29.570  11.320  1.00  0.00            
ATOM     71  H34 ACD     1      26.790  29.990   9.660  1.00  0.00            
ATOM     72  O17 ACD     1      25.180  28.700   9.810  1.00  0.00            
ATOM     73  H35 ACD     1      25.150  28.980   8.890  1.00  0.00            
ATOM     74  O18 ACD     1      28.000  25.460   8.960  1.00  0.00            
ATOM     75  C22 ACD     1      27.730  24.470   7.980  1.00  0.00            
ATOM     76  H36 ACD     1      28.180  24.680   7.000  1.00  0.00            
ATOM     77  C23 ACD     1      28.330  23.230   8.530  1.00  0.00            
ATOM     78  H37 ACD     1      27.900  23.230   9.540  1.00  0.00            
ATOM     79  O19 ACD     1      29.760  23.310   8.520  1.00  0.00            
ATOM     80  H38 ACD     1      30.000  24.000   9.140  1.00  0.00            
ATOM     81  C24 ACD     1      27.860  21.950   7.860  1.00  0.00            
ATOM     82  H39 ACD     1      28.180  21.980   6.810  1.00  0.00            
ATOM     83  O20 ACD     1      28.510  20.850   8.540  1.00  0.00            
ATOM     84  H40 ACD     1      28.080  20.780   9.400  1.00  0.00            
ATOM     85  C25 ACD     1      26.330  21.870   7.840  1.00  0.00            
ATOM     86  H41 ACD     1      25.950  21.070   7.200  1.00  0.00            
ATOM     87  O21 ACD     1      25.840  23.030   7.200  1.00  0.00            
ATOM     88  C26 ACD     1      26.240  24.340   7.820  1.00  0.00            
ATOM     89  H42 ACD     1      25.800  24.310   8.830  1.00  0.00            
ATOM     90  C27 ACD     1      25.690  25.550   6.970  1.00  0.00            
ATOM     91  H43 ACD     1      26.030  26.510   7.360  1.00  0.00            
ATOM     92  H44 ACD     1      26.210  25.510   6.000  1.00  0.00            
ATOM     93  O22 ACD     1      24.250  25.470   6.790  1.00  0.00            
ATOM     94  H45 ACD     1      23.940  26.100   6.140  1.00  0.00            
ATOM     95  O23 ACD     1      25.830  21.820   9.170  1.00  0.00            
ATOM     96  C28 ACD     1      24.780  20.890   9.400  1.00  0.00            
ATOM     97  H46 ACD     1      24.730  20.140   8.610  1.00  0.00            
ATOM     98  C29 ACD     1      23.460  21.640   9.580  1.00  0.00            
ATOM     99  H47 ACD     1      23.690  22.530  10.170  1.00  0.00            
ATOM    100  O24 ACD     1      22.440  20.880  10.300  1.00  0.00            
ATOM    101  C30 ACD     1      22.890  22.090   8.260  1.00  0.00            
ATOM    102  H48 ACD     1      23.560  22.690   7.640  1.00  0.00            
ATOM    103  H49 ACD     1      22.640  21.260   7.590  1.00  0.00            
ATOM    104  O25 ACD     1      21.680  22.740   8.510  1.00  0.00            
ATOM    105  H50 ACD     1      21.460  23.310   7.770  1.00  0.00            
ATOM    106  C31 ACD     1      25.180  20.140  10.690  1.00  0.00            
ATOM    107  H51 ACD     1      25.660  20.810  11.410  1.00  0.00            
ATOM    108  O26 ACD     1      26.220  19.160  10.460  1.00  0.00            
ATOM    109  H52 ACD     1      26.260  18.470  11.140  1.00  0.00            
ATOM    110  C32 ACD     1      24.020  19.380  11.330  1.00  0.00            
ATOM    111  H53 ACD     1      23.790  18.580  10.620  1.00  0.00            
ATOM    112  O27 ACD     1      24.380  18.870  12.630  1.00  0.00            
ATOM    113  H54 ACD     1      25.020  18.160  12.560  1.00  0.00            
ATOM    114  C33 ACD     1      22.810  20.240  11.520  1.00  0.00            
ATOM    115  H55 ACD     1      21.960  19.710  11.960  1.00  0.00            
ATOM    116  O28 ACD     1      23.080  21.220  12.520  1.00  0.00            
ATOM    117  C34 ACD     1      21.980  21.440  13.570  1.00  0.00            
ATOM    118  H56 ACD     1      21.200  20.670  13.700  1.00  0.00            
ATOM    119  C35 ACD     1      22.720  21.340  14.940  1.00  0.00            
ATOM    120  H57 ACD     1      23.670  21.870  14.940  1.00  0.00            
ATOM    121  O29 ACD     1      23.170  19.970  15.100  1.00  0.00            
ATOM    122  H58 ACD     1      23.630  19.670  14.310  1.00  0.00            
ATOM    123  C36 ACD     1      21.980  21.860  16.070  1.00  0.00            
ATOM    124  H59 ACD     1      21.060  21.260  16.100  1.00  0.00            
ATOM    125  O30 ACD     1      22.570  21.650  17.370  1.00  0.00            
ATOM    126  H60 ACD     1      23.270  22.310  17.470  1.00  0.00            
ATOM    127  O1  GM1     2      27.440  24.450  14.930  1.00  0.00            
ATOM    128  C1  GM1     2      27.160  23.300  14.120  1.00  0.00            
ATOM    129  C2  GM1     2      25.840  23.650  13.360  1.00  0.00            
ATOM    130  C3  GM1     2      25.920  24.830  12.370  1.00  0.00            
ATOM    131  C4  GM1     2      24.530  24.860  11.540  1.00  0.00            
ATOM    132  N1  GM1     2      24.060  26.110  10.900  1.00  0.00            
ATOM    133  C5  GM1     2      23.380  26.940  12.090  1.00  0.00            
ATOM    134  C6  GM1     2      22.330  27.980  11.660  1.00  0.00            
ATOM    135  C7  GM1     2      21.400  27.540  10.490  1.00  0.00            
ATOM    136  C8  GM1     2      22.130  26.840   9.310  1.00  0.00            
ATOM    137  C9  GM1     2      23.020  25.660   9.870  1.00  0.00            
ATOM    138  C10 GM1     2      27.140  22.120  15.130  1.00  0.00            
ATOM    139  C11 GM1     2      27.750  22.200  16.400  1.00  0.00            
ATOM    140  C12 GM1     2      27.840  21.050  17.200  1.00  0.00            
ATOM    141  C13 GM1     2      27.420  19.780  16.710  1.00  0.00            
ATOM    142  C14 GM1     2      26.570  19.730  15.580  1.00  0.00            
ATOM    143  C15 GM1     2      26.480  20.920  14.740  1.00  0.00            
ATOM    144  C16 GM1     2      28.360  23.140  13.130  1.00  0.00            
ATOM    145  C17 GM1     2      29.340  24.090  12.970  1.00  0.00            
ATOM    146  C18 GM1     2      30.440  23.790  12.190  1.00  0.00            
ATOM    147  C19 GM1     2      30.440  22.670  11.330  1.00  0.00            
ATOM    148  C20 GM1     2      29.360  21.860  11.350  1.00  0.00            
ATOM    149  C21 GM1     2      28.350  22.060  12.270  1.00  0.00            
ATOM    150  H1  GM1     2      28.240  24.290  15.460  1.00  0.00            
ATOM    151  H2  GM1     2      25.100  24.030  14.070  1.00  0.00            
ATOM    152  H3  GM1     2      25.330  22.830  12.830  1.00  0.00            
ATOM    153  H4  GM1     2      26.770  24.650  11.700  1.00  0.00            
ATOM    154  H5  GM1     2      26.050  25.790  12.890  1.00  0.00            
ATOM    155  H6  GM1     2      23.740  24.380  12.130  1.00  0.00            
ATOM    156  H7  GM1     2      24.770  24.150  10.740  1.00  0.00            
ATOM    157  H8  GM1     2      24.770  26.620  10.360  1.00  0.00            
ATOM    158  H9  GM1     2      24.080  27.540  12.670  1.00  0.00            
ATOM    159  H10 GM1     2      22.940  26.270  12.830  1.00  0.00            
ATOM    160  H11 GM1     2      22.740  28.880  11.190  1.00  0.00            
ATOM    161  H12 GM1     2      21.900  28.360  12.590  1.00  0.00            
ATOM    162  H13 GM1     2      20.920  28.440  10.090  1.00  0.00            
ATOM    163  H14 GM1     2      20.710  26.740  10.800  1.00  0.00            
ATOM    164  H15 GM1     2      22.690  27.560   8.690  1.00  0.00            
ATOM    165  H16 GM1     2      21.350  26.410   8.680  1.00  0.00            
ATOM    166  H17 GM1     2      22.310  25.000  10.380  1.00  0.00            
ATOM    167  H18 GM1     2      23.550  25.070   9.120  1.00  0.00            
ATOM    168  H19 GM1     2      28.110  23.110  16.870  1.00  0.00            
ATOM    169  H20 GM1     2      28.430  21.080  18.120  1.00  0.00            
ATOM    170  H21 GM1     2      27.680  18.860  17.230  1.00  0.00            
ATOM    171  H22 GM1     2      25.950  18.860  15.430  1.00  0.00            
ATOM    172  H23 GM1     2      25.900  20.910  13.820  1.00  0.00            
ATOM    173  H24 GM1     2      29.320  24.950  13.640  1.00  0.00            
ATOM    174  H25 GM1     2      31.270  24.490  12.220  1.00  0.00            
ATOM    175  H26 GM1     2      31.310  22.440  10.730  1.00  0.00            
ATOM    176  H27 GM1     2      29.390  20.930  10.790  1.00  0.00            
ATOM    177  H28 GM1     2      27.500  21.390  12.180  1.00  0.00            
TER
ENDMDL
MODEL        1
ATOM      1  H1  ACD     1      33.320  14.830  22.160  1.00  0.00            
ATOM      2  O1  ACD     1      32.700  15.430  22.570  1.00  0.00            
ATOM      3  C1  ACD     1      33.270  16.740  22.440  1.00  0.00            
ATOM      4  H2  ACD     1      33.430  16.950  21.370  1.00  0.00            
ATOM      5  H3  ACD     1      34.200  16.870  23.010  1.00  0.00            
ATOM      6  C2  ACD     1      32.260  17.860  22.830  1.00  0.00            
ATOM      7  H4  ACD     1      31.450  17.890  22.090  1.00  0.00            
ATOM      8  O2  ACD     1      31.810  17.560  24.160  1.00  0.00            
ATOM      9  C3  ACD     1      31.000  18.560  24.790  1.00  0.00            
ATOM     10  H5  ACD     1      30.640  18.240  25.770  1.00  0.00            
ATOM     11  O3  ACD     1      29.960  18.800  23.940  1.00  0.00            
ATOM     12  C4  ACD     1      28.650  18.720  24.450  1.00  0.00            
ATOM     13  H6  ACD     1      28.620  18.490  25.520  1.00  0.00            
ATOM     14  C5  ACD     1      28.030  20.070  24.200  1.00  0.00            
ATOM     15  H7  ACD     1      28.350  20.440  23.220  1.00  0.00            
ATOM     16  O4  ACD     1      28.470  21.000  25.170  1.00  0.00            
ATOM     17  H8  ACD     1      29.400  20.920  25.380  1.00  0.00            
ATOM     18  C6  ACD     1      26.530  20.060  24.220  1.00  0.00            
ATOM     19  H9  ACD     1      26.250  19.940  25.270  1.00  0.00            
ATOM     20  O5  ACD     1      25.930  21.300  23.870  1.00  0.00            
ATOM     21  H10 ACD     1      26.290  21.950  24.480  1.00  0.00            
ATOM     22  C7  ACD     1      25.900  18.930  23.510  1.00  0.00            
ATOM     23  H11 ACD     1      24.820  18.870  23.640  1.00  0.00            
ATOM     24  O6  ACD     1      26.500  17.720  23.910  1.00  0.00            
ATOM     25  C8  ACD     1      27.880  17.680  23.700  1.00  0.00            
ATOM     26  H12 ACD     1      28.100  17.810  22.630  1.00  0.00            
ATOM     27  C9  ACD     1      28.400  16.350  24.120  1.00  0.00            
ATOM     28  H13 ACD     1      29.400  16.290  23.670  1.00  0.00            
ATOM     29  H14 ACD     1      28.400  16.250  25.210  1.00  0.00            
ATOM     30  O7  ACD     1      27.750  15.210  23.530  1.00  0.00            
ATOM     31  H15 ACD     1      26.860  15.190  23.890  1.00  0.00            
ATOM     32  O8  ACD     1      26.070  19.100  22.150  1.00  0.00            
ATOM     33  C10 ACD     1      24.980  19.070  21.220  1.00  0.00            
ATOM     34  H16 ACD     1      23.990  18.910  21.660  1.00  0.00            
ATOM     35  C11 ACD     1      24.970  20.430  20.540  1.00  0.00            
ATOM     36  H17 ACD     1      25.960  20.680  20.150  1.00  0.00            
ATOM     37  O9  ACD     1      24.570  21.450  21.550  1.00  0.00            
ATOM     38  H18 ACD     1      25.260  21.400  22.220  1.00  0.00            
ATOM     39  C12 ACD     1      23.990  20.360  19.370  1.00  0.00            
ATOM     40  H19 ACD     1      22.960  20.220  19.730  1.00  0.00            
ATOM     41  O10 ACD     1      24.050  21.610  18.770  1.00  0.00            
ATOM     42  H20 ACD     1      24.080  22.190  19.540  1.00  0.00            
ATOM     43  C13 ACD     1      24.380  19.240  18.420  1.00  0.00            
ATOM     44  H21 ACD     1      23.660  19.100  17.610  1.00  0.00            
ATOM     45  O11 ACD     1      24.320  17.980  19.140  1.00  0.00            
ATOM     46  C14 ACD     1      25.180  17.870  20.350  1.00  0.00            
ATOM     47  H22 ACD     1      26.230  17.790  20.060  1.00  0.00            
ATOM     48  C15 ACD     1      24.690  16.590  21.040  1.00  0.00            
ATOM     49  H23 ACD     1      25.010  16.700  22.080  1.00  0.00            
ATOM     50  H24 ACD     1      23.600  16.510  20.980  1.00  0.00            
ATOM     51  O12 ACD     1      25.280  15.530  20.360  1.00  0.00            
ATOM     52  H25 ACD     1      24.970  15.550  19.450  1.00  0.00            
ATOM     53  O13 ACD     1      25.700  19.510  17.970  1.00  0.00            
ATOM     54  C16 ACD     1      25.860  19.610  16.510  1.00  0.00            
ATOM     55  H26 ACD     1      24.930  19.790  15.970  1.00  0.00            
ATOM     56  C17 ACD     1      26.770  20.840  16.190  1.00  0.00            
ATOM     57  H27 ACD     1      27.590  20.950  16.910  1.00  0.00            
ATOM     58  O14 ACD     1      25.940  22.050  16.430  1.00  0.00            
ATOM     59  H28 ACD     1      25.250  21.910  17.080  1.00  0.00            
ATOM     60  C18 ACD     1      27.270  20.820  14.770  1.00  0.00            
ATOM     61  H29 ACD     1      26.530  20.790  13.970  1.00  0.00            
ATOM     62  O15 ACD     1      28.100  22.030  14.620  1.00  0.00            
ATOM     63  H30 ACD     1      27.480  22.750  14.500  1.00  0.00            
ATOM     64  C19 ACD     1      28.040  19.520  14.560  1.00  0.00            
ATOM     65  H31 ACD     1      28.460  19.630  13.560  1.00  0.00            
ATOM     66  O16 ACD     1      27.100  18.470  14.670  1.00  0.00            
ATOM     67  C20 ACD     1      26.460  18.340  15.950  1.00  0.00            
ATOM     68  H32 ACD     1      27.360  18.100  16.540  1.00  0.00            
ATOM     69  C21 ACD     1      25.440  17.230  15.930  1.00  0.00            
ATOM     70  H33 ACD     1      24.760  17.210  16.790  1.00  0.00            
ATOM     71  H34 ACD     1      24.740  17.380  15.100  1.00  0.00            
ATOM     72  O17 ACD     1      26.090  16.020  15.730  1.00  0.00            
ATOM     73  H35 ACD     1      26.570  16.180  14.910  1.00  0.00            
ATOM     74  O18 ACD     1      29.020  19.400  15.590  1.00  0.00            
ATOM     75  C22 ACD     1      30.300  18.950  15.140  1.00  0.00            
ATOM     76  H36 ACD     1      30.190  18.620  14.100  1.00  0.00            
ATOM     77  C23 ACD     1      31.230  20.130  15.200  1.00  0.00            
ATOM     78  H37 ACD     1      31.110  20.640  16.160  1.00  0.00            
ATOM     79  O19 ACD     1      30.830  21.000  14.130  1.00  0.00            
ATOM     80  H38 ACD     1      29.950  21.360  14.260  1.00  0.00            
ATOM     81  C24 ACD     1      32.700  19.680  14.980  1.00  0.00            
ATOM     82  H39 ACD     1      32.850  19.180  14.010  1.00  0.00            
ATOM     83  O20 ACD     1      33.700  20.740  15.090  1.00  0.00            
ATOM     84  H40 ACD     1      33.590  21.150  15.950  1.00  0.00            
ATOM     85  C25 ACD     1      33.000  18.620  16.020  1.00  0.00            
ATOM     86  H41 ACD     1      34.020  18.250  15.880  1.00  0.00            
ATOM     87  O21 ACD     1      32.090  17.520  15.830  1.00  0.00            
ATOM     88  C26 ACD     1      30.710  17.760  16.010  1.00  0.00            
ATOM     89  H42 ACD     1      30.480  17.990  17.060  1.00  0.00            
ATOM     90  C27 ACD     1      29.880  16.530  15.670  1.00  0.00            
ATOM     91  H43 ACD     1      29.120  16.930  14.990  1.00  0.00            
ATOM     92  H44 ACD     1      30.430  15.660  15.270  1.00  0.00            
ATOM     93  O22 ACD     1      29.150  16.060  16.760  1.00  0.00            
ATOM     94  H45 ACD     1      28.710  15.260  16.440  1.00  0.00            
ATOM     95  O23 ACD     1      32.720  19.150  17.340  1.00  0.00            
ATOM     96  C28 ACD     1      33.840  19.410  18.140  1.00  0.00            
ATOM     97  H46 ACD     1      34.720  19.550  17.500  1.00  0.00            
ATOM     98  C29 ACD     1      34.060  18.380  19.240  1.00  0.00            
ATOM     99  H47 ACD     1      33.070  18.070  19.580  1.00  0.00            
ATOM    100  O24 ACD     1      34.840  18.870  20.380  1.00  0.00            
ATOM    101  C30 ACD     1      34.660  17.150  18.670  1.00  0.00            
ATOM    102  H48 ACD     1      34.700  16.380  19.440  1.00  0.00            
ATOM    103  H49 ACD     1      34.040  16.710  17.880  1.00  0.00            
ATOM    104  O25 ACD     1      35.920  17.500  18.130  1.00  0.00            
ATOM    105  H50 ACD     1      36.400  18.080  18.740  1.00  0.00            
ATOM    106  C31 ACD     1      33.390  20.730  18.720  1.00  0.00            
ATOM    107  H51 ACD     1      32.380  20.590  19.110  1.00  0.00            
ATOM    108  O26 ACD     1      33.380  21.760  17.650  1.00  0.00            
ATOM    109  H52 ACD     1      33.040  22.520  18.120  1.00  0.00            
ATOM    110  C32 ACD     1      34.190  21.190  19.930  1.00  0.00            
ATOM    111  H53 ACD     1      35.240  21.330  19.640  1.00  0.00            
ATOM    112  O27 ACD     1      33.570  22.210  20.680  1.00  0.00            
ATOM    113  H54 ACD     1      33.050  21.750  21.350  1.00  0.00            
ATOM    114  C33 ACD     1      34.260  20.030  20.940  1.00  0.00            
ATOM    115  H55 ACD     1      34.890  20.440  21.740  1.00  0.00            
ATOM    116  O28 ACD     1      33.010  19.660  21.420  1.00  0.00            
ATOM    117  C34 ACD     1      33.070  19.190  22.840  1.00  0.00            
ATOM    118  H56 ACD     1      34.100  19.020  23.180  1.00  0.00            
ATOM    119  C35 ACD     1      32.400  20.290  23.650  1.00  0.00            
ATOM    120  H57 ACD     1      31.480  20.530  23.100  1.00  0.00            
ATOM    121  O29 ACD     1      33.420  21.270  23.720  1.00  0.00            
ATOM    122  H58 ACD     1      32.940  22.060  23.960  1.00  0.00            
ATOM    123  C36 ACD     1      31.890  19.850  25.030  1.00  0.00            
ATOM    124  H59 ACD     1      32.780  19.670  25.660  1.00  0.00            
ATOM    125  O30 ACD     1      31.140  20.920  25.680  1.00  0.00            
ATOM    126  H60 ACD     1      31.630  21.740  25.630  1.00  0.00            
ATOM    127  O1  GM1     2      30.330  21.520  21.250  1.00  0.00            
ATOM    128  C1  GM1     2      29.380  21.930  20.290  1.00  0.00            
ATOM    129  C2  GM1     2      28.710  20.510  19.880  1.00  0.00            
ATOM    130  C3  GM1     2      29.680  19.330  19.390  1.00  0.00            
ATOM    131  C4  GM1     2      28.980  18.040  19.810  1.00  0.00            
ATOM    132  N1  GM1     2      29.510  16.730  19.370  1.00  0.00            
ATOM    133  C5  GM1     2      28.540  15.660  19.860  1.00  0.00            
ATOM    134  C6  GM1     2      28.940  14.240  19.450  1.00  0.00            
ATOM    135  C7  GM1     2      30.400  13.960  19.920  1.00  0.00            
ATOM    136  C8  GM1     2      31.310  15.050  19.460  1.00  0.00            
ATOM    137  C9  GM1     2      30.790  16.380  20.070  1.00  0.00            
ATOM    138  C10 GM1     2      30.160  22.730  19.170  1.00  0.00            
ATOM    139  C11 GM1     2      31.040  23.780  19.590  1.00  0.00            
ATOM    140  C12 GM1     2      31.690  24.560  18.650  1.00  0.00            
ATOM    141  C13 GM1     2      31.640  24.260  17.260  1.00  0.00            
ATOM    142  C14 GM1     2      30.730  23.240  16.830  1.00  0.00            
ATOM    143  C15 GM1     2      29.980  22.530  17.790  1.00  0.00            
ATOM    144  C16 GM1     2      28.250  22.750  20.880  1.00  0.00            
ATOM    145  C17 GM1     2      27.260  23.240  19.960  1.00  0.00            
ATOM    146  C18 GM1     2      26.100  23.900  20.420  1.00  0.00            
ATOM    147  C19 GM1     2      25.970  24.180  21.790  1.00  0.00            
ATOM    148  C20 GM1     2      27.080  23.820  22.670  1.00  0.00            
ATOM    149  C21 GM1     2      28.240  23.180  22.230  1.00  0.00            
ATOM    150  H1  GM1     2      30.370  22.360  21.730  1.00  0.00            
ATOM    151  H2  GM1     2      28.010  20.640  19.050  1.00  0.00            
ATOM    152  H3  GM1     2      28.130  20.110  20.720  1.00  0.00            
ATOM    153  H4  GM1     2      30.690  19.330  19.810  1.00  0.00            
ATOM    154  H5  GM1     2      29.680  19.350  18.300  1.00  0.00            
ATOM    155  H6  GM1     2      27.970  18.160  19.400  1.00  0.00            
ATOM    156  H7  GM1     2      28.920  18.060  20.900  1.00  0.00            
ATOM    157  H8  GM1     2      29.570  16.620  18.350  1.00  0.00            
ATOM    158  H9  GM1     2      27.580  15.950  19.410  1.00  0.00            
ATOM    159  H10 GM1     2      28.510  15.690  20.950  1.00  0.00            
ATOM    160  H11 GM1     2      28.790  14.050  18.380  1.00  0.00            
ATOM    161  H12 GM1     2      28.250  13.480  19.830  1.00  0.00            
ATOM    162  H13 GM1     2      30.740  13.020  19.460  1.00  0.00            
ATOM    163  H14 GM1     2      30.490  14.070  21.010  1.00  0.00            
ATOM    164  H15 GM1     2      31.270  15.070  18.370  1.00  0.00            
ATOM    165  H16 GM1     2      32.380  14.830  19.630  1.00  0.00            
ATOM    166  H17 GM1     2      30.780  16.330  21.160  1.00  0.00            
ATOM    167  H18 GM1     2      31.590  17.070  19.790  1.00  0.00            
ATOM    168  H19 GM1     2      31.110  24.050  20.630  1.00  0.00            
ATOM    169  H20 GM1     2      32.310  25.390  18.970  1.00  0.00            
ATOM    170  H21 GM1     2      32.270  24.770  16.530  1.00  0.00            
ATOM    171  H22 GM1     2      30.630  22.990  15.780  1.00  0.00            
ATOM    172  H23 GM1     2      29.210  21.850  17.450  1.00  0.00            
ATOM    173  H24 GM1     2      27.260  22.980  18.910  1.00  0.00            
ATOM    174  H25 GM1     2      25.310  24.130  19.710  1.00  0.00            
ATOM    175  H26 GM1     2      25.040  24.600  22.140  1.00  0.00            
ATOM    176  H27 GM1     2      26.930  24.100  23.710  1.00  0.00            
ATOM    177  H28 GM1     2      29.070  23.090  22.920  1.00  0.00            
TER
ENDMDL
MODEL        1
ATOM      1  H1  ACD     1      33.760  22.920  19.470  1.00  0.00            
ATOM      2  O1  ACD     1      32.880  22.570  19.600  1.00  0.00            
ATOM      3  C1  ACD     1      32.950  21.170  19.610  1.00  0.00            
ATOM      4  H2  ACD     1      32.850  20.810  20.640  1.00  0.00            
ATOM      5  H3  ACD     1      33.960  20.820  19.350  1.00  0.00            
ATOM      6  C2  ACD     1      31.930  20.700  18.600  1.00  0.00            
ATOM      7  H4  ACD     1      31.100  21.410  18.570  1.00  0.00            
ATOM      8  O2  ACD     1      32.550  20.610  17.320  1.00  0.00            
ATOM      9  C3  ACD     1      31.690  20.330  16.200  1.00  0.00            
ATOM     10  H5  ACD     1      32.240  20.510  15.270  1.00  0.00            
ATOM     11  O3  ACD     1      30.650  21.380  16.150  1.00  0.00            
ATOM     12  C4  ACD     1      30.810  22.370  15.190  1.00  0.00            
ATOM     13  H6  ACD     1      31.750  22.250  14.630  1.00  0.00            
ATOM     14  C5  ACD     1      29.680  22.160  14.260  1.00  0.00            
ATOM     15  H7  ACD     1      28.790  21.890  14.840  1.00  0.00            
ATOM     16  O4  ACD     1      29.970  21.030  13.390  1.00  0.00            
ATOM     17  H8  ACD     1      30.410  20.320  13.840  1.00  0.00            
ATOM     18  C6  ACD     1      29.300  23.430  13.500  1.00  0.00            
ATOM     19  H9  ACD     1      30.140  23.530  12.810  1.00  0.00            
ATOM     20  O5  ACD     1      28.060  23.310  12.860  1.00  0.00            
ATOM     21  H10 ACD     1      27.370  23.280  13.530  1.00  0.00            
ATOM     22  C7  ACD     1      29.210  24.680  14.390  1.00  0.00            
ATOM     23  H11 ACD     1      29.100  25.540  13.720  1.00  0.00            
ATOM     24  O6  ACD     1      30.440  24.790  15.050  1.00  0.00            
ATOM     25  C8  ACD     1      30.870  23.760  15.910  1.00  0.00            
ATOM     26  H12 ACD     1      30.160  23.550  16.720  1.00  0.00            
ATOM     27  C9  ACD     1      32.290  24.030  16.460  1.00  0.00            
ATOM     28  H13 ACD     1      32.560  23.090  16.970  1.00  0.00            
ATOM     29  H14 ACD     1      33.020  24.150  15.650  1.00  0.00            
ATOM     30  O7  ACD     1      32.300  25.040  17.410  1.00  0.00            
ATOM     31  H15 ACD     1      33.220  25.160  17.680  1.00  0.00            
ATOM     32  O8  ACD     1      28.130  24.620  15.300  1.00  0.00            
ATOM     33  C10 ACD     1      26.950  25.360  15.020  1.00  0.00            
ATOM     34  H16 ACD     1      26.830  25.720  13.990  1.00  0.00            
ATOM     35  C11 ACD     1      25.780  24.360  15.250  1.00  0.00            
ATOM     36  H17 ACD     1      25.930  23.980  16.270  1.00  0.00            
ATOM     37  O9  ACD     1      25.820  23.240  14.330  1.00  0.00            
ATOM     38  H18 ACD     1      25.090  22.670  14.560  1.00  0.00            
ATOM     39  C12 ACD     1      24.510  25.220  15.330  1.00  0.00            
ATOM     40  H19 ACD     1      24.270  25.770  14.400  1.00  0.00            
ATOM     41  O10 ACD     1      23.430  24.380  15.560  1.00  0.00            
ATOM     42  H20 ACD     1      23.290  23.960  14.700  1.00  0.00            
ATOM     43  C13 ACD     1      24.600  26.280  16.430  1.00  0.00            
ATOM     44  H21 ACD     1      23.610  26.730  16.470  1.00  0.00            
ATOM     45  O11 ACD     1      25.650  27.220  16.020  1.00  0.00            
ATOM     46  C14 ACD     1      26.900  26.640  15.880  1.00  0.00            
ATOM     47  H22 ACD     1      27.120  26.420  16.930  1.00  0.00            
ATOM     48  C15 ACD     1      27.930  27.660  15.400  1.00  0.00            
ATOM     49  H23 ACD     1      27.820  28.540  16.050  1.00  0.00            
ATOM     50  H24 ACD     1      28.930  27.210  15.470  1.00  0.00            
ATOM     51  O12 ACD     1      27.800  28.220  14.080  1.00  0.00            
ATOM     52  H25 ACD     1      28.710  28.360  13.790  1.00  0.00            
ATOM     53  O13 ACD     1      24.940  25.610  17.660  1.00  0.00            
ATOM     54  C16 ACD     1      24.090  25.780  18.770  1.00  0.00            
ATOM     55  H26 ACD     1      23.280  26.520  18.620  1.00  0.00            
ATOM     56  C17 ACD     1      23.430  24.450  19.130  1.00  0.00            
ATOM     57  H27 ACD     1      24.300  23.800  19.200  1.00  0.00            
ATOM     58  O14 ACD     1      22.480  23.950  18.040  1.00  0.00            
ATOM     59  H28 ACD     1      22.950  23.970  17.200  1.00  0.00            
ATOM     60  C18 ACD     1      22.790  24.480  20.530  1.00  0.00            
ATOM     61  H29 ACD     1      21.940  25.170  20.510  1.00  0.00            
ATOM     62  O15 ACD     1      22.420  23.110  20.870  1.00  0.00            
ATOM     63  H30 ACD     1      22.170  22.840  19.980  1.00  0.00            
ATOM     64  C19 ACD     1      23.830  24.900  21.590  1.00  0.00            
ATOM     65  H31 ACD     1      23.310  25.020  22.550  1.00  0.00            
ATOM     66  O16 ACD     1      24.310  26.240  21.150  1.00  0.00            
ATOM     67  C20 ACD     1      24.990  26.360  19.900  1.00  0.00            
ATOM     68  H32 ACD     1      25.860  25.700  19.880  1.00  0.00            
ATOM     69  C21 ACD     1      25.470  27.770  19.720  1.00  0.00            
ATOM     70  H33 ACD     1      25.460  28.110  18.670  1.00  0.00            
ATOM     71  H34 ACD     1      24.780  28.360  20.330  1.00  0.00            
ATOM     72  O17 ACD     1      26.770  27.970  20.280  1.00  0.00            
ATOM     73  H35 ACD     1      26.950  28.880  20.520  1.00  0.00            
ATOM     74  O18 ACD     1      24.930  24.020  21.720  1.00  0.00            
ATOM     75  C22 ACD     1      25.390  23.520  23.080  1.00  0.00            
ATOM     76  H36 ACD     1      24.820  24.040  23.870  1.00  0.00            
ATOM     77  C23 ACD     1      25.040  22.060  23.120  1.00  0.00            
ATOM     78  H37 ACD     1      25.340  21.530  22.210  1.00  0.00            
ATOM     79  O19 ACD     1      23.570  21.990  23.200  1.00  0.00            
ATOM     80  H38 ACD     1      23.190  22.490  22.470  1.00  0.00            
ATOM     81  C24 ACD     1      25.760  21.390  24.260  1.00  0.00            
ATOM     82  H39 ACD     1      25.460  21.770  25.240  1.00  0.00            
ATOM     83  O20 ACD     1      25.550  20.020  24.140  1.00  0.00            
ATOM     84  H40 ACD     1      24.710  19.930  24.600  1.00  0.00            
ATOM     85  C25 ACD     1      27.260  21.640  24.120  1.00  0.00            
ATOM     86  H41 ACD     1      27.730  21.120  24.960  1.00  0.00            
ATOM     87  O21 ACD     1      27.430  23.030  24.250  1.00  0.00            
ATOM     88  C26 ACD     1      26.880  23.780  23.170  1.00  0.00            
ATOM     89  H42 ACD     1      27.400  23.570  22.230  1.00  0.00            
ATOM     90  C27 ACD     1      27.120  25.260  23.460  1.00  0.00            
ATOM     91  H43 ACD     1      26.530  25.840  22.730  1.00  0.00            
ATOM     92  H44 ACD     1      26.900  25.520  24.500  1.00  0.00            
ATOM     93  O22 ACD     1      28.500  25.630  23.210  1.00  0.00            
ATOM     94  H45 ACD     1      28.920  25.100  23.890  1.00  0.00            
ATOM     95  O23 ACD     1      27.900  21.250  22.910  1.00  0.00            
ATOM     96  C28 ACD     1      28.860  20.220  22.950  1.00  0.00            
ATOM     97  H46 ACD     1      28.980  19.760  23.950  1.00  0.00
[truncated: 1,701,421 more chars]
