# Supplementary material for: Achieving Chemical Accuracy in Cyclodextrin Host–Guest Binding via Integrative Atomistic Modelling
Source: Adv Sci (Weinh). 2025 Dec 14;13(10):e19782. doi: 10.1002/advs.202519782 (PMC12915143; doi:10.1002/advs.202519782)
Supplement: Supplementary file 1 — Supporting Information [file ADVS-13-e19782-s003.zip › all_poses/ACD.GN2.pdb]

MODEL        1
ATOM      1  H1  ACD     1      23.270  23.520  22.030  1.00  0.00            
ATOM      2  O1  ACD     1      23.880  23.670  22.750  1.00  0.00            
ATOM      3  C1  ACD     1      25.110  23.000  22.490  1.00  0.00            
ATOM      4  H2  ACD     1      24.940  22.050  21.970  1.00  0.00            
ATOM      5  H3  ACD     1      25.740  22.830  23.370  1.00  0.00            
ATOM      6  C2  ACD     1      25.980  23.800  21.560  1.00  0.00            
ATOM      7  H4  ACD     1      26.840  23.170  21.280  1.00  0.00            
ATOM      8  O2  ACD     1      25.280  24.030  20.320  1.00  0.00            
ATOM      9  C3  ACD     1      25.880  24.980  19.370  1.00  0.00            
ATOM     10  H5  ACD     1      25.160  24.880  18.560  1.00  0.00            
ATOM     11  O3  ACD     1      27.110  24.330  19.040  1.00  0.00            
ATOM     12  C4  ACD     1      27.300  23.790  17.750  1.00  0.00            
ATOM     13  H6  ACD     1      26.360  23.760  17.170  1.00  0.00            
ATOM     14  C5  ACD     1      28.240  24.730  16.980  1.00  0.00            
ATOM     15  H7  ACD     1      29.110  25.010  17.580  1.00  0.00            
ATOM     16  O4  ACD     1      27.490  26.020  16.690  1.00  0.00            
ATOM     17  H8  ACD     1      27.410  26.500  17.520  1.00  0.00            
ATOM     18  C6  ACD     1      28.760  24.050  15.760  1.00  0.00            
ATOM     19  H9  ACD     1      28.000  23.870  14.980  1.00  0.00            
ATOM     20  O5  ACD     1      29.730  24.960  15.140  1.00  0.00            
ATOM     21  H10 ACD     1      29.290  25.780  14.870  1.00  0.00            
ATOM     22  C7  ACD     1      29.480  22.710  16.170  1.00  0.00            
ATOM     23  H11 ACD     1      30.010  22.230  15.340  1.00  0.00            
ATOM     24  O6  ACD     1      28.440  21.840  16.690  1.00  0.00            
ATOM     25  C8  ACD     1      27.720  22.350  17.830  1.00  0.00            
ATOM     26  H12 ACD     1      28.420  22.290  18.670  1.00  0.00            
ATOM     27  C9  ACD     1      26.580  21.410  18.170  1.00  0.00            
ATOM     28  H13 ACD     1      27.130  20.470  18.310  1.00  0.00            
ATOM     29  H14 ACD     1      26.110  21.740  19.110  1.00  0.00            
ATOM     30  O7  ACD     1      25.520  21.310  17.190  1.00  0.00            
ATOM     31  H15 ACD     1      24.770  21.110  17.770  1.00  0.00            
ATOM     32  O8  ACD     1      30.410  23.030  17.250  1.00  0.00            
ATOM     33  C10 ACD     1      31.830  22.830  17.020  1.00  0.00            
ATOM     34  H16 ACD     1      32.050  22.770  15.950  1.00  0.00            
ATOM     35  C11 ACD     1      32.490  24.090  17.540  1.00  0.00            
ATOM     36  H17 ACD     1      32.320  24.320  18.600  1.00  0.00            
ATOM     37  O9  ACD     1      31.940  25.230  16.840  1.00  0.00            
ATOM     38  H18 ACD     1      31.160  25.090  16.310  1.00  0.00            
ATOM     39  C12 ACD     1      34.020  23.900  17.270  1.00  0.00            
ATOM     40  H19 ACD     1      34.120  23.720  16.190  1.00  0.00            
ATOM     41  O10 ACD     1      34.790  25.020  17.750  1.00  0.00            
ATOM     42  H20 ACD     1      35.130  24.590  18.540  1.00  0.00            
ATOM     43  C13 ACD     1      34.500  22.640  17.990  1.00  0.00            
ATOM     44  H21 ACD     1      35.560  22.530  17.730  1.00  0.00            
ATOM     45  O11 ACD     1      33.750  21.520  17.510  1.00  0.00            
ATOM     46  C14 ACD     1      32.320  21.610  17.770  1.00  0.00            
ATOM     47  H22 ACD     1      32.280  21.850  18.840  1.00  0.00            
ATOM     48  C15 ACD     1      31.560  20.330  17.410  1.00  0.00            
ATOM     49  H23 ACD     1      32.010  19.470  17.930  1.00  0.00            
ATOM     50  H24 ACD     1      30.520  20.470  17.720  1.00  0.00            
ATOM     51  O12 ACD     1      31.590  20.080  16.000  1.00  0.00            
ATOM     52  H25 ACD     1      31.340  19.170  15.830  1.00  0.00            
ATOM     53  O13 ACD     1      34.400  22.890  19.420  1.00  0.00            
ATOM     54  C16 ACD     1      35.360  22.280  20.280  1.00  0.00            
ATOM     55  H26 ACD     1      36.310  22.130  19.740  1.00  0.00            
ATOM     56  C17 ACD     1      35.630  23.390  21.290  1.00  0.00            
ATOM     57  H27 ACD     1      34.620  23.770  21.500  1.00  0.00            
ATOM     58  O14 ACD     1      36.410  24.400  20.670  1.00  0.00            
ATOM     59  H28 ACD     1      36.550  25.090  21.330  1.00  0.00            
ATOM     60  C18 ACD     1      36.330  22.900  22.580  1.00  0.00            
ATOM     61  H29 ACD     1      37.310  22.490  22.300  1.00  0.00            
ATOM     62  O15 ACD     1      36.630  23.930  23.500  1.00  0.00            
ATOM     63  H30 ACD     1      37.430  23.670  23.960  1.00  0.00            
ATOM     64  C19 ACD     1      35.500  21.760  23.140  1.00  0.00            
ATOM     65  H31 ACD     1      36.010  21.520  24.080  1.00  0.00            
ATOM     66  O16 ACD     1      35.350  20.720  22.220  1.00  0.00            
ATOM     67  C20 ACD     1      34.770  21.010  20.920  1.00  0.00            
ATOM     68  H32 ACD     1      33.710  21.250  21.110  1.00  0.00            
ATOM     69  C21 ACD     1      34.970  19.790  19.980  1.00  0.00            
ATOM     70  H33 ACD     1      34.890  18.850  20.550  1.00  0.00            
ATOM     71  H34 ACD     1      34.200  19.880  19.200  1.00  0.00            
ATOM     72  O17 ACD     1      36.220  19.860  19.400  1.00  0.00            
ATOM     73  H35 ACD     1      36.320  19.020  18.940  1.00  0.00            
ATOM     74  O18 ACD     1      34.280  22.290  23.500  1.00  0.00            
ATOM     75  C22 ACD     1      33.850  22.100  24.880  1.00  0.00            
ATOM     76  H36 ACD     1      34.580  21.560  25.490  1.00  0.00            
ATOM     77  C23 ACD     1      33.630  23.460  25.480  1.00  0.00            
ATOM     78  H37 ACD     1      33.220  24.040  24.650  1.00  0.00            
ATOM     79  O19 ACD     1      34.800  24.150  25.920  1.00  0.00            
ATOM     80  H38 ACD     1      35.410  24.140  25.180  1.00  0.00            
ATOM     81  C24 ACD     1      32.660  23.340  26.640  1.00  0.00            
ATOM     82  H39 ACD     1      33.140  22.810  27.470  1.00  0.00            
ATOM     83  O20 ACD     1      32.360  24.670  27.280  1.00  0.00            
ATOM     84  H40 ACD     1      33.220  25.060  27.450  1.00  0.00            
ATOM     85  C25 ACD     1      31.400  22.570  26.270  1.00  0.00            
ATOM     86  H41 ACD     1      30.700  22.480  27.110  1.00  0.00            
ATOM     87  O21 ACD     1      31.760  21.280  25.950  1.00  0.00            
ATOM     88  C26 ACD     1      32.590  21.290  24.740  1.00  0.00            
ATOM     89  H42 ACD     1      31.900  21.660  23.970  1.00  0.00            
ATOM     90  C27 ACD     1      32.910  19.830  24.350  1.00  0.00            
ATOM     91  H43 ACD     1      31.920  19.370  24.250  1.00  0.00            
ATOM     92  H44 ACD     1      33.340  19.780  23.350  1.00  0.00            
ATOM     93  O22 ACD     1      33.760  19.210  25.250  1.00  0.00            
ATOM     94  H45 ACD     1      33.950  18.340  24.900  1.00  0.00            
ATOM     95  O23 ACD     1      30.660  23.210  25.190  1.00  0.00            
ATOM     96  C28 ACD     1      29.570  23.990  25.590  1.00  0.00            
ATOM     97  H46 ACD     1      29.480  24.140  26.670  1.00  0.00            
ATOM     98  C29 ACD     1      28.280  23.200  25.090  1.00  0.00            
ATOM     99  H47 ACD     1      28.430  22.880  24.050  1.00  0.00            
ATOM    100  O24 ACD     1      27.120  24.030  25.250  1.00  0.00            
ATOM    101  C30 ACD     1      28.100  21.920  25.900  1.00  0.00            
ATOM    102  H48 ACD     1      27.310  21.300  25.460  1.00  0.00            
ATOM    103  H49 ACD     1      28.990  21.270  25.840  1.00  0.00            
ATOM    104  O25 ACD     1      27.830  22.200  27.270  1.00  0.00            
ATOM    105  H50 ACD     1      27.890  21.340  27.700  1.00  0.00            
ATOM    106  C31 ACD     1      29.590  25.370  24.900  1.00  0.00            
ATOM    107  H51 ACD     1      29.730  25.260  23.820  1.00  0.00            
ATOM    108  O26 ACD     1      30.680  26.100  25.520  1.00  0.00            
ATOM    109  H52 ACD     1      31.300  25.440  25.860  1.00  0.00            
ATOM    110  C32 ACD     1      28.240  26.050  25.160  1.00  0.00            
ATOM    111  H53 ACD     1      28.100  26.180  26.240  1.00  0.00            
ATOM    112  O27 ACD     1      28.090  27.350  24.520  1.00  0.00            
ATOM    113  H54 ACD     1      28.180  27.970  25.250  1.00  0.00            
ATOM    114  C33 ACD     1      27.140  25.230  24.540  1.00  0.00            
ATOM    115  H55 ACD     1      26.150  25.640  24.780  1.00  0.00            
ATOM    116  O28 ACD     1      27.380  24.990  23.160  1.00  0.00            
ATOM    117  C34 ACD     1      26.380  25.160  22.230  1.00  0.00            
ATOM    118  H56 ACD     1      25.490  25.620  22.650  1.00  0.00            
ATOM    119  C35 ACD     1      27.010  26.190  21.250  1.00  0.00            
ATOM    120  H57 ACD     1      27.930  25.780  20.830  1.00  0.00            
ATOM    121  O29 ACD     1      27.260  27.500  21.790  1.00  0.00            
ATOM    122  H58 ACD     1      27.580  27.410  22.690  1.00  0.00            
ATOM    123  C36 ACD     1      26.140  26.340  19.970  1.00  0.00            
ATOM    124  H59 ACD     1      25.180  26.730  20.350  1.00  0.00            
ATOM    125  O30 ACD     1      26.720  27.210  18.980  1.00  0.00            
ATOM    126  H60 ACD     1      26.870  28.000  19.510  1.00  0.00            
ATOM    127  O1  GN2     2      29.900  22.970  22.080  1.00  0.00            
ATOM    128  C1  GN2     2      30.860  23.380  21.160  1.00  0.00            
ATOM    129  C2  GN2     2      31.770  24.460  21.740  1.00  0.00            
ATOM    130  O2  GN2     2      31.010  25.690  21.610  1.00  0.00            
ATOM    131  C3  GN2     2      31.600  26.760  22.270  1.00  0.00            
ATOM    132  C4  GN2     2      30.800  28.000  21.880  1.00  0.00            
ATOM    133  N1  GN2     2      30.870  28.470  20.430  1.00  0.00            
ATOM    134  C5  GN2     2      30.580  29.970  20.220  1.00  0.00            
ATOM    135  C6  GN2     2      30.810  30.240  18.730  1.00  0.00            
ATOM    136  N2  GN2     2      29.800  29.450  17.800  1.00  0.00            
ATOM    137  C7  GN2     2      30.040  29.740  16.380  1.00  0.00            
ATOM    138  C8  GN2     2      28.980  29.050  15.340  1.00  0.00            
ATOM    139  C9  GN2     2      29.420  28.400  14.160  1.00  0.00            
ATOM    140  C10 GN2     2      28.640  28.060  13.030  1.00  0.00            
ATOM    141  C11 GN2     2      27.230  28.060  13.340  1.00  0.00            
ATOM    142  C12 GN2     2      26.740  28.520  14.570  1.00  0.00            
ATOM    143  C13 GN2     2      27.620  29.090  15.560  1.00  0.00            
ATOM    144  C14 GN2     2      30.060  31.210  16.060  1.00  0.00            
ATOM    145  C15 GN2     2      31.310  31.720  15.570  1.00  0.00            
ATOM    146  C16 GN2     2      31.420  33.110  15.390  1.00  0.00            
ATOM    147  C17 GN2     2      30.390  33.980  15.740  1.00  0.00            
ATOM    148  Cl1 GN2     2      30.490  35.710  15.370  1.00  0.00            
ATOM    149  C18 GN2     2      29.160  33.520  16.260  1.00  0.00            
ATOM    150  C19 GN2     2      29.010  32.080  16.410  1.00  0.00            
ATOM    151  C20 GN2     2      30.070  27.990  18.110  1.00  0.00            
ATOM    152  C21 GN2     2      29.910  27.640  19.620  1.00  0.00            
ATOM    153  H1  GN2     2      29.440  23.740  22.450  1.00  0.00            
ATOM    154  H2  GN2     2      30.410  23.600  20.180  1.00  0.00            
ATOM    155  H3  GN2     2      31.490  22.540  20.830  1.00  0.00            
ATOM    156  H4  GN2     2      32.660  24.540  21.110  1.00  0.00            
ATOM    157  H5  GN2     2      31.960  24.160  22.780  1.00  0.00            
ATOM    158  H6  GN2     2      32.650  26.880  21.970  1.00  0.00            
ATOM    159  H7  GN2     2      31.530  26.580  23.350  1.00  0.00            
ATOM    160  H8  GN2     2      31.170  28.770  22.560  1.00  0.00            
ATOM    161  H9  GN2     2      29.740  27.830  22.060  1.00  0.00            
ATOM    162  H10 GN2     2      31.820  28.260  20.100  1.00  0.00            
ATOM    163  H11 GN2     2      31.250  30.480  20.910  1.00  0.00            
ATOM    164  H12 GN2     2      29.540  30.130  20.500  1.00  0.00            
ATOM    165  H13 GN2     2      31.770  29.820  18.440  1.00  0.00            
ATOM    166  H14 GN2     2      30.690  31.310  18.560  1.00  0.00            
ATOM    167  H15 GN2     2      28.820  29.640  18.080  1.00  0.00            
ATOM    168  H16 GN2     2      31.020  29.280  16.320  1.00  0.00            
ATOM    169  H17 GN2     2      30.490  28.400  13.990  1.00  0.00            
ATOM    170  H18 GN2     2      29.020  27.800  12.050  1.00  0.00            
ATOM    171  H19 GN2     2      26.510  27.690  12.610  1.00  0.00            
ATOM    172  H20 GN2     2      25.680  28.500  14.770  1.00  0.00            
ATOM    173  H21 GN2     2      27.190  29.550  16.440  1.00  0.00            
ATOM    174  H22 GN2     2      32.070  31.040  15.190  1.00  0.00            
ATOM    175  H23 GN2     2      32.360  33.480  15.000  1.00  0.00            
ATOM    176  H24 GN2     2      28.420  34.250  16.600  1.00  0.00            
ATOM    177  H25 GN2     2      28.100  31.730  16.890  1.00  0.00            
ATOM    178  H26 GN2     2      31.080  27.930  17.700  1.00  0.00            
ATOM    179  H27 GN2     2      29.340  27.390  17.570  1.00  0.00            
ATOM    180  H28 GN2     2      28.870  27.890  19.840  1.00  0.00            
ATOM    181  H29 GN2     2      30.110  26.570  19.710  1.00  0.00            
TER
ENDMDL
MODEL        1
ATOM      1  H1  ACD     1      23.920  21.550  21.710  1.00  0.00            
ATOM      2  O1  ACD     1      24.530  22.050  21.150  1.00  0.00            
ATOM      3  C1  ACD     1      25.820  21.840  21.770  1.00  0.00            
ATOM      4  H2  ACD     1      26.010  20.820  22.110  1.00  0.00            
ATOM      5  H3  ACD     1      25.750  22.480  22.660  1.00  0.00            
ATOM      6  C2  ACD     1      26.960  22.300  20.940  1.00  0.00            
ATOM      7  H4  ACD     1      27.900  22.170  21.490  1.00  0.00            
ATOM      8  O2  ACD     1      27.060  21.520  19.800  1.00  0.00            
ATOM      9  C3  ACD     1      27.950  22.010  18.750  1.00  0.00            
ATOM     10  H5  ACD     1      27.900  21.390  17.840  1.00  0.00            
ATOM     11  O3  ACD     1      29.330  21.990  19.160  1.00  0.00            
ATOM     12  C4  ACD     1      30.230  20.970  18.700  1.00  0.00            
ATOM     13  H6  ACD     1      29.750  20.250  18.040  1.00  0.00            
ATOM     14  C5  ACD     1      31.190  21.740  17.820  1.00  0.00            
ATOM     15  H7  ACD     1      31.630  22.530  18.450  1.00  0.00            
ATOM     16  O4  ACD     1      30.460  22.240  16.670  1.00  0.00            
ATOM     17  H8  ACD     1      29.730  22.830  16.900  1.00  0.00            
ATOM     18  C6  ACD     1      32.350  20.780  17.340  1.00  0.00            
ATOM     19  H9  ACD     1      31.870  19.930  16.840  1.00  0.00            
ATOM     20  O5  ACD     1      33.340  21.430  16.530  1.00  0.00            
ATOM     21  H10 ACD     1      32.910  21.550  15.680  1.00  0.00            
ATOM     22  C7  ACD     1      32.960  20.120  18.580  1.00  0.00            
ATOM     23  H11 ACD     1      33.720  19.410  18.250  1.00  0.00            
ATOM     24  O6  ACD     1      31.950  19.400  19.320  1.00  0.00            
ATOM     25  C8  ACD     1      30.870  20.190  19.910  1.00  0.00            
ATOM     26  H12 ACD     1      31.230  20.960  20.600  1.00  0.00            
ATOM     27  C9  ACD     1      29.830  19.260  20.480  1.00  0.00            
ATOM     28  H13 ACD     1      30.360  18.860  21.350  1.00  0.00            
ATOM     29  H14 ACD     1      29.000  19.870  20.880  1.00  0.00            
ATOM     30  O7  ACD     1      29.150  18.290  19.570  1.00  0.00            
ATOM     31  H15 ACD     1      29.200  17.470  20.060  1.00  0.00            
ATOM     32  O8  ACD     1      33.650  21.060  19.410  1.00  0.00            
ATOM     33  C10 ACD     1      34.750  20.580  20.270  1.00  0.00            
ATOM     34  H16 ACD     1      35.410  20.110  19.530  1.00  0.00            
ATOM     35  C11 ACD     1      35.350  21.900  20.760  1.00  0.00            
ATOM     36  H17 ACD     1      34.490  22.390  21.240  1.00  0.00            
ATOM     37  O9  ACD     1      35.850  22.670  19.610  1.00  0.00            
ATOM     38  H18 ACD     1      35.080  23.190  19.360  1.00  0.00            
ATOM     39  C12 ACD     1      36.300  21.780  21.910  1.00  0.00            
ATOM     40  H19 ACD     1      37.170  21.190  21.580  1.00  0.00            
ATOM     41  O10 ACD     1      36.780  23.090  22.270  1.00  0.00            
ATOM     42  H20 ACD     1      36.680  23.120  23.220  1.00  0.00            
ATOM     43  C13 ACD     1      35.610  20.970  23.020  1.00  0.00            
ATOM     44  H21 ACD     1      36.350  20.840  23.820  1.00  0.00            
ATOM     45  O11 ACD     1      35.130  19.650  22.590  1.00  0.00            
ATOM     46  C14 ACD     1      34.320  19.610  21.470  1.00  0.00            
ATOM     47  H22 ACD     1      33.310  19.890  21.790  1.00  0.00            
ATOM     48  C15 ACD     1      34.220  18.160  21.030  1.00  0.00            
ATOM     49  H23 ACD     1      34.120  17.560  21.950  1.00  0.00            
ATOM     50  H24 ACD     1      33.300  17.870  20.520  1.00  0.00            
ATOM     51  O12 ACD     1      35.370  17.770  20.280  1.00  0.00            
ATOM     52  H25 ACD     1      36.030  17.840  20.980  1.00  0.00            
ATOM     53  O13 ACD     1      34.510  21.640  23.640  1.00  0.00            
ATOM     54  C16 ACD     1      34.590  21.770  25.040  1.00  0.00            
ATOM     55  H26 ACD     1      35.230  21.050  25.570  1.00  0.00            
ATOM     56  C17 ACD     1      35.050  23.160  25.350  1.00  0.00            
ATOM     57  H27 ACD     1      34.360  23.820  24.810  1.00  0.00            
ATOM     58  O14 ACD     1      36.350  23.410  24.810  1.00  0.00            
ATOM     59  H28 ACD     1      37.020  23.300  25.490  1.00  0.00            
ATOM     60  C18 ACD     1      34.960  23.480  26.860  1.00  0.00            
ATOM     61  H29 ACD     1      35.540  22.730  27.400  1.00  0.00            
ATOM     62  O15 ACD     1      35.370  24.830  27.070  1.00  0.00            
ATOM     63  H30 ACD     1      35.390  25.030  28.020  1.00  0.00            
ATOM     64  C19 ACD     1      33.490  23.280  27.260  1.00  0.00            
ATOM     65  H31 ACD     1      33.170  23.460  28.300  1.00  0.00            
ATOM     66  O16 ACD     1      33.060  21.950  26.900  1.00  0.00            
ATOM     67  C20 ACD     1      33.190  21.500  25.550  1.00  0.00            
ATOM     68  H32 ACD     1      32.430  22.050  24.980  1.00  0.00            
ATOM     69  C21 ACD     1      32.750  20.010  25.540  1.00  0.00            
ATOM     70  H33 ACD     1      31.710  19.870  25.860  1.00  0.00            
ATOM     71  H34 ACD     1      32.830  19.570  24.540  1.00  0.00            
ATOM     72  O17 ACD     1      33.580  19.270  26.450  1.00  0.00            
ATOM     73  H35 ACD     1      33.450  18.360  26.160  1.00  0.00            
ATOM     74  O18 ACD     1      32.650  24.260  26.540  1.00  0.00            
ATOM     75  C22 ACD     1      31.750  24.930  27.330  1.00  0.00            
ATOM     76  H36 ACD     1      32.270  25.130  28.270  1.00  0.00            
ATOM     77  C23 ACD     1      31.570  26.270  26.620  1.00  0.00            
ATOM     78  H37 ACD     1      31.350  26.110  25.560  1.00  0.00            
ATOM     79  O19 ACD     1      32.670  27.110  26.880  1.00  0.00            
ATOM     80  H38 ACD     1      33.380  26.910  26.260  1.00  0.00            
ATOM     81  C24 ACD     1      30.300  27.040  27.070  1.00  0.00            
ATOM     82  H39 ACD     1      30.410  27.400  28.100  1.00  0.00            
ATOM     83  O20 ACD     1      30.160  28.230  26.200  1.00  0.00            
ATOM     84  H40 ACD     1      31.030  28.570  25.990  1.00  0.00            
ATOM     85  C25 ACD     1      29.120  26.060  26.860  1.00  0.00            
ATOM     86  H41 ACD     1      28.200  26.600  27.080  1.00  0.00            
ATOM     87  O21 ACD     1      29.320  25.020  27.800  1.00  0.00            
ATOM     88  C26 ACD     1      30.360  24.140  27.460  1.00  0.00            
ATOM     89  H42 ACD     1      30.170  23.540  26.560  1.00  0.00            
ATOM     90  C27 ACD     1      30.340  23.140  28.630  1.00  0.00            
ATOM     91  H43 ACD     1      29.340  22.720  28.800  1.00  0.00            
ATOM     92  H44 ACD     1      30.950  22.280  28.310  1.00  0.00            
ATOM     93  O22 ACD     1      30.920  23.670  29.890  1.00  0.00            
ATOM     94  H45 ACD     1      30.440  24.460  30.130  1.00  0.00            
ATOM     95  O23 ACD     1      29.070  25.600  25.530  1.00  0.00            
ATOM     96  C28 ACD     1      27.860  25.840  24.860  1.00  0.00            
ATOM     97  H46 ACD     1      27.110  26.250  25.550  1.00  0.00            
ATOM     98  C29 ACD     1      27.370  24.440  24.530  1.00  0.00            
ATOM     99  H47 ACD     1      28.200  23.920  24.050  1.00  0.00            
ATOM    100  O24 ACD     1      26.170  24.610  23.740  1.00  0.00            
ATOM    101  C30 ACD     1      26.900  23.630  25.770  1.00  0.00            
ATOM    102  H48 ACD     1      26.300  22.790  25.380  1.00  0.00            
ATOM    103  H49 ACD     1      27.760  23.200  26.280  1.00  0.00            
ATOM    104  O25 ACD     1      26.170  24.350  26.740  1.00  0.00            
ATOM    105  H50 ACD     1      25.370  24.610  26.280  1.00  0.00            
ATOM    106  C31 ACD     1      28.090  26.830  23.660  1.00  0.00            
ATOM    107  H51 ACD     1      29.040  26.450  23.260  1.00  0.00            
ATOM    108  O26 ACD     1      28.450  28.120  24.090  1.00  0.00            
ATOM    109  H52 ACD     1      29.090  27.990  24.800  1.00  0.00            
ATOM    110  C32 ACD     1      26.840  26.750  22.690  1.00  0.00            
ATOM    111  H53 ACD     1      26.100  27.300  23.290  1.00  0.00            
ATOM    112  O27 ACD     1      27.080  27.480  21.480  1.00  0.00            
ATOM    113  H54 ACD     1      27.180  28.420  21.650  1.00  0.00            
ATOM    114  C33 ACD     1      26.380  25.250  22.500  1.00  0.00            
ATOM    115  H55 ACD     1      25.400  25.290  22.000  1.00  0.00            
ATOM    116  O28 ACD     1      27.340  24.600  21.710  1.00  0.00            
ATOM    117  C34 ACD     1      26.880  23.870  20.630  1.00  0.00            
ATOM    118  H56 ACD     1      25.800  23.990  20.490  1.00  0.00            
ATOM    119  C35 ACD     1      27.730  24.280  19.490  1.00  0.00            
ATOM    120  H57 ACD     1      28.780  24.230  19.810  1.00  0.00            
ATOM    121  O29 ACD     1      27.250  25.570  19.130  1.00  0.00            
ATOM    122  H58 ACD     1      27.020  26.130  19.880  1.00  0.00            
ATOM    123  C36 ACD     1      27.530  23.410  18.210  1.00  0.00            
ATOM    124  H59 ACD     1      26.490  23.390  17.860  1.00  0.00            
ATOM    125  O30 ACD     1      28.330  23.980  17.210  1.00  0.00            
ATOM    126  H60 ACD     1      27.910  24.790  16.910  1.00  0.00            
ATOM    127  O1  GN2     2      30.620  23.710  23.790  1.00  0.00            
ATOM    128  C1  GN2     2      31.150  23.980  22.510  1.00  0.00            
ATOM    129  C2  GN2     2      32.150  25.050  22.520  1.00  0.00            
ATOM    130  O2  GN2     2      31.380  26.270  22.540  1.00  0.00            
ATOM    131  C3  GN2     2      32.160  27.460  22.510  1.00  0.00            
ATOM    132  C4  GN2     2      31.330  28.610  21.980  1.00  0.00            
ATOM    133  N1  GN2     2      31.160  28.710  20.450  1.00  0.00            
ATOM    134  C5  GN2     2      30.930  30.100  19.860  1.00  0.00            
ATOM    135  C6  GN2     2      30.790  29.970  18.340  1.00  0.00            
ATOM    136  N2  GN2     2      29.800  28.950  17.900  1.00  0.00            
ATOM    137  C7  GN2     2      29.860  28.540  16.330  1.00  0.00            
ATOM    138  C8  GN2     2      28.890  27.470  15.820  1.00  0.00            
ATOM    139  C9  GN2     2      29.350  26.530  14.900  1.00  0.00            
ATOM    140  C10 GN2     2      28.380  25.740  14.250  1.00  0.00            
ATOM    141  C11 GN2     2      27.070  25.670  14.620  1.00  0.00            
ATOM    142  C12 GN2     2      26.620  26.590  15.580  1.00  0.00            
ATOM    143  C13 GN2     2      27.560  27.350  16.340  1.00  0.00            
ATOM    144  C14 GN2     2      29.790  29.640  15.280  1.00  0.00            
ATOM    145  C15 GN2     2      30.350  29.460  14.030  1.00  0.00            
ATOM    146  C16 GN2     2      30.470  30.510  13.030  1.00  0.00            
ATOM    147  C17 GN2     2      29.870  31.740  13.410  1.00  0.00            
ATOM    148  Cl1 GN2     2      29.900  33.210  12.480  1.00  0.00            
ATOM    149  C18 GN2     2      29.200  31.900  14.630  1.00  0.00            
ATOM    150  C19 GN2     2      29.230  30.900  15.600  1.00  0.00            
ATOM    151  C20 GN2     2      29.920  27.630  18.580  1.00  0.00            
ATOM    152  C21 GN2     2      29.920  27.890  20.090  1.00  0.00            
ATOM    153  H1  GN2     2      30.510  24.490  24.380  1.00  0.00            
ATOM    154  H2  GN2     2      30.430  24.150  21.700  1.00  0.00            
ATOM    155  H3  GN2     2      31.700  23.080  22.210  1.00  0.00            
ATOM    156  H4  GN2     2      32.750  25.070  21.600  1.00  0.00            
ATOM    157  H5  GN2     2      32.830  25.000  23.380  1.00  0.00            
ATOM    158  H6  GN2     2      33.110  27.320  21.970  1.00  0.00            
ATOM    159  H7  GN2     2      32.270  27.730  23.570  1.00  0.00            
ATOM    160  H8  GN2     2      31.690  29.550  22.390  1.00  0.00            
ATOM    161  H9  GN2     2      30.320  28.550  22.390  1.00  0.00            
ATOM    162  H10 GN2     2      32.030  28.240  20.160  1.00  0.00            
ATOM    163  H11 GN2     2      31.840  30.660  20.070  1.00  0.00            
ATOM    164  H12 GN2     2      30.080  30.670  20.230  1.00  0.00            
ATOM    165  H13 GN2     2      31.740  29.710  17.860  1.00  0.00            
ATOM    166  H14 GN2     2      30.530  30.950  17.950  1.00  0.00            
ATOM    167  H15 GN2     2      28.850  29.300  18.090  1.00  0.00            
ATOM    168  H16 GN2     2      30.830  28.070  16.180  1.00  0.00            
ATOM    169  H17 GN2     2      30.390  26.420  14.600  1.00  0.00            
ATOM    170  H18 GN2     2      28.780  25.200  13.390  1.00  0.00            
ATOM    171  H19 GN2     2      26.400  25.090  14.000  1.00  0.00            
ATOM    172  H20 GN2     2      25.580  26.540  15.890  1.00  0.00            
ATOM    173  H21 GN2     2      27.190  28.100  17.040  1.00  0.00            
ATOM    174  H22 GN2     2      30.820  28.540  13.700  1.00  0.00            
ATOM    175  H23 GN2     2      30.980  30.370  12.080  1.00  0.00            
ATOM    176  H24 GN2     2      28.790  32.870  14.880  1.00  0.00            
ATOM    177  H25 GN2     2      28.810  31.060  16.590  1.00  0.00            
ATOM    178  H26 GN2     2      30.860  27.290  18.130  1.00  0.00            
ATOM    179  H27 GN2     2      29.120  26.910  18.400  1.00  0.00            
ATOM    180  H28 GN2     2      29.010  28.340  20.490  1.00  0.00            
ATOM    181  H29 GN2     2      29.980  26.920  20.600  1.00  0.00            
TER
ENDMDL
MODEL        1
ATOM      1  H1  ACD     1      19.370  19.840  18.280  1.00  0.00            
ATOM      2  O1  ACD     1      20.230  19.760  17.850  1.00  0.00            
ATOM      3  C1  ACD     1      21.170  19.160  18.740  1.00  0.00            
ATOM      4  H2  ACD     1      20.770  18.160  18.940  1.00  0.00            
ATOM      5  H3  ACD     1      21.120  19.800  19.630  1.00  0.00            
ATOM      6  C2  ACD     1      22.530  19.080  18.080  1.00  0.00            
ATOM      7  H4  ACD     1      23.190  18.600  18.810  1.00  0.00            
ATOM      8  O2  ACD     1      22.570  18.230  16.880  1.00  0.00            
ATOM      9  C3  ACD     1      23.890  18.000  16.320  1.00  0.00            
ATOM     10  H5  ACD     1      23.830  17.470  15.360  1.00  0.00            
ATOM     11  O3  ACD     1      24.720  17.320  17.180  1.00  0.00            
ATOM     12  C4  ACD     1      24.840  15.880  16.970  1.00  0.00            
ATOM     13  H6  ACD     1      24.670  15.580  15.930  1.00  0.00            
ATOM     14  C5  ACD     1      26.380  15.540  17.260  1.00  0.00            
ATOM     15  H7  ACD     1      26.700  15.980  18.220  1.00  0.00            
ATOM     16  O4  ACD     1      27.300  16.000  16.220  1.00  0.00            
ATOM     17  H8  ACD     1      27.010  15.680  15.370  1.00  0.00            
ATOM     18  C6  ACD     1      26.490  14.030  17.430  1.00  0.00            
ATOM     19  H9  ACD     1      26.280  13.390  16.560  1.00  0.00            
ATOM     20  O5  ACD     1      27.820  13.680  17.890  1.00  0.00            
ATOM     21  H10 ACD     1      28.430  14.360  17.580  1.00  0.00            
ATOM     22  C7  ACD     1      25.600  13.590  18.600  1.00  0.00            
ATOM     23  H11 ACD     1      25.820  12.550  18.850  1.00  0.00            
ATOM     24  O6  ACD     1      24.250  13.730  18.150  1.00  0.00            
ATOM     25  C8  ACD     1      23.870  15.100  17.920  1.00  0.00            
ATOM     26  H12 ACD     1      23.930  15.480  18.950  1.00  0.00            
ATOM     27  C9  ACD     1      22.440  15.040  17.520  1.00  0.00            
ATOM     28  H13 ACD     1      21.890  14.430  18.240  1.00  0.00            
ATOM     29  H14 ACD     1      21.960  16.000  17.740  1.00  0.00            
ATOM     30  O7  ACD     1      22.270  14.740  16.160  1.00  0.00            
ATOM     31  H15 ACD     1      21.850  15.480  15.720  1.00  0.00            
ATOM     32  O8  ACD     1      25.950  14.350  19.770  1.00  0.00            
ATOM     33  C10 ACD     1      26.140  13.610  20.980  1.00  0.00            
ATOM     34  H16 ACD     1      26.020  12.530  20.820  1.00  0.00            
ATOM     35  C11 ACD     1      27.560  13.860  21.400  1.00  0.00            
ATOM     36  H17 ACD     1      27.680  14.950  21.380  1.00  0.00            
ATOM     37  O9  ACD     1      28.480  13.180  20.450  1.00  0.00            
ATOM     38  H18 ACD     1      28.240  13.490  19.570  1.00  0.00            
ATOM     39  C12 ACD     1      27.830  13.510  22.810  1.00  0.00            
ATOM     40  H19 ACD     1      27.810  12.420  22.920  1.00  0.00            
ATOM     41  O10 ACD     1      29.180  13.880  23.240  1.00  0.00            
ATOM     42  H20 ACD     1      29.730  13.550  22.520  1.00  0.00            
ATOM     43  C13 ACD     1      26.800  14.010  23.790  1.00  0.00            
ATOM     44  H21 ACD     1      27.050  13.630  24.790  1.00  0.00            
ATOM     45  O11 ACD     1      25.570  13.570  23.270  1.00  0.00            
ATOM     46  C14 ACD     1      25.110  14.050  21.980  1.00  0.00            
ATOM     47  H22 ACD     1      25.090  15.150  22.040  1.00  0.00            
ATOM     48  C15 ACD     1      23.720  13.530  21.760  1.00  0.00            
ATOM     49  H23 ACD     1      23.090  13.700  22.650  1.00  0.00            
ATOM     50  H24 ACD     1      23.270  14.150  20.980  1.00  0.00            
ATOM     51  O12 ACD     1      23.570  12.150  21.250  1.00  0.00            
ATOM     52  H25 ACD     1      23.250  11.630  21.990  1.00  0.00            
ATOM     53  O13 ACD     1      26.790  15.410  23.890  1.00  0.00            
ATOM     54  C16 ACD     1      26.810  16.000  25.190  1.00  0.00            
ATOM     55  H26 ACD     1      26.600  15.270  25.990  1.00  0.00            
ATOM     56  C17 ACD     1      28.280  16.510  25.540  1.00  0.00            
ATOM     57  H27 ACD     1      28.570  17.120  24.670  1.00  0.00            
ATOM     58  O14 ACD     1      29.120  15.400  25.500  1.00  0.00            
ATOM     59  H28 ACD     1      29.030  15.130  24.580  1.00  0.00            
ATOM     60  C18 ACD     1      28.260  17.510  26.740  1.00  0.00            
ATOM     61  H29 ACD     1      27.920  16.940  27.620  1.00  0.00            
ATOM     62  O15 ACD     1      29.520  18.150  26.950  1.00  0.00            
ATOM     63  H30 ACD     1      29.780  18.680  26.190  1.00  0.00            
ATOM     64  C19 ACD     1      27.160  18.610  26.500  1.00  0.00            
ATOM     65  H31 ACD     1      27.110  19.240  27.400  1.00  0.00            
ATOM     66  O16 ACD     1      25.870  18.000  26.320  1.00  0.00            
ATOM     67  C20 ACD     1      25.790  17.140  25.240  1.00  0.00            
ATOM     68  H32 ACD     1      26.040  17.790  24.390  1.00  0.00            
ATOM     69  C21 ACD     1      24.370  16.670  25.150  1.00  0.00            
ATOM     70  H33 ACD     1      23.740  17.570  25.160  1.00  0.00            
ATOM     71  H34 ACD     1      24.350  16.050  24.240  1.00  0.00            
ATOM     72  O17 ACD     1      23.990  15.760  26.180  1.00  0.00            
ATOM     73  H35 ACD     1      23.140  15.410  25.880  1.00  0.00            
ATOM     74  O18 ACD     1      27.380  19.490  25.390  1.00  0.00            
ATOM     75  C22 ACD     1      27.000  20.830  25.570  1.00  0.00            
ATOM     76  H36 ACD     1      27.500  21.220  26.460  1.00  0.00            
ATOM     77  C23 ACD     1      27.660  21.590  24.360  1.00  0.00            
ATOM     78  H37 ACD     1      27.410  21.090  23.410  1.00  0.00            
ATOM     79  O19 ACD     1      29.100  21.660  24.440  1.00  0.00            
ATOM     80  H38 ACD     1      29.320  22.030  25.290  1.00  0.00            
ATOM     81  C24 ACD     1      27.090  22.980  24.010  1.00  0.00            
ATOM     82  H39 ACD     1      27.290  23.680  24.830  1.00  0.00            
ATOM     83  O20 ACD     1      27.570  23.450  22.720  1.00  0.00            
ATOM     84  H40 ACD     1      28.480  23.720  22.860  1.00  0.00            
ATOM     85  C25 ACD     1      25.610  22.870  23.890  1.00  0.00            
ATOM     86  H41 ACD     1      25.280  23.870  23.560  1.00  0.00            
ATOM     87  O21 ACD     1      25.070  22.430  25.110  1.00  0.00            
ATOM     88  C26 ACD     1      25.470  21.050  25.510  1.00  0.00            
ATOM     89  H42 ACD     1      25.080  20.250  24.860  1.00  0.00            
ATOM     90  C27 ACD     1      24.900  20.820  26.940  1.00  0.00            
ATOM     91  H43 ACD     1      23.820  20.980  26.810  1.00  0.00            
ATOM     92  H44 ACD     1      25.100  19.900  27.510  1.00  0.00            
ATOM     93  O22 ACD     1      25.300  21.880  27.760  1.00  0.00            
ATOM     94  H45 ACD     1      24.620  21.790  28.430  1.00  0.00            
ATOM     95  O23 ACD     1      25.260  21.900  22.880  1.00  0.00            
ATOM     96  C28 ACD     1      24.110  22.390  22.180  1.00  0.00            
ATOM     97  H46 ACD     1      23.610  23.200  22.730  1.00  0.00            
ATOM     98  C29 ACD     1      23.110  21.260  21.950  1.00  0.00            
ATOM     99  H47 ACD     1      23.710  20.460  21.490  1.00  0.00            
ATOM    100  O24 ACD     1      22.140  21.660  20.950  1.00  0.00            
ATOM    101  C30 ACD     1      22.390  20.850  23.220  1.00  0.00            
ATOM    102  H48 ACD     1      23.090  20.260  23.830  1.00  0.00            
ATOM    103  H49 ACD     1      22.030  21.750  23.730  1.00  0.00            
ATOM    104  O25 ACD     1      21.300  19.950  22.820  1.00  0.00            
ATOM    105  H50 ACD     1      20.810  19.620  23.580  1.00  0.00            
ATOM    106  C31 ACD     1      24.680  22.990  20.830  1.00  0.00            
ATOM    107  H51 ACD     1      25.350  22.190  20.490  1.00  0.00            
ATOM    108  O26 ACD     1      25.290  24.200  21.150  1.00  0.00            
ATOM    109  H52 ACD     1      26.060  23.960  21.670  1.00  0.00            
ATOM    110  C32 ACD     1      23.580  23.260  19.850  1.00  0.00            
ATOM    111  H53 ACD     1      22.980  24.080  20.270  1.00  0.00            
ATOM    112  O27 ACD     1      24.040  23.580  18.570  1.00  0.00            
ATOM    113  H54 ACD     1      24.250  22.740  18.140  1.00  0.00            
ATOM    114  C33 ACD     1      22.760  21.970  19.740  1.00  0.00            
ATOM    115  H55 ACD     1      21.920  22.100  19.050  1.00  0.00            
ATOM    116  O28 ACD     1      23.590  21.010  19.190  1.00  0.00            
ATOM    117  C34 ACD     1      23.220  20.430  17.960  1.00  0.00            
ATOM    118  H56 ACD     1      22.480  21.050  17.440  1.00  0.00            
ATOM    119  C35 ACD     1      24.510  20.380  17.200  1.00  0.00            
ATOM    120  H57 ACD     1      25.300  19.930  17.820  1.00  0.00            
ATOM    121  O29 ACD     1      24.940  21.670  16.770  1.00  0.00            
ATOM    122  H58 ACD     1      25.140  21.540  15.840  1.00  0.00            
ATOM    123  C36 ACD     1      24.430  19.390  15.990  1.00  0.00            
ATOM    124  H59 ACD     1      23.720  19.930  15.350  1.00  0.00            
ATOM    125  O30 ACD     1      25.640  19.240  15.350  1.00  0.00            
ATOM    126  H60 ACD     1      26.360  19.220  15.990  1.00  0.00            
ATOM    127  O1  GN2     2      24.420  17.930  21.860  1.00  0.00            
ATOM    128  C1  GN2     2      25.300  17.680  20.790  1.00  0.00            
ATOM    129  C2  GN2     2      26.810  17.750  21.160  1.00  0.00            
ATOM    130  O2  GN2     2      27.200  19.110  20.890  1.00  0.00            
ATOM    131  C3  GN2     2      28.500  19.460  21.540  1.00  0.00            
ATOM    132  C4  GN2     2      28.840  20.970  21.210  1.00  0.00            
ATOM    133  N1  GN2     2      29.070  21.430  19.820  1.00  0.00            
ATOM    134  C5  GN2     2      30.020  22.560  19.850  1.00  0.00            
ATOM    135  C6  GN2     2      30.160  23.200  18.500  1.00  0.00            
ATOM    136  N2  GN2     2      28.890  23.600  17.700  1.00  0.00            
ATOM    137  C7  GN2     2      29.110  23.860  16.210  1.00  0.00            
ATOM    138  C8  GN2     2      29.110  22.660  15.270  1.00  0.00            
ATOM    139  C9  GN2     2      30.270  21.880  15.060  1.00  0.00            
ATOM    140  C10 GN2     2      30.280  20.730  14.320  1.00  0.00            
ATOM    141  C11 GN2     2      29.070  20.290  13.750  1.00  0.00            
ATOM    142  C12 GN2     2      27.900  21.030  13.970  1.00  0.00            
ATOM    143  C13 GN2     2      27.920  22.150  14.840  1.00  0.00            
ATOM    144  C14 GN2     2      28.190  24.890  15.740  1.00  0.00            
ATOM    145  C15 GN2     2      28.730  25.960  14.950  1.00  0.00            
ATOM    146  C16 GN2     2      27.970  27.120  14.630  1.00  0.00            
ATOM    147  C17 GN2     2      26.650  27.250  15.170  1.00  0.00            
ATOM    148  Cl1 GN2     2      25.630  28.580  14.660  1.00  0.00            
ATOM    149  C18 GN2     2      26.160  26.230  16.010  1.00  0.00            
ATOM    150  C19 GN2     2      26.820  25.030  16.140  1.00  0.00            
ATOM    151  C20 GN2     2      28.000  22.410  17.760  1.00  0.00            
ATOM    152  C21 GN2     2      27.810  21.840  19.150  1.00  0.00            
ATOM    153  H1  GN2     2      23.510  17.720  21.600  1.00  0.00            
ATOM    154  H2  GN2     2      25.030  18.270  19.910  1.00  0.00            
ATOM    155  H3  GN2     2      25.150  16.640  20.470  1.00  0.00            
ATOM    156  H4  GN2     2      27.410  17.110  20.500  1.00  0.00            
ATOM    157  H5  GN2     2      26.990  17.420  22.190  1.00  0.00            
ATOM    158  H6  GN2     2      29.300  18.760  21.240  1.00  0.00            
ATOM    159  H7  GN2     2      28.460  19.310  22.620  1.00  0.00            
ATOM    160  H8  GN2     2      29.740  21.160  21.790  1.00  0.00            
ATOM    161  H9  GN2     2      28.070  21.660  21.560  1.00  0.00            
ATOM    162  H10 GN2     2      29.400  20.650  19.230  1.00  0.00            
ATOM    163  H11 GN2     2      31.020  22.260  20.170  1.00  0.00            
ATOM    164  H12 GN2     2      29.700  23.340  20.550  1.00  0.00            
ATOM    165  H13 GN2     2      30.680  22.510  17.830  1.00  0.00            
ATOM    166  H14 GN2     2      30.760  24.100  18.560  1.00  0.00            
ATOM    167  H15 GN2     2      28.380  24.390  18.120  1.00  0.00            
ATOM    168  H16 GN2     2      30.070  24.380  16.260  1.00  0.00            
ATOM    169  H17 GN2     2      31.230  22.070  15.540  1.00  0.00            
ATOM    170  H18 GN2     2      31.190  20.140  14.200  1.00  0.00            
ATOM    171  H19 GN2     2      29.040  19.410  13.110  1.00  0.00            
ATOM    172  H20 GN2     2      26.930  20.680  13.620  1.00  0.00            
ATOM    173  H21 GN2     2      27.000  22.640  15.120  1.00  0.00            
ATOM    174  H22 GN2     2      29.690  25.830  14.450  1.00  0.00            
ATOM    175  H23 GN2     2      28.370  27.940  14.040  1.00  0.00            
ATOM    176  H24 GN2     2      25.160  26.270  16.430  1.00  0.00            
ATOM    177  H25 GN2     2      26.310  24.290  16.750  1.00  0.00            
ATOM    178  H26 GN2     2      28.420  21.570  17.190  1.00  0.00            
ATOM    179  H27 GN2     2      27.020  22.630  17.350  1.00  0.00            
ATOM    180  H28 GN2     2      27.350  22.600  19.790  1.00  0.00            
ATOM    181  H29 GN2     2      27.180  20.950  19.080  1.00  0.00            
TER
ENDMDL
MODEL        1
ATOM      1  H1  ACD     1      33.120  17.270  24.490  1.00  0.00            
ATOM      2  O1  ACD     1      32.770  17.230  23.600  1.00  0.00            
ATOM      3  C1  ACD     1      33.810  17.630  22.710  1.00  0.00            
ATOM      4  H2  ACD     1      33.830  16.930  21.870  1.00  0.00            
ATOM      5  H3  ACD     1      34.810  17.630  23.160  1.00  0.00            
ATOM      6  C2  ACD     1      33.550  19.080  22.090  1.00  0.00            
ATOM      7  H4  ACD     1      34.510  19.400  21.650  1.00  0.00            
ATOM      8  O2  ACD     1      32.510  18.980  21.120  1.00  0.00            
ATOM      9  C3  ACD     1      32.270  20.200  20.480  1.00  0.00            
ATOM     10  H5  ACD     1      31.550  19.940  19.690  1.00  0.00            
ATOM     11  O3  ACD     1      33.450  20.710  19.770  1.00  0.00            
ATOM     12  C4  ACD     1      33.530  20.370  18.400  1.00  0.00            
ATOM     13  H6  ACD     1      32.530  20.240  17.980  1.00  0.00            
ATOM     14  C5  ACD     1      34.140  21.650  17.710  1.00  0.00            
ATOM     15  H7  ACD     1      34.950  22.100  18.290  1.00  0.00            
ATOM     16  O4  ACD     1      33.170  22.680  17.430  1.00  0.00            
ATOM     17  H8  ACD     1      32.260  22.530  17.720  1.00  0.00            
ATOM     18  C6  ACD     1      34.780  21.190  16.410  1.00  0.00            
ATOM     19  H9  ACD     1      33.940  20.890  15.780  1.00  0.00            
ATOM     20  O5  ACD     1      35.460  22.260  15.730  1.00  0.00            
ATOM     21  H10 ACD     1      34.780  22.910  15.510  1.00  0.00            
ATOM     22  C7  ACD     1      35.860  20.000  16.540  1.00  0.00            
ATOM     23  H11 ACD     1      36.270  19.780  15.550  1.00  0.00            
ATOM     24  O6  ACD     1      35.020  18.990  17.000  1.00  0.00            
ATOM     25  C8  ACD     1      34.390  19.100  18.250  1.00  0.00            
ATOM     26  H12 ACD     1      35.210  19.170  18.980  1.00  0.00            
ATOM     27  C9  ACD     1      33.620  17.840  18.490  1.00  0.00            
ATOM     28  H13 ACD     1      34.050  16.870  18.220  1.00  0.00            
ATOM     29  H14 ACD     1      33.460  17.740  19.570  1.00  0.00            
ATOM     30  O7  ACD     1      32.350  17.840  17.780  1.00  0.00            
ATOM     31  H15 ACD     1      32.540  17.810  16.840  1.00  0.00            
ATOM     32  O8  ACD     1      36.800  20.370  17.510  1.00  0.00            
ATOM     33  C10 ACD     1      38.030  20.990  16.980  1.00  0.00            
ATOM     34  H16 ACD     1      38.000  21.310  15.930  1.00  0.00            
ATOM     35  C11 ACD     1      38.200  22.180  17.900  1.00  0.00            
ATOM     36  H17 ACD     1      38.150  21.860  18.940  1.00  0.00            
ATOM     37  O9  ACD     1      37.130  23.200  17.740  1.00  0.00            
ATOM     38  H18 ACD     1      36.600  22.820  17.040  1.00  0.00            
ATOM     39  C12 ACD     1      39.580  22.760  17.650  1.00  0.00            
ATOM     40  H19 ACD     1      39.520  23.180  16.630  1.00  0.00            
ATOM     41  O10 ACD     1      39.890  23.850  18.570  1.00  0.00            
ATOM     42  H20 ACD     1      39.710  24.700  18.160  1.00  0.00            
ATOM     43  C13 ACD     1      40.610  21.680  17.890  1.00  0.00            
ATOM     44  H21 ACD     1      41.570  22.190  17.750  1.00  0.00            
ATOM     45  O11 ACD     1      40.460  20.590  17.010  1.00  0.00            
ATOM     46  C14 ACD     1      39.180  19.960  17.270  1.00  0.00            
ATOM     47  H22 ACD     1      39.210  19.730  18.340  1.00  0.00            
ATOM     48  C15 ACD     1      39.080  18.640  16.430  1.00  0.00            
ATOM     49  H23 ACD     1      39.890  17.930  16.670  1.00  0.00            
ATOM     50  H24 ACD     1      38.170  18.090  16.700  1.00  0.00            
ATOM     51  O12 ACD     1      38.920  18.800  15.020  1.00  0.00            
ATOM     52  H25 ACD     1      39.580  19.450  14.770  1.00  0.00            
ATOM     53  O13 ACD     1      40.580  21.240  19.270  1.00  0.00            
ATOM     54  C16 ACD     1      41.810  21.110  19.970  1.00  0.00            
ATOM     55  H26 ACD     1      42.640  21.290  19.280  1.00  0.00            
ATOM     56  C17 ACD     1      41.830  22.310  20.920  1.00  0.00            
ATOM     57  H27 ACD     1      40.920  22.280  21.520  1.00  0.00            
ATOM     58  O14 ACD     1      41.850  23.580  20.240  1.00  0.00            
ATOM     59  H28 ACD     1      41.160  23.720  19.580  1.00  0.00            
ATOM     60  C18 ACD     1      43.010  22.200  21.930  1.00  0.00            
ATOM     61  H29 ACD     1      43.950  22.160  21.360  1.00  0.00            
ATOM     62  O15 ACD     1      43.040  23.260  22.840  1.00  0.00            
ATOM     63  H30 ACD     1      42.990  24.110  22.390  1.00  0.00            
ATOM     64  C19 ACD     1      42.820  20.820  22.580  1.00  0.00            
ATOM     65  H31 ACD     1      43.600  20.590  23.310  1.00  0.00            
ATOM     66  O16 ACD     1      42.810  19.790  21.600  1.00  0.00            
ATOM     67  C20 ACD     1      41.850  19.750  20.610  1.00  0.00            
ATOM     68  H32 ACD     1      40.870  19.440  20.990  1.00  0.00            
ATOM     69  C21 ACD     1      42.130  18.620  19.640  1.00  0.00            
ATOM     70  H33 ACD     1      42.360  17.650  20.100  1.00  0.00            
ATOM     71  H34 ACD     1      41.180  18.420  19.140  1.00  0.00            
ATOM     72  O17 ACD     1      43.130  18.790  18.660  1.00  0.00            
ATOM     73  H35 ACD     1      43.970  18.950  19.100  1.00  0.00            
ATOM     74  O18 ACD     1      41.560  20.890  23.280  1.00  0.00            
ATOM     75  C22 ACD     1      41.430  20.220  24.520  1.00  0.00            
ATOM     76  H36 ACD     1      42.410  19.860  24.840  1.00  0.00            
ATOM     77  C23 ACD     1      40.910  21.260  25.500  1.00  0.00            
ATOM     78  H37 ACD     1      40.080  21.790  25.020  1.00  0.00            
ATOM     79  O19 ACD     1      41.920  22.300  25.600  1.00  0.00            
ATOM     80  H38 ACD     1      42.050  22.700  24.740  1.00  0.00            
ATOM     81  C24 ACD     1      40.430  20.740  26.830  1.00  0.00            
ATOM     82  H39 ACD     1      41.310  20.360  27.370  1.00  0.00            
ATOM     83  O20 ACD     1      39.750  21.660  27.570  1.00  0.00            
ATOM     84  H40 ACD     1      40.380  22.170  28.080  1.00  0.00            
ATOM     85  C25 ACD     1      39.530  19.590  26.490  1.00  0.00            
ATOM     86  H41 ACD     1      39.300  19.130  27.460  1.00  0.00            
ATOM     87  O21 ACD     1      40.180  18.610  25.640  1.00  0.00            
ATOM     88  C26 ACD     1      40.490  19.100  24.290  1.00  0.00            
ATOM     89  H42 ACD     1      39.560  19.380  23.780  1.00  0.00            
ATOM     90  C27 ACD     1      41.080  17.870  23.670  1.00  0.00            
ATOM     91  H43 ACD     1      40.470  16.990  23.890  1.00  0.00            
ATOM     92  H44 ACD     1      41.120  17.980  22.570  1.00  0.00            
ATOM     93  O22 ACD     1      42.360  17.620  24.240  1.00  0.00            
ATOM     94  H45 ACD     1      42.170  17.590  25.180  1.00  0.00            
ATOM     95  O23 ACD     1      38.310  20.060  25.820  1.00  0.00            
ATOM     96  C28 ACD     1      37.010  19.640  26.310  1.00  0.00            
ATOM     97  H46 ACD     1      37.070  19.180  27.300  1.00  0.00            
ATOM     98  C29 ACD     1      36.380  18.700  25.310  1.00  0.00            
ATOM     99  H47 ACD     1      36.560  19.160  24.330  1.00  0.00            
ATOM    100  O24 ACD     1      34.960  18.550  25.480  1.00  0.00            
ATOM    101  C30 ACD     1      37.110  17.390  25.200  1.00  0.00            
ATOM    102  H48 ACD     1      36.690  16.820  24.360  1.00  0.00            
ATOM    103  H49 ACD     1      38.130  17.490  24.810  1.00  0.00            
ATOM    104  O25 ACD     1      37.160  16.590  26.350  1.00  0.00            
ATOM    105  H50 ACD     1      36.240  16.310  26.400  1.00  0.00            
ATOM    106  C31 ACD     1      36.260  20.900  26.440  1.00  0.00            
ATOM    107  H51 ACD     1      36.380  21.510  25.530  1.00  0.00            
ATOM    108  O26 ACD     1      36.820  21.740  27.480  1.00  0.00            
ATOM    109  H52 ACD     1      37.770  21.620  27.510  1.00  0.00            
ATOM    110  C32 ACD     1      34.710  20.720  26.530  1.00  0.00            
ATOM    111  H53 ACD     1      34.570  20.230  27.510  1.00  0.00            
ATOM    112  O27 ACD     1      34.060  21.960  26.310  1.00  0.00            
ATOM    113  H54 ACD     1      33.970  22.150  25.370  1.00  0.00            
ATOM    114  C33 ACD     1      34.240  19.800  25.360  1.00  0.00            
ATOM    115  H55 ACD     1      33.190  19.650  25.620  1.00  0.00            
ATOM    116  O28 ACD     1      34.310  20.330  24.060  1.00  0.00            
ATOM    117  C34 ACD     1      33.240  20.040  23.190  1.00  0.00            
ATOM    118  H56 ACD     1      32.360  19.750  23.780  1.00  0.00            
ATOM    119  C35 ACD     1      32.820  21.380  22.580  1.00  0.00            
ATOM    120  H57 ACD     1      33.620  21.910  22.040  1.00  0.00            
ATOM    121  O29 ACD     1      32.290  22.240  23.600  1.00  0.00            
ATOM    122  H58 ACD     1      32.310  23.140  23.260  1.00  0.00            
ATOM    123  C36 ACD     1      31.770  21.150  21.480  1.00  0.00            
ATOM    124  H59 ACD     1      30.810  20.690  21.770  1.00  0.00            
ATOM    125  O30 ACD     1      31.390  22.370  20.880  1.00  0.00            
ATOM    126  H60 ACD     1      30.850  22.790  21.560  1.00  0.00            
ATOM    127  O1  GN2     2      36.650  18.450  21.440  1.00  0.00            
ATOM    128  C1  GN2     2      37.090  19.640  20.720  1.00  0.00            
ATOM    129  C2  GN2     2      38.080  20.500  21.630  1.00  0.00            
ATOM    130  O2  GN2     2      38.040  21.920  21.200  1.00  0.00            
ATOM    131  C3  GN2     2      38.220  22.950  22.210  1.00  0.00            
ATOM    132  C4  GN2     2      38.060  24.340  21.410  1.00  0.00            
ATOM    133  N1  GN2     2      36.970  24.510  20.270  1.00  0.00            
ATOM    134  C5  GN2     2      37.190  25.950  19.750  1.00  0.00            
ATOM    135  C6  GN2     2      36.090  26.350  18.720  1.00  0.00            
ATOM    136  N2  GN2     2      34.640  26.080  19.220  1.00  0.00            
ATOM    137  C7  GN2     2      33.570  26.360  18.110  1.00  0.00            
ATOM    138  C8  GN2     2      32.080  26.080  18.460  1.00  0.00            
ATOM    139  C9  GN2     2      31.140  25.920  17.400  1.00  0.00            
ATOM    140  C10 GN2     2      29.730  25.840  17.630  1.00  0.00            
ATOM    141  C11 GN2     2      29.300  25.950  18.950  1.00  0.00            
ATOM    142  C12 GN2     2      30.260  25.920  20.040  1.00  0.00            
ATOM    143  C13 GN2     2      31.610  26.030  19.760  1.00  0.00            
ATOM    144  C14 GN2     2      33.690  27.800  17.560  1.00  0.00            
ATOM    145  C15 GN2     2      33.920  28.120  16.240  1.00  0.00            
ATOM    146  C16 GN2     2      34.010  29.510  15.850  1.00  0.00            
ATOM    147  C17 GN2     2      33.830  30.510  16.860  1.00  0.00            
ATOM    148  Cl1 GN2     2      33.790  32.210  16.390  1.00  0.00            
ATOM    149  C18 GN2     2      33.780  30.140  18.220  1.00  0.00            
ATOM    150  C19 GN2     2      33.720  28.770  18.580  1.00  0.00            
ATOM    151  C20 GN2     2      34.520  24.650  19.650  1.00  0.00            
ATOM    152  C21 GN2     2      35.590  24.320  20.760  1.00  0.00            
ATOM    153  H1  GN2     2      37.410  17.840  21.500  1.00  0.00            
ATOM    154  H2  GN2     2      36.190  20.230  20.500  1.00  0.00            
ATOM    155  H3  GN2     2      37.620  19.370  19.790  1.00  0.00            
ATOM    156  H4  GN2     2      39.040  19.980  21.560  1.00  0.00            
ATOM    157  H5  GN2     2      37.670  20.410  22.640  1.00  0.00            
ATOM    158  H6  GN2     2      39.210  22.840  22.670  1.00  0.00            
ATOM    159  H7  GN2     2      37.370  22.770  22.870  1.00  0.00            
ATOM    160  H8  GN2     2      39.020  24.660  21.010  1.00  0.00            
ATOM    161  H9  GN2     2      37.900  25.090  22.180  1.00  0.00            
ATOM    162  H10 GN2     2      37.210  23.900  19.480  1.00  0.00            
ATOM    163  H11 GN2     2      38.200  25.970  19.320  1.00  0.00            
ATOM    164  H12 GN2     2      37.200  26.690  20.550  1.00  0.00            
ATOM    165  H13 GN2     2      36.290  25.850  17.780  1.00  0.00            
ATOM    166  H14 GN2     2      36.000  27.430  18.540  1.00  0.00            
ATOM    167  H15 GN2     2      34.540  26.720  20.020  1.00  0.00            
ATOM    168  H16 GN2     2      33.810  25.610  17.360  1.00  0.00            
ATOM    169  H17 GN2     2      31.520  25.850  16.390  1.00  0.00            
ATOM    170  H18 GN2     2      29.010  25.840  16.820  1.00  0.00            
ATOM    171  H19 GN2     2      28.260  26.100  19.230  1.00  0.00            
ATOM    172  H20 GN2     2      29.900  25.860  21.060  1.00  0.00            
ATOM    173  H21 GN2     2      32.340  26.020  20.560  1.00  0.00            
ATOM    174  H22 GN2     2      33.990  27.300  15.530  1.00  0.00            
ATOM    175  H23 GN2     2      34.020  29.800  14.800  1.00  0.00            
ATOM    176  H24 GN2     2      33.550  30.910  18.950  1.00  0.00            
ATOM    177  H25 GN2     2      33.620  28.410  19.610  1.00  0.00            
ATOM    178  H26 GN2     2      34.760  24.050  18.770  1.00  0.00            
ATOM    179  H27 GN2     2      33.530  24.460  20.060  1.00  0.00            
ATOM    180  H28 GN2     2      35.450  24.990  21.610  1.00  0.00            
ATOM    181  H29 GN2     2      35.440  23.290  21.080  1.00  0.00            
TER
ENDMDL
MODEL        1
ATOM      1  H1  ACD     1      30.870  18.480  19.140  1.00  0.00            
ATOM      2  O1  ACD     1      30.750  19.410  18.900  1.00  0.00            
ATOM      3  C1  ACD     1      32.130  19.740  18.560  1.00  0.00            
ATOM      4  H2  ACD     1      32.560  18.770  18.300  1.00  0.00            
ATOM      5  H3  ACD     1      32.720  20.020  19.450  1.00  0.00            
ATOM      6  C2  ACD     1      32.250  20.840  17.530  1.00  0.00            
ATOM      7  H4  ACD     1      33.270  21.200  17.340  1.00  0.00            
ATOM      8  O2  ACD     1      31.520  20.430  16.360  1.00  0.00            
ATOM      9  C3  ACD     1      31.300  21.330  15.260  1.00  0.00            
ATOM     10  H5  ACD     1      30.780  20.820  14.440  1.00  0.00            
ATOM     11  O3  ACD     1      32.650  21.790  14.840  1.00  0.00            
ATOM     12  C4  ACD     1      33.140  21.560  13.530  1.00  0.00            
ATOM     13  H6  ACD     1      32.670  20.680  13.070  1.00  0.00            
ATOM     14  C5  ACD     1      33.190  22.960  12.820  1.00  0.00            
ATOM     15  H7  ACD     1      33.560  23.640  13.600  1.00  0.00            
ATOM     16  O4  ACD     1      31.870  23.460  12.560  1.00  0.00            
ATOM     17  H8  ACD     1      31.570  22.980  11.790  1.00  0.00            
ATOM     18  C6  ACD     1      34.200  23.070  11.660  1.00  0.00            
ATOM     19  H9  ACD     1      33.950  22.340  10.880  1.00  0.00            
ATOM     20  O5  ACD     1      34.230  24.410  11.120  1.00  0.00            
ATOM     21  H10 ACD     1      33.810  24.390  10.260  1.00  0.00            
ATOM     22  C7  ACD     1      35.560  22.690  12.220  1.00  0.00            
ATOM     23  H11 ACD     1      36.430  22.680  11.560  1.00  0.00            
ATOM     24  O6  ACD     1      35.410  21.370  12.690  1.00  0.00            
ATOM     25  C8  ACD     1      34.580  21.140  13.760  1.00  0.00            
ATOM     26  H12 ACD     1      34.910  21.610  14.700  1.00  0.00            
ATOM     27  C9  ACD     1      34.600  19.580  14.080  1.00  0.00            
ATOM     28  H13 ACD     1      35.600  19.280  14.400  1.00  0.00            
ATOM     29  H14 ACD     1      33.980  19.490  14.980  1.00  0.00            
ATOM     30  O7  ACD     1      33.960  18.670  13.140  1.00  0.00            
ATOM     31  H15 ACD     1      34.070  17.780  13.490  1.00  0.00            
ATOM     32  O8  ACD     1      35.880  23.650  13.170  1.00  0.00            
ATOM     33  C10 ACD     1      36.870  24.650  12.840  1.00  0.00            
ATOM     34  H16 ACD     1      36.870  24.840  11.760  1.00  0.00            
ATOM     35  C11 ACD     1      36.310  25.900  13.400  1.00  0.00            
ATOM     36  H17 ACD     1      36.050  25.720  14.450  1.00  0.00            
ATOM     37  O9  ACD     1      35.200  26.350  12.590  1.00  0.00            
ATOM     38  H18 ACD     1      34.830  25.550  12.190  1.00  0.00            
ATOM     39  C12 ACD     1      37.360  27.050  13.590  1.00  0.00            
ATOM     40  H19 ACD     1      37.680  27.230  12.560  1.00  0.00            
ATOM     41  O10 ACD     1      36.930  28.170  14.360  1.00  0.00            
ATOM     42  H20 ACD     1      37.460  28.290  15.150  1.00  0.00            
ATOM     43  C13 ACD     1      38.610  26.520  14.290  1.00  0.00            
ATOM     44  H21 ACD     1      39.340  27.330  14.350  1.00  0.00            
ATOM     45  O11 ACD     1      39.160  25.430  13.520  1.00  0.00            
ATOM     46  C14 ACD     1      38.260  24.290  13.460  1.00  0.00            
ATOM     47  H22 ACD     1      38.210  23.930  14.490  1.00  0.00            
ATOM     48  C15 ACD     1      39.030  23.250  12.730  1.00  0.00            
ATOM     49  H23 ACD     1      40.080  23.120  13.020  1.00  0.00            
ATOM     50  H24 ACD     1      38.560  22.270  12.880  1.00  0.00            
ATOM     51  O12 ACD     1      38.920  23.580  11.320  1.00  0.00            
ATOM     52  H25 ACD     1      38.920  22.830  10.710  1.00  0.00            
ATOM     53  O13 ACD     1      38.290  26.000  15.540  1.00  0.00            
ATOM     54  C16 ACD     1      39.320  26.250  16.560  1.00  0.00            
ATOM     55  H26 ACD     1      40.330  26.360  16.140  1.00  0.00            
ATOM     56  C17 ACD     1      38.800  27.510  17.230  1.00  0.00            
ATOM     57  H27 ACD     1      37.780  27.330  17.580  1.00  0.00            
ATOM     58  O14 ACD     1      38.790  28.610  16.290  1.00  0.00            
ATOM     59  H28 ACD     1      39.690  28.710  15.950  1.00  0.00            
ATOM     60  C18 ACD     1      39.660  27.950  18.410  1.00  0.00            
ATOM     61  H29 ACD     1      40.680  28.170  18.060  1.00  0.00            
ATOM     62  O15 ACD     1      39.100  29.020  19.110  1.00  0.00            
ATOM     63  H30 ACD     1      38.420  28.660  19.680  1.00  0.00            
ATOM     64  C19 ACD     1      39.630  26.820  19.350  1.00  0.00            
ATOM     65  H31 ACD     1      40.240  27.030  20.230  1.00  0.00            
ATOM     66  O16 ACD     1      40.060  25.590  18.800  1.00  0.00            
ATOM     67  C20 ACD     1      39.300  25.210  17.690  1.00  0.00            
ATOM     68  H32 ACD     1      38.250  25.130  18.010  1.00  0.00            
ATOM     69  C21 ACD     1      39.740  23.840  17.250  1.00  0.00            
ATOM     70  H33 ACD     1      39.940  23.250  18.160  1.00  0.00            
ATOM     71  H34 ACD     1      38.890  23.390  16.710  1.00  0.00            
ATOM     72  O17 ACD     1      41.000  23.970  16.560  1.00  0.00            
ATOM     73  H35 ACD     1      40.950  23.150  16.060  1.00  0.00            
ATOM     74  O18 ACD     1      38.300  26.690  19.830  1.00  0.00            
ATOM     75  C22 ACD     1      38.080  26.270  21.230  1.00  0.00            
ATOM     76  H36 ACD     1      38.900  26.750  21.780  1.00  0.00            
ATOM     77  C23 ACD     1      36.720  26.870  21.490  1.00  0.00            
ATOM     78  H37 ACD     1      35.990  26.660  20.700  1.00  0.00            
ATOM     79  O19 ACD     1      36.770  28.370  21.600  1.00  0.00            
ATOM     80  H38 ACD     1      37.210  28.490  22.450  1.00  0.00            
ATOM     81  C24 ACD     1      36.090  26.200  22.760  1.00  0.00            
ATOM     82  H39 ACD     1      36.750  26.400  23.620  1.00  0.00            
ATOM     83  O20 ACD     1      34.840  26.790  23.100  1.00  0.00            
ATOM     84  H40 ACD     1      35.020  27.640  23.500  1.00  0.00            
ATOM     85  C25 ACD     1      35.990  24.740  22.650  1.00  0.00            
ATOM     86  H41 ACD     1      35.610  24.190  23.520  1.00  0.00            
ATOM     87  O21 ACD     1      37.350  24.280  22.540  1.00  0.00            
ATOM     88  C26 ACD     1      38.010  24.770  21.360  1.00  0.00            
ATOM     89  H42 ACD     1      37.480  24.270  20.530  1.00  0.00            
ATOM     90  C27 ACD     1      39.390  24.080  21.410  1.00  0.00            
ATOM     91  H43 ACD     1      39.350  23.090  21.870  1.00  0.00            
ATOM     92  H44 ACD     1      39.930  23.930  20.460  1.00  0.00            
ATOM     93  O22 ACD     1      40.330  24.940  22.040  1.00  0.00            
ATOM     94  H45 ACD     1      41.170  24.480  22.030  1.00  0.00            
ATOM     95  O23 ACD     1      35.270  24.390  21.480  1.00  0.00            
ATOM     96  C28 ACD     1      33.960  23.810  21.710  1.00  0.00            
ATOM     97  H46 ACD     1      33.720  23.870  22.780  1.00  0.00            
ATOM     98  C29 ACD     1      33.880  22.350  21.310  1.00  0.00            
ATOM     99  H47 ACD     1      34.490  22.270  20.400  1.00  0.00            
ATOM    100  O24 ACD     1      32.550  21.920  21.230  1.00  0.00            
ATOM    101  C30 ACD     1      34.560  21.380  22.300  1.00  0.00            
ATOM    102  H48 ACD     1      34.340  20.370  21.940  1.00  0.00            
ATOM    103  H49 ACD     1      35.650  21.520  22.310  1.00  0.00            
ATOM    104  O25 ACD     1      34.100  21.590  23.650  1.00  0.00            
ATOM    105  H50 ACD     1      33.250  21.150  23.650  1.00  0.00            
ATOM    106  C31 ACD     1      33.050  24.690  20.920  1.00  0.00            
ATOM    107  H51 ACD     1      33.370  24.820  19.880  1.00  0.00            
ATOM    108  O26 ACD     1      32.890  26.000  21.550  1.00  0.00            
ATOM    109  H52 ACD     1      33.610  26.220  22.140  1.00  0.00            
ATOM    110  C32 ACD     1      31.670  24.070  20.950  1.00  0.00            
ATOM    111  H53 ACD     1      31.250  24.070  21.960  1.00  0.00            
ATOM    112  O27 ACD     1      30.710  24.790  20.170  1.00  0.00            
ATOM    113  H54 ACD     1      30.400  25.460  20.780  1.00  0.00            
ATOM    114  C33 ACD     1      31.770  22.670  20.360  1.00  0.00            
ATOM    115  H55 ACD     1      30.740  22.280  20.320  1.00  0.00            
ATOM    116  O28 ACD     1      32.330  22.710  19.070  1.00  0.00            
ATOM    117  C34 ACD     1      31.520  22.060  18.090  1.00  0.00            
ATOM    118  H56 ACD     1      30.570  21.730  18.540  1.00  0.00            
ATOM    119  C35 ACD     1      31.150  23.150  17.050  1.00  0.00            
ATOM    120  H57 ACD     1      32.070  23.590  16.660  1.00  0.00            
ATOM    121  O29 ACD     1      30.290  24.220  17.580  1.00  0.00            
ATOM    122  H58 ACD     1      30.550  24.420  18.490  1.00  0.00            
ATOM    123  C36 ACD     1      30.450  22.490  15.860  1.00  0.00            
ATOM    124  H59 ACD     1      29.490  22.100  16.220  1.00  0.00            
ATOM    125  O30 ACD     1      30.200  23.380  14.740  1.00  0.00            
ATOM    126  H60 ACD     1      30.910  23.370  14.090  1.00  0.00            
ATOM    127  O1  GN2     2      34.970  23.270  18.340  1.00  0.00            
ATOM    128  C1  GN2     2      35.390  23.920  17.120  1.00  0.00            
ATOM    129  C2  GN2     2      35.180  25.480  17.180  1.00  0.00            
ATOM    130  O2  GN2     2      33.760  25.680  17.380  1.00  0.00            
ATOM    131  C3  GN2     2      33.490  26.990  17.960  1.00  0.00            
ATOM    132  C4  GN2     2      32.110  27.340  17.690  1.00  0.00            
ATOM    133  N1  GN2     2      31.800  27.500  16.240  1.00  0.00            
ATOM    134  C5  GN2     2      30.560  28.310  16.050  1.00  0.00            
ATOM    135  C6  GN2     2      30.010  28.590  14.630  1.00  0.00            
ATOM    136  N2  GN2     2      29.750  27.310  13.880  1.00  0.00            
ATOM    137  C7  GN2     2      29.530  27.760  12.440  1.00  0.00            
ATOM    138  C8  GN2     2      30.780  28.180  11.730  1.00  0.00            
ATOM    139  C9  GN2     2      31.180  29.530  11.870  1.00  0.00            
ATOM    140  C10 GN2     2      32.330  29.980  11.230  1.00  0.00            
ATOM    141  C11 GN2     2      33.230  29.120  10.560  1.00  0.00            
ATOM    142  C12 GN2     2      32.880  27.790  10.460  1.00  0.00            
ATOM    143  C13 GN2     2      31.700  27.280  11.030  1.00  0.00            
ATOM    144  C14 GN2     2      28.810  26.730  11.630  1.00  0.00            
ATOM    145  C15 GN2     2      28.810  26.850  10.240  1.00  0.00            
ATOM    146  C16 GN2     2      28.060  26.000   9.400  1.00  0.00            
ATOM    147  C17 GN2     2      27.350  24.940   9.950  1.00  0.00            
ATOM    148  Cl1 GN2     2      26.170  24.020   9.050  1.00  0.00            
ATOM    149  C18 GN2     2      27.290  24.810  11.350  1.00  0.00            
ATOM    150  C19 GN2     2      28.020  25.720  12.130  1.00  0.00            
ATOM    151  C20 GN2     2      31.010  26.390  14.050  1.00  0.00            
ATOM    152  C21 GN2     2      31.490  26.150  15.490  1.00  0.00            
ATOM    153  H1  GN2     2      34.130  23.610  18.690  1.00  0.00            
ATOM    154  H2  GN2     2      34.700  23.550  16.360  1.00  0.00            
ATOM    155  H3  GN2     2      36.410  23.630  16.840  1.00  0.00            
ATOM    156  H4  GN2     2      35.450  26.000  16.260  1.00  0.00            
ATOM    157  H5  GN2     2      35.720  25.860  18.050  1.00  0.00            
ATOM    158  H6  GN2     2      34.120  27.760  17.500  1.00  0.00            
ATOM    159  H7  GN2     2      33.660  27.070  19.040  1.00  0.00            
ATOM    160  H8  GN2     2      31.800  28.230  18.250  1.00  0.00            
ATOM    161  H9  GN2     2      31.500  26.500  18.010  1.00  0.00            
ATOM    162  H10 GN2     2      32.570  28.030  15.810  1.00  0.00            
ATOM    163  H11 GN2     2      30.770  29.300  16.450  1.00  0.00            
ATOM    164  H12 GN2     2      29.760  27.880  16.660  1.00  0.00            
ATOM    165  H13 GN2     2      30.790  29.190  14.170  1.00  0.00            
ATOM    166  H14 GN2     2      29.060  29.130  14.720  1.00  0.00            
ATOM    167  H15 GN2     2      28.950  26.850  14.340  1.00  0.00            
ATOM    168  H16 GN2     2      28.970  28.670  12.270  1.00  0.00            
ATOM    169  H17 GN2     2      30.570  30.180  12.490  1.00  0.00            
ATOM    170  H18 GN2     2      32.590  31.040  11.300  1.00  0.00            
ATOM    171  H19 GN2     2      34.100  29.580  10.100  1.00  0.00            
ATOM    172  H20 GN2     2      33.490  27.090   9.900  1.00  0.00            
ATOM    173  H21 GN2     2      31.560  26.210  10.940  1.00  0.00            
ATOM    174  H22 GN2     2      29.410  27.620   9.760  1.00  0.00            
ATOM    175  H23 GN2     2      27.940  26.280   8.350  1.00  0.00            
ATOM    176  H24 GN2     2      26.680  24.030  11.790  1.00  0.00            
ATOM    177  H25 GN2     2      27.970  25.520  13.190  1.00  0.00            
ATOM    178  H26 GN2     2      31.740  26.940  13.460  1.00  0.00            
ATOM    179  H27 GN2     2      30.740  25.430  13.600  1.00  0.00            
ATOM    180  H28 GN2     2      30.700  25.600  16.000  1.00  0.00            
ATOM    181  H29 GN2     2      32.460  25.640  15.500  1.00  0.00            
TER
ENDMDL
MODEL        1
ATOM      1  H1  ACD     1      28.570  32.210  27.130  1.00  0.00            
ATOM      2  O1  ACD     1      28.370  32.200  26.190  1.00  0.00            
ATOM      3  C1  ACD     1      28.440  30.800  25.870  1.00  0.00            
ATOM      4  H2  ACD     1      27.680  30.220  26.410  1.00  0.00            
ATOM      5  H3  ACD     1      29.370  30.390  26.290  1.00  0.00            
ATOM      6  C2  ACD     1      28.150  30.530  24.410  1.00  0.00            
ATOM      7  H4  ACD     1      28.160  29.440  24.230  1.00  0.00            
ATOM      8  O2  ACD     1      26.830  31.010  24.020  1.00  0.00            
ATOM      9  C3  ACD     1      26.450  30.810  22.670  1.00  0.00            
ATOM     10  H5  ACD     1      25.410  31.130  22.530  1.00  0.00            
ATOM     11  O3  ACD     1      26.490  29.380  22.430  1.00  0.00            
ATOM     12  C4  ACD     1      25.350  28.700  22.180  1.00  0.00            
ATOM     13  H6  ACD     1      24.520  29.410  22.220  1.00  0.00            
ATOM     14  C5  ACD     1      25.500  28.200  20.760  1.00  0.00            
ATOM     15  H7  ACD     1      26.450  27.670  20.610  1.00  0.00            
ATOM     16  O4  ACD     1      25.430  29.270  19.740  1.00  0.00            
ATOM     17  H8  ACD     1      25.100  28.740  19.010  1.00  0.00            
ATOM     18  C6  ACD     1      24.460  27.150  20.510  1.00  0.00            
ATOM     19  H9  ACD     1      23.480  27.630  20.510  1.00  0.00            
ATOM     20  O5  ACD     1      24.740  26.510  19.250  1.00  0.00            
ATOM     21  H10 ACD     1      25.130  25.650  19.460  1.00  0.00            
ATOM     22  C7  ACD     1      24.470  26.050  21.580  1.00  0.00            
ATOM     23  H11 ACD     1      23.640  25.380  21.340  1.00  0.00            
ATOM     24  O6  ACD     1      24.170  26.610  22.840  1.00  0.00            
ATOM     25  C8  ACD     1      25.140  27.610  23.260  1.00  0.00            
ATOM     26  H12 ACD     1      26.150  27.210  23.460  1.00  0.00            
ATOM     27  C9  ACD     1      24.690  28.220  24.550  1.00  0.00            
ATOM     28  H13 ACD     1      25.270  29.140  24.720  1.00  0.00            
ATOM     29  H14 ACD     1      23.620  28.440  24.470  1.00  0.00            
ATOM     30  O7  ACD     1      24.960  27.460  25.730  1.00  0.00            
ATOM     31  H15 ACD     1      25.780  26.990  25.530  1.00  0.00            
ATOM     32  O8  ACD     1      25.730  25.310  21.740  1.00  0.00            
ATOM     33  C10 ACD     1      25.580  23.880  21.730  1.00  0.00            
ATOM     34  H16 ACD     1      24.540  23.630  21.480  1.00  0.00            
ATOM     35  C11 ACD     1      26.490  23.400  20.690  1.00  0.00            
ATOM     36  H17 ACD     1      27.460  23.870  20.830  1.00  0.00            
ATOM     37  O9  ACD     1      25.990  23.730  19.410  1.00  0.00            
ATOM     38  H18 ACD     1      25.230  23.170  19.220  1.00  0.00            
ATOM     39  C12 ACD     1      26.710  21.800  20.830  1.00  0.00            
ATOM     40  H19 ACD     1      25.710  21.360  20.710  1.00  0.00            
ATOM     41  O10 ACD     1      27.480  21.290  19.740  1.00  0.00            
ATOM     42  H20 ACD     1      26.870  21.280  18.990  1.00  0.00            
ATOM     43  C13 ACD     1      27.190  21.570  22.190  1.00  0.00            
ATOM     44  H21 ACD     1      27.480  20.540  22.400  1.00  0.00            
ATOM     45  O11 ACD     1      26.160  21.990  23.060  1.00  0.00            
ATOM     46  C14 ACD     1      25.900  23.370  23.050  1.00  0.00            
ATOM     47  H22 ACD     1      26.780  23.950  23.360  1.00  0.00            
ATOM     48  C15 ACD     1      24.800  23.600  24.110  1.00  0.00            
ATOM     49  H23 ACD     1      25.040  22.960  24.970  1.00  0.00            
ATOM     50  H24 ACD     1      24.710  24.650  24.420  1.00  0.00            
ATOM     51  O12 ACD     1      23.550  23.160  23.600  1.00  0.00            
ATOM     52  H25 ACD     1      23.410  22.210  23.680  1.00  0.00            
ATOM     53  O13 ACD     1      28.390  22.290  22.500  1.00  0.00            
ATOM     54  C16 ACD     1      29.540  21.520  22.970  1.00  0.00            
ATOM     55  H26 ACD     1      29.450  20.440  22.850  1.00  0.00            
ATOM     56  C17 ACD     1      30.780  21.980  22.090  1.00  0.00            
ATOM     57  H27 ACD     1      30.850  23.080  22.020  1.00  0.00            
ATOM     58  O14 ACD     1      30.770  21.410  20.720  1.00  0.00            
ATOM     59  H28 ACD     1      30.350  22.010  20.100  1.00  0.00            
ATOM     60  C18 ACD     1      32.050  21.510  22.830  1.00  0.00            
ATOM     61  H29 ACD     1      32.090  20.410  22.800  1.00  0.00            
ATOM     62  O15 ACD     1      33.140  22.020  22.100  1.00  0.00            
ATOM     63  H30 ACD     1      33.340  21.260  21.560  1.00  0.00            
ATOM     64  C19 ACD     1      32.140  22.130  24.200  1.00  0.00            
ATOM     65  H31 ACD     1      33.030  21.700  24.690  1.00  0.00            
ATOM     66  O16 ACD     1      31.020  21.670  24.890  1.00  0.00            
ATOM     67  C20 ACD     1      29.760  21.950  24.430  1.00  0.00            
ATOM     68  H32 ACD     1      29.660  23.040  24.340  1.00  0.00            
ATOM     69  C21 ACD     1      28.730  21.380  25.360  1.00  0.00            
ATOM     70  H33 ACD     1      28.810  21.800  26.370  1.00  0.00            
ATOM     71  H34 ACD     1      27.710  21.640  25.030  1.00  0.00            
ATOM     72  O17 ACD     1      28.820  19.970  25.480  1.00  0.00            
ATOM     73  H35 ACD     1      29.660  19.890  25.940  1.00  0.00            
ATOM     74  O18 ACD     1      32.160  23.540  24.110  1.00  0.00            
ATOM     75  C22 ACD     1      32.920  24.250  25.060  1.00  0.00            
ATOM     76  H36 ACD     1      33.610  23.600  25.610  1.00  0.00            
ATOM     77  C23 ACD     1      33.850  25.130  24.190  1.00  0.00            
ATOM     78  H37 ACD     1      33.270  25.800  23.550  1.00  0.00            
ATOM     79  O19 ACD     1      34.650  24.350  23.230  1.00  0.00            
ATOM     80  H38 ACD     1      34.000  23.820  22.760  1.00  0.00            
ATOM     81  C24 ACD     1      34.630  26.080  25.050  1.00  0.00            
ATOM     82  H39 ACD     1      35.300  25.500  25.690  1.00  0.00            
ATOM     83  O20 ACD     1      35.480  26.890  24.260  1.00  0.00            
ATOM     84  H40 ACD     1      36.260  26.330  24.220  1.00  0.00            
ATOM     85  C25 ACD     1      33.700  26.900  25.880  1.00  0.00            
ATOM     86  H41 ACD     1      34.240  27.610  26.520  1.00  0.00            
ATOM     87  O21 ACD     1      33.000  26.010  26.720  1.00  0.00            
ATOM     88  C26 ACD     1      32.110  25.190  26.000  1.00  0.00            
ATOM     89  H42 ACD     1      31.400  25.830  25.470  1.00  0.00            
ATOM     90  C27 ACD     1      31.340  24.340  27.030  1.00  0.00            
ATOM     91  H43 ACD     1      30.890  25.010  27.780  1.00  0.00            
ATOM     92  H44 ACD     1      30.470  23.810  26.620  1.00  0.00            
ATOM     93  O22 ACD     1      32.210  23.500  27.840  1.00  0.00            
ATOM     94  H45 ACD     1      31.810  23.400  28.700  1.00  0.00            
ATOM     95  O23 ACD     1      32.910  27.690  24.990  1.00  0.00            
ATOM     96  C28 ACD     1      33.120  29.100  24.990  1.00  0.00            
ATOM     97  H46 ACD     1      34.090  29.350  25.450  1.00  0.00            
ATOM     98  C29 ACD     1      32.050  29.720  25.830  1.00  0.00            
ATOM     99  H47 ACD     1      31.120  29.140  25.670  1.00  0.00            
ATOM    100  O24 ACD     1      31.690  31.050  25.470  1.00  0.00            
ATOM    101  C30 ACD     1      32.360  29.580  27.300  1.00  0.00            
ATOM    102  H48 ACD     1      31.510  30.080  27.790  1.00  0.00            
ATOM    103  H49 ACD     1      32.150  28.520  27.480  1.00  0.00            
ATOM    104  O25 ACD     1      33.640  30.160  27.740  1.00  0.00            
ATOM    105  H50 ACD     1      33.540  29.850  28.640  1.00  0.00            
ATOM    106  C31 ACD     1      33.170  29.560  23.540  1.00  0.00            
ATOM    107  H51 ACD     1      32.560  28.810  23.030  1.00  0.00            
ATOM    108  O26 ACD     1      34.550  29.190  23.100  1.00  0.00            
ATOM    109  H52 ACD     1      34.790  28.370  23.540  1.00  0.00            
ATOM    110  C32 ACD     1      32.670  30.950  23.210  1.00  0.00            
ATOM    111  H53 ACD     1      33.480  31.670  23.390  1.00  0.00            
ATOM    112  O27 ACD     1      32.230  31.080  21.800  1.00  0.00            
ATOM    113  H54 ACD     1      32.910  30.720  21.220  1.00  0.00            
ATOM    114  C33 ACD     1      31.470  31.280  24.060  1.00  0.00            
ATOM    115  H55 ACD     1      31.200  32.340  23.990  1.00  0.00            
ATOM    116  O28 ACD     1      30.360  30.540  23.620  1.00  0.00            
ATOM    117  C34 ACD     1      29.100  31.200  23.490  1.00  0.00            
ATOM    118  H56 ACD     1      29.230  32.260  23.780  1.00  0.00            
ATOM    119  C35 ACD     1      28.820  31.160  22.040  1.00  0.00            
ATOM    120  H57 ACD     1      28.960  30.140  21.650  1.00  0.00            
ATOM    121  O29 ACD     1      29.690  31.970  21.230  1.00  0.00            
ATOM    122  H58 ACD     1      30.560  31.570  21.320  1.00  0.00            
ATOM    123  C36 ACD     1      27.350  31.580  21.720  1.00  0.00            
ATOM    124  H59 ACD     1      27.270  32.650  21.930  1.00  0.00            
ATOM    125  O30 ACD     1      26.920  31.550  20.330  1.00  0.00            
ATOM    126  H60 ACD     1      26.330  30.810  20.130  1.00  0.00            
ATOM    127  O1  GN2     2      29.940  27.540  23.940  1.00  0.00            
ATOM    128  C1  GN2     2      29.510  26.730  22.830  1.00  0.00            
ATOM    129  C2  GN2     2      30.610  26.570  21.780  1.00  0.00            
ATOM    130  O2  GN2     2      30.710  27.770  21.030  1.00  0.00            
ATOM    131  C3  GN2     2      31.710  27.800  19.960  1.00  0.00            
ATOM    132  C4  GN2     2      31.550  29.100  19.150  1.00  0.00            
ATOM    133  N1  GN2     2      30.420  29.300  18.130  1.00  0.00            
ATOM    134  C5  GN2     2      30.720  30.480  17.290  1.00  0.00            
ATOM    135  C6  GN2     2      29.610  30.840  16.250  1.00  0.00            
ATOM    136  N2  GN2     2      28.250  31.080  16.900  1.00  0.00            
ATOM    137  C7  GN2     2      27.160  31.130  15.840  1.00  0.00            
ATOM    138  C8  GN2     2      25.730  31.050  16.410  1.00  0.00            
ATOM    139  C9  GN2     2      24.980  29.920  15.990  1.00  0.00            
ATOM    140  C10 GN2     2      23.690  29.700  16.500  1.00  0.00            
ATOM    141  C11 GN2     2      23.240  30.560  17.540  1.00  0.00            
ATOM    142  C12 GN2     2      24.000  31.690  17.890  1.00  0.00            
ATOM    143  C13 GN2     2      25.260  31.950  17.340  1.00  0.00            
ATOM    144  C14 GN2     2      27.220  32.380  14.970  1.00  0.00            
ATOM    145  C15 GN2     2      26.510  32.250  13.770  1.00  0.00            
ATOM    146  C16 GN2     2      26.570  33.300  12.900  1.00  0.00            
ATOM    147  C17 GN2     2      27.390  34.410  13.200  1.00  0.00            
ATOM    148  Cl1 GN2     2      27.280  35.810  12.190  1.00  0.00            
ATOM    149  C18 GN2     2      28.200  34.470  14.290  1.00  0.00            
ATOM    150  C19 GN2     2      28.020  33.540  15.250  1.00  0.00            
ATOM    151  C20 GN2     2      27.970  29.930  17.740  1.00  0.00            
ATOM    152  C21 GN2     2      29.090  29.620  18.800  1.00  0.00            
ATOM    153  H1  GN2     2      30.380  28.360  23.660  1.00  0.00            
ATOM    154  H2  GN2     2      28.720  27.240  22.250  1.00  0.00            
ATOM    155  H3  GN2     2      29.240  25.720  23.160  1.00  0.00            
ATOM    156  H4  GN2     2      30.230  25.750  21.160  1.00  0.00            
ATOM    157  H5  GN2     2      31.560  26.310  22.260  1.00  0.00            
ATOM    158  H6  GN2     2      31.550  27.020  19.210  1.00  0.00            
ATOM    159  H7  GN2     2      32.730  27.700  20.350  1.00  0.00            
ATOM    160  H8  GN2     2      32.480  29.140  18.590  1.00  0.00            
ATOM    161  H9  GN2     2      31.580  30.000  19.770  1.00  0.00            
ATOM    162  H10 GN2     2      30.440  28.420  17.590  1.00  0.00            
ATOM    163  H11 GN2     2      31.730  30.510  16.870  1.00  0.00            
ATOM    164  H12 GN2     2      30.710  31.340  17.960  1.00  0.00            
ATOM    165  H13 GN2     2      29.470  30.120  15.450  1.00  0.00            
ATOM    166  H14 GN2     2      29.870  31.760  15.720  1.00  0.00            
ATOM    167  H15 GN2     2      28.370  31.910  17.500  1.00  0.00            
ATOM    168  H16 GN2     2      27.310  30.300  15.150  1.00  0.00            
ATOM    169  H17 GN2     2      25.480  29.150  15.410  1.00  0.00            
ATOM    170  H18 GN2     2      23.160  28.800  16.190  1.00  0.00            
ATOM    171  H19 GN2     2      22.270  30.400  17.990  1.00  0.00            
ATOM    172  H20 GN2     2      23.530  32.500  18.450  1.00  0.00            
ATOM    173  H21 GN2     2      25.840  32.820  17.660  1.00  0.00            
ATOM    174  H22 GN2     2      25.880  31.420  13.480  1.00  0.00            
ATOM    175  H23 GN2     2      26.010  33.350  11.960  1.00  0.00            
ATOM    176  H24 GN2     2      28.790  35.370  14.470  1.00  0.00            
ATOM    177  H25 GN2     2      28.650  33.550  16.140  1.00  0.00            
ATOM    178  H26 GN2     2      27.950  29.090  17.050  1.00  0.00            
ATOM    179  H27 GN2     2      26.990  30.010  18.200  1.00  0.00            
ATOM    180  H28 GN2     2      29.270  30.510  19.410  1.00  0.00            
ATOM    181  H29 GN2     2      28.730  28.780  19.410  1.00  0.00            
TER
ENDMDL
MODEL        1
ATOM      1  H1  ACD     1      22.140  19.500  21.480  1.00  0.00            
ATOM      2  O1  ACD     1      22.840  19.490  22.140  1.00  0.00            
ATOM      3  C1  ACD     1      23.990  19.060  21.450  1.00  0.00            
ATOM      4  H2  ACD     1      23.810  18.100  20.940  1.00  0.00            
ATOM      5  H3  ACD     1      24.740  18.730  22.180  1.00  0.00            
ATOM      6  C2  ACD     1      24.460  20.120  20.460  1.00  0.00            
ATOM      7  H4  ACD     1      25.350  19.710  19.980  1.00  0.00            
ATOM      8  O2  ACD     1      23.510  20.560  19.460  1.00  0.00            
ATOM      9  C3  ACD     1      24.060  21.490  18.510  1.00  0.00            
ATOM     10  H5  ACD     1      23.290  21.710  17.770  1.00  0.00            
ATOM     11  O3  ACD     1      25.200  20.920  17.910  1.00  0.00            
ATOM     12  C4  ACD     1      25.190  20.710  16.490  1.00  0.00            
ATOM     13  H6  ACD     1      24.180  20.790  16.070  1.00  0.00            
ATOM     14  C5  ACD     1      26.170  21.700  15.800  1.00  0.00            
ATOM     15  H7  ACD     1      27.060  21.860  16.420  1.00  0.00            
ATOM     16  O4  ACD     1      25.430  22.950  15.660  1.00  0.00            
ATOM     17  H8  ACD     1      25.180  23.240  16.540  1.00  0.00            
ATOM     18  C6  ACD     1      26.620  21.170  14.450  1.00  0.00            
ATOM     19  H9  ACD     1      25.850  21.190  13.670  1.00  0.00            
ATOM     20  O5  ACD     1      27.710  21.910  13.910  1.00  0.00            
ATOM     21  H10 ACD     1      27.430  22.820  13.760  1.00  0.00            
ATOM     22  C7  ACD     1      27.110  19.760  14.600  1.00  0.00            
ATOM     23  H11 ACD     1      27.410  19.480  13.590  1.00  0.00            
ATOM     24  O6  ACD     1      26.050  18.990  15.070  1.00  0.00            
ATOM     25  C8  ACD     1      25.580  19.240  16.400  1.00  0.00            
ATOM     26  H12 ACD     1      26.420  19.100  17.100  1.00  0.00            
ATOM     27  C9  ACD     1      24.430  18.320  16.630  1.00  0.00            
ATOM     28  H13 ACD     1      24.770  17.290  16.530  1.00  0.00            
ATOM     29  H14 ACD     1      24.000  18.430  17.630  1.00  0.00            
ATOM     30  O7  ACD     1      23.430  18.490  15.660  1.00  0.00            
ATOM     31  H15 ACD     1      23.840  18.190  14.840  1.00  0.00            
ATOM     32  O8  ACD     1      28.240  19.600  15.470  1.00  0.00            
ATOM     33  C10 ACD     1      29.230  18.630  15.180  1.00  0.00            
ATOM     34  H16 ACD     1      29.160  18.460  14.100  1.00  0.00            
ATOM     35  C11 ACD     1      30.650  19.100  15.580  1.00  0.00            
ATOM     36  H17 ACD     1      30.680  19.300  16.660  1.00  0.00            
ATOM     37  O9  ACD     1      31.060  20.280  14.820  1.00  0.00            
ATOM     38  H18 ACD     1      31.000  20.090  13.880  1.00  0.00            
ATOM     39  C12 ACD     1      31.610  17.940  15.350  1.00  0.00            
ATOM     40  H19 ACD     1      31.590  17.650  14.290  1.00  0.00            
ATOM     41  O10 ACD     1      32.930  18.300  15.930  1.00  0.00            
ATOM     42  H20 ACD     1      33.060  19.250  15.930  1.00  0.00            
ATOM     43  C13 ACD     1      31.170  16.740  16.060  1.00  0.00            
ATOM     44  H21 ACD     1      31.770  15.860  15.840  1.00  0.00            
ATOM     45  O11 ACD     1      29.940  16.340  15.640  1.00  0.00            
ATOM     46  C14 ACD     1      28.860  17.300  15.880  1.00  0.00            
ATOM     47  H22 ACD     1      28.800  17.510  16.950  1.00  0.00            
ATOM     48  C15 ACD     1      27.590  16.540  15.530  1.00  0.00            
ATOM     49  H23 ACD     1      27.720  15.590  16.050  1.00  0.00            
ATOM     50  H24 ACD     1      26.640  16.910  15.930  1.00  0.00            
ATOM     51  O12 ACD     1      27.550  16.170  14.180  1.00  0.00            
ATOM     52  H25 ACD     1      27.190  16.930  13.710  1.00  0.00            
ATOM     53  O13 ACD     1      31.130  17.000  17.490  1.00  0.00            
ATOM     54  C16 ACD     1      31.750  16.090  18.400  1.00  0.00            
ATOM     55  H26 ACD     1      32.080  15.220  17.830  1.00  0.00            
ATOM     56  C17 ACD     1      32.920  16.880  18.990  1.00  0.00            
ATOM     57  H27 ACD     1      32.490  17.800  19.410  1.00  0.00            
ATOM     58  O14 ACD     1      33.980  17.100  18.020  1.00  0.00            
ATOM     59  H28 ACD     1      33.590  17.330  17.180  1.00  0.00            
ATOM     60  C18 ACD     1      33.420  16.040  20.150  1.00  0.00            
ATOM     61  H29 ACD     1      33.820  15.090  19.790  1.00  0.00            
ATOM     62  O15 ACD     1      34.540  16.680  20.840  1.00  0.00            
ATOM     63  H30 ACD     1      35.180  17.020  20.200  1.00  0.00            
ATOM     64  C19 ACD     1      32.400  15.790  21.190  1.00  0.00            
ATOM     65  H31 ACD     1      32.910  15.130  21.890  1.00  0.00            
ATOM     66  O16 ACD     1      31.320  15.080  20.540  1.00  0.00            
ATOM     67  C20 ACD     1      30.690  15.640  19.420  1.00  0.00            
ATOM     68  H32 ACD     1      30.080  16.510  19.690  1.00  0.00            
ATOM     69  C21 ACD     1      29.780  14.680  18.700  1.00  0.00            
ATOM     70  H33 ACD     1      29.470  15.190  17.780  1.00  0.00            
ATOM     71  H34 ACD     1      30.290  13.750  18.420  1.00  0.00            
ATOM     72  O17 ACD     1      28.510  14.360  19.350  1.00  0.00            
ATOM     73  H35 ACD     1      28.590  13.500  19.780  1.00  0.00            
ATOM     74  O18 ACD     1      31.760  16.960  21.820  1.00  0.00            
ATOM     75  C22 ACD     1      31.490  16.840  23.240  1.00  0.00            
ATOM     76  H36 ACD     1      32.190  16.200  23.790  1.00  0.00            
ATOM     77  C23 ACD     1      31.740  18.200  23.750  1.00  0.00            
ATOM     78  H37 ACD     1      31.350  18.940  23.050  1.00  0.00            
ATOM     79  O19 ACD     1      33.160  18.490  23.830  1.00  0.00            
ATOM     80  H38 ACD     1      33.440  18.620  22.920  1.00  0.00            
ATOM     81  C24 ACD     1      31.080  18.500  25.080  1.00  0.00            
ATOM     82  H39 ACD     1      31.500  17.890  25.890  1.00  0.00            
ATOM     83  O20 ACD     1      31.320  19.880  25.480  1.00  0.00            
ATOM     84  H40 ACD     1      30.640  20.430  25.070  1.00  0.00            
ATOM     85  C25 ACD     1      29.640  18.120  25.040  1.00  0.00            
ATOM     86  H41 ACD     1      29.310  18.210  26.080  1.00  0.00            
ATOM     87  O21 ACD     1      29.520  16.780  24.640  1.00  0.00            
ATOM     88  C26 ACD     1      30.070  16.340  23.420  1.00  0.00            
ATOM     89  H42 ACD     1      29.460  16.840  22.650  1.00  0.00            
ATOM     90  C27 ACD     1      29.900  14.890  23.320  1.00  0.00            
ATOM     91  H43 ACD     1      28.880  14.660  23.640  1.00  0.00            
ATOM     92  H44 ACD     1      29.970  14.480  22.300  1.00  0.00            
ATOM     93  O22 ACD     1      30.700  14.090  24.200  1.00  0.00            
ATOM     94  H45 ACD     1      30.230  13.260  24.290  1.00  0.00            
ATOM     95  O23 ACD     1      29.130  18.870  24.060  1.00  0.00            
ATOM     96  C28 ACD     1      28.090  19.690  24.500  1.00  0.00            
ATOM     97  H46 ACD     1      28.060  19.840  25.590  1.00  0.00            
ATOM     98  C29 ACD     1      26.780  19.040  24.040  1.00  0.00            
ATOM     99  H47 ACD     1      26.940  18.710  23.010  1.00  0.00            
ATOM    100  O24 ACD     1      25.810  20.040  24.130  1.00  0.00            
ATOM    101  C30 ACD     1      26.240  17.810  24.870  1.00  0.00            
ATOM    102  H48 ACD     1      27.080  17.180  25.180  1.00  0.00            
ATOM    103  H49 ACD     1      25.660  18.130  25.750  1.00  0.00            
ATOM    104  O25 ACD     1      25.390  16.940  24.040  1.00  0.00            
ATOM    105  H50 ACD     1      24.450  17.120  24.110  1.00  0.00            
ATOM    106  C31 ACD     1      28.380  21.070  23.860  1.00  0.00            
ATOM    107  H51 ACD     1      28.640  21.040  22.800  1.00  0.00            
ATOM    108  O26 ACD     1      29.620  21.620  24.370  1.00  0.00            
ATOM    109  H52 ACD     1      29.660  22.550  24.140  1.00  0.00            
ATOM    110  C32 ACD     1      27.140  21.950  24.080  1.00  0.00            
ATOM    111  H53 ACD     1      26.870  21.940  25.140  1.00  0.00            
ATOM    112  O27 ACD     1      27.330  23.290  23.550  1.00  0.00            
ATOM    113  H54 ACD     1      27.210  23.920  24.260  1.00  0.00            
ATOM    114  C33 ACD     1      25.950  21.240  23.440  1.00  0.00            
ATOM    115  H55 ACD     1      25.030  21.820  23.600  1.00  0.00            
ATOM    116  O28 ACD     1      26.120  21.020  22.040  1.00  0.00            
ATOM    117  C34 ACD     1      25.010  21.330  21.230  1.00  0.00            
ATOM    118  H56 ACD     1      24.170  21.790  21.770  1.00  0.00            
ATOM    119  C35 ACD     1      25.580  22.420  20.300  1.00  0.00            
ATOM    120  H57 ACD     1      26.440  22.020  19.750  1.00  0.00            
ATOM    121  O29 ACD     1      25.930  23.670  20.970  1.00  0.00            
ATOM    122  H58 ACD     1      26.430  23.480  21.760  1.00  0.00            
ATOM    123  C36 ACD     1      24.490  22.730  19.280  1.00  0.00            
ATOM    124  H59 ACD     1      23.600  23.130  19.800  1.00  0.00            
ATOM    125  O30 ACD     1      24.870  23.740  18.320  1.00  0.00            
ATOM    126  H60 ACD     1      24.790  24.560  18.820  1.00  0.00            
ATOM    127  O1  GN2     2      27.930  19.210  19.240  1.00  0.00            
ATOM    128  C1  GN2     2      28.570  18.970  20.540  1.00  0.00            
ATOM    129  C2  GN2     2      30.020  19.540  20.440  1.00  0.00            
ATOM    130  O2  GN2     2      29.950  20.890  20.610  1.00  0.00            
ATOM    131  C3  GN2     2      31.300  21.500  20.260  1.00  0.00            
ATOM    132  C4  GN2     2      31.300  23.000  20.600  1.00  0.00            
ATOM    133  N1  GN2     2      30.490  23.860  19.590  1.00  0.00            
ATOM    134  C5  GN2     2      30.830  25.280  19.940  1.00  0.00            
ATOM    135  C6  GN2     2      30.030  26.340  19.010  1.00  0.00            
ATOM    136  N2  GN2     2      28.570  26.140  19.150  1.00  0.00            
ATOM    137  C7  GN2     2      27.700  27.100  18.260  1.00  0.00            
ATOM    138  C8  GN2     2      26.260  27.200  18.700  1.00  0.00            
ATOM    139  C9  GN2     2      25.260  26.900  17.750  1.00  0.00            
ATOM    140  C10 GN2     2      23.880  26.970  18.110  1.00  0.00            
ATOM    141  C11 GN2     2      23.490  27.300  19.440  1.00  0.00            
ATOM    142  C12 GN2     2      24.500  27.350  20.430  1.00  0.00            
ATOM    143  C13 GN2     2      25.850  27.260  20.040  1.00  0.00            
ATOM    144  C14 GN2     2      28.200  28.530  18.240  1.00  0.00            
ATOM    145  C15 GN2     2      28.030  29.430  17.140  1.00  0.00            
ATOM    146  C16 GN2     2      28.290  30.810  17.200  1.00  0.00            
ATOM    147  C17 GN2     2      28.650  31.300  18.450  1.00  0.00            
ATOM    148  Cl1 GN2     2      29.000  32.970  18.750  1.00  0.00            
ATOM    149  C18 GN2     2      28.780  30.450  19.550  1.00  0.00            
ATOM    150  C19 GN2     2      28.580  29.110  19.430  1.00  0.00            
ATOM    151  C20 GN2     2      28.290  24.650  18.900  1.00  0.00            
ATOM    152  C21 GN2     2      28.990  23.650  19.910  1.00  0.00            
ATOM    153  H1  GN2     2      27.170  18.600  19.140  1.00  0.00            
ATOM    154  H2  GN2     2      28.580  17.890  20.750  1.00  0.00            
ATOM    155  H3  GN2     2      28.050  19.400  21.410  1.00  0.00            
ATOM    156  H4  GN2     2      30.380  19.310  19.420  1.00  0.00            
ATOM    157  H5  GN2     2      30.520  19.010  21.260  1.00  0.00            
ATOM    158  H6  GN2     2      31.730  21.290  19.280  1.00  0.00            
ATOM    159  H7  GN2     2      31.970  21.150  21.050  1.00  0.00            
ATOM    160  H8  GN2     2      32.340  23.340  20.510  1.00  0.00            
ATOM    161  H9  GN2     2      30.980  23.090  21.640  1.00  0.00            
ATOM    162  H10 GN2     2      30.740  23.660  18.610  1.00  0.00            
ATOM    163  H11 GN2     2      31.900  25.480  19.860  1.00  0.00            
ATOM    164  H12 GN2     2      30.480  25.450  20.960  1.00  0.00            
ATOM    165  H13 GN2     2      30.290  26.160  17.970  1.00  0.00            
ATOM    166  H14 GN2     2      30.340  27.370  19.220  1.00  0.00            
ATOM    167  H15 GN2     2      28.300  26.360  20.120  1.00  0.00            
ATOM    168  H16 GN2     2      27.670  26.590  17.290  1.00  0.00            
ATOM    169  H17 GN2     2      25.540  26.780  16.710  1.00  0.00            
ATOM    170  H18 GN2     2      23.120  26.850  17.340  1.00  0.00            
ATOM    171  H19 GN2     2      22.440  27.460  19.670  1.00  0.00            
ATOM    172  H20 GN2     2      24.130  27.550  21.430  1.00  0.00            
ATOM    173  H21 GN2     2      26.570  27.180  20.850  1.00  0.00            
ATOM    174  H22 GN2     2      27.620  29.040  16.220  1.00  0.00            
ATOM    175  H23 GN2     2      28.190  31.480  16.350  1.00  0.00            
ATOM    176  H24 GN2     2      28.960  30.880  20.530  1.00  0.00            
ATOM    177  H25 GN2     2      28.470  28.480  20.310  1.00  0.00            
ATOM    178  H26 GN2     2      28.700  24.520  17.900  1.00  0.00            
ATOM    179  H27 GN2     2      27.210  24.490  18.930  1.00  0.00            
ATOM    180  H28 GN2     2      28.690  23.880  20.930  1.00  0.00            
ATOM    181  H29 GN2     2      28.640  22.660  19.610  1.00  0.00            
TER
ENDMDL
MODEL        1
ATOM      1  H1  ACD     1      37.950  28.400  23.430  1.00  0.00            
ATOM      2  O1  ACD     1      37.030  28.610  23.240  1.00  0.00            
ATOM      3  C1  ACD     1      36.890  29.900  22.670  1.00  0.00            
ATOM      4  H2  ACD     1      37.480  30.030  21.750  1.00  0.00            
ATOM      5  H3  ACD     1      37.130  30.710  23.370  1.00  0.00            
ATOM      6  C2  ACD     1      35.450  30.220  22.250  1.00  0.00            
ATOM      7  H4  ACD     1      35.160  29.220  21.910  1.00  0.00            
ATOM      8  O2  ACD     1      34.700  30.620  23.440  1.00  0.00            
ATOM      9  C3  ACD     1      33.290  30.740  23.260  1.00  0.00            
ATOM     10  H5  ACD     1      32.930  30.980  24.270  1.00  0.00            
ATOM     11  O3  ACD     1      32.720  29.490  22.850  1.00  0.00            
ATOM     12  C4  ACD     1      32.490  28.480  23.870  1.00  0.00            
ATOM     13  H6  ACD     1      31.960  28.910  24.720  1.00  0.00            
ATOM     14  C5  ACD     1      31.480  27.500  23.190  1.00  0.00            
ATOM     15  H7  ACD     1      31.770  27.400  22.140  1.00  0.00            
ATOM     16  O4  ACD     1      30.150  28.140  23.130  1.00  0.00            
ATOM     17  H8  ACD     1      30.320  29.040  22.850  1.00  0.00            
ATOM     18  C6  ACD     1      31.450  26.150  23.720  1.00  0.00            
ATOM     19  H9  ACD     1      30.910  25.990  24.660  1.00  0.00            
ATOM     20  O5  ACD     1      30.730  25.340  22.780  1.00  0.00            
ATOM     21  H10 ACD     1      29.790  25.480  22.920  1.00  0.00            
ATOM     22  C7  ACD     1      32.790  25.580  23.990  1.00  0.00            
ATOM     23  H11 ACD     1      32.700  24.570  24.410  1.00  0.00            
ATOM     24  O6  ACD     1      33.450  26.450  24.880  1.00  0.00            
ATOM     25  C8  ACD     1      33.730  27.780  24.420  1.00  0.00            
ATOM     26  H12 ACD     1      34.410  27.670  23.560  1.00  0.00            
ATOM     27  C9  ACD     1      34.390  28.520  25.580  1.00  0.00            
ATOM     28  H13 ACD     1      34.470  29.610  25.430  1.00  0.00            
ATOM     29  H14 ACD     1      33.700  28.500  26.430  1.00  0.00            
ATOM     30  O7  ACD     1      35.600  27.950  25.850  1.00  0.00            
ATOM     31  H15 ACD     1      36.180  28.110  25.110  1.00  0.00            
ATOM     32  O8  ACD     1      33.580  25.480  22.830  1.00  0.00            
ATOM     33  C10 ACD     1      34.100  24.190  22.520  1.00  0.00            
ATOM     34  H16 ACD     1      33.840  23.480  23.310  1.00  0.00            
ATOM     35  C11 ACD     1      33.370  23.660  21.230  1.00  0.00            
ATOM     36  H17 ACD     1      33.490  24.270  20.330  1.00  0.00            
ATOM     37  O9  ACD     1      31.940  23.520  21.450  1.00  0.00            
ATOM     38  H18 ACD     1      31.640  24.260  21.980  1.00  0.00            
ATOM     39  C12 ACD     1      34.040  22.310  20.710  1.00  0.00            
ATOM     40  H19 ACD     1      33.800  21.450  21.360  1.00  0.00            
ATOM     41  O10 ACD     1      33.760  21.980  19.420  1.00  0.00            
ATOM     42  H20 ACD     1      34.400  22.360  18.810  1.00  0.00            
ATOM     43  C13 ACD     1      35.590  22.440  20.750  1.00  0.00            
ATOM     44  H21 ACD     1      35.980  21.460  20.450  1.00  0.00            
ATOM     45  O11 ACD     1      36.020  22.890  22.030  1.00  0.00            
ATOM     46  C14 ACD     1      35.610  24.230  22.380  1.00  0.00            
ATOM     47  H22 ACD     1      35.810  24.980  21.610  1.00  0.00            
ATOM     48  C15 ACD     1      36.360  24.690  23.620  1.00  0.00            
ATOM     49  H23 ACD     1      37.440  24.610  23.410  1.00  0.00            
ATOM     50  H24 ACD     1      36.160  25.750  23.840  1.00  0.00            
ATOM     51  O12 ACD     1      36.100  23.750  24.660  1.00  0.00            
ATOM     52  H25 ACD     1      36.350  22.890  24.320  1.00  0.00            
ATOM     53  O13 ACD     1      35.970  23.410  19.720  1.00  0.00            
ATOM     54  C16 ACD     1      36.840  22.920  18.700  1.00  0.00            
ATOM     55  H26 ACD     1      36.940  21.830  18.800  1.00  0.00            
ATOM     56  C17 ACD     1      36.270  23.410  17.320  1.00  0.00            
ATOM     57  H27 ACD     1      36.110  24.490  17.350  1.00  0.00            
ATOM     58  O14 ACD     1      34.960  22.740  17.120  1.00  0.00            
ATOM     59  H28 ACD     1      35.160  21.850  16.820  1.00  0.00            
ATOM     60  C18 ACD     1      37.330  23.150  16.280  1.00  0.00            
ATOM     61  H29 ACD     1      37.330  22.050  16.210  1.00  0.00            
ATOM     62  O15 ACD     1      37.040  23.600  14.950  1.00  0.00            
ATOM     63  H30 ACD     1      37.710  23.200  14.390  1.00  0.00            
ATOM     64  C19 ACD     1      38.710  23.700  16.610  1.00  0.00            
ATOM     65  H31 ACD     1      39.500  23.440  15.900  1.00  0.00            
ATOM     66  O16 ACD     1      39.090  23.200  17.880  1.00  0.00            
ATOM     67  C20 ACD     1      38.200  23.530  19.010  1.00  0.00            
ATOM     68  H32 ACD     1      38.150  24.610  19.180  1.00  0.00            
ATOM     69  C21 ACD     1      38.900  22.900  20.210  1.00  0.00            
ATOM     70  H33 ACD     1      39.960  23.190  20.230  1.00  0.00            
ATOM     71  H34 ACD     1      38.390  23.180  21.150  1.00  0.00            
ATOM     72  O17 ACD     1      38.830  21.540  20.220  1.00  0.00            
ATOM     73  H35 ACD     1      39.440  21.270  19.530  1.00  0.00            
ATOM     74  O18 ACD     1      38.630  25.120  16.810  1.00  0.00            
ATOM     75  C22 ACD     1      39.530  26.060  16.150  1.00  0.00            
ATOM     76  H36 ACD     1      40.400  25.530  15.730  1.00  0.00            
ATOM     77  C23 ACD     1      38.790  26.820  15.020  1.00  0.00            
ATOM     78  H37 ACD     1      37.790  27.080  15.390  1.00  0.00            
ATOM     79  O19 ACD     1      38.870  25.990  13.850  1.00  0.00            
ATOM     80  H38 ACD     1      39.800  25.960  13.610  1.00  0.00            
ATOM     81  C24 ACD     1      39.510  28.150  14.750  1.00  0.00            
ATOM     82  H39 ACD     1      40.450  27.940  14.220  1.00  0.00            
ATOM     83  O20 ACD     1      38.780  28.930  13.780  1.00  0.00            
ATOM     84  H40 ACD     1      37.870  28.800  14.060  1.00  0.00            
ATOM     85  C25 ACD     1      39.650  28.980  16.010  1.00  0.00            
ATOM     86  H41 ACD     1      40.200  29.900  15.790  1.00  0.00            
ATOM     87  O21 ACD     1      40.450  28.250  16.940  1.00  0.00            
ATOM     88  C26 ACD     1      39.940  26.950  17.330  1.00  0.00            
ATOM     89  H42 ACD     1      39.070  27.140  17.960  1.00  0.00            
ATOM     90  C27 ACD     1      40.980  26.190  18.240  1.00  0.00            
ATOM     91  H43 ACD     1      41.130  26.700  19.200  1.00  0.00            
ATOM     92  H44 ACD     1      40.700  25.130  18.260  1.00  0.00            
ATOM     93  O22 ACD     1      42.230  26.250  17.640  1.00  0.00            
ATOM     94  H45 ACD     1      42.560  27.120  17.860  1.00  0.00            
ATOM     95  O23 ACD     1      38.370  29.260  16.570  1.00  0.00            
ATOM     96  C28 ACD     1      38.060  30.600  16.980  1.00  0.00            
ATOM     97  H46 ACD     1      38.600  31.270  16.290  1.00  0.00            
ATOM     98  C29 ACD     1      38.480  30.860  18.450  1.00  0.00            
ATOM     99  H47 ACD     1      38.310  29.920  19.000  1.00  0.00            
ATOM    100  O24 ACD     1      37.780  31.880  19.160  1.00  0.00            
ATOM    101  C30 ACD     1      39.980  31.280  18.540  1.00  0.00            
ATOM    102  H48 ACD     1      40.200  31.140  19.610  1.00  0.00            
ATOM    103  H49 ACD     1      40.510  30.620  17.830  1.00  0.00            
ATOM    104  O25 ACD     1      40.120  32.630  18.110  1.00  0.00            
ATOM    105  H50 ACD     1      39.530  33.180  18.630  1.00  0.00            
ATOM    106  C31 ACD     1      36.530  30.630  16.870  1.00  0.00            
ATOM    107  H51 ACD     1      36.190  29.670  17.270  1.00  0.00            
ATOM    108  O26 ACD     1      36.080  30.600  15.480  1.00  0.00            
ATOM    109  H52 ACD     1      36.050  29.680  15.180  1.00  0.00            
ATOM    110  C32 ACD     1      35.950  31.790  17.650  1.00  0.00            
ATOM    111  H53 ACD     1      36.340  32.660  17.100  1.00  0.00            
ATOM    112  O27 ACD     1      34.510  31.670  17.640  1.00  0.00            
ATOM    113  H54 ACD     1      34.330  31.140  16.860  1.00  0.00            
ATOM    114  C33 ACD     1      36.370  31.840  19.080  1.00  0.00            
ATOM    115  H55 ACD     1      36.100  32.800  19.540  1.00  0.00            
ATOM    116  O28 ACD     1      35.870  30.750  19.890  1.00  0.00            
ATOM    117  C34 ACD     1      35.260  31.240  21.140  1.00  0.00            
ATOM    118  H56 ACD     1      35.740  32.180  21.420  1.00  0.00            
ATOM    119  C35 ACD     1      33.750  31.530  20.920  1.00  0.00            
ATOM    120  H57 ACD     1      33.200  30.690  20.490  1.00  0.00            
ATOM    121  O29 ACD     1      33.530  32.600  20.010  1.00  0.00            
ATOM    122  H58 ACD     1      33.980  32.300  19.210  1.00  0.00            
ATOM    123  C36 ACD     1      33.020  31.860  22.240  1.00  0.00            
ATOM    124  H59 ACD     1      33.360  32.780  22.730  1.00  0.00            
ATOM    125  O30 ACD     1      31.640  32.000  21.870  1.00  0.00            
ATOM    126  H60 ACD     1      31.720  32.630  21.140  1.00  0.00            
ATOM    127  O1  GN2     2      35.700  20.280  16.590  1.00  0.00            
ATOM    128  C1  GN2     2      34.940  19.370  17.440  1.00  0.00            
ATOM    129  C2  GN2     2      33.560  19.110  16.790  1.00  0.00            
ATOM    130  O2  GN2     2      32.740  20.290  17.040  1.00  0.00            
ATOM    131  C3  GN2     2      31.430  20.200  16.340  1.00  0.00            
ATOM    132  C4  GN2     2      30.600  21.320  16.970  1.00  0.00            
ATOM    133  N1  GN2     2      31.420  22.560  17.220  1.00  0.00            
ATOM    134  C5  GN2     2      30.700  23.290  18.350  1.00  0.00            
ATOM    135  C6  GN2     2      31.240  24.710  18.640  1.00  0.00            
ATOM    136  N2  GN2     2      31.370  25.510  17.390  1.00  0.00            
ATOM    137  C7  GN2     2      31.970  26.940  17.610  1.00  0.00            
ATOM    138  C8  GN2     2      31.070  28.010  18.330  1.00  0.00            
ATOM    139  C9  GN2     2      31.570  29.300  18.490  1.00  0.00            
ATOM    140  C10 GN2     2      30.750  30.240  19.080  1.00  0.00            
ATOM    141  C11 GN2     2      29.380  30.020  19.430  1.00  0.00            
ATOM    142  C12 GN2     2      28.900  28.770  19.140  1.00  0.00            
ATOM    143  C13 GN2     2      29.740  27.800  18.630  1.00  0.00            
ATOM    144  C14 GN2     2      33.290  26.950  18.280  1.00  0.00            
ATOM    145  C15 GN2     2      34.380  27.050  17.460  1.00  0.00            
ATOM    146  C16 GN2     2      35.670  27.160  18.000  1.00  0.00            
ATOM    147  C17 GN2     2      35.770  27.090  19.360  1.00  0.00            
ATOM    148  Cl1 GN2     2      37.300  27.050  20.300  1.00  0.00            
ATOM    149  C18 GN2     2      34.690  27.090  20.270  1.00  0.00            
ATOM    150  C19 GN2     2      33.420  26.950  19.700  1.00  0.00            
ATOM    151  C20 GN2     2      32.170  24.800  16.280  1.00  0.00            
ATOM    152  C21 GN2     2      31.560  23.420  15.980  1.00  0.00            
ATOM    153  H1  GN2     2      35.690  19.920  15.690  1.00  0.00            
ATOM    154  H2  GN2     2      34.790  19.700  18.480  1.00  0.00            
ATOM    155  H3  GN2     2      35.490  18.430  17.530  1.00  0.00            
ATOM    156  H4  GN2     2      33.090  18.290  17.350  1.00  0.00            
ATOM    157  H5  GN2     2      33.590  18.770  15.750  1.00  0.00            
ATOM    158  H6  GN2     2      31.040  19.180  16.420  1.00  0.00            
ATOM    159  H7  GN2     2      31.680  20.540  15.330  1.00  0.00            
ATOM    160  H8  GN2     2      30.300  20.930  17.940  1.00  0.00            
ATOM    161  H9  GN2     2      29.720  21.620  16.390  1.00  0.00            
ATOM    162  H10 GN2     2      32.350  22.200  17.490  1.00  0.00            
ATOM    163  H11 GN2     2      30.810  22.740  19.290  1.00  0.00            
ATOM    164  H12 GN2     2      29.670  23.410  18.020  1.00  0.00            
ATOM    165  H13 GN2     2      32.260  24.640  19.010  1.00  0.00            
ATOM    166  H14 GN2     2      30.590  25.180  19.380  1.00  0.00            
ATOM    167  H15 GN2     2      30.390  25.600  17.090  1.00  0.00            
ATOM    168  H16 GN2     2      32.200  27.340  16.620  1.00  0.00            
ATOM    169  H17 GN2     2      32.560  29.580  18.150  1.00  0.00            
ATOM    170  H18 GN2     2      31.170  31.240  19.130  1.00  0.00            
ATOM    171  H19 GN2     2      28.750  30.780  19.880  1.00  0.00            
ATOM    172  H20 GN2     2      27.920  28.480  19.510  1.00  0.00            
ATOM    173  H21 GN2     2      29.410  26.760  18.620  1.00  0.00            
ATOM    174  H22 GN2     2      34.330  27.110  16.380  1.00  0.00            
ATOM    175  H23 GN2     2      36.520  27.010  17.330  1.00  0.00            
ATOM    176  H24 GN2     2      34.850  27.090  21.340  1.00  0.00            
ATOM    177  H25 GN2     2      32.510  26.950  20.290  1.00  0.00            
ATOM    178  H26 GN2     2      33.180  24.830  16.700  1.00  0.00            
ATOM    179  H27 GN2     2      32.080  25.430  15.400  1.00  0.00            
ATOM    180  H28 GN2     2      30.560  23.580  15.590  1.00  0.00            
ATOM    181  H29 GN2     2      32.200  22.900  15.260  1.00  0.00            
TER
ENDMDL
MODEL        1
ATOM      1  H1  ACD     1      38.990  31.600  21.270  1.00  0.00            
ATOM      2  O1  ACD     1      38.360  31.030  20.820  1.00  0.00            
ATOM      3  C1  ACD     1      37.590  31.920  20.040  1.00  0.00            
ATOM      4  H2  ACD     1      37.990  31.900  19.020  1.00  0.00            
ATOM      5  H3  ACD     1      37.630  32.980  20.320  1.00  0.00            
ATOM      6  C2  ACD     1      36.100  31.600  20.080  1.00  0.00            
ATOM      7  H4  ACD     1      35.960  30.520  20.040  1.00  0.00            
ATOM      8  O2  ACD     1      35.500  32.150  21.320  1.00  0.00            
ATOM      9  C3  ACD     1      34.140  31.720  21.540  1.00  0.00            
ATOM     10  H5  ACD     1      33.830  32.240  22.460  1.00  0.00            
ATOM     11  O3  ACD     1      34.060  30.310  21.510  1.00  0.00            
ATOM     12  C4  ACD     1      33.510  29.680  22.610  1.00  0.00            
ATOM     13  H6  ACD     1      33.210  30.350  23.430  1.00  0.00            
ATOM     14  C5  ACD     1      32.280  28.890  22.130  1.00  0.00            
ATOM     15  H7  ACD     1      32.490  28.530  21.110  1.00  0.00            
ATOM     16  O4  ACD     1      31.180  29.810  22.020  1.00  0.00            
ATOM     17  H8  ACD     1      31.420  30.480  21.380  1.00  0.00            
ATOM     18  C6  ACD     1      31.850  27.660  22.900  1.00  0.00            
ATOM     19  H9  ACD     1      31.390  27.890  23.870  1.00  0.00            
ATOM     20  O5  ACD     1      30.990  26.730  22.180  1.00  0.00            
ATOM     21  H10 ACD     1      30.180  27.140  21.880  1.00  0.00            
ATOM     22  C7  ACD     1      33.160  26.910  23.220  1.00  0.00            
ATOM     23  H11 ACD     1      32.950  26.110  23.940  1.00  0.00            
ATOM     24  O6  ACD     1      34.020  27.780  23.940  1.00  0.00            
ATOM     25  C8  ACD     1      34.650  28.760  23.170  1.00  0.00            
ATOM     26  H12 ACD     1      35.290  28.320  22.400  1.00  0.00            
ATOM     27  C9  ACD     1      35.580  29.510  24.070  1.00  0.00            
ATOM     28  H13 ACD     1      35.910  30.350  23.460  1.00  0.00            
ATOM     29  H14 ACD     1      34.980  29.780  24.950  1.00  0.00            
ATOM     30  O7  ACD     1      36.640  28.750  24.570  1.00  0.00            
ATOM     31  H15 ACD     1      37.410  28.880  24.000  1.00  0.00            
ATOM     32  O8  ACD     1      33.850  26.430  22.060  1.00  0.00            
ATOM     33  C10 ACD     1      34.520  25.190  22.240  1.00  0.00            
ATOM     34  H16 ACD     1      34.560  24.880  23.290  1.00  0.00            
ATOM     35  C11 ACD     1      33.570  24.230  21.420  1.00  0.00            
ATOM     36  H17 ACD     1      33.450  24.710  20.440  1.00  0.00            
ATOM     37  O9  ACD     1      32.290  24.200  22.000  1.00  0.00            
ATOM     38  H18 ACD     1      31.830  25.050  21.990  1.00  0.00            
ATOM     39  C12 ACD     1      34.230  22.860  21.240  1.00  0.00            
ATOM     40  H19 ACD     1      34.470  22.460  22.230  1.00  0.00            
ATOM     41  O10 ACD     1      33.480  21.930  20.500  1.00  0.00            
ATOM     42  H20 ACD     1      33.920  21.930  19.650  1.00  0.00            
ATOM     43  C13 ACD     1      35.610  23.000  20.620  1.00  0.00            
ATOM     44  H21 ACD     1      36.120  22.030  20.620  1.00  0.00            
ATOM     45  O11 ACD     1      36.380  23.840  21.500  1.00  0.00            
ATOM     46  C14 ACD     1      35.920  25.190  21.630  1.00  0.00            
ATOM     47  H22 ACD     1      35.840  25.530  20.590  1.00  0.00            
ATOM     48  C15 ACD     1      36.870  26.000  22.470  1.00  0.00            
ATOM     49  H23 ACD     1      37.820  26.190  21.950  1.00  0.00            
ATOM     50  H24 ACD     1      36.490  26.970  22.820  1.00  0.00            
ATOM     51  O12 ACD     1      37.170  25.380  23.670  1.00  0.00            
ATOM     52  H25 ACD     1      38.120  25.530  23.700  1.00  0.00            
ATOM     53  O13 ACD     1      35.500  23.570  19.280  1.00  0.00            
ATOM     54  C16 ACD     1      36.320  22.830  18.290  1.00  0.00            
ATOM     55  H26 ACD     1      36.580  21.850  18.700  1.00  0.00            
ATOM     56  C17 ACD     1      35.410  22.780  17.100  1.00  0.00            
ATOM     57  H27 ACD     1      35.090  23.780  16.770  1.00  0.00            
ATOM     58  O14 ACD     1      34.330  21.970  17.510  1.00  0.00            
ATOM     59  H28 ACD     1      34.560  21.030  17.540  1.00  0.00            
ATOM     60  C18 ACD     1      36.230  22.120  15.910  1.00  0.00            
ATOM     61  H29 ACD     1      36.720  21.190  16.220  1.00  0.00            
ATOM     62  O15 ACD     1      35.410  21.960  14.760  1.00  0.00            
ATOM     63  H30 ACD     1      34.890  21.160  14.830  1.00  0.00            
ATOM     64  C19 ACD     1      37.390  23.020  15.530  1.00  0.00            
ATOM     65  H31 ACD     1      37.900  22.490  14.720  1.00  0.00            
ATOM     66  O16 ACD     1      38.230  23.050  16.720  1.00  0.00            
ATOM     67  C20 ACD     1      37.600  23.590  17.910  1.00  0.00            
ATOM     68  H32 ACD     1      37.320  24.620  17.680  1.00  0.00            
ATOM     69  C21 ACD     1      38.690  23.700  18.980  1.00  0.00            
ATOM     70  H33 ACD     1      39.490  24.310  18.530  1.00  0.00            
ATOM     71  H34 ACD     1      38.260  24.170  19.870  1.00  0.00            
ATOM     72  O17 ACD     1      39.180  22.470  19.290  1.00  0.00            
ATOM     73  H35 ACD     1      39.590  22.150  18.480  1.00  0.00            
ATOM     74  O18 ACD     1      37.060  24.350  15.130  1.00  0.00            
ATOM     75  C22 ACD     1      38.050  25.020  14.370  1.00  0.00            
ATOM     76  H36 ACD     1      38.560  24.330  13.690  1.00  0.00            
ATOM     77  C23 ACD     1      37.230  25.970  13.470  1.00  0.00            
ATOM     78  H37 ACD     1      36.480  26.400  14.130  1.00  0.00            
ATOM     79  O19 ACD     1      36.580  25.270  12.380  1.00  0.00            
ATOM     80  H38 ACD     1      36.000  24.570  12.700  1.00  0.00            
ATOM     81  C24 ACD     1      38.180  27.060  12.950  1.00  0.00            
ATOM     82  H39 ACD     1      39.040  26.550  12.490  1.00  0.00            
ATOM     83  O20 ACD     1      37.380  27.730  11.950  1.00  0.00            
ATOM     84  H40 ACD     1      36.950  27.000  11.490  1.00  0.00            
ATOM     85  C25 ACD     1      38.510  27.990  14.120  1.00  0.00            
ATOM     86  H41 ACD     1      39.060  28.830  13.690  1.00  0.00            
ATOM     87  O21 ACD     1      39.350  27.140  14.950  1.00  0.00            
ATOM     88  C26 ACD     1      39.090  25.740  15.300  1.00  0.00            
ATOM     89  H42 ACD     1      38.650  25.800  16.300  1.00  0.00            
ATOM     90  C27 ACD     1      40.510  25.140  15.350  1.00  0.00            
ATOM     91  H43 ACD     1      41.080  25.610  16.150  1.00  0.00            
ATOM     92  H44 ACD     1      40.360  24.080  15.620  1.00  0.00            
ATOM     93  O22 ACD     1      41.120  25.360  14.080  1.00  0.00            
ATOM     94  H45 ACD     1      41.410  26.270  13.960  1.00  0.00            
ATOM     95  O23 ACD     1      37.310  28.470  14.780  1.00  0.00            
ATOM     96  C28 ACD     1      37.100  29.880  14.900  1.00  0.00            
ATOM     97  H46 ACD     1      37.460  30.380  14.000  1.00  0.00            
ATOM     98  C29 ACD     1      37.800  30.390  16.170  1.00  0.00            
ATOM     99  H47 ACD     1      37.500  29.830  17.060  1.00  0.00            
ATOM    100  O24 ACD     1      37.400  31.770  16.330  1.00  0.00            
ATOM    101  C30 ACD     1      39.270  30.250  16.080  1.00  0.00            
ATOM    102  H48 ACD     1      39.820  30.660  16.930  1.00  0.00            
ATOM    103  H49 ACD     1      39.500  29.180  16.110  1.00  0.00            
ATOM    104  O25 ACD     1      39.680  30.860  14.880  1.00  0.00            
ATOM    105  H50 ACD     1      39.170  31.670  14.860  1.00  0.00            
ATOM    106  C31 ACD     1      35.560  30.050  15.060  1.00  0.00            
ATOM    107  H51 ACD     1      35.210  29.380  15.860  1.00  0.00            
ATOM    108  O26 ACD     1      34.940  29.690  13.790  1.00  0.00            
ATOM    109  H52 ACD     1      34.900  28.730  13.690  1.00  0.00            
ATOM    110  C32 ACD     1      35.170  31.460  15.410  1.00  0.00            
ATOM    111  H53 ACD     1      35.510  32.010  14.530  1.00  0.00            
ATOM    112  O27 ACD     1      33.830  31.690  15.670  1.00  0.00            
ATOM    113  H54 ACD     1      33.420  31.740  14.800  1.00  0.00            
ATOM    114  C33 ACD     1      36.040  32.020  16.600  1.00  0.00            
ATOM    115  H55 ACD     1      35.980  33.110  16.620  1.00  0.00            
ATOM    116  O28 ACD     1      35.610  31.370  17.790  1.00  0.00            
ATOM    117  C34 ACD     1      35.300  32.140  18.880  1.00  0.00            
ATOM    118  H56 ACD     1      35.600  33.190  18.800  1.00  0.00            
ATOM    119  C35 ACD     1      33.760  32.020  19.050  1.00  0.00            
ATOM    120  H57 ACD     1      33.440  30.970  18.990  1.00  0.00            
ATOM    121  O29 ACD     1      33.050  32.680  17.970  1.00  0.00            
ATOM    122  H58 ACD     1      33.490  32.430  17.150  1.00  0.00            
ATOM    123  C36 ACD     1      33.280  32.380  20.430  1.00  0.00            
ATOM    124  H59 ACD     1      33.320  33.460  20.620  1.00  0.00            
ATOM    125  O30 ACD     1      31.940  31.850  20.580  1.00  0.00            
ATOM    126  H60 ACD     1      31.320  32.280  19.990  1.00  0.00            
ATOM    127  O1  GN2     2      35.210  19.320  18.220  1.00  0.00            
ATOM    128  C1  GN2     2      34.660  19.090  19.570  1.00  0.00            
ATOM    129  C2  GN2     2      33.130  19.120  19.580  1.00  0.00            
ATOM    130  O2  GN2     2      32.660  19.940  18.530  1.00  0.00            
ATOM    131  C3  GN2     2      31.190  20.080  18.470  1.00  0.00            
ATOM    132  C4  GN2     2      30.880  20.970  17.270  1.00  0.00            
ATOM    133  N1  GN2     2      31.660  22.340  17.240  1.00  0.00            
ATOM    134  C5  GN2     2      31.210  23.300  18.390  1.00  0.00            
ATOM    135  C6  GN2     2      31.760  24.780  18.260  1.00  0.00            
ATOM    136  N2  GN2     2      31.540  25.340  16.830  1.00  0.00            
ATOM    137  C7  GN2     2      32.130  26.770  16.610  1.00  0.00            
ATOM    138  C8  GN2     2      31.120  27.880  16.940  1.00  0.00            
ATOM    139  C9  GN2     2      31.410  29.170  16.520  1.00  0.00            
ATOM    140  C10 GN2     2      30.450  30.230  16.680  1.00  0.00            
ATOM    141  C11 GN2     2      29.280  29.940  17.400  1.00  0.00            
ATOM    142  C12 GN2     2      29.040  28.670  17.810  1.00  0.00            
ATOM    143  C13 GN2     2      29.900  27.600  17.530  1.00  0.00            
ATOM    144  C14 GN2     2      33.470  27.040  17.270  1.00  0.00            
ATOM    145  C15 GN2     2      34.670  26.800  16.600  1.00  0.00            
ATOM    146  C16 GN2     2      35.900  27.010  17.200  1.00  0.00            
ATOM    147  C17 GN2     2      36.040  27.510  18.530  1.00  0.00            
ATOM    148  Cl1 GN2     2      37.680  27.630  19.250  1.00  0.00            
ATOM    149  C18 GN2     2      34.820  27.680  19.220  1.00  0.00            
ATOM    150  C19 GN2     2      33.560  27.360  18.610  1.00  0.00            
ATOM    151  C20 GN2     2      32.160  24.400  15.810  1.00  0.00            
ATOM    152  C21 GN2     2      31.430  23.060  15.890  1.00  0.00            
ATOM    153  H1  GN2     2      36.150  19.440  18.430  1.00  0.00            
ATOM    154  H2  GN2     2      35.030  19.850  20.270  1.00  0.00            
ATOM    155  H3  GN2     2      34.930  18.150  20.050  1.00  0.00            
ATOM    156  H4  GN2     2      32.760  19.440  20.560  1.00  0.00            
ATOM    157  H5  GN2     2      32.730  18.100  19.520  1.00  0.00            
ATOM    158  H6  GN2     2      30.820  20.480  19.420  1.00  0.00            
ATOM    159  H7  GN2     2      30.750  19.120  18.190  1.00  0.00            
ATOM    160  H8  GN2     2      29.830  21.240  17.430  1.00  0.00            
ATOM    161  H9  GN2     2      31.100  20.410  16.360  1.00  0.00            
ATOM    162  H10 GN2     2      32.660  22.080  17.230  1.00  0.00            
ATOM    163  H11 GN2     2      31.540  22.800  19.310  1.00  0.00            
ATOM    164  H12 GN2     2      30.120  23.200  18.370  1.00  0.00            
ATOM    165  H13 GN2     2      32.850  24.810  18.360  1.00  0.00            
ATOM    166  H14 GN2     2      31.220  25.440  18.940  1.00  0.00            
ATOM    167  H15 GN2     2      30.520  25.310  16.670  1.00  0.00            
ATOM    168  H16 GN2     2      32.360  26.760  15.540  1.00  0.00            
ATOM    169  H17 GN2     2      32.400  29.450  16.150  1.00  0.00            
ATOM    170  H18 GN2     2      30.660  31.230  16.290  1.00  0.00            
ATOM    171  H19 GN2     2      28.600  30.760  17.580  1.00  0.00            
ATOM    172  H20 GN2     2      28.100  28.520  18.330  1.00  0.00            
ATOM    173  H21 GN2     2      29.580  26.620  17.870  1.00  0.00            
ATOM    174  H22 GN2     2      34.600  26.400  15.590  1.00  0.00            
ATOM    175  H23 GN2     2      36.700  26.760  16.510  1.00  0.00            
ATOM    176  H24 GN2     2      35.000  28.000  20.250  1.00  0.00            
ATOM    177  H25 GN2     2      32.650  27.500  19.180  1.00  0.00            
ATOM    178  H26 GN2     2      33.230  24.330  15.990  1.00  0.00            
ATOM    179  H27 GN2     2      31.970  24.830  14.830  1.00  0.00            
ATOM    180  H28 GN2     2      30.370  23.270  15.770  1.00  0.00            
ATOM    181  H29 GN2     2      31.750  22.390  15.100  1.00  0.00            
TER
ENDMDL
MODEL        1
ATOM      1  H1  ACD     1      35.340  27.300  25.080  1.00  0.00            
ATOM      2  O1  ACD     1      34.650  27.430  24.420  1.00  0.00            
ATOM      3  C1  ACD     1      34.480  26.030  24.100  1.00  0.00            
ATOM      4  H2  ACD     1      35.460  25.570  24.250  1.00  0.00            
ATOM      5  H3  ACD     1      34.160  25.940  23.060  1.00  0.00            
ATOM      6  C2  ACD     1      33.350  25.290  24.930  1.00  0.00            
ATOM      7  H4  ACD     1      33.440  25.800  25.900  1.00  0.00            
ATOM      8  O2  ACD     1      32.110  25.490  24.300  1.00  0.00            
ATOM      9  C3  ACD     1      31.060  24.820  25.020  1.00  0.00            
ATOM     10  H5  ACD     1      30.090  25.180  24.680  1.00  0.00            
ATOM     11  O3  ACD     1      31.020  25.080  26.370  1.00  0.00            
ATOM     12  C4  ACD     1      29.930  25.950  26.740  1.00  0.00            
ATOM     13  H6  ACD     1      29.430  26.530  25.950  1.00  0.00            
ATOM     14  C5  ACD     1      28.900  25.220  27.520  1.00  0.00            
ATOM     15  H7  ACD     1      29.450  24.550  28.200  1.00  0.00            
ATOM     16  O4  ACD     1      28.130  24.320  26.620  1.00  0.00            
ATOM     17  H8  ACD     1      27.240  24.210  26.970  1.00  0.00            
ATOM     18  C6  ACD     1      27.920  26.150  28.210  1.00  0.00            
ATOM     19  H9  ACD     1      27.370  26.700  27.440  1.00  0.00            
ATOM     20  O5  ACD     1      27.010  25.430  29.000  1.00  0.00            
ATOM     21  H10 ACD     1      27.440  25.260  29.840  1.00  0.00            
ATOM     22  C7  ACD     1      28.610  27.160  29.170  1.00  0.00            
ATOM     23  H11 ACD     1      27.900  27.830  29.650  1.00  0.00            
ATOM     24  O6  ACD     1      29.580  27.810  28.400  1.00  0.00            
ATOM     25  C8  ACD     1      30.530  27.000  27.640  1.00  0.00            
ATOM     26  H12 ACD     1      31.130  26.440  28.370  1.00  0.00            
ATOM     27  C9  ACD     1      31.350  27.960  26.860  1.00  0.00            
ATOM     28  H13 ACD     1      31.870  28.580  27.610  1.00  0.00            
ATOM     29  H14 ACD     1      32.200  27.520  26.330  1.00  0.00            
ATOM     30  O7  ACD     1      30.620  28.630  25.900  1.00  0.00            
ATOM     31  H15 ACD     1      31.250  29.060  25.320  1.00  0.00            
ATOM     32  O8  ACD     1      29.220  26.360  30.130  1.00  0.00            
ATOM     33  C10 ACD     1      29.010  26.600  31.520  1.00  0.00            
ATOM     34  H16 ACD     1      28.080  27.180  31.660  1.00  0.00            
ATOM     35  C11 ACD     1      28.790  25.220  32.130  1.00  0.00            
ATOM     36  H17 ACD     1      29.660  24.640  31.820  1.00  0.00            
ATOM     37  O9  ACD     1      27.610  24.620  31.610  1.00  0.00            
ATOM     38  H18 ACD     1      27.570  23.680  31.820  1.00  0.00            
ATOM     39  C12 ACD     1      28.860  25.230  33.680  1.00  0.00            
ATOM     40  H19 ACD     1      28.040  25.860  34.040  1.00  0.00            
ATOM     41  O10 ACD     1      28.650  23.920  34.070  1.00  0.00            
ATOM     42  H20 ACD     1      27.730  23.670  34.160  1.00  0.00            
ATOM     43  C13 ACD     1      30.250  25.850  34.080  1.00  0.00            
ATOM     44  H21 ACD     1      30.270  25.870  35.170  1.00  0.00            
ATOM     45  O11 ACD     1      30.330  27.160  33.500  1.00  0.00            
ATOM     46  C14 ACD     1      30.240  27.280  32.100  1.00  0.00            
ATOM     47  H22 ACD     1      31.140  26.790  31.700  1.00  0.00            
ATOM     48  C15 ACD     1      30.250  28.730  31.860  1.00  0.00            
ATOM     49  H23 ACD     1      31.170  29.230  32.200  1.00  0.00            
ATOM     50  H24 ACD     1      30.200  28.800  30.770  1.00  0.00            
ATOM     51  O12 ACD     1      29.150  29.380  32.420  1.00  0.00            
ATOM     52  H25 ACD     1      28.920  30.160  31.910  1.00  0.00            
ATOM     53  O13 ACD     1      31.310  25.010  33.590  1.00  0.00            
ATOM     54  C16 ACD     1      32.090  24.320  34.490  1.00  0.00            
ATOM     55  H26 ACD     1      31.790  24.440  35.540  1.00  0.00            
ATOM     56  C17 ACD     1      31.920  22.830  34.130  1.00  0.00            
ATOM     57  H27 ACD     1      32.050  22.760  33.040  1.00  0.00            
ATOM     58  O14 ACD     1      30.670  22.330  34.590  1.00  0.00            
ATOM     59  H28 ACD     1      29.950  22.940  34.390  1.00  0.00            
ATOM     60  C18 ACD     1      33.070  22.020  34.910  1.00  0.00            
ATOM     61  H29 ACD     1      32.910  22.130  35.980  1.00  0.00            
ATOM     62  O15 ACD     1      33.060  20.610  34.520  1.00  0.00            
ATOM     63  H30 ACD     1      33.290  20.180  35.350  1.00  0.00            
ATOM     64  C19 ACD     1      34.440  22.620  34.660  1.00  0.00            
ATOM     65  H31 ACD     1      35.250  22.140  35.230  1.00  0.00            
ATOM     66  O16 ACD     1      34.420  24.010  35.040  1.00  0.00            
ATOM     67  C20 ACD     1      33.500  24.800  34.320  1.00  0.00            
ATOM     68  H32 ACD     1      33.590  24.660  33.240  1.00  0.00            
ATOM     69  C21 ACD     1      33.720  26.260  34.510  1.00  0.00            
ATOM     70  H33 ACD     1      34.810  26.360  34.570  1.00  0.00            
ATOM     71  H34 ACD     1      33.300  26.820  33.660  1.00  0.00            
ATOM     72  O17 ACD     1      33.040  26.750  35.690  1.00  0.00            
ATOM     73  H35 ACD     1      33.230  27.670  35.890  1.00  0.00            
ATOM     74  O18 ACD     1      34.750  22.480  33.270  1.00  0.00            
ATOM     75  C22 ACD     1      36.070  22.040  32.870  1.00  0.00            
ATOM     76  H36 ACD     1      36.740  21.910  33.730  1.00  0.00            
ATOM     77  C23 ACD     1      35.940  20.790  31.980  1.00  0.00            
ATOM     78  H37 ACD     1      35.210  21.030  31.200  1.00  0.00            
ATOM     79  O19 ACD     1      35.490  19.650  32.730  1.00  0.00            
ATOM     80  H38 ACD     1      34.700  19.980  33.160  1.00  0.00            
ATOM     81  C24 ACD     1      37.250  20.540  31.280  1.00  0.00            
ATOM     82  H39 ACD     1      37.960  20.320  32.090  1.00  0.00            
ATOM     83  O20 ACD     1      37.070  19.400  30.380  1.00  0.00            
ATOM     84  H40 ACD     1      37.600  18.780  30.880  1.00  0.00            
ATOM     85  C25 ACD     1      37.770  21.730  30.520  1.00  0.00            
ATOM     86  H41 ACD     1      38.770  21.600  30.090  1.00  0.00            
ATOM     87  O21 ACD     1      37.890  22.810  31.460  1.00  0.00            
ATOM     88  C26 ACD     1      36.600  23.220  32.020  1.00  0.00            
ATOM     89  H42 ACD     1      35.940  23.440  31.170  1.00  0.00            
ATOM     90  C27 ACD     1      36.840  24.460  32.930  1.00  0.00            
ATOM     91  H43 ACD     1      37.200  25.300  32.320  1.00  0.00            
ATOM     92  H44 ACD     1      35.940  24.910  33.360  1.00  0.00            
ATOM     93  O22 ACD     1      37.780  24.240  34.000  1.00  0.00            
ATOM     94  H45 ACD     1      37.870  25.080  34.460  1.00  0.00            
ATOM     95  O23 ACD     1      36.810  22.100  29.530  1.00  0.00            
ATOM     96  C28 ACD     1      37.210  22.430  28.210  1.00  0.00            
ATOM     97  H46 ACD     1      38.260  22.160  28.030  1.00  0.00            
ATOM     98  C29 ACD     1      36.810  23.870  27.930  1.00  0.00            
ATOM     99  H47 ACD     1      35.750  23.920  28.200  1.00  0.00            
ATOM    100  O24 ACD     1      36.870  24.090  26.550  1.00  0.00            
ATOM    101  C30 ACD     1      37.590  24.950  28.660  1.00  0.00            
ATOM    102  H48 ACD     1      37.690  24.670  29.720  1.00  0.00            
ATOM    103  H49 ACD     1      38.630  25.060  28.330  1.00  0.00            
ATOM    104  O25 ACD     1      36.810  26.150  28.680  1.00  0.00            
ATOM    105  H50 ACD     1      35.910  25.960  28.970  1.00  0.00            
ATOM    106  C31 ACD     1      36.210  21.510  27.430  1.00  0.00            
ATOM    107  H51 ACD     1      35.210  21.760  27.810  1.00  0.00            
ATOM    108  O26 ACD     1      36.580  20.110  27.670  1.00  0.00            
ATOM    109  H52 ACD     1      36.560  20.000  28.630  1.00  0.00            
ATOM    110  C32 ACD     1      36.210  21.800  25.950  1.00  0.00            
ATOM    111  H53 ACD     1      37.280  21.670  25.750  1.00  0.00            
ATOM    112  O27 ACD     1      35.330  20.990  25.070  1.00  0.00            
ATOM    113  H54 ACD     1      35.900  20.290  24.730  1.00  0.00            
ATOM    114  C33 ACD     1      35.950  23.310  25.730  1.00  0.00            
ATOM    115  H55 ACD     1      36.190  23.550  24.680  1.00  0.00            
ATOM    116  O28 ACD     1      34.580  23.720  26.070  1.00  0.00            
ATOM    117  C34 ACD     1      33.590  23.800  25.050  1.00  0.00            
ATOM    118  H56 ACD     1      34.090  23.400  24.160  1.00  0.00            
ATOM    119  C35 ACD     1      32.440  22.870  25.560  1.00  0.00            
ATOM    120  H57 ACD     1      32.370  23.040  26.640  1.00  0.00            
ATOM    121  O29 ACD     1      32.690  21.480  25.280  1.00  0.00            
ATOM    122  H58 ACD     1      33.620  21.260  25.280  1.00  0.00            
ATOM    123  C36 ACD     1      31.170  23.310  24.860  1.00  0.00            
ATOM    124  H59 ACD     1      31.360  23.070  23.810  1.00  0.00            
ATOM    125  O30 ACD     1      30.020  22.540  25.330  1.00  0.00            
ATOM    126  H60 ACD     1      29.270  23.000  24.940  1.00  0.00            
ATOM    127  O1  GN2     2      34.430  25.560  29.960  1.00  0.00            
ATOM    128  C1  GN2     2      33.280  24.840  29.520  1.00  0.00            
ATOM    129  C2  GN2     2      32.880  23.530  30.220  1.00  0.00            
ATOM    130  O2  GN2     2      31.570  23.220  29.760  1.00  0.00            
ATOM    131  C3  GN2     2      30.940  22.150  30.430  1.00  0.00            
ATOM    132  C4  GN2     2      29.660  21.850  29.510  1.00  0.00            
ATOM    133  N1  GN2     2      29.580  20.560  28.720  1.00  0.00            
ATOM    134  C5  GN2     2      30.830  20.390  27.850  1.00  0.00            
ATOM    135  C6  GN2     2      30.780  19.380  26.710  1.00  0.00            
ATOM    136  N2  GN2     2      29.670  19.630  25.810  1.00  0.00            
ATOM    137  C7  GN2     2      29.420  18.490  24.770  1.00  0.00            
ATOM    138  C8  GN2     2      28.310  18.860  23.740  1.00  0.00            
ATOM    139  C9  GN2     2      28.240  20.150  23.230  1.00  0.00            
ATOM    140  C10 GN2     2      27.390  20.410  22.160  1.00  0.00            
ATOM    141  C11 GN2     2      26.520  19.450  21.590  1.00  0.00            
ATOM    142  C12 GN2     2      26.480  18.180  22.150  1.00  0.00            
ATOM    143  C13 GN2     2      27.420  17.890  23.200  1.00  0.00            
ATOM    144  C14 GN2     2      30.640  18.080  24.050  1.00  0.00            
ATOM    145  C15 GN2     2      30.930  16.700  24.040  1.00  0.00            
ATOM    146  C16 GN2     2      32.060  16.180  23.370  1.00  0.00            
ATOM    147  C17 GN2     2      32.880  17.120  22.700  1.00  0.00            
ATOM    148  Cl1 GN2     2      34.350  16.530  22.070  1.00  0.00            
ATOM    149  C18 GN2     2      32.480  18.470  22.620  1.00  0.00            
ATOM    150  C19 GN2     2      31.380  18.950  23.290  1.00  0.00            
ATOM    151  C20 GN2     2      28.360  19.700  26.630  1.00  0.00            
ATOM    152  C21 GN2     2      28.410  20.730  27.780  1.00  0.00            
ATOM    153  H1  GN2     2      34.220  26.490  30.130  1.00  0.00            
ATOM    154  H2  GN2     2      33.250  24.640  28.440  1.00  0.00            
ATOM    155  H3  GN2     2      32.390  25.430  29.760  1.00  0.00            
ATOM    156  H4  GN2     2      32.910  23.690  31.300  1.00  0.00            
ATOM    157  H5  GN2     2      33.560  22.720  29.940  1.00  0.00            
ATOM    158  H6  GN2     2      30.610  22.430  31.440  1.00  0.00            
ATOM    159  H7  GN2     2      31.530  21.230  30.440  1.00  0.00            
ATOM    160  H8  GN2     2      29.630  22.700  28.830  1.00  0.00            
ATOM    161  H9  GN2     2      28.800  21.880  30.190  1.00  0.00            
ATOM    162  H10 GN2     2      29.400  19.760  29.330  1.00  0.00            
ATOM    163  H11 GN2     2      31.640  20.190  28.560  1.00  0.00            
ATOM    164  H12 GN2     2      31.030  21.400  27.490  1.00  0.00            
ATOM    165  H13 GN2     2      30.690  18.370  27.100  1.00  0.00            
ATOM    166  H14 GN2     2      31.710  19.460  26.140  1.00  0.00            
ATOM    167  H15 GN2     2      30.000  20.540  25.460  1.00  0.00            
ATOM    168  H16 GN2     2      29.150  17.580  25.310  1.00  0.00            
ATOM    169  H17 GN2     2      28.830  20.970  23.630  1.00  0.00            
ATOM    170  H18 GN2     2      27.420  21.460  21.900  1.00  0.00            
ATOM    171  H19 GN2     2      25.860  19.690  20.760  1.00  0.00            
ATOM    172  H20 GN2     2      25.720  17.450  21.880  1.00  0.00            
ATOM    173  H21 GN2     2      27.580  16.860  23.500  1.00  0.00            
ATOM    174  H22 GN2     2      30.210  16.020  24.490  1.00  0.00            
ATOM    175  H23 GN2     2      32.290  15.120  23.310  1.00  0.00            
ATOM    176  H24 GN2     2      33.080  19.220  22.100  1.00  0.00            
ATOM    177  H25 GN2     2      31.250  20.020  23.390  1.00  0.00            
ATOM    178  H26 GN2     2      28.240  18.660  26.920  1.00  0.00            
ATOM    179  H27 GN2     2      27.540  19.990  25.960  1.00  0.00            
ATOM    180  H28 GN2     2      28.400  21.700  27.300  1.00  0.00            
ATOM    181  H29 GN2     2      27.450  20.690  28.310  1.00  0.00            
TER
ENDMDL
MODEL        1
ATOM      1  H1  ACD     1      36.670  33.930  18.520  1.00  0.00            
ATOM      2  O1  ACD     1      36.020  34.550  18.850  1.00  0.00            
ATOM      3  C1  ACD     1      35.090  34.710  17.810  1.00  0.00            
ATOM      4  H2  ACD     1      35.440  33.970  17.070  1.00  0.00            
ATOM      5  H3  ACD     1      35.180  35.750  17.490  1.00  0.00            
ATOM      6  C2  ACD     1      33.680  34.300  18.250  1.00  0.00            
ATOM      7  H4  ACD     1      33.630  33.250  18.560  1.00  0.00            
ATOM      8  O2  ACD     1      33.330  35.130  19.370  1.00  0.00            
ATOM      9  C3  ACD     1      32.130  34.760  20.020  1.00  0.00            
ATOM     10  H5  ACD     1      31.980  35.410  20.890  1.00  0.00            
ATOM     11  O3  ACD     1      32.280  33.330  20.450  1.00  0.00            
ATOM     12  C4  ACD     1      32.020  32.980  21.750  1.00  0.00            
ATOM     13  H6  ACD     1      31.700  33.800  22.400  1.00  0.00            
ATOM     14  C5  ACD     1      30.930  31.880  21.580  1.00  0.00            
ATOM     15  H7  ACD     1      31.210  31.300  20.690  1.00  0.00            
ATOM     16  O4  ACD     1      29.650  32.400  21.410  1.00  0.00            
ATOM     17  H8  ACD     1      29.630  32.860  20.570  1.00  0.00            
ATOM     18  C6  ACD     1      30.970  30.970  22.800  1.00  0.00            
ATOM     19  H9  ACD     1      30.710  31.590  23.670  1.00  0.00            
ATOM     20  O5  ACD     1      30.140  29.850  22.710  1.00  0.00            
ATOM     21  H10 ACD     1      30.620  29.100  22.370  1.00  0.00            
ATOM     22  C7  ACD     1      32.290  30.450  23.110  1.00  0.00            
ATOM     23  H11 ACD     1      32.280  29.900  24.060  1.00  0.00            
ATOM     24  O6  ACD     1      33.250  31.550  23.270  1.00  0.00            
ATOM     25  C8  ACD     1      33.440  32.370  22.090  1.00  0.00            
ATOM     26  H12 ACD     1      33.890  31.760  21.300  1.00  0.00            
ATOM     27  C9  ACD     1      34.430  33.480  22.460  1.00  0.00            
ATOM     28  H13 ACD     1      34.500  34.220  21.650  1.00  0.00            
ATOM     29  H14 ACD     1      34.020  34.120  23.250  1.00  0.00            
ATOM     30  O7  ACD     1      35.790  33.070  22.810  1.00  0.00            
ATOM     31  H15 ACD     1      35.800  32.890  23.760  1.00  0.00            
ATOM     32  O8  ACD     1      32.660  29.560  22.070  1.00  0.00            
ATOM     33  C10 ACD     1      33.370  28.380  22.370  1.00  0.00            
ATOM     34  H16 ACD     1      33.230  28.070  23.420  1.00  0.00            
ATOM     35  C11 ACD     1      32.580  27.400  21.500  1.00  0.00            
ATOM     36  H17 ACD     1      32.450  27.750  20.470  1.00  0.00            
ATOM     37  O9  ACD     1      31.220  27.240  22.050  1.00  0.00            
ATOM     38  H18 ACD     1      30.840  26.390  21.810  1.00  0.00            
ATOM     39  C12 ACD     1      33.290  26.040  21.510  1.00  0.00            
ATOM     40  H19 ACD     1      33.320  25.610  22.520  1.00  0.00            
ATOM     41  O10 ACD     1      32.630  25.250  20.580  1.00  0.00            
ATOM     42  H20 ACD     1      33.120  25.310  19.760  1.00  0.00            
ATOM     43  C13 ACD     1      34.760  26.250  21.170  1.00  0.00            
ATOM     44  H21 ACD     1      35.220  25.260  21.170  1.00  0.00            
ATOM     45  O11 ACD     1      35.340  27.160  22.040  1.00  0.00            
ATOM     46  C14 ACD     1      34.840  28.490  22.010  1.00  0.00            
ATOM     47  H22 ACD     1      34.990  28.880  20.990  1.00  0.00            
ATOM     48  C15 ACD     1      35.640  29.400  22.950  1.00  0.00            
ATOM     49  H23 ACD     1      36.660  29.540  22.570  1.00  0.00            
ATOM     50  H24 ACD     1      35.240  30.410  22.820  1.00  0.00            
ATOM     51  O12 ACD     1      35.600  29.120  24.290  1.00  0.00            
ATOM     52  H25 ACD     1      36.110  29.820  24.710  1.00  0.00            
ATOM     53  O13 ACD     1      34.770  26.680  19.820  1.00  0.00            
ATOM     54  C16 ACD     1      35.690  26.250  18.750  1.00  0.00            
ATOM     55  H26 ACD     1      36.310  25.400  19.050  1.00  0.00            
ATOM     56  C17 ACD     1      34.790  25.860  17.650  1.00  0.00            
ATOM     57  H27 ACD     1      34.270  26.770  17.340  1.00  0.00            
ATOM     58  O14 ACD     1      33.830  24.820  18.050  1.00  0.00            
ATOM     59  H28 ACD     1      34.240  24.100  18.540  1.00  0.00            
ATOM     60  C18 ACD     1      35.750  25.460  16.460  1.00  0.00            
ATOM     61  H29 ACD     1      36.280  24.550  16.750  1.00  0.00            
ATOM     62  O15 ACD     1      34.970  25.120  15.300  1.00  0.00            
ATOM     63  H30 ACD     1      34.460  24.400  15.690  1.00  0.00            
ATOM     64  C19 ACD     1      36.830  26.540  16.170  1.00  0.00            
ATOM     65  H31 ACD     1      37.480  26.170  15.370  1.00  0.00            
ATOM     66  O16 ACD     1      37.500  26.880  17.320  1.00  0.00            
ATOM     67  C20 ACD     1      36.720  27.360  18.390  1.00  0.00            
ATOM     68  H32 ACD     1      36.190  28.280  18.110  1.00  0.00            
ATOM     69  C21 ACD     1      37.650  27.700  19.600  1.00  0.00            
ATOM     70  H33 ACD     1      38.340  28.480  19.250  1.00  0.00            
ATOM     71  H34 ACD     1      37.080  28.220  20.390  1.00  0.00            
ATOM     72  O17 ACD     1      38.390  26.630  20.130  1.00  0.00            
ATOM     73  H35 ACD     1      39.000  26.350  19.440  1.00  0.00            
ATOM     74  O18 ACD     1      36.270  27.760  15.640  1.00  0.00            
ATOM     75  C22 ACD     1      37.000  28.420  14.610  1.00  0.00            
ATOM     76  H36 ACD     1      37.960  27.960  14.330  1.00  0.00            
ATOM     77  C23 ACD     1      36.150  28.400  13.350  1.00  0.00            
ATOM     78  H37 ACD     1      35.170  28.720  13.750  1.00  0.00            
ATOM     79  O19 ACD     1      36.030  27.040  12.900  1.00  0.00            
ATOM     80  H38 ACD     1      35.700  26.490  13.610  1.00  0.00            
ATOM     81  C24 ACD     1      36.500  29.450  12.330  1.00  0.00            
ATOM     82  H39 ACD     1      37.500  29.260  11.910  1.00  0.00            
ATOM     83  O20 ACD     1      35.560  29.570  11.340  1.00  0.00            
ATOM     84  H40 ACD     1      34.900  30.170  11.710  1.00  0.00            
ATOM     85  C25 ACD     1      36.660  30.870  12.950  1.00  0.00            
ATOM     86  H41 ACD     1      36.870  31.610  12.180  1.00  0.00            
ATOM     87  O21 ACD     1      37.670  30.820  13.960  1.00  0.00            
ATOM     88  C26 ACD     1      37.400  29.920  15.090  1.00  0.00            
ATOM     89  H42 ACD     1      36.610  30.320  15.740  1.00  0.00            
ATOM     90  C27 ACD     1      38.640  29.880  15.970  1.00  0.00            
ATOM     91  H43 ACD     1      38.730  30.870  16.430  1.00  0.00            
ATOM     92  H44 ACD     1      38.380  29.120  16.720  1.00  0.00            
ATOM     93  O22 ACD     1      39.810  29.450  15.270  1.00  0.00            
ATOM     94  H45 ACD     1      40.020  30.040  14.550  1.00  0.00            
ATOM     95  O23 ACD     1      35.440  31.200  13.640  1.00  0.00            
ATOM     96  C28 ACD     1      34.840  32.430  13.410  1.00  0.00            
ATOM     97  H46 ACD     1      34.980  32.780  12.380  1.00  0.00            
ATOM     98  C29 ACD     1      35.390  33.510  14.440  1.00  0.00            
ATOM     99  H47 ACD     1      35.490  33.020  15.420  1.00  0.00            
ATOM    100  O24 ACD     1      34.410  34.600  14.460  1.00  0.00            
ATOM    101  C30 ACD     1      36.730  34.150  14.120  1.00  0.00            
ATOM    102  H48 ACD     1      36.970  35.070  14.670  1.00  0.00            
ATOM    103  H49 ACD     1      37.500  33.400  14.310  1.00  0.00            
ATOM    104  O25 ACD     1      36.740  34.440  12.730  1.00  0.00            
ATOM    105  H50 ACD     1      36.350  35.310  12.650  1.00  0.00            
ATOM    106  C31 ACD     1      33.370  32.080  13.540  1.00  0.00            
ATOM    107  H51 ACD     1      33.210  31.460  14.440  1.00  0.00            
ATOM    108  O26 ACD     1      32.920  31.260  12.390  1.00  0.00            
ATOM    109  H52 ACD     1      32.500  30.440  12.630  1.00  0.00            
ATOM    110  C32 ACD     1      32.520  33.310  13.700  1.00  0.00            
ATOM    111  H53 ACD     1      32.690  33.850  12.760  1.00  0.00            
ATOM    112  O27 ACD     1      31.160  32.910  14.050  1.00  0.00            
ATOM    113  H54 ACD     1      30.830  32.530  13.230  1.00  0.00            
ATOM    114  C33 ACD     1      33.080  34.230  14.780  1.00  0.00            
ATOM    115  H55 ACD     1      32.430  35.110  14.750  1.00  0.00            
ATOM    116  O28 ACD     1      33.010  33.630  16.100  1.00  0.00            
ATOM    117  C34 ACD     1      32.770  34.530  17.080  1.00  0.00            
ATOM    118  H56 ACD     1      32.810  35.590  16.770  1.00  0.00            
ATOM    119  C35 ACD     1      31.360  34.240  17.540  1.00  0.00            
ATOM    120  H57 ACD     1      31.290  33.150  17.690  1.00  0.00            
ATOM    121  O29 ACD     1      30.410  34.600  16.500  1.00  0.00            
ATOM    122  H58 ACD     1      30.610  34.030  15.750  1.00  0.00            
ATOM    123  C36 ACD     1      31.020  34.920  18.940  1.00  0.00            
ATOM    124  H59 ACD     1      30.940  36.000  18.740  1.00  0.00            
ATOM    125  O30 ACD     1      29.750  34.460  19.460  1.00  0.00            
ATOM    126  H60 ACD     1      29.050  35.120  19.440  1.00  0.00            
ATOM    127  O1  GN2     2      35.270  23.130  19.720  1.00  0.00            
ATOM    128  C1  GN2     2      34.860  21.770  19.860  1.00  0.00            
ATOM    129  C2  GN2     2      33.390  21.530  20.190  1.00  0.00            
ATOM    130  O2  GN2     2      32.730  21.960  19.010  1.00  0.00            
ATOM    131  C3  GN2     2      31.280  21.980  19.200  1.00  0.00            
ATOM    132  C4  GN2     2      30.700  22.620  17.920  1.00  0.00            
ATOM    133  N1  GN2     2      30.950  24.100  17.690  1.00  0.00            
ATOM    134  C5  GN2     2      30.270  24.880  18.780  1.00  0.00            
ATOM    135  C6  GN2     2      30.460  26.430  18.590  1.00  0.00            
ATOM    136  N2  GN2     2      30.050  26.940  17.250  1.00  0.00            
ATOM    137  C7  GN2     2      30.330  28.400  17.040  1.00  0.00            
ATOM    138  C8  GN2     2      29.270  29.420  17.630  1.00  0.00            
ATOM    139  C9  GN2     2      29.120  30.490  16.830  1.00  0.00            
ATOM    140  C10 GN2     2      28.400  31.620  17.280  1.00  0.00            
ATOM    141  C11 GN2     2      27.760  31.550  18.540  1.00  0.00            
ATOM    142  C12 GN2     2      27.900  30.420  19.320  1.00  0.00            
ATOM    143  C13 GN2     2      28.730  29.400  18.910  1.00  0.00            
ATOM    144  C14 GN2     2      31.690  28.930  17.300  1.00  0.00            
ATOM    145  C15 GN2     2      32.560  29.230  16.230  1.00  0.00            
ATOM    146  C16 GN2     2      33.840  29.770  16.490  1.00  0.00            
ATOM    147  C17 GN2     2      34.180  30.170  17.810  1.00  0.00            
ATOM    148  Cl1 GN2     2      35.620  30.970  18.260  1.00  0.00            
ATOM    149  C18 GN2     2      33.240  30.040  18.810  1.00  0.00            
ATOM    150  C19 GN2     2      32.030  29.350  18.600  1.00  0.00            
ATOM    151  C20 GN2     2      30.590  26.030  16.180  1.00  0.00            
ATOM    152  C21 GN2     2      30.400  24.520  16.410  1.00  0.00            
ATOM    153  H1  GN2     2      36.240  23.210  19.710  1.00  0.00            
ATOM    154  H2  GN2     2      35.530  21.300  20.590  1.00  0.00            
ATOM    155  H3  GN2     2      35.100  21.170  18.960  1.00  0.00            
ATOM    156  H4  GN2     2      33.010  22.010  21.100  1.00  0.00            
ATOM    157  H5  GN2     2      33.220  20.460  20.350  1.00  0.00            
ATOM    158  H6  GN2     2      31.040  22.540  20.110  1.00  0.00            
ATOM    159  H7  GN2     2      30.830  20.980  19.220  1.00  0.00            
ATOM    160  H8  GN2     2      29.640  22.400  18.070  1.00  0.00            
ATOM    161  H9  GN2     2      31.040  22.040  17.060  1.00  0.00            
ATOM    162  H10 GN2     2      31.950  24.330  17.660  1.00  0.00            
ATOM    163  H11 GN2     2      30.520  24.570  19.790  1.00  0.00            
ATOM    164  H12 GN2     2      29.210  24.640  18.670  1.00  0.00            
ATOM    165  H13 GN2     2      31.500  26.670  18.830  1.00  0.00            
ATOM    166  H14 GN2     2      29.890  27.050  19.280  1.00  0.00            
ATOM    167  H15 GN2     2      29.040  26.750  17.180  1.00  0.00            
ATOM    168  H16 GN2     2      30.180  28.550  15.970  1.00  0.00            
ATOM    169  H17 GN2     2      29.600  30.500  15.860  1.00  0.00            
ATOM    170  H18 GN2     2      28.340  32.530  16.690  1.00  0.00            
ATOM    171  H19 GN2     2      27.150  32.400  18.820  1.00  0.00            
ATOM    172  H20 GN2     2      27.410  30.430  20.290  1.00  0.00            
ATOM    173  H21 GN2     2      28.790  28.580  19.620  1.00  0.00            
ATOM    174  H22 GN2     2      32.420  28.860  15.220  1.00  0.00            
ATOM    175  H23 GN2     2      34.580  29.970  15.720  1.00  0.00            
ATOM    176  H24 GN2     2      33.470  30.470  19.780  1.00  0.00            
ATOM    177  H25 GN2     2      31.300  29.310  19.400  1.00  0.00            
ATOM    178  H26 GN2     2      31.670  26.170  16.130  1.00  0.00            
ATOM    179  H27 GN2     2      30.180  26.220  15.180  1.00  0.00            
ATOM    180  H28 GN2     2      29.370  24.230  16.250  1.00  0.00            
ATOM    181  H29 GN2     2      31.070  23.990  15.730  1.00  0.00            
TER
ENDMDL
MODEL        1
ATOM      1  H1  ACD     1      33.890  27.270  27.110  1.00  0.00            
ATOM      2  O1  ACD     1      34.540  27.590  26.480  1.00  0.00            
ATOM      3  C1  ACD     1      34.470  26.540  25.490  1.00  0.00            
ATOM      4  H2  ACD     1      34.380  25.610  26.060  1.00  0.00            
ATOM      5  H3  ACD     1      35.400  26.440  24.920  1.00  0.00            
ATOM      6  C2  ACD     1      33.290  26.520  24.520  1.00  0.00            
ATOM      7  H4  ACD     1      33.580  25.840  23.710  1.00  0.00            
ATOM      8  O2  ACD     1      32.160  25.960  25.200  1.00  0.00            
ATOM      9  C3  ACD     1      30.910  26.010  24.510  1.00  0.00            
ATOM     10  H5  ACD     1      30.190  25.460  25.120  1.00  0.00            
ATOM     11  O3  ACD     1      31.030  25.340  23.240  1.00  0.00            
ATOM     12  C4  ACD     1      30.270  24.190  23.060  1.00  0.00            
ATOM     13  H6  ACD     1      29.550  23.990  23.870  1.00  0.00            
ATOM     14  C5  ACD     1      29.430  24.560  21.830  1.00  0.00            
ATOM     15  H7  ACD     1      30.040  24.930  20.990  1.00  0.00            
ATOM     16  O4  ACD     1      28.540  25.580  22.200  1.00  0.00            
ATOM     17  H8  ACD     1      27.910  25.770  21.500  1.00  0.00            
ATOM     18  C6  ACD     1      28.710  23.260  21.360  1.00  0.00            
ATOM     19  H9  ACD     1      27.990  23.050  22.150  1.00  0.00            
ATOM     20  O5  ACD     1      27.910  23.560  20.180  1.00  0.00            
ATOM     21  H10 ACD     1      27.370  22.770  20.160  1.00  0.00            
ATOM     22  C7  ACD     1      29.710  22.110  21.170  1.00  0.00            
ATOM     23  H11 ACD     1      29.080  21.230  20.990  1.00  0.00            
ATOM     24  O6  ACD     1      30.420  21.850  22.380  1.00  0.00            
ATOM     25  C8  ACD     1      31.210  22.970  22.880  1.00  0.00            
ATOM     26  H12 ACD     1      32.040  23.180  22.200  1.00  0.00            
ATOM     27  C9  ACD     1      31.910  22.570  24.180  1.00  0.00            
ATOM     28  H13 ACD     1      32.630  21.750  24.010  1.00  0.00            
ATOM     29  H14 ACD     1      32.560  23.440  24.340  1.00  0.00            
ATOM     30  O7  ACD     1      31.010  22.450  25.260  1.00  0.00            
ATOM     31  H15 ACD     1      31.510  22.780  26.010  1.00  0.00            
ATOM     32  O8  ACD     1      30.550  22.340  20.020  1.00  0.00            
ATOM     33  C10 ACD     1      30.710  21.390  19.000  1.00  0.00            
ATOM     34  H16 ACD     1      30.030  20.550  19.180  1.00  0.00            
ATOM     35  C11 ACD     1      30.320  22.030  17.660  1.00  0.00            
ATOM     36  H17 ACD     1      30.900  22.960  17.740  1.00  0.00            
ATOM     37  O9  ACD     1      28.890  22.340  17.610  1.00  0.00            
ATOM     38  H18 ACD     1      28.730  22.910  18.370  1.00  0.00            
ATOM     39  C12 ACD     1      30.860  21.220  16.460  1.00  0.00            
ATOM     40  H19 ACD     1      30.390  20.250  16.300  1.00  0.00            
ATOM     41  O10 ACD     1      30.490  21.910  15.280  1.00  0.00            
ATOM     42  H20 ACD     1      29.640  21.530  15.040  1.00  0.00            
ATOM     43  C13 ACD     1      32.360  21.000  16.590  1.00  0.00            
ATOM     44  H21 ACD     1      32.720  20.400  15.740  1.00  0.00            
ATOM     45  O11 ACD     1      32.520  20.260  17.830  1.00  0.00            
ATOM     46  C14 ACD     1      32.170  20.910  19.000  1.00  0.00            
ATOM     47  H22 ACD     1      32.860  21.760  19.030  1.00  0.00            
ATOM     48  C15 ACD     1      32.540  20.150  20.240  1.00  0.00            
ATOM     49  H23 ACD     1      33.510  19.670  20.120  1.00  0.00            
ATOM     50  H24 ACD     1      32.760  20.860  21.050  1.00  0.00            
ATOM     51  O12 ACD     1      31.610  19.160  20.600  1.00  0.00            
ATOM     52  H25 ACD     1      32.020  18.610  21.280  1.00  0.00            
ATOM     53  O13 ACD     1      33.020  22.260  16.600  1.00  0.00            
ATOM     54  C16 ACD     1      33.970  22.500  15.500  1.00  0.00            
ATOM     55  H26 ACD     1      34.000  21.750  14.690  1.00  0.00            
ATOM     56  C17 ACD     1      33.600  23.900  14.900  1.00  0.00            
ATOM     57  H27 ACD     1      33.290  24.470  15.790  1.00  0.00            
ATOM     58  O14 ACD     1      32.460  23.710  14.100  1.00  0.00            
ATOM     59  H28 ACD     1      31.870  23.160  14.630  1.00  0.00            
ATOM     60  C18 ACD     1      34.730  24.450  14.130  1.00  0.00            
ATOM     61  H29 ACD     1      34.920  23.910  13.190  1.00  0.00            
ATOM     62  O15 ACD     1      34.510  25.790  13.790  1.00  0.00            
ATOM     63  H30 ACD     1      33.730  25.780  13.240  1.00  0.00            
ATOM     64  C19 ACD     1      35.960  24.570  15.030  1.00  0.00            
ATOM     65  H31 ACD     1      36.700  25.120  14.450  1.00  0.00            
ATOM     66  O16 ACD     1      36.360  23.240  15.350  1.00  0.00            
ATOM     67  C20 ACD     1      35.360  22.490  16.090  1.00  0.00            
ATOM     68  H32 ACD     1      35.220  22.940  17.080  1.00  0.00            
ATOM     69  C21 ACD     1      35.810  21.070  16.180  1.00  0.00            
ATOM     70  H33 ACD     1      34.900  20.450  16.130  1.00  0.00            
ATOM     71  H34 ACD     1      36.220  20.860  15.180  1.00  0.00            
ATOM     72  O17 ACD     1      36.690  20.780  17.280  1.00  0.00            
ATOM     73  H35 ACD     1      37.140  19.950  17.130  1.00  0.00            
ATOM     74  O18 ACD     1      35.720  25.340  16.200  1.00  0.00            
ATOM     75  C22 ACD     1      36.720  26.200  16.640  1.00  0.00            
ATOM     76  H36 ACD     1      37.640  26.170  16.060  1.00  0.00            
ATOM     77  C23 ACD     1      36.040  27.590  16.560  1.00  0.00            
ATOM     78  H37 ACD     1      35.060  27.420  17.020  1.00  0.00            
ATOM     79  O19 ACD     1      35.760  27.930  15.180  1.00  0.00            
ATOM     80  H38 ACD     1      35.290  27.200  14.770  1.00  0.00            
ATOM     81  C24 ACD     1      37.020  28.580  17.160  1.00  0.00            
ATOM     82  H39 ACD     1      37.880  28.590  16.470  1.00  0.00            
ATOM     83  O20 ACD     1      36.400  29.920  17.200  1.00  0.00            
ATOM     84  H40 ACD     1      35.920  29.900  16.370  1.00  0.00            
ATOM     85  C25 ACD     1      37.430  28.170  18.550  1.00  0.00            
ATOM     86  H41 ACD     1      38.190  28.870  18.930  1.00  0.00            
ATOM     87  O21 ACD     1      37.990  26.860  18.560  1.00  0.00            
ATOM     88  C26 ACD     1      37.150  25.810  18.110  1.00  0.00            
ATOM     89  H42 ACD     1      36.260  25.620  18.720  1.00  0.00            
ATOM     90  C27 ACD     1      37.890  24.470  18.080  1.00  0.00            
ATOM     91  H43 ACD     1      37.890  24.040  19.090  1.00  0.00            
ATOM     92  H44 ACD     1      37.370  23.790  17.380  1.00  0.00            
ATOM     93  O22 ACD     1      39.260  24.670  17.730  1.00  0.00            
ATOM     94  H45 ACD     1      39.710  25.210  18.390  1.00  0.00            
ATOM     95  O23 ACD     1      36.210  28.210  19.280  1.00  0.00            
ATOM     96  C28 ACD     1      36.180  29.000  20.540  1.00  0.00            
ATOM     97  H46 ACD     1      36.980  29.760  20.500  1.00  0.00            
ATOM     98  C29 ACD     1      36.380  28.040  21.700  1.00  0.00            
ATOM     99  H47 ACD     1      35.680  27.210  21.560  1.00  0.00            
ATOM    100  O24 ACD     1      36.160  28.770  22.910  1.00  0.00            
ATOM    101  C30 ACD     1      37.840  27.570  21.890  1.00  0.00            
ATOM    102  H48 ACD     1      37.940  27.190  22.910  1.00  0.00            
ATOM    103  H49 ACD     1      38.100  26.710  21.260  1.00  0.00            
ATOM    104  O25 ACD     1      38.750  28.710  21.770  1.00  0.00            
ATOM    105  H50 ACD     1      38.460  29.380  22.390  1.00  0.00            
ATOM    106  C31 ACD     1      34.890  29.730  20.550  1.00  0.00            
ATOM    107  H51 ACD     1      34.130  28.940  20.550  1.00  0.00            
ATOM    108  O26 ACD     1      34.720  30.650  19.520  1.00  0.00            
ATOM    109  H52 ACD     1      35.020  30.230  18.710  1.00  0.00            
ATOM    110  C32 ACD     1      34.650  30.380  21.960  1.00  0.00            
ATOM    111  H53 ACD     1      35.380  31.180  22.120  1.00  0.00            
ATOM    112  O27 ACD     1      33.350  30.900  22.000  1.00  0.00            
ATOM    113  H54 ACD     1      33.420  31.860  21.950  1.00  0.00            
ATOM    114  C33 ACD     1      34.860  29.310  23.020  1.00  0.00            
ATOM    115  H55 ACD     1      34.880  29.820  23.990  1.00  0.00            
ATOM    116  O28 ACD     1      33.870  28.270  22.920  1.00  0.00            
ATOM    117  C34 ACD     1      33.010  27.990  23.980  1.00  0.00            
ATOM    118  H56 ACD     1      33.130  28.720  24.790  1.00  0.00            
ATOM    119  C35 ACD     1      31.640  28.110  23.470  1.00  0.00            
ATOM    120  H57 ACD     1      31.550  27.550  22.540  1.00  0.00            
ATOM    121  O29 ACD     1      31.260  29.450  23.270  1.00  0.00            
ATOM    122  H58 ACD     1      32.050  29.980  23.120  1.00  0.00            
ATOM    123  C36 ACD     1      30.540  27.480  24.390  1.00  0.00            
ATOM    124  H59 ACD     1      30.470  27.990  25.360  1.00  0.00            
ATOM    125  O30 ACD     1      29.280  27.590  23.700  1.00  0.00            
ATOM    126  H60 ACD     1      29.270  26.840  23.100  1.00  0.00            
ATOM    127  O1  GN2     2      35.110  23.970  20.490  1.00  0.00            
ATOM    128  C1  GN2     2      33.890  24.300  19.930  1.00  0.00            
ATOM    129  C2  GN2     2      33.580  25.820  20.020  1.00  0.00            
ATOM    130  O2  GN2     2      32.310  26.030  19.370  1.00  0.00            
ATOM    131  C3  GN2     2      31.900  27.430  19.460  1.00  0.00            
ATOM    132  C4  GN2     2      30.560  27.670  18.690  1.00  0.00            
ATOM    133  N1  GN2     2      30.420  26.980  17.290  1.00  0.00            
ATOM    134  C5  GN2     2      29.480  27.670  16.310  1.00  0.00            
ATOM    135  C6  GN2     2      29.480  27.020  14.900  1.00  0.00            
ATOM    136  N2  GN2     2      28.790  25.590  14.870  1.00  0.00            
ATOM    137  C7  GN2     2      28.740  24.900  13.490  1.00  0.00            
ATOM    138  C8  GN2     2      28.250  23.470  13.360  1.00  0.00            
ATOM    139  C9  GN2     2      28.430  22.710  12.220  1.00  0.00            
ATOM    140  C10 GN2     2      28.060  21.360  12.220  1.00  0.00            
ATOM    141  C11 GN2     2      27.470  20.750  13.300  1.00  0.00            
ATOM    142  C12 GN2     2      27.200  21.510  14.450  1.00  0.00            
ATOM    143  C13 GN2     2      27.610  22.830  14.450  1.00  0.00            
ATOM    144  C14 GN2     2      27.870  25.670  12.520  1.00  0.00            
ATOM    145  C15 GN2     2      28.380  26.130  11.270  1.00  0.00            
ATOM    146  C16 GN2     2      27.590  26.890  10.370  1.00  0.00            
ATOM    147  C17 GN2     2      26.250  27.220  10.760  1.00  0.00            
ATOM    148  Cl1 GN2     2      25.270  27.980   9.550  1.00  0.00            
ATOM    149  C18 GN2     2      25.800  26.770  11.960  1.00  0.00            
ATOM    150  C19 GN2     2      26.570  25.970  12.850  1.00  0.00            
ATOM    151  C20 GN2     2      29.700  24.840  15.910  1.00  0.00            
ATOM    152  C21 GN2     2      29.830  25.540  17.300  1.00  0.00            
ATOM    153  H1  GN2     2      35.360  23.110  20.110  1.00  0.00            
ATOM    154  H2  GN2     2      33.050  23.810  20.430  1.00  0.00            
ATOM    155  H3  GN2     2      33.960  24.050  18.870  1.00  0.00            
ATOM    156  H4  GN2     2      34.340  26.410  19.510  1.00  0.00            
ATOM    157  H5  GN2     2      33.700  26.120  21.070  1.00  0.00            
ATOM    158  H6  GN2     2      32.660  28.020  18.940  1.00  0.00            
ATOM    159  H7  GN2     2      31.740  27.800  20.480  1.00  0.00            
ATOM    160  H8  GN2     2      30.570  28.750  18.570  1.00  0.00            
ATOM    161  H9  GN2     2      29.690  27.500  19.330  1.00  0.00            
ATOM    162  H10 GN2     2      31.380  26.900  16.910  1.00  0.00            
ATOM    163  H11 GN2     2      29.920  28.660  16.210  1.00  0.00            
ATOM    164  H12 GN2     2      28.490  27.890  16.700  1.00  0.00            
ATOM    165  H13 GN2     2      30.520  26.990  14.570  1.00  0.00            
ATOM    166  H14 GN2     2      28.960  27.670  14.190  1.00  0.00            
ATOM    167  H15 GN2     2      27.840  25.710  15.250  1.00  0.00            
ATOM    168  H16 GN2     2      29.780  24.970  13.170  1.00  0.00            
ATOM    169  H17 GN2     2      28.940  23.060  11.330  1.00  0.00            
ATOM    170  H18 GN2     2      28.170  20.690  11.370  1.00  0.00            
ATOM    171  H19 GN2     2      27.250  19.690  13.270  1.00  0.00            
ATOM    172  H20 GN2     2      26.640  21.110  15.290  1.00  0.00            
ATOM    173  H21 GN2     2      27.300  23.370  15.340  1.00  0.00            
ATOM    174  H22 GN2     2      29.410  25.900  11.020  1.00  0.00            
ATOM    175  H23 GN2     2      28.030  27.200   9.420  1.00  0.00            
ATOM    176  H24 GN2     2      24.790  27.040  12.250  1.00  0.00            
ATOM    177  H25 GN2     2      26.150  25.550  13.750  1.00  0.00            
ATOM    178  H26 GN2     2      30.670  24.910  15.420  1.00  0.00            
ATOM    179  H27 GN2     2      29.360  23.830  16.100  1.00  0.00            
ATOM    180  H28 GN2     2      28.910  25.490  17.890  1.00  0.00            
ATOM    181  H29 GN2     2      30.450  24.960  17.990  1.00  0.00            
TER
ENDMDL
MODEL        1
ATOM      1  H1  ACD     1      34.960  36.180  17.330  1.00  0.00            
ATOM      2  O1  ACD     1      35.200  35.540  16.640  1.00  0.00            
ATOM      3  C1  ACD     1      34.450  35.880  15.470  1.00  0.00            
ATOM      4  H2  ACD     1      34.660  35.100  14.720  1.00  0.00            
ATOM      5  H3  ACD     1      34.770  36.880  15.160  1.00  0.00            
ATOM      6  C2  ACD     1      32.960  35.800  15.660  1.00  0.00            
ATOM      7  H4  ACD     1      32.710  34.800  16.020  1.00  0.00            
ATOM      8  O2  ACD     1      32.610  36.930  16.540  1.00  0.00            
ATOM      9  C3  ACD     1      31.300  37.120  16.980  1.00  0.00            
ATOM     10  H5  ACD     1      31.270  38.140  17.400  1.00  0.00            
ATOM     11  O3  ACD     1      30.970  36.060  17.930  1.00  0.00            
ATOM     12  C4  ACD     1      31.120  36.280  19.350  1.00  0.00            
ATOM     13  H6  ACD     1      31.030  37.370  19.420  1.00  0.00            
ATOM     14  C5  ACD     1      29.970  35.520  19.900  1.00  0.00            
ATOM     15  H7  ACD     1      29.810  34.660  19.230  1.00  0.00            
ATOM     16  O4  ACD     1      28.760  36.390  20.060  1.00  0.00            
ATOM     17  H8  ACD     1      28.950  37.080  20.710  1.00  0.00            
ATOM     18  C6  ACD     1      30.380  34.830  21.220  1.00  0.00            
ATOM     19  H9  ACD     1      30.490  35.610  21.980  1.00  0.00            
ATOM     20  O5  ACD     1      29.410  34.000  21.750  1.00  0.00            
ATOM     21  H10 ACD     1      29.480  33.160  21.280  1.00  0.00            
ATOM     22  C7  ACD     1      31.710  34.160  21.170  1.00  0.00            
ATOM     23  H11 ACD     1      31.990  33.860  22.190  1.00  0.00            
ATOM     24  O6  ACD     1      32.710  35.060  20.770  1.00  0.00            
ATOM     25  C8  ACD     1      32.570  35.840  19.590  1.00  0.00            
ATOM     26  H12 ACD     1      32.850  35.260  18.700  1.00  0.00            
ATOM     27  C9  ACD     1      33.550  37.000  19.640  1.00  0.00            
ATOM     28  H13 ACD     1      33.220  37.670  18.830  1.00  0.00            
ATOM     29  H14 ACD     1      33.560  37.550  20.590  1.00  0.00            
ATOM     30  O7  ACD     1      34.860  36.510  19.440  1.00  0.00            
ATOM     31  H15 ACD     1      35.090  36.120  20.290  1.00  0.00            
ATOM     32  O8  ACD     1      31.790  33.150  20.250  1.00  0.00            
ATOM     33  C10 ACD     1      31.670  31.850  20.790  1.00  0.00            
ATOM     34  H16 ACD     1      31.280  31.930  21.810  1.00  0.00            
ATOM     35  C11 ACD     1      30.570  31.080  19.940  1.00  0.00            
ATOM     36  H17 ACD     1      30.750  31.240  18.870  1.00  0.00            
ATOM     37  O9  ACD     1      29.340  31.690  20.230  1.00  0.00            
ATOM     38  H18 ACD     1      28.610  31.190  19.870  1.00  0.00            
ATOM     39  C12 ACD     1      30.460  29.580  20.350  1.00  0.00            
ATOM     40  H19 ACD     1      29.890  29.560  21.280  1.00  0.00            
ATOM     41  O10 ACD     1      29.730  28.890  19.330  1.00  0.00            
ATOM     42  H20 ACD     1      30.460  28.540  18.810  1.00  0.00            
ATOM     43  C13 ACD     1      31.820  28.990  20.320  1.00  0.00            
ATOM     44  H21 ACD     1      31.790  27.950  20.660  1.00  0.00            
ATOM     45  O11 ACD     1      32.720  29.690  21.120  1.00  0.00            
ATOM     46  C14 ACD     1      32.990  31.070  20.720  1.00  0.00            
ATOM     47  H22 ACD     1      33.460  31.130  19.730  1.00  0.00            
ATOM     48  C15 ACD     1      34.000  31.640  21.740  1.00  0.00            
ATOM     49  H23 ACD     1      34.800  30.900  21.830  1.00  0.00            
ATOM     50  H24 ACD     1      34.390  32.580  21.330  1.00  0.00            
ATOM     51  O12 ACD     1      33.550  31.910  23.110  1.00  0.00            
ATOM     52  H25 ACD     1      33.330  31.040  23.440  1.00  0.00            
ATOM     53  O13 ACD     1      32.330  29.110  19.030  1.00  0.00            
ATOM     54  C16 ACD     1      33.160  28.010  18.600  1.00  0.00            
ATOM     55  H26 ACD     1      33.180  27.240  19.380  1.00  0.00            
ATOM     56  C17 ACD     1      32.450  27.420  17.390  1.00  0.00            
ATOM     57  H27 ACD     1      32.290  28.290  16.730  1.00  0.00            
ATOM     58  O14 ACD     1      31.080  27.010  17.680  1.00  0.00            
ATOM     59  H28 ACD     1      31.050  26.240  18.260  1.00  0.00            
ATOM     60  C18 ACD     1      33.410  26.370  16.730  1.00  0.00            
ATOM     61  H29 ACD     1      33.760  25.610  17.440  1.00  0.00            
ATOM     62  O15 ACD     1      32.810  25.690  15.550  1.00  0.00            
ATOM     63  H30 ACD     1      32.200  25.010  15.870  1.00  0.00            
ATOM     64  C19 ACD     1      34.720  27.120  16.400  1.00  0.00            
ATOM     65  H31 ACD     1      35.410  26.450  15.890  1.00  0.00            
ATOM     66  O16 ACD     1      35.290  27.460  17.600  1.00  0.00            
ATOM     67  C20 ACD     1      34.570  28.500  18.340  1.00  0.00            
ATOM     68  H32 ACD     1      34.630  29.420  17.740  1.00  0.00            
ATOM     69  C21 ACD     1      35.450  28.610  19.540  1.00  0.00            
ATOM     70  H33 ACD     1      36.430  28.710  19.050  1.00  0.00            
ATOM     71  H34 ACD     1      35.290  29.550  20.080  1.00  0.00            
ATOM     72  O17 ACD     1      35.440  27.440  20.470  1.00  0.00            
ATOM     73  H35 ACD     1      35.970  27.750  21.210  1.00  0.00            
ATOM     74  O18 ACD     1      34.410  28.220  15.580  1.00  0.00            
ATOM     75  C22 ACD     1      35.180  28.510  14.390  1.00  0.00            
ATOM     76  H36 ACD     1      36.090  27.900  14.340  1.00  0.00            
ATOM     77  C23 ACD     1      34.170  28.170  13.270  1.00  0.00            
ATOM     78  H37 ACD     1      33.260  28.740  13.500  1.00  0.00            
ATOM     79  O19 ACD     1      33.710  26.770  13.200  1.00  0.00            
ATOM     80  H38 ACD     1      33.610  26.430  14.090  1.00  0.00            
ATOM     81  C24 ACD     1      34.690  28.650  11.920  1.00  0.00            
ATOM     82  H39 ACD     1      35.600  28.050  11.780  1.00  0.00            
ATOM     83  O20 ACD     1      33.700  28.400  10.880  1.00  0.00            
ATOM     84  H40 ACD     1      32.840  28.650  11.230  1.00  0.00            
ATOM     85  C25 ACD     1      35.140  30.150  11.990  1.00  0.00            
ATOM     86  H41 ACD     1      35.530  30.480  11.030  1.00  0.00            
ATOM     87  O21 ACD     1      36.100  30.210  12.990  1.00  0.00            
ATOM     88  C26 ACD     1      35.730  29.950  14.330  1.00  0.00            
ATOM     89  H42 ACD     1      34.830  30.520  14.600  1.00  0.00            
ATOM     90  C27 ACD     1      36.770  30.150  15.390  1.00  0.00            
ATOM     91  H43 ACD     1      37.040  31.210  15.380  1.00  0.00            
ATOM     92  H44 ACD     1      36.250  30.000  16.340  1.00  0.00            
ATOM     93  O22 ACD     1      37.950  29.440  15.160  1.00  0.00            
ATOM     94  H45 ACD     1      38.410  30.110  14.640  1.00  0.00            
ATOM     95  O23 ACD     1      34.090  30.960  12.470  1.00  0.00            
ATOM     96  C28 ACD     1      33.820  32.250  11.810  1.00  0.00            
ATOM     97  H46 ACD     1      34.160  32.290  10.770  1.00  0.00            
ATOM     98  C29 ACD     1      34.610  33.300  12.590  1.00  0.00            
ATOM     99  H47 ACD     1      34.490  33.260  13.680  1.00  0.00            
ATOM    100  O24 ACD     1      34.120  34.660  12.250  1.00  0.00            
ATOM    101  C30 ACD     1      36.130  33.300  12.360  1.00  0.00            
ATOM    102  H48 ACD     1      36.560  34.280  12.610  1.00  0.00            
ATOM    103  H49 ACD     1      36.580  32.660  13.130  1.00  0.00            
ATOM    104  O25 ACD     1      36.580  32.910  11.040  1.00  0.00            
ATOM    105  H50 ACD     1      37.510  33.130  11.080  1.00  0.00            
ATOM    106  C31 ACD     1      32.320  32.540  11.840  1.00  0.00            
ATOM    107  H51 ACD     1      32.020  32.360  12.880  1.00  0.00            
ATOM    108  O26 ACD     1      31.490  31.600  11.070  1.00  0.00            
ATOM    109  H52 ACD     1      31.650  30.690  11.310  1.00  0.00            
ATOM    110  C32 ACD     1      31.940  34.010  11.400  1.00  0.00            
ATOM    111  H53 ACD     1      32.300  34.140  10.380  1.00  0.00            
ATOM    112  O27 ACD     1      30.520  34.350  11.590  1.00  0.00            
ATOM    113  H54 ACD     1      29.880  33.770  11.150  1.00  0.00            
ATOM    114  C33 ACD     1      32.750  34.980  12.270  1.00  0.00            
ATOM    115  H55 ACD     1      32.580  36.050  12.100  1.00  0.00            
ATOM    116  O28 ACD     1      32.290  34.830  13.600  1.00  0.00            
ATOM    117  C34 ACD     1      32.030  35.980  14.450  1.00  0.00            
ATOM    118  H56 ACD     1      32.360  36.890  13.940  1.00  0.00            
ATOM    119  C35 ACD     1      30.620  36.060  14.830  1.00  0.00            
ATOM    120  H57 ACD     1      30.350  35.120  15.330  1.00  0.00            
ATOM    121  O29 ACD     1      29.870  36.340  13.640  1.00  0.00            
ATOM    122  H58 ACD     1      30.220  35.900  12.860  1.00  0.00            
ATOM    123  C36 ACD     1      30.350  37.170  15.840  1.00  0.00            
ATOM    124  H59 ACD     1      30.460  38.170  15.400  1.00  0.00            
ATOM    125  O30 ACD     1      29.030  37.210  16.250  1.00  0.00            
ATOM    126  H60 ACD     1      28.680  36.440  16.710  1.00  0.00            
ATOM    127  O1  GN2     2      32.140  24.840  19.410  1.00  0.00            
ATOM    128  C1  GN2     2      31.080  24.100  20.060  1.00  0.00            
ATOM    129  C2  GN2     2      29.810  24.860  20.520  1.00  0.00            
ATOM    130  O2  GN2     2      29.240  25.470  19.310  1.00  0.00            
ATOM    131  C3  GN2     2      27.880  25.900  19.530  1.00  0.00            
ATOM    132  C4  GN2     2      27.340  26.220  18.120  1.00  0.00            
ATOM    133  N1  GN2     2      27.980  27.360  17.460  1.00  0.00            
ATOM    134  C5  GN2     2      27.180  28.670  17.730  1.00  0.00            
ATOM    135  C6  GN2     2      27.690  29.850  16.960  1.00  0.00            
ATOM    136  N2  GN2     2      27.770  29.640  15.470  1.00  0.00            
ATOM    137  C7  GN2     2      28.240  30.910  14.740  1.00  0.00            
ATOM    138  C8  GN2     2      27.160  32.090  14.720  1.00  0.00            
ATOM    139  C9  GN2     2      27.570  33.360  14.280  1.00  0.00            
ATOM    140  C10 GN2     2      26.600  34.360  14.150  1.00  0.00            
ATOM    141  C11 GN2     2      25.290  34.090  14.470  1.00  0.00            
ATOM    142  C12 GN2     2      24.880  32.780  14.910  1.00  0.00            
ATOM    143  C13 GN2     2      25.790  31.790  15.030  1.00  0.00            
ATOM    144  C14 GN2     2      29.590  31.350  15.190  1.00  0.00            
ATOM    145  C15 GN2     2      30.770  30.860  14.590  1.00  0.00            
ATOM    146  C16 GN2     2      32.030  31.050  15.140  1.00  0.00            
ATOM    147  C17 GN2     2      32.160  31.920  16.270  1.00  0.00            
ATOM    148  Cl1 GN2     2      33.740  32.460  16.810  1.00  0.00            
ATOM    149  C18 GN2     2      31.080  32.570  16.810  1.00  0.00            
ATOM    150  C19 GN2     2      29.760  32.230  16.300  1.00  0.00            
ATOM    151  C20 GN2     2      28.600  28.360  15.150  1.00  0.00            
ATOM    152  C21 GN2     2      28.050  27.150  15.980  1.00  0.00            
ATOM    153  H1  GN2     2      32.940  24.340  19.170  1.00  0.00            
ATOM    154  H2  GN2     2      31.500  23.570  20.920  1.00  0.00            
ATOM    155  H3  GN2     2      30.780  23.330  19.330  1.00  0.00            
ATOM    156  H4  GN2     2      30.060  25.580  21.310  1.00  0.00            
ATOM    157  H5  GN2     2      29.130  24.090  20.920  1.00  0.00            
ATOM    158  H6  GN2     2      27.760  26.750  20.210  1.00  0.00            
ATOM    159  H7  GN2     2      27.180  25.150  19.920  1.00  0.00            
ATOM    160  H8  GN2     2      26.250  26.310  18.140  1.00  0.00            
ATOM    161  H9  GN2     2      27.620  25.350  17.530  1.00  0.00            
ATOM    162  H10 GN2     2      28.940  27.330  17.810  1.00  0.00            
ATOM    163  H11 GN2     2      27.140  28.790  18.810  1.00  0.00            
ATOM    164  H12 GN2     2      26.180  28.390  17.400  1.00  0.00            
ATOM    165  H13 GN2     2      28.720  30.050  17.270  1.00  0.00            
ATOM    166  H14 GN2     2      27.100  30.700  17.300  1.00  0.00            
ATOM    167  H15 GN2     2      26.800  29.430  15.200  1.00  0.00            
ATOM    168  H16 GN2     2      28.380  30.580  13.710  1.00  0.00            
ATOM    169  H17 GN2     2      28.550  33.670  13.960  1.00  0.00            
ATOM    170  H18 GN2     2      26.890  35.300  13.700  1.00  0.00            
ATOM    171  H19 GN2     2      24.560  34.880  14.350  1.00  0.00            
ATOM    172  H20 GN2     2      23.820  32.660  15.090  1.00  0.00            
ATOM    173  H21 GN2     2      25.450  30.790  15.260  1.00  0.00            
ATOM    174  H22 GN2     2      30.610  30.020  13.920  1.00  0.00            
ATOM    175  H23 GN2     2      32.940  30.720  14.650  1.00  0.00            
ATOM    176  H24 GN2     2      31.160  33.310  17.610  1.00  0.00            
ATOM    177  H25 GN2     2      28.910  32.640  16.850  1.00  0.00            
ATOM    178  H26 GN2     2      29.660  28.490  15.370  1.00  0.00            
ATOM    179  H27 GN2     2      28.450  28.170  14.090  1.00  0.00            
ATOM    180  H28 GN2     2      27.020  26.870  15.770  1.00  0.00            
ATOM    181  H29 GN2     2      28.620  26.270  15.680  1.00  0.00            
TER
ENDMDL
MODEL        1
ATOM      1  H1  ACD     1      25.520  16.630  26.300  1.00  0.00            
ATOM      2  O1  ACD     1      26.460  16.810  26.170  1.00  0.00            
ATOM      3  C1  ACD     1      26.560  17.380  24.890  1.00  0.00            
ATOM      4  H2  ACD     1      27.470  17.990  24.790  1.00  0.00            
ATOM      5  H3  ACD     1      25.870  18.230  24.810  1.00  0.00            
ATOM      6  C2  ACD     1      26.390  16.380  23.760  1.00  0.00            
ATOM      7  H4  ACD     1      27.360  15.860  23.780  1.00  0.00            
ATOM      8  O2  ACD     1      25.330  15.480  23.910  1.00  0.00            
ATOM      9  C3  ACD     1      25.130  14.470  22.940  1.00  0.00            
ATOM     10  H5  ACD     1      24.200  13.920  23.110  1.00  0.00            
ATOM     11  O3  ACD     1      26.270  13.560  23.070  1.00  0.00            
ATOM     12  C4  ACD     1      26.150  12.470  24.010  1.00  0.00            
ATOM     13  H6  ACD     1      25.100  12.230  24.190  1.00  0.00            
ATOM     14  C5  ACD     1      26.860  11.240  23.330  1.00  0.00            
ATOM     15  H7  ACD     1      27.690  11.580  22.700  1.00  0.00            
ATOM     16  O4  ACD     1      25.950  10.490  22.490  1.00  0.00            
ATOM     17  H8  ACD     1      26.360   9.790  21.970  1.00  0.00            
ATOM     18  C6  ACD     1      27.500  10.270  24.330  1.00  0.00            
ATOM     19  H9  ACD     1      26.680   9.770  24.850  1.00  0.00            
ATOM     20  O5  ACD     1      28.310   9.290  23.610  1.00  0.00            
ATOM     21  H10 ACD     1      29.040   9.690  23.140  1.00  0.00            
ATOM     22  C7  ACD     1      28.400  11.000  25.310  1.00  0.00            
ATOM     23  H11 ACD     1      28.830  10.440  26.140  1.00  0.00            
ATOM     24  O6  ACD     1      27.580  11.920  26.040  1.00  0.00            
ATOM     25  C8  ACD     1      26.870  12.960  25.310  1.00  0.00            
ATOM     26  H12 ACD     1      27.470  13.840  25.040  1.00  0.00            
ATOM     27  C9  ACD     1      25.890  13.450  26.400  1.00  0.00            
ATOM     28  H13 ACD     1      25.300  14.250  25.940  1.00  0.00            
ATOM     29  H14 ACD     1      25.160  12.690  26.690  1.00  0.00            
ATOM     30  O7  ACD     1      26.680  13.910  27.460  1.00  0.00            
ATOM     31  H15 ACD     1      27.170  13.190  27.870  1.00  0.00            
ATOM     32  O8  ACD     1      29.480  11.710  24.630  1.00  0.00            
ATOM     33  C10 ACD     1      30.830  11.280  24.870  1.00  0.00            
ATOM     34  H16 ACD     1      30.900  10.340  25.430  1.00  0.00            
ATOM     35  C11 ACD     1      31.490  11.070  23.480  1.00  0.00            
ATOM     36  H17 ACD     1      31.250  12.030  23.000  1.00  0.00            
ATOM     37  O9  ACD     1      30.870   9.980  22.760  1.00  0.00            
ATOM     38  H18 ACD     1      31.360   9.850  21.940  1.00  0.00            
ATOM     39  C12 ACD     1      33.020  10.990  23.570  1.00  0.00            
ATOM     40  H19 ACD     1      33.340  10.080  24.110  1.00  0.00            
ATOM     41  O10 ACD     1      33.660  10.900  22.310  1.00  0.00            
ATOM     42  H20 ACD     1      34.470  10.410  22.470  1.00  0.00            
ATOM     43  C13 ACD     1      33.510  12.120  24.450  1.00  0.00            
ATOM     44  H21 ACD     1      34.590  12.020  24.590  1.00  0.00            
ATOM     45  O11 ACD     1      32.910  12.120  25.700  1.00  0.00            
ATOM     46  C14 ACD     1      31.500  12.360  25.720  1.00  0.00            
ATOM     47  H22 ACD     1      31.260  13.390  25.420  1.00  0.00            
ATOM     48  C15 ACD     1      31.070  12.260  27.240  1.00  0.00            
ATOM     49  H23 ACD     1      31.400  13.120  27.840  1.00  0.00            
ATOM     50  H24 ACD     1      29.990  12.450  27.260  1.00  0.00            
ATOM     51  O12 ACD     1      31.520  11.100  27.930  1.00  0.00            
ATOM     52  H25 ACD     1      32.480  11.150  28.020  1.00  0.00            
ATOM     53  O13 ACD     1      33.320  13.470  23.950  1.00  0.00            
ATOM     54  C16 ACD     1      34.460  14.330  23.970  1.00  0.00            
ATOM     55  H26 ACD     1      35.270  13.900  24.570  1.00  0.00            
ATOM     56  C17 ACD     1      34.740  14.420  22.520  1.00  0.00            
ATOM     57  H27 ACD     1      33.890  14.910  22.020  1.00  0.00            
ATOM     58  O14 ACD     1      34.970  13.190  21.800  1.00  0.00            
ATOM     59  H28 ACD     1      34.360  12.520  22.110  1.00  0.00            
ATOM     60  C18 ACD     1      35.970  15.370  22.370  1.00  0.00            
ATOM     61  H29 ACD     1      36.700  14.760  22.920  1.00  0.00            
ATOM     62  O15 ACD     1      36.400  15.580  20.980  1.00  0.00            
ATOM     63  H30 ACD     1      35.560  15.640  20.530  1.00  0.00            
ATOM     64  C19 ACD     1      35.740  16.680  23.160  1.00  0.00            
ATOM     65  H31 ACD     1      36.710  17.190  23.230  1.00  0.00            
ATOM     66  O16 ACD     1      35.310  16.470  24.470  1.00  0.00            
ATOM     67  C20 ACD     1      34.140  15.660  24.550  1.00  0.00            
ATOM     68  H32 ACD     1      33.280  16.100  24.040  1.00  0.00            
ATOM     69  C21 ACD     1      33.760  15.530  26.040  1.00  0.00            
ATOM     70  H33 ACD     1      33.340  14.560  26.340  1.00  0.00            
ATOM     71  H34 ACD     1      34.730  15.480  26.540  1.00  0.00            
ATOM     72  O17 ACD     1      33.060  16.690  26.550  1.00  0.00            
ATOM     73  H35 ACD     1      32.570  16.350  27.300  1.00  0.00            
ATOM     74  O18 ACD     1      34.740  17.430  22.530  1.00  0.00            
ATOM     75  C22 ACD     1      34.720  18.840  22.850  1.00  0.00            
ATOM     76  H36 ACD     1      35.720  19.220  23.080  1.00  0.00            
ATOM     77  C23 ACD     1      34.240  19.460  21.520  1.00  0.00            
ATOM     78  H37 ACD     1      33.480  18.770  21.110  1.00  0.00            
ATOM     79  O19 ACD     1      35.260  19.580  20.500  1.00  0.00            
ATOM     80  H38 ACD     1      35.970  20.070  20.940  1.00  0.00            
ATOM     81  C24 ACD     1      33.550  20.830  21.610  1.00  0.00            
ATOM     82  H39 ACD     1      34.340  21.540  21.870  1.00  0.00            
ATOM     83  O20 ACD     1      32.880  21.200  20.370  1.00  0.00            
ATOM     84  H40 ACD     1      33.570  21.130  19.700  1.00  0.00            
ATOM     85  C25 ACD     1      32.380  20.720  22.680  1.00  0.00            
ATOM     86  H41 ACD     1      31.890  21.680  22.870  1.00  0.00            
ATOM     87  O21 ACD     1      33.070  20.430  23.890  1.00  0.00            
ATOM     88  C26 ACD     1      33.850  19.230  24.050  1.00  0.00            
ATOM     89  H42 ACD     1      33.170  18.380  24.190  1.00  0.00            
ATOM     90  C27 ACD     1      34.630  19.320  25.340  1.00  0.00            
ATOM     91  H43 ACD     1      35.400  18.550  25.260  1.00  0.00            
ATOM     92  H44 ACD     1      35.130  20.290  25.210  1.00  0.00            
ATOM     93  O22 ACD     1      33.750  19.350  26.490  1.00  0.00            
ATOM     94  H45 ACD     1      33.830  18.490  26.910  1.00  0.00            
ATOM     95  O23 ACD     1      31.450  19.680  22.400  1.00  0.00            
ATOM     96  C28 ACD     1      30.120  20.120  22.230  1.00  0.00            
ATOM     97  H46 ACD     1      30.150  21.200  22.080  1.00  0.00            
ATOM     98  C29 ACD     1      29.220  19.780  23.420  1.00  0.00            
ATOM     99  H47 ACD     1      29.420  18.720  23.630  1.00  0.00            
ATOM    100  O24 ACD     1      27.830  19.990  23.060  1.00  0.00            
ATOM    101  C30 ACD     1      29.490  20.530  24.720  1.00  0.00            
ATOM    102  H48 ACD     1      30.580  20.470  24.790  1.00  0.00            
ATOM    103  H49 ACD     1      29.260  21.600  24.640  1.00  0.00            
ATOM    104  O25 ACD     1      28.830  19.890  25.770  1.00  0.00            
ATOM    105  H50 ACD     1      28.010  20.380  25.900  1.00  0.00            
ATOM    106  C31 ACD     1      29.580  19.590  20.860  1.00  0.00            
ATOM    107  H51 ACD     1      29.750  18.510  20.950  1.00  0.00            
ATOM    108  O26 ACD     1      30.350  20.160  19.790  1.00  0.00            
ATOM    109  H52 ACD     1      31.280  20.190  20.040  1.00  0.00            
ATOM    110  C32 ACD     1      28.080  19.710  20.660  1.00  0.00            
ATOM    111  H53 ACD     1      27.820  20.780  20.620  1.00  0.00            
ATOM    112  O27 ACD     1      27.550  18.970  19.500  1.00  0.00            
ATOM    113  H54 ACD     1      28.320  18.830  18.940  1.00  0.00            
ATOM    114  C33 ACD     1      27.340  19.210  21.960  1.00  0.00            
ATOM    115  H55 ACD     1      26.280  19.480  21.860  1.00  0.00            
ATOM    116  O28 ACD     1      27.540  17.840  22.250  1.00  0.00            
ATOM    117  C34 ACD     1      26.370  17.070  22.470  1.00  0.00            
ATOM    118  H56 ACD     1      25.440  17.660  22.560  1.00  0.00            
ATOM    119  C35 ACD     1      26.260  16.050  21.300  1.00  0.00            
ATOM    120  H57 ACD     1      27.170  15.450  21.280  1.00  0.00            
ATOM    121  O29 ACD     1      26.080  16.740  19.970  1.00  0.00            
ATOM    122  H58 ACD     1      26.620  17.530  19.850  1.00  0.00            
ATOM    123  C36 ACD     1      25.130  15.070  21.560  1.00  0.00            
ATOM    124  H59 ACD     1      24.170  15.600  21.510  1.00  0.00            
ATOM    125  O30 ACD     1      24.920  14.150  20.440  1.00  0.00            
ATOM    126  H60 ACD     1      24.850  14.810  19.750  1.00  0.00            
ATOM    127  O1  GN2     2      26.940  10.120  17.550  1.00  0.00            
ATOM    128  C1  GN2     2      27.270   8.770  17.380  1.00  0.00            
ATOM    129  C2  GN2     2      28.540   8.670  16.580  1.00  0.00            
ATOM    130  O2  GN2     2      29.670   9.000  17.370  1.00  0.00            
ATOM    131  C3  GN2     2      30.890   8.890  16.800  1.00  0.00            
ATOM    132  C4  GN2     2      31.970   9.590  17.630  1.00  0.00            
ATOM    133  N1  GN2     2      31.530  10.900  18.330  1.00  0.00            
ATOM    134  C5  GN2     2      30.830  11.770  17.330  1.00  0.00            
ATOM    135  C6  GN2     2      30.350  13.100  17.990  1.00  0.00            
ATOM    136  N2  GN2     2      31.510  14.000  18.550  1.00  0.00            
ATOM    137  C7  GN2     2      31.080  15.350  19.150  1.00  0.00            
ATOM    138  C8  GN2     2      30.160  16.200  18.310  1.00  0.00            
ATOM    139  C9  GN2     2      28.820  15.860  18.160  1.00  0.00            
ATOM    140  C10 GN2     2      27.960  16.650  17.410  1.00  0.00            
ATOM    141  C11 GN2     2      28.460  17.800  16.810  1.00  0.00            
ATOM    142  C12 GN2     2      29.820  18.160  16.960  1.00  0.00            
ATOM    143  C13 GN2     2      30.660  17.300  17.630  1.00  0.00            
ATOM    144  C14 GN2     2      30.700  15.380  20.670  1.00  0.00            
ATOM    145  C15 GN2     2      31.350  16.380  21.370  1.00  0.00            
ATOM    146  C16 GN2     2      31.160  16.570  22.710  1.00  0.00            
ATOM    147  C17 GN2     2      30.300  15.720  23.470  1.00  0.00            
ATOM    148  Cl1 GN2     2      29.970  16.030  25.180  1.00  0.00            
ATOM    149  C18 GN2     2      29.560  14.780  22.750  1.00  0.00            
ATOM    150  C19 GN2     2      29.800  14.580  21.380  1.00  0.00            
ATOM    151  C20 GN2     2      32.280  13.060  19.500  1.00  0.00            
ATOM    152  C21 GN2     2      32.670  11.680  18.910  1.00  0.00            
ATOM    153  H1  GN2     2      26.090  10.310  17.980  1.00  0.00            
ATOM    154  H2  GN2     2      26.440   8.290  16.830  1.00  0.00            
ATOM    155  H3  GN2     2      27.400   8.350  18.390  1.00  0.00            
ATOM    156  H4  GN2     2      28.480   9.310  15.690  1.00  0.00            
ATOM    157  H5  GN2     2      28.590   7.660  16.170  1.00  0.00            
ATOM    158  H6  GN2     2      30.910   9.370  15.810  1.00  0.00            
ATOM    159  H7  GN2     2      31.120   7.810  16.780  1.00  0.00            
ATOM    160  H8  GN2     2      32.880   9.660  17.020  1.00  0.00            
ATOM    161  H9  GN2     2      32.160   8.850  18.400  1.00  0.00            
ATOM    162  H10 GN2     2      30.900  10.620  19.100  1.00  0.00            
ATOM    163  H11 GN2     2      29.950  11.270  16.910  1.00  0.00            
ATOM    164  H12 GN2     2      31.530  11.990  16.520  1.00  0.00            
ATOM    165  H13 GN2     2      29.770  12.910  18.890  1.00  0.00            
ATOM    166  H14 GN2     2      29.790  13.660  17.240  1.00  0.00            
ATOM    167  H15 GN2     2      32.210  14.170  17.810  1.00  0.00            
ATOM    168  H16 GN2     2      31.970  15.980  19.130  1.00  0.00            
ATOM    169  H17 GN2     2      28.470  14.990  18.720  1.00  0.00            
ATOM    170  H18 GN2     2      26.930  16.320  17.260  1.00  0.00            
ATOM    171  H19 GN2     2      27.860  18.410  16.130  1.00  0.00            
ATOM    172  H20 GN2     2      30.230  19.030  16.450  1.00  0.00            
ATOM    173  H21 GN2     2      31.720  17.510  17.720  1.00  0.00            
ATOM    174  H22 GN2     2      31.950  17.070  20.780  1.00  0.00            
ATOM    175  H23 GN2     2      31.720  17.290  23.290  1.00  0.00            
ATOM    176  H24 GN2     2      28.890  14.090  23.240  1.00  0.00            
ATOM    177  H25 GN2     2      29.200  13.940  20.740  1.00  0.00            
ATOM    178  H26 GN2     2      31.720  12.970  20.430  1.00  0.00            
ATOM    179  H27 GN2     2      33.210  13.590  19.690  1.00  0.00            
ATOM    180  H28 GN2     2      33.440  11.840  18.150  1.00  0.00            
ATOM    181  H29 GN2     2      33.120  11.160  19.750  1.00  0.00            
TER
ENDMDL
MODEL        1
ATOM      1  H1  ACD     1      22.600  17.750  26.890  1.00  0.00            
ATOM      2  O1  ACD     1      23.480  17.990  27.200  1.00  0.00            
ATOM      3  C1  ACD     1      24.020  18.850  26.120  1.00  0.00            
ATOM      4  H2  ACD     1      24.870  19.330  26.620  1.00  0.00            
ATOM      5  H3  ACD     1      23.380  19.720  25.930  1.00  0.00            
ATOM      6  C2  ACD     1      24.470  18.220  24.770  1.00  0.00            
ATOM      7  H4  ACD     1      25.230  17.440  24.900  1.00  0.00            
ATOM      8  O2  ACD     1      23.230  17.670  24.260  1.00  0.00            
ATOM      9  C3  ACD     1      23.400  17.000  23.050  1.00  0.00            
ATOM     10  H5  ACD     1      22.370  16.650  22.960  1.00  0.00            
ATOM     11  O3  ACD     1      24.360  15.920  23.230  1.00  0.00            
ATOM     12  C4  ACD     1      23.750  14.610  23.400  1.00  0.00            
ATOM     13  H6  ACD     1      22.650  14.670  23.400  1.00  0.00            
ATOM     14  C5  ACD     1      24.140  13.810  22.110  1.00  0.00            
ATOM     15  H7  ACD     1      25.190  14.080  21.920  1.00  0.00            
ATOM     16  O4  ACD     1      23.220  14.110  21.030  1.00  0.00            
ATOM     17  H8  ACD     1      23.560  13.780  20.190  1.00  0.00            
ATOM     18  C6  ACD     1      24.320  12.310  22.350  1.00  0.00            
ATOM     19  H9  ACD     1      23.330  11.880  22.570  1.00  0.00            
ATOM     20  O5  ACD     1      24.960  11.650  21.260  1.00  0.00            
ATOM     21  H10 ACD     1      24.360  11.720  20.510  1.00  0.00            
ATOM     22  C7  ACD     1      25.130  12.100  23.580  1.00  0.00            
ATOM     23  H11 ACD     1      25.260  11.040  23.860  1.00  0.00            
ATOM     24  O6  ACD     1      24.430  12.620  24.660  1.00  0.00            
ATOM     25  C8  ACD     1      24.370  14.050  24.710  1.00  0.00            
ATOM     26  H12 ACD     1      25.380  14.450  24.870  1.00  0.00            
ATOM     27  C9  ACD     1      23.530  14.500  25.890  1.00  0.00            
ATOM     28  H13 ACD     1      22.990  15.410  25.620  1.00  0.00            
ATOM     29  H14 ACD     1      22.930  13.640  26.210  1.00  0.00            
ATOM     30  O7  ACD     1      24.450  14.790  26.970  1.00  0.00            
ATOM     31  H15 ACD     1      23.960  15.250  27.660  1.00  0.00            
ATOM     32  O8  ACD     1      26.420  12.790  23.460  1.00  0.00            
ATOM     33  C10 ACD     1      27.600  11.930  23.510  1.00  0.00            
ATOM     34  H16 ACD     1      27.330  10.880  23.400  1.00  0.00            
ATOM     35  C11 ACD     1      28.470  12.310  22.340  1.00  0.00            
ATOM     36  H17 ACD     1      28.630  13.390  22.370  1.00  0.00            
ATOM     37  O9  ACD     1      27.770  11.900  21.120  1.00  0.00            
ATOM     38  H18 ACD     1      26.840  11.830  21.380  1.00  0.00            
ATOM     39  C12 ACD     1      29.800  11.550  22.430  1.00  0.00            
ATOM     40  H19 ACD     1      29.720  10.450  22.350  1.00  0.00            
ATOM     41  O10 ACD     1      30.730  11.960  21.340  1.00  0.00            
ATOM     42  H20 ACD     1      30.480  11.390  20.600  1.00  0.00            
ATOM     43  C13 ACD     1      30.500  11.750  23.800  1.00  0.00            
ATOM     44  H21 ACD     1      31.330  11.040  23.860  1.00  0.00            
ATOM     45  O11 ACD     1      29.520  11.340  24.780  1.00  0.00            
ATOM     46  C14 ACD     1      28.320  12.150  24.800  1.00  0.00            
ATOM     47  H22 ACD     1      28.550  13.210  24.960  1.00  0.00            
ATOM     48  C15 ACD     1      27.470  11.750  25.970  1.00  0.00            
ATOM     49  H23 ACD     1      28.090  11.790  26.880  1.00  0.00            
ATOM     50  H24 ACD     1      26.680  12.480  26.220  1.00  0.00            
ATOM     51  O12 ACD     1      26.900  10.400  25.760  1.00  0.00            
ATOM     52  H25 ACD     1      27.640   9.860  25.460  1.00  0.00            
ATOM     53  O13 ACD     1      30.880  13.120  24.070  1.00  0.00            
ATOM     54  C16 ACD     1      32.110  13.340  24.730  1.00  0.00            
ATOM     55  H26 ACD     1      32.560  12.380  25.020  1.00  0.00            
ATOM     56  C17 ACD     1      32.960  14.100  23.740  1.00  0.00            
ATOM     57  H27 ACD     1      32.320  14.950  23.490  1.00  0.00            
ATOM     58  O14 ACD     1      33.260  13.380  22.540  1.00  0.00            
ATOM     59  H28 ACD     1      32.490  12.860  22.300  1.00  0.00            
ATOM     60  C18 ACD     1      34.260  14.580  24.420  1.00  0.00            
ATOM     61  H29 ACD     1      34.910  13.800  24.850  1.00  0.00            
ATOM     62  O15 ACD     1      35.170  15.240  23.490  1.00  0.00            
ATOM     63  H30 ACD     1      34.740  16.020  23.140  1.00  0.00            
ATOM     64  C19 ACD     1      33.880  15.400  25.630  1.00  0.00            
ATOM     65  H31 ACD     1      34.860  15.600  26.090  1.00  0.00            
ATOM     66  O16 ACD     1      33.170  14.610  26.500  1.00  0.00            
ATOM     67  C20 ACD     1      31.820  14.220  26.050  1.00  0.00            
ATOM     68  H32 ACD     1      31.290  15.140  25.810  1.00  0.00            
ATOM     69  C21 ACD     1      31.120  13.420  27.110  1.00  0.00            
ATOM     70  H33 ACD     1      30.310  12.850  26.620  1.00  0.00            
ATOM     71  H34 ACD     1      31.720  12.590  27.500  1.00  0.00            
ATOM     72  O17 ACD     1      30.710  14.250  28.210  1.00  0.00            
ATOM     73  H35 ACD     1      30.050  13.750  28.700  1.00  0.00            
ATOM     74  O18 ACD     1      33.280  16.620  25.300  1.00  0.00            
ATOM     75  C22 ACD     1      33.390  17.810  26.150  1.00  0.00            
ATOM     76  H36 ACD     1      34.300  17.690  26.750  1.00  0.00            
ATOM     77  C23 ACD     1      33.450  19.030  25.260  1.00  0.00            
ATOM     78  H37 ACD     1      32.670  18.850  24.510  1.00  0.00            
ATOM     79  O19 ACD     1      34.740  19.120  24.590  1.00  0.00            
ATOM     80  H38 ACD     1      34.600  19.640  23.800  1.00  0.00            
ATOM     81  C24 ACD     1      32.870  20.290  25.970  1.00  0.00            
ATOM     82  H39 ACD     1      33.630  20.660  26.670  1.00  0.00            
ATOM     83  O20 ACD     1      32.550  21.180  24.860  1.00  0.00            
ATOM     84  H40 ACD     1      32.220  22.030  25.170  1.00  0.00            
ATOM     85  C25 ACD     1      31.570  19.930  26.620  1.00  0.00            
ATOM     86  H41 ACD     1      31.160  20.810  27.110  1.00  0.00            
ATOM     87  O21 ACD     1      31.850  19.010  27.700  1.00  0.00            
ATOM     88  C26 ACD     1      32.340  17.730  27.300  1.00  0.00            
ATOM     89  H42 ACD     1      31.490  17.090  27.030  1.00  0.00            
ATOM     90  C27 ACD     1      32.840  17.110  28.590  1.00  0.00            
ATOM     91  H43 ACD     1      33.310  16.160  28.310  1.00  0.00            
ATOM     92  H44 ACD     1      33.590  17.780  29.030  1.00  0.00            
ATOM     93  O22 ACD     1      31.870  16.850  29.530  1.00  0.00            
ATOM     94  H45 ACD     1      31.420  16.050  29.230  1.00  0.00            
ATOM     95  O23 ACD     1      30.510  19.470  25.680  1.00  0.00            
ATOM     96  C28 ACD     1      29.470  20.320  25.470  1.00  0.00            
ATOM     97  H46 ACD     1      29.770  21.300  25.860  1.00  0.00            
ATOM     98  C29 ACD     1      28.250  19.920  26.220  1.00  0.00            
ATOM     99  H47 ACD     1      27.980  18.880  26.000  1.00  0.00            
ATOM    100  O24 ACD     1      27.120  20.710  25.950  1.00  0.00            
ATOM    101  C30 ACD     1      28.560  19.990  27.690  1.00  0.00            
ATOM    102  H48 ACD     1      27.660  19.610  28.180  1.00  0.00            
ATOM    103  H49 ACD     1      29.400  19.330  27.960  1.00  0.00            
ATOM    104  O25 ACD     1      28.920  21.390  28.070  1.00  0.00            
ATOM    105  H50 ACD     1      28.900  21.410  29.040  1.00  0.00            
ATOM    106  C31 ACD     1      29.170  20.510  23.950  1.00  0.00            
ATOM    107  H51 ACD     1      28.960  19.530  23.490  1.00  0.00            
ATOM    108  O26 ACD     1      30.270  21.200  23.450  1.00  0.00            
ATOM    109  H52 ACD     1      31.120  20.890  23.800  1.00  0.00            
ATOM    110  C32 ACD     1      27.890  21.240  23.720  1.00  0.00            
ATOM    111  H53 ACD     1      28.030  22.310  23.890  1.00  0.00            
ATOM    112  O27 ACD     1      27.580  21.060  22.310  1.00  0.00            
ATOM    113  H54 ACD     1      28.080  21.760  21.880  1.00  0.00            
ATOM    114  C33 ACD     1      26.740  20.690  24.580  1.00  0.00            
ATOM    115  H55 ACD     1      25.850  21.310  24.500  1.00  0.00            
ATOM    116  O28 ACD     1      26.360  19.350  24.210  1.00  0.00            
ATOM    117  C34 ACD     1      25.050  19.140  23.690  1.00  0.00            
ATOM    118  H56 ACD     1      24.500  20.090  23.740  1.00  0.00            
ATOM    119  C35 ACD     1      25.180  18.560  22.330  1.00  0.00            
ATOM    120  H57 ACD     1      25.920  17.760  22.370  1.00  0.00            
ATOM    121  O29 ACD     1      25.550  19.500  21.360  1.00  0.00            
ATOM    122  H58 ACD     1      26.050  20.240  21.720  1.00  0.00            
ATOM    123  C36 ACD     1      23.830  17.930  21.970  1.00  0.00            
ATOM    124  H59 ACD     1      22.990  18.610  21.770  1.00  0.00            
ATOM    125  O30 ACD     1      24.050  17.120  20.810  1.00  0.00            
ATOM    126  H60 ACD     1      24.290  16.220  21.060  1.00  0.00            
ATOM    127  O1  GN2     2      26.820  11.350  16.770  1.00  0.00            
ATOM    128  C1  GN2     2      27.500  10.620  15.680  1.00  0.00            
ATOM    129  C2  GN2     2      28.570  11.420  14.960  1.00  0.00            
ATOM    130  O2  GN2     2      29.470  11.850  16.030  1.00  0.00            
ATOM    131  C3  GN2     2      30.740  12.310  15.500  1.00  0.00            
ATOM    132  C4  GN2     2      31.560  12.660  16.760  1.00  0.00            
ATOM    133  N1  GN2     2      31.040  13.520  17.870  1.00  0.00            
ATOM    134  C5  GN2     2      30.520  14.840  17.260  1.00  0.00            
ATOM    135  C6  GN2     2      30.130  15.900  18.220  1.00  0.00            
ATOM    136  N2  GN2     2      31.290  16.260  19.170  1.00  0.00            
ATOM    137  C7  GN2     2      31.080  17.370  20.130  1.00  0.00            
ATOM    138  C8  GN2     2      30.680  18.640  19.410  1.00  0.00            
ATOM    139  C9  GN2     2      29.580  19.430  19.860  1.00  0.00            
ATOM    140  C10 GN2     2      29.220  20.580  19.130  1.00  0.00            
ATOM    141  C11 GN2     2      29.940  20.920  17.970  1.00  0.00            
ATOM    142  C12 GN2     2      31.030  20.180  17.560  1.00  0.00            
ATOM    143  C13 GN2     2      31.380  19.060  18.240  1.00  0.00            
ATOM    144  C14 GN2     2      30.140  16.990  21.300  1.00  0.00            
ATOM    145  C15 GN2     2      30.680  17.120  22.570  1.00  0.00            
ATOM    146  C16 GN2     2      29.900  16.940  23.740  1.00  0.00            
ATOM    147  C17 GN2     2      28.560  16.560  23.570  1.00  0.00            
ATOM    148  Cl1 GN2     2      27.700  16.210  25.040  1.00  0.00            
ATOM    149  C18 GN2     2      28.070  16.240  22.310  1.00  0.00            
ATOM    150  C19 GN2     2      28.850  16.430  21.170  1.00  0.00            
ATOM    151  C20 GN2     2      31.700  14.880  19.910  1.00  0.00            
ATOM    152  C21 GN2     2      32.160  13.780  18.830  1.00  0.00            
ATOM    153  H1  GN2     2      26.050  11.680  16.270  1.00  0.00            
ATOM    154  H2  GN2     2      26.850  10.140  14.950  1.00  0.00            
ATOM    155  H3  GN2     2      28.090   9.830  16.170  1.00  0.00            
ATOM    156  H4  GN2     2      28.210  12.250  14.350  1.00  0.00            
ATOM    157  H5  GN2     2      29.100  10.760  14.260  1.00  0.00            
ATOM    158  H6  GN2     2      30.530  13.120  14.800  1.00  0.00            
ATOM    159  H7  GN2     2      31.170  11.430  15.010  1.00  0.00            
ATOM    160  H8  GN2     2      32.510  13.050  16.400  1.00  0.00            
ATOM    161  H9  GN2     2      31.740  11.730  17.290  1.00  0.00            
ATOM    162  H10 GN2     2      30.180  13.140  18.300  1.00  0.00            
ATOM    163  H11 GN2     2      29.710  14.640  16.550  1.00  0.00            
ATOM    164  H12 GN2     2      31.340  15.150  16.620  1.00  0.00            
ATOM    165  H13 GN2     2      29.340  15.410  18.780  1.00  0.00            
ATOM    166  H14 GN2     2      29.640  16.770  17.780  1.00  0.00            
ATOM    167  H15 GN2     2      32.070  16.520  18.540  1.00  0.00            
ATOM    168  H16 GN2     2      32.060  17.600  20.540  1.00  0.00            
ATOM    169  H17 GN2     2      28.980  19.130  20.710  1.00  0.00            
ATOM    170  H18 GN2     2      28.440  21.200  19.570  1.00  0.00            
ATOM    171  H19 GN2     2      29.520  21.690  17.330  1.00  0.00            
ATOM    172  H20 GN2     2      31.680  20.500  16.750  1.00  0.00            
ATOM    173  H21 GN2     2      32.210  18.500  17.830  1.00  0.00            
ATOM    174  H22 GN2     2      31.680  17.530  22.700  1.00  0.00            
ATOM    175  H23 GN2     2      30.240  17.230  24.730  1.00  0.00            
ATOM    176  H24 GN2     2      27.120  15.720  22.170  1.00  0.00            
ATOM    177  H25 GN2     2      28.370  16.300  20.200  1.00  0.00            
ATOM    178  H26 GN2     2      30.790  14.490  20.360  1.00  0.00            
ATOM    179  H27 GN2     2      32.480  15.040  20.650  1.00  0.00            
ATOM    180  H28 GN2     2      33.070  14.130  18.350  1.00  0.00            
ATOM    181  H29 GN2     2      32.310  12.840  19.360  1.00  0.00            
TER
ENDMDL
MODEL        1
ATOM      1  H1  ACD     1      22.860   8.160  16.280  1.00  0.00            
ATOM      2  O1  ACD     1      22.740   9.030  15.880  1.00  0.00            
ATOM      3  C1  ACD     1      23.860   9.170  15.070  1.00  0.00            
ATOM      4  H2  ACD     1      23.910   8.300  14.400  1.00  0.00            
ATOM      5  H3  ACD     1      24.820   9.250  15.600  1.00  0.00            
ATOM      6  C2  ACD     1      23.830  10.430  14.190  1.00  0.00            
ATOM      7  H4  ACD     1      24.830  10.680  13.810  1.00  0.00            
ATOM      8  O2  ACD     1      22.890  10.250  13.140  1.00  0.00            
ATOM      9  C3  ACD     1      22.770  11.340  12.220  1.00  0.00            
ATOM     10  H5  ACD     1      22.060  11.090  11.430  1.00  0.00            
ATOM     11  O3  ACD     1      24.000  11.720  11.670  1.00  0.00            
ATOM     12  C4  ACD     1      24.260  11.380  10.300  1.00  0.00            
ATOM     13  H6  ACD     1      23.430  10.890   9.780  1.00  0.00            
ATOM     14  C5  ACD     1      24.390  12.710   9.600  1.00  0.00            
ATOM     15  H7  ACD     1      25.010  13.380  10.210  1.00  0.00            
ATOM     16  O4  ACD     1      23.110  13.330   9.480  1.00  0.00            
ATOM     17  H8  ACD     1      22.440  12.760   9.100  1.00  0.00            
ATOM     18  C6  ACD     1      25.130  12.530   8.290  1.00  0.00            
ATOM     19  H9  ACD     1      24.500  12.000   7.550  1.00  0.00            
ATOM     20  O5  ACD     1      25.420  13.760   7.560  1.00  0.00            
ATOM     21  H10 ACD     1      25.740  14.330   8.260  1.00  0.00            
ATOM     22  C7  ACD     1      26.360  11.680   8.450  1.00  0.00            
ATOM     23  H11 ACD     1      26.860  11.410   7.510  1.00  0.00            
ATOM     24  O6  ACD     1      26.090  10.460   9.000  1.00  0.00            
ATOM     25  C8  ACD     1      25.470  10.390  10.280  1.00  0.00            
ATOM     26  H12 ACD     1      26.160  10.760  11.050  1.00  0.00            
ATOM     27  C9  ACD     1      25.130   8.980  10.570  1.00  0.00            
ATOM     28  H13 ACD     1      25.990   8.330  10.350  1.00  0.00            
ATOM     29  H14 ACD     1      24.830   8.830  11.620  1.00  0.00            
ATOM     30  O7  ACD     1      24.090   8.470   9.770  1.00  0.00            
ATOM     31  H15 ACD     1      24.110   7.530   9.580  1.00  0.00            
ATOM     32  O8  ACD     1      27.260  12.320   9.470  1.00  0.00            
ATOM     33  C10 ACD     1      28.140  13.310   9.080  1.00  0.00            
ATOM     34  H16 ACD     1      28.310  13.490   8.010  1.00  0.00            
ATOM     35  C11 ACD     1      27.780  14.640   9.860  1.00  0.00            
ATOM     36  H17 ACD     1      27.570  14.340  10.900  1.00  0.00            
ATOM     37  O9  ACD     1      26.540  15.230   9.280  1.00  0.00            
ATOM     38  H18 ACD     1      26.430  16.150   9.550  1.00  0.00            
ATOM     39  C12 ACD     1      29.080  15.580   9.700  1.00  0.00            
ATOM     40  H19 ACD     1      29.190  15.800   8.630  1.00  0.00            
ATOM     41  O10 ACD     1      28.900  16.720  10.460  1.00  0.00            
ATOM     42  H20 ACD     1      29.570  16.670  11.150  1.00  0.00            
ATOM     43  C13 ACD     1      30.240  14.910  10.360  1.00  0.00            
ATOM     44  H21 ACD     1      31.080  15.600  10.200  1.00  0.00            
ATOM     45  O11 ACD     1      30.540  13.720   9.730  1.00  0.00            
ATOM     46  C14 ACD     1      29.490  12.750   9.540  1.00  0.00            
ATOM     47  H22 ACD     1      29.230  12.320  10.520  1.00  0.00            
ATOM     48  C15 ACD     1      30.020  11.560   8.660  1.00  0.00            
ATOM     49  H23 ACD     1      30.750  11.040   9.290  1.00  0.00            
ATOM     50  H24 ACD     1      29.220  10.860   8.380  1.00  0.00            
ATOM     51  O12 ACD     1      30.760  12.010   7.470  1.00  0.00            
ATOM     52  H25 ACD     1      31.680  12.140   7.700  1.00  0.00            
ATOM     53  O13 ACD     1      30.080  14.770  11.770  1.00  0.00            
ATOM     54  C16 ACD     1      31.160  14.980  12.610  1.00  0.00            
ATOM     55  H26 ACD     1      32.140  15.040  12.110  1.00  0.00            
ATOM     56  C17 ACD     1      30.820  16.320  13.290  1.00  0.00            
ATOM     57  H27 ACD     1      29.810  16.260  13.710  1.00  0.00            
ATOM     58  O14 ACD     1      30.960  17.340  12.240  1.00  0.00            
ATOM     59  H28 ACD     1      31.410  18.100  12.630  1.00  0.00            
ATOM     60  C18 ACD     1      31.850  16.500  14.480  1.00  0.00            
ATOM     61  H29 ACD     1      32.860  16.560  14.050  1.00  0.00            
ATOM     62  O15 ACD     1      31.580  17.620  15.320  1.00  0.00            
ATOM     63  H30 ACD     1      32.110  18.350  15.000  1.00  0.00            
ATOM     64  C19 ACD     1      31.800  15.310  15.400  1.00  0.00            
ATOM     65  H31 ACD     1      32.560  15.450  16.180  1.00  0.00            
ATOM     66  O16 ACD     1      32.060  14.150  14.660  1.00  0.00            
ATOM     67  C20 ACD     1      31.200  13.840  13.620  1.00  0.00            
ATOM     68  H32 ACD     1      30.200  13.770  14.060  1.00  0.00            
ATOM     69  C21 ACD     1      31.580  12.460  13.010  1.00  0.00            
ATOM     70  H33 ACD     1      31.150  12.190  12.030  1.00  0.00            
ATOM     71  H34 ACD     1      32.660  12.510  12.840  1.00  0.00            
ATOM     72  O17 ACD     1      31.250  11.520  14.050  1.00  0.00            
ATOM     73  H35 ACD     1      31.750  10.720  13.860  1.00  0.00            
ATOM     74  O18 ACD     1      30.520  15.250  16.000  1.00  0.00            
ATOM     75  C22 ACD     1      30.370  15.400  17.380  1.00  0.00            
ATOM     76  H36 ACD     1      31.250  15.880  17.820  1.00  0.00            
ATOM     77  C23 ACD     1      29.120  16.320  17.520  1.00  0.00            
ATOM     78  H37 ACD     1      28.410  16.010  16.750  1.00  0.00            
ATOM     79  O19 ACD     1      29.500  17.700  17.300  1.00  0.00            
ATOM     80  H38 ACD     1      30.190  17.840  16.640  1.00  0.00            
ATOM     81  C24 ACD     1      28.370  16.190  18.830  1.00  0.00            
ATOM     82  H39 ACD     1      29.050  16.630  19.570  1.00  0.00            
ATOM     83  O20 ACD     1      27.100  16.810  18.780  1.00  0.00            
ATOM     84  H40 ACD     1      26.830  16.830  19.700  1.00  0.00            
ATOM     85  C25 ACD     1      28.130  14.690  19.140  1.00  0.00            
ATOM     86  H41 ACD     1      27.720  14.560  20.150  1.00  0.00            
ATOM     87  O21 ACD     1      29.440  14.070  19.170  1.00  0.00            
ATOM     88  C26 ACD     1      30.150  14.000  17.970  1.00  0.00            
ATOM     89  H42 ACD     1      29.530  13.490  17.220  1.00  0.00            
ATOM     90  C27 ACD     1      31.440  13.310  18.280  1.00  0.00            
ATOM     91  H43 ACD     1      31.140  12.310  18.610  1.00  0.00            
ATOM     92  H44 ACD     1      31.980  13.190  17.330  1.00  0.00            
ATOM     93  O22 ACD     1      32.270  14.090  19.140  1.00  0.00            
ATOM     94  H45 ACD     1      31.920  14.060  20.040  1.00  0.00            
ATOM     95  O23 ACD     1      27.360  14.040  18.140  1.00  0.00            
ATOM     96  C28 ACD     1      26.320  13.140  18.560  1.00  0.00            
ATOM     97  H46 ACD     1      26.410  12.830  19.610  1.00  0.00            
ATOM     98  C29 ACD     1      26.580  11.890  17.670  1.00  0.00            
ATOM     99  H47 ACD     1      26.700  12.280  16.650  1.00  0.00            
ATOM    100  O24 ACD     1      25.390  11.020  17.670  1.00  0.00            
ATOM    101  C30 ACD     1      27.770  11.060  18.190  1.00  0.00            
ATOM    102  H48 ACD     1      27.820  10.170  17.540  1.00  0.00            
ATOM    103  H49 ACD     1      28.670  11.670  18.080  1.00  0.00            
ATOM    104  O25 ACD     1      27.760  10.650  19.550  1.00  0.00            
ATOM    105  H50 ACD     1      27.060  10.010  19.740  1.00  0.00            
ATOM    106  C31 ACD     1      25.000  13.790  18.300  1.00  0.00            
ATOM    107  H51 ACD     1      25.030  14.320  17.340  1.00  0.00            
ATOM    108  O26 ACD     1      24.670  14.780  19.260  1.00  0.00            
ATOM    109  H52 ACD     1      25.250  14.600  20.010  1.00  0.00            
ATOM    110  C32 ACD     1      23.850  12.790  18.180  1.00  0.00            
ATOM    111  H53 ACD     1      23.670  12.550  19.230  1.00  0.00            
ATOM    112  O27 ACD     1      22.680  13.360  17.600  1.00  0.00            
ATOM    113  H54 ACD     1      22.010  12.670  17.670  1.00  0.00            
ATOM    114  C33 ACD     1      24.170  11.610  17.330  1.00  0.00            
ATOM    115  H55 ACD     1      23.390  10.860  17.450  1.00  0.00            
ATOM    116  O28 ACD     1      24.390  11.960  15.970  1.00  0.00            
ATOM    117  C34 ACD     1      23.330  11.590  15.040  1.00  0.00            
ATOM    118  H56 ACD     1      22.360  11.370  15.500  1.00  0.00            
ATOM    119  C35 ACD     1      23.120  12.810  14.200  1.00  0.00            
ATOM    120  H57 ACD     1      24.100  13.030  13.750  1.00  0.00            
ATOM    121  O29 ACD     1      22.730  13.920  15.060  1.00  0.00            
ATOM    122  H58 ACD     1      22.850  13.610  15.970  1.00  0.00            
ATOM    123  C36 ACD     1      22.260  12.510  12.980  1.00  0.00            
ATOM    124  H59 ACD     1      21.260  12.260  13.340  1.00  0.00            
ATOM    125  O30 ACD     1      22.140  13.740  12.170  1.00  0.00            
ATOM    126  H60 ACD     1      22.360  13.550  11.260  1.00  0.00            
ATOM    127  O1  GN2     2      29.000  11.640  15.450  1.00  0.00            
ATOM    128  C1  GN2     2      28.100  11.100  14.450  1.00  0.00            
ATOM    129  C2  GN2     2      27.670  12.180  13.400  1.00  0.00            
ATOM    130  O2  GN2     2      26.620  13.070  13.830  1.00  0.00            
ATOM    131  C3  GN2     2      27.100  14.220  14.480  1.00  0.00            
ATOM    132  C4  GN2     2      25.820  15.020  14.720  1.00  0.00            
ATOM    133  N1  GN2     2      25.330  15.950  13.590  1.00  0.00            
ATOM    134  C5  GN2     2      24.070  16.720  14.100  1.00  0.00            
ATOM    135  C6  GN2     2      23.330  17.540  13.000  1.00  0.00            
ATOM    136  N2  GN2     2      23.000  16.680  11.740  1.00  0.00            
ATOM    137  C7  GN2     2      22.410  17.610  10.620  1.00  0.00            
ATOM    138  C8  GN2     2      22.080  16.900   9.400  1.00  0.00            
ATOM    139  C9  GN2     2      22.880  17.290   8.370  1.00  0.00            
ATOM    140  C10 GN2     2      22.920  16.600   7.150  1.00  0.00            
ATOM    141  C11 GN2     2      22.080  15.450   7.050  1.00  0.00            
ATOM    142  C12 GN2     2      21.120  15.170   8.000  1.00  0.00            
ATOM    143  C13 GN2     2      21.180  15.790   9.270  1.00  0.00            
ATOM    144  C14 GN2     2      21.360  18.610  10.960  1.00  0.00            
ATOM    145  C15 GN2     2      21.600  19.990  10.700  1.00  0.00            
ATOM    146  C16 GN2     2      20.560  20.950  10.900  1.00  0.00            
ATOM    147  C17 GN2     2      19.380  20.490  11.490  1.00  0.00            
ATOM    148  Cl1 GN2     2      18.100  21.570  11.570  1.00  0.00            
ATOM    149  C18 GN2     2      19.170  19.150  11.820  1.00  0.00            
ATOM    150  C19 GN2     2      20.150  18.220  11.540  1.00  0.00            
ATOM    151  C20 GN2     2      24.220  16.030  11.300  1.00  0.00            
ATOM    152  C21 GN2     2      24.950  15.170  12.310  1.00  0.00            
ATOM    153  H1  GN2     2      29.830  11.700  14.950  1.00  0.00            
ATOM    154  H2  GN2     2      27.170  10.790  14.940  1.00  0.00            
ATOM    155  H3  GN2     2      28.530  10.210  13.980  1.00  0.00            
ATOM    156  H4  GN2     2      27.200  11.700  12.530  1.00  0.00            
ATOM    157  H5  GN2     2      28.530  12.780  13.090  1.00  0.00            
ATOM    158  H6  GN2     2      27.770  14.700  13.750  1.00  0.00            
ATOM    159  H7  GN2     2      27.510  13.950  15.460  1.00  0.00            
ATOM    160  H8  GN2     2      26.210  15.630  15.540  1.00  0.00            
ATOM    161  H9  GN2     2      24.940  14.430  14.960  1.00  0.00            
ATOM    162  H10 GN2     2      26.130  16.530  13.290  1.00  0.00            
ATOM    163  H11 GN2     2      24.330  17.390  14.920  1.00  0.00            
ATOM    164  H12 GN2     2      23.400  15.930  14.440  1.00  0.00            
ATOM    165  H13 GN2     2      23.960  18.320  12.570  1.00  0.00            
ATOM    166  H14 GN2     2      22.340  17.850  13.340  1.00  0.00            
ATOM    167  H15 GN2     2      22.210  16.060  11.980  1.00  0.00            
ATOM    168  H16 GN2     2      23.290  18.180  10.320  1.00  0.00            
ATOM    169  H17 GN2     2      23.620  18.080   8.450  1.00  0.00            
ATOM    170  H18 GN2     2      23.460  17.000   6.300  1.00  0.00            
ATOM    171  H19 GN2     2      22.140  14.890   6.120  1.00  0.00            
ATOM    172  H20 GN2     2      20.490  14.290   7.890  1.00  0.00            
ATOM    173  H21 GN2     2      20.540  15.460  10.080  1.00  0.00            
ATOM    174  H22 GN2     2      22.530  20.280  10.200  1.00  0.00            
ATOM    175  H23 GN2     2      20.550  21.960  10.500  1.00  0.00            
ATOM    176  H24 GN2     2      18.200  18.880  12.240  1.00  0.00            
ATOM    177  H25 GN2     2      19.940  17.170  11.760  1.00  0.00            
ATOM    178  H26 GN2     2      24.940  16.820  11.080  1.00  0.00            
ATOM    179  H27 GN2     2      23.970  15.570  10.340  1.00  0.00            
ATOM    180  H28 GN2     2      24.450  14.230  12.540  1.00  0.00            
ATOM    181  H29 GN2     2      25.890  14.830  11.870  1.00  0.00            
TER
ENDMDL
MODEL        1
ATOM      1  H1  ACD     1      22.920  20.630  27.720  1.00  0.00            
ATOM      2  O1  ACD     1      22.830  20.600  26.760  1.00  0.00            
ATOM      3  C1  ACD     1      23.660  19.450  26.540  1.00  0.00            
ATOM      4  H2  ACD     1      23.240  18.600  27.100  1.00  0.00            
ATOM      5  H3  ACD     1      24.650  19.580  26.990  1.00  0.00            
ATOM      6  C2  ACD     1      23.840  19.090  25.060  1.00  0.00            
ATOM      7  H4  ACD     1      24.550  18.260  24.960  1.00  0.00            
ATOM      8  O2  ACD     1      22.640  18.690  24.430  1.00  0.00            
ATOM      9  C3  ACD     1      22.650  18.380  23.070  1.00  0.00            
ATOM     10  H5  ACD     1      21.650  18.050  22.740  1.00  0.00            
ATOM     11  O3  ACD     1      23.520  17.340  22.770  1.00  0.00            
ATOM     12  C4  ACD     1      23.070  16.040  22.450  1.00  0.00            
ATOM     13  H6  ACD     1      22.020  16.090  22.100  1.00  0.00            
ATOM     14  C5  ACD     1      23.890  15.700  21.200  1.00  0.00            
ATOM     15  H7  ACD     1      24.930  16.020  21.410  1.00  0.00            
ATOM     16  O4  ACD     1      23.470  16.500  20.050  1.00  0.00            
ATOM     17  H8  ACD     1      22.630  16.180  19.710  1.00  0.00            
ATOM     18  C6  ACD     1      23.920  14.220  20.910  1.00  0.00            
ATOM     19  H9  ACD     1      22.890  13.980  20.610  1.00  0.00            
ATOM     20  O5  ACD     1      24.790  13.760  19.900  1.00  0.00            
ATOM     21  H10 ACD     1      24.300  13.750  19.070  1.00  0.00            
ATOM     22  C7  ACD     1      24.250  13.510  22.150  1.00  0.00            
ATOM     23  H11 ACD     1      24.140  12.420  22.070  1.00  0.00            
ATOM     24  O6  ACD     1      23.220  13.780  23.150  1.00  0.00            
ATOM     25  C8  ACD     1      23.270  15.130  23.630  1.00  0.00            
ATOM     26  H12 ACD     1      24.230  15.400  24.080  1.00  0.00            
ATOM     27  C9  ACD     1      22.230  15.400  24.740  1.00  0.00            
ATOM     28  H13 ACD     1      22.430  16.400  25.130  1.00  0.00            
ATOM     29  H14 ACD     1      21.210  15.390  24.320  1.00  0.00            
ATOM     30  O7  ACD     1      22.370  14.380  25.770  1.00  0.00            
ATOM     31  H15 ACD     1      22.330  13.530  25.320  1.00  0.00            
ATOM     32  O8  ACD     1      25.510  13.860  22.760  1.00  0.00            
ATOM     33  C10 ACD     1      26.480  12.850  22.670  1.00  0.00            
ATOM     34  H16 ACD     1      26.210  12.030  22.000  1.00  0.00            
ATOM     35  C11 ACD     1      27.720  13.530  22.050  1.00  0.00            
ATOM     36  H17 ACD     1      27.950  14.410  22.650  1.00  0.00            
ATOM     37  O9  ACD     1      27.600  13.720  20.610  1.00  0.00            
ATOM     38  H18 ACD     1      26.680  13.950  20.430  1.00  0.00            
ATOM     39  C12 ACD     1      28.950  12.630  22.390  1.00  0.00            
ATOM     40  H19 ACD     1      28.770  11.810  21.680  1.00  0.00            
ATOM     41  O10 ACD     1      30.160  13.390  22.080  1.00  0.00            
ATOM     42  H20 ACD     1      30.510  13.610  22.950  1.00  0.00            
ATOM     43  C13 ACD     1      28.990  12.260  23.870  1.00  0.00            
ATOM     44  H21 ACD     1      29.830  11.600  24.090  1.00  0.00            
ATOM     45  O11 ACD     1      27.840  11.550  24.250  1.00  0.00            
ATOM     46  C14 ACD     1      26.580  12.260  24.050  1.00  0.00            
ATOM     47  H22 ACD     1      26.600  13.150  24.680  1.00  0.00            
ATOM     48  C15 ACD     1      25.370  11.460  24.500  1.00  0.00            
ATOM     49  H23 ACD     1      25.700  11.040  25.450  1.00  0.00            
ATOM     50  H24 ACD     1      24.480  12.090  24.620  1.00  0.00            
ATOM     51  O12 ACD     1      25.170  10.390  23.620  1.00  0.00            
ATOM     52  H25 ACD     1      24.250  10.130  23.670  1.00  0.00            
ATOM     53  O13 ACD     1      29.160  13.450  24.600  1.00  0.00            
ATOM     54  C16 ACD     1      30.120  13.350  25.650  1.00  0.00            
ATOM     55  H26 ACD     1      30.570  12.360  25.770  1.00  0.00            
ATOM     56  C17 ACD     1      31.310  14.180  25.200  1.00  0.00            
ATOM     57  H27 ACD     1      30.890  15.140  24.880  1.00  0.00            
ATOM     58  O14 ACD     1      31.940  13.640  24.000  1.00  0.00            
ATOM     59  H28 ACD     1      32.460  14.370  23.660  1.00  0.00            
ATOM     60  C18 ACD     1      32.290  14.210  26.350  1.00  0.00            
ATOM     61  H29 ACD     1      32.530  13.180  26.620  1.00  0.00            
ATOM     62  O15 ACD     1      33.460  14.990  26.070  1.00  0.00            
ATOM     63  H30 ACD     1      33.170  15.910  26.060  1.00  0.00            
ATOM     64  C19 ACD     1      31.550  14.880  27.540  1.00  0.00            
ATOM     65  H31 ACD     1      32.230  15.030  28.380  1.00  0.00            
ATOM     66  O16 ACD     1      30.400  14.110  27.970  1.00  0.00            
ATOM     67  C20 ACD     1      29.440  13.900  26.930  1.00  0.00            
ATOM     68  H32 ACD     1      28.990  14.880  26.680  1.00  0.00            
ATOM     69  C21 ACD     1      28.240  13.120  27.440  1.00  0.00            
ATOM     70  H33 ACD     1      27.660  12.830  26.550  1.00  0.00            
ATOM     71  H34 ACD     1      28.740  12.220  27.810  1.00  0.00            
ATOM     72  O17 ACD     1      27.430  13.740  28.500  1.00  0.00            
ATOM     73  H35 ACD     1      26.830  14.390  28.120  1.00  0.00            
ATOM     74  O18 ACD     1      31.090  16.160  27.120  1.00  0.00            
ATOM     75  C22 ACD     1      31.210  17.150  28.120  1.00  0.00            
ATOM     76  H36 ACD     1      31.930  16.800  28.880  1.00  0.00            
ATOM     77  C23 ACD     1      31.820  18.330  27.490  1.00  0.00            
ATOM     78  H37 ACD     1      31.270  18.520  26.560  1.00  0.00            
ATOM     79  O19 ACD     1      33.290  18.100  27.270  1.00  0.00            
ATOM     80  H38 ACD     1      33.830  18.560  27.910  1.00  0.00            
ATOM     81  C24 ACD     1      31.520  19.700  28.190  1.00  0.00            
ATOM     82  H39 ACD     1      32.020  19.720  29.160  1.00  0.00            
ATOM     83  O20 ACD     1      31.920  20.800  27.360  1.00  0.00            
ATOM     84  H40 ACD     1      32.720  20.590  26.870  1.00  0.00            
ATOM     85  C25 ACD     1      30.040  19.720  28.440  1.00  0.00            
ATOM     86  H41 ACD     1      29.790  20.670  28.910  1.00  0.00            
ATOM     87  O21 ACD     1      29.760  18.680  29.370  1.00  0.00            
ATOM     88  C26 ACD     1      29.870  17.360  28.800  1.00  0.00            
ATOM     89  H42 ACD     1      29.040  17.200  28.100  1.00  0.00            
ATOM     90  C27 ACD     1      29.730  16.390  29.950  1.00  0.00            
ATOM     91  H43 ACD     1      30.340  15.500  29.760  1.00  0.00            
ATOM     92  H44 ACD     1      30.310  16.710  30.820  1.00  0.00            
ATOM     93  O22 ACD     1      28.370  16.050  30.190  1.00  0.00            
ATOM     94  H45 ACD     1      28.100  15.310  29.640  1.00  0.00            
ATOM     95  O23 ACD     1      29.230  19.660  27.250  1.00  0.00            
ATOM     96  C28 ACD     1      28.550  20.840  26.850  1.00  0.00            
ATOM     97  H46 ACD     1      28.990  21.730  27.320  1.00  0.00            
ATOM     98  C29 ACD     1      27.120  20.700  27.280  1.00  0.00            
ATOM     99  H47 ACD     1      26.670  19.750  26.980  1.00  0.00            
ATOM    100  O24 ACD     1      26.300  21.710  26.710  1.00  0.00            
ATOM    101  C30 ACD     1      27.020  20.780  28.800  1.00  0.00            
ATOM    102  H48 ACD     1      26.000  20.420  29.000  1.00  0.00            
ATOM    103  H49 ACD     1      27.690  20.060  29.290  1.00  0.00            
ATOM    104  O25 ACD     1      27.340  22.060  29.360  1.00  0.00            
ATOM    105  H50 ACD     1      26.830  22.770  28.970  1.00  0.00            
ATOM    106  C31 ACD     1      28.760  21.070  25.350  1.00  0.00            
ATOM    107  H51 ACD     1      28.560  20.060  24.980  1.00  0.00            
ATOM    108  O26 ACD     1      30.080  21.480  25.150  1.00  0.00            
ATOM    109  H52 ACD     1      30.670  20.930  25.680  1.00  0.00            
ATOM    110  C32 ACD     1      27.720  22.060  24.840  1.00  0.00            
ATOM    111  H53 ACD     1      27.930  23.020  25.340  1.00  0.00            
ATOM    112  O27 ACD     1      27.730  22.190  23.380  1.00  0.00            
ATOM    113  H54 ACD     1      28.600  22.570  23.250  1.00  0.00            
ATOM    114  C33 ACD     1      26.290  21.720  25.270  1.00  0.00            
ATOM    115  H55 ACD     1      25.570  22.510  25.070  1.00  0.00            
ATOM    116  O28 ACD     1      25.870  20.430  24.820  1.00  0.00            
ATOM    117  C34 ACD     1      24.470  20.250  24.350  1.00  0.00            
ATOM    118  H56 ACD     1      23.880  21.140  24.610  1.00  0.00            
ATOM    119  C35 ACD     1      24.620  20.000  22.810  1.00  0.00            
ATOM    120  H57 ACD     1      25.350  19.190  22.660  1.00  0.00            
ATOM    121  O29 ACD     1      25.060  21.250  22.170  1.00  0.00            
ATOM    122  H58 ACD     1      25.790  21.620  22.690  1.00  0.00            
ATOM    123  C36 ACD     1      23.230  19.590  22.260  1.00  0.00            
ATOM    124  H59 ACD     1      22.670  20.520  22.380  1.00  0.00            
ATOM    125  O30 ACD     1      23.420  19.280  20.810  1.00  0.00            
ATOM    126  H60 ACD     1      23.360  18.330  20.670  1.00  0.00            
ATOM    127  O1  GN2     2      26.990  10.910  16.990  1.00  0.00            
ATOM    128  C1  GN2     2      27.370  10.700  18.360  1.00  0.00            
ATOM    129  C2  GN2     2      28.910  10.430  18.550  1.00  0.00            
ATOM    130  O2  GN2     2      29.660  11.620  18.160  1.00  0.00            
ATOM    131  C3  GN2     2      31.020  11.670  18.660  1.00  0.00            
ATOM    132  C4  GN2     2      31.430  13.150  18.440  1.00  0.00            
ATOM    133  N1  GN2     2      30.690  14.090  19.330  1.00  0.00            
ATOM    134  C5  GN2     2      29.630  14.850  18.530  1.00  0.00            
ATOM    135  C6  GN2     2      29.080  16.160  19.150  1.00  0.00            
ATOM    136  N2  GN2     2      30.210  17.120  19.700  1.00  0.00            
ATOM    137  C7  GN2     2      29.570  18.290  20.610  1.00  0.00            
ATOM    138  C8  GN2     2      28.800  19.310  19.860  1.00  0.00            
ATOM    139  C9  GN2     2      28.350  20.390  20.670  1.00  0.00            
ATOM    140  C10 GN2     2      27.530  21.340  20.090  1.00  0.00            
ATOM    141  C11 GN2     2      27.280  21.370  18.700  1.00  0.00            
ATOM    142  C12 GN2     2      27.810  20.380  17.910  1.00  0.00            
ATOM    143  C13 GN2     2      28.630  19.360  18.450  1.00  0.00            
ATOM    144  C14 GN2     2      28.940  17.900  21.980  1.00  0.00            
ATOM    145  C15 GN2     2      29.650  17.800  23.210  1.00  0.00            
ATOM    146  C16 GN2     2      29.070  17.370  24.400  1.00  0.00            
ATOM    147  C17 GN2     2      27.730  17.060  24.440  1.00  0.00            
ATOM    148  Cl1 GN2     2      26.940  16.760  26.020  1.00  0.00            
ATOM    149  C18 GN2     2      26.960  17.280  23.290  1.00  0.00            
ATOM    150  C19 GN2     2      27.580  17.620  22.090  1.00  0.00            
ATOM    151  C20 GN2     2      31.180  16.340  20.580  1.00  0.00            
ATOM    152  C21 GN2     2      31.710  15.120  19.840  1.00  0.00            
ATOM    153  H1  GN2     2      27.610  10.400  16.440  1.00  0.00            
ATOM    154  H2  GN2     2      26.950   9.770  18.780  1.00  0.00            
ATOM    155  H3  GN2     2      27.140  11.530  19.030  1.00  0.00            
ATOM    156  H4  GN2     2      29.240   9.650  17.840  1.00  0.00            
ATOM    157  H5  GN2     2      29.060  10.160  19.600  1.00  0.00            
ATOM    158  H6  GN2     2      31.800  10.990  18.290  1.00  0.00            
ATOM    159  H7  GN2     2      31.030  11.560  19.750  1.00  0.00            
ATOM    160  H8  GN2     2      31.170  13.360  17.400  1.00  0.00            
ATOM    161  H9  GN2     2      32.510  13.230  18.560  1.00  0.00            
ATOM    162  H10 GN2     2      30.200  13.650  20.130  1.00  0.00            
ATOM    163  H11 GN2     2      28.780  14.210  18.310  1.00  0.00            
ATOM    164  H12 GN2     2      30.160  15.130  17.620  1.00  0.00            
ATOM    165  H13 GN2     2      28.380  15.820  19.910  1.00  0.00            
ATOM    166  H14 GN2     2      28.510  16.650  18.360  1.00  0.00            
ATOM    167  H15 GN2     2      30.740  17.480  18.900  1.00  0.00            
ATOM    168  H16 GN2     2      30.470  18.860  20.850  1.00  0.00            
ATOM    169  H17 GN2     2      28.570  20.440  21.730  1.00  0.00            
ATOM    170  H18 GN2     2      27.200  22.240  20.610  1.00  0.00            
ATOM    171  H19 GN2     2      26.680  22.190  18.300  1.00  0.00            
ATOM    172  H20 GN2     2      27.740  20.450  16.830  1.00  0.00            
ATOM    173  H21 GN2     2      29.090  18.680  17.740  1.00  0.00            
ATOM    174  H22 GN2     2      30.690  18.100  23.240  1.00  0.00            
ATOM    175  H23 GN2     2      29.740  17.420  25.260  1.00  0.00            
ATOM    176  H24 GN2     2      25.900  17.080  23.430  1.00  0.00            
ATOM    177  H25 GN2     2      26.870  17.760  21.280  1.00  0.00            
ATOM    178  H26 GN2     2      30.670  15.980  21.480  1.00  0.00            
ATOM    179  H27 GN2     2      31.990  17.040  20.750  1.00  0.00            
ATOM    180  H28 GN2     2      32.230  15.520  18.970  1.00  0.00            
ATOM    181  H29 GN2     2      32.460  14.580  20.410  1.00  0.00            
TER
ENDMDL
MODEL        1
ATOM      1  H1  ACD     1      31.290  30.640  14.500  1.00  0.00            
ATOM      2  O1  ACD     1      31.920  30.000  14.160  1.00  0.00            
ATOM      3  C1  ACD     1      31.030  29.100  13.380  1.00  0.00            
ATOM      4  H2  ACD     1      31.590  28.310  12.870  1.00  0.00            
ATOM      5  H3  ACD     1      30.600  29.680  12.560  1.00  0.00            
ATOM      6  C2  ACD     1      29.880  28.450  14.090  1.00  0.00            
ATOM      7  H4  ACD     1      30.250  27.550  14.590  1.00  0.00            
ATOM      8  O2  ACD     1      29.220  29.450  14.890  1.00  0.00            
ATOM      9  C3  ACD     1      28.190  28.910  15.730  1.00  0.00            
ATOM     10  H5  ACD     1      27.830  29.740  16.340  1.00  0.00            
ATOM     11  O3  ACD     1      28.850  27.950  16.490  1.00  0.00            
ATOM     12  C4  ACD     1      29.600  28.190  17.710  1.00  0.00            
ATOM     13  H6  ACD     1      29.220  29.140  18.120  1.00  0.00            
ATOM     14  C5  ACD     1      29.140  27.050  18.600  1.00  0.00            
ATOM     15  H7  ACD     1      28.890  26.130  18.050  1.00  0.00            
ATOM     16  O4  ACD     1      27.890  27.420  19.330  1.00  0.00            
ATOM     17  H8  ACD     1      27.510  28.220  18.950  1.00  0.00            
ATOM     18  C6  ACD     1      30.230  26.690  19.630  1.00  0.00            
ATOM     19  H9  ACD     1      30.300  27.530  20.340  1.00  0.00            
ATOM     20  O5  ACD     1      29.930  25.430  20.250  1.00  0.00            
ATOM     21  H10 ACD     1      29.140  25.720  20.710  1.00  0.00            
ATOM     22  C7  ACD     1      31.610  26.530  18.960  1.00  0.00            
ATOM     23  H11 ACD     1      32.370  26.330  19.720  1.00  0.00            
ATOM     24  O6  ACD     1      31.870  27.850  18.370  1.00  0.00            
ATOM     25  C8  ACD     1      31.060  28.340  17.420  1.00  0.00            
ATOM     26  H12 ACD     1      31.380  27.940  16.440  1.00  0.00            
ATOM     27  C9  ACD     1      31.520  29.800  17.420  1.00  0.00            
ATOM     28  H13 ACD     1      30.770  30.370  16.860  1.00  0.00            
ATOM     29  H14 ACD     1      31.480  30.240  18.430  1.00  0.00            
ATOM     30  O7  ACD     1      32.840  30.020  16.930  1.00  0.00            
ATOM     31  H15 ACD     1      32.970  29.770  16.020  1.00  0.00            
ATOM     32  O8  ACD     1      31.730  25.510  17.940  1.00  0.00            
ATOM     33  C10 ACD     1      32.500  24.380  18.350  1.00  0.00            
ATOM     34  H16 ACD     1      32.730  24.350  19.420  1.00  0.00            
ATOM     35  C11 ACD     1      31.650  23.130  18.270  1.00  0.00            
ATOM     36  H17 ACD     1      31.100  23.140  17.320  1.00  0.00            
ATOM     37  O9  ACD     1      30.670  23.090  19.300  1.00  0.00            
ATOM     38  H18 ACD     1      30.430  23.930  19.680  1.00  0.00            
ATOM     39  C12 ACD     1      32.470  21.780  18.390  1.00  0.00            
ATOM     40  H19 ACD     1      32.710  21.760  19.460  1.00  0.00            
ATOM     41  O10 ACD     1      31.780  20.620  17.970  1.00  0.00            
ATOM     42  H20 ACD     1      32.110  20.550  17.070  1.00  0.00            
ATOM     43  C13 ACD     1      33.770  21.870  17.590  1.00  0.00            
ATOM     44  H21 ACD     1      34.480  21.080  17.860  1.00  0.00            
ATOM     45  O11 ACD     1      34.520  23.110  17.720  1.00  0.00            
ATOM     46  C14 ACD     1      33.750  24.300  17.440  1.00  0.00            
ATOM     47  H22 ACD     1      33.420  24.350  16.400  1.00  0.00            
ATOM     48  C15 ACD     1      34.770  25.460  17.650  1.00  0.00            
ATOM     49  H23 ACD     1      35.680  25.260  17.060  1.00  0.00            
ATOM     50  H24 ACD     1      34.230  26.300  17.200  1.00  0.00            
ATOM     51  O12 ACD     1      35.150  25.800  18.920  1.00  0.00            
ATOM     52  H25 ACD     1      35.780  26.520  19.010  1.00  0.00            
ATOM     53  O13 ACD     1      33.420  21.610  16.260  1.00  0.00            
ATOM     54  C16 ACD     1      34.130  20.610  15.420  1.00  0.00            
ATOM     55  H26 ACD     1      34.520  19.710  15.920  1.00  0.00            
ATOM     56  C17 ACD     1      33.050  19.950  14.480  1.00  0.00            
ATOM     57  H27 ACD     1      32.470  20.730  13.960  1.00  0.00            
ATOM     58  O14 ACD     1      32.140  19.090  15.170  1.00  0.00            
ATOM     59  H28 ACD     1      31.620  18.490  14.630  1.00  0.00            
ATOM     60  C18 ACD     1      33.730  19.170  13.320  1.00  0.00            
ATOM     61  H29 ACD     1      34.400  18.410  13.750  1.00  0.00            
ATOM     62  O15 ACD     1      32.750  18.530  12.510  1.00  0.00            
ATOM     63  H30 ACD     1      32.150  19.230  12.220  1.00  0.00            
ATOM     64  C19 ACD     1      34.570  20.110  12.550  1.00  0.00            
ATOM     65  H31 ACD     1      35.000  19.610  11.680  1.00  0.00            
ATOM     66  O16 ACD     1      35.680  20.480  13.360  1.00  0.00            
ATOM     67  C20 ACD     1      35.250  21.240  14.480  1.00  0.00            
ATOM     68  H32 ACD     1      34.850  22.160  14.020  1.00  0.00            
ATOM     69  C21 ACD     1      36.490  21.660  15.270  1.00  0.00            
ATOM     70  H33 ACD     1      37.330  21.830  14.590  1.00  0.00            
ATOM     71  H34 ACD     1      36.290  22.650  15.700  1.00  0.00            
ATOM     72  O17 ACD     1      36.850  20.720  16.250  1.00  0.00            
ATOM     73  H35 ACD     1      37.600  21.140  16.680  1.00  0.00            
ATOM     74  O18 ACD     1      33.820  21.250  12.010  1.00  0.00            
ATOM     75  C22 ACD     1      34.260  21.750  10.740  1.00  0.00            
ATOM     76  H36 ACD     1      35.150  21.250  10.340  1.00  0.00            
ATOM     77  C23 ACD     1      33.120  21.330   9.750  1.00  0.00            
ATOM     78  H37 ACD     1      32.210  21.470  10.350  1.00  0.00            
ATOM     79  O19 ACD     1      33.150  19.960   9.430  1.00  0.00            
ATOM     80  H38 ACD     1      32.330  19.740   8.970  1.00  0.00            
ATOM     81  C24 ACD     1      33.090  22.320   8.570  1.00  0.00            
ATOM     82  H39 ACD     1      33.750  22.030   7.730  1.00  0.00            
ATOM     83  O20 ACD     1      31.790  22.190   7.960  1.00  0.00            
ATOM     84  H40 ACD     1      31.190  22.490   8.650  1.00  0.00            
ATOM     85  C25 ACD     1      33.140  23.780   9.040  1.00  0.00            
ATOM     86  H41 ACD     1      33.050  24.450   8.170  1.00  0.00            
ATOM     87  O21 ACD     1      34.410  23.880   9.690  1.00  0.00            
ATOM     88  C26 ACD     1      34.530  23.270  11.000  1.00  0.00            
ATOM     89  H42 ACD     1      33.700  23.680  11.600  1.00  0.00            
ATOM     90  C27 ACD     1      35.870  23.570  11.540  1.00  0.00            
ATOM     91  H43 ACD     1      35.960  24.660  11.540  1.00  0.00            
ATOM     92  H44 ACD     1      36.020  23.230  12.570  1.00  0.00            
ATOM     93  O22 ACD     1      36.780  22.990  10.700  1.00  0.00            
ATOM     94  H45 ACD     1      36.650  23.600   9.960  1.00  0.00            
ATOM     95  O23 ACD     1      32.080  24.150   9.990  1.00  0.00            
ATOM     96  C28 ACD     1      31.030  25.080   9.640  1.00  0.00            
ATOM     97  H46 ACD     1      30.970  25.070   8.540  1.00  0.00            
ATOM     98  C29 ACD     1      31.340  26.450  10.260  1.00  0.00            
ATOM     99  H47 ACD     1      31.500  26.300  11.330  1.00  0.00            
ATOM    100  O24 ACD     1      30.170  27.240  10.120  1.00  0.00            
ATOM    101  C30 ACD     1      32.570  27.230   9.930  1.00  0.00            
ATOM    102  H48 ACD     1      32.710  28.140  10.540  1.00  0.00            
ATOM    103  H49 ACD     1      33.400  26.540  10.120  1.00  0.00            
ATOM    104  O25 ACD     1      32.620  27.490   8.560  1.00  0.00            
ATOM    105  H50 ACD     1      31.790  27.830   8.230  1.00  0.00            
ATOM    106  C31 ACD     1      29.800  24.530  10.250  1.00  0.00            
ATOM    107  H51 ACD     1      30.060  24.220  11.270  1.00  0.00            
ATOM    108  O26 ACD     1      29.410  23.250   9.620  1.00  0.00            
ATOM    109  H52 ACD     1      28.890  22.720  10.230  1.00  0.00            
ATOM    110  C32 ACD     1      28.640  25.530  10.350  1.00  0.00            
ATOM    111  H53 ACD     1      28.370  25.650   9.300  1.00  0.00            
ATOM    112  O27 ACD     1      27.450  25.130  11.130  1.00  0.00            
ATOM    113  H54 ACD     1      26.930  24.450  10.700  1.00  0.00            
ATOM    114  C33 ACD     1      29.060  26.870  10.880  1.00  0.00            
ATOM    115  H55 ACD     1      28.240  27.580  10.720  1.00  0.00            
ATOM    116  O28 ACD     1      29.400  26.850  12.310  1.00  0.00            
ATOM    117  C34 ACD     1      28.830  27.910  13.100  1.00  0.00            
ATOM    118  H56 ACD     1      28.480  28.800  12.570  1.00  0.00            
ATOM    119  C35 ACD     1      27.660  27.280  13.880  1.00  0.00            
ATOM    120  H57 ACD     1      28.180  26.460  14.390  1.00  0.00            
ATOM    121  O29 ACD     1      26.690  26.860  12.960  1.00  0.00            
ATOM    122  H58 ACD     1      27.100  26.290  12.290  1.00  0.00            
ATOM    123  C36 ACD     1      27.090  28.340  14.920  1.00  0.00            
ATOM    124  H59 ACD     1      26.670  29.200  14.380  1.00  0.00            
ATOM    125  O30 ACD     1      26.100  27.800  15.800  1.00  0.00            
ATOM    126  H60 ACD     1      25.260  28.140  15.480  1.00  0.00            
ATOM    127  O1  GN2     2      34.020  18.590  19.050  1.00  0.00            
ATOM    128  C1  GN2     2      33.680  18.260  20.380  1.00  0.00            
ATOM    129  C2  GN2     2      32.300  17.490  20.580  1.00  0.00            
ATOM    130  O2  GN2     2      31.260  18.380  20.290  1.00  0.00            
ATOM    131  C3  GN2     2      30.000  17.690  20.380  1.00  0.00            
ATOM    132  C4  GN2     2      29.010  18.810  20.140  1.00  0.00            
ATOM    133  N1  GN2     2      29.120  19.600  18.820  1.00  0.00            
ATOM    134  C5  GN2     2      28.390  20.890  18.940  1.00  0.00            
ATOM    135  C6  GN2     2      28.150  21.620  17.590  1.00  0.00            
ATOM    136  N2  GN2     2      27.700  20.780  16.400  1.00  0.00            
ATOM    137  C7  GN2     2      27.590  21.610  15.070  1.00  0.00            
ATOM    138  C8  GN2     2      26.240  22.220  14.780  1.00  0.00            
ATOM    139  C9  GN2     2      25.990  22.890  13.580  1.00  0.00            
ATOM    140  C10 GN2     2      24.780  23.640  13.450  1.00  0.00            
ATOM    141  C11 GN2     2      23.730  23.470  14.400  1.00  0.00            
ATOM    142  C12 GN2     2      23.930  22.740  15.600  1.00  0.00            
ATOM    143  C13 GN2     2      25.230  22.210  15.760  1.00  0.00            
ATOM    144  C14 GN2     2      28.770  22.470  14.820  1.00  0.00            
ATOM    145  C15 GN2     2      29.850  21.970  14.040  1.00  0.00            
ATOM    146  C16 GN2     2      30.940  22.770  13.740  1.00  0.00            
ATOM    147  C17 GN2     2      31.020  24.070  14.290  1.00  0.00            
ATOM    148  Cl1 GN2     2      32.320  25.150  13.630  1.00  0.00            
ATOM    149  C18 GN2     2      30.090  24.490  15.190  1.00  0.00            
ATOM    150  C19 GN2     2      28.910  23.760  15.340  1.00  0.00            
ATOM    151  C20 GN2     2      28.600  19.590  16.270  1.00  0.00            
ATOM    152  C21 GN2     2      28.580  18.750  17.630  1.00  0.00            
ATOM    153  H1  GN2     2      33.200  18.940  18.650  1.00  0.00            
ATOM    154  H2  GN2     2      33.660  19.190  20.960  1.00  0.00            
ATOM    155  H3  GN2     2      34.440  17.670  20.910  1.00  0.00            
ATOM    156  H4  GN2     2      32.250  17.200  21.630  1.00  0.00            
ATOM    157  H5  GN2     2      32.320  16.610  19.930  1.00  0.00            
ATOM    158  H6  GN2     2      29.900  17.190  21.350  1.00  0.00            
ATOM    159  H7  GN2     2      30.000  16.920  19.600  1.00  0.00            
ATOM    160  H8  GN2     2      29.250  19.560  20.890  1.00  0.00            
ATOM    161  H9  GN2     2      27.970  18.590  20.400  1.00  0.00            
ATOM    162  H10 GN2     2      30.130  19.750  18.710  1.00  0.00            
ATOM    163  H11 GN2     2      28.860  21.530  19.690  1.00  0.00            
ATOM    164  H12 GN2     2      27.380  20.710  19.320  1.00  0.00            
ATOM    165  H13 GN2     2      29.160  21.970  17.400  1.00  0.00            
ATOM    166  H14 GN2     2      27.490  22.460  17.810  1.00  0.00            
ATOM    167  H15 GN2     2      26.790  20.380  16.680  1.00  0.00            
ATOM    168  H16 GN2     2      27.740  20.950  14.210  1.00  0.00            
ATOM    169  H17 GN2     2      26.730  23.040  12.800  1.00  0.00            
ATOM    170  H18 GN2     2      24.650  24.350  12.640  1.00  0.00            
ATOM    171  H19 GN2     2      22.790  24.000  14.310  1.00  0.00            
ATOM    172  H20 GN2     2      23.180  22.670  16.390  1.00  0.00            
ATOM    173  H21 GN2     2      25.420  21.810  16.750  1.00  0.00            
ATOM    174  H22 GN2     2      29.750  20.980  13.590  1.00  0.00            
ATOM    175  H23 GN2     2      31.670  22.500  12.980  1.00  0.00            
ATOM    176  H24 GN2     2      30.180  25.510  15.560  1.00  0.00            
ATOM    177  H25 GN2     2      28.080  24.090  15.950  1.00  0.00            
ATOM    178  H26 GN2     2      29.560  20.070  16.060  1.00  0.00            
ATOM    179  H27 GN2     2      28.280  18.930  15.470  1.00  0.00            
ATOM    180  H28 GN2     2      27.570  18.360  17.810  1.00  0.00            
ATOM    181  H29 GN2     2      29.270  17.900  17.590  1.00  0.00            
TER
ENDMDL
MODEL        1
ATOM      1  H1  ACD     1      32.730  23.830  15.290  1.00  0.00            
ATOM      2  O1  ACD     1      33.580  24.220  15.540  1.00  0.00            
ATOM      3  C1  ACD     1      33.320  25.350  16.400  1.00  0.00            
ATOM      4  H2  ACD     1      34.280  25.770  16.720  1.00  0.00            
ATOM      5  H3  ACD     1      32.890  24.850  17.280  1.00  0.00            
ATOM      6  C2  ACD     1      32.550  26.500  15.720  1.00  0.00            
ATOM      7  H4  ACD     1      33.160  26.920  14.910  1.00  0.00            
ATOM      8  O2  ACD     1      31.320  25.980  15.140  1.00  0.00            
ATOM      9  C3  ACD     1      30.390  26.980  14.720  1.00  0.00            
ATOM     10  H5  ACD     1      29.500  26.440  14.390  1.00  0.00            
ATOM     11  O3  ACD     1      31.030  27.790  13.690  1.00  0.00            
ATOM     12  C4  ACD     1      30.420  27.730  12.400  1.00  0.00            
ATOM     13  H6  ACD     1      29.500  27.150  12.290  1.00  0.00            
ATOM     14  C5  ACD     1      29.910  29.160  12.170  1.00  0.00            
ATOM     15  H7  ACD     1      30.590  29.860  12.680  1.00  0.00            
ATOM     16  O4  ACD     1      28.620  29.300  12.700  1.00  0.00            
ATOM     17  H8  ACD     1      28.820  28.850  13.520  1.00  0.00            
ATOM     18  C6  ACD     1      29.890  29.440  10.660  1.00  0.00            
ATOM     19  H9  ACD     1      29.140  28.880  10.100  1.00  0.00            
ATOM     20  O5  ACD     1      29.810  30.890  10.350  1.00  0.00            
ATOM     21  H10 ACD     1      28.980  31.220  10.700  1.00  0.00            
ATOM     22  C7  ACD     1      31.190  28.970  10.010  1.00  0.00            
ATOM     23  H11 ACD     1      31.140  29.180   8.940  1.00  0.00            
ATOM     24  O6  ACD     1      31.320  27.590  10.090  1.00  0.00            
ATOM     25  C8  ACD     1      31.460  27.110  11.440  1.00  0.00            
ATOM     26  H12 ACD     1      32.410  27.520  11.820  1.00  0.00            
ATOM     27  C9  ACD     1      31.470  25.550  11.380  1.00  0.00            
ATOM     28  H13 ACD     1      31.640  25.180  12.400  1.00  0.00            
ATOM     29  H14 ACD     1      30.520  25.170  10.990  1.00  0.00            
ATOM     30  O7  ACD     1      32.590  25.050  10.600  1.00  0.00            
ATOM     31  H15 ACD     1      32.480  25.530   9.780  1.00  0.00            
ATOM     32  O8  ACD     1      32.340  29.640  10.520  1.00  0.00            
ATOM     33  C10 ACD     1      33.280  30.030   9.510  1.00  0.00            
ATOM     34  H16 ACD     1      33.020  29.750   8.490  1.00  0.00            
ATOM     35  C11 ACD     1      33.300  31.510   9.750  1.00  0.00            
ATOM     36  H17 ACD     1      33.650  31.650  10.780  1.00  0.00            
ATOM     37  O9  ACD     1      32.020  32.210   9.520  1.00  0.00            
ATOM     38  H18 ACD     1      31.340  31.680   9.940  1.00  0.00            
ATOM     39  C12 ACD     1      34.400  32.180   8.880  1.00  0.00            
ATOM     40  H19 ACD     1      34.030  32.190   7.850  1.00  0.00            
ATOM     41  O10 ACD     1      34.460  33.520   9.300  1.00  0.00            
ATOM     42  H20 ACD     1      33.650  33.900   8.960  1.00  0.00            
ATOM     43  C13 ACD     1      35.750  31.530   9.090  1.00  0.00            
ATOM     44  H21 ACD     1      36.490  31.980   8.410  1.00  0.00            
ATOM     45  O11 ACD     1      35.620  30.150   8.910  1.00  0.00            
ATOM     46  C14 ACD     1      34.700  29.440   9.730  1.00  0.00            
ATOM     47  H22 ACD     1      34.990  29.580  10.780  1.00  0.00            
ATOM     48  C15 ACD     1      34.790  27.960   9.360  1.00  0.00            
ATOM     49  H23 ACD     1      35.770  27.580   9.690  1.00  0.00            
ATOM     50  H24 ACD     1      34.150  27.480  10.110  1.00  0.00            
ATOM     51  O12 ACD     1      34.360  27.650   8.010  1.00  0.00            
ATOM     52  H25 ACD     1      34.930  28.150   7.420  1.00  0.00            
ATOM     53  O13 ACD     1      36.160  31.740  10.470  1.00  0.00            
ATOM     54  C16 ACD     1      37.480  32.300  10.640  1.00  0.00            
ATOM     55  H26 ACD     1      38.040  32.630   9.750  1.00  0.00            
ATOM     56  C17 ACD     1      37.240  33.640  11.360  1.00  0.00            
ATOM     57  H27 ACD     1      36.570  33.380  12.180  1.00  0.00            
ATOM     58  O14 ACD     1      36.740  34.630  10.440  1.00  0.00            
ATOM     59  H28 ACD     1      35.890  34.280  10.190  1.00  0.00            
ATOM     60  C18 ACD     1      38.560  34.170  12.020  1.00  0.00            
ATOM     61  H29 ACD     1      39.210  34.420  11.170  1.00  0.00            
ATOM     62  O15 ACD     1      38.220  35.350  12.730  1.00  0.00            
ATOM     63  H30 ACD     1      38.210  36.020  12.030  1.00  0.00            
ATOM     64  C19 ACD     1      39.230  33.180  12.910  1.00  0.00            
ATOM     65  H31 ACD     1      40.220  33.620  13.110  1.00  0.00            
ATOM     66  O16 ACD     1      39.500  31.990  12.020  1.00  0.00            
ATOM     67  C20 ACD     1      38.350  31.300  11.410  1.00  0.00            
ATOM     68  H32 ACD     1      37.790  30.890  12.260  1.00  0.00            
ATOM     69  C21 ACD     1      38.740  30.190  10.480  1.00  0.00            
ATOM     70  H33 ACD     1      39.640  29.670  10.850  1.00  0.00            
ATOM     71  H34 ACD     1      37.950  29.460  10.280  1.00  0.00            
ATOM     72  O17 ACD     1      39.310  30.680   9.270  1.00  0.00            
ATOM     73  H35 ACD     1      39.570  29.900   8.770  1.00  0.00            
ATOM     74  O18 ACD     1      38.460  32.820  14.070  1.00  0.00            
ATOM     75  C22 ACD     1      39.170  32.630  15.290  1.00  0.00            
ATOM     76  H36 ACD     1      40.130  33.150  15.200  1.00  0.00            
ATOM     77  C23 ACD     1      38.340  33.250  16.390  1.00  0.00            
ATOM     78  H37 ACD     1      37.330  32.920  16.110  1.00  0.00            
ATOM     79  O19 ACD     1      38.300  34.670  16.240  1.00  0.00            
ATOM     80  H38 ACD     1      39.090  34.990  15.790  1.00  0.00            
ATOM     81  C24 ACD     1      38.610  32.720  17.790  1.00  0.00            
ATOM     82  H39 ACD     1      39.640  33.030  18.020  1.00  0.00            
ATOM     83  O20 ACD     1      37.700  33.200  18.710  1.00  0.00            
ATOM     84  H40 ACD     1      37.710  34.160  18.690  1.00  0.00            
ATOM     85  C25 ACD     1      38.610  31.190  17.680  1.00  0.00            
ATOM     86  H41 ACD     1      38.950  30.630  18.550  1.00  0.00            
ATOM     87  O21 ACD     1      39.690  30.880  16.900  1.00  0.00            
ATOM     88  C26 ACD     1      39.460  31.110  15.510  1.00  0.00            
ATOM     89  H42 ACD     1      38.600  30.520  15.160  1.00  0.00            
ATOM     90  C27 ACD     1      40.660  30.520  14.660  1.00  0.00            
ATOM     91  H43 ACD     1      40.630  29.440  14.850  1.00  0.00            
ATOM     92  H44 ACD     1      40.470  30.730  13.600  1.00  0.00            
ATOM     93  O22 ACD     1      41.870  31.070  15.060  1.00  0.00            
ATOM     94  H45 ACD     1      41.960  30.780  15.970  1.00  0.00            
ATOM     95  O23 ACD     1      37.410  30.600  17.200  1.00  0.00            
ATOM     96  C28 ACD     1      36.710  29.600  18.010  1.00  0.00            
ATOM     97  H46 ACD     1      37.360  29.290  18.830  1.00  0.00            
ATOM     98  C29 ACD     1      36.290  28.470  17.110  1.00  0.00            
ATOM     99  H47 ACD     1      35.730  28.960  16.300  1.00  0.00            
ATOM    100  O24 ACD     1      35.520  27.630  17.870  1.00  0.00            
ATOM    101  C30 ACD     1      37.500  27.720  16.650  1.00  0.00            
ATOM    102  H48 ACD     1      37.300  26.840  16.030  1.00  0.00            
ATOM    103  H49 ACD     1      37.980  28.380  15.920  1.00  0.00            
ATOM    104  O25 ACD     1      38.280  27.250  17.690  1.00  0.00            
ATOM    105  H50 ACD     1      37.620  26.810  18.230  1.00  0.00            
ATOM    106  C31 ACD     1      35.420  30.400  18.440  1.00  0.00            
ATOM    107  H51 ACD     1      34.930  30.670  17.490  1.00  0.00            
ATOM    108  O26 ACD     1      35.690  31.490  19.250  1.00  0.00            
ATOM    109  H52 ACD     1      36.390  31.970  18.790  1.00  0.00            
ATOM    110  C32 ACD     1      34.430  29.420  19.080  1.00  0.00            
ATOM    111  H53 ACD     1      34.710  29.210  20.120  1.00  0.00            
ATOM    112  O27 ACD     1      33.140  30.060  19.110  1.00  0.00            
ATOM    113  H54 ACD     1      32.620  29.780  19.870  1.00  0.00            
ATOM    114  C33 ACD     1      34.320  28.140  18.300  1.00  0.00            
ATOM    115  H55 ACD     1      33.770  27.460  18.960  1.00  0.00            
ATOM    116  O28 ACD     1      33.510  28.360  17.140  1.00  0.00            
ATOM    117  C34 ACD     1      32.330  27.490  16.870  1.00  0.00            
ATOM    118  H56 ACD     1      31.990  26.970  17.780  1.00  0.00            
ATOM    119  C35 ACD     1      31.120  28.470  16.500  1.00  0.00            
ATOM    120  H57 ACD     1      31.580  29.160  15.780  1.00  0.00            
ATOM    121  O29 ACD     1      30.670  29.370  17.570  1.00  0.00            
ATOM    122  H58 ACD     1      31.460  29.820  17.900  1.00  0.00            
ATOM    123  C36 ACD     1      29.940  27.800  15.890  1.00  0.00            
ATOM    124  H59 ACD     1      29.510  27.150  16.660  1.00  0.00            
ATOM    125  O30 ACD     1      29.110  28.850  15.410  1.00  0.00            
ATOM    126  H60 ACD     1      28.950  29.470  16.130  1.00  0.00            
ATOM    127  O1  GN2     2      32.760  35.440   8.220  1.00  0.00            
ATOM    128  C1  GN2     2      33.590  36.560   8.450  1.00  0.00            
ATOM    129  C2  GN2     2      32.840  37.890   8.320  1.00  0.00            
ATOM    130  O2  GN2     2      31.970  38.090   9.410  1.00  0.00            
ATOM    131  C3  GN2     2      30.650  37.510   9.180  1.00  0.00            
ATOM    132  C4  GN2     2      30.190  37.130  10.680  1.00  0.00            
ATOM    133  N1  GN2     2      31.240  36.500  11.510  1.00  0.00            
ATOM    134  C5  GN2     2      31.300  35.020  11.300  1.00  0.00            
ATOM    135  C6  GN2     2      32.350  34.230  12.180  1.00  0.00            
ATOM    136  N2  GN2     2      32.070  34.390  13.690  1.00  0.00            
ATOM    137  C7  GN2     2      33.240  33.770  14.500  1.00  0.00            
ATOM    138  C8  GN2     2      33.090  33.780  16.000  1.00  0.00            
ATOM    139  C9  GN2     2      33.840  34.720  16.760  1.00  0.00            
ATOM    140  C10 GN2     2      33.760  34.640  18.170  1.00  0.00            
ATOM    141  C11 GN2     2      32.810  33.880  18.800  1.00  0.00            
ATOM    142  C12 GN2     2      32.000  33.030  18.060  1.00  0.00            
ATOM    143  C13 GN2     2      32.190  32.930  16.690  1.00  0.00            
ATOM    144  C14 GN2     2      33.690  32.390  14.190  1.00  0.00            
ATOM    145  C15 GN2     2      35.050  32.000  14.380  1.00  0.00            
ATOM    146  C16 GN2     2      35.560  30.740  14.050  1.00  0.00            
ATOM    147  C17 GN2     2      34.640  29.850  13.540  1.00  0.00            
ATOM    148  Cl1 GN2     2      35.080  28.200  13.220  1.00  0.00            
ATOM    149  C18 GN2     2      33.320  30.240  13.230  1.00  0.00            
ATOM    150  C19 GN2     2      32.810  31.480  13.550  1.00  0.00            
ATOM    151  C20 GN2     2      31.950  35.790  13.920  1.00  0.00            
ATOM    152  C21 GN2     2      30.950  36.600  13.010  1.00  0.00            
ATOM    153  H1  GN2     2      32.210  35.610   7.440  1.00  0.00            
ATOM    154  H2  GN2     2      34.440  36.610   7.760  1.00  0.00            
ATOM    155  H3  GN2     2      34.070  36.430   9.430  1.00  0.00            
ATOM    156  H4  GN2     2      32.370  38.010   7.330  1.00  0.00            
ATOM    157  H5  GN2     2      33.580  38.700   8.330  1.00  0.00            
ATOM    158  H6  GN2     2      30.750  36.570   8.620  1.00  0.00            
ATOM    159  H7  GN2     2      29.950  38.220   8.710  1.00  0.00            
ATOM    160  H8  GN2     2      29.250  36.590  10.670  1.00  0.00            
ATOM    161  H9  GN2     2      29.980  38.080  11.160  1.00  0.00            
ATOM    162  H10 GN2     2      32.180  36.870  11.320  1.00  0.00            
ATOM    163  H11 GN2     2      31.620  34.980  10.260  1.00  0.00            
ATOM    164  H12 GN2     2      30.320  34.560  11.410  1.00  0.00            
ATOM    165  H13 GN2     2      33.340  34.590  11.900  1.00  0.00            
ATOM    166  H14 GN2     2      32.290  33.180  11.890  1.00  0.00            
ATOM    167  H15 GN2     2      31.170  33.940  13.950  1.00  0.00            
ATOM    168  H16 GN2     2      34.000  34.550  14.460  1.00  0.00            
ATOM    169  H17 GN2     2      34.630  35.320  16.320  1.00  0.00            
ATOM    170  H18 GN2     2      34.510  35.210  18.720  1.00  0.00            
ATOM    171  H19 GN2     2      32.740  33.850  19.880  1.00  0.00            
ATOM    172  H20 GN2     2      31.300  32.320  18.490  1.00  0.00            
ATOM    173  H21 GN2     2      31.580  32.250  16.090  1.00  0.00            
ATOM    174  H22 GN2     2      35.730  32.750  14.790  1.00  0.00            
ATOM    175  H23 GN2     2      36.540  30.360  14.350  1.00  0.00            
ATOM    176  H24 GN2     2      32.650  29.470  12.860  1.00  0.00            
ATOM    177  H25 GN2     2      31.740  31.660  13.450  1.00  0.00            
ATOM    178  H26 GN2     2      32.930  36.240  13.790  1.00  0.00            
ATOM    179  H27 GN2     2      31.510  35.840  14.920  1.00  0.00            
ATOM    180  H28 GN2     2      29.900  36.290  13.110  1.00  0.00            
ATOM    181  H29 GN2     2      30.950  37.640  13.320  1.00  0.00            
TER
ENDMDL
MODEL        1
ATOM      1  H1  ACD     1      33.590  27.010  14.620  1.00  0.00            
ATOM      2  O1  ACD     1      34.490  27.210  14.900  1.00  0.00            
ATOM      3  C1  ACD     1      34.340  28.260  15.900  1.00  0.00            
ATOM      4  H2  ACD     1      35.300  28.640  16.250  1.00  0.00            
ATOM      5  H3  ACD     1      33.780  27.810  16.730  1.00  0.00            
ATOM      6  C2  ACD     1      33.450  29.450  15.470  1.00  0.00            
ATOM      7  H4  ACD     1      34.150  29.990  14.820  1.00  0.00            
ATOM      8  O2  ACD     1      32.250  29.110  14.740  1.00  0.00            
ATOM      9  C3  ACD     1      31.500  30.230  14.320  1.00  0.00            
ATOM     10  H5  ACD     1      30.700  29.870  13.670  1.00  0.00            
ATOM     11  O3  ACD     1      32.400  31.050  13.530  1.00  0.00            
ATOM     12  C4  ACD     1      32.320  31.030  12.120  1.00  0.00            
ATOM     13  H6  ACD     1      31.470  30.430  11.770  1.00  0.00            
ATOM     14  C5  ACD     1      31.930  32.530  11.860  1.00  0.00            
ATOM     15  H7  ACD     1      32.690  33.230  12.220  1.00  0.00            
ATOM     16  O4  ACD     1      30.640  32.850  12.460  1.00  0.00            
ATOM     17  H8  ACD     1      30.530  32.530  13.360  1.00  0.00            
ATOM     18  C6  ACD     1      31.890  32.650  10.270  1.00  0.00            
ATOM     19  H9  ACD     1      31.150  31.900   9.960  1.00  0.00            
ATOM     20  O5  ACD     1      31.650  33.980   9.730  1.00  0.00            
ATOM     21  H10 ACD     1      30.730  34.150   9.960  1.00  0.00            
ATOM     22  C7  ACD     1      33.250  32.170   9.700  1.00  0.00            
ATOM     23  H11 ACD     1      33.160  32.210   8.600  1.00  0.00            
ATOM     24  O6  ACD     1      33.530  30.820  10.090  1.00  0.00            
ATOM     25  C8  ACD     1      33.650  30.680  11.470  1.00  0.00            
ATOM     26  H12 ACD     1      34.380  31.450  11.740  1.00  0.00            
ATOM     27  C9  ACD     1      34.220  29.300  11.630  1.00  0.00            
ATOM     28  H13 ACD     1      34.140  29.020  12.690  1.00  0.00            
ATOM     29  H14 ACD     1      33.580  28.590  11.090  1.00  0.00            
ATOM     30  O7  ACD     1      35.530  29.110  11.120  1.00  0.00            
ATOM     31  H15 ACD     1      35.430  28.840  10.200  1.00  0.00            
ATOM     32  O8  ACD     1      34.330  33.040  10.100  1.00  0.00            
ATOM     33  C10 ACD     1      35.090  33.580   9.030  1.00  0.00            
ATOM     34  H16 ACD     1      34.680  33.280   8.060  1.00  0.00            
ATOM     35  C11 ACD     1      34.980  35.110   9.100  1.00  0.00            
ATOM     36  H17 ACD     1      35.220  35.370  10.140  1.00  0.00            
ATOM     37  O9  ACD     1      33.610  35.470   8.660  1.00  0.00            
ATOM     38  H18 ACD     1      33.000  34.870   9.100  1.00  0.00            
ATOM     39  C12 ACD     1      35.990  35.780   8.200  1.00  0.00            
ATOM     40  H19 ACD     1      35.760  35.610   7.150  1.00  0.00            
ATOM     41  O10 ACD     1      36.020  37.160   8.500  1.00  0.00            
ATOM     42  H20 ACD     1      35.180  37.560   8.270  1.00  0.00            
ATOM     43  C13 ACD     1      37.400  35.190   8.430  1.00  0.00            
ATOM     44  H21 ACD     1      38.130  35.480   7.670  1.00  0.00            
ATOM     45  O11 ACD     1      37.320  33.790   8.140  1.00  0.00            
ATOM     46  C14 ACD     1      36.570  33.040   9.080  1.00  0.00            
ATOM     47  H22 ACD     1      36.870  33.260  10.110  1.00  0.00            
ATOM     48  C15 ACD     1      36.900  31.590   8.820  1.00  0.00            
ATOM     49  H23 ACD     1      37.980  31.580   8.630  1.00  0.00            
ATOM     50  H24 ACD     1      36.590  31.010   9.700  1.00  0.00            
ATOM     51  O12 ACD     1      36.280  31.140   7.590  1.00  0.00            
ATOM     52  H25 ACD     1      36.640  30.280   7.400  1.00  0.00            
ATOM     53  O13 ACD     1      37.940  35.490   9.730  1.00  0.00            
ATOM     54  C16 ACD     1      39.360  35.650   9.850  1.00  0.00            
ATOM     55  H26 ACD     1      39.820  36.090   8.950  1.00  0.00            
ATOM     56  C17 ACD     1      39.610  36.820  10.880  1.00  0.00            
ATOM     57  H27 ACD     1      38.910  36.710  11.720  1.00  0.00            
ATOM     58  O14 ACD     1      39.410  38.050  10.190  1.00  0.00            
ATOM     59  H28 ACD     1      39.130  37.910   9.290  1.00  0.00            
ATOM     60  C18 ACD     1      41.010  36.700  11.480  1.00  0.00            
ATOM     61  H29 ACD     1      41.820  36.880  10.770  1.00  0.00            
ATOM     62  O15 ACD     1      41.190  37.550  12.610  1.00  0.00            
ATOM     63  H30 ACD     1      41.060  38.450  12.290  1.00  0.00            
ATOM     64  C19 ACD     1      41.210  35.300  12.030  1.00  0.00            
ATOM     65  H31 ACD     1      42.200  35.310  12.510  1.00  0.00            
ATOM     66  O16 ACD     1      41.170  34.260  11.050  1.00  0.00            
ATOM     67  C20 ACD     1      40.040  34.250  10.150  1.00  0.00            
ATOM     68  H32 ACD     1      39.250  33.530  10.400  1.00  0.00            
ATOM     69  C21 ACD     1      40.580  33.690   8.840  1.00  0.00            
ATOM     70  H33 ACD     1      40.960  32.670   8.950  1.00  0.00            
ATOM     71  H34 ACD     1      39.820  33.790   8.050  1.00  0.00            
ATOM     72  O17 ACD     1      41.680  34.440   8.410  1.00  0.00            
ATOM     73  H35 ACD     1      42.240  34.430   9.190  1.00  0.00            
ATOM     74  O18 ACD     1      40.250  35.050  13.050  1.00  0.00            
ATOM     75  C22 ACD     1      40.570  34.820  14.370  1.00  0.00            
ATOM     76  H36 ACD     1      41.620  35.080  14.520  1.00  0.00            
ATOM     77  C23 ACD     1      39.580  35.590  15.260  1.00  0.00            
ATOM     78  H37 ACD     1      38.620  35.410  14.770  1.00  0.00            
ATOM     79  O19 ACD     1      40.060  36.980  15.040  1.00  0.00            
ATOM     80  H38 ACD     1      40.130  37.150  14.090  1.00  0.00            
ATOM     81  C24 ACD     1      39.480  35.280  16.780  1.00  0.00            
ATOM     82  H39 ACD     1      40.460  35.520  17.210  1.00  0.00            
ATOM     83  O20 ACD     1      38.390  36.040  17.390  1.00  0.00            
ATOM     84  H40 ACD     1      38.320  36.940  17.070  1.00  0.00            
ATOM     85  C25 ACD     1      39.390  33.840  16.980  1.00  0.00            
ATOM     86  H41 ACD     1      39.650  33.670  18.030  1.00  0.00            
ATOM     87  O21 ACD     1      40.390  33.090  16.150  1.00  0.00            
ATOM     88  C26 ACD     1      40.340  33.340  14.670  1.00  0.00            
ATOM     89  H42 ACD     1      39.270  33.160  14.490  1.00  0.00            
ATOM     90  C27 ACD     1      41.280  32.360  14.030  1.00  0.00            
ATOM     91  H43 ACD     1      40.820  31.360  14.000  1.00  0.00            
ATOM     92  H44 ACD     1      41.440  32.710  13.000  1.00  0.00            
ATOM     93  O22 ACD     1      42.520  32.280  14.750  1.00  0.00            
ATOM     94  H45 ACD     1      43.200  31.760  14.310  1.00  0.00            
ATOM     95  O23 ACD     1      38.170  33.370  16.620  1.00  0.00            
ATOM     96  C28 ACD     1      37.510  32.480  17.500  1.00  0.00            
ATOM     97  H46 ACD     1      38.050  32.300  18.430  1.00  0.00            
ATOM     98  C29 ACD     1      37.220  31.170  16.800  1.00  0.00            
ATOM     99  H47 ACD     1      36.790  31.370  15.810  1.00  0.00            
ATOM    100  O24 ACD     1      36.370  30.370  17.670  1.00  0.00            
ATOM    101  C30 ACD     1      38.510  30.280  16.630  1.00  0.00            
ATOM    102  H48 ACD     1      38.030  29.350  16.300  1.00  0.00            
ATOM    103  H49 ACD     1      39.170  30.680  15.850  1.00  0.00            
ATOM    104  O25 ACD     1      39.260  30.110  17.840  1.00  0.00            
ATOM    105  H50 ACD     1      38.780  30.050  18.670  1.00  0.00            
ATOM    106  C31 ACD     1      36.190  33.110  17.970  1.00  0.00            
ATOM    107  H51 ACD     1      35.540  33.170  17.090  1.00  0.00            
ATOM    108  O26 ACD     1      36.380  34.360  18.670  1.00  0.00            
ATOM    109  H52 ACD     1      37.090  34.730  18.130  1.00  0.00            
ATOM    110  C32 ACD     1      35.370  32.180  18.770  1.00  0.00            
ATOM    111  H53 ACD     1      35.890  31.850  19.680  1.00  0.00            
ATOM    112  O27 ACD     1      34.060  32.760  19.140  1.00  0.00            
ATOM    113  H54 ACD     1      34.280  33.260  19.930  1.00  0.00            
ATOM    114  C33 ACD     1      35.130  30.910  17.930  1.00  0.00            
ATOM    115  H55 ACD     1      34.530  30.210  18.530  1.00  0.00            
ATOM    116  O28 ACD     1      34.440  31.080  16.740  1.00  0.00            
ATOM    117  C34 ACD     1      33.170  30.400  16.620  1.00  0.00            
ATOM    118  H56 ACD     1      32.890  29.710  17.430  1.00  0.00            
ATOM    119  C35 ACD     1      32.140  31.520  16.350  1.00  0.00            
ATOM    120  H57 ACD     1      32.630  32.290  15.750  1.00  0.00            
ATOM    121  O29 ACD     1      31.760  32.180  17.580  1.00  0.00            
ATOM    122  H58 ACD     1      32.530  32.590  17.990  1.00  0.00            
ATOM    123  C36 ACD     1      30.890  30.940  15.530  1.00  0.00            
ATOM    124  H59 ACD     1      30.330  30.200  16.110  1.00  0.00            
ATOM    125  O30 ACD     1      30.020  32.020  15.220  1.00  0.00            
ATOM    126  H60 ACD     1      29.690  32.440  16.010  1.00  0.00            
ATOM    127  O1  GN2     2      33.770  39.040   7.800  1.00  0.00            
ATOM    128  C1  GN2     2      32.600  39.190   6.980  1.00  0.00            
ATOM    129  C2  GN2     2      31.390  38.360   7.540  1.00  0.00            
ATOM    130  O2  GN2     2      31.210  38.830   8.890  1.00  0.00            
ATOM    131  C3  GN2     2      30.000  38.380   9.470  1.00  0.00            
ATOM    132  C4  GN2     2      30.120  38.770  10.980  1.00  0.00            
ATOM    133  N1  GN2     2      31.420  38.340  11.640  1.00  0.00            
ATOM    134  C5  GN2     2      31.820  36.850  11.390  1.00  0.00            
ATOM    135  C6  GN2     2      33.110  36.420  12.200  1.00  0.00            
ATOM    136  N2  GN2     2      32.910  36.530  13.670  1.00  0.00            
ATOM    137  C7  GN2     2      34.180  36.330  14.500  1.00  0.00            
ATOM    138  C8  GN2     2      33.970  36.280  16.040  1.00  0.00            
ATOM    139  C9  GN2     2      34.860  36.870  16.940  1.00  0.00            
ATOM    140  C10 GN2     2      34.640  36.840  18.330  1.00  0.00            
ATOM    141  C11 GN2     2      33.540  36.080  18.830  1.00  0.00            
ATOM    142  C12 GN2     2      32.660  35.470  17.990  1.00  0.00            
ATOM    143  C13 GN2     2      32.810  35.620  16.560  1.00  0.00            
ATOM    144  C14 GN2     2      35.120  35.220  14.070  1.00  0.00            
ATOM    145  C15 GN2     2      36.210  35.500  13.300  1.00  0.00            
ATOM    146  C16 GN2     2      37.020  34.460  12.750  1.00  0.00            
ATOM    147  C17 GN2     2      36.720  33.120  13.090  1.00  0.00            
ATOM    148  Cl1 GN2     2      37.870  31.900  12.480  1.00  0.00            
ATOM    149  C18 GN2     2      35.570  32.790  13.810  1.00  0.00            
ATOM    150  C19 GN2     2      34.830  33.840  14.350  1.00  0.00            
ATOM    151  C20 GN2     2      32.440  37.970  13.980  1.00  0.00            
ATOM    152  C21 GN2     2      31.310  38.540  13.120  1.00  0.00            
ATOM    153  H1  GN2     2      33.440  39.060   8.720  1.00  0.00            
ATOM    154  H2  GN2     2      32.650  38.920   5.920  1.00  0.00            
ATOM    155  H3  GN2     2      32.240  40.220   7.050  1.00  0.00            
ATOM    156  H4  GN2     2      31.690  37.310   7.590  1.00  0.00            
ATOM    157  H5  GN2     2      30.500  38.450   6.920  1.00  0.00            
ATOM    158  H6  GN2     2      29.790  37.310   9.360  1.00  0.00            
ATOM    159  H7  GN2     2      29.160  38.930   9.020  1.00  0.00            
ATOM    160  H8  GN2     2      29.260  38.460  11.560  1.00  0.00            
ATOM    161  H9  GN2     2      30.180  39.860  11.100  1.00  0.00            
ATOM    162  H10 GN2     2      32.240  38.860  11.290  1.00  0.00            
ATOM    163  H11 GN2     2      32.050  36.750  10.330  1.00  0.00            
ATOM    164  H12 GN2     2      30.950  36.250  11.620  1.00  0.00            
ATOM    165  H13 GN2     2      34.030  36.900  11.870  1.00  0.00            
ATOM    166  H14 GN2     2      33.140  35.350  11.980  1.00  0.00            
ATOM    167  H15 GN2     2      32.220  35.840  14.000  1.00  0.00            
ATOM    168  H16 GN2     2      34.800  37.210  14.320  1.00  0.00            
ATOM    169  H17 GN2     2      35.740  37.340  16.500  1.00  0.00            
ATOM    170  H18 GN2     2      35.370  37.320  18.970  1.00  0.00            
ATOM    171  H19 GN2     2      33.330  36.000  19.900  1.00  0.00            
ATOM    172  H20 GN2     2      31.790  34.960  18.370  1.00  0.00            
ATOM    173  H21 GN2     2      32.010  35.300  15.890  1.00  0.00            
ATOM    174  H22 GN2     2      36.440  36.530  13.040  1.00  0.00            
ATOM    175  H23 GN2     2      37.870  34.720  12.130  1.00  0.00            
ATOM    176  H24 GN2     2      35.310  31.790  14.130  1.00  0.00            
ATOM    177  H25 GN2     2      33.890  33.680  14.870  1.00  0.00            
ATOM    178  H26 GN2     2      33.330  38.600  14.020  1.00  0.00            
ATOM    179  H27 GN2     2      32.170  38.120  15.020  1.00  0.00            
ATOM    180  H28 GN2     2      30.450  38.040  13.570  1.00  0.00            
ATOM    181  H29 GN2     2      31.430  39.620  13.280  1.00  0.00            
TER
ENDMDL
MODEL        1
ATOM      1  H1  ACD     1      18.590  18.510  33.090  1.00  0.00            
ATOM      2  O1  ACD     1      18.260  17.970  32.370  1.00  0.00            
ATOM      3  C1  ACD     1      19.320  17.700  31.410  1.00  0.00            
ATOM      4  H2  ACD     1      20.050  17.080  31.950  1.00  0.00            
ATOM      5  H3  ACD     1      19.910  18.590  31.140  1.00  0.00            
ATOM      6  C2  ACD     1      18.880  17.140  30.030  1.00  0.00            
ATOM      7  H4  ACD     1      19.760  17.070  29.380  1.00  0.00            
ATOM      8  O2  ACD     1      18.320  15.880  30.150  1.00  0.00            
ATOM      9  C3  ACD     1      17.880  15.170  28.970  1.00  0.00            
ATOM     10  H5  ACD     1      17.460  14.170  29.140  1.00  0.00            
ATOM     11  O3  ACD     1      19.050  14.990  28.130  1.00  0.00            
ATOM     12  C4  ACD     1      19.840  13.780  28.190  1.00  0.00            
ATOM     13  H6  ACD     1      19.190  12.910  28.360  1.00  0.00            
ATOM     14  C5  ACD     1      20.460  13.710  26.790  1.00  0.00            
ATOM     15  H7  ACD     1      20.850  14.700  26.510  1.00  0.00            
ATOM     16  O4  ACD     1      19.500  13.320  25.790  1.00  0.00            
ATOM     17  H8  ACD     1      19.140  12.430  25.840  1.00  0.00            
ATOM     18  C6  ACD     1      21.730  12.760  26.840  1.00  0.00            
ATOM     19  H9  ACD     1      21.510  11.690  26.830  1.00  0.00            
ATOM     20  O5  ACD     1      22.420  12.980  25.610  1.00  0.00            
ATOM     21  H10 ACD     1      23.080  12.300  25.460  1.00  0.00            
ATOM     22  C7  ACD     1      22.590  13.040  28.000  1.00  0.00            
ATOM     23  H11 ACD     1      23.410  12.320  28.060  1.00  0.00            
ATOM     24  O6  ACD     1      21.800  12.890  29.110  1.00  0.00            
ATOM     25  C8  ACD     1      20.740  13.810  29.400  1.00  0.00            
ATOM     26  H12 ACD     1      21.130  14.820  29.580  1.00  0.00            
ATOM     27  C9  ACD     1      20.040  13.240  30.650  1.00  0.00            
ATOM     28  H13 ACD     1      19.150  13.820  30.940  1.00  0.00            
ATOM     29  H14 ACD     1      19.770  12.190  30.520  1.00  0.00            
ATOM     30  O7  ACD     1      20.880  13.370  31.860  1.00  0.00            
ATOM     31  H15 ACD     1      20.310  13.700  32.540  1.00  0.00            
ATOM     32  O8  ACD     1      23.170  14.340  27.860  1.00  0.00            
ATOM     33  C10 ACD     1      24.570  14.440  27.670  1.00  0.00            
ATOM     34  H16 ACD     1      25.110  13.530  27.420  1.00  0.00            
ATOM     35  C11 ACD     1      24.760  15.370  26.460  1.00  0.00            
ATOM     36  H17 ACD     1      24.110  16.230  26.630  1.00  0.00            
ATOM     37  O9  ACD     1      24.150  14.820  25.260  1.00  0.00            
ATOM     38  H18 ACD     1      23.380  14.290  25.460  1.00  0.00            
ATOM     39  C12 ACD     1      26.160  15.910  26.200  1.00  0.00            
ATOM     40  H19 ACD     1      26.800  15.100  25.840  1.00  0.00            
ATOM     41  O10 ACD     1      26.150  17.040  25.340  1.00  0.00            
ATOM     42  H20 ACD     1      26.380  17.800  25.880  1.00  0.00            
ATOM     43  C13 ACD     1      26.710  16.420  27.500  1.00  0.00            
ATOM     44  H21 ACD     1      27.780  16.660  27.390  1.00  0.00            
ATOM     45  O11 ACD     1      26.550  15.480  28.560  1.00  0.00            
ATOM     46  C14 ACD     1      25.250  15.000  28.910  1.00  0.00            
ATOM     47  H22 ACD     1      24.680  15.870  29.270  1.00  0.00            
ATOM     48  C15 ACD     1      25.250  14.140  30.110  1.00  0.00            
ATOM     49  H23 ACD     1      25.630  14.700  30.980  1.00  0.00            
ATOM     50  H24 ACD     1      24.180  14.010  30.360  1.00  0.00            
ATOM     51  O12 ACD     1      25.940  12.910  29.890  1.00  0.00            
ATOM     52  H25 ACD     1      26.870  13.160  29.850  1.00  0.00            
ATOM     53  O13 ACD     1      26.090  17.610  27.880  1.00  0.00            
ATOM     54  C16 ACD     1      26.890  18.620  28.490  1.00  0.00            
ATOM     55  H26 ACD     1      27.910  18.220  28.650  1.00  0.00            
ATOM     56  C17 ACD     1      26.900  19.810  27.500  1.00  0.00            
ATOM     57  H27 ACD     1      25.870  20.050  27.200  1.00  0.00            
ATOM     58  O14 ACD     1      27.690  19.290  26.370  1.00  0.00            
ATOM     59  H28 ACD     1      27.920  20.020  25.790  1.00  0.00            
ATOM     60  C18 ACD     1      27.420  21.070  28.140  1.00  0.00            
ATOM     61  H29 ACD     1      28.480  20.910  28.380  1.00  0.00            
ATOM     62  O15 ACD     1      27.270  22.160  27.240  1.00  0.00            
ATOM     63  H30 ACD     1      26.380  22.430  27.500  1.00  0.00            
ATOM     64  C19 ACD     1      26.670  21.340  29.450  1.00  0.00            
ATOM     65  H31 ACD     1      27.150  22.260  29.810  1.00  0.00            
ATOM     66  O16 ACD     1      26.840  20.180  30.330  1.00  0.00            
ATOM     67  C20 ACD     1      26.330  18.910  29.870  1.00  0.00            
ATOM     68  H32 ACD     1      25.240  18.990  29.800  1.00  0.00            
ATOM     69  C21 ACD     1      26.710  17.930  30.920  1.00  0.00            
ATOM     70  H33 ACD     1      26.310  16.930  30.700  1.00  0.00            
ATOM     71  H34 ACD     1      27.810  17.870  30.960  1.00  0.00            
ATOM     72  O17 ACD     1      26.160  18.280  32.220  1.00  0.00            
ATOM     73  H35 ACD     1      26.420  19.190  32.390  1.00  0.00            
ATOM     74  O18 ACD     1      25.270  21.460  29.270  1.00  0.00            
ATOM     75  C22 ACD     1      24.600  22.730  29.460  1.00  0.00            
ATOM     76  H36 ACD     1      25.290  23.520  29.770  1.00  0.00            
ATOM     77  C23 ACD     1      23.950  23.120  28.100  1.00  0.00            
ATOM     78  H37 ACD     1      23.520  22.260  27.560  1.00  0.00            
ATOM     79  O19 ACD     1      24.950  23.550  27.170  1.00  0.00            
ATOM     80  H38 ACD     1      24.510  24.240  26.680  1.00  0.00            
ATOM     81  C24 ACD     1      22.850  24.160  28.200  1.00  0.00            
ATOM     82  H39 ACD     1      23.260  25.100  28.590  1.00  0.00            
ATOM     83  O20 ACD     1      22.210  24.320  26.930  1.00  0.00            
ATOM     84  H40 ACD     1      21.670  23.520  26.930  1.00  0.00            
ATOM     85  C25 ACD     1      21.920  23.780  29.250  1.00  0.00            
ATOM     86  H41 ACD     1      21.170  24.570  29.380  1.00  0.00            
ATOM     87  O21 ACD     1      22.610  23.660  30.400  1.00  0.00            
ATOM     88  C26 ACD     1      23.510  22.520  30.470  1.00  0.00            
ATOM     89  H42 ACD     1      22.970  21.600  30.220  1.00  0.00            
ATOM     90  C27 ACD     1      24.160  22.280  31.880  1.00  0.00            
ATOM     91  H43 ACD     1      25.100  21.720  31.780  1.00  0.00            
ATOM     92  H44 ACD     1      24.320  23.240  32.380  1.00  0.00            
ATOM     93  O22 ACD     1      23.250  21.530  32.690  1.00  0.00            
ATOM     94  H45 ACD     1      23.760  21.290  33.470  1.00  0.00            
ATOM     95  O23 ACD     1      21.250  22.580  28.940  1.00  0.00            
ATOM     96  C28 ACD     1      19.840  22.480  29.110  1.00  0.00            
ATOM     97  H46 ACD     1      19.360  23.450  29.260  1.00  0.00            
ATOM     98  C29 ACD     1      19.550  21.520  30.280  1.00  0.00            
ATOM     99  H47 ACD     1      20.200  20.640  30.240  1.00  0.00            
ATOM    100  O24 ACD     1      18.210  21.130  30.330  1.00  0.00            
ATOM    101  C30 ACD     1      19.800  22.130  31.680  1.00  0.00            
ATOM    102  H48 ACD     1      19.420  21.370  32.370  1.00  0.00            
ATOM    103  H49 ACD     1      20.880  22.170  31.880  1.00  0.00            
ATOM    104  O25 ACD     1      19.160  23.350  31.930  1.00  0.00            
ATOM    105  H50 ACD     1      18.360  23.440  31.400  1.00  0.00            
ATOM    106  C31 ACD     1      19.320  21.900  27.790  1.00  0.00            
ATOM    107  H51 ACD     1      19.860  20.970  27.590  1.00  0.00            
ATOM    108  O26 ACD     1      19.580  22.750  26.630  1.00  0.00            
ATOM    109  H52 ACD     1      19.090  23.560  26.780  1.00  0.00            
ATOM    110  C32 ACD     1      17.840  21.480  27.920  1.00  0.00            
ATOM    111  H53 ACD     1      17.300  22.430  28.010  1.00  0.00            
ATOM    112  O27 ACD     1      17.530  20.890  26.700  1.00  0.00            
ATOM    113  H54 ACD     1      18.060  21.380  26.060  1.00  0.00            
ATOM    114  C33 ACD     1      17.680  20.500  29.170  1.00  0.00            
ATOM    115  H55 ACD     1      16.670  20.230  29.480  1.00  0.00            
ATOM    116  O28 ACD     1      18.420  19.250  28.940  1.00  0.00            
ATOM    117  C34 ACD     1      17.820  18.010  29.350  1.00  0.00            
ATOM    118  H56 ACD     1      16.990  18.270  30.020  1.00  0.00            
ATOM    119  C35 ACD     1      17.370  17.430  28.000  1.00  0.00            
ATOM    120  H57 ACD     1      18.210  17.270  27.310  1.00  0.00            
ATOM    121  O29 ACD     1      16.400  18.220  27.430  1.00  0.00            
ATOM    122  H58 ACD     1      16.620  19.150  27.340  1.00  0.00            
ATOM    123  C36 ACD     1      16.790  16.060  28.270  1.00  0.00            
ATOM    124  H59 ACD     1      15.930  16.240  28.930  1.00  0.00            
ATOM    125  O30 ACD     1      16.300  15.420  27.160  1.00  0.00            
ATOM    126  H60 ACD     1      17.050  15.350  26.550  1.00  0.00            
ATOM    127  O1  GN2     2      25.490  10.990  20.840  1.00  0.00            
ATOM    128  C1  GN2     2      25.470  11.430  22.200  1.00  0.00            
ATOM    129  C2  GN2     2      26.470  12.550  22.530  1.00  0.00            
ATOM    130  O2  GN2     2      25.900  13.760  22.030  1.00  0.00            
ATOM    131  C3  GN2     2      26.800  14.810  22.330  1.00  0.00            
ATOM    132  C4  GN2     2      26.270  16.040  21.720  1.00  0.00            
ATOM    133  N1  GN2     2      25.330  16.680  22.690  1.00  0.00            
ATOM    134  C5  GN2     2      23.950  16.130  22.440  1.00  0.00            
ATOM    135  C6  GN2     2      22.830  16.880  23.200  1.00  0.00            
ATOM    136  N2  GN2     2      22.810  18.390  22.930  1.00  0.00            
ATOM    137  C7  GN2     2      21.860  19.190  23.890  1.00  0.00            
ATOM    138  C8  GN2     2      20.420  19.380  23.380  1.00  0.00            
ATOM    139  C9  GN2     2      20.260  19.720  22.020  1.00  0.00            
ATOM    140  C10 GN2     2      18.990  19.810  21.510  1.00  0.00            
ATOM    141  C11 GN2     2      17.840  19.680  22.320  1.00  0.00            
ATOM    142  C12 GN2     2      18.010  19.580  23.680  1.00  0.00            
ATOM    143  C13 GN2     2      19.310  19.250  24.220  1.00  0.00            
ATOM    144  C14 GN2     2      22.060  18.780  25.420  1.00  0.00            
ATOM    145  C15 GN2     2      22.850  19.610  26.250  1.00  0.00            
ATOM    146  C16 GN2     2      22.940  19.260  27.580  1.00  0.00            
ATOM    147  C17 GN2     2      22.470  18.070  28.100  1.00  0.00            
ATOM    148  Cl1 GN2     2      22.660  17.680  29.780  1.00  0.00            
ATOM    149  C18 GN2     2      21.730  17.220  27.240  1.00  0.00            
ATOM    150  C19 GN2     2      21.500  17.560  25.890  1.00  0.00            
ATOM    151  C20 GN2     2      24.220  18.900  23.190  1.00  0.00            
ATOM    152  C21 GN2     2      25.300  18.150  22.450  1.00  0.00            
ATOM    153  H1  GN2     2      24.950  10.200  20.700  1.00  0.00            
ATOM    154  H2  GN2     2      25.820  10.570  22.800  1.00  0.00            
ATOM    155  H3  GN2     2      24.490  11.720  22.580  1.00  0.00            
ATOM    156  H4  GN2     2      27.470  12.400  22.120  1.00  0.00            
ATOM    157  H5  GN2     2      26.690  12.590  23.600  1.00  0.00            
ATOM    158  H6  GN2     2      27.780  14.580  21.910  1.00  0.00            
ATOM    159  H7  GN2     2      26.930  14.970  23.400  1.00  0.00            
ATOM    160  H8  GN2     2      25.770  15.930  20.760  1.00  0.00            
ATOM    161  H9  GN2     2      27.060  16.800  21.710  1.00  0.00            
ATOM    162  H10 GN2     2      25.640  16.530  23.660  1.00  0.00            
ATOM    163  H11 GN2     2      23.940  15.050  22.590  1.00  0.00            
ATOM    164  H12 GN2     2      23.740  16.300  21.380  1.00  0.00            
ATOM    165  H13 GN2     2      23.040  16.870  24.270  1.00  0.00            
ATOM    166  H14 GN2     2      21.860  16.420  23.000  1.00  0.00            
ATOM    167  H15 GN2     2      22.580  18.630  21.950  1.00  0.00            
ATOM    168  H16 GN2     2      22.320  20.180  23.810  1.00  0.00            
ATOM    169  H17 GN2     2      21.180  19.830  21.450  1.00  0.00            
ATOM    170  H18 GN2     2      18.880  19.960  20.440  1.00  0.00            
ATOM    171  H19 GN2     2      16.850  19.750  21.880  1.00  0.00            
ATOM    172  H20 GN2     2      17.120  19.480  24.290  1.00  0.00            
ATOM    173  H21 GN2     2      19.440  19.050  25.280  1.00  0.00            
ATOM    174  H22 GN2     2      23.280  20.520  25.830  1.00  0.00            
ATOM    175  H23 GN2     2      23.470  19.970  28.200  1.00  0.00            
ATOM    176  H24 GN2     2      21.270  16.350  27.710  1.00  0.00            
ATOM    177  H25 GN2     2      20.920  16.910  25.240  1.00  0.00            
ATOM    178  H26 GN2     2      24.200  18.730  24.260  1.00  0.00            
ATOM    179  H27 GN2     2      24.370  19.970  23.040  1.00  0.00            
ATOM    180  H28 GN2     2      25.210  18.310  21.370  1.00  0.00            
ATOM    181  H29 GN2     2      26.290  18.520  22.740  1.00  0.00            
TER
ENDMDL
MODEL        1
ATOM      1  H1  ACD     1      24.820  37.030  27.690  1.00  0.00            
ATOM      2  O1  ACD     1      24.870  37.100  26.730  1.00  0.00            
ATOM      3  C1  ACD     1      23.530  37.090  26.350  1.00  0.00            
ATOM      4  H2  ACD     1      23.470  37.430  25.310  1.00  0.00            
ATOM      5  H3  ACD     1      23.070  37.820  27.030  1.00  0.00            
ATOM      6  C2  ACD     1      22.950  35.690  26.580  1.00  0.00            
ATOM      7  H4  ACD     1      23.620  34.950  26.140  1.00  0.00            
ATOM      8  O2  ACD     1      23.060  35.530  27.990  1.00  0.00            
ATOM      9  C3  ACD     1      22.490  34.280  28.440  1.00  0.00            
ATOM     10  H5  ACD     1      22.600  34.320  29.530  1.00  0.00            
ATOM     11  O3  ACD     1      23.150  33.100  27.900  1.00  0.00            
ATOM     12  C4  ACD     1      24.080  32.550  28.780  1.00  0.00            
ATOM     13  H6  ACD     1      24.260  33.160  29.670  1.00  0.00            
ATOM     14  C5  ACD     1      23.580  31.200  29.180  1.00  0.00            
ATOM     15  H7  ACD     1      23.460  30.640  28.250  1.00  0.00            
ATOM     16  O4  ACD     1      22.310  31.290  29.830  1.00  0.00            
ATOM     17  H8  ACD     1      21.720  31.820  29.290  1.00  0.00            
ATOM     18  C6  ACD     1      24.630  30.400  29.920  1.00  0.00            
ATOM     19  H9  ACD     1      24.850  30.950  30.840  1.00  0.00            
ATOM     20  O5  ACD     1      24.170  29.070  30.190  1.00  0.00            
ATOM     21  H10 ACD     1      23.730  29.190  31.040  1.00  0.00            
ATOM     22  C7  ACD     1      26.000  30.360  29.200  1.00  0.00            
ATOM     23  H11 ACD     1      26.800  29.940  29.830  1.00  0.00            
ATOM     24  O6  ACD     1      26.370  31.750  28.960  1.00  0.00            
ATOM     25  C8  ACD     1      25.450  32.540  28.140  1.00  0.00            
ATOM     26  H12 ACD     1      25.320  31.970  27.210  1.00  0.00            
ATOM     27  C9  ACD     1      26.070  33.920  27.970  1.00  0.00            
ATOM     28  H13 ACD     1      25.350  34.540  27.420  1.00  0.00            
ATOM     29  H14 ACD     1      26.240  34.320  28.980  1.00  0.00            
ATOM     30  O7  ACD     1      27.280  33.880  27.170  1.00  0.00            
ATOM     31  H15 ACD     1      28.040  33.790  27.760  1.00  0.00            
ATOM     32  O8  ACD     1      25.840  29.520  28.050  1.00  0.00            
ATOM     33  C10 ACD     1      26.920  28.630  27.710  1.00  0.00            
ATOM     34  H16 ACD     1      27.790  28.740  28.370  1.00  0.00            
ATOM     35  C11 ACD     1      26.360  27.280  27.900  1.00  0.00            
ATOM     36  H17 ACD     1      25.420  27.260  27.340  1.00  0.00            
ATOM     37  O9  ACD     1      26.000  27.100  29.300  1.00  0.00            
ATOM     38  H18 ACD     1      25.220  27.660  29.390  1.00  0.00            
ATOM     39  C12 ACD     1      27.270  26.190  27.420  1.00  0.00            
ATOM     40  H19 ACD     1      28.140  26.360  28.070  1.00  0.00            
ATOM     41  O10 ACD     1      26.630  24.960  27.630  1.00  0.00            
ATOM     42  H20 ACD     1      26.450  25.060  28.570  1.00  0.00            
ATOM     43  C13 ACD     1      27.570  26.400  25.890  1.00  0.00            
ATOM     44  H21 ACD     1      28.270  25.650  25.520  1.00  0.00            
ATOM     45  O11 ACD     1      28.160  27.710  25.760  1.00  0.00            
ATOM     46  C14 ACD     1      27.360  28.810  26.260  1.00  0.00            
ATOM     47  H22 ACD     1      26.490  28.870  25.590  1.00  0.00            
ATOM     48  C15 ACD     1      28.220  30.030  26.040  1.00  0.00            
ATOM     49  H23 ACD     1      28.450  30.170  24.980  1.00  0.00            
ATOM     50  H24 ACD     1      27.640  30.930  26.280  1.00  0.00            
ATOM     51  O12 ACD     1      29.470  29.960  26.700  1.00  0.00            
ATOM     52  H25 ACD     1      29.910  29.180  26.340  1.00  0.00            
ATOM     53  O13 ACD     1      26.350  26.470  25.130  1.00  0.00            
ATOM     54  C16 ACD     1      26.450  26.150  23.740  1.00  0.00            
ATOM     55  H26 ACD     1      27.040  25.230  23.640  1.00  0.00            
ATOM     56  C17 ACD     1      24.990  25.690  23.580  1.00  0.00            
ATOM     57  H27 ACD     1      24.360  26.470  24.010  1.00  0.00            
ATOM     58  O14 ACD     1      24.670  24.420  24.260  1.00  0.00            
ATOM     59  H28 ACD     1      24.200  24.620  25.070  1.00  0.00            
ATOM     60  C18 ACD     1      24.790  25.550  22.030  1.00  0.00            
ATOM     61  H29 ACD     1      25.450  24.810  21.550  1.00  0.00            
ATOM     62  O15 ACD     1      23.370  25.450  21.720  1.00  0.00            
ATOM     63  H30 ACD     1      23.130  24.660  22.220  1.00  0.00            
ATOM     64  C19 ACD     1      25.110  26.840  21.380  1.00  0.00            
ATOM     65  H31 ACD     1      24.900  26.730  20.310  1.00  0.00            
ATOM     66  O16 ACD     1      26.550  27.070  21.470  1.00  0.00            
ATOM     67  C20 ACD     1      27.030  27.310  22.780  1.00  0.00            
ATOM     68  H32 ACD     1      26.550  28.210  23.190  1.00  0.00            
ATOM     69  C21 ACD     1      28.570  27.380  22.690  1.00  0.00            
ATOM     70  H33 ACD     1      28.910  28.140  21.960  1.00  0.00            
ATOM     71  H34 ACD     1      28.980  27.730  23.640  1.00  0.00            
ATOM     72  O17 ACD     1      29.220  26.100  22.490  1.00  0.00            
ATOM     73  H35 ACD     1      30.150  26.330  22.380  1.00  0.00            
ATOM     74  O18 ACD     1      24.430  28.010  21.870  1.00  0.00            
ATOM     75  C22 ACD     1      23.680  28.770  20.970  1.00  0.00            
ATOM     76  H36 ACD     1      23.570  28.240  20.020  1.00  0.00            
ATOM     77  C23 ACD     1      22.360  28.790  21.650  1.00  0.00            
ATOM     78  H37 ACD     1      22.510  29.120  22.680  1.00  0.00            
ATOM     79  O19 ACD     1      21.760  27.480  21.570  1.00  0.00            
ATOM     80  H38 ACD     1      22.390  26.820  21.860  1.00  0.00            
ATOM     81  C24 ACD     1      21.440  29.850  20.960  1.00  0.00            
ATOM     82  H39 ACD     1      21.290  29.470  19.950  1.00  0.00            
ATOM     83  O20 ACD     1      20.250  30.080  21.730  1.00  0.00            
ATOM     84  H40 ACD     1      20.500  30.550  22.520  1.00  0.00            
ATOM     85  C25 ACD     1      22.030  31.230  20.920  1.00  0.00            
ATOM     86  H41 ACD     1      21.370  31.910  20.370  1.00  0.00            
ATOM     87  O21 ACD     1      23.240  31.030  20.140  1.00  0.00            
ATOM     88  C26 ACD     1      24.300  30.170  20.760  1.00  0.00            
ATOM     89  H42 ACD     1      24.490  30.540  21.780  1.00  0.00            
ATOM     90  C27 ACD     1      25.700  30.260  20.070  1.00  0.00            
ATOM     91  H43 ACD     1      25.870  31.330  19.910  1.00  0.00            
ATOM     92  H44 ACD     1      26.520  29.860  20.680  1.00  0.00            
ATOM     93  O22 ACD     1      25.540  29.650  18.760  1.00  0.00            
ATOM     94  H45 ACD     1      26.310  29.110  18.550  1.00  0.00            
ATOM     95  O23 ACD     1      22.200  31.790  22.170  1.00  0.00            
ATOM     96  C28 ACD     1      22.830  33.080  22.290  1.00  0.00            
ATOM     97  H46 ACD     1      23.770  33.170  21.740  1.00  0.00            
ATOM     98  C29 ACD     1      23.180  33.290  23.710  1.00  0.00            
ATOM     99  H47 ACD     1      22.300  32.990  24.300  1.00  0.00            
ATOM    100  O24 ACD     1      23.570  34.660  23.970  1.00  0.00            
ATOM    101  C30 ACD     1      24.300  32.290  24.090  1.00  0.00            
ATOM    102  H48 ACD     1      24.630  32.340  25.140  1.00  0.00            
ATOM    103  H49 ACD     1      23.810  31.320  23.960  1.00  0.00            
ATOM    104  O25 ACD     1      25.440  32.430  23.200  1.00  0.00            
ATOM    105  H50 ACD     1      26.230  32.680  23.680  1.00  0.00            
ATOM    106  C31 ACD     1      21.850  34.060  21.790  1.00  0.00            
ATOM    107  H51 ACD     1      20.800  33.830  22.040  1.00  0.00            
ATOM    108  O26 ACD     1      21.910  34.020  20.380  1.00  0.00            
ATOM    109  H52 ACD     1      21.300  34.650  19.980  1.00  0.00            
ATOM    110  C32 ACD     1      22.250  35.480  22.220  1.00  0.00            
ATOM    111  H53 ACD     1      23.200  35.640  21.700  1.00  0.00            
ATOM    112  O27 ACD     1      21.320  36.430  21.870  1.00  0.00            
ATOM    113  H54 ACD     1      21.800  37.230  21.670  1.00  0.00            
ATOM    114  C33 ACD     1      22.570  35.580  23.700  1.00  0.00            
ATOM    115  H55 ACD     1      22.990  36.590  23.810  1.00  0.00            
ATOM    116  O28 ACD     1      21.450  35.390  24.530  1.00  0.00            
ATOM    117  C34 ACD     1      21.500  35.520  25.970  1.00  0.00            
ATOM    118  H56 ACD     1      20.950  36.410  26.290  1.00  0.00            
ATOM    119  C35 ACD     1      20.870  34.230  26.580  1.00  0.00            
ATOM    120  H57 ACD     1      21.310  33.260  26.300  1.00  0.00            
ATOM    121  O29 ACD     1      19.490  34.150  26.150  1.00  0.00            
ATOM    122  H58 ACD     1      19.510  33.990  25.200  1.00  0.00            
ATOM    123  C36 ACD     1      21.010  34.180  28.130  1.00  0.00            
ATOM    124  H59 ACD     1      20.550  35.130  28.410  1.00  0.00            
ATOM    125  O30 ACD     1      20.480  33.070  28.870  1.00  0.00            
ATOM    126  H60 ACD     1      20.380  33.500  29.730  1.00  0.00            
ATOM    127  O1  GN2     2      32.200  36.430  26.840  1.00  0.00            
ATOM    128  C1  GN2     2      31.710  37.570  27.570  1.00  0.00            
ATOM    129  C2  GN2     2      30.290  37.420  28.030  1.00  0.00            
ATOM    130  O2  GN2     2      29.510  37.490  26.810  1.00  0.00            
ATOM    131  C3  GN2     2      28.140  37.780  27.060  1.00  0.00            
ATOM    132  C4  GN2     2      27.570  38.250  25.690  1.00  0.00            
ATOM    133  N1  GN2     2      27.800  37.350  24.550  1.00  0.00            
ATOM    134  C5  GN2     2      28.240  38.160  23.330  1.00  0.00            
ATOM    135  C6  GN2     2      28.350  37.370  22.010  1.00  0.00            
ATOM    136  N2  GN2     2      27.010  36.790  21.660  1.00  0.00            
ATOM    137  C7  GN2     2      27.020  36.090  20.220  1.00  0.00            
ATOM    138  C8  GN2     2      28.000  35.000  20.050  1.00  0.00            
ATOM    139  C9  GN2     2      29.030  35.150  19.090  1.00  0.00            
ATOM    140  C10 GN2     2      29.920  34.110  18.850  1.00  0.00            
ATOM    141  C11 GN2     2      29.780  32.840  19.440  1.00  0.00            
ATOM    142  C12 GN2     2      28.770  32.680  20.410  1.00  0.00            
ATOM    143  C13 GN2     2      27.860  33.730  20.670  1.00  0.00            
ATOM    144  C14 GN2     2      25.660  36.090  19.620  1.00  0.00            
ATOM    145  C15 GN2     2      25.220  35.060  18.770  1.00  0.00            
ATOM    146  C16 GN2     2      23.980  35.040  18.200  1.00  0.00            
ATOM    147  C17 GN2     2      23.120  36.150  18.350  1.00  0.00            
ATOM    148  Cl1 GN2     2      21.420  36.040  17.830  1.00  0.00            
ATOM    149  C18 GN2     2      23.440  37.210  19.180  1.00  0.00            
ATOM    150  C19 GN2     2      24.760  37.210  19.780  1.00  0.00            
ATOM    151  C20 GN2     2      26.630  35.860  22.790  1.00  0.00            
ATOM    152  C21 GN2     2      26.610  36.440  24.210  1.00  0.00            
ATOM    153  H1  GN2     2      33.160  36.490  26.700  1.00  0.00            
ATOM    154  H2  GN2     2      31.830  38.510  27.030  1.00  0.00            
ATOM    155  H3  GN2     2      32.320  37.660  28.480  1.00  0.00            
ATOM    156  H4  GN2     2      30.020  38.210  28.750  1.00  0.00            
ATOM    157  H5  GN2     2      30.220  36.440  28.520  1.00  0.00            
ATOM    158  H6  GN2     2      28.040  38.480  27.900  1.00  0.00            
ATOM    159  H7  GN2     2      27.620  36.860  27.330  1.00  0.00            
ATOM    160  H8  GN2     2      28.030  39.200  25.410  1.00  0.00            
ATOM    161  H9  GN2     2      26.550  38.570  25.910  1.00  0.00            
ATOM    162  H10 GN2     2      28.590  36.760  24.840  1.00  0.00            
ATOM    163  H11 GN2     2      29.190  38.640  23.560  1.00  0.00            
ATOM    164  H12 GN2     2      27.530  38.980  23.230  1.00  0.00            
ATOM    165  H13 GN2     2      28.940  36.490  22.270  1.00  0.00            
ATOM    166  H14 GN2     2      28.610  37.990  21.150  1.00  0.00            
ATOM    167  H15 GN2     2      26.400  37.610  21.760  1.00  0.00            
ATOM    168  H16 GN2     2      27.380  36.930  19.620  1.00  0.00            
ATOM    169  H17 GN2     2      29.140  36.110  18.590  1.00  0.00            
ATOM    170  H18 GN2     2      30.760  34.230  18.180  1.00  0.00            
ATOM    171  H19 GN2     2      30.440  31.970  19.420  1.00  0.00            
ATOM    172  H20 GN2     2      28.750  31.740  20.960  1.00  0.00            
ATOM    173  H21 GN2     2      27.050  33.540  21.370  1.00  0.00            
ATOM    174  H22 GN2     2      25.860  34.210  18.540  1.00  0.00            
ATOM    175  H23 GN2     2      23.600  34.230  17.580  1.00  0.00            
ATOM    176  H24 GN2     2      22.800  38.090  19.220  1.00  0.00            
ATOM    177  H25 GN2     2      25.210  38.060  20.270  1.00  0.00            
ATOM    178  H26 GN2     2      27.260  34.970  22.760  1.00  0.00            
ATOM    179  H27 GN2     2      25.670  35.590  22.370  1.00  0.00            
ATOM    180  H28 GN2     2      25.720  37.050  24.320  1.00  0.00            
ATOM    181  H29 GN2     2      26.610  35.680  25.000  1.00  0.00            
TER
ENDMDL
MODEL        1
ATOM      1  H1  ACD     1      42.130   9.080  20.500  1.00  0.00            
ATOM      2  O1  ACD     1      42.170   9.910  20.980  1.00  0.00            
ATOM      3  C1  ACD     1      41.080   9.820  21.900  1.00  0.00            
ATOM      4  H2  ACD     1      41.280   9.060  22.660  1.00  0.00            
ATOM      5  H3  ACD     1      40.170   9.460  21.390  1.00  0.00            
ATOM      6  C2  ACD     1      40.800  11.180  22.660  1.00  0.00            
ATOM      7  H4  ACD     1      39.850  11.040  23.190  1.00  0.00            
ATOM      8  O2  ACD     1      41.800  11.270  23.680  1.00  0.00            
ATOM      9  C3  ACD     1      41.790  12.430  24.460  1.00  0.00            
ATOM     10  H5  ACD     1      42.550  12.250  25.220  1.00  0.00            
ATOM     11  O3  ACD     1      40.480  12.560  25.060  1.00  0.00            
ATOM     12  C4  ACD     1      40.420  12.470  26.420  1.00  0.00            
ATOM     13  H6  ACD     1      41.330  11.980  26.780  1.00  0.00            
ATOM     14  C5  ACD     1      40.130  13.820  27.080  1.00  0.00            
ATOM     15  H7  ACD     1      39.300  14.270  26.530  1.00  0.00            
ATOM     16  O4  ACD     1      41.270  14.830  26.960  1.00  0.00            
ATOM     17  H8  ACD     1      41.680  14.750  26.100  1.00  0.00            
ATOM     18  C6  ACD     1      39.690  13.680  28.540  1.00  0.00            
ATOM     19  H9  ACD     1      40.560  13.330  29.100  1.00  0.00            
ATOM     20  O5  ACD     1      39.150  14.830  29.100  1.00  0.00            
ATOM     21  H10 ACD     1      38.190  14.870  29.080  1.00  0.00            
ATOM     22  C7  ACD     1      38.550  12.660  28.700  1.00  0.00            
ATOM     23  H11 ACD     1      38.460  12.380  29.760  1.00  0.00            
ATOM     24  O6  ACD     1      39.050  11.410  28.160  1.00  0.00            
ATOM     25  C8  ACD     1      39.340  11.500  26.770  1.00  0.00            
ATOM     26  H12 ACD     1      38.390  11.780  26.310  1.00  0.00            
ATOM     27  C9  ACD     1      39.700  10.060  26.380  1.00  0.00            
ATOM     28  H13 ACD     1      39.940  10.000  25.310  1.00  0.00            
ATOM     29  H14 ACD     1      40.570   9.700  26.930  1.00  0.00            
ATOM     30  O7  ACD     1      38.560   9.190  26.690  1.00  0.00            
ATOM     31  H15 ACD     1      38.400   9.200  27.640  1.00  0.00            
ATOM     32  O8  ACD     1      37.390  13.180  28.050  1.00  0.00            
ATOM     33  C10 ACD     1      36.200  13.170  28.790  1.00  0.00            
ATOM     34  H16 ACD     1      36.410  13.050  29.860  1.00  0.00            
ATOM     35  C11 ACD     1      35.520  14.490  28.530  1.00  0.00            
ATOM     36  H17 ACD     1      35.440  14.580  27.440  1.00  0.00            
ATOM     37  O9  ACD     1      36.310  15.620  28.950  1.00  0.00            
ATOM     38  H18 ACD     1      35.740  16.380  29.090  1.00  0.00            
ATOM     39  C12 ACD     1      34.190  14.490  29.240  1.00  0.00            
ATOM     40  H19 ACD     1      34.390  14.380  30.320  1.00  0.00            
ATOM     41  O10 ACD     1      33.500  15.720  28.940  1.00  0.00            
ATOM     42  H20 ACD     1      33.120  15.530  28.070  1.00  0.00            
ATOM     43  C13 ACD     1      33.320  13.370  28.760  1.00  0.00            
ATOM     44  H21 ACD     1      32.420  13.440  29.370  1.00  0.00            
ATOM     45  O11 ACD     1      33.970  12.130  28.850  1.00  0.00            
ATOM     46  C14 ACD     1      35.290  12.090  28.230  1.00  0.00            
ATOM     47  H22 ACD     1      35.290  12.330  27.160  1.00  0.00            
ATOM     48  C15 ACD     1      35.840  10.630  28.300  1.00  0.00            
ATOM     49  H23 ACD     1      35.100   9.860  28.030  1.00  0.00            
ATOM     50  H24 ACD     1      36.640  10.610  27.550  1.00  0.00            
ATOM     51  O12 ACD     1      36.300  10.380  29.640  1.00  0.00            
ATOM     52  H25 ACD     1      35.590  10.590  30.250  1.00  0.00            
ATOM     53  O13 ACD     1      32.890  13.650  27.420  1.00  0.00            
ATOM     54  C16 ACD     1      31.690  13.030  26.910  1.00  0.00            
ATOM     55  H26 ACD     1      30.910  13.030  27.670  1.00  0.00            
ATOM     56  C17 ACD     1      31.280  14.040  25.810  1.00  0.00            
ATOM     57  H27 ACD     1      32.120  14.410  25.210  1.00  0.00            
ATOM     58  O14 ACD     1      30.610  15.240  26.350  1.00  0.00            
ATOM     59  H28 ACD     1      29.910  15.040  26.980  1.00  0.00            
ATOM     60  C18 ACD     1      30.350  13.270  24.820  1.00  0.00            
ATOM     61  H29 ACD     1      29.440  12.960  25.360  1.00  0.00            
ATOM     62  O15 ACD     1      29.970  14.180  23.870  1.00  0.00            
ATOM     63  H30 ACD     1      29.740  15.010  24.310  1.00  0.00            
ATOM     64  C19 ACD     1      30.950  12.040  24.210  1.00  0.00            
ATOM     65  H31 ACD     1      30.220  11.640  23.510  1.00  0.00            
ATOM     66  O16 ACD     1      31.110  11.150  25.300  1.00  0.00            
ATOM     67  C20 ACD     1      31.940  11.570  26.370  1.00  0.00            
ATOM     68  H32 ACD     1      32.960  11.580  25.970  1.00  0.00            
ATOM     69  C21 ACD     1      31.820  10.410  27.350  1.00  0.00            
ATOM     70  H33 ACD     1      32.080  10.630  28.390  1.00  0.00            
ATOM     71  H34 ACD     1      30.750  10.160  27.380  1.00  0.00            
ATOM     72  O17 ACD     1      32.610   9.310  27.060  1.00  0.00            
ATOM     73  H35 ACD     1      32.210   8.800  26.350  1.00  0.00            
ATOM     74  O18 ACD     1      32.250  12.240  23.660  1.00  0.00            
ATOM     75  C22 ACD     1      32.310  12.170  22.240  1.00  0.00            
ATOM     76  H36 ACD     1      31.310  12.310  21.820  1.00  0.00            
ATOM     77  C23 ACD     1      33.030  13.500  21.770  1.00  0.00            
ATOM     78  H37 ACD     1      33.990  13.590  22.280  1.00  0.00            
ATOM     79  O19 ACD     1      32.200  14.680  22.040  1.00  0.00            
ATOM     80  H38 ACD     1      31.640  14.480  22.790  1.00  0.00            
ATOM     81  C24 ACD     1      33.320  13.430  20.300  1.00  0.00            
ATOM     82  H39 ACD     1      32.330  13.440  19.820  1.00  0.00            
ATOM     83  O20 ACD     1      33.990  14.630  19.910  1.00  0.00            
ATOM     84  H40 ACD     1      33.650  15.280  20.540  1.00  0.00            
ATOM     85  C25 ACD     1      34.090  12.190  19.960  1.00  0.00            
ATOM     86  H41 ACD     1      34.310  12.090  18.890  1.00  0.00            
ATOM     87  O21 ACD     1      33.420  11.020  20.470  1.00  0.00            
ATOM     88  C26 ACD     1      32.980  10.930  21.800  1.00  0.00            
ATOM     89  H42 ACD     1      33.890  10.780  22.380  1.00  0.00            
ATOM     90  C27 ACD     1      32.050   9.680  21.880  1.00  0.00            
ATOM     91  H43 ACD     1      32.700   8.820  21.660  1.00  0.00            
ATOM     92  H44 ACD     1      31.650   9.460  22.870  1.00  0.00            
ATOM     93  O22 ACD     1      30.890   9.780  21.080  1.00  0.00            
ATOM     94  H45 ACD     1      31.050   9.920  20.140  1.00  0.00            
ATOM     95  O23 ACD     1      35.350  12.170  20.650  1.00  0.00            
ATOM     96  C28 ACD     1      36.490  11.860  19.900  1.00  0.00            
ATOM     97  H46 ACD     1      36.250  11.300  18.990  1.00  0.00            
ATOM     98  C29 ACD     1      37.400  10.920  20.760  1.00  0.00            
ATOM     99  H47 ACD     1      37.600  11.410  21.720  1.00  0.00            
ATOM    100  O24 ACD     1      38.660  10.800  20.060  1.00  0.00            
ATOM    101  C30 ACD     1      36.670   9.620  21.070  1.00  0.00            
ATOM    102  H48 ACD     1      35.760   9.910  21.610  1.00  0.00            
ATOM    103  H49 ACD     1      36.480   9.100  20.130  1.00  0.00            
ATOM    104  O25 ACD     1      37.390   8.820  21.960  1.00  0.00            
ATOM    105  H50 ACD     1      38.180   8.460  21.550  1.00  0.00            
ATOM    106  C31 ACD     1      37.140  13.220  19.660  1.00  0.00            
ATOM    107  H51 ACD     1      37.250  13.900  20.510  1.00  0.00            
ATOM    108  O26 ACD     1      36.350  13.920  18.620  1.00  0.00            
ATOM    109  H52 ACD     1      35.520  14.170  19.040  1.00  0.00            
ATOM    110  C32 ACD     1      38.510  13.000  19.090  1.00  0.00            
ATOM    111  H53 ACD     1      38.400  12.600  18.070  1.00  0.00            
ATOM    112  O27 ACD     1      39.230  14.240  19.100  1.00  0.00            
ATOM    113  H54 ACD     1      39.650  14.250  19.970  1.00  0.00            
ATOM    114  C33 ACD     1      39.340  11.990  19.930  1.00  0.00            
ATOM    115  H55 ACD     1      40.340  11.750  19.560  1.00  0.00            
ATOM    116  O28 ACD     1      39.440  12.570  21.230  1.00  0.00            
ATOM    117  C34 ACD     1      40.720  12.390  21.750  1.00  0.00            
ATOM    118  H56 ACD     1      41.450  12.330  20.940  1.00  0.00            
ATOM    119  C35 ACD     1      41.020  13.700  22.530  1.00  0.00            
ATOM    120  H57 ACD     1      40.150  13.840  23.180  1.00  0.00            
ATOM    121  O29 ACD     1      41.200  14.800  21.630  1.00  0.00            
ATOM    122  H58 ACD     1      41.780  14.500  20.920  1.00  0.00            
ATOM    123  C36 ACD     1      42.250  13.540  23.520  1.00  0.00            
ATOM    124  H59 ACD     1      43.210  13.210  23.120  1.00  0.00            
ATOM    125  O30 ACD     1      42.450  14.710  24.350  1.00  0.00            
ATOM    126  H60 ACD     1      43.040  15.240  23.810  1.00  0.00            
ATOM    127  O1  GN2     2      40.520  16.910  31.000  1.00  0.00            
ATOM    128  C1  GN2     2      39.190  17.360  31.170  1.00  0.00            
ATOM    129  C2  GN2     2      39.170  18.880  31.050  1.00  0.00            
ATOM    130  O2  GN2     2      39.260  19.070  29.660  1.00  0.00            
ATOM    131  C3  GN2     2      39.220  20.410  29.170  1.00  0.00            
ATOM    132  C4  GN2     2      39.300  20.450  27.680  1.00  0.00            
ATOM    133  N1  GN2     2      38.210  19.710  26.900  1.00  0.00            
ATOM    134  C5  GN2     2      38.340  18.150  27.050  1.00  0.00            
ATOM    135  C6  GN2     2      37.280  17.410  26.260  1.00  0.00            
ATOM    136  N2  GN2     2      37.330  17.690  24.700  1.00  0.00            
ATOM    137  C7  GN2     2      36.160  17.050  23.950  1.00  0.00            
ATOM    138  C8  GN2     2      35.880  17.440  22.520  1.00  0.00            
ATOM    139  C9  GN2     2      34.550  17.670  22.120  1.00  0.00            
ATOM    140  C10 GN2     2      34.220  18.020  20.820  1.00  0.00            
ATOM    141  C11 GN2     2      35.260  18.100  19.890  1.00  0.00            
ATOM    142  C12 GN2     2      36.600  17.850  20.260  1.00  0.00            
ATOM    143  C13 GN2     2      36.920  17.520  21.560  1.00  0.00            
ATOM    144  C14 GN2     2      36.120  15.580  24.080  1.00  0.00            
ATOM    145  C15 GN2     2      35.020  14.980  24.670  1.00  0.00            
ATOM    146  C16 GN2     2      35.070  13.570  24.820  1.00  0.00            
ATOM    147  C17 GN2     2      36.220  12.920  24.410  1.00  0.00            
ATOM    148  Cl1 GN2     2      36.270  11.130  24.170  1.00  0.00            
ATOM    149  C18 GN2     2      37.370  13.610  24.060  1.00  0.00            
ATOM    150  C19 GN2     2      37.270  14.970  23.780  1.00  0.00            
ATOM    151  C20 GN2     2      37.380  19.230  24.480  1.00  0.00            
ATOM    152  C21 GN2     2      38.350  20.000  25.400  1.00  0.00            
ATOM    153  H1  GN2     2      40.780  17.100  30.080  1.00  0.00            
ATOM    154  H2  GN2     2      38.810  17.130  32.170  1.00  0.00            
ATOM    155  H3  GN2     2      38.660  16.910  30.320  1.00  0.00            
ATOM    156  H4  GN2     2      40.070  19.220  31.570  1.00  0.00            
ATOM    157  H5  GN2     2      38.270  19.180  31.590  1.00  0.00            
ATOM    158  H6  GN2     2      40.120  20.940  29.520  1.00  0.00            
ATOM    159  H7  GN2     2      38.390  20.960  29.630  1.00  0.00            
ATOM    160  H8  GN2     2      40.270  20.030  27.400  1.00  0.00            
ATOM    161  H9  GN2     2      39.390  21.510  27.450  1.00  0.00            
ATOM    162  H10 GN2     2      37.300  20.010  27.250  1.00  0.00            
ATOM    163  H11 GN2     2      38.460  17.940  28.110  1.00  0.00            
ATOM    164  H12 GN2     2      39.380  17.950  26.760  1.00  0.00            
ATOM    165  H13 GN2     2      36.320  17.800  26.580  1.00  0.00            
ATOM    166  H14 GN2     2      37.230  16.330  26.450  1.00  0.00            
ATOM    167  H15 GN2     2      38.230  17.260  24.420  1.00  0.00            
ATOM    168  H16 GN2     2      35.310  17.530  24.450  1.00  0.00            
ATOM    169  H17 GN2     2      33.850  17.650  22.940  1.00  0.00            
ATOM    170  H18 GN2     2      33.190  18.290  20.600  1.00  0.00            
ATOM    171  H19 GN2     2      35.090  18.430  18.870  1.00  0.00            
ATOM    172  H20 GN2     2      37.330  17.730  19.460  1.00  0.00            
ATOM    173  H21 GN2     2      37.940  17.450  21.910  1.00  0.00            
ATOM    174  H22 GN2     2      34.090  15.490  24.930  1.00  0.00            
ATOM    175  H23 GN2     2      34.190  12.990  25.090  1.00  0.00            
ATOM    176  H24 GN2     2      38.250  13.040  23.810  1.00  0.00            
ATOM    177  H25 GN2     2      38.170  15.500  23.460  1.00  0.00            
ATOM    178  H26 GN2     2      36.410  19.590  24.820  1.00  0.00            
ATOM    179  H27 GN2     2      37.500  19.510  23.440  1.00  0.00            
ATOM    180  H28 GN2     2      39.360  19.810  25.040  1.00  0.00            
ATOM    181  H29 GN2     2      38.180  21.070  25.350  1.00  0.00            
TER
ENDMDL
MODEL        1
ATOM      1  H1  ACD     1      26.670  29.320  15.940  1.00  0.00            
ATOM      2  O1  ACD     1      27.210  29.340  16.730  1.00  0.00            
ATOM      3  C1  ACD     1      27.190  30.770  16.930  1.00  0.00            
ATOM      4  H2  ACD     1      28.090  31.160  17.440  1.00  0.00            
ATOM      5  H3  ACD     1      26.360  31.020  17.600  1.00  0.00            
ATOM      6  C2  ACD     1      26.960  31.530  15.580  1.00  0.00            
ATOM      7  H4  ACD     1      27.910  31.200  15.150  1.00  0.00            
ATOM      8  O2  ACD     1      25.770  31.020  14.930  1.00  0.00            
ATOM      9  C3  ACD     1      25.710  31.510  13.640  1.00  0.00            
ATOM     10  H5  ACD     1      24.760  31.060  13.350  1.00  0.00            
ATOM     11  O3  ACD     1      26.870  30.930  13.010  1.00  0.00            
ATOM     12  C4  ACD     1      26.800  30.180  11.810  1.00  0.00            
ATOM     13  H6  ACD     1      25.840  29.660  11.660  1.00  0.00            
ATOM     14  C5  ACD     1      27.160  30.940  10.560  1.00  0.00            
ATOM     15  H7  ACD     1      28.080  31.480  10.830  1.00  0.00            
ATOM     16  O4  ACD     1      26.170  31.830  10.110  1.00  0.00            
ATOM     17  H8  ACD     1      25.960  32.300  10.920  1.00  0.00            
ATOM     18  C6  ACD     1      27.650  30.070   9.390  1.00  0.00            
ATOM     19  H9  ACD     1      26.850  29.470   8.940  1.00  0.00            
ATOM     20  O5  ACD     1      28.210  30.950   8.380  1.00  0.00            
ATOM     21  H10 ACD     1      27.490  31.550   8.200  1.00  0.00            
ATOM     22  C7  ACD     1      28.680  29.090   9.790  1.00  0.00            
ATOM     23  H11 ACD     1      28.900  28.450   8.920  1.00  0.00            
ATOM     24  O6  ACD     1      28.050  28.280  10.760  1.00  0.00            
ATOM     25  C8  ACD     1      27.770  28.980  12.010  1.00  0.00            
ATOM     26  H12 ACD     1      28.710  29.340  12.430  1.00  0.00            
ATOM     27  C9  ACD     1      27.090  28.040  12.960  1.00  0.00            
ATOM     28  H13 ACD     1      26.790  28.710  13.790  1.00  0.00            
ATOM     29  H14 ACD     1      26.280  27.460  12.500  1.00  0.00            
ATOM     30  O7  ACD     1      28.050  27.050  13.380  1.00  0.00            
ATOM     31  H15 ACD     1      27.640  26.260  13.750  1.00  0.00            
ATOM     32  O8  ACD     1      29.870  29.650  10.290  1.00  0.00            
ATOM     33  C10 ACD     1      31.120  29.290   9.820  1.00  0.00            
ATOM     34  H16 ACD     1      31.060  28.750   8.860  1.00  0.00            
ATOM     35  C11 ACD     1      31.880  30.600   9.510  1.00  0.00            
ATOM     36  H17 ACD     1      31.780  31.210  10.410  1.00  0.00            
ATOM     37  O9  ACD     1      31.300  31.160   8.310  1.00  0.00            
ATOM     38  H18 ACD     1      30.360  30.980   8.360  1.00  0.00            
ATOM     39  C12 ACD     1      33.310  30.390   9.260  1.00  0.00            
ATOM     40  H19 ACD     1      33.540  29.900   8.300  1.00  0.00            
ATOM     41  O10 ACD     1      34.010  31.690   9.230  1.00  0.00            
ATOM     42  H20 ACD     1      34.610  31.600   9.970  1.00  0.00            
ATOM     43  C13 ACD     1      33.880  29.530  10.350  1.00  0.00            
ATOM     44  H21 ACD     1      34.920  29.370  10.030  1.00  0.00            
ATOM     45  O11 ACD     1      33.240  28.260  10.310  1.00  0.00            
ATOM     46  C14 ACD     1      31.850  28.280  10.730  1.00  0.00            
ATOM     47  H22 ACD     1      31.760  28.630  11.770  1.00  0.00            
ATOM     48  C15 ACD     1      31.190  26.870  10.650  1.00  0.00            
ATOM     49  H23 ACD     1      30.230  26.960  11.170  1.00  0.00            
ATOM     50  H24 ACD     1      31.040  26.560   9.610  1.00  0.00            
ATOM     51  O12 ACD     1      31.810  25.860  11.500  1.00  0.00            
ATOM     52  H25 ACD     1      31.510  26.000  12.400  1.00  0.00            
ATOM     53  O13 ACD     1      33.790  30.030  11.650  1.00  0.00            
ATOM     54  C16 ACD     1      34.920  29.820  12.450  1.00  0.00            
ATOM     55  H26 ACD     1      35.620  29.160  11.920  1.00  0.00            
ATOM     56  C17 ACD     1      35.590  31.180  12.490  1.00  0.00            
ATOM     57  H27 ACD     1      34.850  31.930  12.790  1.00  0.00            
ATOM     58  O14 ACD     1      36.050  31.600  11.150  1.00  0.00            
ATOM     59  H28 ACD     1      36.070  32.560  11.240  1.00  0.00            
ATOM     60  C18 ACD     1      36.690  31.200  13.580  1.00  0.00            
ATOM     61  H29 ACD     1      37.480  30.500  13.280  1.00  0.00            
ATOM     62  O15 ACD     1      37.180  32.500  13.820  1.00  0.00            
ATOM     63  H30 ACD     1      37.900  32.370  14.440  1.00  0.00            
ATOM     64  C19 ACD     1      36.200  30.650  14.850  1.00  0.00            
ATOM     65  H31 ACD     1      37.080  30.600  15.500  1.00  0.00            
ATOM     66  O16 ACD     1      35.760  29.370  14.670  1.00  0.00            
ATOM     67  C20 ACD     1      34.610  29.160  13.820  1.00  0.00            
ATOM     68  H32 ACD     1      33.740  29.710  14.190  1.00  0.00            
ATOM     69  C21 ACD     1      34.240  27.730  13.620  1.00  0.00            
ATOM     70  H33 ACD     1      33.840  27.310  14.550  1.00  0.00            
ATOM     71  H34 ACD     1      33.410  27.540  12.930  1.00  0.00            
ATOM     72  O17 ACD     1      35.320  26.900  13.210  1.00  0.00            
ATOM     73  H35 ACD     1      35.000  26.000  13.130  1.00  0.00            
ATOM     74  O18 ACD     1      35.100  31.450  15.390  1.00  0.00            
ATOM     75  C22 ACD     1      35.320  32.450  16.440  1.00  0.00            
ATOM     76  H36 ACD     1      36.370  32.630  16.680  1.00  0.00            
ATOM     77  C23 ACD     1      34.690  33.800  15.960  1.00  0.00            
ATOM     78  H37 ACD     1      33.680  33.540  15.620  1.00  0.00            
ATOM     79  O19 ACD     1      35.460  34.410  14.890  1.00  0.00            
ATOM     80  H38 ACD     1      35.930  33.810  14.300  1.00  0.00            
ATOM     81  C24 ACD     1      34.490  34.760  17.090  1.00  0.00            
ATOM     82  H39 ACD     1      35.500  34.990  17.450  1.00  0.00            
ATOM     83  O20 ACD     1      33.860  35.950  16.720  1.00  0.00            
ATOM     84  H40 ACD     1      34.500  36.270  16.070  1.00  0.00            
ATOM     85  C25 ACD     1      33.610  34.080  18.120  1.00  0.00            
ATOM     86  H41 ACD     1      33.370  34.620  19.040  1.00  0.00            
ATOM     87  O21 ACD     1      34.350  33.000  18.640  1.00  0.00            
ATOM     88  C26 ACD     1      34.690  31.920  17.710  1.00  0.00            
ATOM     89  H42 ACD     1      33.680  31.530  17.500  1.00  0.00            
ATOM     90  C27 ACD     1      35.480  30.940  18.500  1.00  0.00            
ATOM     91  H43 ACD     1      35.050  30.740  19.490  1.00  0.00            
ATOM     92  H44 ACD     1      35.430  29.970  17.980  1.00  0.00            
ATOM     93  O22 ACD     1      36.790  31.380  18.650  1.00  0.00            
ATOM     94  H45 ACD     1      36.800  32.000  19.380  1.00  0.00            
ATOM     95  O23 ACD     1      32.420  33.520  17.550  1.00  0.00            
ATOM     96  C28 ACD     1      31.130  34.080  18.120  1.00  0.00            
ATOM     97  H46 ACD     1      31.270  34.550  19.100  1.00  0.00            
ATOM     98  C29 ACD     1      30.200  32.850  18.290  1.00  0.00            
ATOM     99  H47 ACD     1      30.290  32.220  17.400  1.00  0.00            
ATOM    100  O24 ACD     1      28.830  33.310  18.410  1.00  0.00            
ATOM    101  C30 ACD     1      30.500  32.100  19.540  1.00  0.00            
ATOM    102  H48 ACD     1      29.730  31.330  19.610  1.00  0.00            
ATOM    103  H49 ACD     1      31.460  31.570  19.420  1.00  0.00            
ATOM    104  O25 ACD     1      30.610  33.000  20.700  1.00  0.00            
ATOM    105  H50 ACD     1      29.690  33.250  20.820  1.00  0.00            
ATOM    106  C31 ACD     1      30.610  35.100  17.120  1.00  0.00            
ATOM    107  H51 ACD     1      30.770  34.600  16.160  1.00  0.00            
ATOM    108  O26 ACD     1      31.350  36.330  17.130  1.00  0.00            
ATOM    109  H52 ACD     1      32.280  36.120  17.030  1.00  0.00            
ATOM    110  C32 ACD     1      29.120  35.370  17.240  1.00  0.00            
ATOM    111  H53 ACD     1      28.950  35.990  18.130  1.00  0.00            
ATOM    112  O27 ACD     1      28.780  36.140  16.050  1.00  0.00            
ATOM    113  H54 ACD     1      29.360  36.900  16.150  1.00  0.00            
ATOM    114  C33 ACD     1      28.340  34.080  17.320  1.00  0.00            
ATOM    115  H55 ACD     1      27.340  34.410  17.620  1.00  0.00            
ATOM    116  O28 ACD     1      28.260  33.450  16.060  1.00  0.00            
ATOM    117  C34 ACD     1      26.950  33.060  15.700  1.00  0.00            
ATOM    118  H56 ACD     1      26.180  33.400  16.400  1.00  0.00            
ATOM    119  C35 ACD     1      26.690  33.680  14.350  1.00  0.00            
ATOM    120  H57 ACD     1      27.600  33.510  13.760  1.00  0.00            
ATOM    121  O29 ACD     1      26.640  35.060  14.530  1.00  0.00            
ATOM    122  H58 ACD     1      27.400  35.360  15.040  1.00  0.00            
ATOM    123  C36 ACD     1      25.540  33.030  13.680  1.00  0.00            
ATOM    124  H59 ACD     1      24.570  33.280  14.110  1.00  0.00            
ATOM    125  O30 ACD     1      25.410  33.480  12.360  1.00  0.00            
ATOM    126  H60 ACD     1      25.570  34.430  12.390  1.00  0.00            
ATOM    127  O1  GN2     2      31.540  31.340   5.570  1.00  0.00            
ATOM    128  C1  GN2     2      32.940  31.370   5.180  1.00  0.00            
ATOM    129  C2  GN2     2      33.150  32.680   4.340  1.00  0.00            
ATOM    130  O2  GN2     2      32.870  33.720   5.220  1.00  0.00            
ATOM    131  C3  GN2     2      32.090  34.870   4.610  1.00  0.00            
ATOM    132  C4  GN2     2      31.330  35.600   5.770  1.00  0.00            
ATOM    133  N1  GN2     2      31.880  35.580   7.130  1.00  0.00            
ATOM    134  C5  GN2     2      31.720  34.270   7.980  1.00  0.00            
ATOM    135  C6  GN2     2      32.150  34.410   9.470  1.00  0.00            
ATOM    136  N2  GN2     2      31.190  35.330  10.170  1.00  0.00            
ATOM    137  C7  GN2     2      31.510  35.400  11.690  1.00  0.00            
ATOM    138  C8  GN2     2      30.690  36.500  12.350  1.00  0.00            
ATOM    139  C9  GN2     2      31.300  37.450  13.140  1.00  0.00            
ATOM    140  C10 GN2     2      30.510  38.590  13.620  1.00  0.00            
ATOM    141  C11 GN2     2      29.090  38.510  13.580  1.00  0.00            
ATOM    142  C12 GN2     2      28.530  37.450  12.830  1.00  0.00            
ATOM    143  C13 GN2     2      29.330  36.440  12.260  1.00  0.00            
ATOM    144  C14 GN2     2      31.390  34.050  12.470  1.00  0.00            
ATOM    145  C15 GN2     2      32.440  33.560  13.240  1.00  0.00            
ATOM    146  C16 GN2     2      32.310  32.330  13.860  1.00  0.00            
ATOM    147  C17 GN2     2      31.190  31.520  13.690  1.00  0.00            
ATOM    148  Cl1 GN2     2      31.050  29.950  14.450  1.00  0.00            
ATOM    149  C18 GN2     2      30.180  31.990  12.850  1.00  0.00            
ATOM    150  C19 GN2     2      30.210  33.210  12.290  1.00  0.00            
ATOM    151  C20 GN2     2      31.160  36.730   9.500  1.00  0.00            
ATOM    152  C21 GN2     2      31.060  36.650   7.920  1.00  0.00            
ATOM    153  H1  GN2     2      31.580  31.220   6.540  1.00  0.00            
ATOM    154  H2  GN2     2      33.140  30.500   4.540  1.00  0.00            
ATOM    155  H3  GN2     2      33.620  31.420   6.040  1.00  0.00            
ATOM    156  H4  GN2     2      32.710  32.600   3.340  1.00  0.00            
ATOM    157  H5  GN2     2      34.180  32.830   3.980  1.00  0.00            
ATOM    158  H6  GN2     2      31.390  34.510   3.840  1.00  0.00            
ATOM    159  H7  GN2     2      32.770  35.620   4.190  1.00  0.00            
ATOM    160  H8  GN2     2      30.600  34.800   5.940  1.00  0.00            
ATOM    161  H9  GN2     2      30.900  36.570   5.500  1.00  0.00            
ATOM    162  H10 GN2     2      32.890  35.790   7.070  1.00  0.00            
ATOM    163  H11 GN2     2      32.130  33.360   7.550  1.00  0.00            
ATOM    164  H12 GN2     2      30.630  34.190   8.010  1.00  0.00            
ATOM    165  H13 GN2     2      33.190  34.720   9.580  1.00  0.00            
ATOM    166  H14 GN2     2      32.030  33.440   9.960  1.00  0.00            
ATOM    167  H15 GN2     2      30.270  34.880  10.090  1.00  0.00            
ATOM    168  H16 GN2     2      32.570  35.640  11.700  1.00  0.00            
ATOM    169  H17 GN2     2      32.390  37.440  13.150  1.00  0.00            
ATOM    170  H18 GN2     2      31.080  39.420  14.020  1.00  0.00            
ATOM    171  H19 GN2     2      28.510  39.300  14.050  1.00  0.00            
ATOM    172  H20 GN2     2      27.460  37.370  12.690  1.00  0.00            
ATOM    173  H21 GN2     2      28.840  35.590  11.800  1.00  0.00            
ATOM    174  H22 GN2     2      33.400  34.060  13.320  1.00  0.00            
ATOM    175  H23 GN2     2      33.060  31.940  14.550  1.00  0.00            
ATOM    176  H24 GN2     2      29.330  31.360  12.580  1.00  0.00            
ATOM    177  H25 GN2     2      29.410  33.570  11.650  1.00  0.00            
ATOM    178  H26 GN2     2      32.070  37.290   9.690  1.00  0.00            
ATOM    179  H27 GN2     2      30.280  37.260   9.870  1.00  0.00            
ATOM    180  H28 GN2     2      30.020  36.600   7.610  1.00  0.00            
ATOM    181  H29 GN2     2      31.430  37.620   7.560  1.00  0.00            
TER
ENDMDL
MODEL        1
ATOM      1  H1  ACD     1      28.130  32.740  16.730  1.00  0.00            
ATOM      2  O1  ACD     1      29.080  32.750  16.910  1.00  0.00            
ATOM      3  C1  ACD     1      29.470  34.090  16.790  1.00  0.00            
ATOM      4  H2  ACD     1      30.570  34.140  16.880  1.00  0.00            
ATOM      5  H3  ACD     1      29.080  34.620  17.670  1.00  0.00            
ATOM      6  C2  ACD     1      29.130  34.710  15.450  1.00  0.00            
ATOM      7  H4  ACD     1      29.640  34.090  14.690  1.00  0.00            
ATOM      8  O2  ACD     1      27.670  34.570  15.290  1.00  0.00            
ATOM      9  C3  ACD     1      27.230  34.950  13.990  1.00  0.00            
ATOM     10  H5  ACD     1      26.160  34.700  14.010  1.00  0.00            
ATOM     11  O3  ACD     1      27.840  34.200  12.960  1.00  0.00            
ATOM     12  C4  ACD     1      27.080  33.400  12.030  1.00  0.00            
ATOM     13  H6  ACD     1      26.000  33.550  12.170  1.00  0.00            
ATOM     14  C5  ACD     1      27.490  33.930  10.650  1.00  0.00            
ATOM     15  H7  ACD     1      28.550  34.180  10.680  1.00  0.00            
ATOM     16  O4  ACD     1      26.710  35.040  10.250  1.00  0.00            
ATOM     17  H8  ACD     1      26.910  35.720  10.890  1.00  0.00            
ATOM     18  C6  ACD     1      27.340  32.800   9.630  1.00  0.00            
ATOM     19  H9  ACD     1      26.290  32.570   9.420  1.00  0.00            
ATOM     20  O5  ACD     1      28.040  33.120   8.440  1.00  0.00            
ATOM     21  H10 ACD     1      27.290  33.220   7.850  1.00  0.00            
ATOM     22  C7  ACD     1      27.930  31.460  10.040  1.00  0.00            
ATOM     23  H11 ACD     1      27.830  30.680   9.280  1.00  0.00            
ATOM     24  O6  ACD     1      27.260  31.110  11.220  1.00  0.00            
ATOM     25  C8  ACD     1      27.510  31.970  12.380  1.00  0.00            
ATOM     26  H12 ACD     1      28.580  31.940  12.610  1.00  0.00            
ATOM     27  C9  ACD     1      26.890  31.360  13.700  1.00  0.00            
ATOM     28  H13 ACD     1      27.420  31.980  14.440  1.00  0.00            
ATOM     29  H14 ACD     1      25.810  31.560  13.750  1.00  0.00            
ATOM     30  O7  ACD     1      27.170  29.980  13.850  1.00  0.00            
ATOM     31  H15 ACD     1      26.760  29.540  13.090  1.00  0.00            
ATOM     32  O8  ACD     1      29.380  31.710  10.240  1.00  0.00            
ATOM     33  C10 ACD     1      30.290  30.850   9.570  1.00  0.00            
ATOM     34  H16 ACD     1      29.710  30.300   8.810  1.00  0.00            
ATOM     35  C11 ACD     1      31.320  31.810   8.880  1.00  0.00            
ATOM     36  H17 ACD     1      31.700  32.450   9.690  1.00  0.00            
ATOM     37  O9  ACD     1      30.660  32.650   7.890  1.00  0.00            
ATOM     38  H18 ACD     1      29.790  32.830   8.250  1.00  0.00            
ATOM     39  C12 ACD     1      32.470  30.950   8.420  1.00  0.00            
ATOM     40  H19 ACD     1      32.210  30.440   7.480  1.00  0.00            
ATOM     41  O10 ACD     1      33.630  31.740   8.150  1.00  0.00            
ATOM     42  H20 ACD     1      34.100  31.770   8.990  1.00  0.00            
ATOM     43  C13 ACD     1      32.990  29.900   9.470  1.00  0.00            
ATOM     44  H21 ACD     1      33.660  29.260   8.890  1.00  0.00            
ATOM     45  O11 ACD     1      31.970  29.110   9.930  1.00  0.00            
ATOM     46  C14 ACD     1      30.870  29.860  10.570  1.00  0.00            
ATOM     47  H22 ACD     1      31.290  30.400  11.440  1.00  0.00            
ATOM     48  C15 ACD     1      29.730  28.930  11.010  1.00  0.00            
ATOM     49  H23 ACD     1      29.090  29.600  11.600  1.00  0.00            
ATOM     50  H24 ACD     1      29.140  28.520  10.180  1.00  0.00            
ATOM     51  O12 ACD     1      30.250  27.940  11.920  1.00  0.00            
ATOM     52  H25 ACD     1      30.670  27.260  11.390  1.00  0.00            
ATOM     53  O13 ACD     1      33.790  30.480  10.480  1.00  0.00            
ATOM     54  C16 ACD     1      34.710  29.530  11.100  1.00  0.00            
ATOM     55  H26 ACD     1      34.680  28.570  10.570  1.00  0.00            
ATOM     56  C17 ACD     1      36.080  30.230  10.800  1.00  0.00            
ATOM     57  H27 ACD     1      35.960  31.320  10.810  1.00  0.00            
ATOM     58  O14 ACD     1      36.540  29.930   9.430  1.00  0.00            
ATOM     59  H28 ACD     1      36.700  29.010   9.210  1.00  0.00            
ATOM     60  C18 ACD     1      37.150  29.800  11.850  1.00  0.00            
ATOM     61  H29 ACD     1      37.260  28.700  11.850  1.00  0.00            
ATOM     62  O15 ACD     1      38.330  30.420  11.560  1.00  0.00            
ATOM     63  H30 ACD     1      38.920  30.320  12.310  1.00  0.00            
ATOM     64  C19 ACD     1      36.630  30.210  13.190  1.00  0.00            
ATOM     65  H31 ACD     1      37.380  30.010  13.960  1.00  0.00            
ATOM     66  O16 ACD     1      35.540  29.350  13.410  1.00  0.00            
ATOM     67  C20 ACD     1      34.370  29.490  12.540  1.00  0.00            
ATOM     68  H32 ACD     1      33.920  30.400  12.940  1.00  0.00            
ATOM     69  C21 ACD     1      33.500  28.300  12.880  1.00  0.00            
ATOM     70  H33 ACD     1      33.300  28.370  13.960  1.00  0.00            
ATOM     71  H34 ACD     1      32.530  28.460  12.410  1.00  0.00            
ATOM     72  O17 ACD     1      34.090  27.080  12.500  1.00  0.00            
ATOM     73  H35 ACD     1      34.960  27.070  12.920  1.00  0.00            
ATOM     74  O18 ACD     1      36.310  31.610  13.280  1.00  0.00            
ATOM     75  C22 ACD     1      36.770  32.330  14.390  1.00  0.00            
ATOM     76  H36 ACD     1      37.670  31.910  14.860  1.00  0.00            
ATOM     77  C23 ACD     1      37.140  33.780  14.020  1.00  0.00            
ATOM     78  H37 ACD     1      36.300  34.220  13.490  1.00  0.00            
ATOM     79  O19 ACD     1      38.320  33.840  13.270  1.00  0.00            
ATOM     80  H38 ACD     1      38.990  33.340  13.750  1.00  0.00            
ATOM     81  C24 ACD     1      37.190  34.630  15.320  1.00  0.00            
ATOM     82  H39 ACD     1      38.050  34.340  15.950  1.00  0.00            
ATOM     83  O20 ACD     1      37.450  36.050  14.970  1.00  0.00            
ATOM     84  H40 ACD     1      38.370  36.080  14.720  1.00  0.00            
ATOM     85  C25 ACD     1      35.970  34.470  16.200  1.00  0.00            
ATOM     86  H41 ACD     1      35.980  34.940  17.190  1.00  0.00            
ATOM     87  O21 ACD     1      35.810  33.120  16.450  1.00  0.00            
ATOM     88  C26 ACD     1      35.570  32.160  15.400  1.00  0.00            
ATOM     89  H42 ACD     1      34.600  32.370  14.920  1.00  0.00            
ATOM     90  C27 ACD     1      35.460  30.810  16.170  1.00  0.00            
ATOM     91  H43 ACD     1      34.640  30.870  16.900  1.00  0.00            
ATOM     92  H44 ACD     1      35.290  29.970  15.490  1.00  0.00            
ATOM     93  O22 ACD     1      36.590  30.530  16.990  1.00  0.00            
ATOM     94  H45 ACD     1      36.230  29.960  17.670  1.00  0.00            
ATOM     95  O23 ACD     1      34.790  34.910  15.500  1.00  0.00            
ATOM     96  C28 ACD     1      34.120  35.940  16.210  1.00  0.00            
ATOM     97  H46 ACD     1      34.720  36.520  16.920  1.00  0.00            
ATOM     98  C29 ACD     1      32.980  35.330  17.000  1.00  0.00            
ATOM     99  H47 ACD     1      32.500  34.640  16.300  1.00  0.00            
ATOM    100  O24 ACD     1      32.000  36.300  17.370  1.00  0.00            
ATOM    101  C30 ACD     1      33.380  34.550  18.240  1.00  0.00            
ATOM    102  H48 ACD     1      32.510  34.410  18.890  1.00  0.00            
ATOM    103  H49 ACD     1      33.900  33.620  18.000  1.00  0.00            
ATOM    104  O25 ACD     1      34.280  35.380  18.960  1.00  0.00            
ATOM    105  H50 ACD     1      34.260  35.090  19.870  1.00  0.00            
ATOM    106  C31 ACD     1      33.810  36.990  15.180  1.00  0.00            
ATOM    107  H51 ACD     1      33.380  36.480  14.300  1.00  0.00            
ATOM    108  O26 ACD     1      35.110  37.630  14.810  1.00  0.00            
ATOM    109  H52 ACD     1      35.650  36.840  14.700  1.00  0.00            
ATOM    110  C32 ACD     1      32.740  37.970  15.750  1.00  0.00            
ATOM    111  H53 ACD     1      33.170  38.520  16.600  1.00  0.00            
ATOM    112  O27 ACD     1      32.220  38.820  14.740  1.00  0.00            
ATOM    113  H54 ACD     1      33.010  39.260  14.420  1.00  0.00            
ATOM    114  C33 ACD     1      31.540  37.140  16.330  1.00  0.00            
ATOM    115  H55 ACD     1      30.840  37.910  16.680  1.00  0.00            
ATOM    116  O28 ACD     1      30.930  36.370  15.250  1.00  0.00            
ATOM    117  C34 ACD     1      29.550  36.140  15.330  1.00  0.00            
ATOM    118  H56 ACD     1      29.000  36.550  16.180  1.00  0.00            
ATOM    119  C35 ACD     1      29.040  36.760  14.030  1.00  0.00            
ATOM    120  H57 ACD     1      29.540  36.330  13.150  1.00  0.00            
ATOM    121  O29 ACD     1      29.210  38.170  14.210  1.00  0.00            
ATOM    122  H58 ACD     1      30.150  38.340  14.250  1.00  0.00            
ATOM    123  C36 ACD     1      27.490  36.440  13.860  1.00  0.00            
ATOM    124  H59 ACD     1      26.880  36.950  14.620  1.00  0.00            
ATOM    125  O30 ACD     1      27.180  36.960  12.590  1.00  0.00            
ATOM    126  H60 ACD     1      27.310  37.910  12.660  1.00  0.00            
ATOM    127  O1  GN2     2      30.790  33.390   2.380  1.00  0.00            
ATOM    128  C1  GN2     2      30.780  32.320   3.310  1.00  0.00            
ATOM    129  C2  GN2     2      32.220  31.850   3.520  1.00  0.00            
ATOM    130  O2  GN2     2      32.910  32.990   4.110  1.00  0.00            
ATOM    131  C3  GN2     2      34.230  32.680   4.600  1.00  0.00            
ATOM    132  C4  GN2     2      34.810  33.950   5.270  1.00  0.00            
ATOM    133  N1  GN2     2      34.390  34.250   6.680  1.00  0.00            
ATOM    134  C5  GN2     2      32.930  34.490   6.740  1.00  0.00            
ATOM    135  C6  GN2     2      32.490  34.990   8.130  1.00  0.00            
ATOM    136  N2  GN2     2      33.150  36.310   8.590  1.00  0.00            
ATOM    137  C7  GN2     2      32.910  36.750  10.030  1.00  0.00            
ATOM    138  C8  GN2     2      31.800  37.770  10.120  1.00  0.00            
ATOM    139  C9  GN2     2      31.890  38.720  11.160  1.00  0.00            
ATOM    140  C10 GN2     2      30.840  39.610  11.360  1.00  0.00            
ATOM    141  C11 GN2     2      29.690  39.510  10.620  1.00  0.00            
ATOM    142  C12 GN2     2      29.520  38.530   9.650  1.00  0.00            
ATOM    143  C13 GN2     2      30.600  37.710   9.400  1.00  0.00            
ATOM    144  C14 GN2     2      32.600  35.610  11.000  1.00  0.00            
ATOM    145  C15 GN2     2      33.610  35.130  11.820  1.00  0.00            
ATOM    146  C16 GN2     2      33.480  34.090  12.720  1.00  0.00            
ATOM    147  C17 GN2     2      32.230  33.470  12.880  1.00  0.00            
ATOM    148  Cl1 GN2     2      32.090  32.120  14.000  1.00  0.00            
ATOM    149  C18 GN2     2      31.220  33.800  11.980  1.00  0.00            
ATOM    150  C19 GN2     2      31.400  34.850  11.050  1.00  0.00            
ATOM    151  C20 GN2     2      34.650  36.060   8.450  1.00  0.00            
ATOM    152  C21 GN2     2      35.160  35.490   7.150  1.00  0.00            
ATOM    153  H1  GN2     2      30.150  34.040   2.710  1.00  0.00            
ATOM    154  H2  GN2     2      30.130  31.540   2.900  1.00  0.00            
ATOM    155  H3  GN2     2      30.560  32.770   4.290  1.00  0.00            
ATOM    156  H4  GN2     2      32.650  31.570   2.550  1.00  0.00            
ATOM    157  H5  GN2     2      32.150  31.020   4.230  1.00  0.00            
ATOM    158  H6  GN2     2      34.790  32.360   3.710  1.00  0.00            
ATOM    159  H7  GN2     2      34.170  31.960   5.420  1.00  0.00            
ATOM    160  H8  GN2     2      34.570  34.830   4.660  1.00  0.00            
ATOM    161  H9  GN2     2      35.900  33.860   5.210  1.00  0.00            
ATOM    162  H10 GN2     2      34.680  33.470   7.290  1.00  0.00            
ATOM    163  H11 GN2     2      32.340  33.620   6.420  1.00  0.00            
ATOM    164  H12 GN2     2      32.790  35.310   6.030  1.00  0.00            
ATOM    165  H13 GN2     2      32.760  34.250   8.890  1.00  0.00            
ATOM    166  H14 GN2     2      31.410  35.130   8.050  1.00  0.00            
ATOM    167  H15 GN2     2      32.890  36.980   7.850  1.00  0.00            
ATOM    168  H16 GN2     2      33.810  37.240  10.390  1.00  0.00            
ATOM    169  H17 GN2     2      32.800  38.730  11.770  1.00  0.00            
ATOM    170  H18 GN2     2      30.960  40.380  12.120  1.00  0.00            
ATOM    171  H19 GN2     2      28.840  40.170  10.770  1.00  0.00            
ATOM    172  H20 GN2     2      28.660  38.420   9.000  1.00  0.00            
ATOM    173  H21 GN2     2      30.470  36.870   8.730  1.00  0.00            
ATOM    174  H22 GN2     2      34.560  35.660  11.900  1.00  0.00            
ATOM    175  H23 GN2     2      34.320  33.800  13.350  1.00  0.00            
ATOM    176  H24 GN2     2      30.370  33.120  11.930  1.00  0.00            
ATOM    177  H25 GN2     2      30.600  35.100  10.360  1.00  0.00            
ATOM    178  H26 GN2     2      34.850  35.380   9.280  1.00  0.00            
ATOM    179  H27 GN2     2      35.180  36.990   8.630  1.00  0.00            
ATOM    180  H28 GN2     2      34.980  36.340   6.490  1.00  0.00            
ATOM    181  H29 GN2     2      36.240  35.430   7.240  1.00  0.00            
TER
ENDMDL
MODEL        1
ATOM      1  H1  ACD     1      30.160  23.030  24.870  1.00  0.00            
ATOM      2  O1  ACD     1      31.040  23.410  24.950  1.00  0.00            
ATOM      3  C1  ACD     1      32.100  22.470  24.730  1.00  0.00            
ATOM      4  H2  ACD     1      31.700  21.500  25.040  1.00  0.00            
ATOM      5  H3  ACD     1      32.960  22.750  25.360  1.00  0.00            
ATOM      6  C2  ACD     1      32.540  22.270  23.320  1.00  0.00            
ATOM      7  H4  ACD     1      33.540  21.820  23.240  1.00  0.00            
ATOM      8  O2  ACD     1      31.600  21.370  22.650  1.00  0.00            
ATOM      9  C3  ACD     1      31.920  21.000  21.300  1.00  0.00            
ATOM     10  H5  ACD     1      31.110  20.370  20.910  1.00  0.00            
ATOM     11  O3  ACD     1      33.170  20.340  21.300  1.00  0.00            
ATOM     12  C4  ACD     1      33.070  18.940  21.410  1.00  0.00            
ATOM     13  H6  ACD     1      32.020  18.620  21.340  1.00  0.00            
ATOM     14  C5  ACD     1      33.840  18.470  20.210  1.00  0.00            
ATOM     15  H7  ACD     1      34.700  19.160  20.220  1.00  0.00            
ATOM     16  O4  ACD     1      32.870  18.590  19.220  1.00  0.00            
ATOM     17  H8  ACD     1      32.010  18.270  19.510  1.00  0.00            
ATOM     18  C6  ACD     1      34.290  17.020  20.420  1.00  0.00            
ATOM     19  H9  ACD     1      33.390  16.440  20.620  1.00  0.00            
ATOM     20  O5  ACD     1      34.970  16.520  19.350  1.00  0.00            
ATOM     21  H10 ACD     1      35.520  17.250  19.050  1.00  0.00            
ATOM     22  C7  ACD     1      35.190  17.010  21.630  1.00  0.00            
ATOM     23  H11 ACD     1      35.660  16.030  21.770  1.00  0.00            
ATOM     24  O6  ACD     1      34.360  17.320  22.750  1.00  0.00            
ATOM     25  C8  ACD     1      33.590  18.520  22.780  1.00  0.00            
ATOM     26  H12 ACD     1      34.260  19.290  23.190  1.00  0.00            
ATOM     27  C9  ACD     1      32.390  18.350  23.750  1.00  0.00            
ATOM     28  H13 ACD     1      31.800  19.270  23.710  1.00  0.00            
ATOM     29  H14 ACD     1      31.730  17.530  23.410  1.00  0.00            
ATOM     30  O7  ACD     1      32.810  17.960  25.060  1.00  0.00            
ATOM     31  H15 ACD     1      33.280  17.150  24.850  1.00  0.00            
ATOM     32  O8  ACD     1      36.190  17.970  21.530  1.00  0.00            
ATOM     33  C10 ACD     1      37.470  17.590  20.890  1.00  0.00            
ATOM     34  H16 ACD     1      37.410  16.580  20.480  1.00  0.00            
ATOM     35  C11 ACD     1      37.700  18.600  19.810  1.00  0.00            
ATOM     36  H17 ACD     1      37.420  19.640  20.030  1.00  0.00            
ATOM     37  O9  ACD     1      36.840  18.240  18.700  1.00  0.00            
ATOM     38  H18 ACD     1      36.910  19.010  18.130  1.00  0.00            
ATOM     39  C12 ACD     1      39.100  18.560  19.410  1.00  0.00            
ATOM     40  H19 ACD     1      39.330  17.580  18.970  1.00  0.00            
ATOM     41  O10 ACD     1      39.220  19.500  18.410  1.00  0.00            
ATOM     42  H20 ACD     1      39.690  20.220  18.840  1.00  0.00            
ATOM     43  C13 ACD     1      40.020  18.850  20.520  1.00  0.00            
ATOM     44  H21 ACD     1      41.080  18.870  20.250  1.00  0.00            
ATOM     45  O11 ACD     1      39.970  17.800  21.390  1.00  0.00            
ATOM     46  C14 ACD     1      38.650  17.540  21.950  1.00  0.00            
ATOM     47  H22 ACD     1      38.420  18.380  22.620  1.00  0.00            
ATOM     48  C15 ACD     1      38.600  16.220  22.750  1.00  0.00            
ATOM     49  H23 ACD     1      37.550  16.050  22.980  1.00  0.00            
ATOM     50  H24 ACD     1      38.870  15.370  22.110  1.00  0.00            
ATOM     51  O12 ACD     1      39.400  16.300  23.870  1.00  0.00            
ATOM     52  H25 ACD     1      39.490  15.460  24.320  1.00  0.00            
ATOM     53  O13 ACD     1      39.620  20.040  21.080  1.00  0.00            
ATOM     54  C16 ACD     1      40.620  20.960  21.450  1.00  0.00            
ATOM     55  H26 ACD     1      41.640  20.560  21.400  1.00  0.00            
ATOM     56  C17 ACD     1      40.620  22.140  20.480  1.00  0.00            
ATOM     57  H27 ACD     1      39.660  22.670  20.490  1.00  0.00            
ATOM     58  O14 ACD     1      41.060  21.660  19.240  1.00  0.00            
ATOM     59  H28 ACD     1      41.050  22.410  18.640  1.00  0.00            
ATOM     60  C18 ACD     1      41.570  23.200  20.910  1.00  0.00            
ATOM     61  H29 ACD     1      42.550  22.710  20.920  1.00  0.00            
ATOM     62  O15 ACD     1      41.500  24.290  20.010  1.00  0.00            
ATOM     63  H30 ACD     1      41.530  25.130  20.470  1.00  0.00            
ATOM     64  C19 ACD     1      41.500  23.530  22.450  1.00  0.00            
ATOM     65  H31 ACD     1      42.300  24.180  22.820  1.00  0.00            
ATOM     66  O16 ACD     1      41.540  22.310  23.230  1.00  0.00            
ATOM     67  C20 ACD     1      40.540  21.380  22.870  1.00  0.00            
ATOM     68  H32 ACD     1      39.560  21.860  23.010  1.00  0.00            
ATOM     69  C21 ACD     1      40.570  20.250  23.800  1.00  0.00            
ATOM     70  H33 ACD     1      39.880  19.440  23.520  1.00  0.00            
ATOM     71  H34 ACD     1      41.560  19.790  23.690  1.00  0.00            
ATOM     72  O17 ACD     1      40.490  20.700  25.180  1.00  0.00            
ATOM     73  H35 ACD     1      41.140  21.410  25.190  1.00  0.00            
ATOM     74  O18 ACD     1      40.290  24.250  22.680  1.00  0.00            
ATOM     75  C22 ACD     1      40.390  25.540  23.310  1.00  0.00            
ATOM     76  H36 ACD     1      41.370  25.780  23.730  1.00  0.00            
ATOM     77  C23 ACD     1      40.090  26.600  22.250  1.00  0.00            
ATOM     78  H37 ACD     1      39.380  26.130  21.560  1.00  0.00            
ATOM     79  O19 ACD     1      41.320  26.890  21.560  1.00  0.00            
ATOM     80  H38 ACD     1      41.920  27.290  22.200  1.00  0.00            
ATOM     81  C24 ACD     1      39.370  27.840  22.850  1.00  0.00            
ATOM     82  H39 ACD     1      40.100  28.460  23.390  1.00  0.00            
ATOM     83  O20 ACD     1      38.810  28.670  21.820  1.00  0.00            
ATOM     84  H40 ACD     1      38.360  29.440  22.180  1.00  0.00            
ATOM     85  C25 ACD     1      38.320  27.390  23.890  1.00  0.00            
ATOM     86  H41 ACD     1      37.920  28.270  24.400  1.00  0.00            
ATOM     87  O21 ACD     1      38.990  26.670  24.890  1.00  0.00            
ATOM     88  C26 ACD     1      39.440  25.380  24.490  1.00  0.00            
ATOM     89  H42 ACD     1      38.550  24.850  24.140  1.00  0.00            
ATOM     90  C27 ACD     1      40.140  24.680  25.620  1.00  0.00            
ATOM     91  H43 ACD     1      40.950  24.090  25.170  1.00  0.00            
ATOM     92  H44 ACD     1      40.590  25.400  26.300  1.00  0.00            
ATOM     93  O22 ACD     1      39.230  23.900  26.390  1.00  0.00            
ATOM     94  H45 ACD     1      38.480  24.410  26.720  1.00  0.00            
ATOM     95  O23 ACD     1      37.240  26.820  23.260  1.00  0.00            
ATOM     96  C28 ACD     1      35.880  26.980  23.790  1.00  0.00            
ATOM     97  H46 ACD     1      35.750  27.910  24.350  1.00  0.00            
ATOM     98  C29 ACD     1      35.510  25.780  24.660  1.00  0.00            
ATOM     99  H47 ACD     1      35.760  24.830  24.160  1.00  0.00            
ATOM    100  O24 ACD     1      34.110  25.700  24.830  1.00  0.00            
ATOM    101  C30 ACD     1      36.130  25.840  26.090  1.00  0.00            
ATOM    102  H48 ACD     1      37.050  26.440  26.020  1.00  0.00            
ATOM    103  H49 ACD     1      35.500  26.390  26.800  1.00  0.00            
ATOM    104  O25 ACD     1      36.460  24.540  26.590  1.00  0.00            
ATOM    105  H50 ACD     1      35.630  24.070  26.640  1.00  0.00            
ATOM    106  C31 ACD     1      35.090  26.980  22.500  1.00  0.00            
ATOM    107  H51 ACD     1      35.350  26.050  21.990  1.00  0.00            
ATOM    108  O26 ACD     1      35.430  28.110  21.720  1.00  0.00            
ATOM    109  H52 ACD     1      36.360  27.920  21.560  1.00  0.00            
ATOM    110  C32 ACD     1      33.530  26.890  22.850  1.00  0.00            
ATOM    111  H53 ACD     1      33.300  27.710  23.550  1.00  0.00            
ATOM    112  O27 ACD     1      32.880  26.830  21.640  1.00  0.00            
ATOM    113  H54 ACD     1      32.950  27.760  21.390  1.00  0.00            
ATOM    114  C33 ACD     1      33.280  25.620  23.660  1.00  0.00            
ATOM    115  H55 ACD     1      32.250  25.590  24.020  1.00  0.00            
ATOM    116  O28 ACD     1      33.600  24.410  22.940  1.00  0.00            
ATOM    117  C34 ACD     1      32.550  23.590  22.510  1.00  0.00            
ATOM    118  H56 ACD     1      31.560  24.040  22.690  1.00  0.00            
ATOM    119  C35 ACD     1      32.710  23.400  21.000  1.00  0.00            
ATOM    120  H57 ACD     1      33.790  23.180  20.920  1.00  0.00            
ATOM    121  O29 ACD     1      32.420  24.590  20.260  1.00  0.00            
ATOM    122  H58 ACD     1      32.730  25.360  20.750  1.00  0.00            
ATOM    123  C36 ACD     1      32.000  22.220  20.370  1.00  0.00            
ATOM    124  H59 ACD     1      30.990  22.620  20.250  1.00  0.00            
ATOM    125  O30 ACD     1      32.710  21.820  19.270  1.00  0.00            
ATOM    126  H60 ACD     1      33.320  21.150  19.610  1.00  0.00            
ATOM    127  O1  GN2     2      37.110  22.400  20.840  1.00  0.00            
ATOM    128  C1  GN2     2      37.010  23.650  21.580  1.00  0.00            
ATOM    129  C2  GN2     2      37.020  24.820  20.540  1.00  0.00            
ATOM    130  O2  GN2     2      35.750  24.780  19.900  1.00  0.00            
ATOM    131  C3  GN2     2      35.780  25.680  18.700  1.00  0.00            
ATOM    132  C4  GN2     2      34.330  25.620  18.090  1.00  0.00            
ATOM    133  N1  GN2     2      33.600  24.320  17.700  1.00  0.00            
ATOM    134  C5  GN2     2      34.510  23.390  16.970  1.00  0.00            
ATOM    135  C6  GN2     2      33.900  22.090  16.450  1.00  0.00            
ATOM    136  N2  GN2     2      32.660  22.400  15.540  1.00  0.00            
ATOM    137  C7  GN2     2      32.090  21.020  15.130  1.00  0.00            
ATOM    138  C8  GN2     2      30.780  21.020  14.360  1.00  0.00            
ATOM    139  C9  GN2     2      29.680  20.400  14.950  1.00  0.00            
ATOM    140  C10 GN2     2      28.420  20.480  14.410  1.00  0.00            
ATOM    141  C11 GN2     2      28.220  21.080  13.190  1.00  0.00            
ATOM    142  C12 GN2     2      29.340  21.600  12.470  1.00  0.00            
ATOM    143  C13 GN2     2      30.620  21.600  13.110  1.00  0.00            
ATOM    144  C14 GN2     2      33.120  20.180  14.300  1.00  0.00            
ATOM    145  C15 GN2     2      33.830  20.620  13.270  1.00  0.00            
ATOM    146  C16 GN2     2      34.820  19.860  12.700  1.00  0.00            
ATOM    147  C17 GN2     2      34.990  18.530  13.000  1.00  0.00            
ATOM    148  Cl1 GN2     2      36.170  17.540  12.130  1.00  0.00            
ATOM    149  C18 GN2     2      34.210  18.000  14.000  1.00  0.00            
ATOM    150  C19 GN2     2      33.310  18.850  14.680  1.00  0.00            
ATOM    151  C20 GN2     2      31.730  23.260  16.280  1.00  0.00            
ATOM    152  C21 GN2     2      32.320  24.520  16.910  1.00  0.00            
ATOM    153  H1  GN2     2      37.070  21.690  21.500  1.00  0.00            
ATOM    154  H2  GN2     2      37.870  23.730  22.250  1.00  0.00            
ATOM    155  H3  GN2     2      36.140  23.710  22.240  1.00  0.00            
ATOM    156  H4  GN2     2      37.780  24.660  19.760  1.00  0.00            
ATOM    157  H5  GN2     2      37.210  25.830  20.940  1.00  0.00            
ATOM    158  H6  GN2     2      36.520  25.350  17.970  1.00  0.00            
ATOM    159  H7  GN2     2      35.990  26.720  18.990  1.00  0.00            
ATOM    160  H8  GN2     2      34.370  26.230  17.190  1.00  0.00            
ATOM    161  H9  GN2     2      33.650  26.110  18.800  1.00  0.00            
ATOM    162  H10 GN2     2      33.340  23.940  18.620  1.00  0.00            
ATOM    163  H11 GN2     2      35.330  23.140  17.650  1.00  0.00            
ATOM    164  H12 GN2     2      34.950  23.920  16.130  1.00  0.00            
ATOM    165  H13 GN2     2      33.590  21.500  17.320  1.00  0.00            
ATOM    166  H14 GN2     2      34.670  21.530  15.920  1.00  0.00            
ATOM    167  H15 GN2     2      33.090  22.860  14.730  1.00  0.00            
ATOM    168  H16 GN2     2      31.810  20.510  16.050  1.00  0.00            
ATOM    169  H17 GN2     2      29.800  19.790  15.840  1.00  0.00            
ATOM    170  H18 GN2     2      27.560  20.090  14.950  1.00  0.00            
ATOM    171  H19 GN2     2      27.210  21.190  12.810  1.00  0.00            
ATOM    172  H20 GN2     2      29.130  22.170  11.570  1.00  0.00            
ATOM    173  H21 GN2     2      31.490  21.990  12.590  1.00  0.00            
ATOM    174  H22 GN2     2      33.830  21.670  13.030  1.00  0.00            
ATOM    175  H23 GN2     2      35.430  20.300  11.920  1.00  0.00            
ATOM    176  H24 GN2     2      34.480  17.010  14.370  1.00  0.00            
ATOM    177  H25 GN2     2      32.720  18.490  15.520  1.00  0.00            
ATOM    178  H26 GN2     2      31.250  22.610  17.010  1.00  0.00            
ATOM    179  H27 GN2     2      30.910  23.490  15.610  1.00  0.00            
ATOM    180  H28 GN2     2      32.520  25.260  16.140  1.00  0.00            
ATOM    181  H29 GN2     2      31.560  24.950  17.570  1.00  0.00            
TER
ENDMDL
MODEL        1
ATOM      1  H1  ACD     1      32.870  18.120   3.860  1.00  0.00            
ATOM      2  O1  ACD     1      33.630  18.470   4.320  1.00  0.00            
ATOM      3  C1  ACD     1      34.270  19.330   3.370  1.00  0.00            
ATOM      4  H2  ACD     1      35.140  18.800   2.950  1.00  0.00            
ATOM      5  H3  ACD     1      34.640  20.260   3.830  1.00  0.00            
ATOM      6  C2  ACD     1      33.330  19.740   2.210  1.00  0.00            
ATOM      7  H4  ACD     1      34.000  20.110   1.420  1.00  0.00            
ATOM      8  O2  ACD     1      32.760  18.580   1.640  1.00  0.00            
ATOM      9  C3  ACD     1      32.010  18.790   0.420  1.00  0.00            
ATOM     10  H5  ACD     1      31.400  17.900   0.240  1.00  0.00            
ATOM     11  O3  ACD     1      32.760  19.060  -0.770  1.00  0.00            
ATOM     12  C4  ACD     1      33.900  18.290  -1.140  1.00  0.00            
ATOM     13  H6  ACD     1      33.980  18.370  -2.230  1.00  0.00            
ATOM     14  C5  ACD     1      35.240  18.810  -0.550  1.00  0.00            
ATOM     15  H7  ACD     1      35.150  18.830   0.540  1.00  0.00            
ATOM     16  O4  ACD     1      35.520  20.180  -0.850  1.00  0.00            
ATOM     17  H8  ACD     1      35.220  20.310  -1.750  1.00  0.00            
ATOM     18  C6  ACD     1      36.460  18.000  -0.960  1.00  0.00            
ATOM     19  H9  ACD     1      36.630  18.170  -2.030  1.00  0.00            
ATOM     20  O5  ACD     1      37.630  18.480  -0.200  1.00  0.00            
ATOM     21  H10 ACD     1      37.900  19.230  -0.740  1.00  0.00            
ATOM     22  C7  ACD     1      36.210  16.530  -0.550  1.00  0.00            
ATOM     23  H11 ACD     1      37.010  15.850  -0.870  1.00  0.00            
ATOM     24  O6  ACD     1      35.000  16.060  -1.160  1.00  0.00            
ATOM     25  C8  ACD     1      33.770  16.790  -0.800  1.00  0.00            
ATOM     26  H12 ACD     1      33.630  16.760   0.290  1.00  0.00            
ATOM     27  C9  ACD     1      32.710  16.070  -1.590  1.00  0.00            
ATOM     28  H13 ACD     1      31.830  16.680  -1.770  1.00  0.00            
ATOM     29  H14 ACD     1      33.140  15.780  -2.560  1.00  0.00            
ATOM     30  O7  ACD     1      32.220  14.930  -0.870  1.00  0.00            
ATOM     31  H15 ACD     1      32.870  14.240  -1.030  1.00  0.00            
ATOM     32  O8  ACD     1      36.000  16.550   0.860  1.00  0.00            
ATOM     33  C10 ACD     1      36.710  15.610   1.650  1.00  0.00            
ATOM     34  H16 ACD     1      37.280  14.940   1.000  1.00  0.00            
ATOM     35  C11 ACD     1      37.740  16.290   2.470  1.00  0.00            
ATOM     36  H17 ACD     1      37.220  17.050   3.070  1.00  0.00            
ATOM     37  O9  ACD     1      38.760  16.980   1.680  1.00  0.00            
ATOM     38  H18 ACD     1      38.230  17.450   1.030  1.00  0.00            
ATOM     39  C12 ACD     1      38.400  15.300   3.460  1.00  0.00            
ATOM     40  H19 ACD     1      38.920  14.590   2.810  1.00  0.00            
ATOM     41  O10 ACD     1      39.300  15.930   4.370  1.00  0.00            
ATOM     42  H20 ACD     1      39.940  16.340   3.790  1.00  0.00            
ATOM     43  C13 ACD     1      37.330  14.680   4.270  1.00  0.00            
ATOM     44  H21 ACD     1      37.870  14.020   4.960  1.00  0.00            
ATOM     45  O11 ACD     1      36.500  14.000   3.390  1.00  0.00            
ATOM     46  C14 ACD     1      35.790  14.830   2.490  1.00  0.00            
ATOM     47  H22 ACD     1      35.110  15.400   3.130  1.00  0.00            
ATOM     48  C15 ACD     1      34.940  13.900   1.600  1.00  0.00            
ATOM     49  H23 ACD     1      34.300  13.370   2.310  1.00  0.00            
ATOM     50  H24 ACD     1      34.270  14.570   1.040  1.00  0.00            
ATOM     51  O12 ACD     1      35.610  13.050   0.690  1.00  0.00            
ATOM     52  H25 ACD     1      36.130  12.410   1.190  1.00  0.00            
ATOM     53  O13 ACD     1      36.630  15.740   4.920  1.00  0.00            
ATOM     54  C16 ACD     1      36.270  15.580   6.210  1.00  0.00            
ATOM     55  H26 ACD     1      36.370  14.590   6.680  1.00  0.00            
ATOM     56  C17 ACD     1      37.130  16.590   7.000  1.00  0.00            
ATOM     57  H27 ACD     1      37.060  17.570   6.500  1.00  0.00            
ATOM     58  O14 ACD     1      38.510  16.250   6.970  1.00  0.00            
ATOM     59  H28 ACD     1      38.810  16.100   6.060  1.00  0.00            
ATOM     60  C18 ACD     1      36.650  16.720   8.500  1.00  0.00            
ATOM     61  H29 ACD     1      36.700  15.750   9.020  1.00  0.00            
ATOM     62  O15 ACD     1      37.370  17.800   9.180  1.00  0.00            
ATOM     63  H30 ACD     1      38.190  17.410   9.470  1.00  0.00            
ATOM     64  C19 ACD     1      35.140  16.940   8.520  1.00  0.00            
ATOM     65  H31 ACD     1      34.800  16.940   9.560  1.00  0.00            
ATOM     66  O16 ACD     1      34.550  15.870   7.810  1.00  0.00            
ATOM     67  C20 ACD     1      34.850  15.860   6.400  1.00  0.00            
ATOM     68  H32 ACD     1      34.530  16.810   5.970  1.00  0.00            
ATOM     69  C21 ACD     1      34.070  14.720   5.670  1.00  0.00            
ATOM     70  H33 ACD     1      34.040  14.960   4.600  1.00  0.00            
ATOM     71  H34 ACD     1      34.630  13.780   5.730  1.00  0.00            
ATOM     72  O17 ACD     1      32.750  14.680   6.060  1.00  0.00            
ATOM     73  H35 ACD     1      32.680  14.090   6.810  1.00  0.00            
ATOM     74  O18 ACD     1      34.780  18.170   7.880  1.00  0.00            
ATOM     75  C22 ACD     1      33.920  19.100   8.570  1.00  0.00            
ATOM     76  H36 ACD     1      33.560  18.670   9.510  1.00  0.00            
ATOM     77  C23 ACD     1      34.870  20.260   8.930  1.00  0.00            
ATOM     78  H37 ACD     1      35.530  20.330   8.060  1.00  0.00            
ATOM     79  O19 ACD     1      35.700  19.770  10.000  1.00  0.00            
ATOM     80  H38 ACD     1      36.330  19.100   9.740  1.00  0.00            
ATOM     81  C24 ACD     1      34.130  21.550   9.320  1.00  0.00            
ATOM     82  H39 ACD     1      33.650  21.460  10.310  1.00  0.00            
ATOM     83  O20 ACD     1      35.070  22.580   9.260  1.00  0.00            
ATOM     84  H40 ACD     1      34.770  23.290   9.840  1.00  0.00            
ATOM     85  C25 ACD     1      33.100  21.890   8.240  1.00  0.00            
ATOM     86  H41 ACD     1      32.470  22.700   8.620  1.00  0.00            
ATOM     87  O21 ACD     1      32.200  20.750   8.200  1.00  0.00            
ATOM     88  C26 ACD     1      32.800  19.530   7.630  1.00  0.00            
ATOM     89  H42 ACD     1      33.240  19.670   6.640  1.00  0.00            
ATOM     90  C27 ACD     1      31.740  18.470   7.410  1.00  0.00            
ATOM     91  H43 ACD     1      31.040  18.800   6.640  1.00  0.00            
ATOM     92  H44 ACD     1      32.230  17.550   7.050  1.00  0.00            
ATOM     93  O22 ACD     1      31.020  18.180   8.600  1.00  0.00            
ATOM     94  H45 ACD     1      31.460  17.560   9.190  1.00  0.00            
ATOM     95  O23 ACD     1      33.620  22.070   7.010  1.00  0.00            
ATOM     96  C28 ACD     1      32.960  22.950   6.160  1.00  0.00            
ATOM     97  H46 ACD     1      32.660  23.790   6.800  1.00  0.00            
ATOM     98  C29 ACD     1      31.730  22.290   5.530  1.00  0.00            
ATOM     99  H47 ACD     1      32.010  21.230   5.420  1.00  0.00            
ATOM    100  O24 ACD     1      31.360  22.920   4.290  1.00  0.00            
ATOM    101  C30 ACD     1      30.450  22.370   6.400  1.00  0.00            
ATOM    102  H48 ACD     1      30.600  22.240   7.480  1.00  0.00            
ATOM    103  H49 ACD     1      30.000  23.380   6.320  1.00  0.00            
ATOM    104  O25 ACD     1      29.510  21.430   6.090  1.00  0.00            
ATOM    105  H50 ACD     1      28.880  21.840   5.490  1.00  0.00            
ATOM    106  C31 ACD     1      34.090  23.300   5.170  1.00  0.00            
ATOM    107  H51 ACD     1      34.510  22.350   4.810  1.00  0.00            
ATOM    108  O26 ACD     1      34.980  24.070   5.920  1.00  0.00            
ATOM    109  H52 ACD     1      35.260  23.530   6.660  1.00  0.00            
ATOM    110  C32 ACD     1      33.480  24.130   4.030  1.00  0.00            
ATOM    111  H53 ACD     1      32.950  25.050   4.330  1.00  0.00            
ATOM    112  O27 ACD     1      34.460  24.460   3.070  1.00  0.00            
ATOM    113  H54 ACD     1      34.660  25.390   3.230  1.00  0.00            
ATOM    114  C33 ACD     1      32.470  23.170   3.340  1.00  0.00            
ATOM    115  H55 ACD     1      32.020  23.720   2.500  1.00  0.00            
ATOM    116  O28 ACD     1      33.110  21.970   2.880  1.00  0.00            
ATOM    117  C34 ACD     1      32.320  20.840   2.410  1.00  0.00            
ATOM    118  H56 ACD     1      31.670  20.510   3.240  1.00  0.00            
ATOM    119  C35 ACD     1      31.550  21.100   1.190  1.00  0.00            
ATOM    120  H57 ACD     1      32.310  21.300   0.420  1.00  0.00            
ATOM    121  O29 ACD     1      30.440  22.110   1.230  1.00  0.00            
ATOM    122  H58 ACD     1      29.880  21.880   0.480  1.00  0.00            
ATOM    123  C36 ACD     1      30.970  19.810   0.690  1.00  0.00            
ATOM    124  H59 ACD     1      30.400  19.510   1.580  1.00  0.00            
ATOM    125  O30 ACD     1      30.140  19.900  -0.500  1.00  0.00            
ATOM    126  H60 ACD     1      30.680  20.340  -1.150  1.00  0.00            
ATOM    127  O1  GN2     2      36.710  22.300   7.290  1.00  0.00            
ATOM    128  C1  GN2     2      37.920  21.450   7.460  1.00  0.00            
ATOM    129  C2  GN2     2      37.980  20.230   6.560  1.00  0.00            
ATOM    130  O2  GN2     2      38.340  20.610   5.210  1.00  0.00            
ATOM    131  C3  GN2     2      38.370  19.420   4.350  1.00  0.00            
ATOM    132  C4  GN2     2      38.690  19.960   2.960  1.00  0.00            
ATOM    133  N1  GN2     2      38.150  21.350   2.620  1.00  0.00            
ATOM    134  C5  GN2     2      36.780  21.210   1.970  1.00  0.00            
ATOM    135  C6  GN2     2      36.290  22.480   1.280  1.00  0.00            
ATOM    136  N2  GN2     2      37.230  23.020   0.230  1.00  0.00            
ATOM    137  C7  GN2     2      36.770  24.390  -0.280  1.00  0.00            
ATOM    138  C8  GN2     2      37.410  24.860  -1.530  1.00  0.00            
ATOM    139  C9  GN2     2      37.930  26.170  -1.690  1.00  0.00            
ATOM    140  C10 GN2     2      38.510  26.600  -2.910  1.00  0.00            
ATOM    141  C11 GN2     2      38.430  25.770  -4.050  1.00  0.00            
ATOM    142  C12 GN2     2      38.050  24.440  -3.890  1.00  0.00            
ATOM    143  C13 GN2     2      37.480  24.000  -2.630  1.00  0.00            
ATOM    144  C14 GN2     2      35.220  24.540  -0.330  1.00  0.00            
ATOM    145  C15 GN2     2      34.630  25.630   0.350  1.00  0.00            
ATOM    146  C16 GN2     2      33.240  25.920   0.280  1.00  0.00            
ATOM    147  C17 GN2     2      32.440  25.080  -0.500  1.00  0.00            
ATOM    148  Cl1 GN2     2      30.700  25.360  -0.680  1.00  0.00            
ATOM    149  C18 GN2     2      33.010  23.920  -1.110  1.00  0.00            
ATOM    150  C19 GN2     2      34.380  23.690  -1.110  1.00  0.00            
ATOM    151  C20 GN2     2      38.580  23.200   0.850  1.00  0.00            
ATOM    152  C21 GN2     2      39.070  21.920   1.590  1.00  0.00            
ATOM    153  H1  GN2     2      36.190  22.380   8.110  1.00  0.00            
ATOM    154  H2  GN2     2      38.090  21.050   8.470  1.00  0.00            
ATOM    155  H3  GN2     2      38.820  22.060   7.280  1.00  0.00            
ATOM    156  H4  GN2     2      37.030  19.670   6.540  1.00  0.00            
ATOM    157  H5  GN2     2      38.780  19.540   6.840  1.00  0.00            
ATOM    158  H6  GN2     2      37.360  19.000   4.430  1.00  0.00            
ATOM    159  H7  GN2     2      39.030  18.580   4.600  1.00  0.00            
ATOM    160  H8  GN2     2      38.260  19.330   2.180  1.00  0.00            
ATOM    161  H9  GN2     2      39.770  20.050   2.880  1.00  0.00            
ATOM    162  H10 GN2     2      38.050  21.980   3.430  1.00  0.00            
ATOM    163  H11 GN2     2      36.160  20.970   2.830  1.00  0.00            
ATOM    164  H12 GN2     2      36.760  20.410   1.230  1.00  0.00            
ATOM    165  H13 GN2     2      36.220  23.290   2.000  1.00  0.00            
ATOM    166  H14 GN2     2      35.320  22.290   0.810  1.00  0.00            
ATOM    167  H15 GN2     2      37.310  22.340  -0.530  1.00  0.00            
ATOM    168  H16 GN2     2      37.130  25.100   0.460  1.00  0.00            
ATOM    169  H17 GN2     2      37.980  26.890  -0.880  1.00  0.00            
ATOM    170  H18 GN2     2      38.700  27.660  -3.030  1.00  0.00            
ATOM    171  H19 GN2     2      38.800  26.250  -4.950  1.00  0.00            
ATOM    172  H20 GN2     2      38.070  23.750  -4.730  1.00  0.00            
ATOM    173  H21 GN2     2      37.090  22.990  -2.590  1.00  0.00            
ATOM    174  H22 GN2     2      35.260  26.320   0.910  1.00  0.00            
ATOM    175  H23 GN2     2      32.810  26.770   0.790  1.00  0.00            
ATOM    176  H24 GN2     2      32.430  23.200  -1.670  1.00  0.00            
ATOM    177  H25 GN2     2      34.800  22.890  -1.700  1.00  0.00            
ATOM    178  H26 GN2     2      38.460  24.010   1.580  1.00  0.00            
ATOM    179  H27 GN2     2      39.240  23.640   0.100  1.00  0.00            
ATOM    180  H28 GN2     2      39.140  21.170   0.800  1.00  0.00            
ATOM    181  H29 GN2     2      40.060  22.060   2.030  1.00  0.00            
TER
ENDMDL
MODEL        1
ATOM      1  H1  ACD     1      20.580  27.100  34.030  1.00  0.00            
ATOM      2  O1  ACD     1      21.310  27.380  33.470  1.00  0.00            
ATOM      3  C1  ACD     1      21.980  26.240  32.840  1.00  0.00            
ATOM      4  H2  ACD     1      22.080  25.410  33.550  1.00  0.00            
ATOM      5  H3  ACD     1      23.040  26.490  32.750  1.00  0.00            
ATOM      6  C2  ACD     1      21.330  25.780  31.590  1.00  0.00            
ATOM      7  H4  ACD     1      21.900  24.950  31.140  1.00  0.00            
ATOM      8  O2  ACD     1      20.030  25.300  32.090  1.00  0.00            
ATOM      9  C3  ACD     1      19.160  24.860  31.040  1.00  0.00            
ATOM     10  H5  ACD     1      18.240  24.400  31.430  1.00  0.00            
ATOM     11  O3  ACD     1      19.880  23.800  30.430  1.00  0.00            
ATOM     12  C4  ACD     1      19.540  22.440  30.610  1.00  0.00            
ATOM     13  H6  ACD     1      18.600  22.270  31.140  1.00  0.00            
ATOM     14  C5  ACD     1      19.130  21.890  29.190  1.00  0.00            
ATOM     15  H7  ACD     1      19.920  22.210  28.510  1.00  0.00            
ATOM     16  O4  ACD     1      17.890  22.630  28.760  1.00  0.00            
ATOM     17  H8  ACD     1      17.880  23.580  28.920  1.00  0.00            
ATOM     18  C6  ACD     1      18.940  20.370  29.190  1.00  0.00            
ATOM     19  H9  ACD     1      18.170  20.040  29.900  1.00  0.00            
ATOM     20  O5  ACD     1      18.700  19.860  27.850  1.00  0.00            
ATOM     21  H10 ACD     1      18.930  18.930  27.980  1.00  0.00            
ATOM     22  C7  ACD     1      20.260  19.790  29.700  1.00  0.00            
ATOM     23  H11 ACD     1      20.270  18.700  29.610  1.00  0.00            
ATOM     24  O6  ACD     1      20.510  20.170  31.030  1.00  0.00            
ATOM     25  C8  ACD     1      20.670  21.580  31.280  1.00  0.00            
ATOM     26  H12 ACD     1      21.600  21.980  30.860  1.00  0.00            
ATOM     27  C9  ACD     1      20.470  21.720  32.710  1.00  0.00            
ATOM     28  H13 ACD     1      20.310  22.780  32.940  1.00  0.00            
ATOM     29  H14 ACD     1      19.530  21.190  32.920  1.00  0.00            
ATOM     30  O7  ACD     1      21.490  21.100  33.510  1.00  0.00            
ATOM     31  H15 ACD     1      22.290  21.630  33.550  1.00  0.00            
ATOM     32  O8  ACD     1      21.320  20.340  28.860  1.00  0.00            
ATOM     33  C10 ACD     1      22.360  19.460  28.400  1.00  0.00            
ATOM     34  H16 ACD     1      21.910  18.500  28.130  1.00  0.00            
ATOM     35  C11 ACD     1      22.850  20.090  27.090  1.00  0.00            
ATOM     36  H17 ACD     1      23.250  21.110  27.160  1.00  0.00            
ATOM     37  O9  ACD     1      21.700  20.100  26.250  1.00  0.00            
ATOM     38  H18 ACD     1      20.980  20.450  26.770  1.00  0.00            
ATOM     39  C12 ACD     1      24.050  19.240  26.490  1.00  0.00            
ATOM     40  H19 ACD     1      23.630  18.240  26.340  1.00  0.00            
ATOM     41  O10 ACD     1      24.530  19.870  25.360  1.00  0.00            
ATOM     42  H20 ACD     1      25.460  19.960  25.610  1.00  0.00            
ATOM     43  C13 ACD     1      25.120  19.200  27.570  1.00  0.00            
ATOM     44  H21 ACD     1      25.970  18.610  27.210  1.00  0.00            
ATOM     45  O11 ACD     1      24.660  18.670  28.750  1.00  0.00            
ATOM     46  C14 ACD     1      23.550  19.330  29.370  1.00  0.00            
ATOM     47  H22 ACD     1      23.830  20.360  29.620  1.00  0.00            
ATOM     48  C15 ACD     1      23.360  18.530  30.660  1.00  0.00            
ATOM     49  H23 ACD     1      24.310  18.610  31.210  1.00  0.00            
ATOM     50  H24 ACD     1      22.620  19.050  31.280  1.00  0.00            
ATOM     51  O12 ACD     1      23.040  17.130  30.560  1.00  0.00            
ATOM     52  H25 ACD     1      22.980  16.830  31.470  1.00  0.00            
ATOM     53  O13 ACD     1      25.670  20.500  27.770  1.00  0.00            
ATOM     54  C16 ACD     1      27.090  20.740  27.660  1.00  0.00            
ATOM     55  H26 ACD     1      27.700  19.880  27.950  1.00  0.00            
ATOM     56  C17 ACD     1      27.450  21.240  26.270  1.00  0.00            
ATOM     57  H27 ACD     1      26.800  22.100  26.020  1.00  0.00            
ATOM     58  O14 ACD     1      27.250  20.260  25.250  1.00  0.00            
ATOM     59  H28 ACD     1      27.380  20.740  24.420  1.00  0.00            
ATOM     60  C18 ACD     1      28.910  21.720  26.290  1.00  0.00            
ATOM     61  H29 ACD     1      29.510  20.810  26.390  1.00  0.00            
ATOM     62  O15 ACD     1      29.320  22.350  25.080  1.00  0.00            
ATOM     63  H30 ACD     1      28.980  23.250  25.130  1.00  0.00            
ATOM     64  C19 ACD     1      29.160  22.720  27.430  1.00  0.00            
ATOM     65  H31 ACD     1      30.250  22.840  27.390  1.00  0.00            
ATOM     66  O16 ACD     1      28.800  22.030  28.620  1.00  0.00            
ATOM     67  C20 ACD     1      27.430  21.710  28.790  1.00  0.00            
ATOM     68  H32 ACD     1      26.840  22.640  28.770  1.00  0.00            
ATOM     69  C21 ACD     1      27.370  20.910  30.030  1.00  0.00            
ATOM     70  H33 ACD     1      26.410  20.390  30.040  1.00  0.00            
ATOM     71  H34 ACD     1      28.120  20.110  30.080  1.00  0.00            
ATOM     72  O17 ACD     1      27.430  21.720  31.190  1.00  0.00            
ATOM     73  H35 ACD     1      28.260  22.150  31.410  1.00  0.00            
ATOM     74  O18 ACD     1      28.520  23.920  27.230  1.00  0.00            
ATOM     75  C22 ACD     1      29.090  25.170  27.580  1.00  0.00            
ATOM     76  H36 ACD     1      30.170  25.030  27.520  1.00  0.00            
ATOM     77  C23 ACD     1      28.640  26.030  26.420  1.00  0.00            
ATOM     78  H37 ACD     1      27.650  25.650  26.130  1.00  0.00            
ATOM     79  O19 ACD     1      29.480  25.820  25.240  1.00  0.00            
ATOM     80  H38 ACD     1      28.860  25.950  24.520  1.00  0.00            
ATOM     81  C24 ACD     1      28.500  27.530  26.800  1.00  0.00            
ATOM     82  H39 ACD     1      29.490  27.990  26.890  1.00  0.00            
ATOM     83  O20 ACD     1      27.750  28.260  25.890  1.00  0.00            
ATOM     84  H40 ACD     1      26.820  28.030  25.950  1.00  0.00            
ATOM     85  C25 ACD     1      27.800  27.650  28.150  1.00  0.00            
ATOM     86  H41 ACD     1      27.710  28.710  28.370  1.00  0.00            
ATOM     87  O21 ACD     1      28.560  26.970  29.150  1.00  0.00            
ATOM     88  C26 ACD     1      28.660  25.550  28.950  1.00  0.00            
ATOM     89  H42 ACD     1      27.650  25.180  29.170  1.00  0.00            
ATOM     90  C27 ACD     1      29.740  25.100  30.010  1.00  0.00            
ATOM     91  H43 ACD     1      29.950  24.070  29.720  1.00  0.00            
ATOM     92  H44 ACD     1      30.580  25.800  29.900  1.00  0.00            
ATOM     93  O22 ACD     1      29.250  25.110  31.320  1.00  0.00            
ATOM     94  H45 ACD     1      29.720  24.470  31.860  1.00  0.00            
ATOM     95  O23 ACD     1      26.420  27.140  28.070  1.00  0.00            
ATOM     96  C28 ACD     1      25.570  27.970  28.830  1.00  0.00            
ATOM     97  H46 ACD     1      25.890  28.980  29.100  1.00  0.00            
ATOM     98  C29 ACD     1      25.240  27.380  30.200  1.00  0.00            
ATOM     99  H47 ACD     1      24.800  26.400  29.960  1.00  0.00            
ATOM    100  O24 ACD     1      24.190  28.210  30.800  1.00  0.00            
ATOM    101  C30 ACD     1      26.330  27.140  31.260  1.00  0.00            
ATOM    102  H48 ACD     1      25.770  26.950  32.180  1.00  0.00            
ATOM    103  H49 ACD     1      26.920  26.220  31.180  1.00  0.00            
ATOM    104  O25 ACD     1      27.080  28.280  31.590  1.00  0.00            
ATOM    105  H50 ACD     1      27.820  28.370  30.970  1.00  0.00            
ATOM    106  C31 ACD     1      24.340  28.130  27.960  1.00  0.00            
ATOM    107  H51 ACD     1      23.940  27.120  27.840  1.00  0.00            
ATOM    108  O26 ACD     1      24.760  28.650  26.670  1.00  0.00            
ATOM    109  H52 ACD     1      25.390  29.280  27.020  1.00  0.00            
ATOM    110  C32 ACD     1      23.300  29.030  28.710  1.00  0.00            
ATOM    111  H53 ACD     1      23.840  29.970  28.880  1.00  0.00            
ATOM    112  O27 ACD     1      22.120  29.230  27.980  1.00  0.00            
ATOM    113  H54 ACD     1      22.510  29.600  27.190  1.00  0.00            
ATOM    114  C33 ACD     1      23.010  28.440  30.040  1.00  0.00            
ATOM    115  H55 ACD     1      22.330  29.140  30.540  1.00  0.00            
ATOM    116  O28 ACD     1      22.330  27.190  29.840  1.00  0.00            
ATOM    117  C34 ACD     1      21.100  26.890  30.510  1.00  0.00            
ATOM    118  H56 ACD     1      20.670  27.830  30.880  1.00  0.00            
ATOM    119  C35 ACD     1      20.190  26.460  29.370  1.00  0.00            
ATOM    120  H57 ACD     1      20.550  25.690  28.670  1.00  0.00            
ATOM    121  O29 ACD     1      19.870  27.700  28.610  1.00  0.00            
ATOM    122  H58 ACD     1      20.670  28.160  28.370  1.00  0.00            
ATOM    123  C36 ACD     1      18.880  25.990  30.010  1.00  0.00            
ATOM    124  H59 ACD     1      18.460  26.890  30.480  1.00  0.00            
ATOM    125  O30 ACD     1      17.920  25.440  29.010  1.00  0.00            
ATOM    126  H60 ACD     1      17.930  26.150  28.370  1.00  0.00            
ATOM    127  O1  GN2     2      19.720  16.560  23.670  1.00  0.00            
ATOM    128  C1  GN2     2      20.740  17.030  24.510  1.00  0.00            
ATOM    129  C2  GN2     2      22.120  17.070  23.800  1.00  0.00            
ATOM    130  O2  GN2     2      22.090  18.170  22.890  1.00  0.00            
ATOM    131  C3  GN2     2      23.220  18.200  21.970  1.00  0.00            
ATOM    132  C4  GN2     2      23.440  19.670  21.610  1.00  0.00            
ATOM    133  N1  GN2     2      23.570  20.610  22.880  1.00  0.00            
ATOM    134  C5  GN2     2      22.200  21.090  23.250  1.00  0.00            
ATOM    135  C6  GN2     2      22.080  22.350  24.110  1.00  0.00            
ATOM    136  N2  GN2     2      22.910  23.520  23.760  1.00  0.00            
ATOM    137  C7  GN2     2      22.830  24.700  24.740  1.00  0.00            
ATOM    138  C8  GN2     2      21.690  25.680  24.590  1.00  0.00            
ATOM    139  C9  GN2     2      20.540  25.340  23.960  1.00  0.00            
ATOM    140  C10 GN2     2      19.380  26.210  24.130  1.00  0.00            
ATOM    141  C11 GN2     2      19.540  27.440  24.810  1.00  0.00            
ATOM    142  C12 GN2     2      20.770  27.730  25.360  1.00  0.00            
ATOM    143  C13 GN2     2      21.830  26.840  25.340  1.00  0.00            
ATOM    144  C14 GN2     2      23.110  24.390  26.240  1.00  0.00            
ATOM    145  C15 GN2     2      24.450  24.440  26.620  1.00  0.00            
ATOM    146  C16 GN2     2      24.800  24.160  27.930  1.00  0.00            
ATOM    147  C17 GN2     2      23.820  23.720  28.850  1.00  0.00            
ATOM    148  Cl1 GN2     2      24.200  23.470  30.490  1.00  0.00            
ATOM    149  C18 GN2     2      22.500  23.490  28.370  1.00  0.00            
ATOM    150  C19 GN2     2      22.150  23.860  27.060  1.00  0.00            
ATOM    151  C20 GN2     2      24.310  23.010  23.590  1.00  0.00            
ATOM    152  C21 GN2     2      24.220  21.910  22.570  1.00  0.00            
ATOM    153  H1  GN2     2      18.890  16.440  24.170  1.00  0.00            
ATOM    154  H2  GN2     2      20.740  16.530  25.490  1.00  0.00            
ATOM    155  H3  GN2     2      20.540  18.090  24.730  1.00  0.00            
ATOM    156  H4  GN2     2      22.300  16.120  23.280  1.00  0.00            
ATOM    157  H5  GN2     2      22.920  17.160  24.560  1.00  0.00            
ATOM    158  H6  GN2     2      23.150  17.610  21.050  1.00  0.00            
ATOM    159  H7  GN2     2      24.130  17.880  22.500  1.00  0.00            
ATOM    160  H8  GN2     2      22.690  20.070  20.920  1.00  0.00            
ATOM    161  H9  GN2     2      24.350  19.630  21.010  1.00  0.00            
ATOM    162  H10 GN2     2      24.070  20.120  23.650  1.00  0.00            
ATOM    163  H11 GN2     2      21.650  20.230  23.650  1.00  0.00            
ATOM    164  H12 GN2     2      21.690  21.250  22.300  1.00  0.00            
ATOM    165  H13 GN2     2      22.300  22.200  25.170  1.00  0.00            
ATOM    166  H14 GN2     2      21.060  22.700  24.000  1.00  0.00            
ATOM    167  H15 GN2     2      22.590  23.830  22.830  1.00  0.00
[truncated: 1,748,768 more chars]
