# Supplementary material for: Achieving Chemical Accuracy in Cyclodextrin Host–Guest Binding via Integrative Atomistic Modelling
Source: Adv Sci (Weinh). 2025 Dec 14;13(10):e19782. doi: 10.1002/advs.202519782 (PMC12915143; doi:10.1002/advs.202519782)
Supplement: Supplementary file 1 — Supporting Information [file ADVS-13-e19782-s003.zip › all_poses/ACD.GP6.pdb]

MODEL        1
ATOM      1  H1  ACD     1      21.870  30.760  14.820  1.00  0.00            
ATOM      2  O1  ACD     1      22.700  30.350  15.080  1.00  0.00            
ATOM      3  C1  ACD     1      22.700  30.300  16.480  1.00  0.00            
ATOM      4  H2  ACD     1      22.340  31.220  16.960  1.00  0.00            
ATOM      5  H3  ACD     1      23.770  30.200  16.700  1.00  0.00            
ATOM      6  C2  ACD     1      22.090  29.020  16.970  1.00  0.00            
ATOM      7  H4  ACD     1      22.520  28.840  17.960  1.00  0.00            
ATOM      8  O2  ACD     1      20.640  29.150  17.020  1.00  0.00            
ATOM      9  C3  ACD     1      19.900  28.230  17.690  1.00  0.00            
ATOM     10  H5  ACD     1      18.860  28.570  17.670  1.00  0.00            
ATOM     11  O3  ACD     1      20.360  27.980  19.020  1.00  0.00            
ATOM     12  C4  ACD     1      19.480  28.430  20.050  1.00  0.00            
ATOM     13  H6  ACD     1      18.410  28.560  19.820  1.00  0.00            
ATOM     14  C5  ACD     1      19.530  27.260  20.970  1.00  0.00            
ATOM     15  H7  ACD     1      20.580  27.040  21.190  1.00  0.00            
ATOM     16  O4  ACD     1      18.870  26.180  20.310  1.00  0.00            
ATOM     17  H8  ACD     1      18.730  25.470  20.950  1.00  0.00            
ATOM     18  C6  ACD     1      18.850  27.620  22.340  1.00  0.00            
ATOM     19  H9  ACD     1      17.770  27.710  22.160  1.00  0.00            
ATOM     20  O5  ACD     1      19.100  26.570  23.270  1.00  0.00            
ATOM     21  H10 ACD     1      20.020  26.680  23.520  1.00  0.00            
ATOM     22  C7  ACD     1      19.450  28.890  22.890  1.00  0.00            
ATOM     23  H11 ACD     1      18.820  28.980  23.790  1.00  0.00            
ATOM     24  O6  ACD     1      19.400  29.950  21.940  1.00  0.00            
ATOM     25  C8  ACD     1      20.050  29.660  20.680  1.00  0.00            
ATOM     26  H12 ACD     1      21.070  29.320  20.900  1.00  0.00            
ATOM     27  C9  ACD     1      20.170  30.840  19.730  1.00  0.00            
ATOM     28  H13 ACD     1      20.110  31.760  20.330  1.00  0.00            
ATOM     29  H14 ACD     1      21.040  30.970  19.080  1.00  0.00            
ATOM     30  O7  ACD     1      19.120  30.840  18.760  1.00  0.00            
ATOM     31  H15 ACD     1      19.520  30.390  18.010  1.00  0.00            
ATOM     32  O8  ACD     1      20.790  28.630  23.230  1.00  0.00            
ATOM     33  C10 ACD     1      21.270  29.240  24.490  1.00  0.00            
ATOM     34  H16 ACD     1      20.430  29.500  25.150  1.00  0.00            
ATOM     35  C11 ACD     1      22.160  28.240  25.290  1.00  0.00            
ATOM     36  H17 ACD     1      22.810  27.780  24.540  1.00  0.00            
ATOM     37  O9  ACD     1      21.370  27.170  25.890  1.00  0.00            
ATOM     38  H18 ACD     1      21.620  27.180  26.810  1.00  0.00            
ATOM     39  C12 ACD     1      23.140  28.940  26.290  1.00  0.00            
ATOM     40  H19 ACD     1      22.640  29.300  27.200  1.00  0.00            
ATOM     41  O10 ACD     1      24.040  27.920  26.740  1.00  0.00            
ATOM     42  H20 ACD     1      24.870  28.110  26.280  1.00  0.00            
ATOM     43  C13 ACD     1      23.920  30.030  25.560  1.00  0.00            
ATOM     44  H21 ACD     1      24.430  30.650  26.310  1.00  0.00            
ATOM     45  O11 ACD     1      22.920  30.880  25.080  1.00  0.00            
ATOM     46  C14 ACD     1      22.100  30.450  24.040  1.00  0.00            
ATOM     47  H22 ACD     1      22.710  30.140  23.180  1.00  0.00            
ATOM     48  C15 ACD     1      21.320  31.670  23.590  1.00  0.00            
ATOM     49  H23 ACD     1      22.060  32.480  23.500  1.00  0.00            
ATOM     50  H24 ACD     1      21.100  31.570  22.520  1.00  0.00            
ATOM     51  O12 ACD     1      20.170  32.020  24.370  1.00  0.00            
ATOM     52  H25 ACD     1      19.510  32.330  23.730  1.00  0.00            
ATOM     53  O13 ACD     1      24.740  29.620  24.470  1.00  0.00            
ATOM     54  C16 ACD     1      26.060  30.200  24.490  1.00  0.00            
ATOM     55  H26 ACD     1      26.260  30.940  25.270  1.00  0.00            
ATOM     56  C17 ACD     1      27.090  29.070  24.720  1.00  0.00            
ATOM     57  H27 ACD     1      26.940  28.260  24.000  1.00  0.00            
ATOM     58  O14 ACD     1      26.980  28.490  26.070  1.00  0.00            
ATOM     59  H28 ACD     1      27.620  27.790  26.230  1.00  0.00            
ATOM     60  C18 ACD     1      28.480  29.570  24.400  1.00  0.00            
ATOM     61  H29 ACD     1      28.670  30.340  25.170  1.00  0.00            
ATOM     62  O15 ACD     1      29.510  28.540  24.590  1.00  0.00            
ATOM     63  H30 ACD     1      29.710  28.070  23.780  1.00  0.00            
ATOM     64  C19 ACD     1      28.620  30.190  23.020  1.00  0.00            
ATOM     65  H31 ACD     1      29.620  30.610  22.880  1.00  0.00            
ATOM     66  O16 ACD     1      27.630  31.180  22.950  1.00  0.00            
ATOM     67  C20 ACD     1      26.250  30.760  23.120  1.00  0.00            
ATOM     68  H32 ACD     1      25.870  30.060  22.370  1.00  0.00            
ATOM     69  C21 ACD     1      25.430  32.040  23.010  1.00  0.00            
ATOM     70  H33 ACD     1      25.530  32.390  21.970  1.00  0.00            
ATOM     71  H34 ACD     1      24.360  31.800  23.090  1.00  0.00            
ATOM     72  O17 ACD     1      25.910  33.000  23.880  1.00  0.00            
ATOM     73  H35 ACD     1      26.790  32.720  24.140  1.00  0.00            
ATOM     74  O18 ACD     1      28.390  29.250  21.980  1.00  0.00            
ATOM     75  C22 ACD     1      29.100  29.460  20.730  1.00  0.00            
ATOM     76  H36 ACD     1      30.080  29.950  20.860  1.00  0.00            
ATOM     77  C23 ACD     1      29.350  28.100  20.220  1.00  0.00            
ATOM     78  H37 ACD     1      28.410  27.530  20.310  1.00  0.00            
ATOM     79  O19 ACD     1      30.390  27.440  21.000  1.00  0.00            
ATOM     80  H38 ACD     1      30.050  27.050  21.810  1.00  0.00            
ATOM     81  C24 ACD     1      29.840  28.010  18.750  1.00  0.00            
ATOM     82  H39 ACD     1      30.820  28.470  18.900  1.00  0.00            
ATOM     83  O20 ACD     1      29.930  26.670  18.210  1.00  0.00            
ATOM     84  H40 ACD     1      30.660  26.610  17.580  1.00  0.00            
ATOM     85  C25 ACD     1      28.990  28.840  17.830  1.00  0.00            
ATOM     86  H41 ACD     1      29.410  28.960  16.830  1.00  0.00            
ATOM     87  O21 ACD     1      29.000  30.080  18.450  1.00  0.00            
ATOM     88  C26 ACD     1      28.290  30.190  19.650  1.00  0.00            
ATOM     89  H42 ACD     1      27.270  29.790  19.590  1.00  0.00            
ATOM     90  C27 ACD     1      28.160  31.720  19.920  1.00  0.00            
ATOM     91  H43 ACD     1      27.770  32.280  19.060  1.00  0.00            
ATOM     92  H44 ACD     1      27.370  31.820  20.670  1.00  0.00            
ATOM     93  O22 ACD     1      29.390  32.310  20.390  1.00  0.00            
ATOM     94  H45 ACD     1      29.180  33.160  20.790  1.00  0.00            
ATOM     95  O23 ACD     1      27.730  28.360  17.800  1.00  0.00            
ATOM     96  C28 ACD     1      27.180  28.010  16.500  1.00  0.00            
ATOM     97  H46 ACD     1      27.850  28.090  15.640  1.00  0.00            
ATOM     98  C29 ACD     1      25.980  28.970  16.210  1.00  0.00            
ATOM     99  H47 ACD     1      25.270  29.000  17.040  1.00  0.00            
ATOM    100  O24 ACD     1      25.150  28.590  15.120  1.00  0.00            
ATOM    101  C30 ACD     1      26.410  30.370  16.050  1.00  0.00            
ATOM    102  H48 ACD     1      25.560  31.000  15.760  1.00  0.00            
ATOM    103  H49 ACD     1      26.810  30.880  16.940  1.00  0.00            
ATOM    104  O25 ACD     1      27.410  30.460  15.030  1.00  0.00            
ATOM    105  H50 ACD     1      27.160  29.990  14.230  1.00  0.00            
ATOM    106  C31 ACD     1      26.590  26.580  16.700  1.00  0.00            
ATOM    107  H51 ACD     1      26.030  26.620  17.640  1.00  0.00            
ATOM    108  O26 ACD     1      27.670  25.650  16.920  1.00  0.00            
ATOM    109  H52 ACD     1      28.300  26.150  17.450  1.00  0.00            
ATOM    110  C32 ACD     1      25.690  26.250  15.480  1.00  0.00            
ATOM    111  H53 ACD     1      26.330  26.230  14.590  1.00  0.00            
ATOM    112  O27 ACD     1      25.090  24.940  15.630  1.00  0.00            
ATOM    113  H54 ACD     1      24.350  24.880  16.230  1.00  0.00            
ATOM    114  C33 ACD     1      24.600  27.320  15.340  1.00  0.00            
ATOM    115  H55 ACD     1      24.010  27.000  14.480  1.00  0.00            
ATOM    116  O28 ACD     1      23.700  27.350  16.370  1.00  0.00            
ATOM    117  C34 ACD     1      22.330  27.710  16.150  1.00  0.00            
ATOM    118  H56 ACD     1      22.030  27.980  15.120  1.00  0.00            
ATOM    119  C35 ACD     1      21.520  26.570  16.700  1.00  0.00            
ATOM    120  H57 ACD     1      21.890  26.240  17.680  1.00  0.00            
ATOM    121  O29 ACD     1      21.560  25.460  15.830  1.00  0.00            
ATOM    122  H58 ACD     1      21.120  24.730  16.280  1.00  0.00            
ATOM    123  C36 ACD     1      20.020  26.920  16.830  1.00  0.00            
ATOM    124  H59 ACD     1      19.540  27.040  15.860  1.00  0.00            
ATOM    125  O30 ACD     1      19.400  25.870  17.600  1.00  0.00            
ATOM    126  H60 ACD     1      19.540  26.160  18.510  1.00  0.00            
ATOM    127  O1  GP6     2      24.530  29.530  19.200  1.00  0.00            
ATOM    128  C1  GP6     2      24.110  29.150  20.300  1.00  0.00            
ATOM    129  O2  GP6     2      23.660  30.050  20.960  1.00  0.00            
ATOM    130  C2  GP6     2      24.290  27.670  20.800  1.00  0.00            
ATOM    131  C3  GP6     2      25.790  27.290  20.940  1.00  0.00            
ATOM    132  C4  GP6     2      25.990  25.860  21.350  1.00  0.00            
ATOM    133  C5  GP6     2      25.410  24.890  20.330  1.00  0.00            
ATOM    134  C6  GP6     2      23.880  25.210  20.200  1.00  0.00            
ATOM    135  C7  GP6     2      23.720  26.610  19.820  1.00  0.00            
ATOM    136  C8  GP6     2      23.190  25.000  21.540  1.00  0.00            
ATOM    137  C9  GP6     2      23.830  25.910  22.600  1.00  0.00            
ATOM    138  C10 GP6     2      23.680  27.390  22.140  1.00  0.00            
ATOM    139  C11 GP6     2      25.320  25.700  22.740  1.00  0.00            
ATOM    140  H1  GP6     2      26.280  28.050  21.560  1.00  0.00            
ATOM    141  H2  GP6     2      26.260  27.440  19.960  1.00  0.00            
ATOM    142  H3  GP6     2      27.090  25.780  21.300  1.00  0.00            
ATOM    143  H4  GP6     2      25.490  23.900  20.780  1.00  0.00            
ATOM    144  H5  GP6     2      25.910  25.160  19.390  1.00  0.00            
ATOM    145  H6  GP6     2      23.430  24.540  19.460  1.00  0.00            
ATOM    146  H7  GP6     2      24.100  26.790  18.810  1.00  0.00            
ATOM    147  H8  GP6     2      22.650  26.790  19.650  1.00  0.00            
ATOM    148  H9  GP6     2      23.320  23.960  21.880  1.00  0.00            
ATOM    149  H10 GP6     2      22.120  25.240  21.520  1.00  0.00            
ATOM    150  H11 GP6     2      23.210  25.760  23.490  1.00  0.00            
ATOM    151  H12 GP6     2      22.630  27.710  22.140  1.00  0.00            
ATOM    152  H13 GP6     2      24.250  28.050  22.790  1.00  0.00            
ATOM    153  H14 GP6     2      25.770  26.440  23.420  1.00  0.00            
ATOM    154  H15 GP6     2      25.510  24.710  23.170  1.00  0.00            
TER
ENDMDL
MODEL        1
ATOM      1  H1  ACD     1      11.190  27.000  15.280  1.00  0.00            
ATOM      2  O1  ACD     1      11.960  26.860  14.710  1.00  0.00            
ATOM      3  C1  ACD     1      13.080  27.610  15.200  1.00  0.00            
ATOM      4  H2  ACD     1      12.840  28.670  15.360  1.00  0.00            
ATOM      5  H3  ACD     1      13.920  27.570  14.500  1.00  0.00            
ATOM      6  C2  ACD     1      13.450  27.060  16.620  1.00  0.00            
ATOM      7  H4  ACD     1      14.190  27.790  16.980  1.00  0.00            
ATOM      8  O2  ACD     1      12.360  27.090  17.560  1.00  0.00            
ATOM      9  C3  ACD     1      12.560  26.550  18.840  1.00  0.00            
ATOM     10  H5  ACD     1      11.650  26.620  19.440  1.00  0.00            
ATOM     11  O3  ACD     1      13.600  27.330  19.530  1.00  0.00            
ATOM     12  C4  ACD     1      13.340  28.380  20.460  1.00  0.00            
ATOM     13  H6  ACD     1      12.250  28.490  20.580  1.00  0.00            
ATOM     14  C5  ACD     1      13.930  28.000  21.800  1.00  0.00            
ATOM     15  H7  ACD     1      14.980  27.700  21.790  1.00  0.00            
ATOM     16  O4  ACD     1      13.160  26.950  22.290  1.00  0.00            
ATOM     17  H8  ACD     1      13.630  26.610  23.060  1.00  0.00            
ATOM     18  C6  ACD     1      13.770  29.200  22.730  1.00  0.00            
ATOM     19  H9  ACD     1      12.710  29.490  22.740  1.00  0.00            
ATOM     20  O5  ACD     1      14.250  28.930  24.050  1.00  0.00            
ATOM     21  H10 ACD     1      15.210  28.890  24.040  1.00  0.00            
ATOM     22  C7  ACD     1      14.440  30.380  22.150  1.00  0.00            
ATOM     23  H11 ACD     1      14.270  31.230  22.830  1.00  0.00            
ATOM     24  O6  ACD     1      13.930  30.710  20.790  1.00  0.00            
ATOM     25  C8  ACD     1      13.900  29.610  19.820  1.00  0.00            
ATOM     26  H12 ACD     1      14.960  29.490  19.570  1.00  0.00            
ATOM     27  C9  ACD     1      13.070  30.090  18.590  1.00  0.00            
ATOM     28  H13 ACD     1      13.550  30.960  18.130  1.00  0.00            
ATOM     29  H14 ACD     1      13.070  29.360  17.770  1.00  0.00            
ATOM     30  O7  ACD     1      11.730  30.330  19.060  1.00  0.00            
ATOM     31  H15 ACD     1      11.240  29.520  18.950  1.00  0.00            
ATOM     32  O8  ACD     1      15.800  30.070  22.030  1.00  0.00            
ATOM     33  C10 ACD     1      16.720  31.180  22.240  1.00  0.00            
ATOM     34  H16 ACD     1      16.230  32.000  22.800  1.00  0.00            
ATOM     35  C11 ACD     1      17.870  30.520  23.190  1.00  0.00            
ATOM     36  H17 ACD     1      18.290  29.640  22.690  1.00  0.00            
ATOM     37  O9  ACD     1      17.250  30.150  24.430  1.00  0.00            
ATOM     38  H18 ACD     1      17.810  29.500  24.850  1.00  0.00            
ATOM     39  C12 ACD     1      19.060  31.460  23.350  1.00  0.00            
ATOM     40  H19 ACD     1      18.650  32.340  23.870  1.00  0.00            
ATOM     41  O10 ACD     1      20.080  30.830  24.050  1.00  0.00            
ATOM     42  H20 ACD     1      20.320  30.100  23.480  1.00  0.00            
ATOM     43  C13 ACD     1      19.600  31.960  22.010  1.00  0.00            
ATOM     44  H21 ACD     1      20.320  32.770  22.110  1.00  0.00            
ATOM     45  O11 ACD     1      18.520  32.490  21.310  1.00  0.00            
ATOM     46  C14 ACD     1      17.460  31.640  20.950  1.00  0.00            
ATOM     47  H22 ACD     1      17.740  30.820  20.280  1.00  0.00            
ATOM     48  C15 ACD     1      16.480  32.380  20.000  1.00  0.00            
ATOM     49  H23 ACD     1      15.810  31.760  19.400  1.00  0.00            
ATOM     50  H24 ACD     1      15.720  32.890  20.610  1.00  0.00            
ATOM     51  O12 ACD     1      17.150  33.250  19.090  1.00  0.00            
ATOM     52  H25 ACD     1      17.490  33.980  19.610  1.00  0.00            
ATOM     53  O13 ACD     1      20.080  30.950  21.220  1.00  0.00            
ATOM     54  C16 ACD     1      21.440  31.100  20.730  1.00  0.00            
ATOM     55  H26 ACD     1      21.980  31.850  21.330  1.00  0.00            
ATOM     56  C17 ACD     1      22.020  29.750  20.930  1.00  0.00            
ATOM     57  H27 ACD     1      21.330  28.960  20.610  1.00  0.00            
ATOM     58  O14 ACD     1      22.310  29.520  22.340  1.00  0.00            
ATOM     59  H28 ACD     1      22.930  30.190  22.640  1.00  0.00            
ATOM     60  C18 ACD     1      23.300  29.610  20.180  1.00  0.00            
ATOM     61  H29 ACD     1      24.070  30.230  20.660  1.00  0.00            
ATOM     62  O15 ACD     1      23.630  28.270  20.300  1.00  0.00            
ATOM     63  H30 ACD     1      23.450  27.840  19.460  1.00  0.00            
ATOM     64  C19 ACD     1      23.090  29.930  18.710  1.00  0.00            
ATOM     65  H31 ACD     1      24.020  29.910  18.130  1.00  0.00            
ATOM     66  O16 ACD     1      22.670  31.290  18.660  1.00  0.00            
ATOM     67  C20 ACD     1      21.420  31.580  19.300  1.00  0.00            
ATOM     68  H32 ACD     1      20.640  31.050  18.730  1.00  0.00            
ATOM     69  C21 ACD     1      21.050  33.060  19.190  1.00  0.00            
ATOM     70  H33 ACD     1      20.980  33.340  18.130  1.00  0.00            
ATOM     71  H34 ACD     1      20.020  33.140  19.560  1.00  0.00            
ATOM     72  O17 ACD     1      21.890  33.850  20.000  1.00  0.00            
ATOM     73  H35 ACD     1      22.790  33.800  19.680  1.00  0.00            
ATOM     74  O18 ACD     1      22.180  29.010  18.230  1.00  0.00            
ATOM     75  C22 ACD     1      22.300  28.680  16.790  1.00  0.00            
ATOM     76  H36 ACD     1      23.190  29.200  16.400  1.00  0.00            
ATOM     77  C23 ACD     1      22.310  27.130  16.910  1.00  0.00            
ATOM     78  H37 ACD     1      21.380  26.900  17.450  1.00  0.00            
ATOM     79  O19 ACD     1      23.470  26.670  17.640  1.00  0.00            
ATOM     80  H38 ACD     1      23.220  25.860  18.090  1.00  0.00            
ATOM     81  C24 ACD     1      21.990  26.340  15.620  1.00  0.00            
ATOM     82  H39 ACD     1      22.860  26.540  14.980  1.00  0.00            
ATOM     83  O20 ACD     1      21.730  24.950  15.830  1.00  0.00            
ATOM     84  H40 ACD     1      22.560  24.490  15.980  1.00  0.00            
ATOM     85  C25 ACD     1      20.850  26.980  14.780  1.00  0.00            
ATOM     86  H41 ACD     1      20.860  26.510  13.790  1.00  0.00            
ATOM     87  O21 ACD     1      21.090  28.420  14.700  1.00  0.00            
ATOM     88  C26 ACD     1      21.160  29.140  15.930  1.00  0.00            
ATOM     89  H42 ACD     1      20.270  28.910  16.530  1.00  0.00            
ATOM     90  C27 ACD     1      21.110  30.670  15.720  1.00  0.00            
ATOM     91  H43 ACD     1      20.070  30.880  15.440  1.00  0.00            
ATOM     92  H44 ACD     1      21.360  31.250  16.630  1.00  0.00            
ATOM     93  O22 ACD     1      21.980  31.010  14.720  1.00  0.00            
ATOM     94  H45 ACD     1      21.480  30.640  13.990  1.00  0.00            
ATOM     95  O23 ACD     1      19.580  26.800  15.430  1.00  0.00            
ATOM     96  C28 ACD     1      18.480  26.370  14.620  1.00  0.00            
ATOM     97  H46 ACD     1      18.720  26.040  13.600  1.00  0.00            
ATOM     98  C29 ACD     1      17.430  27.460  14.560  1.00  0.00            
ATOM     99  H47 ACD     1      17.210  27.830  15.570  1.00  0.00            
ATOM    100  O24 ACD     1      16.230  26.830  14.050  1.00  0.00            
ATOM    101  C30 ACD     1      17.760  28.630  13.680  1.00  0.00            
ATOM    102  H48 ACD     1      18.820  28.940  13.750  1.00  0.00            
ATOM    103  H49 ACD     1      17.710  28.410  12.600  1.00  0.00            
ATOM    104  O25 ACD     1      16.940  29.840  13.980  1.00  0.00            
ATOM    105  H50 ACD     1      17.140  30.500  13.310  1.00  0.00            
ATOM    106  C31 ACD     1      18.050  25.060  15.300  1.00  0.00            
ATOM    107  H51 ACD     1      17.770  25.370  16.310  1.00  0.00            
ATOM    108  O26 ACD     1      19.190  24.190  15.230  1.00  0.00            
ATOM    109  H52 ACD     1      19.980  24.650  15.530  1.00  0.00            
ATOM    110  C32 ACD     1      16.850  24.570  14.640  1.00  0.00            
ATOM    111  H53 ACD     1      17.180  24.330  13.620  1.00  0.00            
ATOM    112  O27 ACD     1      16.280  23.430  15.320  1.00  0.00            
ATOM    113  H54 ACD     1      15.790  23.760  16.080  1.00  0.00            
ATOM    114  C33 ACD     1      15.760  25.620  14.720  1.00  0.00            
ATOM    115  H55 ACD     1      14.840  25.260  14.240  1.00  0.00            
ATOM    116  O28 ACD     1      15.460  26.010  16.040  1.00  0.00            
ATOM    117  C34 ACD     1      14.180  25.750  16.600  1.00  0.00            
ATOM    118  H56 ACD     1      13.730  24.960  15.990  1.00  0.00            
ATOM    119  C35 ACD     1      14.400  25.100  17.990  1.00  0.00            
ATOM    120  H57 ACD     1      15.110  25.790  18.470  1.00  0.00            
ATOM    121  O29 ACD     1      14.820  23.770  17.830  1.00  0.00            
ATOM    122  H58 ACD     1      15.090  23.460  18.700  1.00  0.00            
ATOM    123  C36 ACD     1      13.020  25.160  18.750  1.00  0.00            
ATOM    124  H59 ACD     1      12.300  24.530  18.210  1.00  0.00            
ATOM    125  O30 ACD     1      13.170  24.760  20.050  1.00  0.00            
ATOM    126  H60 ACD     1      13.590  25.530  20.450  1.00  0.00            
ATOM    127  O1  GP6     2      17.590  21.710  21.120  1.00  0.00            
ATOM    128  C1  GP6     2      17.440  22.600  20.270  1.00  0.00            
ATOM    129  O2  GP6     2      16.710  22.400  19.320  1.00  0.00            
ATOM    130  C2  GP6     2      18.190  24.010  20.430  1.00  0.00            
ATOM    131  C3  GP6     2      19.520  24.020  19.660  1.00  0.00            
ATOM    132  C4  GP6     2      20.190  25.310  19.800  1.00  0.00            
ATOM    133  C5  GP6     2      20.460  25.500  21.320  1.00  0.00            
ATOM    134  C6  GP6     2      19.140  25.670  22.110  1.00  0.00            
ATOM    135  C7  GP6     2      18.380  24.340  21.920  1.00  0.00            
ATOM    136  C8  GP6     2      18.340  26.820  21.570  1.00  0.00            
ATOM    137  C9  GP6     2      18.010  26.580  20.040  1.00  0.00            
ATOM    138  C10 GP6     2      17.290  25.170  19.900  1.00  0.00            
ATOM    139  C11 GP6     2      19.330  26.470  19.260  1.00  0.00            
ATOM    140  H1  GP6     2      19.360  23.910  18.580  1.00  0.00            
ATOM    141  H2  GP6     2      20.240  23.290  20.060  1.00  0.00            
ATOM    142  H3  GP6     2      21.170  25.230  19.300  1.00  0.00            
ATOM    143  H4  GP6     2      21.150  26.340  21.470  1.00  0.00            
ATOM    144  H5  GP6     2      20.950  24.560  21.600  1.00  0.00            
ATOM    145  H6  GP6     2      19.480  25.950  23.110  1.00  0.00            
ATOM    146  H7  GP6     2      19.040  23.560  22.310  1.00  0.00            
ATOM    147  H8  GP6     2      17.410  24.230  22.420  1.00  0.00            
ATOM    148  H9  GP6     2      18.920  27.740  21.710  1.00  0.00            
ATOM    149  H10 GP6     2      17.370  26.890  22.070  1.00  0.00            
ATOM    150  H11 GP6     2      17.350  27.360  19.640  1.00  0.00            
ATOM    151  H12 GP6     2      16.350  25.180  20.460  1.00  0.00            
ATOM    152  H13 GP6     2      17.020  24.910  18.870  1.00  0.00            
ATOM    153  H14 GP6     2      19.290  26.610  18.170  1.00  0.00            
ATOM    154  H15 GP6     2      19.780  27.420  19.560  1.00  0.00            
TER
ENDMDL
MODEL        1
ATOM      1  H1  ACD     1      16.890  27.690  18.930  1.00  0.00            
ATOM      2  O1  ACD     1      17.070  26.910  18.400  1.00  0.00            
ATOM      3  C1  ACD     1      18.290  27.140  17.710  1.00  0.00            
ATOM      4  H2  ACD     1      18.020  28.020  17.120  1.00  0.00            
ATOM      5  H3  ACD     1      18.470  26.320  17.000  1.00  0.00            
ATOM      6  C2  ACD     1      19.400  27.510  18.630  1.00  0.00            
ATOM      7  H4  ACD     1      20.300  27.870  18.100  1.00  0.00            
ATOM      8  O2  ACD     1      18.920  28.540  19.520  1.00  0.00            
ATOM      9  C3  ACD     1      19.830  29.040  20.510  1.00  0.00            
ATOM     10  H5  ACD     1      19.410  29.840  21.120  1.00  0.00            
ATOM     11  O3  ACD     1      21.020  29.510  19.930  1.00  0.00            
ATOM     12  C4  ACD     1      21.030  30.980  19.820  1.00  0.00            
ATOM     13  H6  ACD     1      20.180  31.480  20.300  1.00  0.00            
ATOM     14  C5  ACD     1      22.360  31.300  20.440  1.00  0.00            
ATOM     15  H7  ACD     1      23.120  30.690  19.950  1.00  0.00            
ATOM     16  O4  ACD     1      22.480  31.130  21.870  1.00  0.00            
ATOM     17  H8  ACD     1      21.960  31.860  22.220  1.00  0.00            
ATOM     18  C6  ACD     1      22.740  32.760  20.160  1.00  0.00            
ATOM     19  H9  ACD     1      22.070  33.470  20.660  1.00  0.00            
ATOM     20  O5  ACD     1      24.100  33.100  20.460  1.00  0.00            
ATOM     21  H10 ACD     1      24.590  32.270  20.480  1.00  0.00            
ATOM     22  C7  ACD     1      22.640  33.000  18.600  1.00  0.00            
ATOM     23  H11 ACD     1      22.810  34.060  18.430  1.00  0.00            
ATOM     24  O6  ACD     1      21.330  32.680  18.170  1.00  0.00            
ATOM     25  C8  ACD     1      20.930  31.350  18.340  1.00  0.00            
ATOM     26  H12 ACD     1      21.740  30.790  17.850  1.00  0.00            
ATOM     27  C9  ACD     1      19.580  31.110  17.770  1.00  0.00            
ATOM     28  H13 ACD     1      19.180  30.120  18.010  1.00  0.00            
ATOM     29  H14 ACD     1      18.900  31.920  18.050  1.00  0.00            
ATOM     30  O7  ACD     1      19.620  31.230  16.360  1.00  0.00            
ATOM     31  H15 ACD     1      19.890  30.400  15.970  1.00  0.00            
ATOM     32  O8  ACD     1      23.570  32.220  17.880  1.00  0.00            
ATOM     33  C10 ACD     1      24.340  32.840  16.840  1.00  0.00            
ATOM     34  H16 ACD     1      24.370  33.890  17.130  1.00  0.00            
ATOM     35  C11 ACD     1      25.810  32.370  16.900  1.00  0.00            
ATOM     36  H17 ACD     1      25.760  31.280  16.990  1.00  0.00            
ATOM     37  O9  ACD     1      26.460  32.910  18.090  1.00  0.00            
ATOM     38  H18 ACD     1      26.140  32.390  18.830  1.00  0.00            
ATOM     39  C12 ACD     1      26.530  32.720  15.620  1.00  0.00            
ATOM     40  H19 ACD     1      26.540  33.820  15.550  1.00  0.00            
ATOM     41  O10 ACD     1      27.930  32.300  15.540  1.00  0.00            
ATOM     42  H20 ACD     1      27.820  31.340  15.510  1.00  0.00            
ATOM     43  C13 ACD     1      25.850  32.100  14.370  1.00  0.00            
ATOM     44  H21 ACD     1      26.330  32.270  13.400  1.00  0.00            
ATOM     45  O11 ACD     1      24.640  32.840  14.400  1.00  0.00            
ATOM     46  C14 ACD     1      23.710  32.590  15.430  1.00  0.00            
ATOM     47  H22 ACD     1      23.400  31.540  15.310  1.00  0.00            
ATOM     48  C15 ACD     1      22.540  33.540  15.120  1.00  0.00            
ATOM     49  H23 ACD     1      21.810  33.500  15.930  1.00  0.00            
ATOM     50  H24 ACD     1      22.930  34.560  15.200  1.00  0.00            
ATOM     51  O12 ACD     1      21.990  33.380  13.820  1.00  0.00            
ATOM     52  H25 ACD     1      22.680  33.590  13.190  1.00  0.00            
ATOM     53  O13 ACD     1      25.720  30.650  14.540  1.00  0.00            
ATOM     54  C16 ACD     1      26.710  29.800  13.940  1.00  0.00            
ATOM     55  H26 ACD     1      27.550  30.400  13.560  1.00  0.00            
ATOM     56  C17 ACD     1      27.380  28.930  15.060  1.00  0.00            
ATOM     57  H27 ACD     1      26.510  28.410  15.480  1.00  0.00            
ATOM     58  O14 ACD     1      28.140  29.730  16.080  1.00  0.00            
ATOM     59  H28 ACD     1      28.480  29.160  16.780  1.00  0.00            
ATOM     60  C18 ACD     1      28.150  27.790  14.350  1.00  0.00            
ATOM     61  H29 ACD     1      29.090  28.240  14.020  1.00  0.00            
ATOM     62  O15 ACD     1      28.490  26.820  15.310  1.00  0.00            
ATOM     63  H30 ACD     1      29.000  27.200  16.030  1.00  0.00            
ATOM     64  C19 ACD     1      27.260  27.110  13.360  1.00  0.00            
ATOM     65  H31 ACD     1      27.890  26.290  12.990  1.00  0.00            
ATOM     66  O16 ACD     1      27.000  28.030  12.360  1.00  0.00            
ATOM     67  C20 ACD     1      26.050  29.040  12.770  1.00  0.00            
ATOM     68  H32 ACD     1      25.170  28.530  13.190  1.00  0.00            
ATOM     69  C21 ACD     1      25.690  29.940  11.660  1.00  0.00            
ATOM     70  H33 ACD     1      25.080  29.410  10.920  1.00  0.00            
ATOM     71  H34 ACD     1      25.090  30.750  12.100  1.00  0.00            
ATOM     72  O17 ACD     1      26.890  30.520  11.160  1.00  0.00            
ATOM     73  H35 ACD     1      26.730  31.390  10.790  1.00  0.00            
ATOM     74  O18 ACD     1      26.100  26.560  13.930  1.00  0.00            
ATOM     75  C22 ACD     1      25.700  25.200  13.670  1.00  0.00            
ATOM     76  H36 ACD     1      26.300  24.750  12.860  1.00  0.00            
ATOM     77  C23 ACD     1      26.090  24.460  14.870  1.00  0.00            
ATOM     78  H37 ACD     1      25.610  24.950  15.730  1.00  0.00            
ATOM     79  O19 ACD     1      27.480  24.390  14.930  1.00  0.00            
ATOM     80  H38 ACD     1      27.770  25.300  14.990  1.00  0.00            
ATOM     81  C24 ACD     1      25.370  23.100  14.810  1.00  0.00            
ATOM     82  H39 ACD     1      25.820  22.530  13.990  1.00  0.00            
ATOM     83  O20 ACD     1      25.490  22.460  16.040  1.00  0.00            
ATOM     84  H40 ACD     1      24.900  22.830  16.700  1.00  0.00            
ATOM     85  C25 ACD     1      23.840  23.270  14.690  1.00  0.00            
ATOM     86  H41 ACD     1      23.460  22.240  14.650  1.00  0.00            
ATOM     87  O21 ACD     1      23.620  23.920  13.390  1.00  0.00            
ATOM     88  C26 ACD     1      24.190  25.250  13.290  1.00  0.00            
ATOM     89  H42 ACD     1      23.590  25.990  13.830  1.00  0.00            
ATOM     90  C27 ACD     1      24.090  25.590  11.770  1.00  0.00            
ATOM     91  H43 ACD     1      24.450  26.620  11.700  1.00  0.00            
ATOM     92  H44 ACD     1      24.790  24.890  11.300  1.00  0.00            
ATOM     93  O22 ACD     1      22.750  25.410  11.170  1.00  0.00            
ATOM     94  H45 ACD     1      22.300  24.730  11.670  1.00  0.00            
ATOM     95  O23 ACD     1      23.380  24.020  15.780  1.00  0.00            
ATOM     96  C28 ACD     1      22.130  23.640  16.330  1.00  0.00            
ATOM     97  H46 ACD     1      21.650  22.760  15.880  1.00  0.00            
ATOM     98  C29 ACD     1      21.070  24.720  16.220  1.00  0.00            
ATOM     99  H47 ACD     1      21.460  25.670  16.610  1.00  0.00            
ATOM    100  O24 ACD     1      19.930  24.260  16.950  1.00  0.00            
ATOM    101  C30 ACD     1      20.720  25.120  14.800  1.00  0.00            
ATOM    102  H48 ACD     1      21.540  25.530  14.190  1.00  0.00            
ATOM    103  H49 ACD     1      20.370  24.230  14.260  1.00  0.00            
ATOM    104  O25 ACD     1      19.670  26.140  14.830  1.00  0.00            
ATOM    105  H50 ACD     1      18.980  25.710  15.330  1.00  0.00            
ATOM    106  C31 ACD     1      22.390  23.330  17.830  1.00  0.00            
ATOM    107  H51 ACD     1      22.930  24.110  18.380  1.00  0.00            
ATOM    108  O26 ACD     1      23.340  22.240  17.890  1.00  0.00            
ATOM    109  H52 ACD     1      23.730  22.350  18.760  1.00  0.00            
ATOM    110  C32 ACD     1      21.100  23.030  18.580  1.00  0.00            
ATOM    111  H53 ACD     1      20.740  22.050  18.230  1.00  0.00            
ATOM    112  O27 ACD     1      21.240  22.870  19.980  1.00  0.00            
ATOM    113  H54 ACD     1      21.340  23.740  20.370  1.00  0.00            
ATOM    114  C33 ACD     1      20.160  24.190  18.300  1.00  0.00            
ATOM    115  H55 ACD     1      19.170  23.990  18.730  1.00  0.00            
ATOM    116  O28 ACD     1      20.710  25.400  18.890  1.00  0.00            
ATOM    117  C34 ACD     1      19.870  26.320  19.570  1.00  0.00            
ATOM    118  H56 ACD     1      18.980  25.750  19.870  1.00  0.00            
ATOM    119  C35 ACD     1      20.720  26.750  20.790  1.00  0.00            
ATOM    120  H57 ACD     1      21.700  27.060  20.410  1.00  0.00            
ATOM    121  O29 ACD     1      20.810  25.620  21.690  1.00  0.00            
ATOM    122  H58 ACD     1      21.410  25.830  22.410  1.00  0.00            
ATOM    123  C36 ACD     1      20.200  27.940  21.500  1.00  0.00            
ATOM    124  H59 ACD     1      19.290  27.610  22.020  1.00  0.00            
ATOM    125  O30 ACD     1      21.140  28.630  22.350  1.00  0.00            
ATOM    126  H60 ACD     1      21.580  29.310  21.840  1.00  0.00            
ATOM    127  O1  GP6     2      25.830  29.890  22.270  1.00  0.00            
ATOM    128  C1  GP6     2      25.810  29.960  21.020  1.00  0.00            
ATOM    129  O2  GP6     2      25.810  31.080  20.530  1.00  0.00            
ATOM    130  C2  GP6     2      25.620  28.650  20.160  1.00  0.00            
ATOM    131  C3  GP6     2      26.960  27.790  20.130  1.00  0.00            
ATOM    132  C4  GP6     2      26.800  26.490  19.290  1.00  0.00            
ATOM    133  C5  GP6     2      26.400  26.910  17.810  1.00  0.00            
ATOM    134  C6  GP6     2      25.150  27.720  17.820  1.00  0.00            
ATOM    135  C7  GP6     2      25.290  28.970  18.670  1.00  0.00            
ATOM    136  C8  GP6     2      24.040  26.860  18.410  1.00  0.00            
ATOM    137  C9  GP6     2      24.410  26.490  19.870  1.00  0.00            
ATOM    138  C10 GP6     2      24.540  27.730  20.730  1.00  0.00            
ATOM    139  C11 GP6     2      25.670  25.620  19.840  1.00  0.00            
ATOM    140  H1  GP6     2      27.290  27.480  21.130  1.00  0.00            
ATOM    141  H2  GP6     2      27.710  28.450  19.670  1.00  0.00            
ATOM    142  H3  GP6     2      27.710  25.870  19.270  1.00  0.00            
ATOM    143  H4  GP6     2      26.330  26.040  17.140  1.00  0.00            
ATOM    144  H5  GP6     2      27.200  27.590  17.480  1.00  0.00            
ATOM    145  H6  GP6     2      24.950  27.990  16.780  1.00  0.00            
ATOM    146  H7  GP6     2      26.080  29.630  18.280  1.00  0.00            
ATOM    147  H8  GP6     2      24.400  29.600  18.600  1.00  0.00            
ATOM    148  H9  GP6     2      24.040  25.900  17.880  1.00  0.00            
ATOM    149  H10 GP6     2      23.010  27.210  18.390  1.00  0.00            
ATOM    150  H11 GP6     2      23.640  25.840  20.280  1.00  0.00            
ATOM    151  H12 GP6     2      23.600  28.290  20.700  1.00  0.00            
ATOM    152  H13 GP6     2      24.760  27.480  21.780  1.00  0.00            
ATOM    153  H14 GP6     2      25.960  25.300  20.850  1.00  0.00            
ATOM    154  H15 GP6     2      25.500  24.720  19.230  1.00  0.00            
TER
ENDMDL
MODEL        1
ATOM      1  H1  ACD     1      16.190  19.980  24.270  1.00  0.00            
ATOM      2  O1  ACD     1      16.900  19.610  23.730  1.00  0.00            
ATOM      3  C1  ACD     1      17.480  20.830  23.280  1.00  0.00            
ATOM      4  H2  ACD     1      17.770  21.430  24.150  1.00  0.00            
ATOM      5  H3  ACD     1      16.700  21.440  22.820  1.00  0.00            
ATOM      6  C2  ACD     1      18.620  20.570  22.330  1.00  0.00            
ATOM      7  H4  ACD     1      18.920  21.560  21.970  1.00  0.00            
ATOM      8  O2  ACD     1      19.680  20.030  23.080  1.00  0.00            
ATOM      9  C3  ACD     1      20.900  19.750  22.360  1.00  0.00            
ATOM     10  H5  ACD     1      21.640  19.490  23.120  1.00  0.00            
ATOM     11  O3  ACD     1      21.240  20.970  21.670  1.00  0.00            
ATOM     12  C4  ACD     1      22.360  21.690  22.120  1.00  0.00            
ATOM     13  H6  ACD     1      22.590  21.500  23.170  1.00  0.00            
ATOM     14  C5  ACD     1      23.540  21.350  21.230  1.00  0.00            
ATOM     15  H7  ACD     1      23.230  21.530  20.190  1.00  0.00            
ATOM     16  O4  ACD     1      24.010  19.970  21.430  1.00  0.00            
ATOM     17  H8  ACD     1      23.220  19.480  21.190  1.00  0.00            
ATOM     18  C6  ACD     1      24.650  22.320  21.600  1.00  0.00            
ATOM     19  H9  ACD     1      24.910  22.180  22.660  1.00  0.00            
ATOM     20  O5  ACD     1      25.840  22.260  20.800  1.00  0.00            
ATOM     21  H10 ACD     1      26.080  21.330  20.840  1.00  0.00            
ATOM     22  C7  ACD     1      24.260  23.790  21.440  1.00  0.00            
ATOM     23  H11 ACD     1      25.120  24.380  21.770  1.00  0.00            
ATOM     24  O6  ACD     1      23.120  24.020  22.260  1.00  0.00            
ATOM     25  C8  ACD     1      21.970  23.220  21.980  1.00  0.00            
ATOM     26  H12 ACD     1      21.650  23.470  20.960  1.00  0.00            
ATOM     27  C9  ACD     1      20.910  23.720  22.890  1.00  0.00            
ATOM     28  H13 ACD     1      20.040  23.060  22.850  1.00  0.00            
ATOM     29  H14 ACD     1      21.170  23.710  23.960  1.00  0.00            
ATOM     30  O7  ACD     1      20.550  25.090  22.620  1.00  0.00            
ATOM     31  H15 ACD     1      20.260  25.190  21.710  1.00  0.00            
ATOM     32  O8  ACD     1      23.940  24.070  20.090  1.00  0.00            
ATOM     33  C10 ACD     1      24.590  25.200  19.510  1.00  0.00            
ATOM     34  H16 ACD     1      25.430  25.550  20.120  1.00  0.00            
ATOM     35  C11 ACD     1      25.120  24.570  18.210  1.00  0.00            
ATOM     36  H17 ACD     1      24.340  23.930  17.790  1.00  0.00            
ATOM     37  O9  ACD     1      26.270  23.840  18.660  1.00  0.00            
ATOM     38  H18 ACD     1      25.810  23.120  19.120  1.00  0.00            
ATOM     39  C12 ACD     1      25.450  25.700  17.320  1.00  0.00            
ATOM     40  H19 ACD     1      26.340  26.220  17.710  1.00  0.00            
ATOM     41  O10 ACD     1      25.730  25.240  16.020  1.00  0.00            
ATOM     42  H20 ACD     1      26.310  24.480  16.150  1.00  0.00            
ATOM     43  C13 ACD     1      24.220  26.640  17.120  1.00  0.00            
ATOM     44  H21 ACD     1      24.490  27.430  16.400  1.00  0.00            
ATOM     45  O11 ACD     1      23.940  27.220  18.360  1.00  0.00            
ATOM     46  C14 ACD     1      23.510  26.300  19.330  1.00  0.00            
ATOM     47  H22 ACD     1      22.630  25.740  19.010  1.00  0.00            
ATOM     48  C15 ACD     1      23.400  27.010  20.690  1.00  0.00            
ATOM     49  H23 ACD     1      23.620  26.350  21.530  1.00  0.00            
ATOM     50  H24 ACD     1      24.140  27.820  20.750  1.00  0.00            
ATOM     51  O12 ACD     1      22.170  27.680  20.730  1.00  0.00            
ATOM     52  H25 ACD     1      22.270  28.440  20.140  1.00  0.00            
ATOM     53  O13 ACD     1      23.130  25.910  16.570  1.00  0.00            
ATOM     54  C16 ACD     1      22.330  26.550  15.490  1.00  0.00            
ATOM     55  H26 ACD     1      22.800  27.510  15.230  1.00  0.00            
ATOM     56  C17 ACD     1      22.400  25.510  14.340  1.00  0.00            
ATOM     57  H27 ACD     1      22.080  24.520  14.680  1.00  0.00            
ATOM     58  O14 ACD     1      23.790  25.490  13.920  1.00  0.00            
ATOM     59  H28 ACD     1      24.300  25.360  14.730  1.00  0.00            
ATOM     60  C18 ACD     1      21.410  25.960  13.290  1.00  0.00            
ATOM     61  H29 ACD     1      21.880  26.760  12.690  1.00  0.00            
ATOM     62  O15 ACD     1      21.030  24.920  12.400  1.00  0.00            
ATOM     63  H30 ACD     1      20.260  24.570  12.860  1.00  0.00            
ATOM     64  C19 ACD     1      20.030  26.490  13.850  1.00  0.00            
ATOM     65  H31 ACD     1      19.370  26.850  13.050  1.00  0.00            
ATOM     66  O16 ACD     1      20.130  27.460  14.890  1.00  0.00            
ATOM     67  C20 ACD     1      20.920  26.920  16.060  1.00  0.00            
ATOM     68  H32 ACD     1      20.580  25.930  16.390  1.00  0.00            
ATOM     69  C21 ACD     1      20.830  27.910  17.190  1.00  0.00            
ATOM     70  H33 ACD     1      19.750  28.100  17.230  1.00  0.00            
ATOM     71  H34 ACD     1      21.140  27.490  18.150  1.00  0.00            
ATOM     72  O17 ACD     1      21.680  29.070  17.070  1.00  0.00            
ATOM     73  H35 ACD     1      21.240  29.660  16.450  1.00  0.00            
ATOM     74  O18 ACD     1      19.320  25.410  14.400  1.00  0.00            
ATOM     75  C22 ACD     1      17.920  25.240  14.190  1.00  0.00            
ATOM     76  H36 ACD     1      17.590  25.670  13.240  1.00  0.00            
ATOM     77  C23 ACD     1      17.800  23.700  13.960  1.00  0.00            
ATOM     78  H37 ACD     1      18.530  23.220  14.620  1.00  0.00            
ATOM     79  O19 ACD     1      18.400  23.330  12.670  1.00  0.00            
ATOM     80  H38 ACD     1      17.910  23.840  12.020  1.00  0.00            
ATOM     81  C24 ACD     1      16.410  23.150  14.190  1.00  0.00            
ATOM     82  H39 ACD     1      15.810  23.600  13.390  1.00  0.00            
ATOM     83  O20 ACD     1      16.360  21.750  14.200  1.00  0.00            
ATOM     84  H40 ACD     1      16.790  21.470  13.390  1.00  0.00            
ATOM     85  C25 ACD     1      15.920  23.600  15.540  1.00  0.00            
ATOM     86  H41 ACD     1      14.900  23.310  15.790  1.00  0.00            
ATOM     87  O21 ACD     1      15.890  25.000  15.620  1.00  0.00            
ATOM     88  C26 ACD     1      17.110  25.640  15.460  1.00  0.00            
ATOM     89  H42 ACD     1      17.650  25.410  16.390  1.00  0.00            
ATOM     90  C27 ACD     1      16.760  27.160  15.350  1.00  0.00            
ATOM     91  H43 ACD     1      17.620  27.650  14.900  1.00  0.00            
ATOM     92  H44 ACD     1      15.980  27.430  14.630  1.00  0.00            
ATOM     93  O22 ACD     1      16.600  27.690  16.710  1.00  0.00            
ATOM     94  H45 ACD     1      15.800  27.370  17.130  1.00  0.00            
ATOM     95  O23 ACD     1      16.720  22.990  16.550  1.00  0.00            
ATOM     96  C28 ACD     1      16.040  22.160  17.580  1.00  0.00            
ATOM     97  H46 ACD     1      14.970  22.370  17.500  1.00  0.00            
ATOM     98  C29 ACD     1      16.420  22.700  19.010  1.00  0.00            
ATOM     99  H47 ACD     1      17.520  22.710  18.960  1.00  0.00            
ATOM    100  O24 ACD     1      15.950  21.880  19.940  1.00  0.00            
ATOM    101  C30 ACD     1      15.940  24.090  19.250  1.00  0.00            
ATOM    102  H48 ACD     1      16.430  24.360  20.190  1.00  0.00            
ATOM    103  H49 ACD     1      16.250  24.820  18.490  1.00  0.00            
ATOM    104  O25 ACD     1      14.530  24.140  19.470  1.00  0.00            
ATOM    105  H50 ACD     1      14.240  23.460  20.090  1.00  0.00            
ATOM    106  C31 ACD     1      16.360  20.720  17.400  1.00  0.00            
ATOM    107  H51 ACD     1      17.440  20.630  17.190  1.00  0.00            
ATOM    108  O26 ACD     1      15.670  20.390  16.210  1.00  0.00            
ATOM    109  H52 ACD     1      15.950  20.900  15.450  1.00  0.00            
ATOM    110  C32 ACD     1      15.950  19.860  18.550  1.00  0.00            
ATOM    111  H53 ACD     1      14.850  19.900  18.580  1.00  0.00            
ATOM    112  O27 ACD     1      16.460  18.520  18.490  1.00  0.00            
ATOM    113  H54 ACD     1      17.300  18.410  18.950  1.00  0.00            
ATOM    114  C33 ACD     1      16.320  20.520  19.850  1.00  0.00            
ATOM    115  H55 ACD     1      15.860  20.040  20.710  1.00  0.00            
ATOM    116  O28 ACD     1      17.720  20.530  20.020  1.00  0.00            
ATOM    117  C34 ACD     1      18.270  19.710  21.080  1.00  0.00            
ATOM    118  H56 ACD     1      17.580  18.890  21.330  1.00  0.00            
ATOM    119  C35 ACD     1      19.510  19.130  20.370  1.00  0.00            
ATOM    120  H57 ACD     1      20.030  19.980  19.910  1.00  0.00            
ATOM    121  O29 ACD     1      19.130  18.110  19.400  1.00  0.00            
ATOM    122  H58 ACD     1      19.900  17.760  18.940  1.00  0.00            
ATOM    123  C36 ACD     1      20.560  18.620  21.400  1.00  0.00            
ATOM    124  H59 ACD     1      20.180  17.770  21.980  1.00  0.00            
ATOM    125  O30 ACD     1      21.720  18.180  20.670  1.00  0.00            
ATOM    126  H60 ACD     1      21.520  17.790  19.810  1.00  0.00            
ATOM    127  O1  GP6     2      21.210  17.360  18.240  1.00  0.00            
ATOM    128  C1  GP6     2      21.880  17.640  17.230  1.00  0.00            
ATOM    129  O2  GP6     2      22.350  16.710  16.580  1.00  0.00            
ATOM    130  C2  GP6     2      21.920  19.130  16.650  1.00  0.00            
ATOM    131  C3  GP6     2      22.470  20.120  17.750  1.00  0.00            
ATOM    132  C4  GP6     2      22.440  21.560  17.150  1.00  0.00            
ATOM    133  C5  GP6     2      20.970  21.920  16.770  1.00  0.00            
ATOM    134  C6  GP6     2      20.430  21.090  15.610  1.00  0.00            
ATOM    135  C7  GP6     2      20.480  19.670  16.250  1.00  0.00            
ATOM    136  C8  GP6     2      21.460  21.220  14.440  1.00  0.00            
ATOM    137  C9  GP6     2      22.860  20.680  14.890  1.00  0.00            
ATOM    138  C10 GP6     2      22.780  19.250  15.350  1.00  0.00            
ATOM    139  C11 GP6     2      23.400  21.620  15.930  1.00  0.00            
ATOM    140  H1  GP6     2      23.480  19.780  17.980  1.00  0.00            
ATOM    141  H2  GP6     2      21.790  20.100  18.610  1.00  0.00            
ATOM    142  H3  GP6     2      22.800  22.180  17.990  1.00  0.00            
ATOM    143  H4  GP6     2      21.000  22.990  16.530  1.00  0.00            
ATOM    144  H5  GP6     2      20.270  21.960  17.610  1.00  0.00            
ATOM    145  H6  GP6     2      19.410  21.330  15.290  1.00  0.00            
ATOM    146  H7  GP6     2      19.760  19.510  17.060  1.00  0.00            
ATOM    147  H8  GP6     2      20.070  18.950  15.530  1.00  0.00            
ATOM    148  H9  GP6     2      21.460  22.250  14.080  1.00  0.00            
ATOM    149  H10 GP6     2      21.060  20.530  13.690  1.00  0.00            
ATOM    150  H11 GP6     2      23.570  20.610  14.050  1.00  0.00            
ATOM    151  H12 GP6     2      22.470  18.510  14.600  1.00  0.00            
ATOM    152  H13 GP6     2      23.780  18.940  15.670  1.00  0.00            
ATOM    153  H14 GP6     2      24.440  21.480  16.250  1.00  0.00            
ATOM    154  H15 GP6     2      23.510  22.600  15.440  1.00  0.00            
TER
ENDMDL
MODEL        1
ATOM      1  H1  ACD     1      17.730  27.260  17.760  1.00  0.00            
ATOM      2  O1  ACD     1      18.460  27.750  17.370  1.00  0.00            
ATOM      3  C1  ACD     1      18.470  28.020  16.010  1.00  0.00            
ATOM      4  H2  ACD     1      18.990  28.930  15.690  1.00  0.00            
ATOM      5  H3  ACD     1      17.440  28.110  15.640  1.00  0.00            
ATOM      6  C2  ACD     1      19.160  26.970  15.220  1.00  0.00            
ATOM      7  H4  ACD     1      20.070  26.640  15.740  1.00  0.00            
ATOM      8  O2  ACD     1      18.280  25.860  15.110  1.00  0.00            
ATOM      9  C3  ACD     1      18.660  24.670  14.420  1.00  0.00            
ATOM     10  H5  ACD     1      17.720  24.120  14.310  1.00  0.00            
ATOM     11  O3  ACD     1      19.560  23.930  15.220  1.00  0.00            
ATOM     12  C4  ACD     1      19.090  23.080  16.280  1.00  0.00            
ATOM     13  H6  ACD     1      18.520  22.240  15.860  1.00  0.00            
ATOM     14  C5  ACD     1      20.330  22.500  16.890  1.00  0.00            
ATOM     15  H7  ACD     1      20.910  23.340  17.300  1.00  0.00            
ATOM     16  O4  ACD     1      21.120  21.770  15.910  1.00  0.00            
ATOM     17  H8  ACD     1      21.540  22.430  15.360  1.00  0.00            
ATOM     18  C6  ACD     1      20.020  21.570  18.070  1.00  0.00            
ATOM     19  H9  ACD     1      19.290  20.820  17.750  1.00  0.00            
ATOM     20  O5  ACD     1      21.160  20.970  18.650  1.00  0.00            
ATOM     21  H10 ACD     1      21.370  21.590  19.350  1.00  0.00            
ATOM     22  C7  ACD     1      19.410  22.420  19.180  1.00  0.00            
ATOM     23  H11 ACD     1      19.060  21.810  20.020  1.00  0.00            
ATOM     24  O6  ACD     1      18.170  22.930  18.560  1.00  0.00            
ATOM     25  C8  ACD     1      18.200  23.760  17.400  1.00  0.00            
ATOM     26  H12 ACD     1      18.620  24.710  17.770  1.00  0.00            
ATOM     27  C9  ACD     1      16.810  24.010  17.050  1.00  0.00            
ATOM     28  H13 ACD     1      16.260  24.280  17.950  1.00  0.00            
ATOM     29  H14 ACD     1      16.760  24.950  16.480  1.00  0.00            
ATOM     30  O7  ACD     1      16.170  22.920  16.370  1.00  0.00            
ATOM     31  H15 ACD     1      16.600  22.090  16.560  1.00  0.00            
ATOM     32  O8  ACD     1      20.360  23.430  19.570  1.00  0.00            
ATOM     33  C10 ACD     1      20.380  23.700  20.940  1.00  0.00            
ATOM     34  H16 ACD     1      19.810  22.990  21.540  1.00  0.00            
ATOM     35  C11 ACD     1      21.850  23.590  21.220  1.00  0.00            
ATOM     36  H17 ACD     1      22.260  24.300  20.490  1.00  0.00            
ATOM     37  O9  ACD     1      22.270  22.250  20.970  1.00  0.00            
ATOM     38  H18 ACD     1      23.200  22.310  20.740  1.00  0.00            
ATOM     39  C12 ACD     1      22.120  23.930  22.700  1.00  0.00            
ATOM     40  H19 ACD     1      21.560  23.280  23.380  1.00  0.00            
ATOM     41  O10 ACD     1      23.540  23.980  22.920  1.00  0.00            
ATOM     42  H20 ACD     1      23.840  24.810  22.550  1.00  0.00            
ATOM     43  C13 ACD     1      21.710  25.330  22.920  1.00  0.00            
ATOM     44  H21 ACD     1      21.790  25.600  23.980  1.00  0.00            
ATOM     45  O11 ACD     1      20.320  25.480  22.680  1.00  0.00            
ATOM     46  C14 ACD     1      19.930  25.130  21.340  1.00  0.00            
ATOM     47  H22 ACD     1      20.400  25.790  20.600  1.00  0.00            
ATOM     48  C15 ACD     1      18.440  25.410  21.250  1.00  0.00            
ATOM     49  H23 ACD     1      17.930  24.720  20.560  1.00  0.00            
ATOM     50  H24 ACD     1      17.980  25.170  22.220  1.00  0.00            
ATOM     51  O12 ACD     1      18.190  26.720  20.820  1.00  0.00            
ATOM     52  H25 ACD     1      17.510  26.700  20.140  1.00  0.00            
ATOM     53  O13 ACD     1      22.540  26.240  22.000  1.00  0.00            
ATOM     54  C16 ACD     1      23.540  27.080  22.620  1.00  0.00            
ATOM     55  H26 ACD     1      23.880  26.800  23.620  1.00  0.00            
ATOM     56  C17 ACD     1      24.790  27.070  21.670  1.00  0.00            
ATOM     57  H27 ACD     1      24.410  27.010  20.640  1.00  0.00            
ATOM     58  O14 ACD     1      25.430  25.890  22.040  1.00  0.00            
ATOM     59  H28 ACD     1      26.190  25.750  21.460  1.00  0.00            
ATOM     60  C18 ACD     1      25.700  28.230  22.080  1.00  0.00            
ATOM     61  H29 ACD     1      25.910  28.130  23.150  1.00  0.00            
ATOM     62  O15 ACD     1      26.920  28.290  21.210  1.00  0.00            
ATOM     63  H30 ACD     1      26.520  28.560  20.380  1.00  0.00            
ATOM     64  C19 ACD     1      24.890  29.470  21.900  1.00  0.00            
ATOM     65  H31 ACD     1      25.500  30.350  22.130  1.00  0.00            
ATOM     66  O16 ACD     1      23.810  29.550  22.780  1.00  0.00            
ATOM     67  C20 ACD     1      22.870  28.450  22.610  1.00  0.00            
ATOM     68  H32 ACD     1      22.290  28.630  21.700  1.00  0.00            
ATOM     69  C21 ACD     1      21.860  28.550  23.700  1.00  0.00            
ATOM     70  H33 ACD     1      21.340  29.520  23.660  1.00  0.00            
ATOM     71  H34 ACD     1      21.100  27.810  23.410  1.00  0.00            
ATOM     72  O17 ACD     1      22.320  28.380  25.030  1.00  0.00            
ATOM     73  H35 ACD     1      23.230  28.680  25.080  1.00  0.00            
ATOM     74  O18 ACD     1      24.400  29.560  20.520  1.00  0.00            
ATOM     75  C22 ACD     1      24.370  30.870  19.930  1.00  0.00            
ATOM     76  H36 ACD     1      24.830  31.640  20.560  1.00  0.00            
ATOM     77  C23 ACD     1      25.350  30.710  18.720  1.00  0.00            
ATOM     78  H37 ACD     1      25.160  29.770  18.180  1.00  0.00            
ATOM     79  O19 ACD     1      26.680  30.750  19.190  1.00  0.00            
ATOM     80  H38 ACD     1      26.770  31.550  19.720  1.00  0.00            
ATOM     81  C24 ACD     1      25.190  31.730  17.630  1.00  0.00            
ATOM     82  H39 ACD     1      25.610  32.670  18.020  1.00  0.00            
ATOM     83  O20 ACD     1      25.880  31.400  16.450  1.00  0.00            
ATOM     84  H40 ACD     1      25.330  30.940  15.810  1.00  0.00            
ATOM     85  C25 ACD     1      23.720  31.990  17.260  1.00  0.00            
ATOM     86  H41 ACD     1      23.700  32.930  16.700  1.00  0.00            
ATOM     87  O21 ACD     1      23.010  32.290  18.420  1.00  0.00            
ATOM     88  C26 ACD     1      22.930  31.240  19.410  1.00  0.00            
ATOM     89  H42 ACD     1      22.520  30.320  18.970  1.00  0.00            
ATOM     90  C27 ACD     1      21.960  31.640  20.520  1.00  0.00            
ATOM     91  H43 ACD     1      21.010  32.000  20.090  1.00  0.00            
ATOM     92  H44 ACD     1      21.810  30.790  21.200  1.00  0.00            
ATOM     93  O22 ACD     1      22.480  32.700  21.330  1.00  0.00            
ATOM     94  H45 ACD     1      22.270  33.500  20.850  1.00  0.00            
ATOM     95  O23 ACD     1      23.030  30.860  16.580  1.00  0.00            
ATOM     96  C28 ACD     1      22.280  31.090  15.440  1.00  0.00            
ATOM     97  H46 ACD     1      22.230  32.160  15.240  1.00  0.00            
ATOM     98  C29 ACD     1      20.860  30.710  15.730  1.00  0.00            
ATOM     99  H47 ACD     1      20.830  29.790  16.330  1.00  0.00            
ATOM    100  O24 ACD     1      20.060  30.480  14.460  1.00  0.00            
ATOM    101  C30 ACD     1      20.140  31.820  16.560  1.00  0.00            
ATOM    102  H48 ACD     1      20.880  32.270  17.240  1.00  0.00            
ATOM    103  H49 ACD     1      19.880  32.590  15.830  1.00  0.00            
ATOM    104  O25 ACD     1      19.040  31.430  17.320  1.00  0.00            
ATOM    105  H50 ACD     1      19.420  30.810  17.950  1.00  0.00            
ATOM    106  C31 ACD     1      22.880  30.180  14.410  1.00  0.00            
ATOM    107  H51 ACD     1      23.050  29.180  14.830  1.00  0.00            
ATOM    108  O26 ACD     1      24.210  30.640  14.050  1.00  0.00            
ATOM    109  H52 ACD     1      24.670  29.970  13.530  1.00  0.00            
ATOM    110  C32 ACD     1      21.980  30.110  13.160  1.00  0.00            
ATOM    111  H53 ACD     1      21.780  31.100  12.720  1.00  0.00            
ATOM    112  O27 ACD     1      22.590  29.340  12.090  1.00  0.00            
ATOM    113  H54 ACD     1      22.990  28.550  12.480  1.00  0.00            
ATOM    114  C33 ACD     1      20.610  29.580  13.540  1.00  0.00            
ATOM    115  H55 ACD     1      19.870  29.580  12.740  1.00  0.00            
ATOM    116  O28 ACD     1      20.740  28.190  14.020  1.00  0.00            
ATOM    117  C34 ACD     1      19.610  27.360  13.810  1.00  0.00            
ATOM    118  H56 ACD     1      18.740  27.790  13.300  1.00  0.00            
ATOM    119  C35 ACD     1      20.100  26.160  12.940  1.00  0.00            
ATOM    120  H57 ACD     1      21.090  25.860  13.300  1.00  0.00            
ATOM    121  O29 ACD     1      20.340  26.660  11.650  1.00  0.00            
ATOM    122  H58 ACD     1      19.490  26.920  11.290  1.00  0.00            
ATOM    123  C36 ACD     1      19.200  24.940  13.000  1.00  0.00            
ATOM    124  H59 ACD     1      18.370  25.190  12.330  1.00  0.00            
ATOM    125  O30 ACD     1      19.810  23.780  12.470  1.00  0.00            
ATOM    126  H60 ACD     1      20.590  23.670  13.020  1.00  0.00            
ATOM    127  O1  GP6     2      25.980  27.270  13.690  1.00  0.00            
ATOM    128  C1  GP6     2      24.810  27.100  14.040  1.00  0.00            
ATOM    129  O2  GP6     2      23.990  27.480  13.210  1.00  0.00            
ATOM    130  C2  GP6     2      24.490  26.520  15.500  1.00  0.00            
ATOM    131  C3  GP6     2      25.040  27.480  16.580  1.00  0.00            
ATOM    132  C4  GP6     2      24.810  26.880  17.950  1.00  0.00            
ATOM    133  C5  GP6     2      25.590  25.570  18.070  1.00  0.00            
ATOM    134  C6  GP6     2      25.060  24.660  17.070  1.00  0.00            
ATOM    135  C7  GP6     2      25.240  25.140  15.650  1.00  0.00            
ATOM    136  C8  GP6     2      23.530  24.380  17.290  1.00  0.00            
ATOM    137  C9  GP6     2      22.720  25.700  17.130  1.00  0.00            
ATOM    138  C10 GP6     2      22.980  26.210  15.740  1.00  0.00            
ATOM    139  C11 GP6     2      23.340  26.560  18.190  1.00  0.00            
ATOM    140  H1  GP6     2      24.380  28.350  16.510  1.00  0.00            
ATOM    141  H2  GP6     2      26.080  27.730  16.370  1.00  0.00            
ATOM    142  H3  GP6     2      25.200  27.540  18.730  1.00  0.00            
ATOM    143  H4  GP6     2      25.350  25.060  19.020  1.00  0.00            
ATOM    144  H5  GP6     2      26.680  25.620  18.010  1.00  0.00            
ATOM    145  H6  GP6     2      25.600  23.720  17.220  1.00  0.00            
ATOM    146  H7  GP6     2      26.310  25.240  15.460  1.00  0.00            
ATOM    147  H8  GP6     2      24.850  24.370  14.980  1.00  0.00            
ATOM    148  H9  GP6     2      23.370  24.000  18.310  1.00  0.00            
ATOM    149  H10 GP6     2      23.270  23.630  16.540  1.00  0.00            
ATOM    150  H11 GP6     2      21.650  25.460  17.140  1.00  0.00            
ATOM    151  H12 GP6     2      22.670  25.530  14.940  1.00  0.00            
ATOM    152  H13 GP6     2      22.370  27.120  15.640  1.00  0.00            
ATOM    153  H14 GP6     2      22.820  27.520  18.220  1.00  0.00            
ATOM    154  H15 GP6     2      23.270  26.160  19.210  1.00  0.00            
TER
ENDMDL
MODEL        1
ATOM      1  H1  ACD     1      25.510  18.960  12.040  1.00  0.00            
ATOM      2  O1  ACD     1      25.360  19.780  12.530  1.00  0.00            
ATOM      3  C1  ACD     1      26.640  20.150  13.060  1.00  0.00            
ATOM      4  H2  ACD     1      26.570  21.150  13.510  1.00  0.00            
ATOM      5  H3  ACD     1      27.440  20.200  12.310  1.00  0.00            
ATOM      6  C2  ACD     1      26.990  19.130  14.060  1.00  0.00            
ATOM      7  H4  ACD     1      26.080  18.810  14.590  1.00  0.00            
ATOM      8  O2  ACD     1      27.560  18.010  13.440  1.00  0.00            
ATOM      9  C3  ACD     1      28.040  16.970  14.290  1.00  0.00            
ATOM     10  H5  ACD     1      28.590  16.200  13.740  1.00  0.00            
ATOM     11  O3  ACD     1      26.870  16.270  15.030  1.00  0.00            
ATOM     12  C4  ACD     1      26.190  15.250  14.340  1.00  0.00            
ATOM     13  H6  ACD     1      26.800  14.490  13.840  1.00  0.00            
ATOM     14  C5  ACD     1      25.470  14.490  15.470  1.00  0.00            
ATOM     15  H7  ACD     1      24.970  15.190  16.150  1.00  0.00            
ATOM     16  O4  ACD     1      26.450  13.730  16.190  1.00  0.00            
ATOM     17  H8  ACD     1      26.650  14.500  16.730  1.00  0.00            
ATOM     18  C6  ACD     1      24.400  13.570  14.940  1.00  0.00            
ATOM     19  H9  ACD     1      24.940  12.930  14.240  1.00  0.00            
ATOM     20  O5  ACD     1      23.810  12.930  16.010  1.00  0.00            
ATOM     21  H10 ACD     1      24.540  12.520  16.480  1.00  0.00            
ATOM     22  C7  ACD     1      23.380  14.340  14.090  1.00  0.00            
ATOM     23  H11 ACD     1      22.630  13.640  13.710  1.00  0.00            
ATOM     24  O6  ACD     1      24.100  14.890  12.990  1.00  0.00            
ATOM     25  C8  ACD     1      25.240  15.770  13.240  1.00  0.00            
ATOM     26  H12 ACD     1      24.900  16.780  13.500  1.00  0.00            
ATOM     27  C9  ACD     1      25.890  15.920  11.840  1.00  0.00            
ATOM     28  H13 ACD     1      26.980  16.030  11.880  1.00  0.00            
ATOM     29  H14 ACD     1      25.670  15.020  11.250  1.00  0.00            
ATOM     30  O7  ACD     1      25.210  17.040  11.180  1.00  0.00            
ATOM     31  H15 ACD     1      24.310  16.730  11.070  1.00  0.00            
ATOM     32  O8  ACD     1      22.790  15.390  14.880  1.00  0.00            
ATOM     33  C10 ACD     1      21.390  15.630  14.730  1.00  0.00            
ATOM     34  H16 ACD     1      20.960  14.870  14.060  1.00  0.00            
ATOM     35  C11 ACD     1      20.630  15.430  16.000  1.00  0.00            
ATOM     36  H17 ACD     1      21.090  16.150  16.690  1.00  0.00            
ATOM     37  O9  ACD     1      20.920  14.080  16.350  1.00  0.00            
ATOM     38  H18 ACD     1      21.790  13.880  15.980  1.00  0.00            
ATOM     39  C12 ACD     1      19.170  15.770  15.900  1.00  0.00            
ATOM     40  H19 ACD     1      18.660  15.030  15.270  1.00  0.00            
ATOM     41  O10 ACD     1      18.580  15.680  17.150  1.00  0.00            
ATOM     42  H20 ACD     1      18.850  14.830  17.520  1.00  0.00            
ATOM     43  C13 ACD     1      19.080  17.240  15.460  1.00  0.00            
ATOM     44  H21 ACD     1      18.080  17.580  15.200  1.00  0.00            
ATOM     45  O11 ACD     1      19.770  17.330  14.260  1.00  0.00            
ATOM     46  C14 ACD     1      21.160  17.030  14.260  1.00  0.00            
ATOM     47  H22 ACD     1      21.700  17.730  14.910  1.00  0.00            
ATOM     48  C15 ACD     1      21.510  17.170  12.750  1.00  0.00            
ATOM     49  H23 ACD     1      21.280  18.200  12.420  1.00  0.00            
ATOM     50  H24 ACD     1      22.590  17.040  12.680  1.00  0.00            
ATOM     51  O12 ACD     1      20.900  16.240  11.910  1.00  0.00            
ATOM     52  H25 ACD     1      21.330  16.340  11.060  1.00  0.00            
ATOM     53  O13 ACD     1      19.720  18.080  16.460  1.00  0.00            
ATOM     54  C16 ACD     1      18.930  19.150  17.130  1.00  0.00            
ATOM     55  H26 ACD     1      17.900  19.150  16.730  1.00  0.00            
ATOM     56  C17 ACD     1      19.020  18.880  18.630  1.00  0.00            
ATOM     57  H27 ACD     1      20.080  18.690  18.840  1.00  0.00            
ATOM     58  O14 ACD     1      18.170  17.780  18.880  1.00  0.00            
ATOM     59  H28 ACD     1      18.410  17.050  18.310  1.00  0.00            
ATOM     60  C18 ACD     1      18.630  20.100  19.460  1.00  0.00            
ATOM     61  H29 ACD     1      17.550  20.290  19.380  1.00  0.00            
ATOM     62  O15 ACD     1      18.830  19.880  20.860  1.00  0.00            
ATOM     63  H30 ACD     1      18.270  19.130  21.040  1.00  0.00            
ATOM     64  C19 ACD     1      19.290  21.390  18.910  1.00  0.00            
ATOM     65  H31 ACD     1      18.940  22.230  19.520  1.00  0.00            
ATOM     66  O16 ACD     1      19.030  21.530  17.540  1.00  0.00            
ATOM     67  C20 ACD     1      19.580  20.510  16.750  1.00  0.00            
ATOM     68  H32 ACD     1      20.670  20.470  16.850  1.00  0.00            
ATOM     69  C21 ACD     1      19.380  20.870  15.310  1.00  0.00            
ATOM     70  H33 ACD     1      19.720  21.920  15.250  1.00  0.00            
ATOM     71  H34 ACD     1      20.030  20.220  14.710  1.00  0.00            
ATOM     72  O17 ACD     1      18.010  20.860  15.030  1.00  0.00            
ATOM     73  H35 ACD     1      17.550  21.180  15.800  1.00  0.00            
ATOM     74  O18 ACD     1      20.730  21.380  18.970  1.00  0.00            
ATOM     75  C22 ACD     1      21.340  22.510  19.640  1.00  0.00            
ATOM     76  H36 ACD     1      20.630  22.980  20.330  1.00  0.00            
ATOM     77  C23 ACD     1      22.540  21.910  20.360  1.00  0.00            
ATOM     78  H37 ACD     1      22.830  21.100  19.680  1.00  0.00            
ATOM     79  O19 ACD     1      22.140  21.270  21.600  1.00  0.00            
ATOM     80  H38 ACD     1      21.180  21.290  21.730  1.00  0.00            
ATOM     81  C24 ACD     1      23.740  22.850  20.570  1.00  0.00            
ATOM     82  H39 ACD     1      23.300  23.410  21.410  1.00  0.00            
ATOM     83  O20 ACD     1      24.880  22.080  20.930  1.00  0.00            
ATOM     84  H40 ACD     1      24.520  21.460  21.570  1.00  0.00            
ATOM     85  C25 ACD     1      24.010  23.660  19.320  1.00  0.00            
ATOM     86  H41 ACD     1      24.870  24.320  19.450  1.00  0.00            
ATOM     87  O21 ACD     1      22.830  24.340  18.920  1.00  0.00            
ATOM     88  C26 ACD     1      21.680  23.590  18.540  1.00  0.00            
ATOM     89  H42 ACD     1      21.850  23.180  17.540  1.00  0.00            
ATOM     90  C27 ACD     1      20.530  24.630  18.320  1.00  0.00            
ATOM     91  H43 ACD     1      20.780  25.380  17.550  1.00  0.00            
ATOM     92  H44 ACD     1      19.640  24.100  17.960  1.00  0.00            
ATOM     93  O22 ACD     1      20.320  25.400  19.530  1.00  0.00            
ATOM     94  H45 ACD     1      21.020  26.050  19.520  1.00  0.00            
ATOM     95  O23 ACD     1      24.440  22.840  18.300  1.00  0.00            
ATOM     96  C28 ACD     1      25.660  23.090  17.570  1.00  0.00            
ATOM     97  H46 ACD     1      25.880  24.160  17.650  1.00  0.00            
ATOM     98  C29 ACD     1      25.530  22.910  16.090  1.00  0.00            
ATOM     99  H47 ACD     1      25.200  21.870  15.970  1.00  0.00            
ATOM    100  O24 ACD     1      26.740  22.880  15.380  1.00  0.00            
ATOM    101  C30 ACD     1      24.510  23.690  15.340  1.00  0.00            
ATOM    102  H48 ACD     1      24.380  23.220  14.360  1.00  0.00            
ATOM    103  H49 ACD     1      23.540  23.570  15.840  1.00  0.00            
ATOM    104  O25 ACD     1      24.800  25.080  15.240  1.00  0.00            
ATOM    105  H50 ACD     1      23.990  25.560  15.060  1.00  0.00            
ATOM    106  C31 ACD     1      26.870  22.310  18.190  1.00  0.00            
ATOM    107  H51 ACD     1      26.490  21.290  18.210  1.00  0.00            
ATOM    108  O26 ACD     1      27.100  22.760  19.500  1.00  0.00            
ATOM    109  H52 ACD     1      26.390  22.330  19.980  1.00  0.00            
ATOM    110  C32 ACD     1      28.090  22.570  17.350  1.00  0.00            
ATOM    111  H53 ACD     1      28.370  23.630  17.440  1.00  0.00            
ATOM    112  O27 ACD     1      29.250  21.750  17.690  1.00  0.00            
ATOM    113  H54 ACD     1      29.520  22.060  18.560  1.00  0.00            
ATOM    114  C33 ACD     1      27.800  22.080  15.930  1.00  0.00            
ATOM    115  H55 ACD     1      28.680  22.290  15.320  1.00  0.00            
ATOM    116  O28 ACD     1      27.300  20.670  15.810  1.00  0.00            
ATOM    117  C34 ACD     1      28.020  19.770  15.030  1.00  0.00            
ATOM    118  H56 ACD     1      28.790  20.260  14.410  1.00  0.00            
ATOM    119  C35 ACD     1      28.550  18.730  16.010  1.00  0.00            
ATOM    120  H57 ACD     1      27.670  18.360  16.560  1.00  0.00            
ATOM    121  O29 ACD     1      29.590  19.280  16.790  1.00  0.00            
ATOM    122  H58 ACD     1      29.140  20.000  17.250  1.00  0.00            
ATOM    123  C36 ACD     1      29.080  17.540  15.300  1.00  0.00            
ATOM    124  H59 ACD     1      29.920  17.940  14.720  1.00  0.00            
ATOM    125  O30 ACD     1      29.490  16.500  16.170  1.00  0.00            
ATOM    126  H60 ACD     1      28.730  16.280  16.710  1.00  0.00            
ATOM    127  O1  GP6     2      26.640  14.070  19.320  1.00  0.00            
ATOM    128  C1  GP6     2      26.920  15.230  19.070  1.00  0.00            
ATOM    129  O2  GP6     2      27.770  15.360  18.210  1.00  0.00            
ATOM    130  C2  GP6     2      25.980  16.450  19.550  1.00  0.00            
ATOM    131  C3  GP6     2      24.970  16.690  18.430  1.00  0.00            
ATOM    132  C4  GP6     2      24.030  17.850  18.720  1.00  0.00            
ATOM    133  C5  GP6     2      24.880  19.090  18.810  1.00  0.00            
ATOM    134  C6  GP6     2      25.830  18.950  20.000  1.00  0.00            
ATOM    135  C7  GP6     2      26.780  17.700  19.720  1.00  0.00            
ATOM    136  C8  GP6     2      25.020  18.730  21.340  1.00  0.00            
ATOM    137  C9  GP6     2      24.290  17.430  21.130  1.00  0.00            
ATOM    138  C10 GP6     2      25.190  16.240  20.830  1.00  0.00            
ATOM    139  C11 GP6     2      23.310  17.620  20.030  1.00  0.00            
ATOM    140  H1  GP6     2      24.440  15.730  18.300  1.00  0.00            
ATOM    141  H2  GP6     2      25.430  16.880  17.460  1.00  0.00            
ATOM    142  H3  GP6     2      23.240  17.930  17.970  1.00  0.00            
ATOM    143  H4  GP6     2      24.230  19.970  18.720  1.00  0.00            
ATOM    144  H5  GP6     2      25.460  19.130  17.880  1.00  0.00            
ATOM    145  H6  GP6     2      26.290  19.950  20.000  1.00  0.00            
ATOM    146  H7  GP6     2      27.440  17.950  18.880  1.00  0.00            
ATOM    147  H8  GP6     2      27.470  17.590  20.560  1.00  0.00            
ATOM    148  H9  GP6     2      24.310  19.540  21.540  1.00  0.00            
ATOM    149  H10 GP6     2      25.640  18.670  22.250  1.00  0.00            
ATOM    150  H11 GP6     2      23.720  17.250  22.050  1.00  0.00            
ATOM    151  H12 GP6     2      25.860  16.020  21.660  1.00  0.00            
ATOM    152  H13 GP6     2      24.470  15.420  20.690  1.00  0.00            
ATOM    153  H14 GP6     2      22.730  16.700  19.880  1.00  0.00            
ATOM    154  H15 GP6     2      22.770  18.550  20.230  1.00  0.00            
TER
ENDMDL
MODEL        1
ATOM      1  H1  ACD     1      25.050  19.930  12.480  1.00  0.00            
ATOM      2  O1  ACD     1      25.130  19.350  13.240  1.00  0.00            
ATOM      3  C1  ACD     1      26.270  19.740  13.990  1.00  0.00            
ATOM      4  H2  ACD     1      25.980  20.680  14.470  1.00  0.00            
ATOM      5  H3  ACD     1      27.210  19.970  13.460  1.00  0.00            
ATOM      6  C2  ACD     1      26.460  18.750  15.080  1.00  0.00            
ATOM      7  H4  ACD     1      25.490  18.600  15.580  1.00  0.00            
ATOM      8  O2  ACD     1      26.990  17.540  14.530  1.00  0.00            
ATOM      9  C3  ACD     1      27.130  16.500  15.400  1.00  0.00            
ATOM     10  H5  ACD     1      27.560  15.680  14.810  1.00  0.00            
ATOM     11  O3  ACD     1      25.880  16.150  16.060  1.00  0.00            
ATOM     12  C4  ACD     1      25.160  15.050  15.600  1.00  0.00            
ATOM     13  H6  ACD     1      25.830  14.220  15.360  1.00  0.00            
ATOM     14  C5  ACD     1      24.400  14.530  16.840  1.00  0.00            
ATOM     15  H7  ACD     1      23.830  15.340  17.320  1.00  0.00            
ATOM     16  O4  ACD     1      25.220  13.920  17.830  1.00  0.00            
ATOM     17  H8  ACD     1      25.850  14.480  18.270  1.00  0.00            
ATOM     18  C6  ACD     1      23.280  13.640  16.430  1.00  0.00            
ATOM     19  H9  ACD     1      23.620  12.760  15.870  1.00  0.00            
ATOM     20  O5  ACD     1      22.530  13.150  17.580  1.00  0.00            
ATOM     21  H10 ACD     1      23.200  12.980  18.240  1.00  0.00            
ATOM     22  C7  ACD     1      22.380  14.240  15.450  1.00  0.00            
ATOM     23  H11 ACD     1      21.540  13.600  15.140  1.00  0.00            
ATOM     24  O6  ACD     1      23.190  14.600  14.280  1.00  0.00            
ATOM     25  C8  ACD     1      24.290  15.520  14.400  1.00  0.00            
ATOM     26  H12 ACD     1      23.900  16.540  14.530  1.00  0.00            
ATOM     27  C9  ACD     1      25.040  15.390  13.050  1.00  0.00            
ATOM     28  H13 ACD     1      26.120  15.440  13.260  1.00  0.00            
ATOM     29  H14 ACD     1      24.810  14.490  12.480  1.00  0.00            
ATOM     30  O7  ACD     1      24.680  16.500  12.260  1.00  0.00            
ATOM     31  H15 ACD     1      24.910  17.310  12.720  1.00  0.00            
ATOM     32  O8  ACD     1      21.910  15.470  15.980  1.00  0.00            
ATOM     33  C10 ACD     1      20.500  15.640  15.870  1.00  0.00            
ATOM     34  H16 ACD     1      20.110  15.300  14.910  1.00  0.00            
ATOM     35  C11 ACD     1      19.760  14.950  17.070  1.00  0.00            
ATOM     36  H17 ACD     1      20.280  15.450  17.890  1.00  0.00            
ATOM     37  O9  ACD     1      19.890  13.490  17.040  1.00  0.00            
ATOM     38  H18 ACD     1      20.750  13.280  17.420  1.00  0.00            
ATOM     39  C12 ACD     1      18.310  15.420  17.130  1.00  0.00            
ATOM     40  H19 ACD     1      17.930  15.000  16.190  1.00  0.00            
ATOM     41  O10 ACD     1      17.720  15.000  18.340  1.00  0.00            
ATOM     42  H20 ACD     1      18.400  15.060  19.010  1.00  0.00            
ATOM     43  C13 ACD     1      18.160  16.930  16.900  1.00  0.00            
ATOM     44  H21 ACD     1      17.100  17.160  16.730  1.00  0.00            
ATOM     45  O11 ACD     1      18.950  17.360  15.740  1.00  0.00            
ATOM     46  C14 ACD     1      20.330  17.110  15.840  1.00  0.00            
ATOM     47  H22 ACD     1      20.730  17.550  16.760  1.00  0.00            
ATOM     48  C15 ACD     1      20.980  17.730  14.610  1.00  0.00            
ATOM     49  H23 ACD     1      20.660  18.770  14.480  1.00  0.00            
ATOM     50  H24 ACD     1      22.060  17.760  14.820  1.00  0.00            
ATOM     51  O12 ACD     1      20.680  17.030  13.390  1.00  0.00            
ATOM     52  H25 ACD     1      21.290  16.300  13.260  1.00  0.00            
ATOM     53  O13 ACD     1      18.600  17.570  18.070  1.00  0.00            
ATOM     54  C16 ACD     1      17.830  18.680  18.490  1.00  0.00            
ATOM     55  H26 ACD     1      16.750  18.460  18.540  1.00  0.00            
ATOM     56  C17 ACD     1      18.300  19.000  19.930  1.00  0.00            
ATOM     57  H27 ACD     1      19.400  19.080  19.970  1.00  0.00            
ATOM     58  O14 ACD     1      17.930  18.020  20.940  1.00  0.00            
ATOM     59  H28 ACD     1      18.210  17.140  20.650  1.00  0.00            
ATOM     60  C18 ACD     1      17.860  20.330  20.460  1.00  0.00            
ATOM     61  H29 ACD     1      16.770  20.290  20.490  1.00  0.00            
ATOM     62  O15 ACD     1      18.410  20.560  21.790  1.00  0.00            
ATOM     63  H30 ACD     1      18.500  19.700  22.210  1.00  0.00            
ATOM     64  C19 ACD     1      18.310  21.470  19.470  1.00  0.00            
ATOM     65  H31 ACD     1      17.970  22.450  19.830  1.00  0.00            
ATOM     66  O16 ACD     1      17.630  21.190  18.210  1.00  0.00            
ATOM     67  C20 ACD     1      18.050  19.890  17.500  1.00  0.00            
ATOM     68  H32 ACD     1      19.130  19.920  17.270  1.00  0.00            
ATOM     69  C21 ACD     1      17.200  19.820  16.180  1.00  0.00            
ATOM     70  H33 ACD     1      16.990  20.850  15.850  1.00  0.00            
ATOM     71  H34 ACD     1      17.710  19.300  15.370  1.00  0.00            
ATOM     72  O17 ACD     1      15.970  19.280  16.490  1.00  0.00            
ATOM     73  H35 ACD     1      15.690  19.660  17.330  1.00  0.00            
ATOM     74  O18 ACD     1      19.720  21.490  19.230  1.00  0.00            
ATOM     75  C22 ACD     1      20.450  22.690  19.380  1.00  0.00            
ATOM     76  H36 ACD     1      19.920  23.570  19.770  1.00  0.00            
ATOM     77  C23 ACD     1      21.510  22.430  20.420  1.00  0.00            
ATOM     78  H37 ACD     1      22.170  21.610  20.090  1.00  0.00            
ATOM     79  O19 ACD     1      20.990  22.120  21.720  1.00  0.00            
ATOM     80  H38 ACD     1      20.160  21.630  21.690  1.00  0.00            
ATOM     81  C24 ACD     1      22.420  23.630  20.550  1.00  0.00            
ATOM     82  H39 ACD     1      21.770  24.460  20.850  1.00  0.00            
ATOM     83  O20 ACD     1      23.460  23.460  21.540  1.00  0.00            
ATOM     84  H40 ACD     1      23.150  22.830  22.190  1.00  0.00            
ATOM     85  C25 ACD     1      23.020  23.870  19.210  1.00  0.00            
ATOM     86  H41 ACD     1      23.640  24.760  19.330  1.00  0.00            
ATOM     87  O21 ACD     1      21.950  24.110  18.210  1.00  0.00            
ATOM     88  C26 ACD     1      21.100  23.030  18.030  1.00  0.00            
ATOM     89  H42 ACD     1      21.690  22.190  17.620  1.00  0.00            
ATOM     90  C27 ACD     1      20.010  23.320  16.980  1.00  0.00            
ATOM     91  H43 ACD     1      20.500  23.700  16.080  1.00  0.00            
ATOM     92  H44 ACD     1      19.420  22.440  16.690  1.00  0.00            
ATOM     93  O22 ACD     1      19.120  24.380  17.400  1.00  0.00            
ATOM     94  H45 ACD     1      19.720  24.920  17.920  1.00  0.00            
ATOM     95  O23 ACD     1      23.830  22.810  18.820  1.00  0.00            
ATOM     96  C28 ACD     1      25.110  23.140  18.220  1.00  0.00            
ATOM     97  H46 ACD     1      25.200  24.230  18.180  1.00  0.00            
ATOM     98  C29 ACD     1      25.030  22.580  16.750  1.00  0.00            
ATOM     99  H47 ACD     1      24.450  21.660  16.870  1.00  0.00            
ATOM    100  O24 ACD     1      26.380  22.430  16.310  1.00  0.00            
ATOM    101  C30 ACD     1      24.430  23.590  15.740  1.00  0.00            
ATOM    102  H48 ACD     1      24.440  23.160  14.730  1.00  0.00            
ATOM    103  H49 ACD     1      23.370  23.680  16.020  1.00  0.00            
ATOM    104  O25 ACD     1      25.060  24.860  15.710  1.00  0.00            
ATOM    105  H50 ACD     1      25.990  24.700  15.520  1.00  0.00            
ATOM    106  C31 ACD     1      26.060  22.350  19.160  1.00  0.00            
ATOM    107  H51 ACD     1      25.580  21.370  19.300  1.00  0.00            
ATOM    108  O26 ACD     1      26.030  22.790  20.510  1.00  0.00            
ATOM    109  H52 ACD     1      25.150  23.130  20.690  1.00  0.00            
ATOM    110  C32 ACD     1      27.410  22.030  18.550  1.00  0.00            
ATOM    111  H53 ACD     1      27.830  23.040  18.600  1.00  0.00            
ATOM    112  O27 ACD     1      28.180  21.160  19.380  1.00  0.00            
ATOM    113  H54 ACD     1      27.970  21.460  20.270  1.00  0.00            
ATOM    114  C33 ACD     1      27.230  21.510  17.070  1.00  0.00            
ATOM    115  H55 ACD     1      28.190  21.460  16.550  1.00  0.00            
ATOM    116  O28 ACD     1      26.670  20.220  16.990  1.00  0.00            
ATOM    117  C34 ACD     1      27.370  19.210  16.220  1.00  0.00            
ATOM    118  H56 ACD     1      28.310  19.570  15.790  1.00  0.00            
ATOM    119  C35 ACD     1      27.650  18.150  17.270  1.00  0.00            
ATOM    120  H57 ACD     1      26.730  17.850  17.790  1.00  0.00            
ATOM    121  O29 ACD     1      28.530  18.680  18.240  1.00  0.00            
ATOM    122  H58 ACD     1      28.340  19.610  18.380  1.00  0.00            
ATOM    123  C36 ACD     1      28.170  16.920  16.480  1.00  0.00            
ATOM    124  H59 ACD     1      29.050  17.190  15.890  1.00  0.00            
ATOM    125  O30 ACD     1      28.450  15.820  17.400  1.00  0.00            
ATOM    126  H60 ACD     1      27.650  15.740  17.930  1.00  0.00            
ATOM    127  O1  GP6     2      26.840  15.720  19.300  1.00  0.00            
ATOM    128  C1  GP6     2      26.600  16.400  20.320  1.00  0.00            
ATOM    129  O2  GP6     2      27.320  16.300  21.290  1.00  0.00            
ATOM    130  C2  GP6     2      25.210  17.180  20.460  1.00  0.00            
ATOM    131  C3  GP6     2      24.210  16.760  19.380  1.00  0.00            
ATOM    132  C4  GP6     2      22.920  17.440  19.620  1.00  0.00            
ATOM    133  C5  GP6     2      23.110  18.970  19.530  1.00  0.00            
ATOM    134  C6  GP6     2      24.070  19.470  20.620  1.00  0.00            
ATOM    135  C7  GP6     2      25.390  18.750  20.410  1.00  0.00            
ATOM    136  C8  GP6     2      23.490  19.060  22.000  1.00  0.00            
ATOM    137  C9  GP6     2      23.360  17.500  22.040  1.00  0.00            
ATOM    138  C10 GP6     2      24.680  16.780  21.840  1.00  0.00            
ATOM    139  C11 GP6     2      22.340  17.040  20.980  1.00  0.00            
ATOM    140  H1  GP6     2      24.100  15.670  19.420  1.00  0.00            
ATOM    141  H2  GP6     2      24.600  17.060  18.400  1.00  0.00            
ATOM    142  H3  GP6     2      22.190  17.140  18.850  1.00  0.00            
ATOM    143  H4  GP6     2      22.110  19.410  19.530  1.00  0.00            
ATOM    144  H5  GP6     2      23.670  19.130  18.590  1.00  0.00            
ATOM    145  H6  GP6     2      24.260  20.550  20.680  1.00  0.00            
ATOM    146  H7  GP6     2      25.710  19.040  19.400  1.00  0.00            
ATOM    147  H8  GP6     2      26.110  19.040  21.190  1.00  0.00            
ATOM    148  H9  GP6     2      22.560  19.610  22.230  1.00  0.00            
ATOM    149  H10 GP6     2      24.180  19.280  22.830  1.00  0.00            
ATOM    150  H11 GP6     2      22.980  17.210  23.020  1.00  0.00            
ATOM    151  H12 GP6     2      25.410  17.090  22.600  1.00  0.00            
ATOM    152  H13 GP6     2      24.590  15.700  21.970  1.00  0.00            
ATOM    153  H14 GP6     2      22.230  15.950  20.990  1.00  0.00            
ATOM    154  H15 GP6     2      21.370  17.550  21.030  1.00  0.00            
TER
ENDMDL
MODEL        1
ATOM      1  H1  ACD     1      12.210  30.420  20.040  1.00  0.00            
ATOM      2  O1  ACD     1      12.790  29.740  20.390  1.00  0.00            
ATOM      3  C1  ACD     1      13.680  30.440  21.360  1.00  0.00            
ATOM      4  H2  ACD     1      13.070  31.070  22.030  1.00  0.00            
ATOM      5  H3  ACD     1      14.410  31.110  20.890  1.00  0.00            
ATOM      6  C2  ACD     1      14.350  29.420  22.350  1.00  0.00            
ATOM      7  H4  ACD     1      15.220  29.900  22.810  1.00  0.00            
ATOM      8  O2  ACD     1      13.430  29.090  23.340  1.00  0.00            
ATOM      9  C3  ACD     1      14.000  28.470  24.510  1.00  0.00            
ATOM     10  H5  ACD     1      13.230  28.380  25.280  1.00  0.00            
ATOM     11  O3  ACD     1      15.000  29.300  25.070  1.00  0.00            
ATOM     12  C4  ACD     1      14.600  30.140  26.120  1.00  0.00            
ATOM     13  H6  ACD     1      13.610  29.860  26.500  1.00  0.00            
ATOM     14  C5  ACD     1      15.600  29.960  27.290  1.00  0.00            
ATOM     15  H7  ACD     1      16.600  29.720  26.920  1.00  0.00            
ATOM     16  O4  ACD     1      15.190  28.740  28.000  1.00  0.00            
ATOM     17  H8  ACD     1      15.810  28.600  28.720  1.00  0.00            
ATOM     18  C6  ACD     1      15.590  31.150  28.300  1.00  0.00            
ATOM     19  H9  ACD     1      14.650  31.230  28.860  1.00  0.00            
ATOM     20  O5  ACD     1      16.620  30.970  29.340  1.00  0.00            
ATOM     21  H10 ACD     1      17.440  30.670  28.950  1.00  0.00            
ATOM     22  C7  ACD     1      15.870  32.370  27.580  1.00  0.00            
ATOM     23  H11 ACD     1      15.770  33.260  28.210  1.00  0.00            
ATOM     24  O6  ACD     1      14.780  32.580  26.730  1.00  0.00            
ATOM     25  C8  ACD     1      14.600  31.570  25.700  1.00  0.00            
ATOM     26  H12 ACD     1      15.380  31.820  24.980  1.00  0.00            
ATOM     27  C9  ACD     1      13.260  31.770  25.060  1.00  0.00            
ATOM     28  H13 ACD     1      13.130  32.820  24.790  1.00  0.00            
ATOM     29  H14 ACD     1      13.260  31.370  24.030  1.00  0.00            
ATOM     30  O7  ACD     1      12.080  31.370  25.780  1.00  0.00            
ATOM     31  H15 ACD     1      11.500  32.130  25.710  1.00  0.00            
ATOM     32  O8  ACD     1      17.190  32.390  26.920  1.00  0.00            
ATOM     33  C10 ACD     1      17.810  33.690  27.000  1.00  0.00            
ATOM     34  H16 ACD     1      17.280  34.310  27.730  1.00  0.00            
ATOM     35  C11 ACD     1      19.240  33.440  27.620  1.00  0.00            
ATOM     36  H17 ACD     1      19.690  32.580  27.110  1.00  0.00            
ATOM     37  O9  ACD     1      19.130  33.130  28.990  1.00  0.00            
ATOM     38  H18 ACD     1      18.920  32.200  28.990  1.00  0.00            
ATOM     39  C12 ACD     1      20.160  34.670  27.350  1.00  0.00            
ATOM     40  H19 ACD     1      19.670  35.500  27.880  1.00  0.00            
ATOM     41  O10 ACD     1      21.510  34.380  27.890  1.00  0.00            
ATOM     42  H20 ACD     1      21.450  34.560  28.840  1.00  0.00            
ATOM     43  C13 ACD     1      20.190  35.080  25.920  1.00  0.00            
ATOM     44  H21 ACD     1      20.890  35.920  25.860  1.00  0.00            
ATOM     45  O11 ACD     1      18.850  35.550  25.550  1.00  0.00            
ATOM     46  C14 ACD     1      17.900  34.380  25.590  1.00  0.00            
ATOM     47  H22 ACD     1      18.270  33.610  24.910  1.00  0.00            
ATOM     48  C15 ACD     1      16.500  34.710  25.160  1.00  0.00            
ATOM     49  H23 ACD     1      16.520  35.310  24.240  1.00  0.00            
ATOM     50  H24 ACD     1      15.930  33.810  24.870  1.00  0.00            
ATOM     51  O12 ACD     1      15.740  35.450  26.090  1.00  0.00            
ATOM     52  H25 ACD     1      16.270  36.200  26.390  1.00  0.00            
ATOM     53  O13 ACD     1      20.640  33.980  25.190  1.00  0.00            
ATOM     54  C16 ACD     1      21.650  34.230  24.150  1.00  0.00            
ATOM     55  H26 ACD     1      22.130  35.190  24.390  1.00  0.00            
ATOM     56  C17 ACD     1      22.720  33.200  24.180  1.00  0.00            
ATOM     57  H27 ACD     1      22.290  32.190  24.080  1.00  0.00            
ATOM     58  O14 ACD     1      23.260  33.200  25.510  1.00  0.00            
ATOM     59  H28 ACD     1      22.550  33.150  26.140  1.00  0.00            
ATOM     60  C18 ACD     1      23.760  33.380  23.070  1.00  0.00            
ATOM     61  H29 ACD     1      24.310  34.330  23.140  1.00  0.00            
ATOM     62  O15 ACD     1      24.650  32.290  23.060  1.00  0.00            
ATOM     63  H30 ACD     1      24.300  31.550  22.560  1.00  0.00            
ATOM     64  C19 ACD     1      23.000  33.420  21.800  1.00  0.00            
ATOM     65  H31 ACD     1      23.700  33.650  20.980  1.00  0.00            
ATOM     66  O16 ACD     1      22.000  34.370  21.810  1.00  0.00            
ATOM     67  C20 ACD     1      20.950  34.280  22.790  1.00  0.00            
ATOM     68  H32 ACD     1      20.370  33.350  22.770  1.00  0.00            
ATOM     69  C21 ACD     1      19.850  35.310  22.510  1.00  0.00            
ATOM     70  H33 ACD     1      19.490  35.240  21.480  1.00  0.00            
ATOM     71  H34 ACD     1      19.050  35.010  23.190  1.00  0.00            
ATOM     72  O17 ACD     1      20.290  36.630  23.000  1.00  0.00            
ATOM     73  H35 ACD     1      21.120  36.880  22.590  1.00  0.00            
ATOM     74  O18 ACD     1      22.440  32.100  21.530  1.00  0.00            
ATOM     75  C22 ACD     1      22.360  31.590  20.150  1.00  0.00            
ATOM     76  H36 ACD     1      23.280  31.970  19.690  1.00  0.00            
ATOM     77  C23 ACD     1      22.360  30.070  20.180  1.00  0.00            
ATOM     78  H37 ACD     1      21.590  29.840  20.930  1.00  0.00            
ATOM     79  O19 ACD     1      23.660  29.650  20.780  1.00  0.00            
ATOM     80  H38 ACD     1      23.580  28.730  21.060  1.00  0.00            
ATOM     81  C24 ACD     1      22.010  29.380  18.860  1.00  0.00            
ATOM     82  H39 ACD     1      22.760  29.590  18.090  1.00  0.00            
ATOM     83  O20 ACD     1      21.910  27.920  19.080  1.00  0.00            
ATOM     84  H40 ACD     1      22.750  27.640  19.430  1.00  0.00            
ATOM     85  C25 ACD     1      20.710  29.960  18.360  1.00  0.00            
ATOM     86  H41 ACD     1      20.410  29.520  17.400  1.00  0.00            
ATOM     87  O21 ACD     1      21.000  31.330  18.190  1.00  0.00            
ATOM     88  C26 ACD     1      21.210  32.120  19.340  1.00  0.00            
ATOM     89  H42 ACD     1      20.280  32.010  19.900  1.00  0.00            
ATOM     90  C27 ACD     1      21.370  33.560  18.860  1.00  0.00            
ATOM     91  H43 ACD     1      21.380  34.360  19.620  1.00  0.00            
ATOM     92  H44 ACD     1      22.290  33.580  18.270  1.00  0.00            
ATOM     93  O22 ACD     1      20.350  34.020  17.920  1.00  0.00            
ATOM     94  H45 ACD     1      20.660  33.580  17.120  1.00  0.00            
ATOM     95  O23 ACD     1      19.680  29.630  19.250  1.00  0.00            
ATOM     96  C28 ACD     1      18.410  29.360  18.640  1.00  0.00            
ATOM     97  H46 ACD     1      18.450  29.500  17.550  1.00  0.00            
ATOM     98  C29 ACD     1      17.440  30.310  19.370  1.00  0.00            
ATOM     99  H47 ACD     1      17.670  30.280  20.450  1.00  0.00            
ATOM    100  O24 ACD     1      16.100  29.760  19.110  1.00  0.00            
ATOM    101  C30 ACD     1      17.470  31.730  18.800  1.00  0.00            
ATOM    102  H48 ACD     1      18.450  32.070  18.440  1.00  0.00            
ATOM    103  H49 ACD     1      16.740  31.830  17.990  1.00  0.00            
ATOM    104  O25 ACD     1      16.990  32.530  19.840  1.00  0.00            
ATOM    105  H50 ACD     1      16.320  33.060  19.400  1.00  0.00            
ATOM    106  C31 ACD     1      18.180  27.880  19.040  1.00  0.00            
ATOM    107  H51 ACD     1      18.370  27.930  20.120  1.00  0.00            
ATOM    108  O26 ACD     1      19.170  26.960  18.460  1.00  0.00            
ATOM    109  H52 ACD     1      20.030  27.380  18.500  1.00  0.00            
ATOM    110  C32 ACD     1      16.710  27.440  18.940  1.00  0.00            
ATOM    111  H53 ACD     1      16.470  27.460  17.860  1.00  0.00            
ATOM    112  O27 ACD     1      16.480  26.150  19.540  1.00  0.00            
ATOM    113  H54 ACD     1      17.140  25.630  19.080  1.00  0.00            
ATOM    114  C33 ACD     1      15.770  28.460  19.530  1.00  0.00            
ATOM    115  H55 ACD     1      14.720  28.180  19.340  1.00  0.00            
ATOM    116  O28 ACD     1      16.030  28.510  20.950  1.00  0.00            
ATOM    117  C34 ACD     1      14.950  28.140  21.820  1.00  0.00            
ATOM    118  H56 ACD     1      14.170  27.540  21.340  1.00  0.00            
ATOM    119  C35 ACD     1      15.580  27.290  22.960  1.00  0.00            
ATOM    120  H57 ACD     1      16.530  27.710  23.310  1.00  0.00            
ATOM    121  O29 ACD     1      15.740  25.930  22.430  1.00  0.00            
ATOM    122  H58 ACD     1      16.150  25.890  21.560  1.00  0.00            
ATOM    123  C36 ACD     1      14.550  27.130  24.100  1.00  0.00            
ATOM    124  H59 ACD     1      13.790  26.440  23.720  1.00  0.00            
ATOM    125  O30 ACD     1      15.110  26.560  25.230  1.00  0.00            
ATOM    126  H60 ACD     1      15.380  27.290  25.800  1.00  0.00            
ATOM    127  O1  GP6     2      19.060  30.400  28.410  1.00  0.00            
ATOM    128  C1  GP6     2      19.160  29.290  27.900  1.00  0.00            
ATOM    129  O2  GP6     2      18.930  28.340  28.660  1.00  0.00            
ATOM    130  C2  GP6     2      19.780  29.130  26.450  1.00  0.00            
ATOM    131  C3  GP6     2      18.730  29.630  25.390  1.00  0.00            
ATOM    132  C4  GP6     2      19.170  29.360  23.950  1.00  0.00            
ATOM    133  C5  GP6     2      19.510  27.850  23.900  1.00  0.00            
ATOM    134  C6  GP6     2      20.610  27.400  24.820  1.00  0.00            
ATOM    135  C7  GP6     2      20.150  27.600  26.250  1.00  0.00            
ATOM    136  C8  GP6     2      21.830  28.220  24.510  1.00  0.00            
ATOM    137  C9  GP6     2      21.570  29.690  24.750  1.00  0.00            
ATOM    138  C10 GP6     2      21.090  29.900  26.210  1.00  0.00            
ATOM    139  C11 GP6     2      20.430  30.210  23.830  1.00  0.00            
ATOM    140  H1  GP6     2      18.490  30.690  25.460  1.00  0.00            
ATOM    141  H2  GP6     2      17.750  29.160  25.510  1.00  0.00            
ATOM    142  H3  GP6     2      18.430  29.610  23.190  1.00  0.00            
ATOM    143  H4  GP6     2      19.810  27.500  22.910  1.00  0.00            
ATOM    144  H5  GP6     2      18.540  27.350  24.060  1.00  0.00            
ATOM    145  H6  GP6     2      20.840  26.360  24.570  1.00  0.00            
ATOM    146  H7  GP6     2      19.300  26.950  26.450  1.00  0.00            
ATOM    147  H8  GP6     2      21.030  27.400  26.880  1.00  0.00            
ATOM    148  H9  GP6     2      22.180  27.950  23.500  1.00  0.00            
ATOM    149  H10 GP6     2      22.680  28.000  25.160  1.00  0.00            
ATOM    150  H11 GP6     2      22.530  30.170  24.520  1.00  0.00            
ATOM    151  H12 GP6     2      21.840  29.580  26.930  1.00  0.00            
ATOM    152  H13 GP6     2      21.000  30.990  26.330  1.00  0.00            
ATOM    153  H14 GP6     2      20.110  31.250  24.000  1.00  0.00            
ATOM    154  H15 GP6     2      20.760  30.310  22.790  1.00  0.00            
TER
ENDMDL
MODEL        1
ATOM      1  H1  ACD     1      19.780  17.110  24.900  1.00  0.00            
ATOM      2  O1  ACD     1      20.720  17.050  24.700  1.00  0.00            
ATOM      3  C1  ACD     1      21.400  18.210  25.220  1.00  0.00            
ATOM      4  H2  ACD     1      21.670  17.900  26.240  1.00  0.00            
ATOM      5  H3  ACD     1      20.750  19.100  25.240  1.00  0.00            
ATOM      6  C2  ACD     1      22.690  18.350  24.410  1.00  0.00            
ATOM      7  H4  ACD     1      23.140  19.260  24.830  1.00  0.00            
ATOM      8  O2  ACD     1      23.510  17.180  24.650  1.00  0.00            
ATOM      9  C3  ACD     1      24.720  17.050  23.940  1.00  0.00            
ATOM     10  H5  ACD     1      25.180  16.140  24.340  1.00  0.00            
ATOM     11  O3  ACD     1      25.650  18.120  24.120  1.00  0.00            
ATOM     12  C4  ACD     1      26.790  18.030  24.900  1.00  0.00            
ATOM     13  H6  ACD     1      26.910  17.030  25.320  1.00  0.00            
ATOM     14  C5  ACD     1      27.930  18.390  23.970  1.00  0.00            
ATOM     15  H7  ACD     1      27.620  19.280  23.400  1.00  0.00            
ATOM     16  O4  ACD     1      28.250  17.250  23.120  1.00  0.00            
ATOM     17  H8  ACD     1      27.830  17.490  22.280  1.00  0.00            
ATOM     18  C6  ACD     1      29.150  18.930  24.780  1.00  0.00            
ATOM     19  H9  ACD     1      29.490  18.020  25.290  1.00  0.00            
ATOM     20  O5  ACD     1      30.150  19.470  23.890  1.00  0.00            
ATOM     21  H10 ACD     1      30.560  18.740  23.420  1.00  0.00            
ATOM     22  C7  ACD     1      28.800  19.960  25.810  1.00  0.00            
ATOM     23  H11 ACD     1      29.680  20.050  26.450  1.00  0.00            
ATOM     24  O6  ACD     1      27.810  19.450  26.710  1.00  0.00            
ATOM     25  C8  ACD     1      26.550  19.080  26.020  1.00  0.00            
ATOM     26  H12 ACD     1      26.170  19.960  25.480  1.00  0.00            
ATOM     27  C9  ACD     1      25.570  18.700  27.100  1.00  0.00            
ATOM     28  H13 ACD     1      24.670  18.310  26.600  1.00  0.00            
ATOM     29  H14 ACD     1      25.850  17.850  27.730  1.00  0.00            
ATOM     30  O7  ACD     1      25.180  19.810  27.940  1.00  0.00            
ATOM     31  H15 ACD     1      24.710  19.380  28.670  1.00  0.00            
ATOM     32  O8  ACD     1      28.410  21.180  25.170  1.00  0.00            
ATOM     33  C10 ACD     1      29.040  22.300  25.800  1.00  0.00            
ATOM     34  H16 ACD     1      29.290  22.030  26.830  1.00  0.00            
ATOM     35  C11 ACD     1      30.210  22.760  24.900  1.00  0.00            
ATOM     36  H17 ACD     1      29.890  22.930  23.870  1.00  0.00            
ATOM     37  O9  ACD     1      31.210  21.690  24.810  1.00  0.00            
ATOM     38  H18 ACD     1      30.890  20.840  24.520  1.00  0.00            
ATOM     39  C12 ACD     1      30.850  24.050  25.520  1.00  0.00            
ATOM     40  H19 ACD     1      31.170  23.720  26.520  1.00  0.00            
ATOM     41  O10 ACD     1      31.970  24.450  24.750  1.00  0.00            
ATOM     42  H20 ACD     1      31.660  24.320  23.850  1.00  0.00            
ATOM     43  C13 ACD     1      29.770  25.120  25.680  1.00  0.00            
ATOM     44  H21 ACD     1      30.340  25.960  26.100  1.00  0.00            
ATOM     45  O11 ACD     1      28.700  24.590  26.510  1.00  0.00            
ATOM     46  C14 ACD     1      28.050  23.390  25.970  1.00  0.00            
ATOM     47  H22 ACD     1      27.770  23.700  24.950  1.00  0.00            
ATOM     48  C15 ACD     1      26.810  22.990  26.830  1.00  0.00            
ATOM     49  H23 ACD     1      26.310  22.120  26.380  1.00  0.00            
ATOM     50  H24 ACD     1      27.060  22.820  27.880  1.00  0.00            
ATOM     51  O12 ACD     1      25.810  24.000  26.850  1.00  0.00            
ATOM     52  H25 ACD     1      26.140  24.670  27.460  1.00  0.00            
ATOM     53  O13 ACD     1      29.260  25.450  24.390  1.00  0.00            
ATOM     54  C16 ACD     1      28.790  26.750  24.120  1.00  0.00            
ATOM     55  H26 ACD     1      29.530  27.540  24.320  1.00  0.00            
ATOM     56  C17 ACD     1      28.720  26.740  22.600  1.00  0.00            
ATOM     57  H27 ACD     1      28.240  25.790  22.300  1.00  0.00            
ATOM     58  O14 ACD     1      30.090  26.750  22.030  1.00  0.00            
ATOM     59  H28 ACD     1      30.440  25.850  22.030  1.00  0.00            
ATOM     60  C18 ACD     1      27.920  27.910  22.090  1.00  0.00            
ATOM     61  H29 ACD     1      28.480  28.840  22.260  1.00  0.00            
ATOM     62  O15 ACD     1      27.710  27.870  20.690  1.00  0.00            
ATOM     63  H30 ACD     1      28.290  27.210  20.300  1.00  0.00            
ATOM     64  C19 ACD     1      26.580  28.020  22.790  1.00  0.00            
ATOM     65  H31 ACD     1      25.970  28.850  22.430  1.00  0.00            
ATOM     66  O16 ACD     1      26.790  28.220  24.160  1.00  0.00            
ATOM     67  C20 ACD     1      27.560  27.180  24.900  1.00  0.00            
ATOM     68  H32 ACD     1      26.800  26.400  25.030  1.00  0.00            
ATOM     69  C21 ACD     1      27.760  27.760  26.290  1.00  0.00            
ATOM     70  H33 ACD     1      28.450  27.170  26.910  1.00  0.00            
ATOM     71  H34 ACD     1      28.310  28.710  26.200  1.00  0.00            
ATOM     72  O17 ACD     1      26.590  28.050  27.010  1.00  0.00            
ATOM     73  H35 ACD     1      26.280  28.690  26.370  1.00  0.00            
ATOM     74  O18 ACD     1      25.870  26.740  22.680  1.00  0.00            
ATOM     75  C22 ACD     1      24.470  26.870  22.420  1.00  0.00            
ATOM     76  H36 ACD     1      24.190  27.920  22.340  1.00  0.00            
ATOM     77  C23 ACD     1      24.290  26.270  21.020  1.00  0.00            
ATOM     78  H37 ACD     1      24.650  25.230  21.040  1.00  0.00            
ATOM     79  O19 ACD     1      25.000  27.030  20.060  1.00  0.00            
ATOM     80  H38 ACD     1      25.880  27.120  20.410  1.00  0.00            
ATOM     81  C24 ACD     1      22.800  26.180  20.630  1.00  0.00            
ATOM     82  H39 ACD     1      22.570  27.250  20.590  1.00  0.00            
ATOM     83  O20 ACD     1      22.540  25.530  19.410  1.00  0.00            
ATOM     84  H40 ACD     1      22.580  24.570  19.490  1.00  0.00            
ATOM     85  C25 ACD     1      22.000  25.400  21.670  1.00  0.00            
ATOM     86  H41 ACD     1      20.920  25.450  21.480  1.00  0.00            
ATOM     87  O21 ACD     1      22.230  26.120  22.850  1.00  0.00            
ATOM     88  C26 ACD     1      23.520  26.200  23.380  1.00  0.00            
ATOM     89  H42 ACD     1      23.950  25.210  23.600  1.00  0.00            
ATOM     90  C27 ACD     1      23.420  26.960  24.650  1.00  0.00            
ATOM     91  H43 ACD     1      24.480  26.980  24.960  1.00  0.00            
ATOM     92  H44 ACD     1      23.060  27.970  24.410  1.00  0.00            
ATOM     93  O22 ACD     1      22.630  26.360  25.680  1.00  0.00            
ATOM     94  H45 ACD     1      21.780  26.290  25.220  1.00  0.00            
ATOM     95  O23 ACD     1      22.330  24.060  21.770  1.00  0.00            
ATOM     96  C28 ACD     1      21.310  23.080  21.990  1.00  0.00            
ATOM     97  H46 ACD     1      20.290  23.460  21.830  1.00  0.00            
ATOM     98  C29 ACD     1      21.460  22.570  23.410  1.00  0.00            
ATOM     99  H47 ACD     1      22.500  22.260  23.570  1.00  0.00            
ATOM    100  O24 ACD     1      20.590  21.410  23.430  1.00  0.00            
ATOM    101  C30 ACD     1      20.940  23.460  24.490  1.00  0.00            
ATOM    102  H48 ACD     1      21.550  24.350  24.310  1.00  0.00            
ATOM    103  H49 ACD     1      19.860  23.570  24.310  1.00  0.00            
ATOM    104  O25 ACD     1      21.050  22.950  25.820  1.00  0.00            
ATOM    105  H50 ACD     1      21.920  22.580  25.960  1.00  0.00            
ATOM    106  C31 ACD     1      21.660  22.020  20.900  1.00  0.00            
ATOM    107  H51 ACD     1      22.700  21.720  21.120  1.00  0.00            
ATOM    108  O26 ACD     1      21.450  22.590  19.600  1.00  0.00            
ATOM    109  H52 ACD     1      21.760  21.950  18.960  1.00  0.00            
ATOM    110  C32 ACD     1      20.740  20.830  21.080  1.00  0.00            
ATOM    111  H53 ACD     1      19.740  21.240  20.910  1.00  0.00            
ATOM    112  O27 ACD     1      20.940  19.750  20.180  1.00  0.00            
ATOM    113  H54 ACD     1      21.820  19.440  20.400  1.00  0.00            
ATOM    114  C33 ACD     1      20.800  20.360  22.570  1.00  0.00            
ATOM    115  H55 ACD     1      20.080  19.560  22.770  1.00  0.00            
ATOM    116  O28 ACD     1      22.200  19.960  22.720  1.00  0.00            
ATOM    117  C34 ACD     1      22.480  18.590  22.900  1.00  0.00            
ATOM    118  H56 ACD     1      21.670  17.940  22.540  1.00  0.00            
ATOM    119  C35 ACD     1      23.680  18.260  22.010  1.00  0.00            
ATOM    120  H57 ACD     1      24.440  19.020  22.210  1.00  0.00            
ATOM    121  O29 ACD     1      23.310  18.380  20.590  1.00  0.00            
ATOM    122  H58 ACD     1      24.040  18.090  20.030  1.00  0.00            
ATOM    123  C36 ACD     1      24.360  16.990  22.420  1.00  0.00            
ATOM    124  H59 ACD     1      23.650  16.160  22.390  1.00  0.00            
ATOM    125  O30 ACD     1      25.550  16.530  21.740  1.00  0.00            
ATOM    126  H60 ACD     1      26.130  17.280  21.550  1.00  0.00            
ATOM    127  O1  GP6     2      27.270  18.400  20.950  1.00  0.00            
ATOM    128  C1  GP6     2      28.070  19.260  20.630  1.00  0.00            
ATOM    129  O2  GP6     2      29.230  18.970  20.290  1.00  0.00            
ATOM    130  C2  GP6     2      27.530  20.790  20.590  1.00  0.00            
ATOM    131  C3  GP6     2      27.540  21.420  19.170  1.00  0.00            
ATOM    132  C4  GP6     2      27.070  22.870  19.120  1.00  0.00            
ATOM    133  C5  GP6     2      27.960  23.720  20.020  1.00  0.00            
ATOM    134  C6  GP6     2      27.930  23.150  21.460  1.00  0.00            
ATOM    135  C7  GP6     2      28.470  21.710  21.450  1.00  0.00            
ATOM    136  C8  GP6     2      26.470  23.200  22.010  1.00  0.00            
ATOM    137  C9  GP6     2      25.560  22.330  21.140  1.00  0.00            
ATOM    138  C10 GP6     2      26.060  20.920  21.140  1.00  0.00            
ATOM    139  C11 GP6     2      25.630  22.870  19.730  1.00  0.00            
ATOM    140  H1  GP6     2      26.980  20.750  18.500  1.00  0.00            
ATOM    141  H2  GP6     2      28.590  21.360  18.870  1.00  0.00            
ATOM    142  H3  GP6     2      27.070  23.210  18.080  1.00  0.00            
ATOM    143  H4  GP6     2      27.420  24.680  20.060  1.00  0.00            
ATOM    144  H5  GP6     2      29.000  23.820  19.690  1.00  0.00            
ATOM    145  H6  GP6     2      28.570  23.670  22.180  1.00  0.00            
ATOM    146  H7  GP6     2      29.470  21.590  21.020  1.00  0.00            
ATOM    147  H8  GP6     2      28.760  21.410  22.470  1.00  0.00            
ATOM    148  H9  GP6     2      26.100  24.220  22.160  1.00  0.00            
ATOM    149  H10 GP6     2      26.580  22.730  23.000  1.00  0.00            
ATOM    150  H11 GP6     2      24.570  22.550  21.550  1.00  0.00            
ATOM    151  H12 GP6     2      25.980  20.510  22.150  1.00  0.00            
ATOM    152  H13 GP6     2      25.370  20.350  20.500  1.00  0.00            
ATOM    153  H14 GP6     2      24.940  22.280  19.110  1.00  0.00            
ATOM    154  H15 GP6     2      25.190  23.870  19.640  1.00  0.00            
TER
ENDMDL
MODEL        1
ATOM      1  H1  ACD     1      12.940  29.040  11.900  1.00  0.00            
ATOM      2  O1  ACD     1      13.000  29.250  12.830  1.00  0.00            
ATOM      3  C1  ACD     1      13.420  30.630  12.770  1.00  0.00            
ATOM      4  H2  ACD     1      12.830  31.250  12.080  1.00  0.00            
ATOM      5  H3  ACD     1      14.400  30.590  12.290  1.00  0.00            
ATOM      6  C2  ACD     1      13.540  31.330  14.100  1.00  0.00            
ATOM      7  H4  ACD     1      14.310  32.110  14.020  1.00  0.00            
ATOM      8  O2  ACD     1      12.220  31.860  14.260  1.00  0.00            
ATOM      9  C3  ACD     1      12.030  32.450  15.550  1.00  0.00            
ATOM     10  H5  ACD     1      11.000  32.820  15.570  1.00  0.00            
ATOM     11  O3  ACD     1      12.960  33.500  15.740  1.00  0.00            
ATOM     12  C4  ACD     1      12.430  34.810  15.630  1.00  0.00            
ATOM     13  H6  ACD     1      11.410  34.800  15.220  1.00  0.00            
ATOM     14  C5  ACD     1      12.390  35.300  17.120  1.00  0.00            
ATOM     15  H7  ACD     1      13.410  35.070  17.450  1.00  0.00            
ATOM     16  O4  ACD     1      11.310  34.630  17.870  1.00  0.00            
ATOM     17  H8  ACD     1      11.560  33.710  17.960  1.00  0.00            
ATOM     18  C6  ACD     1      12.200  36.840  17.240  1.00  0.00            
ATOM     19  H9  ACD     1      11.270  37.140  16.740  1.00  0.00            
ATOM     20  O5  ACD     1      12.220  37.320  18.640  1.00  0.00            
ATOM     21  H10 ACD     1      11.340  37.020  18.910  1.00  0.00            
ATOM     22  C7  ACD     1      13.270  37.550  16.460  1.00  0.00            
ATOM     23  H11 ACD     1      13.130  38.630  16.440  1.00  0.00            
ATOM     24  O6  ACD     1      13.370  37.030  15.140  1.00  0.00            
ATOM     25  C8  ACD     1      13.470  35.600  14.830  1.00  0.00            
ATOM     26  H12 ACD     1      14.450  35.270  15.180  1.00  0.00            
ATOM     27  C9  ACD     1      13.300  35.360  13.320  1.00  0.00            
ATOM     28  H13 ACD     1      14.020  36.050  12.860  1.00  0.00            
ATOM     29  H14 ACD     1      13.590  34.370  12.940  1.00  0.00            
ATOM     30  O7  ACD     1      12.010  35.760  12.860  1.00  0.00            
ATOM     31  H15 ACD     1      11.730  35.070  12.250  1.00  0.00            
ATOM     32  O8  ACD     1      14.530  37.240  17.140  1.00  0.00            
ATOM     33  C10 ACD     1      15.380  38.330  17.220  1.00  0.00            
ATOM     34  H16 ACD     1      15.090  39.120  16.510  1.00  0.00            
ATOM     35  C11 ACD     1      15.310  38.890  18.620  1.00  0.00            
ATOM     36  H17 ACD     1      15.470  38.060  19.320  1.00  0.00            
ATOM     37  O9  ACD     1      14.000  39.340  18.890  1.00  0.00            
ATOM     38  H18 ACD     1      13.470  38.550  18.960  1.00  0.00            
ATOM     39  C12 ACD     1      16.420  39.940  18.900  1.00  0.00            
ATOM     40  H19 ACD     1      16.130  40.910  18.460  1.00  0.00            
ATOM     41  O10 ACD     1      16.640  40.180  20.300  1.00  0.00            
ATOM     42  H20 ACD     1      17.210  39.440  20.540  1.00  0.00            
ATOM     43  C13 ACD     1      17.700  39.580  18.260  1.00  0.00            
ATOM     44  H21 ACD     1      18.220  40.540  18.240  1.00  0.00            
ATOM     45  O11 ACD     1      17.500  38.990  16.960  1.00  0.00            
ATOM     46  C14 ACD     1      16.730  37.840  16.870  1.00  0.00            
ATOM     47  H22 ACD     1      17.140  37.110  17.580  1.00  0.00            
ATOM     48  C15 ACD     1      16.810  37.110  15.540  1.00  0.00            
ATOM     49  H23 ACD     1      17.870  36.980  15.260  1.00  0.00            
ATOM     50  H24 ACD     1      16.370  36.130  15.720  1.00  0.00            
ATOM     51  O12 ACD     1      16.200  37.870  14.460  1.00  0.00            
ATOM     52  H25 ACD     1      15.250  37.880  14.610  1.00  0.00            
ATOM     53  O13 ACD     1      18.440  38.700  19.100  1.00  0.00            
ATOM     54  C16 ACD     1      19.830  38.560  19.100  1.00  0.00            
ATOM     55  H26 ACD     1      20.310  39.470  19.470  1.00  0.00            
ATOM     56  C17 ACD     1      20.090  37.370  20.040  1.00  0.00            
ATOM     57  H27 ACD     1      19.440  36.580  19.640  1.00  0.00            
ATOM     58  O14 ACD     1      19.790  37.770  21.360  1.00  0.00            
ATOM     59  H28 ACD     1      18.850  37.570  21.390  1.00  0.00            
ATOM     60  C18 ACD     1      21.440  36.810  19.890  1.00  0.00            
ATOM     61  H29 ACD     1      22.110  37.600  20.260  1.00  0.00            
ATOM     62  O15 ACD     1      21.560  35.560  20.650  1.00  0.00            
ATOM     63  H30 ACD     1      21.070  35.680  21.470  1.00  0.00            
ATOM     64  C19 ACD     1      21.670  36.490  18.410  1.00  0.00            
ATOM     65  H31 ACD     1      22.690  36.090  18.350  1.00  0.00            
ATOM     66  O16 ACD     1      21.680  37.580  17.640  1.00  0.00            
ATOM     67  C20 ACD     1      20.440  38.390  17.700  1.00  0.00            
ATOM     68  H32 ACD     1      19.720  37.930  17.010  1.00  0.00            
ATOM     69  C21 ACD     1      20.740  39.730  17.000  1.00  0.00            
ATOM     70  H33 ACD     1      21.220  39.660  16.020  1.00  0.00            
ATOM     71  H34 ACD     1      19.770  40.170  16.720  1.00  0.00            
ATOM     72  O17 ACD     1      21.440  40.700  17.760  1.00  0.00            
ATOM     73  H35 ACD     1      22.180  40.190  18.100  1.00  0.00            
ATOM     74  O18 ACD     1      20.780  35.440  17.950  1.00  0.00            
ATOM     75  C22 ACD     1      21.240  34.580  16.970  1.00  0.00            
ATOM     76  H36 ACD     1      22.280  34.750  16.650  1.00  0.00            
ATOM     77  C23 ACD     1      21.250  33.240  17.640  1.00  0.00            
ATOM     78  H37 ACD     1      20.250  33.080  18.070  1.00  0.00            
ATOM     79  O19 ACD     1      22.230  33.280  18.730  1.00  0.00            
ATOM     80  H38 ACD     1      21.920  34.010  19.260  1.00  0.00            
ATOM     81  C24 ACD     1      21.560  32.160  16.580  1.00  0.00            
ATOM     82  H39 ACD     1      22.610  32.290  16.260  1.00  0.00            
ATOM     83  O20 ACD     1      21.380  30.850  17.130  1.00  0.00            
ATOM     84  H40 ACD     1      22.060  30.750  17.810  1.00  0.00            
ATOM     85  C25 ACD     1      20.670  32.290  15.340  1.00  0.00            
ATOM     86  H41 ACD     1      21.020  31.630  14.540  1.00  0.00            
ATOM     87  O21 ACD     1      20.900  33.570  14.820  1.00  0.00            
ATOM     88  C26 ACD     1      20.450  34.640  15.610  1.00  0.00            
ATOM     89  H42 ACD     1      19.360  34.550  15.740  1.00  0.00            
ATOM     90  C27 ACD     1      20.700  35.910  14.850  1.00  0.00            
ATOM     91  H43 ACD     1      20.560  36.770  15.520  1.00  0.00            
ATOM     92  H44 ACD     1      21.740  35.880  14.500  1.00  0.00            
ATOM     93  O22 ACD     1      19.780  36.180  13.790  1.00  0.00            
ATOM     94  H45 ACD     1      19.880  35.440  13.190  1.00  0.00            
ATOM     95  O23 ACD     1      19.260  32.070  15.710  1.00  0.00            
ATOM     96  C28 ACD     1      18.570  31.260  14.810  1.00  0.00            
ATOM     97  H46 ACD     1      19.160  31.000  13.920  1.00  0.00            
ATOM     98  C29 ACD     1      17.320  31.970  14.250  1.00  0.00            
ATOM     99  H47 ACD     1      16.730  32.370  15.080  1.00  0.00            
ATOM    100  O24 ACD     1      16.550  31.030  13.560  1.00  0.00            
ATOM    101  C30 ACD     1      17.670  33.150  13.350  1.00  0.00            
ATOM    102  H48 ACD     1      18.450  33.800  13.780  1.00  0.00            
ATOM    103  H49 ACD     1      18.020  32.760  12.380  1.00  0.00            
ATOM    104  O25 ACD     1      16.580  33.950  12.960  1.00  0.00            
ATOM    105  H50 ACD     1      16.000  33.390  12.440  1.00  0.00            
ATOM    106  C31 ACD     1      18.320  29.920  15.520  1.00  0.00            
ATOM    107  H51 ACD     1      17.790  30.000  16.480  1.00  0.00            
ATOM    108  O26 ACD     1      19.610  29.270  15.570  1.00  0.00            
ATOM    109  H52 ACD     1      20.100  29.880  16.130  1.00  0.00            
ATOM    110  C32 ACD     1      17.430  29.060  14.650  1.00  0.00            
ATOM    111  H53 ACD     1      17.880  28.780  13.690  1.00  0.00            
ATOM    112  O27 ACD     1      17.070  27.870  15.380  1.00  0.00            
ATOM    113  H54 ACD     1      17.150  28.090  16.320  1.00  0.00            
ATOM    114  C33 ACD     1      16.140  29.870  14.260  1.00  0.00            
ATOM    115  H55 ACD     1      15.550  29.320  13.520  1.00  0.00            
ATOM    116  O28 ACD     1      15.400  30.220  15.400  1.00  0.00            
ATOM    117  C34 ACD     1      14.000  30.330  15.290  1.00  0.00            
ATOM    118  H56 ACD     1      13.500  29.360  15.130  1.00  0.00            
ATOM    119  C35 ACD     1      13.480  30.800  16.650  1.00  0.00            
ATOM    120  H57 ACD     1      14.130  31.630  16.960  1.00  0.00            
ATOM    121  O29 ACD     1      13.610  29.690  17.480  1.00  0.00            
ATOM    122  H58 ACD     1      13.150  29.760  18.320  1.00  0.00            
ATOM    123  C36 ACD     1      12.100  31.380  16.670  1.00  0.00            
ATOM    124  H59 ACD     1      11.360  30.580  16.550  1.00  0.00            
ATOM    125  O30 ACD     1      11.840  31.960  17.930  1.00  0.00            
ATOM    126  H60 ACD     1      12.150  31.290  18.550  1.00  0.00            
ATOM    127  O1  GP6     2      17.990  34.510  23.380  1.00  0.00            
ATOM    128  C1  GP6     2      17.540  33.460  22.910  1.00  0.00            
ATOM    129  O2  GP6     2      17.890  32.450  23.590  1.00  0.00            
ATOM    130  C2  GP6     2      16.830  33.420  21.500  1.00  0.00            
ATOM    131  C3  GP6     2      16.300  32.030  20.990  1.00  0.00            
ATOM    132  C4  GP6     2      15.800  32.070  19.580  1.00  0.00            
ATOM    133  C5  GP6     2      16.910  32.530  18.530  1.00  0.00            
ATOM    134  C6  GP6     2      17.330  33.880  19.030  1.00  0.00            
ATOM    135  C7  GP6     2      17.960  33.810  20.420  1.00  0.00            
ATOM    136  C8  GP6     2      16.170  34.850  18.960  1.00  0.00            
ATOM    137  C9  GP6     2      15.080  34.420  19.900  1.00  0.00            
ATOM    138  C10 GP6     2      15.700  34.470  21.290  1.00  0.00            
ATOM    139  C11 GP6     2      14.630  33.040  19.500  1.00  0.00            
ATOM    140  H1  GP6     2      15.550  31.630  21.690  1.00  0.00            
ATOM    141  H2  GP6     2      17.070  31.260  21.100  1.00  0.00            
ATOM    142  H3  GP6     2      15.540  31.050  19.250  1.00  0.00            
ATOM    143  H4  GP6     2      16.480  32.560  17.520  1.00  0.00            
ATOM    144  H5  GP6     2      17.730  31.800  18.560  1.00  0.00            
ATOM    145  H6  GP6     2      18.120  34.160  18.330  1.00  0.00            
ATOM    146  H7  GP6     2      18.810  33.110  20.440  1.00  0.00            
ATOM    147  H8  GP6     2      18.370  34.820  20.580  1.00  0.00            
ATOM    148  H9  GP6     2      15.730  34.780  17.960  1.00  0.00            
ATOM    149  H10 GP6     2      16.430  35.900  19.110  1.00  0.00            
ATOM    150  H11 GP6     2      14.210  35.100  19.920  1.00  0.00            
ATOM    151  H12 GP6     2      16.090  35.460  21.570  1.00  0.00            
ATOM    152  H13 GP6     2      14.870  34.310  21.990  1.00  0.00            
ATOM    153  H14 GP6     2      13.880  32.680  20.220  1.00  0.00            
ATOM    154  H15 GP6     2      14.150  33.050  18.520  1.00  0.00            
TER
ENDMDL
MODEL        1
ATOM      1  H1  ACD     1      28.660  26.970  12.520  1.00  0.00            
ATOM      2  O1  ACD     1      27.970  26.300  12.550  1.00  0.00            
ATOM      3  C1  ACD     1      28.300  25.260  13.470  1.00  0.00            
ATOM      4  H2  ACD     1      29.350  25.030  13.210  1.00  0.00            
ATOM      5  H3  ACD     1      27.670  24.370  13.420  1.00  0.00            
ATOM      6  C2  ACD     1      28.240  25.720  14.940  1.00  0.00            
ATOM      7  H4  ACD     1      28.390  26.800  14.980  1.00  0.00            
ATOM      8  O2  ACD     1      26.850  25.450  15.180  1.00  0.00            
ATOM      9  C3  ACD     1      26.390  25.900  16.400  1.00  0.00            
ATOM     10  H5  ACD     1      25.310  25.760  16.330  1.00  0.00            
ATOM     11  O3  ACD     1      26.790  27.210  16.670  1.00  0.00            
ATOM     12  C4  ACD     1      25.770  28.220  16.730  1.00  0.00            
ATOM     13  H6  ACD     1      24.750  27.810  16.700  1.00  0.00            
ATOM     14  C5  ACD     1      25.930  28.750  18.110  1.00  0.00            
ATOM     15  H7  ACD     1      27.000  28.950  18.250  1.00  0.00            
ATOM     16  O4  ACD     1      25.430  27.820  19.100  1.00  0.00            
ATOM     17  H8  ACD     1      25.220  28.270  19.920  1.00  0.00            
ATOM     18  C6  ACD     1      25.060  30.040  18.170  1.00  0.00            
ATOM     19  H9  ACD     1      24.110  29.590  17.880  1.00  0.00            
ATOM     20  O5  ACD     1      24.890  30.580  19.470  1.00  0.00            
ATOM     21  H10 ACD     1      25.710  31.030  19.650  1.00  0.00            
ATOM     22  C7  ACD     1      25.410  31.040  17.120  1.00  0.00            
ATOM     23  H11 ACD     1      24.680  31.860  17.140  1.00  0.00            
ATOM     24  O6  ACD     1      25.300  30.450  15.860  1.00  0.00            
ATOM     25  C8  ACD     1      26.050  29.270  15.670  1.00  0.00            
ATOM     26  H12 ACD     1      27.100  29.570  15.760  1.00  0.00            
ATOM     27  C9  ACD     1      25.760  28.710  14.310  1.00  0.00            
ATOM     28  H13 ACD     1      26.060  29.380  13.490  1.00  0.00            
ATOM     29  H14 ACD     1      26.420  27.830  14.220  1.00  0.00            
ATOM     30  O7  ACD     1      24.390  28.310  14.010  1.00  0.00            
ATOM     31  H15 ACD     1      23.960  29.120  13.730  1.00  0.00            
ATOM     32  O8  ACD     1      26.670  31.530  17.370  1.00  0.00            
ATOM     33  C10 ACD     1      26.920  32.920  17.110  1.00  0.00            
ATOM     34  H16 ACD     1      26.210  33.260  16.350  1.00  0.00            
ATOM     35  C11 ACD     1      26.750  33.730  18.460  1.00  0.00            
ATOM     36  H17 ACD     1      27.450  33.310  19.190  1.00  0.00            
ATOM     37  O9  ACD     1      25.480  33.680  18.990  1.00  0.00            
ATOM     38  H18 ACD     1      24.850  34.180  18.470  1.00  0.00            
ATOM     39  C12 ACD     1      27.200  35.170  18.280  1.00  0.00            
ATOM     40  H19 ACD     1      26.570  35.650  17.520  1.00  0.00            
ATOM     41  O10 ACD     1      27.160  35.730  19.550  1.00  0.00            
ATOM     42  H20 ACD     1      27.830  35.300  20.100  1.00  0.00            
ATOM     43  C13 ACD     1      28.580  35.300  17.610  1.00  0.00            
ATOM     44  H21 ACD     1      28.930  36.320  17.400  1.00  0.00            
ATOM     45  O11 ACD     1      28.580  34.520  16.380  1.00  0.00            
ATOM     46  C14 ACD     1      28.350  33.060  16.640  1.00  0.00            
ATOM     47  H22 ACD     1      29.040  32.770  17.440  1.00  0.00            
ATOM     48  C15 ACD     1      28.620  32.190  15.440  1.00  0.00            
ATOM     49  H23 ACD     1      28.690  31.210  15.940  1.00  0.00            
ATOM     50  H24 ACD     1      27.810  32.320  14.710  1.00  0.00            
ATOM     51  O12 ACD     1      29.860  32.590  14.840  1.00  0.00            
ATOM     52  H25 ACD     1      29.630  33.400  14.370  1.00  0.00            
ATOM     53  O13 ACD     1      29.640  34.830  18.540  1.00  0.00            
ATOM     54  C16 ACD     1      31.060  35.080  18.260  1.00  0.00            
ATOM     55  H26 ACD     1      31.280  36.110  18.570  1.00  0.00            
ATOM     56  C17 ACD     1      31.800  34.210  19.220  1.00  0.00            
ATOM     57  H27 ACD     1      31.520  33.180  18.980  1.00  0.00            
ATOM     58  O14 ACD     1      31.420  34.500  20.610  1.00  0.00            
ATOM     59  H28 ACD     1      30.540  34.130  20.680  1.00  0.00            
ATOM     60  C18 ACD     1      33.280  34.340  19.090  1.00  0.00            
ATOM     61  H29 ACD     1      33.570  35.370  19.350  1.00  0.00            
ATOM     62  O15 ACD     1      34.120  33.530  19.910  1.00  0.00            
ATOM     63  H30 ACD     1      33.920  33.750  20.830  1.00  0.00            
ATOM     64  C19 ACD     1      33.660  34.040  17.630  1.00  0.00            
ATOM     65  H31 ACD     1      34.760  34.080  17.550  1.00  0.00            
ATOM     66  O16 ACD     1      33.070  35.060  16.750  1.00  0.00            
ATOM     67  C20 ACD     1      31.600  35.050  16.770  1.00  0.00            
ATOM     68  H32 ACD     1      31.230  34.120  16.330  1.00  0.00            
ATOM     69  C21 ACD     1      31.190  36.280  15.930  1.00  0.00            
ATOM     70  H33 ACD     1      31.850  36.290  15.060  1.00  0.00            
ATOM     71  H34 ACD     1      30.180  36.280  15.480  1.00  0.00            
ATOM     72  O17 ACD     1      31.320  37.560  16.510  1.00  0.00            
ATOM     73  H35 ACD     1      30.750  38.190  16.080  1.00  0.00            
ATOM     74  O18 ACD     1      33.250  32.710  17.240  1.00  0.00            
ATOM     75  C22 ACD     1      34.030  32.000  16.240  1.00  0.00            
ATOM     76  H36 ACD     1      34.890  32.600  15.940  1.00  0.00            
ATOM     77  C23 ACD     1      34.580  30.730  17.020  1.00  0.00            
ATOM     78  H37 ACD     1      33.680  30.250  17.430  1.00  0.00            
ATOM     79  O19 ACD     1      35.340  31.180  18.160  1.00  0.00            
ATOM     80  H38 ACD     1      34.810  31.910  18.490  1.00  0.00            
ATOM     81  C24 ACD     1      35.390  29.820  16.100  1.00  0.00            
ATOM     82  H39 ACD     1      36.310  30.280  15.700  1.00  0.00            
ATOM     83  O20 ACD     1      35.860  28.740  16.900  1.00  0.00            
ATOM     84  H40 ACD     1      36.130  29.240  17.670  1.00  0.00            
ATOM     85  C25 ACD     1      34.530  29.420  14.920  1.00  0.00            
ATOM     86  H41 ACD     1      35.100  28.620  14.450  1.00  0.00            
ATOM     87  O21 ACD     1      34.060  30.610  14.180  1.00  0.00            
ATOM     88  C26 ACD     1      33.280  31.560  14.970  1.00  0.00            
ATOM     89  H42 ACD     1      32.290  31.160  15.240  1.00  0.00            
ATOM     90  C27 ACD     1      33.070  32.740  14.050  1.00  0.00            
ATOM     91  H43 ACD     1      32.840  33.610  14.680  1.00  0.00            
ATOM     92  H44 ACD     1      34.050  32.940  13.600  1.00  0.00            
ATOM     93  O22 ACD     1      32.130  32.510  12.990  1.00  0.00            
ATOM     94  H45 ACD     1      31.320  32.250  13.420  1.00  0.00            
ATOM     95  O23 ACD     1      33.420  28.740  15.450  1.00  0.00            
ATOM     96  C28 ACD     1      33.010  27.460  14.910  1.00  0.00            
ATOM     97  H46 ACD     1      33.490  27.300  13.940  1.00  0.00            
ATOM     98  C29 ACD     1      31.550  27.480  14.470  1.00  0.00            
ATOM     99  H47 ACD     1      30.920  27.680  15.350  1.00  0.00            
ATOM    100  O24 ACD     1      31.230  26.110  14.050  1.00  0.00            
ATOM    101  C30 ACD     1      31.480  28.470  13.310  1.00  0.00            
ATOM    102  H48 ACD     1      31.610  29.460  13.750  1.00  0.00            
ATOM    103  H49 ACD     1      32.240  28.370  12.530  1.00  0.00            
ATOM    104  O25 ACD     1      30.130  28.410  12.730  1.00  0.00            
ATOM    105  H50 ACD     1      30.070  29.190  12.170  1.00  0.00            
ATOM    106  C31 ACD     1      33.280  26.370  15.920  1.00  0.00            
ATOM    107  H51 ACD     1      32.810  26.720  16.850  1.00  0.00            
ATOM    108  O26 ACD     1      34.760  26.300  16.310  1.00  0.00            
ATOM    109  H52 ACD     1      35.050  27.100  16.750  1.00  0.00            
ATOM    110  C32 ACD     1      32.760  25.050  15.400  1.00  0.00            
ATOM    111  H53 ACD     1      33.350  24.930  14.480  1.00  0.00            
ATOM    112  O27 ACD     1      32.920  23.980  16.420  1.00  0.00            
ATOM    113  H54 ACD     1      32.500  24.390  17.180  1.00  0.00            
ATOM    114  C33 ACD     1      31.290  25.090  14.980  1.00  0.00            
ATOM    115  H55 ACD     1      30.990  24.180  14.460  1.00  0.00            
ATOM    116  O28 ACD     1      30.500  25.350  16.060  1.00  0.00            
ATOM    117  C34 ACD     1      29.100  24.990  15.990  1.00  0.00            
ATOM    118  H56 ACD     1      29.080  23.890  15.900  1.00  0.00            
ATOM    119  C35 ACD     1      28.500  25.150  17.410  1.00  0.00            
ATOM    120  H57 ACD     1      28.640  26.190  17.700  1.00  0.00            
ATOM    121  O29 ACD     1      29.120  24.290  18.320  1.00  0.00            
ATOM    122  H58 ACD     1      30.050  24.530  18.260  1.00  0.00            
ATOM    123  C36 ACD     1      27.020  25.000  17.430  1.00  0.00            
ATOM    124  H59 ACD     1      26.860  23.930  17.250  1.00  0.00            
ATOM    125  O30 ACD     1      26.400  25.350  18.660  1.00  0.00            
ATOM    126  H60 ACD     1      26.250  26.300  18.760  1.00  0.00            
ATOM    127  O1  GP6     2      27.510  29.980  22.140  1.00  0.00            
ATOM    128  C1  GP6     2      27.960  30.550  21.200  1.00  0.00            
ATOM    129  O2  GP6     2      27.370  31.490  20.690  1.00  0.00            
ATOM    130  C2  GP6     2      29.310  29.970  20.630  1.00  0.00            
ATOM    131  C3  GP6     2      29.690  30.590  19.210  1.00  0.00            
ATOM    132  C4  GP6     2      31.050  30.010  18.700  1.00  0.00            
ATOM    133  C5  GP6     2      30.840  28.450  18.540  1.00  0.00            
ATOM    134  C6  GP6     2      30.460  27.830  19.900  1.00  0.00            
ATOM    135  C7  GP6     2      29.130  28.460  20.340  1.00  0.00            
ATOM    136  C8  GP6     2      31.540  28.130  20.920  1.00  0.00            
ATOM    137  C9  GP6     2      31.790  29.610  21.050  1.00  0.00            
ATOM    138  C10 GP6     2      30.490  30.250  21.550  1.00  0.00            
ATOM    139  C11 GP6     2      32.140  30.220  19.690  1.00  0.00            
ATOM    140  H1  GP6     2      29.870  31.660  19.340  1.00  0.00            
ATOM    141  H2  GP6     2      28.840  30.540  18.510  1.00  0.00            
ATOM    142  H3  GP6     2      31.160  30.450  17.700  1.00  0.00            
ATOM    143  H4  GP6     2      31.720  27.920  18.170  1.00  0.00            
ATOM    144  H5  GP6     2      30.060  28.150  17.830  1.00  0.00            
ATOM    145  H6  GP6     2      30.300  26.750  19.870  1.00  0.00            
ATOM    146  H7  GP6     2      28.360  28.240  19.590  1.00  0.00            
ATOM    147  H8  GP6     2      28.850  27.900  21.240  1.00  0.00            
ATOM    148  H9  GP6     2      32.480  27.620  20.680  1.00  0.00            
ATOM    149  H10 GP6     2      31.230  27.720  21.890  1.00  0.00            
ATOM    150  H11 GP6     2      32.570  29.870  21.790  1.00  0.00            
ATOM    151  H12 GP6     2      30.280  29.780  22.510  1.00  0.00            
ATOM    152  H13 GP6     2      30.590  31.320  21.780  1.00  0.00            
ATOM    153  H14 GP6     2      32.390  31.290  19.760  1.00  0.00            
ATOM    154  H15 GP6     2      33.100  29.810  19.340  1.00  0.00            
TER
ENDMDL
MODEL        1
ATOM      1  H1  ACD     1      14.600  43.700  20.650  1.00  0.00            
ATOM      2  O1  ACD     1      15.270  43.680  21.340  1.00  0.00            
ATOM      3  C1  ACD     1      16.180  42.690  20.940  1.00  0.00            
ATOM      4  H2  ACD     1      16.770  43.010  20.070  1.00  0.00            
ATOM      5  H3  ACD     1      15.660  41.780  20.590  1.00  0.00            
ATOM      6  C2  ACD     1      17.080  42.230  22.070  1.00  0.00            
ATOM      7  H4  ACD     1      17.430  41.210  21.880  1.00  0.00            
ATOM      8  O2  ACD     1      18.100  43.140  21.950  1.00  0.00            
ATOM      9  C3  ACD     1      19.120  43.010  22.800  1.00  0.00            
ATOM     10  H5  ACD     1      19.790  43.880  22.720  1.00  0.00            
ATOM     11  O3  ACD     1      19.860  41.770  22.750  1.00  0.00            
ATOM     12  C4  ACD     1      21.120  41.710  22.080  1.00  0.00            
ATOM     13  H6  ACD     1      21.340  42.590  21.450  1.00  0.00            
ATOM     14  C5  ACD     1      22.210  41.550  23.120  1.00  0.00            
ATOM     15  H7  ACD     1      21.910  40.630  23.640  1.00  0.00            
ATOM     16  O4  ACD     1      22.140  42.580  24.160  1.00  0.00            
ATOM     17  H8  ACD     1      21.280  42.580  24.580  1.00  0.00            
ATOM     18  C6  ACD     1      23.610  41.440  22.500  1.00  0.00            
ATOM     19  H9  ACD     1      23.790  42.320  21.870  1.00  0.00            
ATOM     20  O5  ACD     1      24.570  41.250  23.600  1.00  0.00            
ATOM     21  H10 ACD     1      24.190  41.840  24.250  1.00  0.00            
ATOM     22  C7  ACD     1      23.570  40.240  21.440  1.00  0.00            
ATOM     23  H11 ACD     1      24.480  40.280  20.840  1.00  0.00            
ATOM     24  O6  ACD     1      22.520  40.340  20.530  1.00  0.00            
ATOM     25  C8  ACD     1      21.190  40.470  21.120  1.00  0.00            
ATOM     26  H12 ACD     1      20.900  39.590  21.720  1.00  0.00            
ATOM     27  C9  ACD     1      20.190  40.570  20.010  1.00  0.00            
ATOM     28  H13 ACD     1      19.250  40.760  20.540  1.00  0.00            
ATOM     29  H14 ACD     1      20.400  41.440  19.380  1.00  0.00            
ATOM     30  O7  ACD     1      20.000  39.440  19.120  1.00  0.00            
ATOM     31  H15 ACD     1      20.700  39.300  18.480  1.00  0.00            
ATOM     32  O8  ACD     1      23.560  39.050  22.110  1.00  0.00            
ATOM     33  C10 ACD     1      24.560  38.010  22.070  1.00  0.00            
ATOM     34  H16 ACD     1      25.490  38.460  21.700  1.00  0.00            
ATOM     35  C11 ACD     1      24.710  37.630  23.610  1.00  0.00            
ATOM     36  H17 ACD     1      23.690  37.350  23.920  1.00  0.00            
ATOM     37  O9  ACD     1      25.240  38.690  24.420  1.00  0.00            
ATOM     38  H18 ACD     1      24.960  39.560  24.110  1.00  0.00            
ATOM     39  C12 ACD     1      25.490  36.270  23.750  1.00  0.00            
ATOM     40  H19 ACD     1      26.500  36.520  23.390  1.00  0.00            
ATOM     41  O10 ACD     1      25.580  35.850  25.150  1.00  0.00            
ATOM     42  H20 ACD     1      24.840  35.250  25.290  1.00  0.00            
ATOM     43  C13 ACD     1      24.800  35.190  22.980  1.00  0.00            
ATOM     44  H21 ACD     1      25.460  34.320  23.070  1.00  0.00            
ATOM     45  O11 ACD     1      24.790  35.600  21.580  1.00  0.00            
ATOM     46  C14 ACD     1      24.080  36.780  21.240  1.00  0.00            
ATOM     47  H22 ACD     1      23.020  36.540  21.350  1.00  0.00            
ATOM     48  C15 ACD     1      24.310  36.840  19.780  1.00  0.00            
ATOM     49  H23 ACD     1      24.030  35.820  19.460  1.00  0.00            
ATOM     50  H24 ACD     1      23.620  37.560  19.320  1.00  0.00            
ATOM     51  O12 ACD     1      25.640  37.160  19.300  1.00  0.00            
ATOM     52  H25 ACD     1      26.140  36.510  19.800  1.00  0.00            
ATOM     53  O13 ACD     1      23.460  35.090  23.380  1.00  0.00            
ATOM     54  C16 ACD     1      23.030  33.760  23.610  1.00  0.00            
ATOM     55  H26 ACD     1      23.880  33.060  23.610  1.00  0.00            
ATOM     56  C17 ACD     1      22.480  33.780  24.990  1.00  0.00            
ATOM     57  H27 ACD     1      21.880  34.690  25.150  1.00  0.00            
ATOM     58  O14 ACD     1      23.580  33.950  25.900  1.00  0.00            
ATOM     59  H28 ACD     1      24.140  33.170  25.930  1.00  0.00            
ATOM     60  C18 ACD     1      21.590  32.640  25.380  1.00  0.00            
ATOM     61  H29 ACD     1      22.090  31.670  25.310  1.00  0.00            
ATOM     62  O15 ACD     1      21.060  32.850  26.660  1.00  0.00            
ATOM     63  H30 ACD     1      20.310  33.450  26.710  1.00  0.00            
ATOM     64  C19 ACD     1      20.480  32.580  24.320  1.00  0.00            
ATOM     65  H31 ACD     1      19.850  31.730  24.600  1.00  0.00            
ATOM     66  O16 ACD     1      21.070  32.310  23.080  1.00  0.00            
ATOM     67  C20 ACD     1      21.960  33.340  22.600  1.00  0.00            
ATOM     68  H32 ACD     1      21.330  34.220  22.420  1.00  0.00            
ATOM     69  C21 ACD     1      22.530  32.900  21.260  1.00  0.00            
ATOM     70  H33 ACD     1      21.830  32.470  20.540  1.00  0.00            
ATOM     71  H34 ACD     1      22.890  33.790  20.730  1.00  0.00            
ATOM     72  O17 ACD     1      23.560  31.890  21.400  1.00  0.00            
ATOM     73  H35 ACD     1      23.730  31.440  20.570  1.00  0.00            
ATOM     74  O18 ACD     1      19.750  33.830  24.290  1.00  0.00            
ATOM     75  C22 ACD     1      18.300  33.760  24.350  1.00  0.00            
ATOM     76  H36 ACD     1      17.860  32.760  24.280  1.00  0.00            
ATOM     77  C23 ACD     1      17.910  34.380  25.620  1.00  0.00            
ATOM     78  H37 ACD     1      18.360  35.380  25.580  1.00  0.00            
ATOM     79  O19 ACD     1      18.450  33.640  26.710  1.00  0.00            
ATOM     80  H38 ACD     1      18.530  34.140  27.520  1.00  0.00            
ATOM     81  C24 ACD     1      16.440  34.600  25.780  1.00  0.00            
ATOM     82  H39 ACD     1      16.020  33.600  25.690  1.00  0.00            
ATOM     83  O20 ACD     1      16.190  35.160  27.040  1.00  0.00            
ATOM     84  H40 ACD     1      16.820  34.810  27.680  1.00  0.00            
ATOM     85  C25 ACD     1      15.900  35.290  24.550  1.00  0.00            
ATOM     86  H41 ACD     1      14.810  35.330  24.600  1.00  0.00            
ATOM     87  O21 ACD     1      16.250  34.630  23.400  1.00  0.00            
ATOM     88  C26 ACD     1      17.720  34.460  23.100  1.00  0.00            
ATOM     89  H42 ACD     1      18.140  35.470  23.040  1.00  0.00            
ATOM     90  C27 ACD     1      17.820  33.730  21.840  1.00  0.00            
ATOM     91  H43 ACD     1      18.880  33.500  21.680  1.00  0.00            
ATOM     92  H44 ACD     1      17.440  32.700  21.940  1.00  0.00            
ATOM     93  O22 ACD     1      17.180  34.430  20.750  1.00  0.00            
ATOM     94  H45 ACD     1      17.460  35.350  20.820  1.00  0.00            
ATOM     95  O23 ACD     1      16.320  36.650  24.570  1.00  0.00            
ATOM     96  C28 ACD     1      15.690  37.610  23.710  1.00  0.00            
ATOM     97  H46 ACD     1      15.210  37.130  22.850  1.00  0.00            
ATOM     98  C29 ACD     1      16.640  38.560  23.050  1.00  0.00            
ATOM     99  H47 ACD     1      17.390  38.990  23.730  1.00  0.00            
ATOM    100  O24 ACD     1      15.860  39.470  22.240  1.00  0.00            
ATOM    101  C30 ACD     1      17.560  37.910  22.020  1.00  0.00            
ATOM    102  H48 ACD     1      17.910  38.700  21.340  1.00  0.00            
ATOM    103  H49 ACD     1      18.390  37.360  22.470  1.00  0.00            
ATOM    104  O25 ACD     1      16.780  37.160  21.070  1.00  0.00            
ATOM    105  H50 ACD     1      16.090  37.720  20.700  1.00  0.00            
ATOM    106  C31 ACD     1      14.730  38.340  24.580  1.00  0.00            
ATOM    107  H51 ACD     1      15.340  38.740  25.400  1.00  0.00            
ATOM    108  O26 ACD     1      13.720  37.500  25.230  1.00  0.00            
ATOM    109  H52 ACD     1      13.400  37.940  26.020  1.00  0.00            
ATOM    110  C32 ACD     1      14.010  39.450  23.750  1.00  0.00            
ATOM    111  H53 ACD     1      13.230  39.000  23.120  1.00  0.00            
ATOM    112  O27 ACD     1      13.220  40.290  24.530  1.00  0.00            
ATOM    113  H54 ACD     1      13.890  40.560  25.160  1.00  0.00            
ATOM    114  C33 ACD     1      14.960  40.360  22.970  1.00  0.00            
ATOM    115  H55 ACD     1      14.450  40.980  22.220  1.00  0.00            
ATOM    116  O28 ACD     1      15.650  41.170  23.870  1.00  0.00            
ATOM    117  C34 ACD     1      16.460  42.270  23.500  1.00  0.00            
ATOM    118  H56 ACD     1      15.920  43.210  23.610  1.00  0.00            
ATOM    119  C35 ACD     1      17.480  42.240  24.580  1.00  0.00            
ATOM    120  H57 ACD     1      17.950  41.250  24.670  1.00  0.00            
ATOM    121  O29 ACD     1      16.970  42.510  25.920  1.00  0.00            
ATOM    122  H58 ACD     1      16.160  42.000  26.050  1.00  0.00            
ATOM    123  C36 ACD     1      18.590  43.230  24.210  1.00  0.00            
ATOM    124  H59 ACD     1      18.020  44.150  24.370  1.00  0.00            
ATOM    125  O30 ACD     1      19.610  43.240  25.150  1.00  0.00            
ATOM    126  H60 ACD     1      19.240  42.960  25.990  1.00  0.00            
ATOM    127  O1  GP6     2      19.990  35.890  30.480  1.00  0.00            
ATOM    128  C1  GP6     2      19.670  35.950  29.300  1.00  0.00            
ATOM    129  O2  GP6     2      18.970  35.020  28.860  1.00  0.00            
ATOM    130  C2  GP6     2      20.150  37.040  28.340  1.00  0.00            
ATOM    131  C3  GP6     2      18.860  37.710  27.710  1.00  0.00            
ATOM    132  C4  GP6     2      19.270  38.840  26.680  1.00  0.00            
ATOM    133  C5  GP6     2      20.000  38.130  25.560  1.00  0.00            
ATOM    134  C6  GP6     2      21.260  37.460  26.150  1.00  0.00            
ATOM    135  C7  GP6     2      20.940  36.390  27.160  1.00  0.00            
ATOM    136  C8  GP6     2      22.130  38.560  26.810  1.00  0.00            
ATOM    137  C9  GP6     2      21.390  39.170  27.920  1.00  0.00            
ATOM    138  C10 GP6     2      21.060  38.100  28.940  1.00  0.00            
ATOM    139  C11 GP6     2      20.090  39.830  27.390  1.00  0.00            
ATOM    140  H1  GP6     2      18.170  38.080  28.470  1.00  0.00            
ATOM    141  H2  GP6     2      18.370  36.950  27.090  1.00  0.00            
ATOM    142  H3  GP6     2      18.400  39.380  26.260  1.00  0.00            
ATOM    143  H4  GP6     2      20.330  38.840  24.780  1.00  0.00            
ATOM    144  H5  GP6     2      19.340  37.370  25.150  1.00  0.00            
ATOM    145  H6  GP6     2      21.850  36.990  25.350  1.00  0.00            
ATOM    146  H7  GP6     2      20.500  35.520  26.660  1.00  0.00            
ATOM    147  H8  GP6     2      21.950  36.140  27.520  1.00  0.00            
ATOM    148  H9  GP6     2      22.600  39.290  26.140  1.00  0.00            
ATOM    149  H10 GP6     2      22.960  38.090  27.350  1.00  0.00            
ATOM    150  H11 GP6     2      21.960  40.030  28.300  1.00  0.00            
ATOM    151  H12 GP6     2      22.010  37.710  29.330  1.00  0.00            
ATOM    152  H13 GP6     2      20.640  38.500  29.880  1.00  0.00            
ATOM    153  H14 GP6     2      19.570  40.250  28.260  1.00  0.00            
ATOM    154  H15 GP6     2      20.360  40.700  26.770  1.00  0.00            
TER
ENDMDL
MODEL        1
ATOM      1  H1  ACD     1      20.860  25.030  17.150  1.00  0.00            
ATOM      2  O1  ACD     1      21.350  24.720  17.910  1.00  0.00            
ATOM      3  C1  ACD     1      20.590  25.020  19.040  1.00  0.00            
ATOM      4  H2  ACD     1      19.570  24.650  18.920  1.00  0.00            
ATOM      5  H3  ACD     1      20.550  26.110  19.100  1.00  0.00            
ATOM      6  C2  ACD     1      21.210  24.360  20.370  1.00  0.00            
ATOM      7  H4  ACD     1      20.530  24.390  21.240  1.00  0.00            
ATOM      8  O2  ACD     1      21.380  22.980  20.110  1.00  0.00            
ATOM      9  C3  ACD     1      22.130  22.200  21.090  1.00  0.00            
ATOM     10  H5  ACD     1      22.160  21.170  20.740  1.00  0.00            
ATOM     11  O3  ACD     1      21.540  22.350  22.370  1.00  0.00            
ATOM     12  C4  ACD     1      21.090  21.110  23.030  1.00  0.00            
ATOM     13  H6  ACD     1      20.820  20.450  22.210  1.00  0.00            
ATOM     14  C5  ACD     1      22.130  20.480  23.900  1.00  0.00            
ATOM     15  H7  ACD     1      22.560  21.150  24.650  1.00  0.00            
ATOM     16  O4  ACD     1      23.110  19.920  23.120  1.00  0.00            
ATOM     17  H8  ACD     1      23.580  20.630  22.680  1.00  0.00            
ATOM     18  C6  ACD     1      21.440  19.310  24.680  1.00  0.00            
ATOM     19  H9  ACD     1      20.980  18.700  23.890  1.00  0.00            
ATOM     20  O5  ACD     1      22.430  18.520  25.480  1.00  0.00            
ATOM     21  H10 ACD     1      23.150  18.370  24.870  1.00  0.00            
ATOM     22  C7  ACD     1      20.230  19.800  25.400  1.00  0.00            
ATOM     23  H11 ACD     1      19.690  18.930  25.780  1.00  0.00            
ATOM     24  O6  ACD     1      19.340  20.430  24.500  1.00  0.00            
ATOM     25  C8  ACD     1      19.890  21.550  23.840  1.00  0.00            
ATOM     26  H12 ACD     1      20.240  22.280  24.580  1.00  0.00            
ATOM     27  C9  ACD     1      18.750  22.140  22.990  1.00  0.00            
ATOM     28  H13 ACD     1      17.820  22.360  23.540  1.00  0.00            
ATOM     29  H14 ACD     1      19.010  23.140  22.610  1.00  0.00            
ATOM     30  O7  ACD     1      18.510  21.280  21.850  1.00  0.00            
ATOM     31  H15 ACD     1      17.820  21.730  21.360  1.00  0.00            
ATOM     32  O8  ACD     1      20.750  20.640  26.390  1.00  0.00            
ATOM     33  C10 ACD     1      20.410  20.370  27.770  1.00  0.00            
ATOM     34  H16 ACD     1      19.850  19.430  27.720  1.00  0.00            
ATOM     35  C11 ACD     1      21.720  20.380  28.570  1.00  0.00            
ATOM     36  H17 ACD     1      22.290  21.280  28.290  1.00  0.00            
ATOM     37  O9  ACD     1      22.400  19.230  28.210  1.00  0.00            
ATOM     38  H18 ACD     1      22.360  19.090  27.260  1.00  0.00            
ATOM     39  C12 ACD     1      21.340  20.540  30.060  1.00  0.00            
ATOM     40  H19 ACD     1      20.760  19.650  30.310  1.00  0.00            
ATOM     41  O10 ACD     1      22.550  20.560  30.830  1.00  0.00            
ATOM     42  H20 ACD     1      22.880  19.660  30.820  1.00  0.00            
ATOM     43  C13 ACD     1      20.370  21.660  30.390  1.00  0.00            
ATOM     44  H21 ACD     1      20.040  21.530  31.430  1.00  0.00            
ATOM     45  O11 ACD     1      19.190  21.470  29.600  1.00  0.00            
ATOM     46  C14 ACD     1      19.370  21.480  28.170  1.00  0.00            
ATOM     47  H22 ACD     1      19.720  22.470  27.840  1.00  0.00            
ATOM     48  C15 ACD     1      17.970  21.240  27.670  1.00  0.00            
ATOM     49  H23 ACD     1      18.000  21.280  26.570  1.00  0.00            
ATOM     50  H24 ACD     1      17.640  20.250  28.010  1.00  0.00            
ATOM     51  O12 ACD     1      17.060  22.210  28.120  1.00  0.00            
ATOM     52  H25 ACD     1      16.770  21.720  28.900  1.00  0.00            
ATOM     53  O13 ACD     1      20.960  22.950  30.170  1.00  0.00            
ATOM     54  C16 ACD     1      20.510  24.070  30.980  1.00  0.00            
ATOM     55  H26 ACD     1      20.630  23.750  32.020  1.00  0.00            
ATOM     56  C17 ACD     1      21.570  25.200  30.780  1.00  0.00            
ATOM     57  H27 ACD     1      21.770  25.220  29.710  1.00  0.00            
ATOM     58  O14 ACD     1      22.740  24.950  31.600  1.00  0.00            
ATOM     59  H28 ACD     1      23.490  25.270  31.100  1.00  0.00            
ATOM     60  C18 ACD     1      20.990  26.620  31.030  1.00  0.00            
ATOM     61  H29 ACD     1      20.790  26.780  32.090  1.00  0.00            
ATOM     62  O15 ACD     1      21.870  27.620  30.590  1.00  0.00            
ATOM     63  H30 ACD     1      22.720  27.190  30.450  1.00  0.00            
ATOM     64  C19 ACD     1      19.660  26.840  30.310  1.00  0.00            
ATOM     65  H31 ACD     1      19.320  27.870  30.510  1.00  0.00            
ATOM     66  O16 ACD     1      18.790  25.950  30.880  1.00  0.00            
ATOM     67  C20 ACD     1      19.030  24.520  30.680  1.00  0.00            
ATOM     68  H32 ACD     1      18.850  24.260  29.630  1.00  0.00            
ATOM     69  C21 ACD     1      17.990  23.820  31.540  1.00  0.00            
ATOM     70  H33 ACD     1      16.970  23.900  31.150  1.00  0.00            
ATOM     71  H34 ACD     1      18.130  22.730  31.530  1.00  0.00            
ATOM     72  O17 ACD     1      18.110  24.180  32.900  1.00  0.00            
ATOM     73  H35 ACD     1      17.440  23.830  33.490  1.00  0.00            
ATOM     74  O18 ACD     1      19.760  26.620  28.880  1.00  0.00            
ATOM     75  C22 ACD     1      19.180  27.600  28.050  1.00  0.00            
ATOM     76  H36 ACD     1      18.440  28.200  28.600  1.00  0.00            
ATOM     77  C23 ACD     1      20.360  28.570  27.690  1.00  0.00            
ATOM     78  H37 ACD     1      21.140  27.910  27.290  1.00  0.00            
ATOM     79  O19 ACD     1      20.840  29.350  28.750  1.00  0.00            
ATOM     80  H38 ACD     1      21.260  28.880  29.480  1.00  0.00            
ATOM     81  C24 ACD     1      19.910  29.570  26.620  1.00  0.00            
ATOM     82  H39 ACD     1      19.130  30.130  27.150  1.00  0.00            
ATOM     83  O20 ACD     1      21.010  30.440  26.140  1.00  0.00            
ATOM     84  H40 ACD     1      21.460  30.790  26.920  1.00  0.00            
ATOM     85  C25 ACD     1      19.250  28.910  25.370  1.00  0.00            
ATOM     86  H41 ACD     1      18.870  29.680  24.700  1.00  0.00            
ATOM     87  O21 ACD     1      18.210  28.090  25.870  1.00  0.00            
ATOM     88  C26 ACD     1      18.670  27.000  26.760  1.00  0.00            
ATOM     89  H42 ACD     1      19.370  26.420  26.150  1.00  0.00            
ATOM     90  C27 ACD     1      17.500  26.000  26.930  1.00  0.00            
ATOM     91  H43 ACD     1      17.670  25.260  27.720  1.00  0.00            
ATOM     92  H44 ACD     1      16.520  26.480  27.050  1.00  0.00            
ATOM     93  O22 ACD     1      17.310  25.240  25.830  1.00  0.00            
ATOM     94  H45 ACD     1      17.060  25.800  25.090  1.00  0.00            
ATOM     95  O23 ACD     1      20.250  28.210  24.660  1.00  0.00            
ATOM     96  C28 ACD     1      20.400  28.400  23.170  1.00  0.00            
ATOM     97  H46 ACD     1      19.780  29.230  22.800  1.00  0.00            
ATOM     98  C29 ACD     1      20.110  27.070  22.480  1.00  0.00            
ATOM     99  H47 ACD     1      20.630  26.200  22.880  1.00  0.00            
ATOM    100  O24 ACD     1      20.460  27.250  21.070  1.00  0.00            
ATOM    101  C30 ACD     1      18.690  26.710  22.520  1.00  0.00            
ATOM    102  H48 ACD     1      18.500  25.710  22.100  1.00  0.00            
ATOM    103  H49 ACD     1      18.450  26.630  23.580  1.00  0.00            
ATOM    104  O25 ACD     1      17.820  27.730  21.960  1.00  0.00            
ATOM    105  H50 ACD     1      17.450  27.250  21.210  1.00  0.00            
ATOM    106  C31 ACD     1      21.820  28.820  23.030  1.00  0.00            
ATOM    107  H51 ACD     1      22.470  28.140  23.600  1.00  0.00            
ATOM    108  O26 ACD     1      21.940  30.200  23.410  1.00  0.00            
ATOM    109  H52 ACD     1      21.630  30.220  24.330  1.00  0.00            
ATOM    110  C32 ACD     1      22.200  28.790  21.520  1.00  0.00            
ATOM    111  H53 ACD     1      21.570  29.530  21.000  1.00  0.00            
ATOM    112  O27 ACD     1      23.560  29.130  21.300  1.00  0.00            
ATOM    113  H54 ACD     1      23.750  29.970  21.720  1.00  0.00            
ATOM    114  C33 ACD     1      21.810  27.430  20.870  1.00  0.00            
ATOM    115  H55 ACD     1      21.980  27.360  19.790  1.00  0.00            
ATOM    116  O28 ACD     1      22.520  26.290  21.400  1.00  0.00            
ATOM    117  C34 ACD     1      22.590  25.030  20.740  1.00  0.00            
ATOM    118  H56 ACD     1      22.990  25.270  19.740  1.00  0.00            
ATOM    119  C35 ACD     1      23.560  24.110  21.460  1.00  0.00            
ATOM    120  H57 ACD     1      23.240  24.040  22.510  1.00  0.00            
ATOM    121  O29 ACD     1      24.890  24.670  21.370  1.00  0.00            
ATOM    122  H58 ACD     1      24.930  25.580  21.690  1.00  0.00            
ATOM    123  C36 ACD     1      23.540  22.710  21.000  1.00  0.00            
ATOM    124  H59 ACD     1      23.860  22.720  19.950  1.00  0.00            
ATOM    125  O30 ACD     1      24.490  21.950  21.850  1.00  0.00            
ATOM    126  H60 ACD     1      25.300  22.460  21.930  1.00  0.00            
ATOM    127  O1  GP6     2      24.330  26.500  30.030  1.00  0.00            
ATOM    128  C1  GP6     2      24.830  25.590  29.440  1.00  0.00            
ATOM    129  O2  GP6     2      25.660  24.820  29.950  1.00  0.00            
ATOM    130  C2  GP6     2      24.470  25.320  27.890  1.00  0.00            
ATOM    131  C3  GP6     2      23.870  23.850  27.690  1.00  0.00            
ATOM    132  C4  GP6     2      23.480  23.560  26.260  1.00  0.00            
ATOM    133  C5  GP6     2      24.710  23.780  25.360  1.00  0.00            
ATOM    134  C6  GP6     2      25.230  25.170  25.530  1.00  0.00            
ATOM    135  C7  GP6     2      25.650  25.510  26.940  1.00  0.00            
ATOM    136  C8  GP6     2      24.180  26.190  25.090  1.00  0.00            
ATOM    137  C9  GP6     2      22.970  26.030  25.960  1.00  0.00            
ATOM    138  C10 GP6     2      23.380  26.310  27.390  1.00  0.00            
ATOM    139  C11 GP6     2      22.380  24.560  25.970  1.00  0.00            
ATOM    140  H1  GP6     2      23.020  23.850  28.370  1.00  0.00            
ATOM    141  H2  GP6     2      24.500  23.030  28.070  1.00  0.00            
ATOM    142  H3  GP6     2      23.150  22.520  26.180  1.00  0.00            
ATOM    143  H4  GP6     2      24.320  23.580  24.360  1.00  0.00            
ATOM    144  H5  GP6     2      25.440  23.040  25.700  1.00  0.00            
ATOM    145  H6  GP6     2      26.060  25.210  24.820  1.00  0.00            
ATOM    146  H7  GP6     2      26.500  24.880  27.210  1.00  0.00            
ATOM    147  H8  GP6     2      25.930  26.570  26.920  1.00  0.00            
ATOM    148  H9  GP6     2      24.000  26.090  24.010  1.00  0.00            
ATOM    149  H10 GP6     2      24.640  27.170  25.300  1.00  0.00            
ATOM    150  H11 GP6     2      22.230  26.770  25.650  1.00  0.00            
ATOM    151  H12 GP6     2      23.760  27.330  27.510  1.00  0.00            
ATOM    152  H13 GP6     2      22.490  26.140  28.000  1.00  0.00            
ATOM    153  H14 GP6     2      21.620  24.460  26.760  1.00  0.00            
ATOM    154  H15 GP6     2      21.760  24.400  25.080  1.00  0.00            
TER
ENDMDL
MODEL        1
ATOM      1  H1  ACD     1      16.100  34.340  33.670  1.00  0.00            
ATOM      2  O1  ACD     1      15.910  35.240  33.360  1.00  0.00            
ATOM      3  C1  ACD     1      17.060  35.820  32.890  1.00  0.00            
ATOM      4  H2  ACD     1      17.500  36.460  33.670  1.00  0.00            
ATOM      5  H3  ACD     1      16.770  36.520  32.100  1.00  0.00            
ATOM      6  C2  ACD     1      18.150  34.890  32.320  1.00  0.00            
ATOM      7  H4  ACD     1      19.000  35.520  32.030  1.00  0.00            
ATOM      8  O2  ACD     1      18.570  34.000  33.350  1.00  0.00            
ATOM      9  C3  ACD     1      19.480  33.000  32.970  1.00  0.00            
ATOM     10  H5  ACD     1      19.840  32.300  33.730  1.00  0.00            
ATOM     11  O3  ACD     1      20.630  33.660  32.340  1.00  0.00            
ATOM     12  C4  ACD     1      21.830  33.390  33.110  1.00  0.00            
ATOM     13  H6  ACD     1      21.760  33.330  34.210  1.00  0.00            
ATOM     14  C5  ACD     1      22.590  32.200  32.540  1.00  0.00            
ATOM     15  H7  ACD     1      22.540  32.300  31.450  1.00  0.00            
ATOM     16  O4  ACD     1      21.970  30.970  32.870  1.00  0.00            
ATOM     17  H8  ACD     1      21.080  30.900  32.530  1.00  0.00            
ATOM     18  C6  ACD     1      24.060  32.180  33.020  1.00  0.00            
ATOM     19  H9  ACD     1      23.930  31.930  34.080  1.00  0.00            
ATOM     20  O5  ACD     1      24.770  31.120  32.320  1.00  0.00            
ATOM     21  H10 ACD     1      24.160  30.390  32.180  1.00  0.00            
ATOM     22  C7  ACD     1      24.800  33.510  32.820  1.00  0.00            
ATOM     23  H11 ACD     1      25.810  33.320  33.190  1.00  0.00            
ATOM     24  O6  ACD     1      24.020  34.500  33.530  1.00  0.00            
ATOM     25  C8  ACD     1      22.690  34.650  32.980  1.00  0.00            
ATOM     26  H12 ACD     1      22.830  34.930  31.930  1.00  0.00            
ATOM     27  C9  ACD     1      21.930  35.760  33.600  1.00  0.00            
ATOM     28  H13 ACD     1      22.550  36.640  33.390  1.00  0.00            
ATOM     29  H14 ACD     1      21.080  35.920  32.920  1.00  0.00            
ATOM     30  O7  ACD     1      21.550  35.620  34.950  1.00  0.00            
ATOM     31  H15 ACD     1      22.360  35.700  35.470  1.00  0.00            
ATOM     32  O8  ACD     1      24.930  33.680  31.380  1.00  0.00            
ATOM     33  C10 ACD     1      26.210  34.130  30.880  1.00  0.00            
ATOM     34  H16 ACD     1      26.990  34.070  31.660  1.00  0.00            
ATOM     35  C11 ACD     1      26.600  33.070  29.790  1.00  0.00            
ATOM     36  H17 ACD     1      25.720  32.910  29.140  1.00  0.00            
ATOM     37  O9  ACD     1      26.970  31.800  30.420  1.00  0.00            
ATOM     38  H18 ACD     1      26.250  31.570  31.020  1.00  0.00            
ATOM     39  C12 ACD     1      27.650  33.560  28.790  1.00  0.00            
ATOM     40  H19 ACD     1      28.610  33.580  29.320  1.00  0.00            
ATOM     41  O10 ACD     1      27.810  32.730  27.630  1.00  0.00            
ATOM     42  H20 ACD     1      28.520  32.110  27.800  1.00  0.00            
ATOM     43  C13 ACD     1      27.370  35.010  28.390  1.00  0.00            
ATOM     44  H21 ACD     1      28.240  35.380  27.840  1.00  0.00            
ATOM     45  O11 ACD     1      27.220  35.810  29.580  1.00  0.00            
ATOM     46  C14 ACD     1      26.060  35.540  30.390  1.00  0.00            
ATOM     47  H22 ACD     1      25.160  35.570  29.780  1.00  0.00            
ATOM     48  C15 ACD     1      26.110  36.530  31.530  1.00  0.00            
ATOM     49  H23 ACD     1      26.220  37.520  31.080  1.00  0.00            
ATOM     50  H24 ACD     1      25.130  36.420  32.020  1.00  0.00            
ATOM     51  O12 ACD     1      27.100  36.370  32.550  1.00  0.00            
ATOM     52  H25 ACD     1      26.680  36.700  33.340  1.00  0.00            
ATOM     53  O13 ACD     1      26.190  35.000  27.610  1.00  0.00            
ATOM     54  C16 ACD     1      26.300  35.760  26.350  1.00  0.00            
ATOM     55  H26 ACD     1      27.330  35.910  26.010  1.00  0.00            
ATOM     56  C17 ACD     1      25.680  34.720  25.450  1.00  0.00            
ATOM     57  H27 ACD     1      24.780  34.290  25.910  1.00  0.00            
ATOM     58  O14 ACD     1      26.560  33.610  25.140  1.00  0.00            
ATOM     59  H28 ACD     1      26.670  33.200  26.000  1.00  0.00            
ATOM     60  C18 ACD     1      25.300  35.380  24.090  1.00  0.00            
ATOM     61  H29 ACD     1      26.240  35.770  23.670  1.00  0.00            
ATOM     62  O15 ACD     1      24.600  34.550  23.310  1.00  0.00            
ATOM     63  H30 ACD     1      25.270  33.870  23.250  1.00  0.00            
ATOM     64  C19 ACD     1      24.530  36.680  24.310  1.00  0.00            
ATOM     65  H31 ACD     1      24.370  37.140  23.330  1.00  0.00            
ATOM     66  O16 ACD     1      25.200  37.620  25.300  1.00  0.00            
ATOM     67  C20 ACD     1      25.450  36.990  26.530  1.00  0.00            
ATOM     68  H32 ACD     1      24.450  36.740  26.900  1.00  0.00            
ATOM     69  C21 ACD     1      26.070  38.060  27.400  1.00  0.00            
ATOM     70  H33 ACD     1      25.390  38.920  27.420  1.00  0.00            
ATOM     71  H34 ACD     1      26.190  37.680  28.430  1.00  0.00            
ATOM     72  O17 ACD     1      27.320  38.570  26.880  1.00  0.00            
ATOM     73  H35 ACD     1      27.990  37.920  26.630  1.00  0.00            
ATOM     74  O18 ACD     1      23.230  36.320  24.860  1.00  0.00            
ATOM     75  C22 ACD     1      22.070  36.950  24.360  1.00  0.00            
ATOM     76  H36 ACD     1      22.360  37.610  23.530  1.00  0.00            
ATOM     77  C23 ACD     1      21.100  35.800  23.960  1.00  0.00            
ATOM     78  H37 ACD     1      21.090  35.010  24.720  1.00  0.00            
ATOM     79  O19 ACD     1      21.770  35.230  22.720  1.00  0.00            
ATOM     80  H38 ACD     1      22.650  35.100  23.090  1.00  0.00            
ATOM     81  C24 ACD     1      19.620  36.350  23.790  1.00  0.00            
ATOM     82  H39 ACD     1      19.830  37.010  22.930  1.00  0.00            
ATOM     83  O20 ACD     1      18.620  35.320  23.580  1.00  0.00            
ATOM     84  H40 ACD     1      18.400  35.110  24.490  1.00  0.00            
ATOM     85  C25 ACD     1      19.180  37.270  24.970  1.00  0.00            
ATOM     86  H41 ACD     1      18.270  37.820  24.700  1.00  0.00            
ATOM     87  O21 ACD     1      20.150  38.280  25.220  1.00  0.00            
ATOM     88  C26 ACD     1      21.470  37.750  25.500  1.00  0.00            
ATOM     89  H42 ACD     1      21.380  37.260  26.470  1.00  0.00            
ATOM     90  C27 ACD     1      22.420  38.920  25.840  1.00  0.00            
ATOM     91  H43 ACD     1      21.910  39.660  26.470  1.00  0.00            
ATOM     92  H44 ACD     1      23.250  38.590  26.470  1.00  0.00            
ATOM     93  O22 ACD     1      22.660  39.730  24.700  1.00  0.00            
ATOM     94  H45 ACD     1      22.890  40.580  25.090  1.00  0.00            
ATOM     95  O23 ACD     1      18.980  36.490  26.190  1.00  0.00            
ATOM     96  C28 ACD     1      17.780  36.630  26.940  1.00  0.00            
ATOM     97  H46 ACD     1      16.990  37.150  26.380  1.00  0.00            
ATOM     98  C29 ACD     1      18.080  37.410  28.270  1.00  0.00            
ATOM     99  H47 ACD     1      18.960  36.960  28.750  1.00  0.00            
ATOM    100  O24 ACD     1      16.930  37.250  29.060  1.00  0.00            
ATOM    101  C30 ACD     1      18.310  38.870  28.030  1.00  0.00            
ATOM    102  H48 ACD     1      19.040  38.900  27.210  1.00  0.00            
ATOM    103  H49 ACD     1      17.400  39.360  27.670  1.00  0.00            
ATOM    104  O25 ACD     1      18.770  39.610  29.190  1.00  0.00            
ATOM    105  H50 ACD     1      18.000  39.890  29.700  1.00  0.00            
ATOM    106  C31 ACD     1      17.290  35.210  27.130  1.00  0.00            
ATOM    107  H51 ACD     1      18.130  34.640  27.550  1.00  0.00            
ATOM    108  O26 ACD     1      16.930  34.510  25.870  1.00  0.00            
ATOM    109  H52 ACD     1      16.030  34.760  25.640  1.00  0.00            
ATOM    110  C32 ACD     1      16.170  35.140  28.180  1.00  0.00            
ATOM    111  H53 ACD     1      15.270  35.630  27.790  1.00  0.00            
ATOM    112  O27 ACD     1      15.870  33.730  28.390  1.00  0.00            
ATOM    113  H54 ACD     1      16.600  33.260  28.810  1.00  0.00            
ATOM    114  C33 ACD     1      16.620  35.890  29.440  1.00  0.00            
ATOM    115  H55 ACD     1      15.750  35.880  30.110  1.00  0.00            
ATOM    116  O28 ACD     1      17.770  35.240  30.060  1.00  0.00            
ATOM    117  C34 ACD     1      17.630  34.240  31.070  1.00  0.00            
ATOM    118  H56 ACD     1      16.600  33.980  31.330  1.00  0.00            
ATOM    119  C35 ACD     1      18.420  32.960  30.630  1.00  0.00            
ATOM    120  H57 ACD     1      19.400  33.220  30.220  1.00  0.00            
ATOM    121  O29 ACD     1      17.720  32.240  29.630  1.00  0.00            
ATOM    122  H58 ACD     1      18.260  31.580  29.190  1.00  0.00            
ATOM    123  C36 ACD     1      18.790  32.170  31.890  1.00  0.00            
ATOM    124  H59 ACD     1      17.790  31.850  32.220  1.00  0.00            
ATOM    125  O30 ACD     1      19.620  31.070  31.600  1.00  0.00            
ATOM    126  H60 ACD     1      19.170  30.510  30.960  1.00  0.00            
ATOM    127  O1  GP6     2      18.640  30.440  28.180  1.00  0.00            
ATOM    128  C1  GP6     2      19.790  29.930  27.990  1.00  0.00            
ATOM    129  O2  GP6     2      19.890  28.710  28.220  1.00  0.00            
ATOM    130  C2  GP6     2      21.120  30.850  27.680  1.00  0.00            
ATOM    131  C3  GP6     2      20.630  32.320  27.520  1.00  0.00            
ATOM    132  C4  GP6     2      21.770  33.220  27.090  1.00  0.00            
ATOM    133  C5  GP6     2      22.340  32.660  25.760  1.00  0.00            
ATOM    134  C6  GP6     2      22.940  31.240  25.950  1.00  0.00            
ATOM    135  C7  GP6     2      21.830  30.350  26.390  1.00  0.00            
ATOM    136  C8  GP6     2      23.980  31.330  27.090  1.00  0.00            
ATOM    137  C9  GP6     2      23.350  31.760  28.420  1.00  0.00            
ATOM    138  C10 GP6     2      22.190  30.770  28.770  1.00  0.00            
ATOM    139  C11 GP6     2      22.800  33.190  28.250  1.00  0.00            
ATOM    140  H1  GP6     2      20.110  32.660  28.420  1.00  0.00            
ATOM    141  H2  GP6     2      19.860  32.390  26.740  1.00  0.00            
ATOM    142  H3  GP6     2      21.430  34.240  26.890  1.00  0.00            
ATOM    143  H4  GP6     2      23.120  33.220  25.230  1.00  0.00            
ATOM    144  H5  GP6     2      21.520  32.570  25.030  1.00  0.00            
ATOM    145  H6  GP6     2      23.410  30.840  25.050  1.00  0.00            
ATOM    146  H7  GP6     2      21.050  30.260  25.620  1.00  0.00            
ATOM    147  H8  GP6     2      22.210  29.340  26.630  1.00  0.00            
ATOM    148  H9  GP6     2      24.760  32.070  26.850  1.00  0.00            
ATOM    149  H10 GP6     2      24.520  30.400  27.320  1.00  0.00            
ATOM    150  H11 GP6     2      24.100  31.600  29.210  1.00  0.00            
ATOM    151  H12 GP6     2      22.660  29.780  28.910  1.00  0.00            
ATOM    152  H13 GP6     2      21.680  30.960  29.710  1.00  0.00            
ATOM    153  H14 GP6     2      22.410  33.550  29.210  1.00  0.00            
ATOM    154  H15 GP6     2      23.590  33.920  28.050  1.00  0.00            
TER
ENDMDL
MODEL        1
ATOM      1  H1  ACD     1      32.770  29.680  26.600  1.00  0.00            
ATOM      2  O1  ACD     1      32.440  29.130  27.310  1.00  0.00            
ATOM      3  C1  ACD     1      32.420  29.920  28.490  1.00  0.00            
ATOM      4  H2  ACD     1      31.970  30.880  28.220  1.00  0.00            
ATOM      5  H3  ACD     1      33.440  30.100  28.850  1.00  0.00            
ATOM      6  C2  ACD     1      31.650  29.330  29.670  1.00  0.00            
ATOM      7  H4  ACD     1      31.680  30.080  30.460  1.00  0.00            
ATOM      8  O2  ACD     1      30.320  29.070  29.190  1.00  0.00            
ATOM      9  C3  ACD     1      29.370  28.470  29.980  1.00  0.00            
ATOM     10  H5  ACD     1      28.460  28.520  29.380  1.00  0.00            
ATOM     11  O3  ACD     1      29.330  28.980  31.320  1.00  0.00            
ATOM     12  C4  ACD     1      28.150  29.700  31.560  1.00  0.00            
ATOM     13  H6  ACD     1      27.800  30.150  30.620  1.00  0.00            
ATOM     14  C5  ACD     1      27.080  28.850  32.130  1.00  0.00            
ATOM     15  H7  ACD     1      27.420  28.410  33.070  1.00  0.00            
ATOM     16  O4  ACD     1      26.640  27.910  31.140  1.00  0.00            
ATOM     17  H8  ACD     1      27.430  27.350  31.040  1.00  0.00            
ATOM     18  C6  ACD     1      25.830  29.690  32.570  1.00  0.00            
ATOM     19  H9  ACD     1      25.500  30.090  31.610  1.00  0.00            
ATOM     20  O5  ACD     1      24.790  28.930  33.210  1.00  0.00            
ATOM     21  H10 ACD     1      25.200  28.140  33.590  1.00  0.00            
ATOM     22  C7  ACD     1      26.220  30.890  33.490  1.00  0.00            
ATOM     23  H11 ACD     1      25.390  31.580  33.660  1.00  0.00            
ATOM     24  O6  ACD     1      27.290  31.550  32.830  1.00  0.00            
ATOM     25  C8  ACD     1      28.500  30.840  32.530  1.00  0.00            
ATOM     26  H12 ACD     1      28.800  30.420  33.500  1.00  0.00            
ATOM     27  C9  ACD     1      29.690  31.810  32.210  1.00  0.00            
ATOM     28  H13 ACD     1      29.630  32.650  32.900  1.00  0.00            
ATOM     29  H14 ACD     1      30.700  31.390  32.310  1.00  0.00            
ATOM     30  O7  ACD     1      29.490  32.270  30.870  1.00  0.00            
ATOM     31  H15 ACD     1      28.600  32.050  30.570  1.00  0.00            
ATOM     32  O8  ACD     1      26.650  30.390  34.720  1.00  0.00            
ATOM     33  C10 ACD     1      26.530  31.170  35.950  1.00  0.00            
ATOM     34  H16 ACD     1      25.450  31.310  36.110  1.00  0.00            
ATOM     35  C11 ACD     1      26.960  30.250  37.090  1.00  0.00            
ATOM     36  H17 ACD     1      27.970  29.890  36.850  1.00  0.00            
ATOM     37  O9  ACD     1      26.210  29.070  37.170  1.00  0.00            
ATOM     38  H18 ACD     1      26.230  28.710  36.280  1.00  0.00            
ATOM     39  C12 ACD     1      27.150  30.980  38.430  1.00  0.00            
ATOM     40  H19 ACD     1      26.160  31.310  38.780  1.00  0.00            
ATOM     41  O10 ACD     1      27.770  30.180  39.450  1.00  0.00            
ATOM     42  H20 ACD     1      27.570  29.250  39.290  1.00  0.00            
ATOM     43  C13 ACD     1      27.980  32.250  38.200  1.00  0.00            
ATOM     44  H21 ACD     1      28.010  32.880  39.090  1.00  0.00            
ATOM     45  O11 ACD     1      27.480  33.130  37.210  1.00  0.00            
ATOM     46  C14 ACD     1      27.250  32.520  35.870  1.00  0.00            
ATOM     47  H22 ACD     1      28.210  32.340  35.370  1.00  0.00            
ATOM     48  C15 ACD     1      26.630  33.700  35.120  1.00  0.00            
ATOM     49  H23 ACD     1      27.410  34.470  35.140  1.00  0.00            
ATOM     50  H24 ACD     1      26.550  33.440  34.060  1.00  0.00            
ATOM     51  O12 ACD     1      25.370  34.220  35.540  1.00  0.00            
ATOM     52  H25 ACD     1      25.470  34.950  36.160  1.00  0.00            
ATOM     53  O13 ACD     1      29.270  31.860  37.840  1.00  0.00            
ATOM     54  C16 ACD     1      30.290  32.640  38.550  1.00  0.00            
ATOM     55  H26 ACD     1      29.980  33.510  39.160  1.00  0.00            
ATOM     56  C17 ACD     1      31.010  31.760  39.550  1.00  0.00            
ATOM     57  H27 ACD     1      31.350  30.880  38.990  1.00  0.00            
ATOM     58  O14 ACD     1      30.170  31.260  40.580  1.00  0.00            
ATOM     59  H28 ACD     1      29.530  30.700  40.130  1.00  0.00            
ATOM     60  C18 ACD     1      32.200  32.510  40.160  1.00  0.00            
ATOM     61  H29 ACD     1      31.930  33.480  40.600  1.00  0.00            
ATOM     62  O15 ACD     1      32.880  31.700  41.140  1.00  0.00            
ATOM     63  H30 ACD     1      33.230  30.880  40.780  1.00  0.00            
ATOM     64  C19 ACD     1      33.170  32.890  38.950  1.00  0.00            
ATOM     65  H31 ACD     1      34.030  33.500  39.260  1.00  0.00            
ATOM     66  O16 ACD     1      32.300  33.720  38.080  1.00  0.00            
ATOM     67  C20 ACD     1      31.210  33.090  37.420  1.00  0.00            
ATOM     68  H32 ACD     1      31.560  32.250  36.810  1.00  0.00            
ATOM     69  C21 ACD     1      30.610  34.020  36.520  1.00  0.00            
ATOM     70  H33 ACD     1      31.290  34.480  35.790  1.00  0.00            
ATOM     71  H34 ACD     1      29.830  33.500  35.950  1.00  0.00            
ATOM     72  O17 ACD     1      30.010  35.110  37.200  1.00  0.00            
ATOM     73  H35 ACD     1      29.050  35.010  37.170  1.00  0.00            
ATOM     74  O18 ACD     1      33.640  31.670  38.350  1.00  0.00            
ATOM     75  C22 ACD     1      34.920  31.460  37.820  1.00  0.00            
ATOM     76  H36 ACD     1      35.760  31.830  38.440  1.00  0.00            
ATOM     77  C23 ACD     1      35.080  29.920  37.600  1.00  0.00            
ATOM     78  H37 ACD     1      34.360  29.490  36.900  1.00  0.00            
ATOM     79  O19 ACD     1      35.190  29.220  38.870  1.00  0.00            
ATOM     80  H38 ACD     1      34.330  29.240  39.290  1.00  0.00            
ATOM     81  C24 ACD     1      36.390  29.580  36.880  1.00  0.00            
ATOM     82  H39 ACD     1      37.260  30.000  37.390  1.00  0.00            
ATOM     83  O20 ACD     1      36.600  28.200  36.600  1.00  0.00            
ATOM     84  H40 ACD     1      36.070  27.770  37.270  1.00  0.00            
ATOM     85  C25 ACD     1      36.420  30.290  35.560  1.00  0.00            
ATOM     86  H41 ACD     1      37.390  30.040  35.110  1.00  0.00            
ATOM     87  O21 ACD     1      36.440  31.630  35.790  1.00  0.00            
ATOM     88  C26 ACD     1      35.210  32.110  36.450  1.00  0.00            
ATOM     89  H42 ACD     1      34.370  31.950  35.770  1.00  0.00            
ATOM     90  C27 ACD     1      35.520  33.600  36.540  1.00  0.00            
ATOM     91  H43 ACD     1      34.800  34.040  37.240  1.00  0.00            
ATOM     92  H44 ACD     1      36.510  33.830  36.950  1.00  0.00            
ATOM     93  O22 ACD     1      35.170  34.180  35.260  1.00  0.00            
ATOM     94  H45 ACD     1      35.530  35.070  35.200  1.00  0.00            
ATOM     95  O23 ACD     1      35.300  29.980  34.720  1.00  0.00            
ATOM     96  C28 ACD     1      35.550  29.780  33.340  1.00  0.00            
ATOM     97  H46 ACD     1      36.590  30.060  33.110  1.00  0.00            
ATOM     98  C29 ACD     1      34.610  30.590  32.520  1.00  0.00            
ATOM     99  H47 ACD     1      33.630  30.420  33.000  1.00  0.00            
ATOM    100  O24 ACD     1      34.590  30.140  31.140  1.00  0.00            
ATOM    101  C30 ACD     1      34.910  32.080  32.540  1.00  0.00            
ATOM    102  H48 ACD     1      34.900  32.430  33.580  1.00  0.00            
ATOM    103  H49 ACD     1      35.830  32.390  32.040  1.00  0.00            
ATOM    104  O25 ACD     1      33.860  32.810  31.850  1.00  0.00            
ATOM    105  H50 ACD     1      33.290  33.300  32.450  1.00  0.00            
ATOM    106  C31 ACD     1      35.450  28.320  33.090  1.00  0.00            
ATOM    107  H51 ACD     1      34.450  27.990  33.390  1.00  0.00            
ATOM    108  O26 ACD     1      36.390  27.510  33.780  1.00  0.00            
ATOM    109  H52 ACD     1      36.240  27.740  34.700  1.00  0.00            
ATOM    110  C32 ACD     1      35.440  27.980  31.660  1.00  0.00            
ATOM    111  H53 ACD     1      36.450  28.160  31.250  1.00  0.00            
ATOM    112  O27 ACD     1      35.170  26.590  31.350  1.00  0.00            
ATOM    113  H54 ACD     1      34.260  26.390  31.590  1.00  0.00            
ATOM    114  C33 ACD     1      34.430  28.800  30.800  1.00  0.00            
ATOM    115  H55 ACD     1      34.590  28.620  29.730  1.00  0.00            
ATOM    116  O28 ACD     1      33.230  28.150  31.170  1.00  0.00            
ATOM    117  C34 ACD     1      32.210  27.940  30.150  1.00  0.00            
ATOM    118  H56 ACD     1      32.580  27.350  29.300  1.00  0.00            
ATOM    119  C35 ACD     1      31.210  27.000  30.810  1.00  0.00            
ATOM    120  H57 ACD     1      30.980  27.270  31.850  1.00  0.00            
ATOM    121  O29 ACD     1      31.650  25.630  30.740  1.00  0.00            
ATOM    122  H58 ACD     1      31.020  24.990  31.060  1.00  0.00            
ATOM    123  C36 ACD     1      29.860  27.040  30.110  1.00  0.00            
ATOM    124  H59 ACD     1      29.980  26.680  29.080  1.00  0.00            
ATOM    125  O30 ACD     1      28.840  26.300  30.790  1.00  0.00            
ATOM    126  H60 ACD     1      28.960  25.390  30.510  1.00  0.00            
ATOM    127  O1  GP6     2      27.730  25.300  35.060  1.00  0.00            
ATOM    128  C1  GP6     2      28.830  25.120  35.560  1.00  0.00            
ATOM    129  O2  GP6     2      29.010  24.010  36.050  1.00  0.00            
ATOM    130  C2  GP6     2      29.900  26.250  35.590  1.00  0.00            
ATOM    131  C3  GP6     2      30.860  26.010  34.430  1.00  0.00            
ATOM    132  C4  GP6     2      32.020  27.110  34.480  1.00  0.00            
ATOM    133  C5  GP6     2      32.800  27.020  35.730  1.00  0.00            
ATOM    134  C6  GP6     2      31.910  27.240  36.940  1.00  0.00            
ATOM    135  C7  GP6     2      30.740  26.210  36.950  1.00  0.00            
ATOM    136  C8  GP6     2      31.270  28.600  36.860  1.00  0.00            
ATOM    137  C9  GP6     2      30.420  28.720  35.590  1.00  0.00            
ATOM    138  C10 GP6     2      29.330  27.670  35.500  1.00  0.00            
ATOM    139  C11 GP6     2      31.330  28.540  34.400  1.00  0.00            
ATOM    140  H1  GP6     2      30.350  25.980  33.460  1.00  0.00            
ATOM    141  H2  GP6     2      31.360  25.040  34.560  1.00  0.00            
ATOM    142  H3  GP6     2      32.710  26.820  33.680  1.00  0.00            
ATOM    143  H4  GP6     2      33.530  27.840  35.750  1.00  0.00            
ATOM    144  H5  GP6     2      33.280  26.030  35.710  1.00  0.00            
ATOM    145  H6  GP6     2      32.570  27.240  37.810  1.00  0.00            
ATOM    146  H7  GP6     2      31.230  25.230  36.950  1.00  0.00            
ATOM    147  H8  GP6     2      30.060  26.280  37.800  1.00  0.00            
ATOM    148  H9  GP6     2      31.940  29.460  37.000  1.00  0.00            
ATOM    149  H10 GP6     2      30.640  28.740  37.750  1.00  0.00            
ATOM    150  H11 GP6     2      29.930  29.700  35.610  1.00  0.00            
ATOM    151  H12 GP6     2      28.530  27.750  36.250  1.00  0.00            
ATOM    152  H13 GP6     2      28.790  27.700  34.540  1.00  0.00            
ATOM    153  H14 GP6     2      30.700  28.640  33.510  1.00  0.00            
ATOM    154  H15 GP6     2      32.070  29.350  34.370  1.00  0.00            
TER
ENDMDL
MODEL        1
ATOM      1  H1  ACD     1      27.200  19.520  39.160  1.00  0.00            
ATOM      2  O1  ACD     1      26.310  19.860  39.050  1.00  0.00            
ATOM      3  C1  ACD     1      25.620  18.930  38.190  1.00  0.00            
ATOM      4  H2  ACD     1      24.530  19.070  38.190  1.00  0.00            
ATOM      5  H3  ACD     1      25.670  17.920  38.620  1.00  0.00            
ATOM      6  C2  ACD     1      26.060  18.770  36.760  1.00  0.00            
ATOM      7  H4  ACD     1      25.960  19.740  36.250  1.00  0.00            
ATOM      8  O2  ACD     1      27.460  18.420  36.870  1.00  0.00            
ATOM      9  C3  ACD     1      28.170  18.090  35.640  1.00  0.00            
ATOM     10  H5  ACD     1      29.210  17.860  35.870  1.00  0.00            
ATOM     11  O3  ACD     1      28.230  19.280  34.830  1.00  0.00            
ATOM     12  C4  ACD     1      29.500  20.010  34.760  1.00  0.00            
ATOM     13  H6  ACD     1      30.220  19.540  35.440  1.00  0.00            
ATOM     14  C5  ACD     1      30.090  19.750  33.350  1.00  0.00            
ATOM     15  H7  ACD     1      29.360  20.090  32.600  1.00  0.00            
ATOM     16  O4  ACD     1      30.560  18.390  33.320  1.00  0.00            
ATOM     17  H8  ACD     1      29.820  17.770  33.280  1.00  0.00            
ATOM     18  C6  ACD     1      31.250  20.730  33.160  1.00  0.00            
ATOM     19  H9  ACD     1      32.020  20.450  33.900  1.00  0.00            
ATOM     20  O5  ACD     1      31.750  20.680  31.830  1.00  0.00            
ATOM     21  H10 ACD     1      31.250  19.930  31.500  1.00  0.00            
ATOM     22  C7  ACD     1      30.880  22.140  33.500  1.00  0.00            
ATOM     23  H11 ACD     1      31.780  22.750  33.410  1.00  0.00            
ATOM     24  O6  ACD     1      30.480  22.220  34.800  1.00  0.00            
ATOM     25  C8  ACD     1      29.280  21.450  35.120  1.00  0.00            
ATOM     26  H12 ACD     1      28.440  21.750  34.470  1.00  0.00            
ATOM     27  C9  ACD     1      28.860  21.720  36.560  1.00  0.00            
ATOM     28  H13 ACD     1      28.790  22.800  36.770  1.00  0.00            
ATOM     29  H14 ACD     1      27.890  21.280  36.830  1.00  0.00            
ATOM     30  O7  ACD     1      29.810  21.220  37.500  1.00  0.00            
ATOM     31  H15 ACD     1      29.380  21.260  38.360  1.00  0.00            
ATOM     32  O8  ACD     1      29.860  22.640  32.660  1.00  0.00            
ATOM     33  C10 ACD     1      29.990  23.930  32.080  1.00  0.00            
ATOM     34  H16 ACD     1      30.830  24.490  32.530  1.00  0.00            
ATOM     35  C11 ACD     1      30.250  23.770  30.560  1.00  0.00            
ATOM     36  H17 ACD     1      29.460  23.160  30.090  1.00  0.00            
ATOM     37  O9  ACD     1      31.550  23.100  30.300  1.00  0.00            
ATOM     38  H18 ACD     1      31.500  22.210  30.680  1.00  0.00            
ATOM     39  C12 ACD     1      30.190  25.190  29.960  1.00  0.00            
ATOM     40  H19 ACD     1      31.090  25.720  30.310  1.00  0.00            
ATOM     41  O10 ACD     1      30.210  25.210  28.590  1.00  0.00            
ATOM     42  H20 ACD     1      29.520  24.610  28.280  1.00  0.00            
ATOM     43  C13 ACD     1      29.030  26.100  30.480  1.00  0.00            
ATOM     44  H21 ACD     1      29.170  27.110  30.070  1.00  0.00            
ATOM     45  O11 ACD     1      28.890  26.030  31.860  1.00  0.00            
ATOM     46  C14 ACD     1      28.690  24.740  32.430  1.00  0.00            
ATOM     47  H22 ACD     1      27.770  24.250  32.090  1.00  0.00            
ATOM     48  C15 ACD     1      28.510  25.030  33.980  1.00  0.00            
ATOM     49  H23 ACD     1      27.870  25.910  34.150  1.00  0.00            
ATOM     50  H24 ACD     1      27.990  24.110  34.300  1.00  0.00            
ATOM     51  O12 ACD     1      29.730  25.000  34.710  1.00  0.00            
ATOM     52  H25 ACD     1      30.120  24.180  34.410  1.00  0.00            
ATOM     53  O13 ACD     1      27.800  25.580  29.950  1.00  0.00            
ATOM     54  C16 ACD     1      26.620  26.360  29.600  1.00  0.00            
ATOM     55  H26 ACD     1      26.930  27.200  28.970  1.00  0.00            
ATOM     56  C17 ACD     1      25.720  25.420  28.790  1.00  0.00            
ATOM     57  H27 ACD     1      25.600  24.520  29.420  1.00  0.00            
ATOM     58  O14 ACD     1      26.250  25.220  27.470  1.00  0.00            
ATOM     59  H28 ACD     1      27.080  24.730  27.370  1.00  0.00            
ATOM     60  C18 ACD     1      24.320  25.990  28.770  1.00  0.00            
ATOM     61  H29 ACD     1      24.230  26.900  28.160  1.00  0.00            
ATOM     62  O15 ACD     1      23.280  25.140  28.200  1.00  0.00            
ATOM     63  H30 ACD     1      23.660  25.080  27.320  1.00  0.00            
ATOM     64  C19 ACD     1      23.840  26.340  30.160  1.00  0.00            
ATOM     65  H31 ACD     1      22.860  26.830  30.120  1.00  0.00            
ATOM     66  O16 ACD     1      24.650  27.360  30.740  1.00  0.00            
ATOM     67  C20 ACD     1      25.990  26.960  30.870  1.00  0.00            
ATOM     68  H32 ACD     1      25.980  26.220  31.680  1.00  0.00            
ATOM     69  C21 ACD     1      26.730  28.220  31.400  1.00  0.00            
ATOM     70  H33 ACD     1      26.070  28.730  32.110  1.00  0.00            
ATOM     71  H34 ACD     1      27.660  28.050  31.970  1.00  0.00            
ATOM     72  O17 ACD     1      27.190  29.170  30.400  1.00  0.00            
ATOM     73  H35 ACD     1      27.380  29.980  30.880  1.00  0.00            
ATOM     74  O18 ACD     1      23.830  25.170  30.990  1.00  0.00            
ATOM     75  C22 ACD     1      22.510  24.880  31.600  1.00  0.00            
ATOM     76  H36 ACD     1      21.880  25.740  31.370  1.00  0.00            
ATOM     77  C23 ACD     1      22.000  23.570  30.950  1.00  0.00            
ATOM     78  H37 ACD     1      22.830  22.860  30.870  1.00  0.00            
ATOM     79  O19 ACD     1      21.510  23.770  29.630  1.00  0.00            
ATOM     80  H38 ACD     1      22.250  24.130  29.130  1.00  0.00            
ATOM     81  C24 ACD     1      20.910  22.860  31.820  1.00  0.00            
ATOM     82  H39 ACD     1      19.970  23.420  31.680  1.00  0.00            
ATOM     83  O20 ACD     1      20.630  21.490  31.440  1.00  0.00            
ATOM     84  H40 ACD     1      20.560  21.540  30.480  1.00  0.00            
ATOM     85  C25 ACD     1      21.270  22.860  33.300  1.00  0.00            
ATOM     86  H41 ACD     1      20.320  22.670  33.800  1.00  0.00            
ATOM     87  O21 ACD     1      21.660  24.170  33.700  1.00  0.00            
ATOM     88  C26 ACD     1      22.790  24.700  33.060  1.00  0.00            
ATOM     89  H42 ACD     1      23.660  24.050  33.220  1.00  0.00            
ATOM     90  C27 ACD     1      23.140  26.040  33.740  1.00  0.00            
ATOM     91  H43 ACD     1      23.890  26.590  33.150  1.00  0.00            
ATOM     92  H44 ACD     1      22.260  26.680  33.760  1.00  0.00            
ATOM     93  O22 ACD     1      23.690  25.760  35.050  1.00  0.00            
ATOM     94  H45 ACD     1      22.950  25.560  35.630  1.00  0.00            
ATOM     95  O23 ACD     1      22.280  21.960  33.530  1.00  0.00            
ATOM     96  C28 ACD     1      22.210  21.220  34.710  1.00  0.00            
ATOM     97  H46 ACD     1      21.420  21.600  35.370  1.00  0.00            
ATOM     98  C29 ACD     1      23.520  21.150  35.480  1.00  0.00            
ATOM     99  H47 ACD     1      24.360  20.980  34.800  1.00  0.00            
ATOM    100  O24 ACD     1      23.480  20.190  36.520  1.00  0.00            
ATOM    101  C30 ACD     1      23.770  22.410  36.160  1.00  0.00            
ATOM    102  H48 ACD     1      23.770  23.140  35.340  1.00  0.00            
ATOM    103  H49 ACD     1      22.990  22.580  36.910  1.00  0.00            
ATOM    104  O25 ACD     1      25.020  22.330  36.840  1.00  0.00            
ATOM    105  H50 ACD     1      24.890  21.660  37.510  1.00  0.00            
ATOM    106  C31 ACD     1      21.810  19.810  34.330  1.00  0.00            
ATOM    107  H51 ACD     1      22.600  19.490  33.640  1.00  0.00            
ATOM    108  O26 ACD     1      20.570  19.800  33.720  1.00  0.00            
ATOM    109  H52 ACD     1      20.850  20.370  33.000  1.00  0.00            
ATOM    110  C32 ACD     1      21.760  18.850  35.490  1.00  0.00            
ATOM    111  H53 ACD     1      20.960  19.290  36.090  1.00  0.00            
ATOM    112  O27 ACD     1      21.460  17.530  35.040  1.00  0.00            
ATOM    113  H54 ACD     1      22.050  17.300  34.310  1.00  0.00            
ATOM    114  C33 ACD     1      23.110  18.880  36.210  1.00  0.00            
ATOM    115  H55 ACD     1      23.130  18.320  37.150  1.00  0.00            
ATOM    116  O28 ACD     1      24.120  18.360  35.320  1.00  0.00            
ATOM    117  C34 ACD     1      25.290  17.740  35.850  1.00  0.00            
ATOM    118  H56 ACD     1      24.950  16.880  36.440  1.00  0.00            
ATOM    119  C35 ACD     1      26.150  17.190  34.600  1.00  0.00            
ATOM    120  H57 ACD     1      26.160  18.050  33.910  1.00  0.00            
ATOM    121  O29 ACD     1      25.420  16.140  33.970  1.00  0.00            
ATOM    122  H58 ACD     1      24.540  16.480  33.820  1.00  0.00            
ATOM    123  C36 ACD     1      27.540  16.870  34.950  1.00  0.00            
ATOM    124  H59 ACD     1      27.710  16.010  35.620  1.00  0.00            
ATOM    125  O30 ACD     1      28.280  16.780  33.760  1.00  0.00            
ATOM    126  H60 ACD     1      27.880  16.060  33.260  1.00  0.00            
ATOM    127  O1  GP6     2      22.980  17.900  30.140  1.00  0.00            
ATOM    128  C1  GP6     2      23.690  18.540  29.390  1.00  0.00            
ATOM    129  O2  GP6     2      23.510  18.370  28.200  1.00  0.00            
ATOM    130  C2  GP6     2      24.890  19.340  29.920  1.00  0.00            
ATOM    131  C3  GP6     2      25.800  19.990  28.790  1.00  0.00            
ATOM    132  C4  GP6     2      26.870  20.910  29.300  1.00  0.00            
ATOM    133  C5  GP6     2      27.790  20.120  30.200  1.00  0.00            
ATOM    134  C6  GP6     2      26.920  19.550  31.330  1.00  0.00            
ATOM    135  C7  GP6     2      25.820  18.610  30.900  1.00  0.00            
ATOM    136  C8  GP6     2      26.280  20.670  32.120  1.00  0.00            
ATOM    137  C9  GP6     2      25.360  21.460  31.160  1.00  0.00            
ATOM    138  C10 GP6     2      24.210  20.470  30.670  1.00  0.00            
ATOM    139  C11 GP6     2      26.180  22.060  29.950  1.00  0.00            
ATOM    140  H1  GP6     2      25.140  20.590  28.150  1.00  0.00            
ATOM    141  H2  GP6     2      26.130  19.180  28.120  1.00  0.00            
ATOM    142  H3  GP6     2      27.400  21.220  28.400  1.00  0.00            
ATOM    143  H4  GP6     2      28.540  20.820  30.600  1.00  0.00            
ATOM    144  H5  GP6     2      28.260  19.280  29.690  1.00  0.00            
ATOM    145  H6  GP6     2      27.570  18.980  32.010  1.00  0.00            
ATOM    146  H7  GP6     2      26.350  17.770  30.430  1.00  0.00            
ATOM    147  H8  GP6     2      25.220  18.170  31.700  1.00  0.00            
ATOM    148  H9  GP6     2      27.030  21.360  32.540  1.00  0.00            
ATOM    149  H10 GP6     2      25.670  20.320  32.960  1.00  0.00            
ATOM    150  H11 GP6     2      24.950  22.330  31.690  1.00  0.00            
ATOM    151  H12 GP6     2      23.600  20.130  31.520  1.00  0.00            
ATOM    152  H13 GP6     2      23.370  20.910  30.110  1.00  0.00            
ATOM    153  H14 GP6     2      25.400  22.520  29.320  1.00  0.00            
ATOM    154  H15 GP6     2      26.930  22.760  30.320  1.00  0.00            
TER
ENDMDL
MODEL        1
ATOM      1  H1  ACD     1      22.230  31.500  35.920  1.00  0.00            
ATOM      2  O1  ACD     1      22.550  32.400  35.780  1.00  0.00            
ATOM      3  C1  ACD     1      21.370  32.950  35.190  1.00  0.00            
ATOM      4  H2  ACD     1      21.520  34.030  35.080  1.00  0.00            
ATOM      5  H3  ACD     1      20.450  32.940  35.800  1.00  0.00            
ATOM      6  C2  ACD     1      21.110  32.280  33.780  1.00  0.00            
ATOM      7  H4  ACD     1      22.030  32.340  33.180  1.00  0.00            
ATOM      8  O2  ACD     1      20.760  30.870  34.000  1.00  0.00            
ATOM      9  C3  ACD     1      20.660  30.070  32.830  1.00  0.00            
ATOM     10  H5  ACD     1      20.580  29.030  33.180  1.00  0.00            
ATOM     11  O3  ACD     1      21.840  30.170  32.020  1.00  0.00            
ATOM     12  C4  ACD     1      22.750  29.060  31.950  1.00  0.00            
ATOM     13  H6  ACD     1      22.260  28.090  32.120  1.00  0.00            
ATOM     14  C5  ACD     1      23.040  29.050  30.440  1.00  0.00            
ATOM     15  H7  ACD     1      23.380  30.070  30.190  1.00  0.00            
ATOM     16  O4  ACD     1      21.900  28.750  29.630  1.00  0.00            
ATOM     17  H8  ACD     1      21.230  29.420  29.800  1.00  0.00            
ATOM     18  C6  ACD     1      24.260  28.160  30.260  1.00  0.00            
ATOM     19  H9  ACD     1      23.840  27.190  30.540  1.00  0.00            
ATOM     20  O5  ACD     1      24.720  28.140  28.960  1.00  0.00            
ATOM     21  H10 ACD     1      23.940  28.010  28.420  1.00  0.00            
ATOM     22  C7  ACD     1      25.380  28.610  31.180  1.00  0.00            
ATOM     23  H11 ACD     1      26.290  28.050  30.910  1.00  0.00            
ATOM     24  O6  ACD     1      24.950  28.350  32.540  1.00  0.00            
ATOM     25  C8  ACD     1      23.880  29.170  32.950  1.00  0.00            
ATOM     26  H12 ACD     1      24.180  30.230  32.910  1.00  0.00            
ATOM     27  C9  ACD     1      23.540  28.830  34.370  1.00  0.00            
ATOM     28  H13 ACD     1      24.370  28.830  35.090  1.00  0.00            
ATOM     29  H14 ACD     1      22.970  29.660  34.800  1.00  0.00            
ATOM     30  O7  ACD     1      22.770  27.620  34.440  1.00  0.00            
ATOM     31  H15 ACD     1      23.260  26.870  34.080  1.00  0.00            
ATOM     32  O8  ACD     1      25.650  30.000  31.010  1.00  0.00            
ATOM     33  C10 ACD     1      27.000  30.440  30.760  1.00  0.00            
ATOM     34  H16 ACD     1      27.710  29.610  30.830  1.00  0.00            
ATOM     35  C11 ACD     1      27.060  30.820  29.340  1.00  0.00            
ATOM     36  H17 ACD     1      26.250  31.540  29.190  1.00  0.00            
ATOM     37  O9  ACD     1      26.790  29.640  28.490  1.00  0.00            
ATOM     38  H18 ACD     1      25.970  29.280  28.840  1.00  0.00            
ATOM     39  C12 ACD     1      28.490  31.400  29.000  1.00  0.00            
ATOM     40  H19 ACD     1      29.240  30.610  29.080  1.00  0.00            
ATOM     41  O10 ACD     1      28.610  31.940  27.660  1.00  0.00            
ATOM     42  H20 ACD     1      28.290  31.190  27.140  1.00  0.00            
ATOM     43  C13 ACD     1      28.760  32.480  29.980  1.00  0.00            
ATOM     44  H21 ACD     1      29.780  32.840  29.810  1.00  0.00            
ATOM     45  O11 ACD     1      28.620  32.050  31.330  1.00  0.00            
ATOM     46  C14 ACD     1      27.340  31.590  31.700  1.00  0.00            
ATOM     47  H22 ACD     1      26.640  32.420  31.540  1.00  0.00            
ATOM     48  C15 ACD     1      27.310  31.190  33.150  1.00  0.00            
ATOM     49  H23 ACD     1      27.710  32.070  33.680  1.00  0.00            
ATOM     50  H24 ACD     1      26.330  30.890  33.550  1.00  0.00            
ATOM     51  O12 ACD     1      28.220  30.090  33.440  1.00  0.00            
ATOM     52  H25 ACD     1      29.070  30.400  33.110  1.00  0.00            
ATOM     53  O13 ACD     1      27.950  33.540  29.710  1.00  0.00            
ATOM     54  C16 ACD     1      28.430  34.890  29.890  1.00  0.00            
ATOM     55  H26 ACD     1      29.460  34.960  30.270  1.00  0.00            
ATOM     56  C17 ACD     1      28.450  35.440  28.440  1.00  0.00            
ATOM     57  H27 ACD     1      27.490  35.360  27.920  1.00  0.00            
ATOM     58  O14 ACD     1      29.510  34.750  27.710  1.00  0.00            
ATOM     59  H28 ACD     1      29.350  33.800  27.710  1.00  0.00            
ATOM     60  C18 ACD     1      28.740  36.880  28.540  1.00  0.00            
ATOM     61  H29 ACD     1      29.760  36.920  28.960  1.00  0.00            
ATOM     62  O15 ACD     1      28.600  37.400  27.190  1.00  0.00            
ATOM     63  H30 ACD     1      27.760  37.050  26.890  1.00  0.00            
ATOM     64  C19 ACD     1      27.740  37.640  29.420  1.00  0.00            
ATOM     65  H31 ACD     1      28.110  38.670  29.390  1.00  0.00            
ATOM     66  O16 ACD     1      27.790  37.140  30.760  1.00  0.00            
ATOM     67  C20 ACD     1      27.510  35.750  30.780  1.00  0.00            
ATOM     68  H32 ACD     1      26.450  35.500  30.660  1.00  0.00            
ATOM     69  C21 ACD     1      27.760  35.250  32.230  1.00  0.00            
ATOM     70  H33 ACD     1      27.180  35.820  32.960  1.00  0.00            
ATOM     71  H34 ACD     1      27.390  34.240  32.460  1.00  0.00            
ATOM     72  O17 ACD     1      29.180  35.290  32.600  1.00  0.00            
ATOM     73  H35 ACD     1      29.230  35.080  33.530  1.00  0.00            
ATOM     74  O18 ACD     1      26.450  37.620  28.980  1.00  0.00            
ATOM     75  C22 ACD     1      25.470  38.630  29.310  1.00  0.00            
ATOM     76  H36 ACD     1      25.810  39.610  28.950  1.00  0.00            
ATOM     77  C23 ACD     1      24.240  38.280  28.480  1.00  0.00            
ATOM     78  H37 ACD     1      24.060  37.210  28.690  1.00  0.00            
ATOM     79  O19 ACD     1      24.570  38.490  27.120  1.00  0.00            
ATOM     80  H38 ACD     1      25.160  37.780  26.850  1.00  0.00            
ATOM     81  C24 ACD     1      23.000  39.010  28.900  1.00  0.00            
ATOM     82  H39 ACD     1      23.080  40.050  28.570  1.00  0.00            
ATOM     83  O20 ACD     1      21.820  38.410  28.330  1.00  0.00            
ATOM     84  H40 ACD     1      21.700  38.840  27.480  1.00  0.00            
ATOM     85  C25 ACD     1      22.840  38.850  30.350  1.00  0.00            
ATOM     86  H41 ACD     1      21.880  39.310  30.640  1.00  0.00            
ATOM     87  O21 ACD     1      23.920  39.390  31.120  1.00  0.00            
ATOM     88  C26 ACD     1      25.210  38.870  30.830  1.00  0.00            
ATOM     89  H42 ACD     1      25.310  37.870  31.250  1.00  0.00            
ATOM     90  C27 ACD     1      26.210  39.880  31.390  1.00  0.00            
ATOM     91  H43 ACD     1      26.230  39.950  32.490  1.00  0.00            
ATOM     92  H44 ACD     1      27.230  39.610  31.080  1.00  0.00            
ATOM     93  O22 ACD     1      26.020  41.200  30.810  1.00  0.00            
ATOM     94  H45 ACD     1      25.060  41.290  30.840  1.00  0.00            
ATOM     95  O23 ACD     1      22.670  37.490  30.800  1.00  0.00            
ATOM     96  C28 ACD     1      21.640  37.270  31.820  1.00  0.00            
ATOM     97  H46 ACD     1      21.270  38.160  32.350  1.00  0.00            
ATOM     98  C29 ACD     1      22.160  36.270  32.850  1.00  0.00            
ATOM     99  H47 ACD     1      22.640  35.500  32.230  1.00  0.00            
ATOM    100  O24 ACD     1      21.110  35.910  33.780  1.00  0.00            
ATOM    101  C30 ACD     1      23.290  36.830  33.550  1.00  0.00            
ATOM    102  H48 ACD     1      24.040  37.280  32.880  1.00  0.00            
ATOM    103  H49 ACD     1      22.910  37.650  34.180  1.00  0.00            
ATOM    104  O25 ACD     1      23.810  35.860  34.440  1.00  0.00            
ATOM    105  H50 ACD     1      23.030  35.550  34.910  1.00  0.00            
ATOM    106  C31 ACD     1      20.450  36.720  31.060  1.00  0.00            
ATOM    107  H51 ACD     1      20.840  35.800  30.610  1.00  0.00            
ATOM    108  O26 ACD     1      19.890  37.530  30.050  1.00  0.00            
ATOM    109  H52 ACD     1      20.590  37.930  29.520  1.00  0.00            
ATOM    110  C32 ACD     1      19.380  36.320  32.080  1.00  0.00            
ATOM    111  H53 ACD     1      18.960  37.210  32.580  1.00  0.00            
ATOM    112  O27 ACD     1      18.330  35.580  31.440  1.00  0.00            
ATOM    113  H54 ACD     1      18.820  34.790  31.240  1.00  0.00            
ATOM    114  C33 ACD     1      19.930  35.380  33.160  1.00  0.00            
ATOM    115  H55 ACD     1      19.170  35.230  33.940  1.00  0.00            
ATOM    116  O28 ACD     1      20.300  34.180  32.530  1.00  0.00            
ATOM    117  C34 ACD     1      19.950  32.900  33.020  1.00  0.00            
ATOM    118  H56 ACD     1      19.080  32.940  33.690  1.00  0.00            
ATOM    119  C35 ACD     1      19.570  32.080  31.770  1.00  0.00            
ATOM    120  H57 ACD     1      20.410  32.290  31.090  1.00  0.00            
ATOM    121  O29 ACD     1      18.300  32.450  31.160  1.00  0.00            
ATOM    122  H58 ACD     1      17.890  31.820  30.560  1.00  0.00            
ATOM    123  C36 ACD     1      19.470  30.560  32.000  1.00  0.00            
ATOM    124  H59 ACD     1      18.630  30.420  32.690  1.00  0.00            
ATOM    125  O30 ACD     1      19.370  29.820  30.780  1.00  0.00            
ATOM    126  H60 ACD     1      18.810  29.040  30.850  1.00  0.00            
ATOM    127  O1  GP6     2      23.970  35.510  24.640  1.00  0.00            
ATOM    128  C1  GP6     2      23.010  35.640  25.430  1.00  0.00            
ATOM    129  O2  GP6     2      22.130  36.440  25.120  1.00  0.00            
ATOM    130  C2  GP6     2      22.750  34.500  26.480  1.00  0.00            
ATOM    131  C3  GP6     2      21.620  34.890  27.480  1.00  0.00            
ATOM    132  C4  GP6     2      21.320  33.770  28.530  1.00  0.00            
ATOM    133  C5  GP6     2      22.590  33.550  29.320  1.00  0.00            
ATOM    134  C6  GP6     2      23.690  33.080  28.390  1.00  0.00            
ATOM    135  C7  GP6     2      23.960  34.230  27.410  1.00  0.00            
ATOM    136  C8  GP6     2      23.340  31.780  27.660  1.00  0.00            
ATOM    137  C9  GP6     2      22.120  32.020  26.810  1.00  0.00            
ATOM    138  C10 GP6     2      22.330  33.150  25.760  1.00  0.00            
ATOM    139  C11 GP6     2      21.020  32.460  27.770  1.00  0.00            
ATOM    140  H1  GP6     2      20.740  35.190  26.880  1.00  0.00            
ATOM    141  H2  GP6     2      21.940  35.790  28.020  1.00  0.00            
ATOM    142  H3  GP6     2      20.430  34.160  29.050  1.00  0.00            
ATOM    143  H4  GP6     2      22.500  32.870  30.170  1.00  0.00            
ATOM    144  H5  GP6     2      22.790  34.560  29.700  1.00  0.00            
ATOM    145  H6  GP6     2      24.580  32.850  28.980  1.00  0.00            
ATOM    146  H7  GP6     2      24.230  35.070  28.070  1.00  0.00            
ATOM    147  H8  GP6     2      24.820  33.940  26.790  1.00  0.00            
ATOM    148  H9  GP6     2      23.290  30.920  28.340  1.00  0.00            
ATOM    149  H10 GP6     2      24.140  31.530  26.950  1.00  0.00            
ATOM    150  H11 GP6     2      21.840  31.100  26.280  1.00  0.00            
ATOM    151  H12 GP6     2      23.130  32.860  25.070  1.00  0.00            
ATOM    152  H13 GP6     2      21.410  33.200  25.160  1.00  0.00            
ATOM    153  H14 GP6     2      20.080  32.620  27.220  1.00  0.00            
ATOM    154  H15 GP6     2      20.770  31.610  28.410  1.00  0.00            
TER
ENDMDL
MODEL        1
ATOM      1  H1  ACD     1      24.630  33.900  33.380  1.00  0.00            
ATOM      2  O1  ACD     1      24.140  33.970  32.560  1.00  0.00            
ATOM      3  C1  ACD     1      22.840  34.470  32.820  1.00  0.00            
ATOM      4  H2  ACD     1      22.880  35.550  32.610  1.00  0.00            
ATOM      5  H3  ACD     1      22.740  34.350  33.910  1.00  0.00            
ATOM      6  C2  ACD     1      21.730  33.730  32.030  1.00  0.00            
ATOM      7  H4  ACD     1      22.130  33.560  31.020  1.00  0.00            
ATOM      8  O2  ACD     1      21.560  32.420  32.570  1.00  0.00            
ATOM      9  C3  ACD     1      20.820  31.620  31.640  1.00  0.00            
ATOM     10  H5  ACD     1      20.640  30.670  32.140  1.00  0.00            
ATOM     11  O3  ACD     1      21.510  31.340  30.390  1.00  0.00            
ATOM     12  C4  ACD     1      22.470  30.240  30.300  1.00  0.00            
ATOM     13  H6  ACD     1      21.890  29.340  30.540  1.00  0.00            
ATOM     14  C5  ACD     1      23.000  30.170  28.860  1.00  0.00            
ATOM     15  H7  ACD     1      23.140  31.200  28.490  1.00  0.00            
ATOM     16  O4  ACD     1      22.050  29.540  27.980  1.00  0.00            
ATOM     17  H8  ACD     1      21.250  30.080  28.000  1.00  0.00            
ATOM     18  C6  ACD     1      24.390  29.640  28.660  1.00  0.00            
ATOM     19  H9  ACD     1      24.350  28.580  28.970  1.00  0.00            
ATOM     20  O5  ACD     1      24.910  29.820  27.390  1.00  0.00            
ATOM     21  H10 ACD     1      24.480  29.150  26.850  1.00  0.00            
ATOM     22  C7  ACD     1      25.430  30.190  29.650  1.00  0.00            
ATOM     23  H11 ACD     1      26.390  29.670  29.550  1.00  0.00            
ATOM     24  O6  ACD     1      24.870  29.790  30.880  1.00  0.00            
ATOM     25  C8  ACD     1      23.700  30.490  31.300  1.00  0.00            
ATOM     26  H12 ACD     1      23.920  31.560  31.180  1.00  0.00            
ATOM     27  C9  ACD     1      23.450  30.010  32.770  1.00  0.00            
ATOM     28  H13 ACD     1      24.380  30.090  33.350  1.00  0.00            
ATOM     29  H14 ACD     1      22.670  30.580  33.300  1.00  0.00            
ATOM     30  O7  ACD     1      23.000  28.700  32.740  1.00  0.00            
ATOM     31  H15 ACD     1      23.470  28.290  32.010  1.00  0.00            
ATOM     32  O8  ACD     1      25.690  31.590  29.520  1.00  0.00            
ATOM     33  C10 ACD     1      27.030  32.130  29.670  1.00  0.00            
ATOM     34  H16 ACD     1      27.710  31.350  30.050  1.00  0.00            
ATOM     35  C11 ACD     1      27.490  32.480  28.270  1.00  0.00            
ATOM     36  H17 ACD     1      26.760  33.170  27.820  1.00  0.00            
ATOM     37  O9  ACD     1      27.490  31.160  27.510  1.00  0.00            
ATOM     38  H18 ACD     1      26.650  30.690  27.530  1.00  0.00            
ATOM     39  C12 ACD     1      28.940  32.960  28.410  1.00  0.00            
ATOM     40  H19 ACD     1      29.610  32.250  28.920  1.00  0.00            
ATOM     41  O10 ACD     1      29.400  33.260  27.140  1.00  0.00            
ATOM     42  H20 ACD     1      29.210  32.450  26.660  1.00  0.00            
ATOM     43  C13 ACD     1      28.900  34.270  29.250  1.00  0.00            
ATOM     44  H21 ACD     1      29.970  34.520  29.220  1.00  0.00            
ATOM     45  O11 ACD     1      28.430  33.890  30.500  1.00  0.00            
ATOM     46  C14 ACD     1      27.120  33.310  30.600  1.00  0.00            
ATOM     47  H22 ACD     1      26.440  34.130  30.370  1.00  0.00            
ATOM     48  C15 ACD     1      26.950  32.800  32.000  1.00  0.00            
ATOM     49  H23 ACD     1      26.820  33.740  32.550  1.00  0.00            
ATOM     50  H24 ACD     1      25.990  32.280  32.070  1.00  0.00            
ATOM     51  O12 ACD     1      27.990  31.970  32.450  1.00  0.00            
ATOM     52  H25 ACD     1      28.060  31.850  33.400  1.00  0.00            
ATOM     53  O13 ACD     1      28.050  35.240  28.580  1.00  0.00            
ATOM     54  C16 ACD     1      28.460  36.580  28.410  1.00  0.00            
ATOM     55  H26 ACD     1      29.410  36.820  28.900  1.00  0.00            
ATOM     56  C17 ACD     1      28.610  36.870  26.910  1.00  0.00            
ATOM     57  H27 ACD     1      27.620  36.630  26.480  1.00  0.00            
ATOM     58  O14 ACD     1      29.670  36.120  26.420  1.00  0.00            
ATOM     59  H28 ACD     1      29.470  35.210  26.650  1.00  0.00            
ATOM     60  C18 ACD     1      28.730  38.390  26.750  1.00  0.00            
ATOM     61  H29 ACD     1      29.630  38.550  27.360  1.00  0.00            
ATOM     62  O15 ACD     1      28.830  38.960  25.460  1.00  0.00            
ATOM     63  H30 ACD     1      28.020  38.720  25.010  1.00  0.00            
ATOM     64  C19 ACD     1      27.560  39.150  27.430  1.00  0.00            
ATOM     65  H31 ACD     1      27.820  40.200  27.300  1.00  0.00            
ATOM     66  O16 ACD     1      27.620  38.790  28.830  1.00  0.00            
ATOM     67  C20 ACD     1      27.370  37.430  29.090  1.00  0.00            
ATOM     68  H32 ACD     1      26.460  37.050  28.610  1.00  0.00            
ATOM     69  C21 ACD     1      27.120  37.190  30.580  1.00  0.00            
ATOM     70  H33 ACD     1      26.310  37.890  30.830  1.00  0.00            
ATOM     71  H34 ACD     1      26.690  36.210  30.810  1.00  0.00            
ATOM     72  O17 ACD     1      28.190  37.560  31.460  1.00  0.00            
ATOM     73  H35 ACD     1      28.090  37.080  32.280  1.00  0.00            
ATOM     74  O18 ACD     1      26.230  38.950  26.920  1.00  0.00            
ATOM     75  C22 ACD     1      25.180  39.950  27.200  1.00  0.00            
ATOM     76  H36 ACD     1      25.240  40.800  26.510  1.00  0.00            
ATOM     77  C23 ACD     1      23.910  39.280  26.660  1.00  0.00            
ATOM     78  H37 ACD     1      23.730  38.260  27.040  1.00  0.00            
ATOM     79  O19 ACD     1      23.980  39.150  25.300  1.00  0.00            
ATOM     80  H38 ACD     1      23.290  38.600  24.920  1.00  0.00            
ATOM     81  C24 ACD     1      22.570  40.060  27.060  1.00  0.00            
ATOM     82  H39 ACD     1      22.480  41.070  26.630  1.00  0.00            
ATOM     83  O20 ACD     1      21.380  39.360  26.720  1.00  0.00            
ATOM     84  H40 ACD     1      21.080  38.950  27.540  1.00  0.00            
ATOM     85  C25 ACD     1      22.550  40.210  28.580  1.00  0.00            
ATOM     86  H41 ACD     1      21.760  40.930  28.830  1.00  0.00            
ATOM     87  O21 ACD     1      23.730  40.820  28.980  1.00  0.00            
ATOM     88  C26 ACD     1      24.990  40.280  28.730  1.00  0.00            
ATOM     89  H42 ACD     1      25.070  39.370  29.340  1.00  0.00            
ATOM     90  C27 ACD     1      25.890  41.350  29.350  1.00  0.00            
ATOM     91  H43 ACD     1      25.510  41.680  30.320  1.00  0.00            
ATOM     92  H44 ACD     1      26.940  41.060  29.510  1.00  0.00            
ATOM     93  O22 ACD     1      26.100  42.460  28.520  1.00  0.00            
ATOM     94  H45 ACD     1      25.520  43.140  28.870  1.00  0.00            
ATOM     95  O23 ACD     1      22.430  38.980  29.230  1.00  0.00            
ATOM     96  C28 ACD     1      21.570  38.850  30.320  1.00  0.00            
ATOM     97  H46 ACD     1      21.140  39.800  30.640  1.00  0.00            
ATOM     98  C29 ACD     1      22.280  38.130  31.460  1.00  0.00            
ATOM     99  H47 ACD     1      22.880  37.320  31.030  1.00  0.00            
ATOM    100  O24 ACD     1      21.270  37.680  32.430  1.00  0.00            
ATOM    101  C30 ACD     1      23.260  39.100  32.090  1.00  0.00            
ATOM    102  H48 ACD     1      23.780  39.640  31.290  1.00  0.00            
ATOM    103  H49 ACD     1      22.720  39.840  32.690  1.00  0.00            
ATOM    104  O25 ACD     1      24.260  38.550  32.940  1.00  0.00            
ATOM    105  H50 ACD     1      23.830  38.190  33.710  1.00  0.00            
ATOM    106  C31 ACD     1      20.320  38.210  29.760  1.00  0.00            
ATOM    107  H51 ACD     1      20.600  37.290  29.240  1.00  0.00            
ATOM    108  O26 ACD     1      19.570  38.990  28.920  1.00  0.00            
ATOM    109  H52 ACD     1      18.960  38.480  28.380  1.00  0.00            
ATOM    110  C32 ACD     1      19.350  37.790  30.940  1.00  0.00            
ATOM    111  H53 ACD     1      18.980  38.660  31.490  1.00  0.00            
ATOM    112  O27 ACD     1      18.180  36.940  30.540  1.00  0.00            
ATOM    113  H54 ACD     1      18.460  36.020  30.470  1.00  0.00            
ATOM    114  C33 ACD     1      20.100  36.950  31.940  1.00  0.00            
ATOM    115  H55 ACD     1      19.450  36.640  32.770  1.00  0.00            
ATOM    116  O28 ACD     1      20.590  35.790  31.310  1.00  0.00            
ATOM    117  C34 ACD     1      20.430  34.550  31.940  1.00  0.00            
ATOM    118  H56 ACD     1      20.040  34.710  32.960  1.00  0.00            
ATOM    119  C35 ACD     1      19.450  33.690  31.080  1.00  0.00            
ATOM    120  H57 ACD     1      19.780  33.770  30.040  1.00  0.00            
ATOM    121  O29 ACD     1      18.100  34.200  31.110  1.00  0.00            
ATOM    122  H58 ACD     1      17.600  33.780  30.400  1.00  0.00            
ATOM    123  C36 ACD     1      19.410  32.210  31.490  1.00  0.00            
ATOM    124  H59 ACD     1      18.940  32.170  32.480  1.00  0.00            
ATOM    125  O30 ACD     1      18.660  31.360  30.630  1.00  0.00            
ATOM    126  H60 ACD     1      18.210  30.710  31.170  1.00  0.00            
ATOM    127  O1  GP6     2      20.520  36.910  23.900  1.00  0.00            
ATOM    128  C1  GP6     2      21.650  36.830  24.370  1.00  0.00            
ATOM    129  O2  GP6     2      22.450  37.660  23.880  1.00  0.00            
ATOM    130  C2  GP6     2      22.120  35.610  25.360  1.00  0.00            
ATOM    131  C3  GP6     2      21.810  35.970  26.870  1.00  0.00            
ATOM    132  C4  GP6     2      22.250  34.790  27.740  1.00  0.00            
ATOM    133  C5  GP6     2      23.750  34.560  27.670  1.00  0.00            
ATOM    134  C6  GP6     2      24.030  34.180  26.190  1.00  0.00            
ATOM    135  C7  GP6     2      23.650  35.330  25.260  1.00  0.00            
ATOM    136  C8  GP6     2      23.300  32.910  25.750  1.00  0.00            
ATOM    137  C9  GP6     2      21.830  33.210  25.900  1.00  0.00            
ATOM    138  C10 GP6     2      21.320  34.380  25.030  1.00  0.00            
ATOM    139  C11 GP6     2      21.550  33.530  27.340  1.00  0.00            
ATOM    140  H1  GP6     2      20.780  36.190  27.190  1.00  0.00            
ATOM    141  H2  GP6     2      22.370  36.830  27.240  1.00  0.00            
ATOM    142  H3  GP6     2      21.980  34.950  28.800  1.00  0.00            
ATOM    143  H4  GP6     2      24.060  33.770  28.360  1.00  0.00            
ATOM    144  H5  GP6     2      24.300  35.460  27.970  1.00  0.00            
ATOM    145  H6  GP6     2      25.100  33.980  26.090  1.00  0.00            
ATOM    146  H7  GP6     2      24.360  36.100  25.590  1.00  0.00            
ATOM    147  H8  GP6     2      23.940  35.140  24.220  1.00  0.00            
ATOM    148  H9  GP6     2      23.670  32.050  26.320  1.00  0.00            
ATOM    149  H10 GP6     2      23.530  32.700  24.700  1.00  0.00            
ATOM    150  H11 GP6     2      21.360  32.260  25.630  1.00  0.00            
ATOM    151  H12 GP6     2      21.460  34.050  24.000  1.00  0.00            
ATOM    152  H13 GP6     2      20.250  34.560  25.130  1.00  0.00            
ATOM    153  H14 GP6     2      20.500  33.550  27.660  1.00  0.00            
ATOM    154  H15 GP6     2      21.840  32.670  27.960  1.00  0.00            
TER
ENDMDL
MODEL        1
ATOM      1  H1  ACD     1       6.830  32.640   4.570  1.00  0.00            
ATOM      2  O1  ACD     1       6.700  33.230   3.820  1.00  0.00            
ATOM      3  C1  ACD     1       6.800  34.530   4.380  1.00  0.00            
ATOM      4  H2  ACD     1       5.850  34.780   4.870  1.00  0.00            
ATOM      5  H3  ACD     1       7.020  35.240   3.570  1.00  0.00            
ATOM      6  C2  ACD     1       7.910  34.550   5.510  1.00  0.00            
ATOM      7  H4  ACD     1       7.940  35.540   5.990  1.00  0.00            
ATOM      8  O2  ACD     1       7.490  33.560   6.470  1.00  0.00            
ATOM      9  C3  ACD     1       8.440  33.440   7.580  1.00  0.00            
ATOM     10  H5  ACD     1       7.910  32.690   8.190  1.00  0.00            
ATOM     11  O3  ACD     1       8.640  34.650   8.300  1.00  0.00            
ATOM     12  C4  ACD     1       7.880  34.810   9.460  1.00  0.00            
ATOM     13  H6  ACD     1       7.160  33.990   9.590  1.00  0.00            
ATOM     14  C5  ACD     1       8.850  34.830  10.620  1.00  0.00            
ATOM     15  H7  ACD     1       9.600  35.610  10.390  1.00  0.00            
ATOM     16  O4  ACD     1       9.420  33.520  10.770  1.00  0.00            
ATOM     17  H8  ACD     1       9.660  33.460  11.700  1.00  0.00            
ATOM     18  C6  ACD     1       8.100  35.220  11.960  1.00  0.00            
ATOM     19  H9  ACD     1       7.330  34.470  12.170  1.00  0.00            
ATOM     20  O5  ACD     1       8.980  35.190  12.990  1.00  0.00            
ATOM     21  H10 ACD     1       9.540  35.960  12.850  1.00  0.00            
ATOM     22  C7  ACD     1       7.480  36.550  11.790  1.00  0.00            
ATOM     23  H11 ACD     1       6.840  36.780  12.650  1.00  0.00            
ATOM     24  O6  ACD     1       6.600  36.500  10.670  1.00  0.00            
ATOM     25  C8  ACD     1       7.100  36.140   9.370  1.00  0.00            
ATOM     26  H12 ACD     1       7.750  36.940   9.000  1.00  0.00            
ATOM     27  C9  ACD     1       6.030  36.070   8.360  1.00  0.00            
ATOM     28  H13 ACD     1       5.510  37.030   8.270  1.00  0.00            
ATOM     29  H14 ACD     1       6.490  35.960   7.370  1.00  0.00            
ATOM     30  O7  ACD     1       5.180  34.960   8.510  1.00  0.00            
ATOM     31  H15 ACD     1       4.610  35.060   9.280  1.00  0.00            
ATOM     32  O8  ACD     1       8.440  37.590  11.510  1.00  0.00            
ATOM     33  C10 ACD     1       7.950  38.860  11.990  1.00  0.00            
ATOM     34  H16 ACD     1       6.860  38.880  12.120  1.00  0.00            
ATOM     35  C11 ACD     1       8.720  39.040  13.270  1.00  0.00            
ATOM     36  H17 ACD     1       9.810  39.060  13.160  1.00  0.00            
ATOM     37  O9  ACD     1       8.380  38.010  14.300  1.00  0.00            
ATOM     38  H18 ACD     1       9.120  37.800  14.870  1.00  0.00            
ATOM     39  C12 ACD     1       8.410  40.420  13.840  1.00  0.00            
ATOM     40  H19 ACD     1       7.340  40.440  14.100  1.00  0.00            
ATOM     41  O10 ACD     1       9.160  40.730  14.990  1.00  0.00            
ATOM     42  H20 ACD     1      10.080  40.910  14.780  1.00  0.00            
ATOM     43  C13 ACD     1       8.740  41.540  12.800  1.00  0.00            
ATOM     44  H21 ACD     1       8.450  42.510  13.200  1.00  0.00            
ATOM     45  O11 ACD     1       8.030  41.180  11.620  1.00  0.00            
ATOM     46  C14 ACD     1       8.280  39.940  11.030  1.00  0.00            
ATOM     47  H22 ACD     1       9.340  39.900  10.740  1.00  0.00            
ATOM     48  C15 ACD     1       7.390  39.790   9.790  1.00  0.00            
ATOM     49  H23 ACD     1       7.440  38.790   9.340  1.00  0.00            
ATOM     50  H24 ACD     1       6.340  39.790  10.120  1.00  0.00            
ATOM     51  O12 ACD     1       7.630  40.720   8.800  1.00  0.00            
ATOM     52  H25 ACD     1       7.100  40.440   8.050  1.00  0.00            
ATOM     53  O13 ACD     1      10.140  41.580  12.540  1.00  0.00            
ATOM     54  C16 ACD     1      10.770  42.690  11.910  1.00  0.00            
ATOM     55  H26 ACD     1      10.960  43.500  12.630  1.00  0.00            
ATOM     56  C17 ACD     1      12.200  42.150  11.600  1.00  0.00            
ATOM     57  H27 ACD     1      12.030  41.170  11.140  1.00  0.00            
ATOM     58  O14 ACD     1      12.990  42.060  12.770  1.00  0.00            
ATOM     59  H28 ACD     1      13.770  41.560  12.530  1.00  0.00            
ATOM     60  C18 ACD     1      12.890  42.960  10.500  1.00  0.00            
ATOM     61  H29 ACD     1      13.290  43.870  10.980  1.00  0.00            
ATOM     62  O15 ACD     1      13.970  42.170  10.000  1.00  0.00            
ATOM     63  H30 ACD     1      13.910  42.110   9.050  1.00  0.00            
ATOM     64  C19 ACD     1      11.920  43.380   9.440  1.00  0.00            
ATOM     65  H31 ACD     1      12.490  44.060   8.800  1.00  0.00            
ATOM     66  O16 ACD     1      10.890  44.050   9.950  1.00  0.00            
ATOM     67  C20 ACD     1       9.970  43.390  10.820  1.00  0.00            
ATOM     68  H32 ACD     1       9.390  42.640  10.260  1.00  0.00            
ATOM     69  C21 ACD     1       9.040  44.470  11.400  1.00  0.00            
ATOM     70  H33 ACD     1       8.310  44.110  12.130  1.00  0.00            
ATOM     71  H34 ACD     1       9.630  45.110  12.060  1.00  0.00            
ATOM     72  O17 ACD     1       8.160  45.140  10.450  1.00  0.00            
ATOM     73  H35 ACD     1       7.730  44.540   9.840  1.00  0.00            
ATOM     74  O18 ACD     1      11.450  42.300   8.660  1.00  0.00            
ATOM     75  C22 ACD     1      11.380  42.440   7.260  1.00  0.00            
ATOM     76  H36 ACD     1      11.540  43.460   6.890  1.00  0.00            
ATOM     77  C23 ACD     1      12.540  41.620   6.760  1.00  0.00            
ATOM     78  H37 ACD     1      12.470  40.580   7.120  1.00  0.00            
ATOM     79  O19 ACD     1      13.780  42.300   7.230  1.00  0.00            
ATOM     80  H38 ACD     1      14.390  41.580   7.380  1.00  0.00            
ATOM     81  C24 ACD     1      12.450  41.370   5.250  1.00  0.00            
ATOM     82  H39 ACD     1      12.770  42.330   4.820  1.00  0.00            
ATOM     83  O20 ACD     1      13.290  40.320   4.810  1.00  0.00            
ATOM     84  H40 ACD     1      12.760  39.740   4.250  1.00  0.00            
ATOM     85  C25 ACD     1      11.080  40.910   4.770  1.00  0.00            
ATOM     86  H41 ACD     1      11.130  41.010   3.680  1.00  0.00            
ATOM     87  O21 ACD     1      10.070  41.760   5.310  1.00  0.00            
ATOM     88  C26 ACD     1      10.000  41.970   6.790  1.00  0.00            
ATOM     89  H42 ACD     1       9.700  41.030   7.260  1.00  0.00            
ATOM     90  C27 ACD     1       9.030  43.070   7.190  1.00  0.00            
ATOM     91  H43 ACD     1       8.030  42.680   6.960  1.00  0.00            
ATOM     92  H44 ACD     1       8.970  43.290   8.260  1.00  0.00            
ATOM     93  O22 ACD     1       9.370  44.330   6.500  1.00  0.00            
ATOM     94  H45 ACD     1       9.390  44.190   5.550  1.00  0.00            
ATOM     95  O23 ACD     1      10.790  39.560   5.130  1.00  0.00            
ATOM     96  C28 ACD     1      10.180  38.800   4.140  1.00  0.00            
ATOM     97  H46 ACD     1       9.760  39.550   3.450  1.00  0.00            
ATOM     98  C29 ACD     1       9.080  37.920   4.720  1.00  0.00            
ATOM     99  H47 ACD     1       9.490  37.330   5.550  1.00  0.00            
ATOM    100  O24 ACD     1       8.520  37.030   3.750  1.00  0.00            
ATOM    101  C30 ACD     1       7.910  38.750   5.310  1.00  0.00            
ATOM    102  H48 ACD     1       7.270  38.040   5.830  1.00  0.00            
ATOM    103  H49 ACD     1       8.430  39.510   5.920  1.00  0.00            
ATOM    104  O25 ACD     1       7.260  39.440   4.280  1.00  0.00            
ATOM    105  H50 ACD     1       6.790  38.740   3.830  1.00  0.00            
ATOM    106  C31 ACD     1      11.230  37.880   3.480  1.00  0.00            
ATOM    107  H51 ACD     1      11.860  37.400   4.240  1.00  0.00            
ATOM    108  O26 ACD     1      12.090  38.810   2.730  1.00  0.00            
ATOM    109  H52 ACD     1      12.870  38.450   2.290  1.00  0.00            
ATOM    110  C32 ACD     1      10.560  36.790   2.530  1.00  0.00            
ATOM    111  H53 ACD     1      10.150  37.340   1.680  1.00  0.00            
ATOM    112  O27 ACD     1      11.530  35.860   2.010  1.00  0.00            
ATOM    113  H54 ACD     1      11.970  35.360   2.710  1.00  0.00            
ATOM    114  C33 ACD     1       9.450  36.080   3.240  1.00  0.00            
ATOM    115  H55 ACD     1       8.960  35.360   2.580  1.00  0.00            
ATOM    116  O28 ACD     1      10.030  35.310   4.330  1.00  0.00            
ATOM    117  C34 ACD     1       9.260  34.230   4.900  1.00  0.00            
ATOM    118  H56 ACD     1       9.180  33.490   4.090  1.00  0.00            
ATOM    119  C35 ACD     1      10.230  33.710   5.960  1.00  0.00            
ATOM    120  H57 ACD     1      10.460  34.610   6.530  1.00  0.00            
ATOM    121  O29 ACD     1      11.330  33.100   5.320  1.00  0.00            
ATOM    122  H58 ACD     1      11.660  33.780   4.730  1.00  0.00            
ATOM    123  C36 ACD     1       9.700  32.830   7.050  1.00  0.00            
ATOM    124  H59 ACD     1       9.320  31.870   6.690  1.00  0.00            
ATOM    125  O30 ACD     1      10.530  32.650   8.150  1.00  0.00            
ATOM    126  H60 ACD     1      10.020  33.000   8.890  1.00  0.00            
ATOM    127  O1  GP6     2      15.290  40.150   7.770  1.00  0.00            
ATOM    128  C1  GP6     2      15.400  39.090   8.400  1.00  0.00            
ATOM    129  O2  GP6     2      16.530  38.870   8.790  1.00  0.00            
ATOM    130  C2  GP6     2      14.220  38.100   8.580  1.00  0.00            
ATOM    131  C3  GP6     2      13.040  38.710   9.480  1.00  0.00            
ATOM    132  C4  GP6     2      11.940  37.740   9.720  1.00  0.00            
ATOM    133  C5  GP6     2      12.400  36.490  10.430  1.00  0.00            
ATOM    134  C6  GP6     2      13.430  35.820   9.490  1.00  0.00            
ATOM    135  C7  GP6     2      14.610  36.790   9.160  1.00  0.00            
ATOM    136  C8  GP6     2      12.670  35.460   8.190  1.00  0.00            
ATOM    137  C9  GP6     2      12.320  36.820   7.430  1.00  0.00            
ATOM    138  C10 GP6     2      13.530  37.740   7.170  1.00  0.00            
ATOM    139  C11 GP6     2      11.310  37.450   8.360  1.00  0.00            
ATOM    140  H1  GP6     2      12.590  39.600   9.030  1.00  0.00            
ATOM    141  H2  GP6     2      13.420  38.900  10.500  1.00  0.00            
ATOM    142  H3  GP6     2      11.230  38.280  10.360  1.00  0.00            
ATOM    143  H4  GP6     2      11.570  35.840  10.720  1.00  0.00            
ATOM    144  H5  GP6     2      12.920  36.790  11.350  1.00  0.00            
ATOM    145  H6  GP6     2      13.770  34.930  10.030  1.00  0.00            
ATOM    146  H7  GP6     2      15.160  37.030  10.080  1.00  0.00            
ATOM    147  H8  GP6     2      15.270  36.320   8.420  1.00  0.00            
ATOM    148  H9  GP6     2      11.810  34.820   8.400  1.00  0.00            
ATOM    149  H10 GP6     2      13.460  34.940   7.620  1.00  0.00            
ATOM    150  H11 GP6     2      11.860  36.590   6.460  1.00  0.00            
ATOM    151  H12 GP6     2      14.200  37.150   6.530  1.00  0.00            
ATOM    152  H13 GP6     2      13.250  38.570   6.500  1.00  0.00            
ATOM    153  H14 GP6     2      10.780  38.330   7.970  1.00  0.00            
ATOM    154  H15 GP6     2      10.510  36.740   8.550  1.00  0.00            
TER
ENDMDL
MODEL        1
ATOM      1  H1  ACD     1      24.360  25.500  16.980  1.00  0.00            
ATOM      2  O1  ACD     1      23.510  25.600  17.420  1.00  0.00            
ATOM      3  C1  ACD     1      23.180  24.270  17.380  1.00  0.00            
ATOM      4  H2  ACD     1      23.720  23.730  18.170  1.00  0.00            
ATOM      5  H3  ACD     1      23.410  23.920  16.370  1.00  0.00            
ATOM      6  C2  ACD     1      21.690  24.060  17.630  1.00  0.00            
ATOM      7  H4  ACD     1      21.420  23.010  17.470  1.00  0.00            
ATOM      8  O2  ACD     1      21.530  24.310  19.050  1.00  0.00            
ATOM      9  C3  ACD     1      20.250  24.230  19.560  1.00  0.00            
ATOM     10  H5  ACD     1      20.300  24.500  20.620  1.00  0.00            
ATOM     11  O3  ACD     1      19.710  22.950  19.490  1.00  0.00            
ATOM     12  C4  ACD     1      19.940  22.230  20.700  1.00  0.00            
ATOM     13  H6  ACD     1      20.550  22.790  21.420  1.00  0.00            
ATOM     14  C5  ACD     1      18.560  22.090  21.390  1.00  0.00            
ATOM     15  H7  ACD     1      17.900  21.680  20.610  1.00  0.00            
ATOM     16  O4  ACD     1      18.060  23.320  21.800  1.00  0.00            
ATOM     17  H8  ACD     1      18.130  23.850  21.000  1.00  0.00            
ATOM     18  C6  ACD     1      18.540  21.110  22.510  1.00  0.00            
ATOM     19  H9  ACD     1      19.220  21.490  23.280  1.00  0.00            
ATOM     20  O5  ACD     1      17.260  20.840  23.040  1.00  0.00            
ATOM     21  H10 ACD     1      16.660  20.700  22.300  1.00  0.00            
ATOM     22  C7  ACD     1      19.190  19.770  22.090  1.00  0.00            
ATOM     23  H11 ACD     1      19.240  19.180  23.020  1.00  0.00            
ATOM     24  O6  ACD     1      20.540  20.100  21.650  1.00  0.00            
ATOM     25  C8  ACD     1      20.670  20.930  20.420  1.00  0.00            
ATOM     26  H12 ACD     1      20.140  20.340  19.670  1.00  0.00            
ATOM     27  C9  ACD     1      22.140  21.040  20.040  1.00  0.00            
ATOM     28  H13 ACD     1      22.230  21.860  19.320  1.00  0.00            
ATOM     29  H14 ACD     1      22.760  21.310  20.910  1.00  0.00            
ATOM     30  O7  ACD     1      22.600  19.860  19.550  1.00  0.00            
ATOM     31  H15 ACD     1      23.110  20.100  18.770  1.00  0.00            
ATOM     32  O8  ACD     1      18.490  19.140  21.050  1.00  0.00            
ATOM     33  C10 ACD     1      18.610  17.710  20.850  1.00  0.00            
ATOM     34  H16 ACD     1      18.600  17.250  21.850  1.00  0.00            
ATOM     35  C11 ACD     1      17.420  17.410  19.950  1.00  0.00            
ATOM     36  H17 ACD     1      17.340  18.280  19.280  1.00  0.00            
ATOM     37  O9  ACD     1      16.190  17.450  20.780  1.00  0.00            
ATOM     38  H18 ACD     1      16.040  18.340  21.110  1.00  0.00            
ATOM     39  C12 ACD     1      17.500  16.110  19.180  1.00  0.00            
ATOM     40  H19 ACD     1      17.620  15.160  19.730  1.00  0.00            
ATOM     41  O10 ACD     1      16.420  16.030  18.230  1.00  0.00            
ATOM     42  H20 ACD     1      16.700  15.510  17.470  1.00  0.00            
ATOM     43  C13 ACD     1      18.740  16.060  18.420  1.00  0.00            
ATOM     44  H21 ACD     1      18.760  15.060  17.990  1.00  0.00            
ATOM     45  O11 ACD     1      19.830  16.080  19.290  1.00  0.00            
ATOM     46  C14 ACD     1      19.960  17.340  20.110  1.00  0.00            
ATOM     47  H22 ACD     1      20.130  18.190  19.440  1.00  0.00            
ATOM     48  C15 ACD     1      21.150  17.090  21.040  1.00  0.00            
ATOM     49  H23 ACD     1      21.890  16.470  20.520  1.00  0.00            
ATOM     50  H24 ACD     1      21.710  18.020  21.230  1.00  0.00            
ATOM     51  O12 ACD     1      20.940  16.450  22.270  1.00  0.00            
ATOM     52  H25 ACD     1      20.860  15.510  22.090  1.00  0.00            
ATOM     53  O13 ACD     1      18.860  17.040  17.380  1.00  0.00            
ATOM     54  C16 ACD     1      19.490  16.510  16.280  1.00  0.00            
ATOM     55  H26 ACD     1      20.080  15.630  16.550  1.00  0.00            
ATOM     56  C17 ACD     1      18.410  16.080  15.320  1.00  0.00            
ATOM     57  H27 ACD     1      17.890  16.970  14.940  1.00  0.00            
ATOM     58  O14 ACD     1      17.540  15.100  15.830  1.00  0.00            
ATOM     59  H28 ACD     1      16.860  14.770  15.230  1.00  0.00            
ATOM     60  C18 ACD     1      19.080  15.460  14.070  1.00  0.00            
ATOM     61  H29 ACD     1      19.640  14.580  14.430  1.00  0.00            
ATOM     62  O15 ACD     1      18.090  15.160  13.040  1.00  0.00            
ATOM     63  H30 ACD     1      17.750  15.970  12.650  1.00  0.00            
ATOM     64  C19 ACD     1      20.200  16.380  13.520  1.00  0.00            
ATOM     65  H31 ACD     1      20.850  15.850  12.820  1.00  0.00            
ATOM     66  O16 ACD     1      21.110  16.870  14.490  1.00  0.00            
ATOM     67  C20 ACD     1      20.500  17.490  15.600  1.00  0.00            
ATOM     68  H32 ACD     1      19.840  18.290  15.220  1.00  0.00            
ATOM     69  C21 ACD     1      21.590  18.150  16.440  1.00  0.00            
ATOM     70  H33 ACD     1      21.060  18.680  17.240  1.00  0.00            
ATOM     71  H34 ACD     1      22.220  17.460  17.000  1.00  0.00            
ATOM     72  O17 ACD     1      22.380  19.150  15.790  1.00  0.00            
ATOM     73  H35 ACD     1      22.730  19.720  16.480  1.00  0.00            
ATOM     74  O18 ACD     1      19.620  17.600  13.000  1.00  0.00            
ATOM     75  C22 ACD     1      20.120  18.160  11.780  1.00  0.00            
ATOM     76  H36 ACD     1      20.120  17.390  11.000  1.00  0.00            
ATOM     77  C23 ACD     1      19.040  19.100  11.310  1.00  0.00            
ATOM     78  H37 ACD     1      18.560  19.570  12.180  1.00  0.00            
ATOM     79  O19 ACD     1      18.170  18.300  10.530  1.00  0.00            
ATOM     80  H38 ACD     1      17.480  17.910  11.070  1.00  0.00            
ATOM     81  C24 ACD     1      19.530  20.290  10.440  1.00  0.00            
ATOM     82  H39 ACD     1      19.720  19.970   9.410  1.00  0.00            
ATOM     83  O20 ACD     1      18.620  21.330  10.430  1.00  0.00            
ATOM     84  H40 ACD     1      19.060  21.990  10.970  1.00  0.00            
ATOM     85  C25 ACD     1      20.820  20.870  10.910  1.00  0.00            
ATOM     86  H41 ACD     1      21.080  21.670  10.220  1.00  0.00            
ATOM     87  O21 ACD     1      21.750  19.790  10.980  1.00  0.00            
ATOM     88  C26 ACD     1      21.520  18.810  11.950  1.00  0.00            
ATOM     89  H42 ACD     1      21.630  19.310  12.920  1.00  0.00            
ATOM     90  C27 ACD     1      22.740  17.880  11.810  1.00  0.00            
ATOM     91  H43 ACD     1      23.630  18.470  11.590  1.00  0.00            
ATOM     92  H44 ACD     1      22.880  17.330  12.750  1.00  0.00            
ATOM     93  O22 ACD     1      22.510  17.010  10.740  1.00  0.00            
ATOM     94  H45 ACD     1      22.120  17.500  10.020  1.00  0.00            
ATOM     95  O23 ACD     1      20.630  21.480  12.200  1.00  0.00            
ATOM     96  C28 ACD     1      21.360  22.690  12.500  1.00  0.00            
ATOM     97  H46 ACD     1      22.110  22.880  11.720  1.00  0.00            
ATOM     98  C29 ACD     1      22.010  22.570  13.890  1.00  0.00            
ATOM     99  H47 ACD     1      21.280  22.210  14.620  1.00  0.00            
ATOM    100  O24 ACD     1      22.390  23.920  14.370  1.00  0.00            
ATOM    101  C30 ACD     1      23.320  21.710  13.720  1.00  0.00            
ATOM    102  H48 ACD     1      23.000  20.660  13.640  1.00  0.00            
ATOM    103  H49 ACD     1      23.850  21.980  12.790  1.00  0.00            
ATOM    104  O25 ACD     1      24.140  21.620  14.870  1.00  0.00            
ATOM    105  H50 ACD     1      24.750  22.370  14.890  1.00  0.00            
ATOM    106  C31 ACD     1      20.280  23.770  12.490  1.00  0.00            
ATOM    107  H51 ACD     1      19.420  23.350  13.030  1.00  0.00            
ATOM    108  O26 ACD     1      19.810  23.970  11.110  1.00  0.00            
ATOM    109  H52 ACD     1      18.910  24.270  11.250  1.00  0.00            
ATOM    110  C32 ACD     1      20.650  25.110  13.160  1.00  0.00            
ATOM    111  H53 ACD     1      21.440  25.620  12.590  1.00  0.00            
ATOM    112  O27 ACD     1      19.550  25.940  13.270  1.00  0.00            
ATOM    113  H54 ACD     1      19.770  26.700  13.820  1.00  0.00            
ATOM    114  C33 ACD     1      21.350  24.840  14.530  1.00  0.00            
ATOM    115  H55 ACD     1      21.790  25.780  14.880  1.00  0.00            
ATOM    116  O28 ACD     1      20.510  24.380  15.530  1.00  0.00            
ATOM    117  C34 ACD     1      20.690  24.970  16.810  1.00  0.00            
ATOM    118  H56 ACD     1      21.020  26.020  16.800  1.00  0.00            
ATOM    119  C35 ACD     1      19.300  25.000  17.500  1.00  0.00            
ATOM    120  H57 ACD     1      18.940  23.980  17.320  1.00  0.00            
ATOM    121  O29 ACD     1      18.510  25.940  16.760  1.00  0.00            
ATOM    122  H58 ACD     1      18.820  26.010  15.850  1.00  0.00            
ATOM    123  C36 ACD     1      19.360  25.310  18.970  1.00  0.00            
ATOM    124  H59 ACD     1      19.730  26.320  19.210  1.00  0.00            
ATOM    125  O30 ACD     1      18.000  25.160  19.680  1.00  0.00            
ATOM    126  H60 ACD     1      17.400  25.700  19.160  1.00  0.00            
ATOM    127  O1  GP6     2      13.660  18.700  14.740  1.00  0.00            
ATOM    128  C1  GP6     2      14.560  19.180  14.050  1.00  0.00            
ATOM    129  O2  GP6     2      14.640  18.930  12.820  1.00  0.00            
ATOM    130  C2  GP6     2      15.590  20.250  14.720  1.00  0.00            
ATOM    131  C3  GP6     2      15.870  20.090  16.270  1.00  0.00            
ATOM    132  C4  GP6     2      16.760  21.230  16.870  1.00  0.00            
ATOM    133  C5  GP6     2      15.950  22.480  16.600  1.00  0.00            
ATOM    134  C6  GP6     2      15.760  22.850  15.130  1.00  0.00            
ATOM    135  C7  GP6     2      14.970  21.670  14.420  1.00  0.00            
ATOM    136  C8  GP6     2      17.190  22.830  14.500  1.00  0.00            
ATOM    137  C9  GP6     2      17.890  21.440  14.680  1.00  0.00            
ATOM    138  C10 GP6     2      17.000  20.370  14.010  1.00  0.00            
ATOM    139  C11 GP6     2      18.100  21.240  16.120  1.00  0.00            
ATOM    140  H1  GP6     2      16.410  19.150  16.440  1.00  0.00            
ATOM    141  H2  GP6     2      14.880  20.010  16.730  1.00  0.00            
ATOM    142  H3  GP6     2      16.990  21.140  17.930  1.00  0.00            
ATOM    143  H4  GP6     2      16.400  23.340  17.120  1.00  0.00            
ATOM    144  H5  GP6     2      15.020  22.400  17.170  1.00  0.00            
ATOM    145  H6  GP6     2      15.300  23.820  14.930  1.00  0.00            
ATOM    146  H7  GP6     2      13.930  21.600  14.750  1.00  0.00            
ATOM    147  H8  GP6     2      14.820  21.750  13.340  1.00  0.00            
ATOM    148  H9  GP6     2      17.660  23.710  14.950  1.00  0.00            
ATOM    149  H10 GP6     2      17.010  23.030  13.440  1.00  0.00            
ATOM    150  H11 GP6     2      18.880  21.410  14.220  1.00  0.00            
ATOM    151  H12 GP6     2      16.750  20.500  12.950  1.00  0.00            
ATOM    152  H13 GP6     2      17.420  19.360  14.020  1.00  0.00            
ATOM    153  H14 GP6     2      18.500  20.240  16.310  1.00  0.00            
ATOM    154  H15 GP6     2      18.760  22.010  16.540  1.00  0.00            
TER
ENDMDL
MODEL        1
ATOM      1  H1  ACD     1      33.930  22.040  22.670  1.00  0.00            
ATOM      2  O1  ACD     1      33.240  22.220  23.310  1.00  0.00            
ATOM      3  C1  ACD     1      31.990  21.800  22.670  1.00  0.00            
ATOM      4  H2  ACD     1      32.080  20.720  22.550  1.00  0.00            
ATOM      5  H3  ACD     1      31.830  22.280  21.700  1.00  0.00            
ATOM      6  C2  ACD     1      30.740  22.080  23.500  1.00  0.00            
ATOM      7  H4  ACD     1      30.860  21.660  24.510  1.00  0.00            
ATOM      8  O2  ACD     1      30.560  23.520  23.560  1.00  0.00            
ATOM      9  C3  ACD     1      29.380  23.930  24.230  1.00  0.00            
ATOM     10  H5  ACD     1      29.540  25.010  24.280  1.00  0.00            
ATOM     11  O3  ACD     1      29.280  23.460  25.600  1.00  0.00            
ATOM     12  C4  ACD     1      29.750  24.310  26.620  1.00  0.00            
ATOM     13  H6  ACD     1      29.840  25.360  26.340  1.00  0.00            
ATOM     14  C5  ACD     1      28.690  24.250  27.720  1.00  0.00            
ATOM     15  H7  ACD     1      28.390  23.210  27.890  1.00  0.00            
ATOM     16  O4  ACD     1      27.530  24.950  27.240  1.00  0.00            
ATOM     17  H8  ACD     1      26.870  24.880  27.930  1.00  0.00            
ATOM     18  C6  ACD     1      29.220  24.830  29.050  1.00  0.00            
ATOM     19  H9  ACD     1      29.240  25.920  28.990  1.00  0.00            
ATOM     20  O5  ACD     1      28.380  24.360  30.080  1.00  0.00            
ATOM     21  H10 ACD     1      28.780  23.550  30.420  1.00  0.00            
ATOM     22  C7  ACD     1      30.590  24.240  29.370  1.00  0.00            
ATOM     23  H11 ACD     1      30.990  24.700  30.270  1.00  0.00            
ATOM     24  O6  ACD     1      31.500  24.400  28.300  1.00  0.00            
ATOM     25  C8  ACD     1      31.130  23.830  27.080  1.00  0.00            
ATOM     26  H12 ACD     1      31.100  22.740  27.200  1.00  0.00            
ATOM     27  C9  ACD     1      32.260  24.270  26.170  1.00  0.00            
ATOM     28  H13 ACD     1      33.160  24.120  26.780  1.00  0.00            
ATOM     29  H14 ACD     1      32.350  23.550  25.350  1.00  0.00            
ATOM     30  O7  ACD     1      32.250  25.600  25.730  1.00  0.00            
ATOM     31  H15 ACD     1      32.400  25.590  24.780  1.00  0.00            
ATOM     32  O8  ACD     1      30.560  22.820  29.550  1.00  0.00            
ATOM     33  C10 ACD     1      31.260  22.290  30.710  1.00  0.00            
ATOM     34  H16 ACD     1      31.830  23.080  31.210  1.00  0.00            
ATOM     35  C11 ACD     1      30.130  21.820  31.630  1.00  0.00            
ATOM     36  H17 ACD     1      29.520  21.080  31.080  1.00  0.00            
ATOM     37  O9  ACD     1      29.280  22.920  32.090  1.00  0.00            
ATOM     38  H18 ACD     1      29.900  23.540  32.490  1.00  0.00            
ATOM     39  C12 ACD     1      30.670  21.070  32.780  1.00  0.00            
ATOM     40  H19 ACD     1      31.210  21.710  33.500  1.00  0.00            
ATOM     41  O10 ACD     1      29.570  20.480  33.450  1.00  0.00            
ATOM     42  H20 ACD     1      29.090  20.030  32.760  1.00  0.00            
ATOM     43  C13 ACD     1      31.690  19.970  32.420  1.00  0.00            
ATOM     44  H21 ACD     1      32.170  19.580  33.320  1.00  0.00            
ATOM     45  O11 ACD     1      32.680  20.660  31.600  1.00  0.00            
ATOM     46  C14 ACD     1      32.230  21.130  30.340  1.00  0.00            
ATOM     47  H22 ACD     1      31.710  20.360  29.760  1.00  0.00            
ATOM     48  C15 ACD     1      33.430  21.590  29.480  1.00  0.00            
ATOM     49  H23 ACD     1      33.200  22.350  28.730  1.00  0.00            
ATOM     50  H24 ACD     1      34.050  22.130  30.210  1.00  0.00            
ATOM     51  O12 ACD     1      34.140  20.450  29.020  1.00  0.00            
ATOM     52  H25 ACD     1      33.760  20.130  28.200  1.00  0.00            
ATOM     53  O13 ACD     1      31.130  18.870  31.700  1.00  0.00            
ATOM     54  C16 ACD     1      31.770  17.590  31.750  1.00  0.00            
ATOM     55  H26 ACD     1      31.960  17.400  32.810  1.00  0.00            
ATOM     56  C17 ACD     1      30.710  16.610  31.310  1.00  0.00            
ATOM     57  H27 ACD     1      30.270  17.040  30.410  1.00  0.00            
ATOM     58  O14 ACD     1      29.680  16.520  32.300  1.00  0.00            
ATOM     59  H28 ACD     1      28.940  16.150  31.810  1.00  0.00            
ATOM     60  C18 ACD     1      31.300  15.200  30.930  1.00  0.00            
ATOM     61  H29 ACD     1      31.820  14.700  31.760  1.00  0.00            
ATOM     62  O15 ACD     1      30.370  14.210  30.440  1.00  0.00            
ATOM     63  H30 ACD     1      29.480  14.300  30.790  1.00  0.00            
ATOM     64  C19 ACD     1      32.360  15.420  29.850  1.00  0.00            
ATOM     65  H31 ACD     1      32.760  14.440  29.570  1.00  0.00            
ATOM     66  O16 ACD     1      33.310  16.240  30.520  1.00  0.00            
ATOM     67  C20 ACD     1      32.940  17.570  30.780  1.00  0.00            
ATOM     68  H32 ACD     1      32.590  18.140  29.910  1.00  0.00            
ATOM     69  C21 ACD     1      34.290  18.130  31.310  1.00  0.00            
ATOM     70  H33 ACD     1      34.270  19.020  31.950  1.00  0.00            
ATOM     71  H34 ACD     1      34.800  17.320  31.850  1.00  0.00            
ATOM     72  O17 ACD     1      35.090  18.450  30.210  1.00  0.00            
ATOM     73  H35 ACD     1      34.830  19.260  29.770  1.00  0.00            
ATOM     74  O18 ACD     1      31.870  16.130  28.730  1.00  0.00            
ATOM     75  C22 ACD     1      32.180  15.720  27.370  1.00  0.00            
ATOM     76  H36 ACD     1      33.130  15.180  27.410  1.00  0.00            
ATOM     77  C23 ACD     1      31.170  14.700  26.960  1.00  0.00            
ATOM     78  H37 ACD     1      30.180  15.160  26.870  1.00  0.00            
ATOM     79  O19 ACD     1      31.150  13.580  27.880  1.00  0.00            
ATOM     80  H38 ACD     1      30.880  13.930  28.740  1.00  0.00            
ATOM     81  C24 ACD     1      31.400  14.260  25.530  1.00  0.00            
ATOM     82  H39 ACD     1      32.300  13.620  25.540  1.00  0.00            
ATOM     83  O20 ACD     1      30.330  13.420  25.020  1.00  0.00            
ATOM     84  H40 ACD     1      29.500  13.900  25.060  1.00  0.00            
ATOM     85  C25 ACD     1      31.600  15.480  24.570  1.00  0.00            
ATOM     86  H41 ACD     1      32.160  15.190  23.670  1.00  0.00            
ATOM     87  O21 ACD     1      32.470  16.460  25.080  1.00  0.00            
ATOM     88  C26 ACD     1      32.100  16.960  26.420  1.00  0.00            
ATOM     89  H42 ACD     1      31.070  17.330  26.490  1.00  0.00            
ATOM     90  C27 ACD     1      33.070  18.080  26.840  1.00  0.00            
ATOM     91  H43 ACD     1      33.200  18.180  27.920  1.00  0.00            
ATOM     92  H44 ACD     1      34.050  17.790  26.440  1.00  0.00            
ATOM     93  O22 ACD     1      32.680  19.340  26.340  1.00  0.00            
ATOM     94  H45 ACD     1      32.920  19.290  25.410  1.00  0.00            
ATOM     95  O23 ACD     1      30.410  16.130  24.300  1.00  0.00            
ATOM     96  C28 ACD     1      30.140  16.690  23.020  1.00  0.00            
ATOM     97  H46 ACD     1      30.070  15.870  22.290  1.00  0.00            
ATOM     98  C29 ACD     1      31.200  17.750  22.640  1.00  0.00            
ATOM     99  H47 ACD     1      31.440  18.260  23.580  1.00  0.00            
ATOM    100  O24 ACD     1      30.690  18.630  21.620  1.00  0.00            
ATOM    101  C30 ACD     1      32.490  17.160  22.030  1.00  0.00            
ATOM    102  H48 ACD     1      32.960  18.030  21.570  1.00  0.00            
ATOM    103  H49 ACD     1      33.060  16.740  22.870  1.00  0.00            
ATOM    104  O25 ACD     1      32.250  16.150  21.060  1.00  0.00            
ATOM    105  H50 ACD     1      31.380  16.170  20.650  1.00  0.00            
ATOM    106  C31 ACD     1      28.670  17.110  23.040  1.00  0.00            
ATOM    107  H51 ACD     1      28.410  17.620  23.980  1.00  0.00            
ATOM    108  O26 ACD     1      27.840  15.960  22.900  1.00  0.00            
ATOM    109  H52 ACD     1      27.030  16.320  22.530  1.00  0.00            
ATOM    110  C32 ACD     1      28.410  18.130  21.880  1.00  0.00            
ATOM    111  H53 ACD     1      28.410  17.550  20.940  1.00  0.00            
ATOM    112  O27 ACD     1      27.150  18.750  22.140  1.00  0.00            
ATOM    113  H54 ACD     1      27.240  19.630  22.500  1.00  0.00            
ATOM    114  C33 ACD     1      29.460  19.220  21.880  1.00  0.00            
ATOM    115  H55 ACD     1      29.150  19.850  21.040  1.00  0.00            
ATOM    116  O28 ACD     1      29.550  20.060  23.020  1.00  0.00            
ATOM    117  C34 ACD     1      29.500  21.460  22.780  1.00  0.00            
ATOM    118  H56 ACD     1      29.540  21.630  21.700  1.00  0.00            
ATOM    119  C35 ACD     1      28.190  21.980  23.380  1.00  0.00            
ATOM    120  H57 ACD     1      28.360  21.440  24.320  1.00  0.00            
ATOM    121  O29 ACD     1      27.070  21.370  22.730  1.00  0.00            
ATOM    122  H58 ACD     1      26.260  21.570  23.190  1.00  0.00            
ATOM    123  C36 ACD     1      28.130  23.460  23.500  1.00  0.00            
ATOM    124  H59 ACD     1      28.170  23.950  22.520  1.00  0.00            
ATOM    125  O30 ACD     1      27.010  23.810  24.250  1.00  0.00            
ATOM    126  H60 ACD     1      27.470  23.890  25.090  1.00  0.00            
ATOM    127  O1  GP6     2      26.160  15.430  28.850  1.00  0.00            
ATOM    128  C1  GP6     2      26.500  16.010  27.850  1.00  0.00            
ATOM    129  O2  GP6     2      26.530  15.430  26.770  1.00  0.00            
ATOM    130  C2  GP6     2      26.830  17.540  27.870  1.00  0.00            
ATOM    131  C3  GP6     2      28.350  17.730  27.720  1.00  0.00            
ATOM    132  C4  GP6     2      28.720  19.250  27.770  1.00  0.00            
ATOM    133  C5  GP6     2      28.270  19.800  29.120  1.00  0.00            
ATOM    134  C6  GP6     2      26.760  19.760  29.190  1.00  0.00            
ATOM    135  C7  GP6     2      26.290  18.260  29.150  1.00  0.00            
ATOM    136  C8  GP6     2      26.110  20.420  28.000  1.00  0.00            
ATOM    137  C9  GP6     2      26.590  19.790  26.670  1.00  0.00            
ATOM    138  C10 GP6     2      26.220  18.310  26.710  1.00  0.00            
ATOM    139  C11 GP6     2      28.060  19.940  26.570  1.00  0.00            
ATOM    140  H1  GP6     2      28.660  17.270  26.770  1.00  0.00            
ATOM    141  H2  GP6     2      28.840  17.090  28.470  1.00  0.00            
ATOM    142  H3  GP6     2      29.810  19.350  27.710  1.00  0.00            
ATOM    143  H4  GP6     2      28.440  20.870  29.240  1.00  0.00            
ATOM    144  H5  GP6     2      28.610  19.280  30.030  1.00  0.00            
ATOM    145  H6  GP6     2      26.410  20.270  30.090  1.00  0.00            
ATOM    146  H7  GP6     2      26.710  17.640  29.950  1.00  0.00            
ATOM    147  H8  GP6     2      25.210  18.160  29.280  1.00  0.00            
ATOM    148  H9  GP6     2      26.240  21.500  28.110  1.00  0.00            
ATOM    149  H10 GP6     2      25.030  20.270  28.100  1.00  0.00            
ATOM    150  H11 GP6     2      26.120  20.290  25.820  1.00  0.00            
ATOM    151  H12 GP6     2      25.150  18.120  26.610  1.00  0.00            
ATOM    152  H13 GP6     2      26.470  17.860  25.740  1.00  0.00            
ATOM    153  H14 GP6     2      28.430  19.400  25.690  1.00  0.00            
ATOM    154  H15 GP6     2      28.260  21.020  26.540  1.00  0.00            
TER
ENDMDL
MODEL        1
ATOM      1  H1  ACD     1      28.720  21.930  21.560  1.00  0.00            
ATOM      2  O1  ACD     1      28.490  21.000  21.480  1.00  0.00            
ATOM      3  C1  ACD     1      27.100  20.790  21.530  1.00  0.00            
ATOM      4  H2  ACD     1      26.800  19.860  21.040  1.00  0.00            
ATOM      5  H3  ACD     1      26.560  21.580  20.980  1.00  0.00            
ATOM      6  C2  ACD     1      26.560  20.970  22.870  1.00  0.00            
ATOM      7  H4  ACD     1      27.200  20.420  23.570  1.00  0.00            
ATOM      8  O2  ACD     1      26.730  22.340  23.010  1.00  0.00            
ATOM      9  C3  ACD     1      26.090  23.000  24.070  1.00  0.00            
ATOM     10  H5  ACD     1      26.310  24.060  23.930  1.00  0.00            
ATOM     11  O3  ACD     1      26.550  22.500  25.290  1.00  0.00            
ATOM     12  C4  ACD     1      26.950  23.570  26.140  1.00  0.00            
ATOM     13  H6  ACD     1      26.570  24.550  25.820  1.00  0.00            
ATOM     14  C5  ACD     1      26.340  23.260  27.470  1.00  0.00            
ATOM     15  H7  ACD     1      26.570  22.230  27.750  1.00  0.00            
ATOM     16  O4  ACD     1      24.960  23.640  27.420  1.00  0.00            
ATOM     17  H8  ACD     1      24.560  23.140  28.140  1.00  0.00            
ATOM     18  C6  ACD     1      27.100  24.000  28.560  1.00  0.00            
ATOM     19  H9  ACD     1      26.880  25.070  28.410  1.00  0.00            
ATOM     20  O5  ACD     1      26.690  23.660  29.880  1.00  0.00            
ATOM     21  H10 ACD     1      27.500  23.320  30.270  1.00  0.00            
ATOM     22  C7  ACD     1      28.590  23.890  28.500  1.00  0.00            
ATOM     23  H11 ACD     1      28.990  24.570  29.250  1.00  0.00            
ATOM     24  O6  ACD     1      29.040  24.230  27.160  1.00  0.00            
ATOM     25  C8  ACD     1      28.500  23.400  26.150  1.00  0.00            
ATOM     26  H12 ACD     1      28.720  22.350  26.380  1.00  0.00            
ATOM     27  C9  ACD     1      29.210  23.810  24.800  1.00  0.00            
ATOM     28  H13 ACD     1      30.300  23.820  24.930  1.00  0.00            
ATOM     29  H14 ACD     1      29.020  23.000  24.080  1.00  0.00            
ATOM     30  O7  ACD     1      28.810  25.090  24.220  1.00  0.00            
ATOM     31  H15 ACD     1      29.220  25.760  24.770  1.00  0.00            
ATOM     32  O8  ACD     1      28.920  22.510  28.760  1.00  0.00            
ATOM     33  C10 ACD     1      30.030  22.220  29.670  1.00  0.00            
ATOM     34  H16 ACD     1      30.710  23.080  29.680  1.00  0.00            
ATOM     35  C11 ACD     1      29.420  21.930  31.050  1.00  0.00            
ATOM     36  H17 ACD     1      28.650  21.160  30.900  1.00  0.00            
ATOM     37  O9  ACD     1      28.890  23.110  31.720  1.00  0.00            
ATOM     38  H18 ACD     1      29.530  23.810  31.900  1.00  0.00            
ATOM     39  C12 ACD     1      30.570  21.340  31.930  1.00  0.00            
ATOM     40  H19 ACD     1      31.360  22.090  32.070  1.00  0.00            
ATOM     41  O10 ACD     1      30.170  20.800  33.210  1.00  0.00            
ATOM     42  H20 ACD     1      29.420  20.240  33.000  1.00  0.00            
ATOM     43  C13 ACD     1      31.290  20.210  31.310  1.00  0.00            
ATOM     44  H21 ACD     1      32.160  19.900  31.890  1.00  0.00            
ATOM     45  O11 ACD     1      31.810  20.540  30.060  1.00  0.00            
ATOM     46  C14 ACD     1      30.870  21.080  29.090  1.00  0.00            
ATOM     47  H22 ACD     1      30.140  20.270  28.940  1.00  0.00            
ATOM     48  C15 ACD     1      31.600  21.500  27.870  1.00  0.00            
ATOM     49  H23 ACD     1      30.910  21.950  27.140  1.00  0.00            
ATOM     50  H24 ACD     1      32.440  22.150  28.130  1.00  0.00            
ATOM     51  O12 ACD     1      32.160  20.370  27.240  1.00  0.00            
ATOM     52  H25 ACD     1      32.870  20.020  27.790  1.00  0.00            
ATOM     53  O13 ACD     1      30.450  19.080  31.160  1.00  0.00            
ATOM     54  C16 ACD     1      31.050  17.810  31.240  1.00  0.00            
ATOM     55  H26 ACD     1      31.710  17.650  32.110  1.00  0.00            
ATOM     56  C17 ACD     1      29.880  16.890  31.480  1.00  0.00            
ATOM     57  H27 ACD     1      29.100  17.160  30.750  1.00  0.00            
ATOM     58  O14 ACD     1      29.430  16.980  32.800  1.00  0.00            
ATOM     59  H28 ACD     1      28.600  16.500  32.870  1.00  0.00            
ATOM     60  C18 ACD     1      30.110  15.410  31.180  1.00  0.00            
ATOM     61  H29 ACD     1      30.790  14.950  31.900  1.00  0.00            
ATOM     62  O15 ACD     1      28.880  14.750  31.040  1.00  0.00            
ATOM     63  H30 ACD     1      28.500  14.780  31.920  1.00  0.00            
ATOM     64  C19 ACD     1      30.820  15.260  29.830  1.00  0.00            
ATOM     65  H31 ACD     1      31.040  14.200  29.640  1.00  0.00            
ATOM     66  O16 ACD     1      31.970  16.070  29.830  1.00  0.00            
ATOM     67  C20 ACD     1      31.800  17.500  29.950  1.00  0.00            
ATOM     68  H32 ACD     1      31.300  18.010  29.120  1.00  0.00            
ATOM     69  C21 ACD     1      33.310  17.980  30.000  1.00  0.00            
ATOM     70  H33 ACD     1      33.390  18.720  30.810  1.00  0.00            
ATOM     71  H34 ACD     1      33.930  17.170  30.410  1.00  0.00            
ATOM     72  O17 ACD     1      33.690  18.360  28.700  1.00  0.00            
ATOM     73  H35 ACD     1      33.840  17.560  28.190  1.00  0.00            
ATOM     74  O18 ACD     1      30.020  15.760  28.700  1.00  0.00            
ATOM     75  C22 ACD     1      29.920  14.820  27.550  1.00  0.00            
ATOM     76  H36 ACD     1      30.470  13.880  27.700  1.00  0.00            
ATOM     77  C23 ACD     1      28.500  14.330  27.550  1.00  0.00            
ATOM     78  H37 ACD     1      27.990  15.290  27.670  1.00  0.00            
ATOM     79  O19 ACD     1      28.250  13.650  28.790  1.00  0.00            
ATOM     80  H38 ACD     1      28.440  14.220  29.540  1.00  0.00            
ATOM     81  C24 ACD     1      28.110  13.660  26.240  1.00  0.00            
ATOM     82  H39 ACD     1      28.660  12.710  26.130  1.00  0.00            
ATOM     83  O20 ACD     1      26.670  13.440  26.250  1.00  0.00            
ATOM     84  H40 ACD     1      26.360  13.990  25.520  1.00  0.00            
ATOM     85  C25 ACD     1      28.510  14.490  25.040  1.00  0.00            
ATOM     86  H41 ACD     1      28.360  13.840  24.170  1.00  0.00            
ATOM     87  O21 ACD     1      29.890  14.670  25.120  1.00  0.00            
ATOM     88  C26 ACD     1      30.360  15.470  26.270  1.00  0.00            
ATOM     89  H42 ACD     1      29.920  16.460  26.150  1.00  0.00            
ATOM     90  C27 ACD     1      31.880  15.680  26.380  1.00  0.00            
ATOM     91  H43 ACD     1      32.070  16.360  27.220  1.00  0.00            
ATOM     92  H44 ACD     1      32.420  14.730  26.550  1.00  0.00            
ATOM     93  O22 ACD     1      32.350  16.240  25.160  1.00  0.00            
ATOM     94  H45 ACD     1      31.670  15.950  24.540  1.00  0.00            
ATOM     95  O23 ACD     1      27.750  15.730  25.030  1.00  0.00            
ATOM     96  C28 ACD     1      27.150  16.160  23.850  1.00  0.00            
ATOM     97  H46 ACD     1      27.340  15.450  23.040  1.00  0.00            
ATOM     98  C29 ACD     1      27.650  17.530  23.500  1.00  0.00            
ATOM     99  H47 ACD     1      27.540  18.220  24.350  1.00  0.00            
ATOM    100  O24 ACD     1      26.850  18.080  22.450  1.00  0.00            
ATOM    101  C30 ACD     1      29.110  17.560  23.140  1.00  0.00            
ATOM    102  H48 ACD     1      29.410  18.540  22.750  1.00  0.00            
ATOM    103  H49 ACD     1      29.770  17.480  24.020  1.00  0.00            
ATOM    104  O25 ACD     1      29.490  16.550  22.260  1.00  0.00            
ATOM    105  H50 ACD     1      29.830  17.000  21.490  1.00  0.00            
ATOM    106  C31 ACD     1      25.650  16.080  24.010  1.00  0.00            
ATOM    107  H51 ACD     1      25.350  16.710  24.850  1.00  0.00            
ATOM    108  O26 ACD     1      25.220  14.750  24.290  1.00  0.00            
ATOM    109  H52 ACD     1      24.300  14.800  24.570  1.00  0.00            
ATOM    110  C32 ACD     1      24.810  16.800  22.980  1.00  0.00            
ATOM    111  H53 ACD     1      24.980  16.290  22.030  1.00  0.00            
ATOM    112  O27 ACD     1      23.480  17.060  23.330  1.00  0.00            
ATOM    113  H54 ACD     1      23.440  17.790  23.950  1.00  0.00            
ATOM    114  C33 ACD     1      25.440  18.150  22.620  1.00  0.00            
ATOM    115  H55 ACD     1      24.980  18.270  21.640  1.00  0.00            
ATOM    116  O28 ACD     1      25.020  19.130  23.570  1.00  0.00            
ATOM    117  C34 ACD     1      25.040  20.460  23.030  1.00  0.00            
ATOM    118  H56 ACD     1      24.510  20.450  22.080  1.00  0.00            
ATOM    119  C35 ACD     1      24.160  21.340  23.960  1.00  0.00            
ATOM    120  H57 ACD     1      24.380  20.990  24.980  1.00  0.00            
ATOM    121  O29 ACD     1      22.810  21.100  23.720  1.00  0.00            
ATOM    122  H58 ACD     1      22.300  21.720  24.250  1.00  0.00            
ATOM    123  C36 ACD     1      24.550  22.820  23.880  1.00  0.00            
ATOM    124  H59 ACD     1      24.350  23.140  22.850  1.00  0.00            
ATOM    125  O30 ACD     1      23.910  23.590  24.850  1.00  0.00            
ATOM    126  H60 ACD     1      24.320  23.360  25.690  1.00  0.00            
ATOM    127  O1  GP6     2      24.440  15.560  30.720  1.00  0.00            
ATOM    128  C1  GP6     2      24.550  15.800  29.530  1.00  0.00            
ATOM    129  O2  GP6     2      23.930  15.120  28.720  1.00  0.00            
ATOM    130  C2  GP6     2      25.270  17.190  29.060  1.00  0.00            
ATOM    131  C3  GP6     2      25.570  17.190  27.510  1.00  0.00            
ATOM    132  C4  GP6     2      26.230  18.490  27.160  1.00  0.00            
ATOM    133  C5  GP6     2      27.570  18.720  27.950  1.00  0.00            
ATOM    134  C6  GP6     2      27.280  18.720  29.400  1.00  0.00            
ATOM    135  C7  GP6     2      26.660  17.400  29.820  1.00  0.00            
ATOM    136  C8  GP6     2      26.280  19.840  29.810  1.00  0.00            
ATOM    137  C9  GP6     2      24.980  19.590  29.000  1.00  0.00            
ATOM    138  C10 GP6     2      24.270  18.310  29.450  1.00  0.00            
ATOM    139  C11 GP6     2      25.270  19.590  27.510  1.00  0.00            
ATOM    140  H1  GP6     2      24.610  17.080  26.990  1.00  0.00            
ATOM    141  H2  GP6     2      26.140  16.280  27.270  1.00  0.00            
ATOM    142  H3  GP6     2      26.450  18.520  26.090  1.00  0.00            
ATOM    143  H4  GP6     2      27.960  19.710  27.680  1.00  0.00            
ATOM    144  H5  GP6     2      28.310  18.000  27.600  1.00  0.00            
ATOM    145  H6  GP6     2      28.200  18.840  30.000  1.00  0.00            
ATOM    146  H7  GP6     2      27.380  16.600  29.620  1.00  0.00            
ATOM    147  H8  GP6     2      26.430  17.450  30.890  1.00  0.00            
ATOM    148  H9  GP6     2      26.600  20.860  29.550  1.00  0.00            
ATOM    149  H10 GP6     2      26.100  19.990  30.880  1.00  0.00            
ATOM    150  H11 GP6     2      24.330  20.460  29.170  1.00  0.00            
ATOM    151  H12 GP6     2      24.100  18.250  30.530  1.00  0.00            
ATOM    152  H13 GP6     2      23.320  18.150  28.910  1.00  0.00            
ATOM    153  H14 GP6     2      24.340  19.340  26.980  1.00  0.00            
ATOM    154  H15 GP6     2      25.520  20.560  27.050  1.00  0.00            
TER
ENDMDL
MODEL        1
ATOM      1  H1  ACD     1      14.070  31.620  20.450  1.00  0.00            
ATOM      2  O1  ACD     1      13.590  32.230  19.890  1.00  0.00            
ATOM      3  C1  ACD     1      13.840  31.600  18.650  1.00  0.00            
ATOM      4  H2  ACD     1      13.080  32.020  17.970  1.00  0.00            
ATOM      5  H3  ACD     1      13.560  30.540  18.780  1.00  0.00            
ATOM      6  C2  ACD     1      15.240  31.640  18.230  1.00  0.00            
ATOM      7  H4  ACD     1      15.640  32.650  18.370  1.00  0.00            
ATOM      8  O2  ACD     1      15.880  30.780  19.120  1.00  0.00            
ATOM      9  C3  ACD     1      17.300  30.700  18.960  1.00  0.00            
ATOM     10  H5  ACD     1      17.700  30.030  19.730  1.00  0.00            
ATOM     11  O3  ACD     1      17.880  31.980  19.030  1.00  0.00            
ATOM     12  C4  ACD     1      18.670  32.260  20.180  1.00  0.00            
ATOM     13  H6  ACD     1      18.580  31.460  20.930  1.00  0.00            
ATOM     14  C5  ACD     1      20.070  32.260  19.650  1.00  0.00            
ATOM     15  H7  ACD     1      20.120  33.000  18.840  1.00  0.00            
ATOM     16  O4  ACD     1      20.480  30.880  19.170  1.00  0.00            
ATOM     17  H8  ACD     1      19.800  30.520  18.600  1.00  0.00            
ATOM     18  C6  ACD     1      20.930  32.700  20.830  1.00  0.00            
ATOM     19  H9  ACD     1      20.880  31.970  21.650  1.00  0.00            
ATOM     20  O5  ACD     1      22.290  32.910  20.370  1.00  0.00            
ATOM     21  H10 ACD     1      22.620  32.210  19.810  1.00  0.00            
ATOM     22  C7  ACD     1      20.430  34.050  21.370  1.00  0.00            
ATOM     23  H11 ACD     1      21.070  34.250  22.240  1.00  0.00            
ATOM     24  O6  ACD     1      19.110  33.940  21.780  1.00  0.00            
ATOM     25  C8  ACD     1      18.160  33.490  20.800  1.00  0.00            
ATOM     26  H12 ACD     1      17.980  34.250  20.030  1.00  0.00            
ATOM     27  C9  ACD     1      16.870  33.280  21.530  1.00  0.00            
ATOM     28  H13 ACD     1      16.120  32.760  20.920  1.00  0.00            
ATOM     29  H14 ACD     1      17.040  32.600  22.380  1.00  0.00            
ATOM     30  O7  ACD     1      16.460  34.600  21.780  1.00  0.00            
ATOM     31  H15 ACD     1      17.090  35.190  22.200  1.00  0.00            
ATOM     32  O8  ACD     1      20.500  35.080  20.420  1.00  0.00            
ATOM     33  C10 ACD     1      21.070  36.270  20.870  1.00  0.00            
ATOM     34  H16 ACD     1      21.080  36.340  21.970  1.00  0.00            
ATOM     35  C11 ACD     1      22.440  36.480  20.340  1.00  0.00            
ATOM     36  H17 ACD     1      22.440  36.510  19.240  1.00  0.00            
ATOM     37  O9  ACD     1      23.270  35.420  20.860  1.00  0.00            
ATOM     38  H18 ACD     1      22.910  34.600  20.520  1.00  0.00            
ATOM     39  C12 ACD     1      23.050  37.890  20.600  1.00  0.00            
ATOM     40  H19 ACD     1      23.160  38.030  21.680  1.00  0.00            
ATOM     41  O10 ACD     1      24.350  38.150  19.990  1.00  0.00            
ATOM     42  H20 ACD     1      24.320  38.140  19.030  1.00  0.00            
ATOM     43  C13 ACD     1      22.090  38.980  20.060  1.00  0.00            
ATOM     44  H21 ACD     1      22.470  39.950  20.370  1.00  0.00            
ATOM     45  O11 ACD     1      20.830  38.660  20.720  1.00  0.00            
ATOM     46  C14 ACD     1      20.240  37.420  20.400  1.00  0.00            
ATOM     47  H22 ACD     1      20.040  37.400  19.320  1.00  0.00            
ATOM     48  C15 ACD     1      18.870  37.260  21.020  1.00  0.00            
ATOM     49  H23 ACD     1      18.430  36.260  20.890  1.00  0.00            
ATOM     50  H24 ACD     1      19.000  37.430  22.100  1.00  0.00            
ATOM     51  O12 ACD     1      18.010  38.240  20.540  1.00  0.00            
ATOM     52  H25 ACD     1      18.240  39.060  20.980  1.00  0.00            
ATOM     53  O13 ACD     1      22.020  38.880  18.670  1.00  0.00            
ATOM     54  C16 ACD     1      21.620  40.010  17.890  1.00  0.00            
ATOM     55  H26 ACD     1      22.440  40.740  17.890  1.00  0.00            
ATOM     56  C17 ACD     1      21.560  39.410  16.480  1.00  0.00            
ATOM     57  H27 ACD     1      20.970  38.480  16.480  1.00  0.00            
ATOM     58  O14 ACD     1      22.930  39.120  16.010  1.00  0.00            
ATOM     59  H28 ACD     1      22.770  38.580  15.230  1.00  0.00            
ATOM     60  C18 ACD     1      20.840  40.330  15.520  1.00  0.00            
ATOM     61  H29 ACD     1      21.410  41.270  15.440  1.00  0.00            
ATOM     62  O15 ACD     1      20.800  39.810  14.180  1.00  0.00            
ATOM     63  H30 ACD     1      21.370  39.040  14.080  1.00  0.00            
ATOM     64  C19 ACD     1      19.500  40.740  16.060  1.00  0.00            
ATOM     65  H31 ACD     1      19.090  41.530  15.410  1.00  0.00            
ATOM     66  O16 ACD     1      19.740  41.320  17.340  1.00  0.00            
ATOM     67  C20 ACD     1      20.250  40.550  18.410  1.00  0.00            
ATOM     68  H32 ACD     1      19.520  39.770  18.650  1.00  0.00            
ATOM     69  C21 ACD     1      20.270  41.620  19.520  1.00  0.00            
ATOM     70  H33 ACD     1      20.940  41.380  20.350  1.00  0.00            
ATOM     71  H34 ACD     1      20.790  42.460  19.030  1.00  0.00            
ATOM     72  O17 ACD     1      18.910  41.890  19.890  1.00  0.00            
ATOM     73  H35 ACD     1      18.320  42.280  19.230  1.00  0.00            
ATOM     74  O18 ACD     1      18.650  39.640  16.290  1.00  0.00            
ATOM     75  C22 ACD     1      17.350  39.770  15.750  1.00  0.00            
ATOM     76  H36 ACD     1      17.060  40.810  15.570  1.00  0.00            
ATOM     77  C23 ACD     1      17.280  39.060  14.350  1.00  0.00            
ATOM     78  H37 ACD     1      17.630  38.050  14.600  1.00  0.00            
ATOM     79  O19 ACD     1      18.110  39.810  13.360  1.00  0.00            
ATOM     80  H38 ACD     1      19.030  39.740  13.630  1.00  0.00            
ATOM     81  C24 ACD     1      15.830  38.830  13.840  1.00  0.00            
ATOM     82  H39 ACD     1      15.460  39.850  13.650  1.00  0.00            
ATOM     83  O20 ACD     1      15.780  37.970  12.690  1.00  0.00            
ATOM     84  H40 ACD     1      15.560  37.100  13.020  1.00  0.00            
ATOM     85  C25 ACD     1      15.090  38.240  15.010  1.00  0.00            
ATOM     86  H41 ACD     1      14.010  38.270  14.860  1.00  0.00            
ATOM     87  O21 ACD     1      15.150  39.060  16.220  1.00  0.00            
ATOM     88  C26 ACD     1      16.470  39.090  16.810  1.00  0.00            
ATOM     89  H42 ACD     1      16.810  38.070  17.010  1.00  0.00            
ATOM     90  C27 ACD     1      16.230  39.900  18.090  1.00  0.00            
ATOM     91  H43 ACD     1      17.190  40.330  18.410  1.00  0.00            
ATOM     92  H44 ACD     1      15.610  40.770  17.830  1.00  0.00            
ATOM     93  O22 ACD     1      15.660  39.200  19.250  1.00  0.00            
ATOM     94  H45 ACD     1      16.380  38.630  19.540  1.00  0.00            
ATOM     95  O23 ACD     1      15.420  36.830  15.300  1.00  0.00            
ATOM     96  C28 ACD     1      14.420  35.830  15.290  1.00  0.00            
ATOM     97  H46 ACD     1      13.390  36.230  15.300  1.00  0.00            
ATOM     98  C29 ACD     1      14.520  35.060  16.620  1.00  0.00            
ATOM     99  H47 ACD     1      15.550  34.720  16.790  1.00  0.00            
ATOM    100  O24 ACD     1      13.690  33.920  16.640  1.00  0.00            
ATOM    101  C30 ACD     1      14.230  35.940  17.830  1.00  0.00            
ATOM    102  H48 ACD     1      14.350  35.310  18.720  1.00  0.00            
ATOM    103  H49 ACD     1      14.880  36.820  17.830  1.00  0.00            
ATOM    104  O25 ACD     1      12.910  36.530  17.830  1.00  0.00            
ATOM    105  H50 ACD     1      12.250  35.840  17.760  1.00  0.00            
ATOM    106  C31 ACD     1      14.620  34.810  14.130  1.00  0.00            
ATOM    107  H51 ACD     1      15.670  34.470  14.130  1.00  0.00            
ATOM    108  O26 ACD     1      14.370  35.460  12.930  1.00  0.00            
ATOM    109  H52 ACD     1      14.500  34.790  12.250  1.00  0.00            
ATOM    110  C32 ACD     1      13.690  33.580  14.370  1.00  0.00            
ATOM    111  H53 ACD     1      12.650  33.920  14.480  1.00  0.00            
ATOM    112  O27 ACD     1      13.860  32.610  13.350  1.00  0.00            
ATOM    113  H54 ACD     1      14.780  32.340  13.300  1.00  0.00            
ATOM    114  C33 ACD     1      13.960  32.960  15.730  1.00  0.00            
ATOM    115  H55 ACD     1      13.310  32.100  15.930  1.00  0.00            
ATOM    116  O28 ACD     1      15.240  32.530  15.930  1.00  0.00            
ATOM    117  C34 ACD     1      15.450  31.380  16.760  1.00  0.00            
ATOM    118  H56 ACD     1      14.800  30.520  16.550  1.00  0.00            
ATOM    119  C35 ACD     1      16.920  30.960  16.510  1.00  0.00            
ATOM    120  H57 ACD     1      17.540  31.870  16.520  1.00  0.00            
ATOM    121  O29 ACD     1      17.050  30.410  15.160  1.00  0.00            
ATOM    122  H58 ACD     1      16.780  31.050  14.500  1.00  0.00            
ATOM    123  C36 ACD     1      17.540  30.070  17.590  1.00  0.00            
ATOM    124  H59 ACD     1      17.020  29.110  17.530  1.00  0.00            
ATOM    125  O30 ACD     1      18.920  29.860  17.310  1.00  0.00            
ATOM    126  H60 ACD     1      18.950  29.350  16.500  1.00  0.00            
ATOM    127  O1  GP6     2      22.270  36.280  12.460  1.00  0.00            
ATOM    128  C1  GP6     2      21.950  36.520  13.600  1.00  0.00            
ATOM    129  O2  GP6     2      22.250  37.620  13.970  1.00  0.00            
ATOM    130  C2  GP6     2      21.050  35.600  14.490  1.00  0.00            
ATOM    131  C3  GP6     2      20.640  34.280  13.680  1.00  0.00            
ATOM    132  C4  GP6     2      19.780  33.380  14.520  1.00  0.00            
ATOM    133  C5  GP6     2      18.530  34.200  14.830  1.00  0.00            
ATOM    134  C6  GP6     2      18.840  35.470  15.630  1.00  0.00            
ATOM    135  C7  GP6     2      19.730  36.350  14.820  1.00  0.00            
ATOM    136  C8  GP6     2      19.540  35.060  16.930  1.00  0.00            
ATOM    137  C9  GP6     2      20.850  34.330  16.680  1.00  0.00            
ATOM    138  C10 GP6     2      21.740  35.230  15.840  1.00  0.00            
ATOM    139  C11 GP6     2      20.460  33.070  15.900  1.00  0.00            
ATOM    140  H1  GP6     2      21.570  33.740  13.460  1.00  0.00            
ATOM    141  H2  GP6     2      20.130  34.570  12.760  1.00  0.00            
ATOM    142  H3  GP6     2      19.600  32.470  13.940  1.00  0.00            
ATOM    143  H4  GP6     2      17.810  33.580  15.370  1.00  0.00            
ATOM    144  H5  GP6     2      18.110  34.480  13.860  1.00  0.00            
ATOM    145  H6  GP6     2      17.860  35.880  15.920  1.00  0.00            
ATOM    146  H7  GP6     2      19.200  36.710  13.940  1.00  0.00            
ATOM    147  H8  GP6     2      20.000  37.230  15.410  1.00  0.00            
ATOM    148  H9  GP6     2      18.810  34.420  17.460  1.00  0.00            
ATOM    149  H10 GP6     2      19.590  35.870  17.670  1.00  0.00            
ATOM    150  H11 GP6     2      21.390  34.120  17.620  1.00  0.00            
ATOM    151  H12 GP6     2      22.110  36.060  16.460  1.00  0.00            
ATOM    152  H13 GP6     2      22.610  34.620  15.590  1.00  0.00            
ATOM    153  H14 GP6     2      21.340  32.450  15.670  1.00  0.00            
ATOM    154  H15 GP6     2      19.760  32.510  16.540  1.00  0.00            
TER
ENDMDL
MODEL        1
ATOM      1  H1  ACD     1      23.570  19.600  23.700  1.00  0.00            
ATOM      2  O1  ACD     1      24.140  19.650  24.470  1.00  0.00            
ATOM      3  C1  ACD     1      24.490  21.010  24.840  1.00  0.00            
ATOM      4  H2  ACD     1      23.810  21.470  25.560  1.00  0.00            
ATOM      5  H3  ACD     1      24.450  21.530  23.870  1.00  0.00            
ATOM      6  C2  ACD     1      25.850  21.070  25.560  1.00  0.00            
ATOM      7  H4  ACD     1      26.130  22.120  25.730  1.00  0.00            
ATOM      8  O2  ACD     1      25.780  20.320  26.810  1.00  0.00            
ATOM      9  C3  ACD     1      26.950  20.410  27.620  1.00  0.00            
ATOM     10  H5  ACD     1      26.750  19.820  28.520  1.00  0.00            
ATOM     11  O3  ACD     1      27.230  21.730  27.970  1.00  0.00            
ATOM     12  C4  ACD     1      26.750  22.090  29.200  1.00  0.00            
ATOM     13  H6  ACD     1      26.330  21.270  29.800  1.00  0.00            
ATOM     14  C5  ACD     1      28.060  22.430  29.950  1.00  0.00            
ATOM     15  H7  ACD     1      28.740  23.150  29.490  1.00  0.00            
ATOM     16  O4  ACD     1      28.920  21.330  30.210  1.00  0.00            
ATOM     17  H8  ACD     1      29.610  21.710  30.760  1.00  0.00            
ATOM     18  C6  ACD     1      27.660  23.030  31.340  1.00  0.00            
ATOM     19  H9  ACD     1      27.180  22.270  31.960  1.00  0.00            
ATOM     20  O5  ACD     1      28.870  23.400  32.030  1.00  0.00            
ATOM     21  H10 ACD     1      29.390  23.930  31.420  1.00  0.00            
ATOM     22  C7  ACD     1      26.640  24.220  31.320  1.00  0.00            
ATOM     23  H11 ACD     1      26.270  24.410  32.330  1.00  0.00            
ATOM     24  O6  ACD     1      25.590  23.760  30.500  1.00  0.00            
ATOM     25  C8  ACD     1      25.850  23.340  29.110  1.00  0.00            
ATOM     26  H12 ACD     1      26.460  24.120  28.640  1.00  0.00            
ATOM     27  C9  ACD     1      24.570  23.180  28.290  1.00  0.00            
ATOM     28  H13 ACD     1      24.010  24.130  28.240  1.00  0.00            
ATOM     29  H14 ACD     1      24.750  22.880  27.260  1.00  0.00            
ATOM     30  O7  ACD     1      23.720  22.140  28.830  1.00  0.00            
ATOM     31  H15 ACD     1      22.910  22.150  28.310  1.00  0.00            
ATOM     32  O8  ACD     1      27.240  25.420  30.810  1.00  0.00            
ATOM     33  C10 ACD     1      26.610  26.690  31.100  1.00  0.00            
ATOM     34  H16 ACD     1      26.560  27.010  32.150  1.00  0.00            
ATOM     35  C11 ACD     1      27.650  27.600  30.320  1.00  0.00            
ATOM     36  H17 ACD     1      27.900  27.100  29.370  1.00  0.00            
ATOM     37  O9  ACD     1      29.020  27.600  30.850  1.00  0.00            
ATOM     38  H18 ACD     1      29.310  26.690  30.830  1.00  0.00            
ATOM     39  C12 ACD     1      27.100  29.030  30.130  1.00  0.00            
ATOM     40  H19 ACD     1      27.010  29.490  31.120  1.00  0.00            
ATOM     41  O10 ACD     1      28.010  29.810  29.270  1.00  0.00            
ATOM     42  H20 ACD     1      28.830  29.920  29.750  1.00  0.00            
ATOM     43  C13 ACD     1      25.710  29.000  29.520  1.00  0.00            
ATOM     44  H21 ACD     1      25.310  30.020  29.540  1.00  0.00            
ATOM     45  O11 ACD     1      24.810  28.180  30.240  1.00  0.00            
ATOM     46  C14 ACD     1      25.210  26.810  30.550  1.00  0.00            
ATOM     47  H22 ACD     1      25.080  26.240  29.630  1.00  0.00            
ATOM     48  C15 ACD     1      24.030  26.370  31.450  1.00  0.00            
ATOM     49  H23 ACD     1      23.100  26.610  30.920  1.00  0.00            
ATOM     50  H24 ACD     1      24.070  25.280  31.540  1.00  0.00            
ATOM     51  O12 ACD     1      24.020  26.910  32.730  1.00  0.00            
ATOM     52  H25 ACD     1      23.540  26.390  33.370  1.00  0.00            
ATOM     53  O13 ACD     1      25.800  28.440  28.240  1.00  0.00            
ATOM     54  C16 ACD     1      25.100  29.040  27.160  1.00  0.00            
ATOM     55  H26 ACD     1      24.550  29.880  27.590  1.00  0.00            
ATOM     56  C17 ACD     1      26.230  29.460  26.140  1.00  0.00            
ATOM     57  H27 ACD     1      26.860  28.590  25.950  1.00  0.00            
ATOM     58  O14 ACD     1      27.030  30.470  26.740  1.00  0.00            
ATOM     59  H28 ACD     1      27.530  30.080  27.460  1.00  0.00            
ATOM     60  C18 ACD     1      25.570  30.070  24.880  1.00  0.00            
ATOM     61  H29 ACD     1      24.860  30.880  25.080  1.00  0.00            
ATOM     62  O15 ACD     1      26.530  30.430  23.950  1.00  0.00            
ATOM     63  H30 ACD     1      26.630  29.720  23.320  1.00  0.00            
ATOM     64  C19 ACD     1      24.700  28.910  24.240  1.00  0.00            
ATOM     65  H31 ACD     1      24.110  29.310  23.400  1.00  0.00            
ATOM     66  O16 ACD     1      23.730  28.460  25.190  1.00  0.00            
ATOM     67  C20 ACD     1      24.160  28.080  26.550  1.00  0.00            
ATOM     68  H32 ACD     1      24.640  27.100  26.390  1.00  0.00            
ATOM     69  C21 ACD     1      22.970  27.960  27.430  1.00  0.00            
ATOM     70  H33 ACD     1      23.340  27.900  28.460  1.00  0.00            
ATOM     71  H34 ACD     1      22.450  28.920  27.300  1.00  0.00            
ATOM     72  O17 ACD     1      22.030  26.850  27.230  1.00  0.00            
ATOM     73  H35 ACD     1      21.300  27.150  27.780  1.00  0.00            
ATOM     74  O18 ACD     1      25.380  27.780  23.820  1.00  0.00            
ATOM     75  C22 ACD     1      25.120  27.300  22.470  1.00  0.00            
ATOM     76  H36 ACD     1      24.200  27.720  22.040  1.00  0.00            
ATOM     77  C23 ACD     1      26.320  27.540  21.590  1.00  0.00            
ATOM     78  H37 ACD     1      27.220  27.010  21.920  1.00  0.00            
ATOM     79  O19 ACD     1      26.750  28.890  21.410  1.00  0.00            
ATOM     80  H38 ACD     1      26.090  29.390  20.920  1.00  0.00            
ATOM     81  C24 ACD     1      26.010  26.900  20.180  1.00  0.00            
ATOM     82  H39 ACD     1      25.180  27.490  19.770  1.00  0.00            
ATOM     83  O20 ACD     1      27.120  26.990  19.340  1.00  0.00            
ATOM     84  H40 ACD     1      27.110  27.930  19.140  1.00  0.00            
ATOM     85  C25 ACD     1      25.720  25.430  20.250  1.00  0.00            
ATOM     86  H41 ACD     1      25.450  24.910  19.330  1.00  0.00            
ATOM     87  O21 ACD     1      24.600  25.340  21.220  1.00  0.00            
ATOM     88  C26 ACD     1      24.900  25.810  22.570  1.00  0.00            
ATOM     89  H42 ACD     1      25.800  25.380  23.020  1.00  0.00            
ATOM     90  C27 ACD     1      23.700  25.410  23.470  1.00  0.00            
ATOM     91  H43 ACD     1      23.840  25.830  24.480  1.00  0.00            
ATOM     92  H44 ACD     1      22.770  25.860  23.100  1.00  0.00            
ATOM     93  O22 ACD     1      23.650  23.980  23.680  1.00  0.00            
ATOM     94  H45 ACD     1      23.050  23.730  24.400  1.00  0.00            
ATOM     95  O23 ACD     1      26.810  24.680  20.750  1.00  0.00            
ATOM     96  C28 ACD     1      26.840  23.320  20.510  1.00  0.00            
ATOM     97  H46 ACD     1      26.620  23.180  19.450  1.00  0.00            
ATOM     98  C29 ACD     1      25.670  22.610  21.370  1.00  0.00            
ATOM     99  H47 ACD     1      25.540  23.180  22.300  1.00  0.00            
ATOM    100  O24 ACD     1      25.900  21.240  21.690  1.00  0.00            
ATOM    101  C30 ACD     1      24.310  22.540  20.560  1.00  0.00            
ATOM    102  H48 ACD     1      24.270  23.440  19.920  1.00  0.00            
ATOM    103  H49 ACD     1      24.310  21.750  19.800  1.00  0.00            
ATOM    104  O25 ACD     1      23.150  22.510  21.350  1.00  0.00            
ATOM    105  H50 ACD     1      23.240  22.980  22.180  1.00  0.00            
ATOM    106  C31 ACD     1      28.200  22.860  21.130  1.00  0.00            
ATOM    107  H51 ACD     1      28.270  23.300  22.140  1.00  0.00            
ATOM    108  O26 ACD     1      29.290  23.400  20.410  1.00  0.00            
ATOM    109  H52 ACD     1      29.400  22.830  19.640  1.00  0.00            
ATOM    110  C32 ACD     1      28.300  21.320  21.530  1.00  0.00            
ATOM    111  H53 ACD     1      28.390  20.710  20.620  1.00  0.00            
ATOM    112  O27 ACD     1      29.520  21.020  22.170  1.00  0.00            
ATOM    113  H54 ACD     1      29.260  20.820  23.070  1.00  0.00            
ATOM    114  C33 ACD     1      27.080  20.840  22.320  1.00  0.00            
ATOM    115  H55 ACD     1      26.990  19.750  22.340  1.00  0.00            
ATOM    116  O28 ACD     1      27.150  21.420  23.640  1.00  0.00            
ATOM    117  C34 ACD     1      26.970  20.520  24.710  1.00  0.00            
ATOM    118  H56 ACD     1      26.800  19.460  24.490  1.00  0.00            
ATOM    119  C35 ACD     1      28.260  20.500  25.480  1.00  0.00            
ATOM    120  H57 ACD     1      28.510  21.550  25.630  1.00  0.00            
ATOM    121  O29 ACD     1      29.270  19.790  24.680  1.00  0.00            
ATOM    122  H58 ACD     1      30.060  19.580  25.180  1.00  0.00            
ATOM    123  C36 ACD     1      28.160  19.900  26.870  1.00  0.00            
ATOM    124  H59 ACD     1      28.070  18.810  26.780  1.00  0.00            
ATOM    125  O30 ACD     1      29.410  20.190  27.570  1.00  0.00            
ATOM    126  H60 ACD     1      29.060  20.680  28.320  1.00  0.00            
ATOM    127  O1  GP6     2      32.710  23.470  26.340  1.00  0.00            
ATOM    128  C1  GP6     2      31.910  23.450  25.380  1.00  0.00            
ATOM    129  O2  GP6     2      32.050  22.590  24.490  1.00  0.00            
ATOM    130  C2  GP6     2      30.650  24.530  25.420  1.00  0.00            
ATOM    131  C3  GP6     2      29.670  24.300  24.250  1.00  0.00            
ATOM    132  C4  GP6     2      28.530  25.230  24.380  1.00  0.00            
ATOM    133  C5  GP6     2      28.970  26.670  24.380  1.00  0.00            
ATOM    134  C6  GP6     2      29.950  26.890  25.560  1.00  0.00            
ATOM    135  C7  GP6     2      31.120  25.960  25.460  1.00  0.00            
ATOM    136  C8  GP6     2      29.230  26.600  26.920  1.00  0.00            
ATOM    137  C9  GP6     2      28.710  25.200  26.910  1.00  0.00            
ATOM    138  C10 GP6     2      29.880  24.300  26.750  1.00  0.00            
ATOM    139  C11 GP6     2      27.740  24.970  25.730  1.00  0.00            
ATOM    140  H1  GP6     2      29.440  23.230  24.150  1.00  0.00            
ATOM    141  H2  GP6     2      30.150  24.640  23.320  1.00  0.00            
ATOM    142  H3  GP6     2      27.830  25.060  23.560  1.00  0.00            
ATOM    143  H4  GP6     2      28.060  27.290  24.450  1.00  0.00            
ATOM    144  H5  GP6     2      29.450  26.950  23.440  1.00  0.00            
ATOM    145  H6  GP6     2      30.210  27.960  25.580  1.00  0.00            
ATOM    146  H7  GP6     2      31.660  26.230  24.540  1.00  0.00            
ATOM    147  H8  GP6     2      31.870  26.010  26.250  1.00  0.00            
ATOM    148  H9  GP6     2      28.420  27.320  27.040  1.00  0.00            
ATOM    149  H10 GP6     2      30.020  26.720  27.670  1.00  0.00            
ATOM    150  H11 GP6     2      28.200  24.990  27.850  1.00  0.00            
ATOM    151  H12 GP6     2      30.570  24.310  27.610  1.00  0.00            
ATOM    152  H13 GP6     2      29.370  23.340  26.610  1.00  0.00            
ATOM    153  H14 GP6     2      27.230  24.000  25.640  1.00  0.00            
ATOM    154  H15 GP6     2      26.940  25.720  25.780  1.00  0.00            
TER
ENDMDL
MODEL        1
ATOM      1  H1  ACD     1      22.100  26.250  19.560  1.00  0.00            
ATOM      2  O1  ACD     1      21.600  25.680  18.950  1.00  0.00            
ATOM      3  C1  ACD     1      20.710  24.880  19.760  1.00  0.00            
ATOM      4  H2  ACD     1      19.750  24.700  19.270  1.00  0.00            
ATOM      5  H3  ACD     1      20.460  25.330  20.720  1.00  0.00            
ATOM      6  C2  ACD     1      21.390  23.520  20.120  1.00  0.00            
ATOM      7  H4  ACD     1      21.620  22.920  19.230  1.00  0.00            
ATOM      8  O2  ACD     1      22.590  23.690  20.880  1.00  0.00            
ATOM      9  C3  ACD     1      23.310  22.480  21.150  1.00  0.00            
ATOM     10  H5  ACD     1      24.080  22.790  21.860  1.00  0.00            
ATOM     11  O3  ACD     1      23.850  22.010  20.000  1.00  0.00            
ATOM     12  C4  ACD     1      25.270  22.030  19.810  1.00  0.00            
ATOM     13  H6  ACD     1      25.700  22.920  20.280  1.00  0.00            
ATOM     14  C5  ACD     1      25.790  20.680  20.250  1.00  0.00            
ATOM     15  H7  ACD     1      25.180  19.910  19.750  1.00  0.00            
ATOM     16  O4  ACD     1      25.580  20.290  21.570  1.00  0.00            
ATOM     17  H8  ACD     1      24.620  20.260  21.640  1.00  0.00            
ATOM     18  C6  ACD     1      27.280  20.720  19.920  1.00  0.00            
ATOM     19  H9  ACD     1      27.740  21.610  20.390  1.00  0.00            
ATOM     20  O5  ACD     1      27.910  19.560  20.410  1.00  0.00            
ATOM     21  H10 ACD     1      27.440  18.810  20.040  1.00  0.00            
ATOM     22  C7  ACD     1      27.480  20.840  18.450  1.00  0.00            
ATOM     23  H11 ACD     1      28.550  20.830  18.230  1.00  0.00            
ATOM     24  O6  ACD     1      26.870  22.060  18.060  1.00  0.00            
ATOM     25  C8  ACD     1      25.490  22.240  18.330  1.00  0.00            
ATOM     26  H12 ACD     1      24.960  21.480  17.740  1.00  0.00            
ATOM     27  C9  ACD     1      25.030  23.600  17.740  1.00  0.00            
ATOM     28  H13 ACD     1      25.220  23.650  16.660  1.00  0.00            
ATOM     29  H14 ACD     1      23.940  23.680  17.840  1.00  0.00            
ATOM     30  O7  ACD     1      25.640  24.760  18.360  1.00  0.00            
ATOM     31  H15 ACD     1      25.320  25.550  17.920  1.00  0.00            
ATOM     32  O8  ACD     1      26.930  19.760  17.660  1.00  0.00            
ATOM     33  C10 ACD     1      27.120  19.550  16.280  1.00  0.00            
ATOM     34  H16 ACD     1      28.120  19.130  16.120  1.00  0.00            
ATOM     35  C11 ACD     1      26.010  18.580  15.890  1.00  0.00            
ATOM     36  H17 ACD     1      25.040  18.990  16.200  1.00  0.00            
ATOM     37  O9  ACD     1      26.080  17.300  16.500  1.00  0.00            
ATOM     38  H18 ACD     1      25.210  16.890  16.430  1.00  0.00            
ATOM     39  C12 ACD     1      25.910  18.470  14.320  1.00  0.00            
ATOM     40  H19 ACD     1      26.870  18.070  13.960  1.00  0.00            
ATOM     41  O10 ACD     1      24.820  17.640  13.960  1.00  0.00            
ATOM     42  H20 ACD     1      24.770  17.000  14.680  1.00  0.00            
ATOM     43  C13 ACD     1      25.640  19.850  13.730  1.00  0.00            
ATOM     44  H21 ACD     1      25.640  19.770  12.640  1.00  0.00            
ATOM     45  O11 ACD     1      26.730  20.700  14.100  1.00  0.00            
ATOM     46  C14 ACD     1      27.060  20.890  15.490  1.00  0.00            
ATOM     47  H22 ACD     1      26.300  21.510  16.000  1.00  0.00            
ATOM     48  C15 ACD     1      28.430  21.560  15.440  1.00  0.00            
ATOM     49  H23 ACD     1      28.900  21.420  16.420  1.00  0.00            
ATOM     50  H24 ACD     1      29.120  21.150  14.690  1.00  0.00            
ATOM     51  O12 ACD     1      28.260  22.960  15.190  1.00  0.00            
ATOM     52  H25 ACD     1      29.160  23.260  15.360  1.00  0.00            
ATOM     53  O13 ACD     1      24.450  20.470  14.150  1.00  0.00            
ATOM     54  C16 ACD     1      23.590  21.010  13.140  1.00  0.00            
ATOM     55  H26 ACD     1      24.120  21.320  12.230  1.00  0.00            
ATOM     56  C17 ACD     1      22.510  19.980  12.820  1.00  0.00            
ATOM     57  H27 ACD     1      22.080  19.800  13.810  1.00  0.00            
ATOM     58  O14 ACD     1      23.040  18.710  12.370  1.00  0.00            
ATOM     59  H28 ACD     1      23.700  18.400  13.010  1.00  0.00            
ATOM     60  C18 ACD     1      21.440  20.680  12.060  1.00  0.00            
ATOM     61  H29 ACD     1      21.910  20.960  11.110  1.00  0.00            
ATOM     62  O15 ACD     1      20.270  19.970  11.790  1.00  0.00            
ATOM     63  H30 ACD     1      19.580  20.480  12.220  1.00  0.00            
ATOM     64  C19 ACD     1      21.050  22.040  12.530  1.00  0.00            
ATOM     65  H31 ACD     1      20.370  22.510  11.810  1.00  0.00            
ATOM     66  O16 ACD     1      22.110  22.920  12.790  1.00  0.00            
ATOM     67  C20 ACD     1      23.080  22.370  13.670  1.00  0.00            
ATOM     68  H32 ACD     1      22.540  22.210  14.610  1.00  0.00            
ATOM     69  C21 ACD     1      24.170  23.380  13.880  1.00  0.00            
ATOM     70  H33 ACD     1      24.990  22.830  14.350  1.00  0.00            
ATOM     71  H34 ACD     1      24.410  23.860  12.920  1.00  0.00            
ATOM     72  O17 ACD     1      23.830  24.450  14.850  1.00  0.00            
ATOM     73  H35 ACD     1      24.650  24.950  14.920  1.00  0.00            
ATOM     74  O18 ACD     1      20.290  21.990  13.770  1.00  0.00            
ATOM     75  C22 ACD     1      19.070  22.700  13.820  1.00  0.00            
ATOM     76  H36 ACD     1      19.060  23.350  12.940  1.00  0.00            
ATOM     77  C23 ACD     1      17.990  21.630  13.790  1.00  0.00            
ATOM     78  H37 ACD     1      18.230  20.780  14.440  1.00  0.00            
ATOM     79  O19 ACD     1      17.930  21.170  12.400  1.00  0.00            
ATOM     80  H38 ACD     1      17.160  20.600  12.440  1.00  0.00            
ATOM     81  C24 ACD     1      16.640  22.260  14.280  1.00  0.00            
ATOM     82  H39 ACD     1      16.310  23.060  13.610  1.00  0.00            
ATOM     83  O20 ACD     1      15.600  21.280  14.310  1.00  0.00            
ATOM     84  H40 ACD     1      15.790  20.600  14.960  1.00  0.00            
ATOM     85  C25 ACD     1      16.810  22.940  15.640  1.00  0.00            
ATOM     86  H41 ACD     1      15.850  23.450  15.740  1.00  0.00            
ATOM     87  O21 ACD     1      17.840  23.900  15.540  1.00  0.00            
ATOM     88  C26 ACD     1      19.180  23.370  15.230  1.00  0.00            
ATOM     89  H42 ACD     1      19.540  22.630  15.950  1.00  0.00            
ATOM     90  C27 ACD     1      20.170  24.560  15.120  1.00  0.00            
ATOM     91  H43 ACD     1      20.120  25.120  16.060  1.00  0.00            
ATOM     92  H44 ACD     1      21.170  24.130  14.970  1.00  0.00            
ATOM     93  O22 ACD     1      19.810  25.310  13.950  1.00  0.00            
ATOM     94  H45 ACD     1      18.930  25.520  14.270  1.00  0.00            
ATOM     95  O23 ACD     1      17.020  21.980  16.620  1.00  0.00            
ATOM     96  C28 ACD     1      16.530  22.250  17.930  1.00  0.00            
ATOM     97  H46 ACD     1      15.450  22.120  18.020  1.00  0.00            
ATOM     98  C29 ACD     1      17.100  23.530  18.530  1.00  0.00            
ATOM     99  H47 ACD     1      18.130  23.770  18.240  1.00  0.00            
ATOM    100  O24 ACD     1      17.250  23.520  19.990  1.00  0.00            
ATOM    101  C30 ACD     1      16.340  24.840  18.140  1.00  0.00            
ATOM    102  H48 ACD     1      16.850  25.650  18.670  1.00  0.00            
ATOM    103  H49 ACD     1      16.400  25.140  17.090  1.00  0.00            
ATOM    104  O25 ACD     1      14.980  24.800  18.610  1.00  0.00            
ATOM    105  H50 ACD     1      14.540  25.540  18.170  1.00  0.00            
ATOM    106  C31 ACD     1      17.130  21.020  18.600  1.00  0.00            
ATOM    107  H51 ACD     1      18.190  21.010  18.320  1.00  0.00            
ATOM    108  O26 ACD     1      16.340  19.850  18.290  1.00  0.00            
ATOM    109  H52 ACD     1      16.490  19.830  17.340  1.00  0.00            
ATOM    110  C32 ACD     1      17.180  21.240  20.120  1.00  0.00            
ATOM    111  H53 ACD     1      16.140  21.440  20.410  1.00  0.00            
ATOM    112  O27 ACD     1      17.780  20.070  20.720  1.00  0.00            
ATOM    113  H54 ACD     1      17.280  19.280  20.520  1.00  0.00            
ATOM    114  C33 ACD     1      17.980  22.420  20.540  1.00  0.00            
ATOM    115  H55 ACD     1      17.970  22.520  21.630  1.00  0.00            
ATOM    116  O28 ACD     1      19.300  22.460  20.040  1.00  0.00            
ATOM    117  C34 ACD     1      20.460  22.710  20.870  1.00  0.00            
ATOM    118  H56 ACD     1      20.110  23.170  21.800  1.00  0.00            
ATOM    119  C35 ACD     1      21.050  21.290  21.120  1.00  0.00            
ATOM    120  H57 ACD     1      21.180  20.680  20.220  1.00  0.00            
ATOM    121  O29 ACD     1      20.130  20.510  21.910  1.00  0.00            
ATOM    122  H58 ACD     1      19.340  20.300  21.410  1.00  0.00            
ATOM    123  C36 ACD     1      22.410  21.470  21.850  1.00  0.00            
ATOM    124  H59 ACD     1      22.230  22.020  22.790  1.00  0.00            
ATOM    125  O30 ACD     1      23.090  20.290  22.230  1.00  0.00            
ATOM    126  H60 ACD     1      22.510  19.800  22.810  1.00  0.00            
ATOM    127  O1  GP6     2      22.200  14.760  15.830  1.00  0.00            
ATOM    128  C1  GP6     2      22.670  15.880  15.990  1.00  0.00            
ATOM    129  O2  GP6     2      23.870  16.080  15.690  1.00  0.00            
ATOM    130  C2  GP6     2      21.680  17.000  16.510  1.00  0.00            
ATOM    131  C3  GP6     2      20.980  17.630  15.360  1.00  0.00            
ATOM    132  C4  GP6     2      20.050  18.790  15.750  1.00  0.00            
ATOM    133  C5  GP6     2      20.850  19.870  16.600  1.00  0.00            
ATOM    134  C6  GP6     2      21.440  19.200  17.820  1.00  0.00            
ATOM    135  C7  GP6     2      22.390  18.060  17.380  1.00  0.00            
ATOM    136  C8  GP6     2      20.270  18.570  18.660  1.00  0.00            
ATOM    137  C9  GP6     2      19.440  17.520  17.830  1.00  0.00            
ATOM    138  C10 GP6     2      20.510  16.440  17.480  1.00  0.00            
ATOM    139  C11 GP6     2      18.950  18.190  16.560  1.00  0.00            
ATOM    140  H1  GP6     2      20.450  16.810  14.860  1.00  0.00            
ATOM    141  H2  GP6     2      21.680  17.850  14.560  1.00  0.00            
ATOM    142  H3  GP6     2      19.560  19.230  14.870  1.00  0.00            
ATOM    143  H4  GP6     2      20.170  20.660  16.930  1.00  0.00            
ATOM    144  H5  GP6     2      21.720  20.200  16.010  1.00  0.00            
ATOM    145  H6  GP6     2      21.900  19.960  18.460  1.00  0.00            
ATOM    146  H7  GP6     2      23.200  18.570  16.840  1.00  0.00            
ATOM    147  H8  GP6     2      22.860  17.510  18.210  1.00  0.00            
ATOM    148  H9  GP6     2      19.560  19.310  19.030  1.00  0.00            
ATOM    149  H10 GP6     2      20.790  18.060  19.480  1.00  0.00            
ATOM    150  H11 GP6     2      18.630  17.040  18.390  1.00  0.00            
ATOM    151  H12 GP6     2      20.970  16.050  18.400  1.00  0.00            
ATOM    152  H13 GP6     2      19.970  15.620  16.980  1.00  0.00            
ATOM    153  H14 GP6     2      18.280  17.470  16.070  1.00  0.00            
ATOM    154  H15 GP6     2      18.230  19.010  16.720  1.00  0.00            
TER
ENDMDL
MODEL        1
ATOM      1  H1  ACD     1      25.130  28.130  35.940  1.00  0.00            
ATOM      2  O1  ACD     1      25.950  28.150  36.440  1.00  0.00            
ATOM      3  C1  ACD     1      26.680  29.190  35.690  1.00  0.00            
ATOM      4  H2  ACD     1      26.040  30.080  35.710  1.00  0.00            
ATOM      5  H3  ACD     1      26.690  28.830  34.660  1.00  0.00            
ATOM      6  C2  ACD     1      28.090  29.490  36.220  1.00  0.00            
ATOM      7  H4  ACD     1      28.850  29.860  35.520  1.00  0.00            
ATOM      8  O2  ACD     1      27.850  30.550  37.080  1.00  0.00            
ATOM      9  C3  ACD     1      28.960  31.090  37.810  1.00  0.00            
ATOM     10  H5  ACD     1      28.620  31.960  38.370  1.00  0.00            
ATOM     11  O3  ACD     1      30.020  31.540  37.010  1.00  0.00            
ATOM     12  C4  ACD     1      29.910  32.980  36.600  1.00  0.00            
ATOM     13  H6  ACD     1      29.080  33.550  37.040  1.00  0.00            
ATOM     14  C5  ACD     1      31.210  33.620  37.100  1.00  0.00            
ATOM     15  H7  ACD     1      32.000  33.060  36.580  1.00  0.00            
ATOM     16  O4  ACD     1      31.410  33.450  38.530  1.00  0.00            
ATOM     17  H8  ACD     1      32.360  33.500  38.670  1.00  0.00            
ATOM     18  C6  ACD     1      31.240  35.060  36.670  1.00  0.00            
ATOM     19  H9  ACD     1      30.420  35.600  37.160  1.00  0.00            
ATOM     20  O5  ACD     1      32.520  35.570  36.860  1.00  0.00            
ATOM     21  H10 ACD     1      32.920  35.540  35.990  1.00  0.00            
ATOM     22  C7  ACD     1      31.120  35.090  35.140  1.00  0.00            
ATOM     23  H11 ACD     1      31.070  36.140  34.850  1.00  0.00            
ATOM     24  O6  ACD     1      29.880  34.480  34.820  1.00  0.00            
ATOM     25  C8  ACD     1      29.780  33.080  35.110  1.00  0.00            
ATOM     26  H12 ACD     1      30.550  32.520  34.570  1.00  0.00            
ATOM     27  C9  ACD     1      28.400  32.600  34.550  1.00  0.00            
ATOM     28  H13 ACD     1      28.330  32.960  33.520  1.00  0.00            
ATOM     29  H14 ACD     1      28.340  31.500  34.600  1.00  0.00            
ATOM     30  O7  ACD     1      27.200  33.070  35.170  1.00  0.00            
ATOM     31  H15 ACD     1      27.280  34.020  35.300  1.00  0.00            
ATOM     32  O8  ACD     1      32.200  34.480  34.320  1.00  0.00            
ATOM     33  C10 ACD     1      32.610  35.230  33.160  1.00  0.00            
ATOM     34  H16 ACD     1      31.860  36.020  33.050  1.00  0.00            
ATOM     35  C11 ACD     1      33.960  35.860  33.480  1.00  0.00            
ATOM     36  H17 ACD     1      34.540  34.960  33.740  1.00  0.00            
ATOM     37  O9  ACD     1      33.900  36.810  34.520  1.00  0.00            
ATOM     38  H18 ACD     1      34.790  37.170  34.520  1.00  0.00            
ATOM     39  C12 ACD     1      34.630  36.400  32.200  1.00  0.00            
ATOM     40  H19 ACD     1      34.050  37.220  31.740  1.00  0.00            
ATOM     41  O10 ACD     1      35.860  36.930  32.430  1.00  0.00            
ATOM     42  H20 ACD     1      36.390  36.180  32.710  1.00  0.00            
ATOM     43  C13 ACD     1      34.720  35.370  31.080  1.00  0.00            
ATOM     44  H21 ACD     1      35.110  35.890  30.200  1.00  0.00            
ATOM     45  O11 ACD     1      33.400  34.890  30.930  1.00  0.00            
ATOM     46  C14 ACD     1      32.770  34.230  32.040  1.00  0.00            
ATOM     47  H22 ACD     1      33.460  33.440  32.360  1.00  0.00            
ATOM     48  C15 ACD     1      31.390  33.650  31.690  1.00  0.00            
ATOM     49  H23 ACD     1      31.090  32.950  32.480  1.00  0.00            
ATOM     50  H24 ACD     1      30.630  34.430  31.500  1.00  0.00            
ATOM     51  O12 ACD     1      31.510  32.840  30.500  1.00  0.00            
ATOM     52  H25 ACD     1      31.500  33.380  29.710  1.00  0.00            
ATOM     53  O13 ACD     1      35.580  34.330  31.430  1.00  0.00            
ATOM     54  C16 ACD     1      36.190  33.570  30.380  1.00  0.00            
ATOM     55  H26 ACD     1      36.880  34.250  29.860  1.00  0.00            
ATOM     56  C17 ACD     1      37.090  32.540  31.110  1.00  0.00            
ATOM     57  H27 ACD     1      36.470  32.160  31.930  1.00  0.00            
ATOM     58  O14 ACD     1      38.340  33.090  31.630  1.00  0.00            
ATOM     59  H28 ACD     1      38.870  32.360  31.960  1.00  0.00            
ATOM     60  C18 ACD     1      37.470  31.350  30.140  1.00  0.00            
ATOM     61  H29 ACD     1      38.130  31.720  29.350  1.00  0.00            
ATOM     62  O15 ACD     1      38.220  30.360  30.890  1.00  0.00            
ATOM     63  H30 ACD     1      37.710  29.550  30.780  1.00  0.00            
ATOM     64  C19 ACD     1      36.230  30.770  29.590  1.00  0.00            
ATOM     65  H31 ACD     1      36.450  29.880  28.990  1.00  0.00            
ATOM     66  O16 ACD     1      35.780  31.810  28.780  1.00  0.00            
ATOM     67  C20 ACD     1      35.160  33.020  29.340  1.00  0.00            
ATOM     68  H32 ACD     1      34.290  32.690  29.920  1.00  0.00            
ATOM     69  C21 ACD     1      34.680  33.960  28.240  1.00  0.00            
ATOM     70  H33 ACD     1      34.190  33.270  27.550  1.00  0.00            
ATOM     71  H34 ACD     1      33.930  34.650  28.660  1.00  0.00            
ATOM     72  O17 ACD     1      35.720  34.770  27.720  1.00  0.00            
ATOM     73  H35 ACD     1      36.390  34.190  27.360  1.00  0.00            
ATOM     74  O18 ACD     1      35.220  30.360  30.600  1.00  0.00            
ATOM     75  C22 ACD     1      34.660  29.060  30.400  1.00  0.00            
ATOM     76  H36 ACD     1      34.950  28.690  29.410  1.00  0.00            
ATOM     77  C23 ACD     1      35.100  28.170  31.500  1.00  0.00            
ATOM     78  H37 ACD     1      34.900  28.800  32.370  1.00  0.00            
ATOM     79  O19 ACD     1      36.500  27.900  31.420  1.00  0.00            
ATOM     80  H38 ACD     1      36.790  27.620  32.290  1.00  0.00            
ATOM     81  C24 ACD     1      34.310  26.860  31.460  1.00  0.00            
ATOM     82  H39 ACD     1      34.600  26.320  30.560  1.00  0.00            
ATOM     83  O20 ACD     1      34.600  26.010  32.580  1.00  0.00            
ATOM     84  H40 ACD     1      34.030  26.210  33.330  1.00  0.00            
ATOM     85  C25 ACD     1      32.770  27.170  31.420  1.00  0.00            
ATOM     86  H41 ACD     1      32.260  26.210  31.250  1.00  0.00            
ATOM     87  O21 ACD     1      32.520  28.060  30.350  1.00  0.00            
ATOM     88  C26 ACD     1      33.190  29.350  30.410  1.00  0.00            
ATOM     89  H42 ACD     1      32.940  29.830  31.360  1.00  0.00            
ATOM     90  C27 ACD     1      32.790  30.160  29.200  1.00  0.00            
ATOM     91  H43 ACD     1      31.700  30.230  29.280  1.00  0.00            
ATOM     92  H44 ACD     1      33.210  31.180  29.230  1.00  0.00            
ATOM     93  O22 ACD     1      33.150  29.590  27.900  1.00  0.00            
ATOM     94  H45 ACD     1      33.500  28.700  27.910  1.00  0.00            
ATOM     95  O23 ACD     1      32.340  27.640  32.770  1.00  0.00            
ATOM     96  C28 ACD     1      31.010  27.280  32.950  1.00  0.00            
ATOM     97  H46 ACD     1      30.540  26.820  32.070  1.00  0.00            
ATOM     98  C29 ACD     1      30.120  28.420  33.340  1.00  0.00            
ATOM     99  H47 ACD     1      30.600  28.910  34.200  1.00  0.00            
ATOM    100  O24 ACD     1      28.850  27.850  33.740  1.00  0.00            
ATOM    101  C30 ACD     1      29.940  29.310  32.150  1.00  0.00            
ATOM    102  H48 ACD     1      30.930  29.680  31.850  1.00  0.00            
ATOM    103  H49 ACD     1      29.470  28.780  31.320  1.00  0.00            
ATOM    104  O25 ACD     1      29.310  30.510  32.480  1.00  0.00            
ATOM    105  H50 ACD     1      28.360  30.330  32.540  1.00  0.00            
ATOM    106  C31 ACD     1      31.090  26.090  33.910  1.00  0.00            
ATOM    107  H51 ACD     1      31.620  26.420  34.820  1.00  0.00            
ATOM    108  O26 ACD     1      31.630  24.920  33.250  1.00  0.00            
ATOM    109  H52 ACD     1      31.700  24.150  33.820  1.00  0.00            
ATOM    110  C32 ACD     1      29.720  25.700  34.370  1.00  0.00            
ATOM    111  H53 ACD     1      29.210  25.210  33.530  1.00  0.00            
ATOM    112  O27 ACD     1      29.760  24.700  35.430  1.00  0.00            
ATOM    113  H54 ACD     1      30.540  24.140  35.310  1.00  0.00            
ATOM    114  C33 ACD     1      28.960  26.910  34.850  1.00  0.00            
ATOM    115  H55 ACD     1      27.960  26.570  35.140  1.00  0.00            
ATOM    116  O28 ACD     1      29.620  27.510  36.020  1.00  0.00            
ATOM    117  C34 ACD     1      28.850  28.340  36.890  1.00  0.00            
ATOM    118  H56 ACD     1      28.120  27.710  37.410  1.00  0.00            
ATOM    119  C35 ACD     1      29.990  28.720  37.950  1.00  0.00            
ATOM    120  H57 ACD     1      30.920  28.920  37.420  1.00  0.00            
ATOM    121  O29 ACD     1      30.300  27.700  38.910  1.00  0.00            
ATOM    122  H58 ACD     1      29.470  27.450  39.330  1.00  0.00            
ATOM    123  C36 ACD     1      29.640  30.000  38.720  1.00  0.00            
ATOM    124  H59 ACD     1      28.890  29.880  39.510  1.00  0.00            
ATOM    125  O30 ACD     1      30.850  30.520  39.250  1.00  0.00            
ATOM    126  H60 ACD     1      30.970  31.340  38.770  1.00  0.00            
ATOM    127  O1  GP6     2      35.760  32.080  39.570  1.00  0.00            
ATOM    128  C1  GP6     2      34.900  32.220  38.720  1.00  0.00            
ATOM    129  O2  GP6     2      34.100  33.120  38.790  1.00  0.00            
ATOM    130  C2  GP6     2      34.910  31.270  37.440  1.00  0.00            
ATOM    131  C3  GP6     2      33.610  30.440  37.360  1.00  0.00            
ATOM    132  C4  GP6     2      33.500  29.740  36.010  1.00  0.00            
ATOM    133  C5  GP6     2      34.620  28.730  35.990  1.00  0.00            
ATOM    134  C6  GP6     2      35.940  29.460  36.040  1.00  0.00            
ATOM    135  C7  GP6     2      36.070  30.260  37.330  1.00  0.00            
ATOM    136  C8  GP6     2      36.090  30.390  34.850  1.00  0.00            
ATOM    137  C9  GP6     2      34.950  31.390  34.960  1.00  0.00            
ATOM    138  C10 GP6     2      35.090  32.220  36.240  1.00  0.00            
ATOM    139  C11 GP6     2      33.540  30.710  34.830  1.00  0.00            
ATOM    140  H1  GP6     2      32.750  31.080  37.550  1.00  0.00            
ATOM    141  H2  GP6     2      33.430  29.760  38.200  1.00  0.00            
ATOM    142  H3  GP6     2      32.540  29.220  35.940  1.00  0.00            
ATOM    143  H4  GP6     2      34.650  28.210  35.020  1.00  0.00            
ATOM    144  H5  GP6     2      34.500  28.060  36.850  1.00  0.00            
ATOM    145  H6  GP6     2      36.700  28.680  35.930  1.00  0.00            
ATOM    146  H7  GP6     2      35.970  29.620  38.210  1.00  0.00            
ATOM    147  H8  GP6     2      37.130  30.550  37.330  1.00  0.00            
ATOM    148  H9  GP6     2      36.120  29.870  33.880  1.00  0.00            
ATOM    149  H10 GP6     2      36.950  31.050  35.000  1.00  0.00            
ATOM    150  H11 GP6     2      35.080  32.100  34.130  1.00  0.00            
ATOM    151  H12 GP6     2      36.010  32.820  36.320  1.00  0.00            
ATOM    152  H13 GP6     2      34.280  32.960  36.240  1.00  0.00            
ATOM    153  H14 GP6     2      32.690  31.410  34.830  1.00  0.00            
ATOM    154  H15 GP6     2      33.570  30.190  33.860  1.00  0.00            
TER
ENDMDL
MODEL        1
ATOM      1  H1  ACD     1      18.310  26.250  21.960  1.00  0.00            
ATOM      2  O1  ACD     1      17.720  26.330  21.200  1.00  0.00            
ATOM      3  C1  ACD     1      16.810  25.250  21.260  1.00  0.00            
ATOM      4  H2  ACD     1      16.180  25.270  20.360  1.00  0.00            
ATOM      5  H3  ACD     1      15.950  25.360  21.930  1.00  0.00            
ATOM      6  C2  ACD     1      17.480  23.900  21.410  1.00  0.00            
ATOM      7  H4  ACD     1      18.100  23.610  20.550  1.00  0.00            
ATOM      8  O2  ACD     1      18.310  23.950  22.590  1.00  0.00            
ATOM      9  C3  ACD     1      19.010  22.740  22.830  1.00  0.00            
ATOM     10  H5  ACD     1      19.550  22.790  23.780  1.00  0.00            
ATOM     11  O3  ACD     1      19.970  22.670  21.720  1.00  0.00            
ATOM     12  C4  ACD     1      21.330  22.900  22.010  1.00  0.00            
ATOM     13  H6  ACD     1      21.450  23.380  22.990  1.00  0.00            
ATOM     14  C5  ACD     1      22.200  21.600  22.030  1.00  0.00            
ATOM     15  H7  ACD     1      22.090  21.260  21.000  1.00  0.00            
ATOM     16  O4  ACD     1      21.670  20.690  23.020  1.00  0.00            
ATOM     17  H8  ACD     1      20.730  20.520  22.970  1.00  0.00            
ATOM     18  C6  ACD     1      23.710  21.790  22.110  1.00  0.00            
ATOM     19  H9  ACD     1      23.910  22.090  23.150  1.00  0.00            
ATOM     20  O5  ACD     1      24.530  20.670  21.720  1.00  0.00            
ATOM     21  H10 ACD     1      24.420  20.610  20.770  1.00  0.00            
ATOM     22  C7  ACD     1      24.110  22.950  21.190  1.00  0.00            
ATOM     23  H11 ACD     1      25.130  23.270  21.450  1.00  0.00            
ATOM     24  O6  ACD     1      23.300  24.090  21.350  1.00  0.00            
ATOM     25  C8  ACD     1      21.910  23.890  20.980  1.00  0.00            
ATOM     26  H12 ACD     1      21.820  23.410  20.000  1.00  0.00            
ATOM     27  C9  ACD     1      21.410  25.340  20.960  1.00  0.00            
ATOM     28  H13 ACD     1      21.950  25.940  20.220  1.00  0.00            
ATOM     29  H14 ACD     1      20.430  25.240  20.500  1.00  0.00            
ATOM     30  O7  ACD     1      21.280  26.000  22.180  1.00  0.00            
ATOM     31  H15 ACD     1      20.330  26.120  22.300  1.00  0.00            
ATOM     32  O8  ACD     1      24.070  22.500  19.820  1.00  0.00            
ATOM     33  C10 ACD     1      25.040  23.110  18.960  1.00  0.00            
ATOM     34  H16 ACD     1      26.070  22.870  19.280  1.00  0.00            
ATOM     35  C11 ACD     1      24.770  22.310  17.720  1.00  0.00            
ATOM     36  H17 ACD     1      23.720  22.040  17.590  1.00  0.00            
ATOM     37  O9  ACD     1      25.350  21.030  17.680  1.00  0.00            
ATOM     38  H18 ACD     1      24.840  20.390  18.190  1.00  0.00            
ATOM     39  C12 ACD     1      25.080  23.100  16.460  1.00  0.00            
ATOM     40  H19 ACD     1      26.140  23.360  16.370  1.00  0.00            
ATOM     41  O10 ACD     1      24.570  22.410  15.280  1.00  0.00            
ATOM     42  H20 ACD     1      24.990  21.540  15.230  1.00  0.00            
ATOM     43  C13 ACD     1      24.410  24.480  16.510  1.00  0.00            
ATOM     44  H21 ACD     1      24.690  25.120  15.660  1.00  0.00            
ATOM     45  O11 ACD     1      25.070  25.190  17.550  1.00  0.00            
ATOM     46  C14 ACD     1      24.850  24.600  18.840  1.00  0.00            
ATOM     47  H22 ACD     1      23.810  24.790  19.100  1.00  0.00            
ATOM     48  C15 ACD     1      25.820  25.260  19.770  1.00  0.00            
ATOM     49  H23 ACD     1      25.920  24.630  20.660  1.00  0.00            
ATOM     50  H24 ACD     1      26.860  25.240  19.420  1.00  0.00            
ATOM     51  O12 ACD     1      25.530  26.570  20.130  1.00  0.00            
ATOM     52  H25 ACD     1      25.400  27.140  19.370  1.00  0.00            
ATOM     53  O13 ACD     1      23.020  24.430  16.630  1.00  0.00            
ATOM     54  C16 ACD     1      22.270  25.220  15.740  1.00  0.00            
ATOM     55  H26 ACD     1      22.960  25.950  15.290  1.00  0.00            
ATOM     56  C17 ACD     1      21.660  24.310  14.680  1.00  0.00            
ATOM     57  H27 ACD     1      21.030  23.620  15.260  1.00  0.00            
ATOM     58  O14 ACD     1      22.690  23.670  13.980  1.00  0.00            
ATOM     59  H28 ACD     1      23.370  23.250  14.510  1.00  0.00            
ATOM     60  C18 ACD     1      20.830  25.100  13.690  1.00  0.00            
ATOM     61  H29 ACD     1      21.450  25.850  13.180  1.00  0.00            
ATOM     62  O15 ACD     1      20.250  24.160  12.760  1.00  0.00            
ATOM     63  H30 ACD     1      20.960  23.510  12.670  1.00  0.00            
ATOM     64  C19 ACD     1      19.750  25.860  14.470  1.00  0.00            
ATOM     65  H31 ACD     1      19.200  26.500  13.770  1.00  0.00            
ATOM     66  O16 ACD     1      20.370  26.690  15.420  1.00  0.00            
ATOM     67  C20 ACD     1      21.190  26.020  16.400  1.00  0.00            
ATOM     68  H32 ACD     1      20.590  25.260  16.920  1.00  0.00            
ATOM     69  C21 ACD     1      21.810  26.940  17.430  1.00  0.00            
ATOM     70  H33 ACD     1      22.490  26.340  18.050  1.00  0.00            
ATOM     71  H34 ACD     1      22.360  27.720  16.880  1.00  0.00            
ATOM     72  O17 ACD     1      20.780  27.470  18.170  1.00  0.00            
ATOM     73  H35 ACD     1      21.150  28.070  18.830  1.00  0.00            
ATOM     74  O18 ACD     1      18.900  24.940  15.140  1.00  0.00            
ATOM     75  C22 ACD     1      17.490  25.090  15.000  1.00  0.00            
ATOM     76  H36 ACD     1      17.220  26.020  14.490  1.00  0.00            
ATOM     77  C23 ACD     1      16.780  23.970  14.220  1.00  0.00            
ATOM     78  H37 ACD     1      16.850  23.030  14.780  1.00  0.00            
ATOM     79  O19 ACD     1      17.440  23.990  12.970  1.00  0.00            
ATOM     80  H38 ACD     1      18.380  24.070  13.140  1.00  0.00            
ATOM     81  C24 ACD     1      15.290  24.370  14.180  1.00  0.00            
ATOM     82  H39 ACD     1      15.270  25.420  13.860  1.00  0.00            
ATOM     83  O20 ACD     1      14.500  23.490  13.450  1.00  0.00            
ATOM     84  H40 ACD     1      13.650  23.350  13.890  1.00  0.00            
ATOM     85  C25 ACD     1      14.780  24.390  15.590  1.00  0.00            
ATOM     86  H41 ACD     1      13.760  24.770  15.470  1.00  0.00            
ATOM     87  O21 ACD     1      15.500  25.400  16.310  1.00  0.00            
ATOM     88  C26 ACD     1      16.900  25.100  16.390  1.00  0.00            
ATOM     89  H42 ACD     1      17.010  24.070  16.740  1.00  0.00            
ATOM     90  C27 ACD     1      17.450  26.100  17.300  1.00  0.00            
ATOM     91  H43 ACD     1      17.140  25.880  18.330  1.00  0.00            
ATOM     92  H44 ACD     1      18.510  25.870  17.470  1.00  0.00            
ATOM     93  O22 ACD     1      17.220  27.470  16.850  1.00  0.00            
ATOM     94  H45 ACD     1      17.710  27.560  16.020  1.00  0.00            
ATOM     95  O23 ACD     1      14.760  23.180  16.300  1.00  0.00            
ATOM     96  C28 ACD     1      13.950  23.080  17.510  1.00  0.00            
ATOM     97  H46 ACD     1      12.900  23.140  17.210  1.00  0.00            
ATOM     98  C29 ACD     1      14.160  24.210  18.570  1.00  0.00            
ATOM     99  H47 ACD     1      15.190  24.540  18.390  1.00  0.00            
ATOM    100  O24 ACD     1      13.800  23.810  19.840  1.00  0.00            
ATOM    101  C30 ACD     1      13.270  25.470  18.400  1.00  0.00            
ATOM    102  H48 ACD     1      13.800  26.320  18.830  1.00  0.00            
ATOM    103  H49 ACD     1      13.200  25.600  17.310  1.00  0.00            
ATOM    104  O25 ACD     1      11.910  25.430  18.790  1.00  0.00            
ATOM    105  H50 ACD     1      11.450  26.130  18.320  1.00  0.00            
ATOM    106  C31 ACD     1      14.240  21.660  18.050  1.00  0.00            
ATOM    107  H51 ACD     1      15.340  21.620  18.060  1.00  0.00            
ATOM    108  O26 ACD     1      13.650  20.620  17.200  1.00  0.00            
ATOM    109  H52 ACD     1      13.980  20.730  16.310  1.00  0.00            
ATOM    110  C32 ACD     1      13.820  21.470  19.520  1.00  0.00            
ATOM    111  H53 ACD     1      12.720  21.530  19.480  1.00  0.00            
ATOM    112  O27 ACD     1      14.250  20.190  20.000  1.00  0.00            
ATOM    113  H54 ACD     1      14.430  19.560  19.300  1.00  0.00            
ATOM    114  C33 ACD     1      14.310  22.630  20.320  1.00  0.00            
ATOM    115  H55 ACD     1      13.990  22.510  21.360  1.00  0.00            
ATOM    116  O28 ACD     1      15.750  22.620  20.380  1.00  0.00            
ATOM    117  C34 ACD     1      16.430  22.760  21.630  1.00  0.00            
ATOM    118  H56 ACD     1      15.740  23.090  22.410  1.00  0.00            
ATOM    119  C35 ACD     1      17.080  21.410  21.930  1.00  0.00            
ATOM    120  H57 ACD     1      17.660  21.070  21.060  1.00  0.00            
ATOM    121  O29 ACD     1      16.060  20.390  22.230  1.00  0.00            
ATOM    122  H58 ACD     1      15.510  20.360  21.450  1.00  0.00            
ATOM    123  C36 ACD     1      18.060  21.570  23.000  1.00  0.00            
ATOM    124  H59 ACD     1      17.550  21.730  23.960  1.00  0.00            
ATOM    125  O30 ACD     1      18.870  20.360  23.110  1.00  0.00            
ATOM    126  H60 ACD     1      18.260  19.710  23.480  1.00  0.00            
ATOM    127  O1  GP6     2      21.650  17.830  19.480  1.00  0.00            
ATOM    128  C1  GP6     2      20.470  18.150  19.350  1.00  0.00            
ATOM    129  O2  GP6     2      19.650  17.330  19.680  1.00  0.00            
ATOM    130  C2  GP6     2      20.050  19.360  18.300  1.00  0.00            
ATOM    131  C3  GP6     2      21.260  20.200  17.820  1.00  0.00            
ATOM    132  C4  GP6     2      20.850  21.230  16.880  1.00  0.00            
ATOM    133  C5  GP6     2      19.940  22.220  17.680  1.00  0.00            
ATOM    134  C6  GP6     2      18.720  21.440  18.040  1.00  0.00            
ATOM    135  C7  GP6     2      19.080  20.300  19.000  1.00  0.00            
ATOM    136  C8  GP6     2      18.010  20.970  16.710  1.00  0.00            
ATOM    137  C9  GP6     2      18.910  19.870  16.060  1.00  0.00            
ATOM    138  C10 GP6     2      19.330  18.740  17.120  1.00  0.00            
ATOM    139  C11 GP6     2      20.190  20.630  15.660  1.00  0.00            
ATOM    140  H1  GP6     2      22.010  19.470  17.500  1.00  0.00            
ATOM    141  H2  GP6     2      21.660  20.710  18.710  1.00  0.00            
ATOM    142  H3  GP6     2      21.680  21.820  16.460  1.00  0.00            
ATOM    143  H4  GP6     2      19.780  23.120  17.070  1.00  0.00            
ATOM    144  H5  GP6     2      20.440  22.600  18.580  1.00  0.00            
ATOM    145  H6  GP6     2      18.100  22.080  18.680  1.00  0.00            
ATOM    146  H7  GP6     2      19.540  20.640  19.940  1.00  0.00            
ATOM    147  H8  GP6     2      18.160  19.750  19.240  1.00  0.00            
ATOM    148  H9  GP6     2      17.940  21.840  16.050  1.00  0.00            
ATOM    149  H10 GP6     2      17.030  20.590  17.000  1.00  0.00            
ATOM    150  H11 GP6     2      18.460  19.370  15.190  1.00  0.00            
ATOM    151  H12 GP6     2      18.490  18.120  17.440  1.00  0.00            
ATOM    152  H13 GP6     2      20.030  18.040  16.650  1.00  0.00            
ATOM    153  H14 GP6     2      20.910  19.920  15.230  1.00  0.00            
ATOM    154  H15 GP6     2      19.910  21.450  14.990  1.00  0.00            
TER
ENDMDL
MODEL        1
ATOM      1  H1  ACD     1      18.130  40.560  19.230  1.00  0.00            
ATOM      2  O1  ACD     1      18.420  39.680  19.490  1.00  0.00            
ATOM      3  C1  ACD     1      19.790  39.900  19.820  1.00  0.00            
ATOM      4  H2  ACD     1      19.800  40.760  20.500  1.00  0.00            
ATOM      5  H3  ACD     1      20.500  40.110  19.010  1.00  0.00            
ATOM      6  C2  ACD     1      20.390  38.810  20.610  1.00  0.00            
ATOM      7  H4  ACD     1      21.450  39.100  20.600  1.00  0.00            
ATOM      8  O2  ACD     1      19.920  38.840  21.950  1.00  0.00            
ATOM      9  C3  ACD     1      20.540  38.050  22.920  1.00  0.00            
ATOM     10  H5  ACD     1      20.040  38.290  23.860  1.00  0.00            
ATOM     11  O3  ACD     1      21.930  38.360  23.020  1.00  0.00            
ATOM     12  C4  ACD     1      22.350  39.180  24.080  1.00  0.00            
ATOM     13  H6  ACD     1      21.510  39.480  24.720  1.00  0.00            
ATOM     14  C5  ACD     1      23.180  38.270  25.020  1.00  0.00            
ATOM     15  H7  ACD     1      24.070  37.870  24.530  1.00  0.00            
ATOM     16  O4  ACD     1      22.320  37.270  25.580  1.00  0.00            
ATOM     17  H8  ACD     1      22.090  36.650  24.880  1.00  0.00            
ATOM     18  C6  ACD     1      23.860  39.120  26.090  1.00  0.00            
ATOM     19  H9  ACD     1      23.070  39.520  26.750  1.00  0.00            
ATOM     20  O5  ACD     1      24.700  38.370  26.880  1.00  0.00            
ATOM     21  H10 ACD     1      25.480  38.170  26.350  1.00  0.00            
ATOM     22  C7  ACD     1      24.660  40.260  25.420  1.00  0.00            
ATOM     23  H11 ACD     1      25.150  40.900  26.160  1.00  0.00            
ATOM     24  O6  ACD     1      23.850  41.030  24.640  1.00  0.00            
ATOM     25  C8  ACD     1      23.170  40.360  23.550  1.00  0.00            
ATOM     26  H12 ACD     1      23.890  40.050  22.780  1.00  0.00            
ATOM     27  C9  ACD     1      22.230  41.300  22.860  1.00  0.00            
ATOM     28  H13 ACD     1      21.830  40.780  21.990  1.00  0.00            
ATOM     29  H14 ACD     1      21.320  41.360  23.470  1.00  0.00            
ATOM     30  O7  ACD     1      22.810  42.510  22.390  1.00  0.00            
ATOM     31  H15 ACD     1      23.640  42.300  21.960  1.00  0.00            
ATOM     32  O8  ACD     1      25.580  39.650  24.640  1.00  0.00            
ATOM     33  C10 ACD     1      26.960  39.820  24.850  1.00  0.00            
ATOM     34  H16 ACD     1      27.100  40.130  25.900  1.00  0.00            
ATOM     35  C11 ACD     1      27.580  38.420  24.660  1.00  0.00            
ATOM     36  H17 ACD     1      27.190  38.070  23.700  1.00  0.00            
ATOM     37  O9  ACD     1      27.070  37.530  25.670  1.00  0.00            
ATOM     38  H18 ACD     1      27.720  36.840  25.840  1.00  0.00            
ATOM     39  C12 ACD     1      29.100  38.580  24.560  1.00  0.00            
ATOM     40  H19 ACD     1      29.410  38.940  25.550  1.00  0.00            
ATOM     41  O10 ACD     1      29.750  37.310  24.430  1.00  0.00            
ATOM     42  H20 ACD     1      29.810  37.100  23.490  1.00  0.00            
ATOM     43  C13 ACD     1      29.420  39.580  23.410  1.00  0.00            
ATOM     44  H21 ACD     1      30.500  39.750  23.320  1.00  0.00            
ATOM     45  O11 ACD     1      28.900  40.830  23.730  1.00  0.00            
ATOM     46  C14 ACD     1      27.430  40.890  23.860  1.00  0.00            
ATOM     47  H22 ACD     1      27.010  40.640  22.870  1.00  0.00            
ATOM     48  C15 ACD     1      27.020  42.320  24.120  1.00  0.00            
ATOM     49  H23 ACD     1      27.540  43.030  23.470  1.00  0.00            
ATOM     50  H24 ACD     1      25.940  42.290  23.940  1.00  0.00            
ATOM     51  O12 ACD     1      27.270  42.570  25.510  1.00  0.00            
ATOM     52  H25 ACD     1      26.620  43.200  25.830  1.00  0.00            
ATOM     53  O13 ACD     1      28.880  39.090  22.160  1.00  0.00            
ATOM     54  C16 ACD     1      29.760  39.410  21.040  1.00  0.00            
ATOM     55  H26 ACD     1      30.490  40.180  21.320  1.00  0.00            
ATOM     56  C17 ACD     1      30.370  38.060  20.600  1.00  0.00            
ATOM     57  H27 ACD     1      29.530  37.350  20.590  1.00  0.00            
ATOM     58  O14 ACD     1      31.380  37.650  21.560  1.00  0.00            
ATOM     59  H28 ACD     1      32.010  38.350  21.730  1.00  0.00            
ATOM     60  C18 ACD     1      31.070  38.120  19.210  1.00  0.00            
ATOM     61  H29 ACD     1      31.860  38.880  19.210  1.00  0.00            
ATOM     62  O15 ACD     1      31.590  36.820  18.900  1.00  0.00            
ATOM     63  H30 ACD     1      32.030  36.840  18.040  1.00  0.00            
ATOM     64  C19 ACD     1      30.020  38.710  18.220  1.00  0.00            
ATOM     65  H31 ACD     1      30.430  38.770  17.210  1.00  0.00            
ATOM     66  O16 ACD     1      29.560  39.960  18.710  1.00  0.00            
ATOM     67  C20 ACD     1      28.830  39.960  19.950  1.00  0.00            
ATOM     68  H32 ACD     1      27.910  39.360  19.910  1.00  0.00            
ATOM     69  C21 ACD     1      28.480  41.340  20.270  1.00  0.00            
ATOM     70  H33 ACD     1      28.070  41.430  21.280  1.00  0.00            
ATOM     71  H34 ACD     1      29.440  41.870  20.190  1.00  0.00            
ATOM     72  O17 ACD     1      27.540  41.840  19.380  1.00  0.00            
ATOM     73  H35 ACD     1      27.990  41.840  18.520  1.00  0.00            
ATOM     74  O18 ACD     1      28.920  37.850  18.280  1.00  0.00            
ATOM     75  C22 ACD     1      28.370  37.430  17.060  1.00  0.00            
ATOM     76  H36 ACD     1      29.170  37.330  16.320  1.00  0.00            
ATOM     77  C23 ACD     1      27.840  36.010  17.170  1.00  0.00            
ATOM     78  H37 ACD     1      27.280  35.950  18.120  1.00  0.00            
ATOM     79  O19 ACD     1      28.920  35.080  17.280  1.00  0.00            
ATOM     80  H38 ACD     1      29.000  34.910  18.230  1.00  0.00            
ATOM     81  C24 ACD     1      26.800  35.600  16.120  1.00  0.00            
ATOM     82  H39 ACD     1      27.360  35.680  15.180  1.00  0.00            
ATOM     83  O20 ACD     1      26.150  34.380  16.250  1.00  0.00            
ATOM     84  H40 ACD     1      25.560  34.530  16.990  1.00  0.00            
ATOM     85  C25 ACD     1      25.730  36.590  16.080  1.00  0.00            
ATOM     86  H41 ACD     1      25.080  36.480  15.210  1.00  0.00            
ATOM     87  O21 ACD     1      26.300  37.870  15.800  1.00  0.00            
ATOM     88  C26 ACD     1      27.310  38.370  16.660  1.00  0.00            
ATOM     89  H42 ACD     1      26.870  38.660  17.620  1.00  0.00            
ATOM     90  C27 ACD     1      27.850  39.570  15.970  1.00  0.00            
ATOM     91  H43 ACD     1      28.870  39.800  16.280  1.00  0.00            
ATOM     92  H44 ACD     1      27.960  39.330  14.900  1.00  0.00            
ATOM     93  O22 ACD     1      27.060  40.730  16.130  1.00  0.00            
ATOM     94  H45 ACD     1      26.180  40.540  15.790  1.00  0.00            
ATOM     95  O23 ACD     1      24.980  36.680  17.240  1.00  0.00            
ATOM     96  C28 ACD     1      23.770  37.420  17.070  1.00  0.00            
ATOM     97  H46 ACD     1      23.900  38.170  16.280  1.00  0.00            
ATOM     98  C29 ACD     1      23.350  38.090  18.410  1.00  0.00            
ATOM     99  H47 ACD     1      23.170  37.330  19.170  1.00  0.00            
ATOM    100  O24 ACD     1      22.160  38.710  18.110  1.00  0.00            
ATOM    101  C30 ACD     1      24.410  39.110  18.820  1.00  0.00            
ATOM    102  H48 ACD     1      25.320  38.620  19.200  1.00  0.00            
ATOM    103  H49 ACD     1      24.760  39.710  17.970  1.00  0.00            
ATOM    104  O25 ACD     1      23.910  39.960  19.780  1.00  0.00            
ATOM    105  H50 ACD     1      23.750  39.470  20.590  1.00  0.00            
ATOM    106  C31 ACD     1      22.660  36.420  16.610  1.00  0.00            
ATOM    107  H51 ACD     1      22.760  35.620  17.360  1.00  0.00            
ATOM    108  O26 ACD     1      22.990  36.070  15.220  1.00  0.00            
ATOM    109  H52 ACD     1      22.180  35.700  14.850  1.00  0.00            
ATOM    110  C32 ACD     1      21.340  37.070  16.540  1.00  0.00            
ATOM    111  H53 ACD     1      21.310  37.870  15.780  1.00  0.00            
ATOM    112  O27 ACD     1      20.230  36.210  16.340  1.00  0.00            
ATOM    113  H54 ACD     1      20.080  35.560  17.020  1.00  0.00            
ATOM    114  C33 ACD     1      21.090  37.830  17.820  1.00  0.00            
ATOM    115  H55 ACD     1      20.180  38.430  17.680  1.00  0.00            
ATOM    116  O28 ACD     1      20.880  36.990  18.890  1.00  0.00            
ATOM    117  C34 ACD     1      20.190  37.310  20.080  1.00  0.00            
ATOM    118  H56 ACD     1      19.140  37.060  19.890  1.00  0.00            
ATOM    119  C35 ACD     1      20.610  36.250  21.140  1.00  0.00            
ATOM    120  H57 ACD     1      21.700  36.310  21.100  1.00  0.00            
ATOM    121  O29 ACD     1      20.260  34.920  20.820  1.00  0.00            
ATOM    122  H58 ACD     1      20.870  34.400  21.350  1.00  0.00            
ATOM    123  C36 ACD     1      20.300  36.590  22.610  1.00  0.00            
ATOM    124  H59 ACD     1      19.230  36.400  22.790  1.00  0.00            
ATOM    125  O30 ACD     1      21.010  35.680  23.570  1.00  0.00            
ATOM    126  H60 ACD     1      21.280  34.900  23.080  1.00  0.00            
ATOM    127  O1  GP6     2      22.720  33.220  23.910  1.00  0.00            
ATOM    128  C1  GP6     2      23.030  33.640  22.800  1.00  0.00            
ATOM    129  O2  GP6     2      22.050  33.730  22.070  1.00  0.00            
ATOM    130  C2  GP6     2      24.450  34.140  22.280  1.00  0.00            
ATOM    131  C3  GP6     2      24.590  35.670  22.480  1.00  0.00            
ATOM    132  C4  GP6     2      25.850  36.230  21.890  1.00  0.00            
ATOM    133  C5  GP6     2      25.870  35.920  20.400  1.00  0.00            
ATOM    134  C6  GP6     2      25.860  34.430  20.110  1.00  0.00            
ATOM    135  C7  GP6     2      24.570  33.820  20.740  1.00  0.00            
ATOM    136  C8  GP6     2      27.080  33.770  20.760  1.00  0.00            
ATOM    137  C9  GP6     2      26.970  34.050  22.300  1.00  0.00            
ATOM    138  C10 GP6     2      25.730  33.520  22.940  1.00  0.00            
ATOM    139  C11 GP6     2      27.050  35.560  22.600  1.00  0.00            
ATOM    140  H1  GP6     2      24.540  35.900  23.550  1.00  0.00            
ATOM    141  H2  GP6     2      23.750  36.220  22.040  1.00  0.00            
ATOM    142  H3  GP6     2      25.870  37.310  22.060  1.00  0.00            
ATOM    143  H4  GP6     2      26.870  36.270  20.120  1.00  0.00            
ATOM    144  H5  GP6     2      25.040  36.400  19.870  1.00  0.00            
ATOM    145  H6  GP6     2      25.910  34.180  19.040  1.00  0.00            
ATOM    146  H7  GP6     2      23.710  34.300  20.240  1.00  0.00            
ATOM    147  H8  GP6     2      24.550  32.740  20.530  1.00  0.00            
ATOM    148  H9  GP6     2      27.970  34.240  20.330  1.00  0.00            
ATOM    149  H10 GP6     2      27.090  32.670  20.650  1.00  0.00            
ATOM    150  H11 GP6     2      27.850  33.680  22.840  1.00  0.00            
ATOM    151  H12 GP6     2      25.740  32.440  22.750  1.00  0.00            
ATOM    152  H13 GP6     2      25.690  33.780  24.010  1.00  0.00            
ATOM    153  H14 GP6     2      27.000  35.780  23.670  1.00  0.00            
ATOM    154  H15 GP6     2      28.040  35.950  22.330  1.00  0.00            
TER
ENDMDL
MODEL        1
ATOM      1  H1  ACD     1      20.000  25.170  16.940  1.00  0.00            
ATOM      2  O1  ACD     1      19.260  25.600  17.380  1.00  0.00            
ATOM      3  C1  ACD     1      19.570  26.300  18.560  1.00  0.00            
ATOM      4  H2  ACD     1      20.660  26.280  18.530  1.00  0.00            
ATOM      5  H3  ACD     1      19.220  25.700  19.410  1.00  0.00            
ATOM      6  C2  ACD     1      19.080  27.710  18.620  1.00  0.00            
ATOM      7  H4  ACD     1      19.770  28.250  17.970  1.00  0.00            
ATOM      8  O2  ACD     1      17.630  27.710  18.330  1.00  0.00            
ATOM      9  C3  ACD     1      16.990  28.980  18.380  1.00  0.00            
ATOM     10  H5  ACD     1      15.930  28.850  18.170  1.00  0.00            
ATOM     11  O3  ACD     1      17.570  29.890  17.440  1.00  0.00            
ATOM     12  C4  ACD     1      17.090  30.040  16.100  1.00  0.00            
ATOM     13  H6  ACD     1      16.000  30.210  16.110  1.00  0.00            
ATOM     14  C5  ACD     1      17.680  31.350  15.490  1.00  0.00            
ATOM     15  H7  ACD     1      18.750  31.430  15.750  1.00  0.00            
ATOM     16  O4  ACD     1      17.020  32.520  16.040  1.00  0.00            
ATOM     17  H8  ACD     1      17.540  33.270  15.740  1.00  0.00            
ATOM     18  C6  ACD     1      17.700  31.370  13.910  1.00  0.00            
ATOM     19  H9  ACD     1      16.690  31.560  13.520  1.00  0.00            
ATOM     20  O5  ACD     1      18.620  32.370  13.370  1.00  0.00            
ATOM     21  H10 ACD     1      18.180  33.190  13.620  1.00  0.00            
ATOM     22  C7  ACD     1      18.220  29.960  13.420  1.00  0.00            
ATOM     23  H11 ACD     1      18.240  29.940  12.330  1.00  0.00            
ATOM     24  O6  ACD     1      17.370  28.890  13.910  1.00  0.00            
ATOM     25  C8  ACD     1      17.400  28.720  15.330  1.00  0.00            
ATOM     26  H12 ACD     1      18.410  28.400  15.610  1.00  0.00            
ATOM     27  C9  ACD     1      16.340  27.630  15.610  1.00  0.00            
ATOM     28  H13 ACD     1      15.980  27.620  16.650  1.00  0.00            
ATOM     29  H14 ACD     1      15.460  27.820  14.990  1.00  0.00            
ATOM     30  O7  ACD     1      16.830  26.350  15.300  1.00  0.00            
ATOM     31  H15 ACD     1      17.550  26.300  15.940  1.00  0.00            
ATOM     32  O8  ACD     1      19.570  29.780  13.860  1.00  0.00            
ATOM     33  C10 ACD     1      20.590  29.300  12.950  1.00  0.00            
ATOM     34  H16 ACD     1      20.180  28.710  12.120  1.00  0.00            
ATOM     35  C11 ACD     1      21.410  30.520  12.510  1.00  0.00            
ATOM     36  H17 ACD     1      21.660  30.960  13.480  1.00  0.00            
ATOM     37  O9  ACD     1      20.570  31.470  11.870  1.00  0.00            
ATOM     38  H18 ACD     1      19.940  31.630  12.580  1.00  0.00            
ATOM     39  C12 ACD     1      22.650  30.060  11.720  1.00  0.00            
ATOM     40  H19 ACD     1      22.270  29.550  10.820  1.00  0.00            
ATOM     41  O10 ACD     1      23.480  31.140  11.310  1.00  0.00            
ATOM     42  H20 ACD     1      22.930  31.920  11.220  1.00  0.00            
ATOM     43  C13 ACD     1      23.450  29.000  12.440  1.00  0.00            
ATOM     44  H21 ACD     1      24.130  28.580  11.690  1.00  0.00            
ATOM     45  O11 ACD     1      22.550  27.970  12.790  1.00  0.00            
ATOM     46  C14 ACD     1      21.550  28.430  13.760  1.00  0.00            
ATOM     47  H22 ACD     1      22.070  28.940  14.590  1.00  0.00            
ATOM     48  C15 ACD     1      20.800  27.250  14.400  1.00  0.00            
ATOM     49  H23 ACD     1      21.590  26.610  14.820  1.00  0.00            
ATOM     50  H24 ACD     1      20.180  27.530  15.260  1.00  0.00            
ATOM     51  O12 ACD     1      20.050  26.490  13.430  1.00  0.00            
ATOM     52  H25 ACD     1      20.670  25.940  12.940  1.00  0.00            
ATOM     53  O13 ACD     1      24.220  29.550  13.520  1.00  0.00            
ATOM     54  C16 ACD     1      25.560  29.170  13.670  1.00  0.00            
ATOM     55  H26 ACD     1      25.790  28.530  12.810  1.00  0.00            
ATOM     56  C17 ACD     1      26.370  30.440  13.630  1.00  0.00            
ATOM     57  H27 ACD     1      25.930  31.120  14.380  1.00  0.00            
ATOM     58  O14 ACD     1      26.190  31.090  12.380  1.00  0.00            
ATOM     59  H28 ACD     1      25.240  31.140  12.260  1.00  0.00            
ATOM     60  C18 ACD     1      27.830  30.250  14.060  1.00  0.00            
ATOM     61  H29 ACD     1      28.360  29.600  13.350  1.00  0.00            
ATOM     62  O15 ACD     1      28.590  31.460  14.260  1.00  0.00            
ATOM     63  H30 ACD     1      28.750  31.890  13.420  1.00  0.00            
ATOM     64  C19 ACD     1      27.950  29.430  15.320  1.00  0.00            
ATOM     65  H31 ACD     1      29.020  29.220  15.350  1.00  0.00            
ATOM     66  O16 ACD     1      27.160  28.250  15.170  1.00  0.00            
ATOM     67  C20 ACD     1      25.740  28.410  14.980  1.00  0.00            
ATOM     68  H32 ACD     1      25.290  28.940  15.820  1.00  0.00            
ATOM     69  C21 ACD     1      25.180  26.950  15.020  1.00  0.00            
ATOM     70  H33 ACD     1      24.090  26.930  15.130  1.00  0.00            
ATOM     71  H34 ACD     1      25.300  26.480  14.030  1.00  0.00            
ATOM     72  O17 ACD     1      25.690  26.110  16.090  1.00  0.00            
ATOM     73  H35 ACD     1      25.550  25.190  15.840  1.00  0.00            
ATOM     74  O18 ACD     1      27.450  30.200  16.440  1.00  0.00            
ATOM     75  C22 ACD     1      27.810  29.800  17.830  1.00  0.00            
ATOM     76  H36 ACD     1      28.890  30.010  17.870  1.00  0.00            
ATOM     77  C23 ACD     1      27.070  30.870  18.630  1.00  0.00            
ATOM     78  H37 ACD     1      26.060  30.840  18.200  1.00  0.00            
ATOM     79  O19 ACD     1      27.670  32.080  18.400  1.00  0.00            
ATOM     80  H38 ACD     1      28.600  32.020  18.610  1.00  0.00            
ATOM     81  C24 ACD     1      26.980  30.420  20.070  1.00  0.00            
ATOM     82  H39 ACD     1      28.010  30.450  20.440  1.00  0.00            
ATOM     83  O20 ACD     1      26.170  31.290  20.830  1.00  0.00            
ATOM     84  H40 ACD     1      26.320  32.210  20.600  1.00  0.00            
ATOM     85  C25 ACD     1      26.400  29.070  20.220  1.00  0.00            
ATOM     86  H41 ACD     1      26.470  28.790  21.280  1.00  0.00            
ATOM     87  O21 ACD     1      27.180  28.140  19.540  1.00  0.00            
ATOM     88  C26 ACD     1      27.440  28.350  18.160  1.00  0.00            
ATOM     89  H42 ACD     1      26.560  28.020  17.590  1.00  0.00            
ATOM     90  C27 ACD     1      28.600  27.380  17.740  1.00  0.00            
ATOM     91  H43 ACD     1      29.140  27.960  16.990  1.00  0.00            
ATOM     92  H44 ACD     1      29.270  27.270  18.600  1.00  0.00            
ATOM     93  O22 ACD     1      28.160  26.090  17.240  1.00  0.00            
ATOM     94  H45 ACD     1      27.500  26.300  16.580  1.00  0.00            
ATOM     95  O23 ACD     1      25.050  29.000  19.750  1.00  0.00            
ATOM     96  C28 ACD     1      24.040  28.330  20.540  1.00  0.00            
ATOM     97  H46 ACD     1      24.480  27.720  21.340  1.00  0.00            
ATOM     98  C29 ACD     1      23.170  27.520  19.640  1.00  0.00            
ATOM     99  H47 ACD     1      22.700  28.070  18.820  1.00  0.00            
ATOM    100  O24 ACD     1      22.220  26.890  20.490  1.00  0.00            
ATOM    101  C30 ACD     1      24.070  26.480  19.000  1.00  0.00            
ATOM    102  H48 ACD     1      24.650  27.040  18.250  1.00  0.00            
ATOM    103  H49 ACD     1      24.800  26.050  19.690  1.00  0.00            
ATOM    104  O25 ACD     1      23.310  25.520  18.230  1.00  0.00            
ATOM    105  H50 ACD     1      22.680  25.080  18.800  1.00  0.00            
ATOM    106  C31 ACD     1      23.280  29.390  21.350  1.00  0.00            
ATOM    107  H51 ACD     1      22.850  30.060  20.590  1.00  0.00            
ATOM    108  O26 ACD     1      24.130  30.120  22.160  1.00  0.00            
ATOM    109  H52 ACD     1      24.850  30.320  21.560  1.00  0.00            
ATOM    110  C32 ACD     1      22.170  28.550  22.160  1.00  0.00            
ATOM    111  H53 ACD     1      22.700  27.890  22.860  1.00  0.00            
ATOM    112  O27 ACD     1      21.360  29.430  22.940  1.00  0.00            
ATOM    113  H54 ACD     1      20.740  29.810  22.310  1.00  0.00            
ATOM    114  C33 ACD     1      21.310  27.750  21.180  1.00  0.00            
ATOM    115  H55 ACD     1      20.660  27.060  21.720  1.00  0.00            
ATOM    116  O28 ACD     1      20.600  28.580  20.280  1.00  0.00            
ATOM    117  C34 ACD     1      19.160  28.380  20.010  1.00  0.00            
ATOM    118  H56 ACD     1      18.810  27.590  20.690  1.00  0.00            
ATOM    119  C35 ACD     1      18.510  29.710  20.140  1.00  0.00            
ATOM    120  H57 ACD     1      19.060  30.420  19.500  1.00  0.00            
ATOM    121  O29 ACD     1      18.570  30.150  21.480  1.00  0.00            
ATOM    122  H58 ACD     1      18.370  31.090  21.500  1.00  0.00            
ATOM    123  C36 ACD     1      17.070  29.610  19.800  1.00  0.00            
ATOM    124  H59 ACD     1      16.440  28.900  20.350  1.00  0.00            
ATOM    125  O30 ACD     1      16.490  30.920  19.830  1.00  0.00            
ATOM    126  H60 ACD     1      15.940  30.990  19.040  1.00  0.00            
ATOM    127  O1  GP6     2      23.050  35.010  14.100  1.00  0.00            
ATOM    128  C1  GP6     2      22.070  34.350  14.460  1.00  0.00            
ATOM    129  O2  GP6     2      20.900  34.620  14.100  1.00  0.00            
ATOM    130  C2  GP6     2      22.240  33.480  15.760  1.00  0.00            
ATOM    131  C3  GP6     2      23.390  32.400  15.650  1.00  0.00            
ATOM    132  C4  GP6     2      23.540  31.500  16.890  1.00  0.00            
ATOM    133  C5  GP6     2      22.350  30.800  17.260  1.00  0.00            
ATOM    134  C6  GP6     2      21.180  31.810  17.430  1.00  0.00            
ATOM    135  C7  GP6     2      21.010  32.650  16.140  1.00  0.00            
ATOM    136  C8  GP6     2      21.490  32.800  18.530  1.00  0.00            
ATOM    137  C9  GP6     2      22.810  33.450  18.240  1.00  0.00            
ATOM    138  C10 GP6     2      22.710  34.340  17.010  1.00  0.00            
ATOM    139  C11 GP6     2      23.940  32.380  18.100  1.00  0.00            
ATOM    140  H1  GP6     2      24.320  32.930  15.400  1.00  0.00            
ATOM    141  H2  GP6     2      23.240  31.750  14.780  1.00  0.00            
ATOM    142  H3  GP6     2      24.400  30.840  16.710  1.00  0.00            
ATOM    143  H4  GP6     2      22.530  30.140  18.110  1.00  0.00            
ATOM    144  H5  GP6     2      21.940  30.140  16.480  1.00  0.00            
ATOM    145  H6  GP6     2      20.240  31.310  17.680  1.00  0.00            
ATOM    146  H7  GP6     2      20.620  31.970  15.360  1.00  0.00            
ATOM    147  H8  GP6     2      20.170  33.330  16.280  1.00  0.00            
ATOM    148  H9  GP6     2      21.670  32.340  19.510  1.00  0.00            
ATOM    149  H10 GP6     2      20.780  33.600  18.740  1.00  0.00            
ATOM    150  H11 GP6     2      23.170  34.010  19.120  1.00  0.00            
ATOM    151  H12 GP6     2      22.000  35.170  17.000  1.00  0.00            
ATOM    152  H13 GP6     2      23.730  34.730  16.860  1.00  0.00            
ATOM    153  H14 GP6     2      24.920  32.860  18.020  1.00  0.00            
ATOM    154  H15 GP6     2      24.050  31.820  19.040  1.00  0.00            
TER
ENDMDL
MODEL        1
ATOM      1  H1  ACD     1      22.010  11.190  24.590  1.00  0.00            
ATOM      2  O1  ACD     1      22.250  11.290  25.520  1.00  0.00            
ATOM      3  C1  ACD     1      23.400  12.120  25.590  1.00  0.00            
ATOM      4  H2  ACD     1      23.080  13.130  25.300  1.00  0.00            
ATOM      5  H3  ACD     1      24.110  11.870  24.790  1.00  0.00            
ATOM      6  C2  ACD     1      24.070  12.070  26.960  1.00  0.00            
ATOM      7  H4  ACD     1      23.280  12.030  27.720  1.00  0.00            
ATOM      8  O2  ACD     1      24.880  10.930  26.970  1.00  0.00            
ATOM      9  C3  ACD     1      25.450  10.580  28.270  1.00  0.00            
ATOM     10  H5  ACD     1      25.900   9.590  28.170  1.00  0.00            
ATOM     11  O3  ACD     1      24.430  10.600  29.230  1.00  0.00            
ATOM     12  C4  ACD     1      24.070   9.430  29.960  1.00  0.00            
ATOM     13  H6  ACD     1      24.770   8.620  29.710  1.00  0.00            
ATOM     14  C5  ACD     1      24.230   9.680  31.460  1.00  0.00            
ATOM     15  H7  ACD     1      23.740  10.650  31.660  1.00  0.00            
ATOM     16  O4  ACD     1      25.600   9.650  31.860  1.00  0.00            
ATOM     17  H8  ACD     1      25.640   9.900  32.780  1.00  0.00            
ATOM     18  C6  ACD     1      23.450   8.630  32.270  1.00  0.00            
ATOM     19  H9  ACD     1      23.860   7.620  32.170  1.00  0.00            
ATOM     20  O5  ACD     1      23.370   9.010  33.640  1.00  0.00            
ATOM     21  H10 ACD     1      22.750   9.720  33.810  1.00  0.00            
ATOM     22  C7  ACD     1      22.070   8.500  31.860  1.00  0.00            
ATOM     23  H11 ACD     1      21.570   7.710  32.430  1.00  0.00            
ATOM     24  O6  ACD     1      22.010   8.200  30.410  1.00  0.00            
ATOM     25  C8  ACD     1      22.630   9.150  29.550  1.00  0.00            
ATOM     26  H12 ACD     1      22.040  10.080  29.610  1.00  0.00            
ATOM     27  C9  ACD     1      22.600   8.690  28.110  1.00  0.00            
ATOM     28  H13 ACD     1      22.830   9.570  27.490  1.00  0.00            
ATOM     29  H14 ACD     1      23.250   7.820  28.040  1.00  0.00            
ATOM     30  O7  ACD     1      21.320   8.150  27.740  1.00  0.00            
ATOM     31  H15 ACD     1      20.710   8.900  27.750  1.00  0.00            
ATOM     32  O8  ACD     1      21.350   9.700  32.040  1.00  0.00            
ATOM     33  C10 ACD     1      20.000   9.740  32.590  1.00  0.00            
ATOM     34  H16 ACD     1      19.650   8.710  32.770  1.00  0.00            
ATOM     35  C11 ACD     1      19.980  10.480  33.950  1.00  0.00            
ATOM     36  H17 ACD     1      20.290  11.510  33.730  1.00  0.00            
ATOM     37  O9  ACD     1      20.950   9.980  34.800  1.00  0.00            
ATOM     38  H18 ACD     1      21.040  10.490  35.600  1.00  0.00            
ATOM     39  C12 ACD     1      18.540  10.600  34.430  1.00  0.00            
ATOM     40  H19 ACD     1      18.160   9.600  34.670  1.00  0.00            
ATOM     41  O10 ACD     1      18.330  11.440  35.560  1.00  0.00            
ATOM     42  H20 ACD     1      18.580  12.320  35.280  1.00  0.00            
ATOM     43  C13 ACD     1      17.670  11.220  33.290  1.00  0.00            
ATOM     44  H21 ACD     1      16.610  11.210  33.570  1.00  0.00            
ATOM     45  O11 ACD     1      17.710  10.420  32.130  1.00  0.00            
ATOM     46  C14 ACD     1      19.010  10.350  31.540  1.00  0.00            
ATOM     47  H22 ACD     1      19.240  11.380  31.250  1.00  0.00            
ATOM     48  C15 ACD     1      18.930   9.520  30.260  1.00  0.00            
ATOM     49  H23 ACD     1      18.220  10.170  29.720  1.00  0.00            
ATOM     50  H24 ACD     1      19.900   9.500  29.730  1.00  0.00            
ATOM     51  O12 ACD     1      18.390   8.220  30.550  1.00  0.00            
ATOM     52  H25 ACD     1      17.480   8.420  30.780  1.00  0.00            
ATOM     53  O13 ACD     1      18.160  12.570  33.090  1.00  0.00            
ATOM     54  C16 ACD     1      17.380  13.710  32.850  1.00  0.00            
ATOM     55  H26 ACD     1      16.320  13.590  33.080  1.00  0.00            
ATOM     56  C17 ACD     1      17.960  14.740  33.800  1.00  0.00            
ATOM     57  H27 ACD     1      19.050  14.660  33.760  1.00  0.00            
ATOM     58  O14 ACD     1      17.630  14.320  35.140  1.00  0.00            
ATOM     59  H28 ACD     1      17.930  15.020  35.720  1.00  0.00            
ATOM     60  C18 ACD     1      17.450  16.160  33.520  1.00  0.00            
ATOM     61  H29 ACD     1      16.410  16.390  33.810  1.00  0.00            
ATOM     62  O15 ACD     1      18.300  17.090  34.190  1.00  0.00            
ATOM     63  H30 ACD     1      18.970  17.470  33.620  1.00  0.00            
ATOM     64  C19 ACD     1      17.360  16.590  32.020  1.00  0.00            
ATOM     65  H31 ACD     1      16.730  17.450  31.770  1.00  0.00            
ATOM     66  O16 ACD     1      16.800  15.500  31.300  1.00  0.00            
ATOM     67  C20 ACD     1      17.560  14.230  31.460  1.00  0.00            
ATOM     68  H32 ACD     1      18.600  14.390  31.180  1.00  0.00            
ATOM     69  C21 ACD     1      16.860  13.290  30.460  1.00  0.00            
ATOM     70  H33 ACD     1      17.200  12.260  30.620  1.00  0.00            
ATOM     71  H34 ACD     1      15.780  13.220  30.650  1.00  0.00            
ATOM     72  O17 ACD     1      17.140  13.680  29.120  1.00  0.00            
ATOM     73  H35 ACD     1      18.070  13.480  28.950  1.00  0.00            
ATOM     74  O18 ACD     1      18.670  16.850  31.570  1.00  0.00            
ATOM     75  C22 ACD     1      19.030  18.080  30.910  1.00  0.00            
ATOM     76  H36 ACD     1      18.430  18.930  31.260  1.00  0.00            
ATOM     77  C23 ACD     1      20.430  18.410  31.480  1.00  0.00            
ATOM     78  H37 ACD     1      20.990  17.480  31.400  1.00  0.00            
ATOM     79  O19 ACD     1      20.350  18.830  32.870  1.00  0.00            
ATOM     80  H38 ACD     1      21.120  18.540  33.360  1.00  0.00            
ATOM     81  C24 ACD     1      21.190  19.390  30.690  1.00  0.00            
ATOM     82  H39 ACD     1      20.580  20.300  30.700  1.00  0.00            
ATOM     83  O20 ACD     1      22.510  19.490  31.170  1.00  0.00            
ATOM     84  H40 ACD     1      22.370  18.940  31.940  1.00  0.00            
ATOM     85  C25 ACD     1      21.270  18.870  29.270  1.00  0.00            
ATOM     86  H41 ACD     1      21.850  19.670  28.810  1.00  0.00            
ATOM     87  O21 ACD     1      19.960  18.830  28.730  1.00  0.00            
ATOM     88  C26 ACD     1      19.080  17.860  29.430  1.00  0.00            
ATOM     89  H42 ACD     1      19.340  16.820  29.200  1.00  0.00            
ATOM     90  C27 ACD     1      17.700  18.190  28.900  1.00  0.00            
ATOM     91  H43 ACD     1      16.910  17.840  29.570  1.00  0.00            
ATOM     92  H44 ACD     1      17.450  19.250  28.760  1.00  0.00            
ATOM     93  O22 ACD     1      17.560  17.550  27.570  1.00  0.00            
ATOM     94  H45 ACD     1      18.180  17.960  26.960  1.00  0.00            
ATOM     95  O23 ACD     1      21.910  17.640  29.120  1.00  0.00            
ATOM     96  C28 ACD     1      22.540  17.470  27.880  1.00  0.00            
ATOM     97  H46 ACD     1      22.390  18.270  27.150  1.00  0.00            
ATOM     98  C29 ACD     1      22.020  16.210  27.230  1.00  0.00            
ATOM     99  H47 ACD     1      22.020  15.350  27.910  1.00  0.00            
ATOM    100  O24 ACD     1      22.920  15.780  26.140  1.00  0.00            
ATOM    101  C30 ACD     1      20.650  16.320  26.590  1.00  0.00            
ATOM    102  H48 ACD     1      20.000  17.010  27.140  1.00  0.00            
ATOM    103  H49 ACD     1      20.730  16.770  25.590  1.00  0.00            
ATOM    104  O25 ACD     1      20.060  15.030  26.490  1.00  0.00            
ATOM    105  H50 ACD     1      19.120  15.100  26.300  1.00  0.00            
ATOM    106  C31 ACD     1      24.110  17.370  28.220  1.00  0.00            
ATOM    107  H51 ACD     1      24.190  16.610  29.010  1.00  0.00            
ATOM    108  O26 ACD     1      24.650  18.610  28.620  1.00  0.00            
ATOM    109  H52 ACD     1      25.520  18.340  28.920  1.00  0.00            
ATOM    110  C32 ACD     1      24.860  16.800  27.050  1.00  0.00            
ATOM    111  H53 ACD     1      24.800  17.480  26.200  1.00  0.00            
ATOM    112  O27 ACD     1      26.280  16.480  27.250  1.00  0.00            
ATOM    113  H54 ACD     1      26.270  15.660  27.750  1.00  0.00            
ATOM    114  C33 ACD     1      24.270  15.560  26.550  1.00  0.00            
ATOM    115  H55 ACD     1      24.840  15.280  25.660  1.00  0.00            
ATOM    116  O28 ACD     1      24.260  14.460  27.510  1.00  0.00            
ATOM    117  C34 ACD     1      24.990  13.280  27.270  1.00  0.00            
ATOM    118  H56 ACD     1      25.650  13.370  26.400  1.00  0.00            
ATOM    119  C35 ACD     1      25.760  13.070  28.660  1.00  0.00            
ATOM    120  H57 ACD     1      25.250  13.030  29.620  1.00  0.00            
ATOM    121  O29 ACD     1      26.830  14.050  28.790  1.00  0.00            
ATOM    122  H58 ACD     1      27.240  13.910  29.640  1.00  0.00            
ATOM    123  C36 ACD     1      26.480  11.660  28.630  1.00  0.00            
ATOM    124  H59 ACD     1      27.230  11.670  27.830  1.00  0.00            
ATOM    125  O30 ACD     1      27.040  11.290  29.860  1.00  0.00            
ATOM    126  H60 ACD     1      26.340  10.970  30.440  1.00  0.00            
ATOM    127  O1  GP6     2      23.110  17.010  35.620  1.00  0.00            
ATOM    128  C1  GP6     2      23.070  17.040  34.350  1.00  0.00            
ATOM    129  O2  GP6     2      22.740  18.030  33.750  1.00  0.00            
ATOM    130  C2  GP6     2      23.160  15.630  33.540  1.00  0.00            
ATOM    131  C3  GP6     2      24.040  14.590  34.370  1.00  0.00            
ATOM    132  C4  GP6     2      24.020  13.260  33.580  1.00  0.00            
ATOM    133  C5  GP6     2      24.670  13.500  32.190  1.00  0.00            
ATOM    134  C6  GP6     2      23.750  14.490  31.360  1.00  0.00            
ATOM    135  C7  GP6     2      23.730  15.850  32.110  1.00  0.00            
ATOM    136  C8  GP6     2      22.300  13.940  31.200  1.00  0.00            
ATOM    137  C9  GP6     2      21.740  13.790  32.630  1.00  0.00            
ATOM    138  C10 GP6     2      21.720  15.070  33.410  1.00  0.00            
ATOM    139  C11 GP6     2      22.570  12.830  33.420  1.00  0.00            
ATOM    140  H1  GP6     2      23.580  14.440  35.350  1.00  0.00            
ATOM    141  H2  GP6     2      25.060  14.990  34.460  1.00  0.00            
ATOM    142  H3  GP6     2      24.510  12.540  34.240  1.00  0.00            
ATOM    143  H4  GP6     2      24.810  12.510  31.730  1.00  0.00            
ATOM    144  H5  GP6     2      25.680  13.810  32.470  1.00  0.00            
ATOM    145  H6  GP6     2      24.200  14.530  30.360  1.00  0.00            
ATOM    146  H7  GP6     2      24.760  16.190  32.240  1.00  0.00            
ATOM    147  H8  GP6     2      23.260  16.610  31.470  1.00  0.00            
ATOM    148  H9  GP6     2      22.400  13.020  30.610  1.00  0.00            
ATOM    149  H10 GP6     2      21.750  14.680  30.610  1.00  0.00            
ATOM    150  H11 GP6     2      20.690  13.480  32.560  1.00  0.00            
ATOM    151  H12 GP6     2      21.060  15.770  32.880  1.00  0.00            
ATOM    152  H13 GP6     2      21.230  14.930  34.380  1.00  0.00            
ATOM    153  H14 GP6     2      22.040  12.750  34.380  1.00  0.00            
ATOM    154  H15 GP6     2      22.530  11.860  32.900  1.00  0.00            
TER
ENDMDL
MODEL        1
ATOM      1  H1  ACD     1      14.230  27.940  25.040  1.00  0.00            
ATOM      2  O1  ACD     1      13.370  27.560  24.830  1.00  0.00            
ATOM      3  C1  ACD     1      13.620  26.220  24.460  1.00  0.00            
ATOM      4  H2  ACD     1      12.710  25.600  24.460  1.00  0.00            
ATOM      5  H3  ACD     1      14.190  25.790  25.290  1.00  0.00            
ATOM      6  C2  ACD     1      14.460  26.200  23.170  1.00  0.00            
ATOM      7  H4  ACD     1      14.180  27.050  22.530  1.00  0.00            
ATOM      8  O2  ACD     1      15.800  26.500  23.590  1.00  0.00            
ATOM      9  C3  ACD     1      16.810  26.220  22.650  1.00  0.00            
ATOM     10  H5  ACD     1      17.730  26.450  23.200  1.00  0.00            
ATOM     11  O3  ACD     1      16.720  27.060  21.490  1.00  0.00            
ATOM     12  C4  ACD     1      17.690  28.110  21.410  1.00  0.00            
ATOM     13  H6  ACD     1      18.310  28.060  22.320  1.00  0.00            
ATOM     14  C5  ACD     1      18.380  27.870  20.070  1.00  0.00            
ATOM     15  H7  ACD     1      17.650  27.820  19.250  1.00  0.00            
ATOM     16  O4  ACD     1      19.080  26.580  20.220  1.00  0.00            
ATOM     17  H8  ACD     1      19.570  26.430  19.410  1.00  0.00            
ATOM     18  C6  ACD     1      19.320  28.940  19.800  1.00  0.00            
ATOM     19  H9  ACD     1      20.070  28.910  20.600  1.00  0.00            
ATOM     20  O5  ACD     1      20.000  28.840  18.530  1.00  0.00            
ATOM     21  H10 ACD     1      19.670  29.540  17.970  1.00  0.00            
ATOM     22  C7  ACD     1      18.610  30.250  19.750  1.00  0.00            
ATOM     23  H11 ACD     1      19.360  31.040  19.640  1.00  0.00            
ATOM     24  O6  ACD     1      17.880  30.430  20.940  1.00  0.00            
ATOM     25  C8  ACD     1      17.020  29.440  21.440  1.00  0.00            
ATOM     26  H12 ACD     1      16.140  29.320  20.780  1.00  0.00            
ATOM     27  C9  ACD     1      16.360  29.730  22.770  1.00  0.00            
ATOM     28  H13 ACD     1      15.730  28.860  23.000  1.00  0.00            
ATOM     29  H14 ACD     1      17.140  29.940  23.510  1.00  0.00            
ATOM     30  O7  ACD     1      15.620  30.950  22.790  1.00  0.00            
ATOM     31  H15 ACD     1      16.250  31.670  22.860  1.00  0.00            
ATOM     32  O8  ACD     1      17.720  30.280  18.630  1.00  0.00            
ATOM     33  C10 ACD     1      17.520  31.460  17.900  1.00  0.00            
ATOM     34  H16 ACD     1      18.050  32.300  18.360  1.00  0.00            
ATOM     35  C11 ACD     1      18.210  31.280  16.550  1.00  0.00            
ATOM     36  H17 ACD     1      17.710  30.420  16.070  1.00  0.00            
ATOM     37  O9  ACD     1      19.580  31.000  16.620  1.00  0.00            
ATOM     38  H18 ACD     1      19.740  31.070  15.680  1.00  0.00            
ATOM     39  C12 ACD     1      18.040  32.510  15.700  1.00  0.00            
ATOM     40  H19 ACD     1      18.640  33.320  16.130  1.00  0.00            
ATOM     41  O10 ACD     1      18.570  32.120  14.420  1.00  0.00            
ATOM     42  H20 ACD     1      17.890  31.510  14.140  1.00  0.00            
ATOM     43  C13 ACD     1      16.600  32.940  15.610  1.00  0.00            
ATOM     44  H21 ACD     1      16.550  33.930  15.160  1.00  0.00            
ATOM     45  O11 ACD     1      16.100  33.070  16.930  1.00  0.00            
ATOM     46  C14 ACD     1      16.050  31.860  17.710  1.00  0.00            
ATOM     47  H22 ACD     1      15.540  31.090  17.110  1.00  0.00            
ATOM     48  C15 ACD     1      15.380  32.120  19.090  1.00  0.00            
ATOM     49  H23 ACD     1      15.290  31.130  19.550  1.00  0.00            
ATOM     50  H24 ACD     1      15.890  32.820  19.760  1.00  0.00            
ATOM     51  O12 ACD     1      14.040  32.520  18.910  1.00  0.00            
ATOM     52  H25 ACD     1      13.900  33.010  18.090  1.00  0.00            
ATOM     53  O13 ACD     1      15.750  32.080  14.830  1.00  0.00            
ATOM     54  C16 ACD     1      14.470  32.550  14.340  1.00  0.00            
ATOM     55  H26 ACD     1      14.580  33.390  13.640  1.00  0.00            
ATOM     56  C17 ACD     1      13.980  31.320  13.490  1.00  0.00            
ATOM     57  H27 ACD     1      14.080  30.420  14.120  1.00  0.00            
ATOM     58  O14 ACD     1      14.780  31.060  12.290  1.00  0.00            
ATOM     59  H28 ACD     1      15.690  30.930  12.560  1.00  0.00            
ATOM     60  C18 ACD     1      12.510  31.460  13.170  1.00  0.00            
ATOM     61  H29 ACD     1      12.310  32.350  12.560  1.00  0.00            
ATOM     62  O15 ACD     1      12.100  30.280  12.590  1.00  0.00            
ATOM     63  H30 ACD     1      12.840  29.880  12.110  1.00  0.00            
ATOM     64  C19 ACD     1      11.770  31.640  14.440  1.00  0.00            
ATOM     65  H31 ACD     1      10.700  31.650  14.210  1.00  0.00            
ATOM     66  O16 ACD     1      12.120  32.890  15.010  1.00  0.00            
ATOM     67  C20 ACD     1      13.490  33.060  15.410  1.00  0.00            
ATOM     68  H32 ACD     1      13.640  32.390  16.260  1.00  0.00            
ATOM     69  C21 ACD     1      13.680  34.520  15.830  1.00  0.00            
ATOM     70  H33 ACD     1      14.690  34.860  15.550  1.00  0.00            
ATOM     71  H34 ACD     1      13.010  35.200  15.290  1.00  0.00            
ATOM     72  O17 ACD     1      13.610  34.700  17.250  1.00  0.00            
ATOM     73  H35 ACD     1      13.160  35.550  17.320  1.00  0.00            
ATOM     74  O18 ACD     1      12.070  30.590  15.440  1.00  0.00            
ATOM     75  C22 ACD     1      10.950  29.780  15.860  1.00  0.00            
ATOM     76  H36 ACD     1      10.000  30.020  15.360  1.00  0.00            
ATOM     77  C23 ACD     1      11.340  28.330  15.580  1.00  0.00            
ATOM     78  H37 ACD     1      12.310  28.080  16.040  1.00  0.00            
ATOM     79  O19 ACD     1      11.550  28.060  14.210  1.00  0.00            
ATOM     80  H38 ACD     1      11.800  28.860  13.740  1.00  0.00            
ATOM     81  C24 ACD     1      10.310  27.450  16.200  1.00  0.00            
ATOM     82  H39 ACD     1       9.470  27.630  15.530  1.00  0.00            
ATOM     83  O20 ACD     1      10.660  26.050  16.150  1.00  0.00            
ATOM     84  H40 ACD     1      11.100  25.910  15.310  1.00  0.00            
ATOM     85  C25 ACD     1       9.990  27.720  17.620  1.00  0.00            
ATOM     86  H41 ACD     1       9.170  27.070  17.950  1.00  0.00            
ATOM     87  O21 ACD     1       9.630  29.110  17.720  1.00  0.00            
ATOM     88  C26 ACD     1      10.630  30.110  17.350  1.00  0.00            
ATOM     89  H42 ACD     1      11.570  29.920  17.870  1.00  0.00            
ATOM     90  C27 ACD     1      10.040  31.490  17.620  1.00  0.00            
ATOM     91  H43 ACD     1       9.930  31.760  18.670  1.00  0.00            
ATOM     92  H44 ACD     1      10.740  32.260  17.270  1.00  0.00            
ATOM     93  O22 ACD     1       8.800  31.720  16.910  1.00  0.00            
ATOM     94  H45 ACD     1       8.580  30.950  16.390  1.00  0.00            
ATOM     95  O23 ACD     1      11.110  27.480  18.490  1.00  0.00            
ATOM     96  C28 ACD     1      10.770  26.840  19.670  1.00  0.00            
ATOM     97  H46 ACD     1       9.750  27.030  20.010  1.00  0.00            
ATOM     98  C29 ACD     1      11.750  27.300  20.790  1.00  0.00            
ATOM     99  H47 ACD     1      12.780  27.160  20.420  1.00  0.00            
ATOM    100  O24 ACD     1      11.600  26.420  21.950  1.00  0.00            
ATOM    101  C30 ACD     1      11.610  28.710  21.330  1.00  0.00            
ATOM    102  H48 ACD     1      12.530  29.000  21.870  1.00  0.00            
ATOM    103  H49 ACD     1      11.360  29.420  20.540  1.00  0.00            
ATOM    104  O25 ACD     1      10.570  28.870  22.250  1.00  0.00            
ATOM    105  H50 ACD     1      10.590  28.110  22.830  1.00  0.00            
ATOM    106  C31 ACD     1      11.000  25.320  19.470  1.00  0.00            
ATOM    107  H51 ACD     1      12.020  25.100  19.120  1.00  0.00            
ATOM    108  O26 ACD     1      10.110  24.840  18.540  1.00  0.00            
ATOM    109  H52 ACD     1      10.170  25.390  17.750  1.00  0.00            
ATOM    110  C32 ACD     1      10.850  24.540  20.740  1.00  0.00            
ATOM    111  H53 ACD     1       9.860  24.770  21.180  1.00  0.00            
ATOM    112  O27 ACD     1      11.040  23.080  20.620  1.00  0.00            
ATOM    113  H54 ACD     1      11.930  22.940  20.280  1.00  0.00            
ATOM    114  C33 ACD     1      11.830  25.050  21.800  1.00  0.00            
ATOM    115  H55 ACD     1      11.640  24.610  22.780  1.00  0.00            
ATOM    116  O28 ACD     1      13.180  24.870  21.380  1.00  0.00            
ATOM    117  C34 ACD     1      14.280  24.920  22.370  1.00  0.00            
ATOM    118  H56 ACD     1      14.100  24.140  23.130  1.00  0.00            
ATOM    119  C35 ACD     1      15.520  24.530  21.530  1.00  0.00            
ATOM    120  H57 ACD     1      15.540  25.240  20.690  1.00  0.00            
ATOM    121  O29 ACD     1      15.540  23.170  20.980  1.00  0.00            
ATOM    122  H58 ACD     1      16.400  22.840  20.700  1.00  0.00            
ATOM    123  C36 ACD     1      16.780  24.790  22.290  1.00  0.00            
ATOM    124  H59 ACD     1      16.850  24.240  23.230  1.00  0.00            
ATOM    125  O30 ACD     1      18.060  24.510  21.610  1.00  0.00            
ATOM    126  H60 ACD     1      18.130  25.310  21.080  1.00  0.00            
ATOM    127  O1  GP6     2      19.390  25.880  17.550  1.00  0.00            
ATOM    128  C1  GP6     2      18.750  25.510  16.590  1.00  0.00            
ATOM    129  O2  GP6     2      19.320  24.760  15.760  1.00  0.00            
ATOM    130  C2  GP6     2      17.240  26.000  16.480  1.00  0.00            
ATOM    131  C3  GP6     2      17.130  27.480  16.270  1.00  0.00            
ATOM    132  C4  GP6     2      15.760  28.070  16.160  1.00  0.00            
ATOM    133  C5  GP6     2      15.020  27.830  17.480  1.00  0.00            
ATOM    134  C6  GP6     2      14.980  26.260  17.680  1.00  0.00            
ATOM    135  C7  GP6     2      16.410  25.650  17.710  1.00  0.00            
ATOM    136  C8  GP6     2      14.150  25.660  16.570  1.00  0.00            
ATOM    137  C9  GP6     2      14.910  25.850  15.250  1.00  0.00            
ATOM    138  C10 GP6     2      16.380  25.280  15.360  1.00  0.00            
ATOM    139  C11 GP6     2      14.980  27.320  15.080  1.00  0.00            
ATOM    140  H1  GP6     2      17.740  27.770  15.410  1.00  0.00            
ATOM    141  H2  GP6     2      17.630  28.080  17.040  1.00  0.00            
ATOM    142  H3  GP6     2      15.800  29.150  16.010  1.00  0.00            
ATOM    143  H4  GP6     2      14.020  28.300  17.440  1.00  0.00            
ATOM    144  H5  GP6     2      15.550  28.330  18.300  1.00  0.00            
ATOM    145  H6  GP6     2      14.490  26.180  18.660  1.00  0.00            
ATOM    146  H7  GP6     2      16.940  26.060  18.580  1.00  0.00            
ATOM    147  H8  GP6     2      16.330  24.560  17.830  1.00  0.00            
ATOM    148  H9  GP6     2      13.130  26.070  16.560  1.00  0.00            
ATOM    149  H10 GP6     2      13.990  24.590  16.760  1.00  0.00            
ATOM    150  H11 GP6     2      14.400  25.350  14.420  1.00  0.00            
ATOM    151  H12 GP6     2      16.310  24.190  15.460  1.00  0.00            
ATOM    152  H13 GP6     2      16.900  25.440  14.400  1.00  0.00            
ATOM    153  H14 GP6     2      15.510  27.550  14.150  1.00  0.00            
ATOM    154  H15 GP6     2      13.990  27.730  14.820  1.00  0.00            
TER
ENDMDL
MODEL        1
ATOM      1  H1  ACD     1      27.750  37.260  24.140  1.00  0.00            
ATOM      2  O1  ACD     1      28.000  37.300  23.210  1.00  0.00            
ATOM      3  C1  ACD     1      28.220  35.960  22.800  1.00  0.00            
ATOM      4  H2  ACD     1      27.780  35.360  23.610  1.00  0.00            
ATOM      5  H3  ACD     1      29.310  35.800  22.800  1.00  0.00            
ATOM      6  C2  ACD     1      27.580  35.560  21.480  1.00  0.00            
ATOM      7  H4  ACD     1      27.830  34.500  21.360  1.00  0.00            
ATOM      8  O2  ACD     1      26.200  35.830  21.560  1.00  0.00            
ATOM      9  C3  ACD     1      25.490  35.430  20.360  1.00  0.00            
ATOM     10  H5  ACD     1      24.440  35.570  20.630  1.00  0.00            
ATOM     11  O3  ACD     1      25.640  34.000  20.310  1.00  0.00            
ATOM     12  C4  ACD     1      24.320  33.310  20.240  1.00  0.00            
ATOM     13  H6  ACD     1      23.430  33.950  20.210  1.00  0.00            
ATOM     14  C5  ACD     1      24.140  32.530  18.930  1.00  0.00            
ATOM     15  H7  ACD     1      25.050  31.950  18.730  1.00  0.00            
ATOM     16  O4  ACD     1      23.740  33.440  17.950  1.00  0.00            
ATOM     17  H8  ACD     1      24.260  34.250  17.990  1.00  0.00            
ATOM     18  C6  ACD     1      23.040  31.430  19.060  1.00  0.00            
ATOM     19  H9  ACD     1      22.070  31.940  18.990  1.00  0.00            
ATOM     20  O5  ACD     1      23.100  30.490  17.900  1.00  0.00            
ATOM     21  H10 ACD     1      23.990  30.180  17.750  1.00  0.00            
ATOM     22  C7  ACD     1      23.130  30.650  20.300  1.00  0.00            
ATOM     23  H11 ACD     1      22.260  30.010  20.390  1.00  0.00            
ATOM     24  O6  ACD     1      23.190  31.540  21.420  1.00  0.00            
ATOM     25  C8  ACD     1      24.320  32.400  21.540  1.00  0.00            
ATOM     26  H12 ACD     1      25.250  31.840  21.700  1.00  0.00            
ATOM     27  C9  ACD     1      24.170  33.370  22.690  1.00  0.00            
ATOM     28  H13 ACD     1      25.050  34.020  22.680  1.00  0.00            
ATOM     29  H14 ACD     1      23.160  33.800  22.720  1.00  0.00            
ATOM     30  O7  ACD     1      24.250  32.630  23.950  1.00  0.00            
ATOM     31  H15 ACD     1      25.200  32.530  24.110  1.00  0.00            
ATOM     32  O8  ACD     1      24.240  29.810  20.250  1.00  0.00            
ATOM     33  C10 ACD     1      24.370  28.570  21.000  1.00  0.00            
ATOM     34  H16 ACD     1      23.440  27.990  20.960  1.00  0.00            
ATOM     35  C11 ACD     1      25.530  27.880  20.310  1.00  0.00            
ATOM     36  H17 ACD     1      26.330  28.620  20.290  1.00  0.00            
ATOM     37  O9  ACD     1      25.190  27.450  18.930  1.00  0.00            
ATOM     38  H18 ACD     1      25.140  28.240  18.380  1.00  0.00            
ATOM     39  C12 ACD     1      25.930  26.720  21.220  1.00  0.00            
ATOM     40  H19 ACD     1      25.150  25.970  21.440  1.00  0.00            
ATOM     41  O10 ACD     1      27.020  26.030  20.610  1.00  0.00            
ATOM     42  H20 ACD     1      26.750  25.980  19.690  1.00  0.00            
ATOM     43  C13 ACD     1      26.450  27.210  22.560  1.00  0.00            
ATOM     44  H21 ACD     1      26.810  26.400  23.200  1.00  0.00            
ATOM     45  O11 ACD     1      25.310  27.750  23.180  1.00  0.00            
ATOM     46  C14 ACD     1      24.610  28.800  22.550  1.00  0.00            
ATOM     47  H22 ACD     1      25.210  29.720  22.640  1.00  0.00            
ATOM     48  C15 ACD     1      23.340  29.110  23.380  1.00  0.00            
ATOM     49  H23 ACD     1      23.650  29.540  24.340  1.00  0.00            
ATOM     50  H24 ACD     1      22.700  29.780  22.790  1.00  0.00            
ATOM     51  O12 ACD     1      22.660  27.890  23.630  1.00  0.00            
ATOM     52  H25 ACD     1      23.300  27.280  24.010  1.00  0.00            
ATOM     53  O13 ACD     1      27.510  28.130  22.380  1.00  0.00            
ATOM     54  C16 ACD     1      28.720  27.970  23.110  1.00  0.00            
ATOM     55  H26 ACD     1      28.660  27.090  23.770  1.00  0.00            
ATOM     56  C17 ACD     1      29.820  27.780  22.060  1.00  0.00            
ATOM     57  H27 ACD     1      29.760  28.680  21.430  1.00  0.00            
ATOM     58  O14 ACD     1      29.540  26.670  21.220  1.00  0.00            
ATOM     59  H28 ACD     1      28.590  26.760  21.070  1.00  0.00            
ATOM     60  C18 ACD     1      31.210  27.780  22.600  1.00  0.00            
ATOM     61  H29 ACD     1      31.260  26.820  23.120  1.00  0.00            
ATOM     62  O15 ACD     1      32.140  27.790  21.420  1.00  0.00            
ATOM     63  H30 ACD     1      31.650  27.340  20.720  1.00  0.00            
ATOM     64  C19 ACD     1      31.270  29.020  23.500  1.00  0.00            
ATOM     65  H31 ACD     1      32.200  29.040  24.070  1.00  0.00            
ATOM     66  O16 ACD     1      30.230  29.150  24.460  1.00  0.00            
ATOM     67  C20 ACD     1      28.890  29.160  23.940  1.00  0.00            
ATOM     68  H32 ACD     1      28.780  30.040  23.300  1.00  0.00            
ATOM     69  C21 ACD     1      27.840  29.260  25.100  1.00  0.00            
ATOM     70  H33 ACD     1      26.810  29.230  24.740  1.00  0.00            
ATOM     71  H34 ACD     1      28.020  28.400  25.760  1.00  0.00            
ATOM     72  O17 ACD     1      27.940  30.440  25.880  1.00  0.00            
ATOM     73  H35 ACD     1      28.540  30.180  26.590  1.00  0.00            
ATOM     74  O18 ACD     1      31.280  30.130  22.630  1.00  0.00            
ATOM     75  C22 ACD     1      32.290  31.110  22.860  1.00  0.00            
ATOM     76  H36 ACD     1      32.790  30.950  23.830  1.00  0.00            
ATOM     77  C23 ACD     1      33.310  31.030  21.760  1.00  0.00            
ATOM     78  H37 ACD     1      32.780  31.220  20.820  1.00  0.00            
ATOM     79  O19 ACD     1      33.950  29.750  21.680  1.00  0.00            
ATOM     80  H38 ACD     1      33.350  29.000  21.700  1.00  0.00            
ATOM     81  C24 ACD     1      34.380  32.130  21.870  1.00  0.00            
ATOM     82  H39 ACD     1      34.950  31.920  22.780  1.00  0.00            
ATOM     83  O20 ACD     1      35.160  32.170  20.680  1.00  0.00            
ATOM     84  H40 ACD     1      34.460  32.260  20.030  1.00  0.00            
ATOM     85  C25 ACD     1      33.660  33.470  22.020  1.00  0.00            
ATOM     86  H41 ACD     1      34.510  34.130  22.240  1.00  0.00            
ATOM     87  O21 ACD     1      32.800  33.460  23.170  1.00  0.00            
ATOM     88  C26 ACD     1      31.660  32.520  22.990  1.00  0.00            
ATOM     89  H42 ACD     1      31.130  32.610  22.030  1.00  0.00            
ATOM     90  C27 ACD     1      30.780  32.680  24.230  1.00  0.00            
ATOM     91  H43 ACD     1      29.780  32.230  24.160  1.00  0.00            
ATOM     92  H44 ACD     1      31.300  32.180  25.060  1.00  0.00            
ATOM     93  O22 ACD     1      30.520  34.040  24.580  1.00  0.00            
ATOM     94  H45 ACD     1      30.200  34.220  25.470  1.00  0.00            
ATOM     95  O23 ACD     1      33.030  33.930  20.840  1.00  0.00            
ATOM     96  C28 ACD     1      32.840  35.390  20.540  1.00  0.00            
ATOM     97  H46 ACD     1      33.800  35.920  20.490  1.00  0.00            
ATOM     98  C29 ACD     1      31.960  36.050  21.630  1.00  0.00            
ATOM     99  H47 ACD     1      31.170  35.390  22.020  1.00  0.00            
ATOM    100  O24 ACD     1      31.310  37.220  21.210  1.00  0.00            
ATOM    101  C30 ACD     1      32.680  36.480  22.900  1.00  0.00            
ATOM    102  H48 ACD     1      33.570  35.920  23.210  1.00  0.00            
ATOM    103  H49 ACD     1      33.030  37.500  22.700  1.00  0.00            
ATOM    104  O25 ACD     1      31.850  36.450  24.030  1.00  0.00            
ATOM    105  H50 ACD     1      31.330  35.640  24.020  1.00  0.00            
ATOM    106  C31 ACD     1      32.110  35.350  19.160  1.00  0.00            
ATOM    107  H51 ACD     1      31.290  34.630  19.220  1.00  0.00            
ATOM    108  O26 ACD     1      32.920  35.040  18.040  1.00  0.00            
ATOM    109  H52 ACD     1      33.500  34.340  18.350  1.00  0.00            
ATOM    110  C32 ACD     1      31.410  36.690  18.870  1.00  0.00            
ATOM    111  H53 ACD     1      32.160  37.500  18.890  1.00  0.00            
ATOM    112  O27 ACD     1      30.730  36.730  17.620  1.00  0.00            
ATOM    113  H54 ACD     1      31.130  36.070  17.060  1.00  0.00            
ATOM    114  C33 ACD     1      30.500  37.060  20.020  1.00  0.00            
ATOM    115  H55 ACD     1      29.950  37.960  19.740  1.00  0.00            
ATOM    116  O28 ACD     1      29.520  36.030  20.240  1.00  0.00            
ATOM    117  C34 ACD     1      28.160  36.370  20.370  1.00  0.00            
ATOM    118  H56 ACD     1      28.100  37.460  20.480  1.00  0.00            
ATOM    119  C35 ACD     1      27.480  36.110  18.980  1.00  0.00            
ATOM    120  H57 ACD     1      27.710  35.060  18.790  1.00  0.00            
ATOM    121  O29 ACD     1      28.070  36.920  18.040  1.00  0.00            
ATOM    122  H58 ACD     1      29.010  36.790  18.170  1.00  0.00            
ATOM    123  C36 ACD     1      25.950  36.180  19.150  1.00  0.00            
ATOM    124  H59 ACD     1      25.680  37.220  19.370  1.00  0.00            
ATOM    125  O30 ACD     1      25.270  35.740  17.990  1.00  0.00            
ATOM    126  H60 ACD     1      25.080  36.440  17.360  1.00  0.00            
ATOM    127  O1  GP6     2      25.660  29.530  17.450  1.00  0.00            
ATOM    128  C1  GP6     2      26.580  30.060  16.850  1.00  0.00            
ATOM    129  O2  GP6     2      26.450  30.090  15.630  1.00  0.00            
ATOM    130  C2  GP6     2      27.850  30.810  17.560  1.00  0.00            
ATOM    131  C3  GP6     2      28.010  30.490  19.100  1.00  0.00            
ATOM    132  C4  GP6     2      29.260  31.130  19.680  1.00  0.00            
ATOM    133  C5  GP6     2      29.190  32.630  19.470  1.00  0.00            
ATOM    134  C6  GP6     2      29.170  32.920  17.980  1.00  0.00            
ATOM    135  C7  GP6     2      27.860  32.320  17.380  1.00  0.00            
ATOM    136  C8  GP6     2      30.430  32.330  17.320  1.00  0.00            
ATOM    137  C9  GP6     2      30.430  30.810  17.460  1.00  0.00            
ATOM    138  C10 GP6     2      29.150  30.180  16.880  1.00  0.00            
ATOM    139  C11 GP6     2      30.490  30.520  18.960  1.00  0.00            
ATOM    140  H1  GP6     2      28.120  29.410  19.280  1.00  0.00            
ATOM    141  H2  GP6     2      27.160  31.000  19.570  1.00  0.00            
ATOM    142  H3  GP6     2      29.350  30.910  20.750  1.00  0.00            
ATOM    143  H4  GP6     2      30.020  33.170  19.930  1.00  0.00            
ATOM    144  H5  GP6     2      28.260  32.940  19.960  1.00  0.00            
ATOM    145  H6  GP6     2      29.210  33.990  17.760  1.00  0.00            
ATOM    146  H7  GP6     2      26.980  32.710  17.910  1.00  0.00            
ATOM    147  H8  GP6     2      27.760  32.590  16.330  1.00  0.00            
ATOM    148  H9  GP6     2      31.350  32.800  17.700  1.00  0.00            
ATOM    149  H10 GP6     2      30.460  32.630  16.260  1.00  0.00            
ATOM    150  H11 GP6     2      31.330  30.440  16.950  1.00  0.00            
ATOM    151  H12 GP6     2      29.100  30.160  15.780  1.00  0.00            
ATOM    152  H13 GP6     2      29.200  29.120  17.140  1.00  0.00            
ATOM    153  H14 GP6     2      30.530  29.430  19.080  1.00  0.00            
ATOM    154  H15 GP6     2      31.400  31.000  19.340  1.00  0.00            
TER
ENDMDL
MODEL        1
ATOM      1  H1  ACD     1      11.080  33.230  19.540  1.00  0.00            
ATOM      2  O1  ACD     1      11.810  32.760  19.140  1.00  0.00            
ATOM      3  C1  ACD     1      11.580  32.710  17.750  1.00  0.00            
ATOM      4  H2  ACD     1      12.340  32.070  17.280  1.00  0.00            
ATOM      5  H3  ACD     1      11.690  33.710  17.320  1.00  0.00            
ATOM      6  C2  ACD     1      10.140  32.110  17.510  1.00  0.00            
ATOM      7  H4  ACD     1      10.190  31.180  18.090  1.00  0.00            
ATOM      8  O2  ACD     1       9.160  33.000  17.940  1.00  0.00            
ATOM      9  C3  ACD     1       7.840  32.660  17.840  1.00  0.00            
ATOM     10  H5  ACD     1       7.270  33.530  18.190  1.00  0.00            
ATOM     11  O3  ACD     1       7.510  31.570  18.640  1.00  0.00            
ATOM     12  C4  ACD     1       6.870  31.910  19.870  1.00  0.00            
ATOM     13  H6  ACD     1       6.800  33.000  19.950  1.00  0.00            
ATOM     14  C5  ACD     1       5.400  31.360  19.860  1.00  0.00            
ATOM     15  H7  ACD     1       5.510  30.320  19.510  1.00  0.00            
ATOM     16  O4  ACD     1       4.580  32.120  19.010  1.00  0.00            
ATOM     17  H8  ACD     1       3.650  31.940  19.120  1.00  0.00            
ATOM     18  C6  ACD     1       4.810  31.390  21.260  1.00  0.00            
ATOM     19  H9  ACD     1       4.870  32.430  21.620  1.00  0.00            
ATOM     20  O5  ACD     1       3.490  30.880  21.260  1.00  0.00            
ATOM     21  H10 ACD     1       3.690  29.980  20.990  1.00  0.00            
ATOM     22  C7  ACD     1       5.690  30.750  22.250  1.00  0.00            
ATOM     23  H11 ACD     1       5.290  30.900  23.250  1.00  0.00            
ATOM     24  O6  ACD     1       6.900  31.450  22.250  1.00  0.00            
ATOM     25  C8  ACD     1       7.610  31.290  21.020  1.00  0.00            
ATOM     26  H12 ACD     1       7.770  30.250  20.730  1.00  0.00            
ATOM     27  C9  ACD     1       8.930  31.930  21.210  1.00  0.00            
ATOM     28  H13 ACD     1       9.620  31.270  21.760  1.00  0.00            
ATOM     29  H14 ACD     1       9.320  32.100  20.200  1.00  0.00            
ATOM     30  O7  ACD     1       8.730  33.220  21.830  1.00  0.00            
ATOM     31  H15 ACD     1       8.260  33.070  22.660  1.00  0.00            
ATOM     32  O8  ACD     1       5.880  29.290  22.170  1.00  0.00            
ATOM     33  C10 ACD     1       6.070  28.470  23.360  1.00  0.00            
ATOM     34  H16 ACD     1       5.220  28.630  24.040  1.00  0.00            
ATOM     35  C11 ACD     1       6.060  27.020  22.920  1.00  0.00            
ATOM     36  H17 ACD     1       6.740  26.920  22.070  1.00  0.00            
ATOM     37  O9  ACD     1       4.670  26.700  22.580  1.00  0.00            
ATOM     38  H18 ACD     1       4.680  26.510  21.640  1.00  0.00            
ATOM     39  C12 ACD     1       6.550  26.050  23.960  1.00  0.00            
ATOM     40  H19 ACD     1       5.810  25.980  24.780  1.00  0.00            
ATOM     41  O10 ACD     1       6.630  24.740  23.360  1.00  0.00            
ATOM     42  H20 ACD     1       7.490  24.760  22.920  1.00  0.00            
ATOM     43  C13 ACD     1       7.990  26.510  24.410  1.00  0.00            
ATOM     44  H21 ACD     1       8.380  25.750  25.090  1.00  0.00            
ATOM     45  O11 ACD     1       7.810  27.820  25.040  1.00  0.00            
ATOM     46  C14 ACD     1       7.380  28.890  24.140  1.00  0.00            
ATOM     47  H22 ACD     1       8.130  29.020  23.340  1.00  0.00            
ATOM     48  C15 ACD     1       7.170  30.050  25.080  1.00  0.00            
ATOM     49  H23 ACD     1       6.700  30.910  24.600  1.00  0.00            
ATOM     50  H24 ACD     1       6.440  29.680  25.810  1.00  0.00            
ATOM     51  O12 ACD     1       8.390  30.460  25.630  1.00  0.00            
ATOM     52  H25 ACD     1       8.320  30.380  26.590  1.00  0.00            
ATOM     53  O13 ACD     1       8.850  26.620  23.330  1.00  0.00            
ATOM     54  C16 ACD     1      10.190  26.190  23.590  1.00  0.00            
ATOM     55  H26 ACD     1      10.330  25.940  24.650  1.00  0.00            
ATOM     56  C17 ACD     1      10.440  24.980  22.620  1.00  0.00            
ATOM     57  H27 ACD     1      10.110  25.250  21.610  1.00  0.00            
ATOM     58  O14 ACD     1       9.540  23.850  22.960  1.00  0.00            
ATOM     59  H28 ACD     1       9.680  23.270  22.210  1.00  0.00            
ATOM     60  C18 ACD     1      11.960  24.570  22.760  1.00  0.00            
ATOM     61  H29 ACD     1      12.180  24.280  23.790  1.00  0.00            
ATOM     62  O15 ACD     1      12.350  23.550  21.920  1.00  0.00            
ATOM     63  H30 ACD     1      11.640  22.910  21.810  1.00  0.00            
ATOM     64  C19 ACD     1      12.800  25.740  22.330  1.00  0.00            
ATOM     65  H31 ACD     1      13.830  25.440  22.520  1.00  0.00            
ATOM     66  O16 ACD     1      12.490  26.860  23.160  1.00  0.00            
ATOM     67  C20 ACD     1      11.140  27.350  23.120  1.00  0.00            
ATOM     68  H32 ACD     1      10.850  27.700  22.120  1.00  0.00            
ATOM     69  C21 ACD     1      11.040  28.570  24.060  1.00  0.00            
ATOM     70  H33 ACD     1       9.980  28.810  24.250  1.00  0.00            
ATOM     71  H34 ACD     1      11.410  28.410  25.080  1.00  0.00            
ATOM     72  O17 ACD     1      11.700  29.740  23.540  1.00  0.00            
ATOM     73  H35 ACD     1      12.610  29.520  23.750  1.00  0.00            
ATOM     74  O18 ACD     1      12.630  26.090  20.970  1.00  0.00            
ATOM     75  C22 ACD     1      13.690  26.630  20.200  1.00  0.00            
ATOM     76  H36 ACD     1      14.520  26.780  20.890  1.00  0.00            
ATOM     77  C23 ACD     1      13.930  25.650  19.070  1.00  0.00            
ATOM     78  H37 ACD     1      13.030  25.450  18.480  1.00  0.00            
ATOM     79  O19 ACD     1      14.470  24.450  19.680  1.00  0.00            
ATOM     80  H38 ACD     1      13.960  24.270  20.470  1.00  0.00            
ATOM     81  C24 ACD     1      14.980  26.210  18.070  1.00  0.00            
ATOM     82  H39 ACD     1      15.910  26.400  18.620  1.00  0.00            
ATOM     83  O20 ACD     1      15.260  25.330  16.900  1.00  0.00            
ATOM     84  H40 ACD     1      15.580  24.510  17.290  1.00  0.00            
ATOM     85  C25 ACD     1      14.620  27.610  17.630  1.00  0.00            
ATOM     86  H41 ACD     1      15.340  27.930  16.870  1.00  0.00            
ATOM     87  O21 ACD     1      14.400  28.450  18.770  1.00  0.00            
ATOM     88  C26 ACD     1      13.430  28.040  19.710  1.00  0.00            
ATOM     89  H42 ACD     1      12.430  27.970  19.260  1.00  0.00            
ATOM     90  C27 ACD     1      13.280  29.080  20.780  1.00  0.00            
ATOM     91  H43 ACD     1      12.760  29.920  20.300  1.00  0.00            
ATOM     92  H44 ACD     1      12.620  28.630  21.530  1.00  0.00            
ATOM     93  O22 ACD     1      14.630  29.410  21.250  1.00  0.00            
ATOM     94  H45 ACD     1      15.010  28.560  21.490  1.00  0.00            
ATOM     95  O23 ACD     1      13.410  27.620  16.850  1.00  0.00            
ATOM     96  C28 ACD     1      13.380  28.550  15.780  1.00  0.00            
ATOM     97  H46 ACD     1      14.180  28.260  15.090  1.00  0.00            
ATOM     98  C29 ACD     1      13.440  30.040  16.220  1.00  0.00            
ATOM     99  H47 ACD     1      12.900  30.050  17.170  1.00  0.00            
ATOM    100  O24 ACD     1      12.950  30.970  15.250  1.00  0.00            
ATOM    101  C30 ACD     1      14.900  30.510  16.460  1.00  0.00            
ATOM    102  H48 ACD     1      14.970  31.560  16.770  1.00  0.00            
ATOM    103  H49 ACD     1      15.430  29.970  17.260  1.00  0.00            
ATOM    104  O25 ACD     1      15.750  30.220  15.280  1.00  0.00            
ATOM    105  H50 ACD     1      16.660  30.510  15.450  1.00  0.00            
ATOM    106  C31 ACD     1      12.020  28.220  15.110  1.00  0.00            
ATOM    107  H51 ACD     1      11.230  28.160  15.870  1.00  0.00            
ATOM    108  O26 ACD     1      12.150  26.980  14.370  1.00  0.00            
ATOM    109  H52 ACD     1      12.430  26.340  15.030  1.00  0.00            
ATOM    110  C32 ACD     1      11.640  29.290  14.040  1.00  0.00            
ATOM    111  H53 ACD     1      12.340  29.250  13.190  1.00  0.00            
ATOM    112  O27 ACD     1      10.290  29.080  13.610  1.00  0.00            
ATOM    113  H54 ACD     1       9.830  29.460  14.370  1.00  0.00            
ATOM    114  C33 ACD     1      11.660  30.680  14.650  1.00  0.00            
ATOM    115  H55 ACD     1      11.430  31.440  13.890  1.00  0.00            
ATOM    116  O28 ACD     1      10.670  30.700  15.720  1.00  0.00            
ATOM    117  C34 ACD     1       9.940  31.870  16.010  1.00  0.00            
ATOM    118  H56 ACD     1      10.240  32.750  15.420  1.00  0.00            
ATOM    119  C35 ACD     1       8.470  31.460  15.740  1.00  0.00            
ATOM    120  H57 ACD     1       8.280  30.520  16.270  1.00  0.00            
ATOM    121  O29 ACD     1       8.270  31.190  14.270  1.00  0.00            
ATOM    122  H58 ACD     1       8.650  31.880  13.730  1.00  0.00            
ATOM    123  C36 ACD     1       7.450  32.370  16.380  1.00  0.00            
ATOM    124  H59 ACD     1       7.510  33.330  15.850  1.00  0.00
[truncated: 1,428,846 more chars]
