# Supplementary material for: Achieving Chemical Accuracy in Cyclodextrin Host–Guest Binding via Integrative Atomistic Modelling
Source: Adv Sci (Weinh). 2025 Dec 14;13(10):e19782. doi: 10.1002/advs.202519782 (PMC12915143; doi:10.1002/advs.202519782)
Supplement: Supplementary file 1 — Supporting Information [file ADVS-13-e19782-s003.zip › all_poses/ACD.GT5.pdb]

MODEL        1
ATOM      1  H1  ACD     1      24.560  36.990  18.950  1.00  0.00            
ATOM      2  O1  ACD     1      24.310  36.740  18.060  1.00  0.00            
ATOM      3  C1  ACD     1      23.120  35.840  18.000  1.00  0.00            
ATOM      4  H2  ACD     1      22.680  35.790  17.000  1.00  0.00            
ATOM      5  H3  ACD     1      22.290  36.200  18.610  1.00  0.00            
ATOM      6  C2  ACD     1      23.440  34.420  18.510  1.00  0.00            
ATOM      7  H4  ACD     1      24.320  34.160  17.920  1.00  0.00            
ATOM      8  O2  ACD     1      23.750  34.630  19.940  1.00  0.00            
ATOM      9  C3  ACD     1      24.120  33.410  20.570  1.00  0.00            
ATOM     10  H5  ACD     1      24.480  33.510  21.590  1.00  0.00            
ATOM     11  O3  ACD     1      25.190  32.870  19.830  1.00  0.00            
ATOM     12  C4  ACD     1      26.420  32.690  20.500  1.00  0.00            
ATOM     13  H6  ACD     1      26.570  33.580  21.120  1.00  0.00            
ATOM     14  C5  ACD     1      26.400  31.470  21.410  1.00  0.00            
ATOM     15  H7  ACD     1      26.020  30.590  20.890  1.00  0.00            
ATOM     16  O4  ACD     1      25.480  31.690  22.560  1.00  0.00            
ATOM     17  H8  ACD     1      24.600  31.430  22.270  1.00  0.00            
ATOM     18  C6  ACD     1      27.860  31.190  21.860  1.00  0.00            
ATOM     19  H9  ACD     1      28.180  31.940  22.600  1.00  0.00            
ATOM     20  O5  ACD     1      27.810  29.860  22.480  1.00  0.00            
ATOM     21  H10 ACD     1      28.610  29.370  22.300  1.00  0.00            
ATOM     22  C7  ACD     1      28.910  31.180  20.770  1.00  0.00            
ATOM     23  H11 ACD     1      29.890  30.930  21.190  1.00  0.00            
ATOM     24  O6  ACD     1      28.850  32.420  20.040  1.00  0.00            
ATOM     25  C8  ACD     1      27.560  32.650  19.500  1.00  0.00            
ATOM     26  H12 ACD     1      27.350  31.890  18.740  1.00  0.00            
ATOM     27  C9  ACD     1      27.640  33.980  18.680  1.00  0.00            
ATOM     28  H13 ACD     1      28.370  33.970  17.860  1.00  0.00            
ATOM     29  H14 ACD     1      26.620  34.070  18.280  1.00  0.00            
ATOM     30  O7  ACD     1      27.870  35.140  19.460  1.00  0.00            
ATOM     31  H15 ACD     1      28.640  34.940  19.990  1.00  0.00            
ATOM     32  O8  ACD     1      28.580  30.100  19.920  1.00  0.00            
ATOM     33  C10 ACD     1      29.670  29.300  19.420  1.00  0.00            
ATOM     34  H16 ACD     1      30.610  29.850  19.530  1.00  0.00            
ATOM     35  C11 ACD     1      29.760  27.960  20.140  1.00  0.00            
ATOM     36  H17 ACD     1      28.710  27.630  20.120  1.00  0.00            
ATOM     37  O9  ACD     1      30.100  28.180  21.500  1.00  0.00            
ATOM     38  H18 ACD     1      29.920  27.360  21.960  1.00  0.00            
ATOM     39  C12 ACD     1      30.860  27.120  19.500  1.00  0.00            
ATOM     40  H19 ACD     1      31.790  27.710  19.510  1.00  0.00            
ATOM     41  O10 ACD     1      31.010  25.770  20.090  1.00  0.00            
ATOM     42  H20 ACD     1      30.150  25.350  20.150  1.00  0.00            
ATOM     43  C13 ACD     1      30.610  26.970  17.990  1.00  0.00            
ATOM     44  H21 ACD     1      31.450  26.490  17.480  1.00  0.00            
ATOM     45  O11 ACD     1      30.550  28.280  17.440  1.00  0.00            
ATOM     46  C14 ACD     1      29.530  29.160  17.910  1.00  0.00            
ATOM     47  H22 ACD     1      28.520  28.770  17.700  1.00  0.00            
ATOM     48  C15 ACD     1      29.860  30.380  17.120  1.00  0.00            
ATOM     49  H23 ACD     1      29.920  30.180  16.040  1.00  0.00            
ATOM     50  H24 ACD     1      29.020  31.070  17.270  1.00  0.00            
ATOM     51  O12 ACD     1      31.170  31.020  17.380  1.00  0.00            
ATOM     52  H25 ACD     1      31.770  30.410  16.950  1.00  0.00            
ATOM     53  O13 ACD     1      29.420  26.340  17.620  1.00  0.00            
ATOM     54  C16 ACD     1      29.380  25.510  16.430  1.00  0.00            
ATOM     55  H26 ACD     1      30.240  24.850  16.260  1.00  0.00            
ATOM     56  C17 ACD     1      28.170  24.630  16.530  1.00  0.00            
ATOM     57  H27 ACD     1      27.330  25.330  16.650  1.00  0.00            
ATOM     58  O14 ACD     1      28.330  23.720  17.660  1.00  0.00            
ATOM     59  H28 ACD     1      27.480  23.310  17.810  1.00  0.00            
ATOM     60  C18 ACD     1      27.850  23.910  15.210  1.00  0.00            
ATOM     61  H29 ACD     1      28.690  23.270  14.920  1.00  0.00            
ATOM     62  O15 ACD     1      26.640  23.210  15.520  1.00  0.00            
ATOM     63  H30 ACD     1      25.890  23.810  15.460  1.00  0.00            
ATOM     64  C19 ACD     1      27.660  24.990  14.160  1.00  0.00            
ATOM     65  H31 ACD     1      27.360  24.490  13.240  1.00  0.00            
ATOM     66  O16 ACD     1      28.770  25.810  14.010  1.00  0.00            
ATOM     67  C20 ACD     1      29.370  26.440  15.220  1.00  0.00            
ATOM     68  H32 ACD     1      28.930  27.390  15.530  1.00  0.00            
ATOM     69  C21 ACD     1      30.730  26.790  14.730  1.00  0.00            
ATOM     70  H33 ACD     1      30.550  27.440  13.860  1.00  0.00            
ATOM     71  H34 ACD     1      31.400  27.350  15.390  1.00  0.00            
ATOM     72  O17 ACD     1      31.430  25.610  14.340  1.00  0.00            
ATOM     73  H35 ACD     1      32.300  25.870  14.020  1.00  0.00            
ATOM     74  O18 ACD     1      26.520  25.770  14.550  1.00  0.00            
ATOM     75  C22 ACD     1      25.600  26.320  13.650  1.00  0.00            
ATOM     76  H36 ACD     1      25.660  25.790  12.700  1.00  0.00            
ATOM     77  C23 ACD     1      24.230  26.080  14.310  1.00  0.00            
ATOM     78  H37 ACD     1      24.310  26.500  15.320  1.00  0.00            
ATOM     79  O19 ACD     1      23.920  24.730  14.440  1.00  0.00            
ATOM     80  H38 ACD     1      22.980  24.590  14.300  1.00  0.00            
ATOM     81  C24 ACD     1      23.140  26.870  13.660  1.00  0.00            
ATOM     82  H39 ACD     1      22.970  26.410  12.670  1.00  0.00            
ATOM     83  O20 ACD     1      21.940  26.780  14.410  1.00  0.00            
ATOM     84  H40 ACD     1      21.910  27.590  14.940  1.00  0.00            
ATOM     85  C25 ACD     1      23.570  28.300  13.480  1.00  0.00            
ATOM     86  H41 ACD     1      22.850  28.850  12.880  1.00  0.00            
ATOM     87  O21 ACD     1      24.750  28.410  12.700  1.00  0.00            
ATOM     88  C26 ACD     1      25.870  27.800  13.360  1.00  0.00            
ATOM     89  H42 ACD     1      26.000  28.280  14.340  1.00  0.00            
ATOM     90  C27 ACD     1      27.150  28.040  12.630  1.00  0.00            
ATOM     91  H43 ACD     1      27.170  29.020  12.120  1.00  0.00            
ATOM     92  H44 ACD     1      27.860  28.160  13.450  1.00  0.00            
ATOM     93  O22 ACD     1      27.370  27.050  11.650  1.00  0.00            
ATOM     94  H45 ACD     1      26.980  27.400  10.840  1.00  0.00            
ATOM     95  O23 ACD     1      23.570  29.040  14.730  1.00  0.00            
ATOM     96  C28 ACD     1      23.760  30.490  14.740  1.00  0.00            
ATOM     97  H46 ACD     1      24.520  30.590  13.960  1.00  0.00            
ATOM     98  C29 ACD     1      24.340  30.920  16.090  1.00  0.00            
ATOM     99  H47 ACD     1      23.750  30.460  16.890  1.00  0.00            
ATOM    100  O24 ACD     1      24.350  32.350  16.200  1.00  0.00            
ATOM    101  C30 ACD     1      25.700  30.420  16.390  1.00  0.00            
ATOM    102  H48 ACD     1      25.870  30.730  17.430  1.00  0.00            
ATOM    103  H49 ACD     1      25.600  29.330  16.430  1.00  0.00            
ATOM    104  O25 ACD     1      26.740  30.870  15.500  1.00  0.00            
ATOM    105  H50 ACD     1      26.640  31.810  15.350  1.00  0.00            
ATOM    106  C31 ACD     1      22.430  31.210  14.420  1.00  0.00            
ATOM    107  H51 ACD     1      21.710  30.750  15.110  1.00  0.00            
ATOM    108  O26 ACD     1      22.090  30.910  13.050  1.00  0.00            
ATOM    109  H52 ACD     1      22.940  30.880  12.600  1.00  0.00            
ATOM    110  C32 ACD     1      22.530  32.710  14.650  1.00  0.00            
ATOM    111  H53 ACD     1      23.160  33.120  13.850  1.00  0.00            
ATOM    112  O27 ACD     1      21.210  33.240  14.540  1.00  0.00            
ATOM    113  H54 ACD     1      21.060  33.520  15.450  1.00  0.00            
ATOM    114  C33 ACD     1      23.150  33.070  15.980  1.00  0.00            
ATOM    115  H55 ACD     1      23.390  34.130  15.870  1.00  0.00            
ATOM    116  O28 ACD     1      22.150  32.850  16.950  1.00  0.00            
ATOM    117  C34 ACD     1      22.340  33.320  18.280  1.00  0.00            
ATOM    118  H56 ACD     1      21.380  33.780  18.520  1.00  0.00            
ATOM    119  C35 ACD     1      22.540  32.120  19.100  1.00  0.00            
ATOM    120  H57 ACD     1      23.330  31.540  18.600  1.00  0.00            
ATOM    121  O29 ACD     1      21.320  31.260  19.000  1.00  0.00            
ATOM    122  H58 ACD     1      20.570  31.810  19.240  1.00  0.00            
ATOM    123  C36 ACD     1      22.880  32.500  20.550  1.00  0.00            
ATOM    124  H59 ACD     1      22.050  33.060  20.990  1.00  0.00            
ATOM    125  O30 ACD     1      23.060  31.350  21.350  1.00  0.00            
ATOM    126  H60 ACD     1      22.170  30.990  21.400  1.00  0.00            
ATOM    127  O1  GT5     2      20.630  26.700  17.300  1.00  0.00            
ATOM    128  C1  GT5     2      20.790  27.650  18.040  1.00  0.00            
ATOM    129  O2  GT5     2      20.770  28.870  17.550  1.00  0.00            
ATOM    130  C2  GT5     2      21.310  27.470  19.400  1.00  0.00            
ATOM    131  C3  GT5     2      22.790  27.110  19.510  1.00  0.00            
ATOM    132  C4  GT5     2      23.150  26.940  20.950  1.00  0.00            
ATOM    133  C5  GT5     2      24.600  26.610  21.160  1.00  0.00            
ATOM    134  C6  GT5     2      25.410  27.820  20.810  1.00  0.00            
ATOM    135  C7  GT5     2      25.260  27.980  19.290  1.00  0.00            
ATOM    136  C8  GT5     2      25.550  26.710  18.450  1.00  0.00            
ATOM    137  C9  GT5     2      24.710  25.520  18.910  1.00  0.00            
ATOM    138  C10 GT5     2      25.000  25.340  20.360  1.00  0.00            
ATOM    139  C11 GT5     2      23.240  25.850  18.750  1.00  0.00            
ATOM    140  C12 GT5     2      23.720  28.230  19.070  1.00  0.00            
ATOM    141  H1  GT5     2      21.200  29.340  18.280  1.00  0.00            
ATOM    142  H2  GT5     2      20.690  26.680  19.830  1.00  0.00            
ATOM    143  H3  GT5     2      21.080  28.410  19.910  1.00  0.00            
ATOM    144  H4  GT5     2      22.450  26.230  21.420  1.00  0.00            
ATOM    145  H5  GT5     2      22.870  27.870  21.450  1.00  0.00            
ATOM    146  H6  GT5     2      24.760  26.430  22.230  1.00  0.00            
ATOM    147  H7  GT5     2      26.450  27.640  21.110  1.00  0.00            
ATOM    148  H8  GT5     2      25.070  28.710  21.340  1.00  0.00            
ATOM    149  H9  GT5     2      25.850  28.830  18.940  1.00  0.00            
ATOM    150  H10 GT5     2      26.620  26.510  18.560  1.00  0.00            
ATOM    151  H11 GT5     2      25.410  26.860  17.370  1.00  0.00            
ATOM    152  H12 GT5     2      24.950  24.630  18.310  1.00  0.00            
ATOM    153  H13 GT5     2      24.570  24.420  20.750  1.00  0.00            
ATOM    154  H14 GT5     2      26.080  25.190  20.520  1.00  0.00            
ATOM    155  H15 GT5     2      22.900  25.820  17.710  1.00  0.00            
ATOM    156  H16 GT5     2      22.670  25.000  19.150  1.00  0.00            
ATOM    157  H17 GT5     2      23.430  29.130  19.630  1.00  0.00            
ATOM    158  H18 GT5     2      23.630  28.400  17.990  1.00  0.00            
TER
ENDMDL
MODEL        1
ATOM      1  H1  ACD     1      25.210  36.800  17.820  1.00  0.00            
ATOM      2  O1  ACD     1      24.740  36.990  17.010  1.00  0.00            
ATOM      3  C1  ACD     1      23.630  36.050  16.880  1.00  0.00            
ATOM      4  H2  ACD     1      23.180  36.180  15.890  1.00  0.00            
ATOM      5  H3  ACD     1      22.900  36.300  17.670  1.00  0.00            
ATOM      6  C2  ACD     1      24.060  34.580  17.050  1.00  0.00            
ATOM      7  H4  ACD     1      25.020  34.320  16.580  1.00  0.00            
ATOM      8  O2  ACD     1      24.210  34.250  18.480  1.00  0.00            
ATOM      9  C3  ACD     1      24.560  32.960  18.850  1.00  0.00            
ATOM     10  H5  ACD     1      24.600  32.950  19.940  1.00  0.00            
ATOM     11  O3  ACD     1      25.790  32.580  18.240  1.00  0.00            
ATOM     12  C4  ACD     1      26.940  32.360  19.040  1.00  0.00            
ATOM     13  H6  ACD     1      27.000  32.980  19.950  1.00  0.00            
ATOM     14  C5  ACD     1      26.850  30.870  19.420  1.00  0.00            
ATOM     15  H7  ACD     1      26.440  30.340  18.550  1.00  0.00            
ATOM     16  O4  ACD     1      25.840  30.690  20.400  1.00  0.00            
ATOM     17  H8  ACD     1      25.030  30.580  19.890  1.00  0.00            
ATOM     18  C6  ACD     1      28.200  30.280  19.920  1.00  0.00            
ATOM     19  H9  ACD     1      28.370  30.650  20.940  1.00  0.00            
ATOM     20  O5  ACD     1      28.100  28.840  19.880  1.00  0.00            
ATOM     21  H10 ACD     1      28.830  28.610  19.300  1.00  0.00            
ATOM     22  C7  ACD     1      29.420  30.770  19.120  1.00  0.00            
ATOM     23  H11 ACD     1      30.250  30.510  19.780  1.00  0.00            
ATOM     24  O6  ACD     1      29.380  32.180  18.900  1.00  0.00            
ATOM     25  C8  ACD     1      28.170  32.610  18.180  1.00  0.00            
ATOM     26  H12 ACD     1      28.090  32.030  17.250  1.00  0.00            
ATOM     27  C9  ACD     1      28.240  34.080  17.790  1.00  0.00            
ATOM     28  H13 ACD     1      29.060  34.280  17.080  1.00  0.00            
ATOM     29  H14 ACD     1      27.290  34.380  17.320  1.00  0.00            
ATOM     30  O7  ACD     1      28.420  34.940  18.960  1.00  0.00            
ATOM     31  H15 ACD     1      29.210  34.550  19.330  1.00  0.00            
ATOM     32  O8  ACD     1      29.440  30.060  17.880  1.00  0.00            
ATOM     33  C10 ACD     1      30.680  29.790  17.310  1.00  0.00            
ATOM     34  H16 ACD     1      31.400  30.400  17.870  1.00  0.00            
ATOM     35  C11 ACD     1      30.920  28.300  17.580  1.00  0.00            
ATOM     36  H17 ACD     1      30.130  27.710  17.100  1.00  0.00            
ATOM     37  O9  ACD     1      30.910  28.050  19.040  1.00  0.00            
ATOM     38  H18 ACD     1      31.140  27.140  19.250  1.00  0.00            
ATOM     39  C12 ACD     1      32.170  27.850  16.860  1.00  0.00            
ATOM     40  H19 ACD     1      32.990  28.410  17.340  1.00  0.00            
ATOM     41  O10 ACD     1      32.370  26.480  17.040  1.00  0.00            
ATOM     42  H20 ACD     1      31.540  26.090  16.740  1.00  0.00            
ATOM     43  C13 ACD     1      32.060  28.170  15.370  1.00  0.00            
ATOM     44  H21 ACD     1      33.070  27.900  15.040  1.00  0.00            
ATOM     45  O11 ACD     1      31.820  29.520  15.150  1.00  0.00            
ATOM     46  C14 ACD     1      30.660  30.150  15.770  1.00  0.00            
ATOM     47  H22 ACD     1      29.750  29.720  15.350  1.00  0.00            
ATOM     48  C15 ACD     1      30.680  31.680  15.570  1.00  0.00            
ATOM     49  H23 ACD     1      30.730  31.790  14.480  1.00  0.00            
ATOM     50  H24 ACD     1      29.710  32.040  15.950  1.00  0.00            
ATOM     51  O12 ACD     1      31.820  32.280  16.180  1.00  0.00            
ATOM     52  H25 ACD     1      31.800  33.220  15.980  1.00  0.00            
ATOM     53  O13 ACD     1      31.010  27.400  14.790  1.00  0.00            
ATOM     54  C16 ACD     1      31.180  26.930  13.460  1.00  0.00            
ATOM     55  H26 ACD     1      32.180  26.490  13.400  1.00  0.00            
ATOM     56  C17 ACD     1      30.190  25.780  13.260  1.00  0.00            
ATOM     57  H27 ACD     1      29.340  26.050  13.900  1.00  0.00            
ATOM     58  O14 ACD     1      30.790  24.560  13.810  1.00  0.00            
ATOM     59  H28 ACD     1      30.700  24.630  14.760  1.00  0.00            
ATOM     60  C18 ACD     1      29.610  25.610  11.840  1.00  0.00            
ATOM     61  H29 ACD     1      30.290  25.030  11.200  1.00  0.00            
ATOM     62  O15 ACD     1      28.350  24.900  12.010  1.00  0.00            
ATOM     63  H30 ACD     1      27.800  25.680  11.870  1.00  0.00            
ATOM     64  C19 ACD     1      29.310  26.910  11.140  1.00  0.00            
ATOM     65  H31 ACD     1      29.000  26.780  10.100  1.00  0.00            
ATOM     66  O16 ACD     1      30.490  27.700  11.130  1.00  0.00            
ATOM     67  C20 ACD     1      31.090  28.060  12.400  1.00  0.00            
ATOM     68  H32 ACD     1      30.500  28.920  12.760  1.00  0.00            
ATOM     69  C21 ACD     1      32.430  28.770  12.140  1.00  0.00            
ATOM     70  H33 ACD     1      32.310  29.640  11.470  1.00  0.00            
ATOM     71  H34 ACD     1      32.830  29.200  13.060  1.00  0.00            
ATOM     72  O17 ACD     1      33.490  27.900  11.700  1.00  0.00            
ATOM     73  H35 ACD     1      34.290  28.420  11.590  1.00  0.00            
ATOM     74  O18 ACD     1      28.330  27.710  11.750  1.00  0.00            
ATOM     75  C22 ACD     1      27.360  28.310  10.930  1.00  0.00            
ATOM     76  H36 ACD     1      27.440  28.000   9.870  1.00  0.00            
ATOM     77  C23 ACD     1      25.980  27.830  11.400  1.00  0.00            
ATOM     78  H37 ACD     1      25.890  28.070  12.460  1.00  0.00            
ATOM     79  O19 ACD     1      25.940  26.380  11.330  1.00  0.00            
ATOM     80  H38 ACD     1      25.000  26.200  11.330  1.00  0.00            
ATOM     81  C24 ACD     1      24.910  28.510  10.510  1.00  0.00            
ATOM     82  H39 ACD     1      25.200  28.370   9.460  1.00  0.00            
ATOM     83  O20 ACD     1      23.610  27.920  10.660  1.00  0.00            
ATOM     84  H40 ACD     1      23.430  27.870  11.610  1.00  0.00            
ATOM     85  C25 ACD     1      25.010  30.070  10.840  1.00  0.00            
ATOM     86  H41 ACD     1      24.260  30.500  10.170  1.00  0.00            
ATOM     87  O21 ACD     1      26.300  30.460  10.430  1.00  0.00            
ATOM     88  C26 ACD     1      27.480  29.780  11.030  1.00  0.00            
ATOM     89  H42 ACD     1      27.540  29.990  12.100  1.00  0.00            
ATOM     90  C27 ACD     1      28.760  30.390  10.370  1.00  0.00            
ATOM     91  H43 ACD     1      28.730  31.490  10.430  1.00  0.00            
ATOM     92  H44 ACD     1      29.640  30.080  10.950  1.00  0.00            
ATOM     93  O22 ACD     1      29.090  30.070   8.990  1.00  0.00            
ATOM     94  H45 ACD     1      28.460  30.450   8.370  1.00  0.00            
ATOM     95  O23 ACD     1      24.740  30.400  12.140  1.00  0.00            
ATOM     96  C28 ACD     1      24.840  31.820  12.460  1.00  0.00            
ATOM     97  H46 ACD     1      25.720  32.290  12.000  1.00  0.00            
ATOM     98  C29 ACD     1      25.070  31.910  13.920  1.00  0.00            
ATOM     99  H47 ACD     1      24.230  31.380  14.400  1.00  0.00            
ATOM    100  O24 ACD     1      25.120  33.230  14.410  1.00  0.00            
ATOM    101  C30 ACD     1      26.330  31.200  14.470  1.00  0.00            
ATOM    102  H48 ACD     1      26.570  31.390  15.530  1.00  0.00            
ATOM    103  H49 ACD     1      26.290  30.100  14.390  1.00  0.00            
ATOM    104  O25 ACD     1      27.460  31.740  13.870  1.00  0.00            
ATOM    105  H50 ACD     1      27.410  32.660  14.120  1.00  0.00            
ATOM    106  C31 ACD     1      23.580  32.540  12.180  1.00  0.00            
ATOM    107  H51 ACD     1      22.750  32.010  12.670  1.00  0.00            
ATOM    108  O26 ACD     1      23.340  32.470  10.760  1.00  0.00            
ATOM    109  H52 ACD     1      22.430  32.710  10.560  1.00  0.00            
ATOM    110  C32 ACD     1      23.550  33.970  12.740  1.00  0.00            
ATOM    111  H53 ACD     1      24.270  34.510  12.110  1.00  0.00            
ATOM    112  O27 ACD     1      22.230  34.560  12.710  1.00  0.00            
ATOM    113  H54 ACD     1      21.660  33.970  13.220  1.00  0.00            
ATOM    114  C33 ACD     1      24.040  34.100  14.180  1.00  0.00            
ATOM    115  H55 ACD     1      24.250  35.170  14.300  1.00  0.00            
ATOM    116  O28 ACD     1      22.860  33.660  14.980  1.00  0.00            
ATOM    117  C34 ACD     1      22.910  33.640  16.470  1.00  0.00            
ATOM    118  H56 ACD     1      21.980  34.000  16.950  1.00  0.00            
ATOM    119  C35 ACD     1      23.190  32.190  16.890  1.00  0.00            
ATOM    120  H57 ACD     1      24.150  31.920  16.440  1.00  0.00            
ATOM    121  O29 ACD     1      22.110  31.380  16.480  1.00  0.00            
ATOM    122  H58 ACD     1      21.360  31.540  17.060  1.00  0.00            
ATOM    123  C36 ACD     1      23.380  32.090  18.450  1.00  0.00            
ATOM    124  H59 ACD     1      22.490  32.530  18.920  1.00  0.00            
ATOM    125  O30 ACD     1      23.520  30.790  18.920  1.00  0.00            
ATOM    126  H60 ACD     1      22.690  30.320  18.970  1.00  0.00            
ATOM    127  O1  GT5     2      23.230  28.000  13.540  1.00  0.00            
ATOM    128  C1  GT5     2      23.110  28.790  14.440  1.00  0.00            
ATOM    129  O2  GT5     2      22.240  29.720  14.290  1.00  0.00            
ATOM    130  C2  GT5     2      23.370  28.480  15.890  1.00  0.00            
ATOM    131  C3  GT5     2      24.380  27.280  16.250  1.00  0.00            
ATOM    132  C4  GT5     2      24.610  27.290  17.780  1.00  0.00            
ATOM    133  C5  GT5     2      25.660  26.290  18.130  1.00  0.00            
ATOM    134  C6  GT5     2      26.970  26.510  17.410  1.00  0.00            
ATOM    135  C7  GT5     2      26.710  26.430  15.940  1.00  0.00            
ATOM    136  C8  GT5     2      26.270  25.040  15.610  1.00  0.00            
ATOM    137  C9  GT5     2      24.890  24.890  16.280  1.00  0.00            
ATOM    138  C10 GT5     2      25.150  24.920  17.770  1.00  0.00            
ATOM    139  C11 GT5     2      23.830  25.930  15.830  1.00  0.00            
ATOM    140  C12 GT5     2      25.730  27.520  15.530  1.00  0.00            
ATOM    141  H1  GT5     2      22.200  30.140  15.170  1.00  0.00            
ATOM    142  H2  GT5     2      22.400  28.410  16.400  1.00  0.00            
ATOM    143  H3  GT5     2      23.840  29.370  16.330  1.00  0.00            
ATOM    144  H4  GT5     2      23.640  27.180  18.290  1.00  0.00            
ATOM    145  H5  GT5     2      25.000  28.310  17.940  1.00  0.00            
ATOM    146  H6  GT5     2      25.880  26.350  19.200  1.00  0.00            
ATOM    147  H7  GT5     2      27.630  25.750  17.870  1.00  0.00            
ATOM    148  H8  GT5     2      27.370  27.460  17.790  1.00  0.00            
ATOM    149  H9  GT5     2      27.630  26.640  15.380  1.00  0.00            
ATOM    150  H10 GT5     2      27.010  24.320  15.960  1.00  0.00            
ATOM    151  H11 GT5     2      26.100  24.940  14.530  1.00  0.00            
ATOM    152  H12 GT5     2      24.540  23.910  15.930  1.00  0.00            
ATOM    153  H13 GT5     2      24.190  24.850  18.300  1.00  0.00            
ATOM    154  H14 GT5     2      25.820  24.110  18.060  1.00  0.00            
ATOM    155  H15 GT5     2      23.710  25.960  14.740  1.00  0.00            
ATOM    156  H16 GT5     2      22.870  25.680  16.290  1.00  0.00            
ATOM    157  H17 GT5     2      26.150  28.520  15.660  1.00  0.00            
ATOM    158  H18 GT5     2      25.570  27.510  14.440  1.00  0.00            
TER
ENDMDL
MODEL        1
ATOM      1  H1  ACD     1      18.490  37.630  10.760  1.00  0.00            
ATOM      2  O1  ACD     1      19.190  37.000  10.930  1.00  0.00            
ATOM      3  C1  ACD     1      19.710  37.280  12.300  1.00  0.00            
ATOM      4  H2  ACD     1      18.900  37.470  13.020  1.00  0.00            
ATOM      5  H3  ACD     1      20.300  38.200  12.260  1.00  0.00            
ATOM      6  C2  ACD     1      20.470  36.100  12.820  1.00  0.00            
ATOM      7  H4  ACD     1      21.350  35.830  12.230  1.00  0.00            
ATOM      8  O2  ACD     1      21.020  36.610  14.000  1.00  0.00            
ATOM      9  C3  ACD     1      21.560  35.710  14.940  1.00  0.00            
ATOM     10  H5  ACD     1      21.940  36.390  15.710  1.00  0.00            
ATOM     11  O3  ACD     1      22.680  34.860  14.480  1.00  0.00            
ATOM     12  C4  ACD     1      24.000  35.250  14.950  1.00  0.00            
ATOM     13  H6  ACD     1      23.960  36.320  15.210  1.00  0.00            
ATOM     14  C5  ACD     1      24.250  34.350  16.240  1.00  0.00            
ATOM     15  H7  ACD     1      24.130  33.310  15.890  1.00  0.00            
ATOM     16  O4  ACD     1      23.430  34.790  17.390  1.00  0.00            
ATOM     17  H8  ACD     1      22.570  34.370  17.250  1.00  0.00            
ATOM     18  C6  ACD     1      25.720  34.420  16.610  1.00  0.00            
ATOM     19  H9  ACD     1      25.800  35.470  16.900  1.00  0.00            
ATOM     20  O5  ACD     1      26.080  33.400  17.610  1.00  0.00            
ATOM     21  H10 ACD     1      26.960  33.100  17.340  1.00  0.00            
ATOM     22  C7  ACD     1      26.650  34.210  15.480  1.00  0.00            
ATOM     23  H11 ACD     1      27.700  34.230  15.790  1.00  0.00            
ATOM     24  O6  ACD     1      26.360  35.130  14.370  1.00  0.00            
ATOM     25  C8  ACD     1      25.010  35.100  13.830  1.00  0.00            
ATOM     26  H12 ACD     1      24.880  34.200  13.220  1.00  0.00            
ATOM     27  C9  ACD     1      24.950  36.210  12.780  1.00  0.00            
ATOM     28  H13 ACD     1      25.720  36.120  12.000  1.00  0.00            
ATOM     29  H14 ACD     1      23.970  36.030  12.320  1.00  0.00            
ATOM     30  O7  ACD     1      25.000  37.580  13.370  1.00  0.00            
ATOM     31  H15 ACD     1      25.890  37.820  13.640  1.00  0.00            
ATOM     32  O8  ACD     1      26.470  32.840  14.950  1.00  0.00            
ATOM     33  C10 ACD     1      27.570  32.150  14.490  1.00  0.00            
ATOM     34  H16 ACD     1      28.390  32.800  14.150  1.00  0.00            
ATOM     35  C11 ACD     1      28.130  31.320  15.600  1.00  0.00            
ATOM     36  H17 ACD     1      27.280  30.800  16.070  1.00  0.00            
ATOM     37  O9  ACD     1      28.770  32.010  16.670  1.00  0.00            
ATOM     38  H18 ACD     1      28.980  31.390  17.370  1.00  0.00            
ATOM     39  C12 ACD     1      29.070  30.220  15.070  1.00  0.00            
ATOM     40  H19 ACD     1      30.020  30.670  14.790  1.00  0.00            
ATOM     41  O10 ACD     1      29.320  29.270  16.190  1.00  0.00            
ATOM     42  H20 ACD     1      28.530  28.850  16.540  1.00  0.00            
ATOM     43  C13 ACD     1      28.500  29.470  13.920  1.00  0.00            
ATOM     44  H21 ACD     1      29.260  28.780  13.550  1.00  0.00            
ATOM     45  O11 ACD     1      28.150  30.460  12.930  1.00  0.00            
ATOM     46  C14 ACD     1      27.150  31.440  13.280  1.00  0.00            
ATOM     47  H22 ACD     1      26.200  30.920  13.450  1.00  0.00            
ATOM     48  C15 ACD     1      26.970  32.320  12.100  1.00  0.00            
ATOM     49  H23 ACD     1      26.700  31.590  11.320  1.00  0.00            
ATOM     50  H24 ACD     1      26.050  32.870  12.300  1.00  0.00            
ATOM     51  O12 ACD     1      28.170  33.050  11.720  1.00  0.00            
ATOM     52  H25 ACD     1      28.960  32.510  11.770  1.00  0.00            
ATOM     53  O13 ACD     1      27.380  28.600  14.260  1.00  0.00            
ATOM     54  C16 ACD     1      27.190  27.280  13.640  1.00  0.00            
ATOM     55  H26 ACD     1      28.100  26.730  13.870  1.00  0.00            
ATOM     56  C17 ACD     1      25.980  26.720  14.380  1.00  0.00            
ATOM     57  H27 ACD     1      25.260  27.540  14.320  1.00  0.00            
ATOM     58  O14 ACD     1      26.390  26.360  15.710  1.00  0.00            
ATOM     59  H28 ACD     1      25.730  25.770  16.110  1.00  0.00            
ATOM     60  C18 ACD     1      25.310  25.620  13.560  1.00  0.00            
ATOM     61  H29 ACD     1      25.960  24.740  13.460  1.00  0.00            
ATOM     62  O15 ACD     1      23.980  25.350  14.070  1.00  0.00            
ATOM     63  H30 ACD     1      23.440  26.040  13.680  1.00  0.00            
ATOM     64  C19 ACD     1      25.020  26.010  12.130  1.00  0.00            
ATOM     65  H31 ACD     1      24.570  25.160  11.600  1.00  0.00            
ATOM     66  O16 ACD     1      26.220  26.300  11.560  1.00  0.00            
ATOM     67  C20 ACD     1      26.990  27.360  12.100  1.00  0.00            
ATOM     68  H32 ACD     1      26.500  28.310  11.860  1.00  0.00            
ATOM     69  C21 ACD     1      28.310  27.380  11.270  1.00  0.00            
ATOM     70  H33 ACD     1      28.060  27.480  10.210  1.00  0.00            
ATOM     71  H34 ACD     1      28.940  28.220  11.610  1.00  0.00            
ATOM     72  O17 ACD     1      29.010  26.140  11.430  1.00  0.00            
ATOM     73  H35 ACD     1      29.760  26.300  12.010  1.00  0.00            
ATOM     74  O18 ACD     1      24.060  27.040  12.140  1.00  0.00            
ATOM     75  C22 ACD     1      23.080  27.050  11.100  1.00  0.00            
ATOM     76  H36 ACD     1      23.280  26.150  10.490  1.00  0.00            
ATOM     77  C23 ACD     1      21.720  26.910  11.760  1.00  0.00            
ATOM     78  H37 ACD     1      21.690  27.670  12.550  1.00  0.00            
ATOM     79  O19 ACD     1      21.630  25.560  12.360  1.00  0.00            
ATOM     80  H38 ACD     1      21.570  24.960  11.610  1.00  0.00            
ATOM     81  C24 ACD     1      20.580  27.330  10.860  1.00  0.00            
ATOM     82  H39 ACD     1      20.350  26.580  10.090  1.00  0.00            
ATOM     83  O20 ACD     1      19.470  27.420  11.730  1.00  0.00            
ATOM     84  H40 ACD     1      19.530  28.230  12.240  1.00  0.00            
ATOM     85  C25 ACD     1      20.870  28.720  10.210  1.00  0.00            
ATOM     86  H41 ACD     1      20.030  28.790   9.510  1.00  0.00            
ATOM     87  O21 ACD     1      22.120  28.580   9.540  1.00  0.00            
ATOM     88  C26 ACD     1      23.240  28.330  10.280  1.00  0.00            
ATOM     89  H42 ACD     1      23.350  29.120  11.040  1.00  0.00            
ATOM     90  C27 ACD     1      24.440  28.370   9.360  1.00  0.00            
ATOM     91  H43 ACD     1      24.290  29.230   8.690  1.00  0.00            
ATOM     92  H44 ACD     1      25.350  28.550   9.940  1.00  0.00            
ATOM     93  O22 ACD     1      24.430  27.170   8.560  1.00  0.00            
ATOM     94  H45 ACD     1      23.510  26.990   8.350  1.00  0.00            
ATOM     95  O23 ACD     1      20.960  29.790  11.190  1.00  0.00            
ATOM     96  C28 ACD     1      20.950  31.040  10.590  1.00  0.00            
ATOM     97  H46 ACD     1      21.630  31.070   9.730  1.00  0.00            
ATOM     98  C29 ACD     1      21.520  31.950  11.740  1.00  0.00            
ATOM     99  H47 ACD     1      20.840  31.840  12.580  1.00  0.00            
ATOM    100  O24 ACD     1      21.450  33.340  11.350  1.00  0.00            
ATOM    101  C30 ACD     1      22.960  31.650  12.130  1.00  0.00            
ATOM    102  H48 ACD     1      23.190  32.140  13.080  1.00  0.00            
ATOM    103  H49 ACD     1      23.130  30.590  12.350  1.00  0.00            
ATOM    104  O25 ACD     1      23.830  32.170  11.150  1.00  0.00            
ATOM    105  H50 ACD     1      23.430  32.990  10.840  1.00  0.00            
ATOM    106  C31 ACD     1      19.590  31.520  10.220  1.00  0.00            
ATOM    107  H51 ACD     1      18.930  31.380  11.080  1.00  0.00            
ATOM    108  O26 ACD     1      19.030  30.720   9.200  1.00  0.00            
ATOM    109  H52 ACD     1      19.160  31.070   8.320  1.00  0.00            
ATOM    110  C32 ACD     1      19.620  33.010   9.790  1.00  0.00            
ATOM    111  H53 ACD     1      20.320  33.080   8.940  1.00  0.00            
ATOM    112  O27 ACD     1      18.370  33.500   9.460  1.00  0.00            
ATOM    113  H54 ACD     1      18.190  33.080   8.610  1.00  0.00            
ATOM    114  C33 ACD     1      20.180  33.830  10.960  1.00  0.00            
ATOM    115  H55 ACD     1      20.290  34.830  10.540  1.00  0.00            
ATOM    116  O28 ACD     1      19.340  33.950  12.080  1.00  0.00            
ATOM    117  C34 ACD     1      19.590  34.840  13.200  1.00  0.00            
ATOM    118  H56 ACD     1      18.600  35.230  13.480  1.00  0.00            
ATOM    119  C35 ACD     1      20.040  33.970  14.380  1.00  0.00            
ATOM    120  H57 ACD     1      20.820  33.260  14.050  1.00  0.00            
ATOM    121  O29 ACD     1      18.930  33.110  14.770  1.00  0.00            
ATOM    122  H58 ACD     1      18.210  33.690  15.020  1.00  0.00            
ATOM    123  C36 ACD     1      20.450  34.810  15.510  1.00  0.00            
ATOM    124  H59 ACD     1      19.710  35.570  15.810  1.00  0.00            
ATOM    125  O30 ACD     1      20.890  33.980  16.660  1.00  0.00            
ATOM    126  H60 ACD     1      20.290  33.230  16.740  1.00  0.00            
ATOM    127  O1  GT5     2      19.480  29.150  14.100  1.00  0.00            
ATOM    128  C1  GT5     2      18.910  29.500  15.110  1.00  0.00            
ATOM    129  O2  GT5     2      17.590  29.230  15.200  1.00  0.00            
ATOM    130  C2  GT5     2      19.540  29.680  16.480  1.00  0.00            
ATOM    131  C3  GT5     2      21.080  29.520  16.510  1.00  0.00            
ATOM    132  C4  GT5     2      21.320  29.680  18.050  1.00  0.00            
ATOM    133  C5  GT5     2      22.760  29.530  18.350  1.00  0.00            
ATOM    134  C6  GT5     2      23.470  30.690  17.560  1.00  0.00            
ATOM    135  C7  GT5     2      23.240  30.540  16.010  1.00  0.00            
ATOM    136  C8  GT5     2      23.810  29.180  15.590  1.00  0.00            
ATOM    137  C9  GT5     2      22.990  28.040  16.260  1.00  0.00            
ATOM    138  C10 GT5     2      23.200  28.140  17.810  1.00  0.00            
ATOM    139  C11 GT5     2      21.500  28.170  15.970  1.00  0.00            
ATOM    140  C12 GT5     2      21.730  30.630  15.690  1.00  0.00            
ATOM    141  H1  GT5     2      17.240  29.650  16.000  1.00  0.00            
ATOM    142  H2  GT5     2      19.070  28.930  17.130  1.00  0.00            
ATOM    143  H3  GT5     2      19.230  30.720  16.690  1.00  0.00            
ATOM    144  H4  GT5     2      20.760  28.890  18.550  1.00  0.00            
ATOM    145  H5  GT5     2      21.050  30.690  18.370  1.00  0.00            
ATOM    146  H6  GT5     2      22.940  29.600  19.430  1.00  0.00            
ATOM    147  H7  GT5     2      24.530  30.780  17.840  1.00  0.00            
ATOM    148  H8  GT5     2      22.980  31.580  17.990  1.00  0.00            
ATOM    149  H9  GT5     2      23.760  31.310  15.420  1.00  0.00            
ATOM    150  H10 GT5     2      24.840  29.110  15.960  1.00  0.00            
ATOM    151  H11 GT5     2      23.760  29.180  14.500  1.00  0.00            
ATOM    152  H12 GT5     2      23.330  27.070  15.880  1.00  0.00            
ATOM    153  H13 GT5     2      22.450  27.420  18.160  1.00  0.00            
ATOM    154  H14 GT5     2      24.200  27.780  18.080  1.00  0.00            
ATOM    155  H15 GT5     2      21.340  28.060  14.890  1.00  0.00            
ATOM    156  H16 GT5     2      20.950  27.370  16.480  1.00  0.00            
ATOM    157  H17 GT5     2      21.230  31.540  16.060  1.00  0.00            
ATOM    158  H18 GT5     2      21.550  30.570  14.610  1.00  0.00            
TER
ENDMDL
MODEL        1
ATOM      1  H1  ACD     1      26.770  34.430  21.370  1.00  0.00            
ATOM      2  O1  ACD     1      26.880  33.540  21.020  1.00  0.00            
ATOM      3  C1  ACD     1      25.540  33.290  20.580  1.00  0.00            
ATOM      4  H2  ACD     1      25.460  33.780  19.600  1.00  0.00            
ATOM      5  H3  ACD     1      24.820  33.760  21.270  1.00  0.00            
ATOM      6  C2  ACD     1      25.190  31.810  20.480  1.00  0.00            
ATOM      7  H4  ACD     1      26.000  31.280  19.960  1.00  0.00            
ATOM      8  O2  ACD     1      25.090  31.210  21.820  1.00  0.00            
ATOM      9  C3  ACD     1      24.660  29.860  21.850  1.00  0.00            
ATOM     10  H5  ACD     1      24.570  29.610  22.920  1.00  0.00            
ATOM     11  O3  ACD     1      25.620  29.040  21.200  1.00  0.00            
ATOM     12  C4  ACD     1      26.490  28.230  21.890  1.00  0.00            
ATOM     13  H6  ACD     1      26.470  28.500  22.960  1.00  0.00            
ATOM     14  C5  ACD     1      25.930  26.790  21.830  1.00  0.00            
ATOM     15  H7  ACD     1      25.860  26.680  20.740  1.00  0.00            
ATOM     16  O4  ACD     1      24.630  26.640  22.360  1.00  0.00            
ATOM     17  H8  ACD     1      24.090  27.260  21.870  1.00  0.00            
ATOM     18  C6  ACD     1      26.950  25.790  22.330  1.00  0.00            
ATOM     19  H9  ACD     1      27.130  25.940  23.400  1.00  0.00            
ATOM     20  O5  ACD     1      26.520  24.470  22.120  1.00  0.00            
ATOM     21  H10 ACD     1      26.810  24.230  21.240  1.00  0.00            
ATOM     22  C7  ACD     1      28.330  26.090  21.660  1.00  0.00            
ATOM     23  H11 ACD     1      29.060  25.410  22.130  1.00  0.00            
ATOM     24  O6  ACD     1      28.710  27.410  21.980  1.00  0.00            
ATOM     25  C8  ACD     1      27.920  28.420  21.440  1.00  0.00            
ATOM     26  H12 ACD     1      27.960  28.390  20.340  1.00  0.00            
ATOM     27  C9  ACD     1      28.310  29.960  21.640  1.00  0.00            
ATOM     28  H13 ACD     1      29.280  30.120  21.160  1.00  0.00            
ATOM     29  H14 ACD     1      27.570  30.590  21.130  1.00  0.00            
ATOM     30  O7  ACD     1      28.430  30.180  23.060  1.00  0.00            
ATOM     31  H15 ACD     1      28.910  31.020  23.100  1.00  0.00            
ATOM     32  O8  ACD     1      28.220  25.920  20.290  1.00  0.00            
ATOM     33  C10 ACD     1      29.270  25.170  19.730  1.00  0.00            
ATOM     34  H16 ACD     1      30.040  24.970  20.480  1.00  0.00            
ATOM     35  C11 ACD     1      28.640  23.840  19.270  1.00  0.00            
ATOM     36  H17 ACD     1      27.790  24.070  18.620  1.00  0.00            
ATOM     37  O9  ACD     1      28.340  22.900  20.310  1.00  0.00            
ATOM     38  H18 ACD     1      28.300  21.980  20.050  1.00  0.00            
ATOM     39  C12 ACD     1      29.720  23.180  18.300  1.00  0.00            
ATOM     40  H19 ACD     1      30.650  23.150  18.870  1.00  0.00            
ATOM     41  O10 ACD     1      29.260  21.960  17.780  1.00  0.00            
ATOM     42  H20 ACD     1      28.450  22.150  17.290  1.00  0.00            
ATOM     43  C13 ACD     1      30.040  24.050  17.130  1.00  0.00            
ATOM     44  H21 ACD     1      30.730  23.510  16.480  1.00  0.00            
ATOM     45  O11 ACD     1      30.650  25.170  17.640  1.00  0.00            
ATOM     46  C14 ACD     1      29.820  25.950  18.520  1.00  0.00            
ATOM     47  H22 ACD     1      29.090  26.380  17.820  1.00  0.00            
ATOM     48  C15 ACD     1      30.570  27.210  18.950  1.00  0.00            
ATOM     49  H23 ACD     1      30.900  27.750  18.060  1.00  0.00            
ATOM     50  H24 ACD     1      29.860  27.850  19.480  1.00  0.00            
ATOM     51  O12 ACD     1      31.700  26.940  19.820  1.00  0.00            
ATOM     52  H25 ACD     1      32.390  26.850  19.160  1.00  0.00            
ATOM     53  O13 ACD     1      28.860  24.340  16.370  1.00  0.00            
ATOM     54  C16 ACD     1      28.890  24.040  14.980  1.00  0.00            
ATOM     55  H26 ACD     1      29.660  23.300  14.730  1.00  0.00            
ATOM     56  C17 ACD     1      27.490  23.410  14.670  1.00  0.00            
ATOM     57  H27 ACD     1      26.790  24.110  15.140  1.00  0.00            
ATOM     58  O14 ACD     1      27.460  22.060  15.090  1.00  0.00            
ATOM     59  H28 ACD     1      26.720  21.540  14.770  1.00  0.00            
ATOM     60  C18 ACD     1      27.120  23.560  13.210  1.00  0.00            
ATOM     61  H29 ACD     1      27.740  22.890  12.600  1.00  0.00            
ATOM     62  O15 ACD     1      25.720  23.280  12.990  1.00  0.00            
ATOM     63  H30 ACD     1      25.610  22.330  12.920  1.00  0.00            
ATOM     64  C19 ACD     1      27.430  24.940  12.720  1.00  0.00            
ATOM     65  H31 ACD     1      27.150  25.050  11.670  1.00  0.00            
ATOM     66  O16 ACD     1      28.800  25.270  12.920  1.00  0.00            
ATOM     67  C20 ACD     1      29.250  25.290  14.280  1.00  0.00            
ATOM     68  H32 ACD     1      28.730  26.140  14.740  1.00  0.00            
ATOM     69  C21 ACD     1      30.730  25.680  14.270  1.00  0.00            
ATOM     70  H33 ACD     1      30.910  26.590  13.690  1.00  0.00            
ATOM     71  H34 ACD     1      31.040  25.870  15.300  1.00  0.00            
ATOM     72  O17 ACD     1      31.620  24.640  13.750  1.00  0.00            
ATOM     73  H35 ACD     1      32.500  24.960  13.540  1.00  0.00            
ATOM     74  O18 ACD     1      26.630  25.880  13.440  1.00  0.00            
ATOM     75  C22 ACD     1      25.920  26.830  12.730  1.00  0.00            
ATOM     76  H36 ACD     1      26.030  26.630  11.650  1.00  0.00            
ATOM     77  C23 ACD     1      24.470  26.650  13.230  1.00  0.00            
ATOM     78  H37 ACD     1      24.410  26.570  14.320  1.00  0.00            
ATOM     79  O19 ACD     1      23.980  25.550  12.470  1.00  0.00            
ATOM     80  H38 ACD     1      24.410  24.720  12.680  1.00  0.00            
ATOM     81  C24 ACD     1      23.730  27.930  12.840  1.00  0.00            
ATOM     82  H39 ACD     1      23.670  27.970  11.750  1.00  0.00            
ATOM     83  O20 ACD     1      22.520  27.890  13.470  1.00  0.00            
ATOM     84  H40 ACD     1      22.660  28.110  14.390  1.00  0.00            
ATOM     85  C25 ACD     1      24.450  29.230  13.260  1.00  0.00            
ATOM     86  H41 ACD     1      23.880  30.090  12.900  1.00  0.00            
ATOM     87  O21 ACD     1      25.700  29.200  12.660  1.00  0.00            
ATOM     88  C26 ACD     1      26.520  28.130  13.140  1.00  0.00            
ATOM     89  H42 ACD     1      26.560  28.190  14.230  1.00  0.00            
ATOM     90  C27 ACD     1      27.880  28.450  12.570  1.00  0.00            
ATOM     91  H43 ACD     1      28.040  29.520  12.750  1.00  0.00            
ATOM     92  H44 ACD     1      28.600  27.850  13.140  1.00  0.00            
ATOM     93  O22 ACD     1      27.950  28.170  11.200  1.00  0.00            
ATOM     94  H45 ACD     1      27.760  28.990  10.720  1.00  0.00            
ATOM     95  O23 ACD     1      24.440  29.260  14.690  1.00  0.00            
ATOM     96  C28 ACD     1      25.300  30.230  15.340  1.00  0.00            
ATOM     97  H46 ACD     1      26.240  30.170  14.780  1.00  0.00            
ATOM     98  C29 ACD     1      25.490  29.810  16.750  1.00  0.00            
ATOM     99  H47 ACD     1      24.510  29.610  17.210  1.00  0.00            
ATOM    100  O24 ACD     1      26.160  30.780  17.490  1.00  0.00            
ATOM    101  C30 ACD     1      26.260  28.480  16.860  1.00  0.00            
ATOM    102  H48 ACD     1      26.180  27.860  17.760  1.00  0.00            
ATOM    103  H49 ACD     1      25.750  27.820  16.150  1.00  0.00            
ATOM    104  O25 ACD     1      27.600  28.520  16.540  1.00  0.00            
ATOM    105  H50 ACD     1      28.080  28.950  17.250  1.00  0.00            
ATOM    106  C31 ACD     1      24.670  31.600  15.140  1.00  0.00            
ATOM    107  H51 ACD     1      23.580  31.570  15.260  1.00  0.00            
ATOM    108  O26 ACD     1      24.980  32.150  13.820  1.00  0.00            
ATOM    109  H52 ACD     1      24.150  32.490  13.470  1.00  0.00            
ATOM    110  C32 ACD     1      25.340  32.600  16.160  1.00  0.00            
ATOM    111  H53 ACD     1      26.300  32.800  15.680  1.00  0.00            
ATOM    112  O27 ACD     1      24.600  33.870  16.360  1.00  0.00            
ATOM    113  H54 ACD     1      23.780  33.760  16.860  1.00  0.00            
ATOM    114  C33 ACD     1      25.480  32.000  17.550  1.00  0.00            
ATOM    115  H55 ACD     1      26.210  32.660  18.020  1.00  0.00            
ATOM    116  O28 ACD     1      24.170  31.870  18.150  1.00  0.00            
ATOM    117  C34 ACD     1      23.950  31.540  19.560  1.00  0.00            
ATOM    118  H56 ACD     1      23.160  32.220  19.910  1.00  0.00            
ATOM    119  C35 ACD     1      23.270  30.190  19.740  1.00  0.00            
ATOM    120  H57 ACD     1      23.840  29.440  19.200  1.00  0.00            
ATOM    121  O29 ACD     1      21.970  30.240  19.210  1.00  0.00            
ATOM    122  H58 ACD     1      21.990  30.400  18.260  1.00  0.00            
ATOM    123  C36 ACD     1      23.220  29.870  21.290  1.00  0.00            
ATOM    124  H59 ACD     1      22.500  30.570  21.730  1.00  0.00            
ATOM    125  O30 ACD     1      22.740  28.520  21.450  1.00  0.00            
ATOM    126  H60 ACD     1      21.800  28.440  21.240  1.00  0.00            
ATOM    127  O1  GT5     2      22.170  27.930  16.230  1.00  0.00            
ATOM    128  C1  GT5     2      21.370  27.610  17.100  1.00  0.00            
ATOM    129  O2  GT5     2      20.250  28.320  17.170  1.00  0.00            
ATOM    130  C2  GT5     2      21.180  26.310  17.820  1.00  0.00            
ATOM    131  C3  GT5     2      22.370  25.380  17.940  1.00  0.00            
ATOM    132  C4  GT5     2      22.100  24.180  18.870  1.00  0.00            
ATOM    133  C5  GT5     2      23.290  23.220  18.930  1.00  0.00            
ATOM    134  C6  GT5     2      24.520  24.000  19.470  1.00  0.00            
ATOM    135  C7  GT5     2      24.840  25.230  18.610  1.00  0.00            
ATOM    136  C8  GT5     2      25.200  24.650  17.240  1.00  0.00            
ATOM    137  C9  GT5     2      23.970  23.950  16.620  1.00  0.00            
ATOM    138  C10 GT5     2      23.620  22.690  17.510  1.00  0.00            
ATOM    139  C11 GT5     2      22.730  24.800  16.570  1.00  0.00            
ATOM    140  C12 GT5     2      23.610  26.150  18.460  1.00  0.00            
ATOM    141  H1  GT5     2      19.730  27.810  17.810  1.00  0.00            
ATOM    142  H2  GT5     2      20.350  25.720  17.420  1.00  0.00            
ATOM    143  H3  GT5     2      20.880  26.500  18.850  1.00  0.00            
ATOM    144  H4  GT5     2      21.260  23.640  18.430  1.00  0.00            
ATOM    145  H5  GT5     2      21.830  24.580  19.860  1.00  0.00            
ATOM    146  H6  GT5     2      23.040  22.350  19.560  1.00  0.00            
ATOM    147  H7  GT5     2      25.420  23.380  19.620  1.00  0.00            
ATOM    148  H8  GT5     2      24.320  24.370  20.480  1.00  0.00            
ATOM    149  H9  GT5     2      25.690  25.780  19.020  1.00  0.00            
ATOM    150  H10 GT5     2      25.960  23.870  17.320  1.00  0.00            
ATOM    151  H11 GT5     2      25.710  25.430  16.660  1.00  0.00            
ATOM    152  H12 GT5     2      24.210  23.620  15.590  1.00  0.00            
ATOM    153  H13 GT5     2      22.800  22.100  17.070  1.00  0.00            
ATOM    154  H14 GT5     2      24.530  22.090  17.580  1.00  0.00            
ATOM    155  H15 GT5     2      22.950  25.570  15.820  1.00  0.00            
ATOM    156  H16 GT5     2      21.970  24.110  16.180  1.00  0.00            
ATOM    157  H17 GT5     2      23.300  26.530  19.440  1.00  0.00            
ATOM    158  H18 GT5     2      23.820  26.990  17.790  1.00  0.00            
TER
ENDMDL
MODEL        1
ATOM      1  H1  ACD     1      31.850  35.900  16.750  1.00  0.00            
ATOM      2  O1  ACD     1      32.110  35.530  15.900  1.00  0.00            
ATOM      3  C1  ACD     1      30.890  35.410  15.060  1.00  0.00            
ATOM      4  H2  ACD     1      31.230  35.170  14.040  1.00  0.00            
ATOM      5  H3  ACD     1      30.500  36.430  14.980  1.00  0.00            
ATOM      6  C2  ACD     1      29.820  34.470  15.640  1.00  0.00            
ATOM      7  H4  ACD     1      30.360  33.520  15.760  1.00  0.00            
ATOM      8  O2  ACD     1      29.500  35.000  16.920  1.00  0.00            
ATOM      9  C3  ACD     1      28.480  34.420  17.680  1.00  0.00            
ATOM     10  H5  ACD     1      28.430  34.920  18.650  1.00  0.00            
ATOM     11  O3  ACD     1      28.880  33.030  17.840  1.00  0.00            
ATOM     12  C4  ACD     1      29.250  32.590  19.140  1.00  0.00            
ATOM     13  H6  ACD     1      29.390  33.370  19.900  1.00  0.00            
ATOM     14  C5  ACD     1      28.050  31.730  19.630  1.00  0.00            
ATOM     15  H7  ACD     1      27.950  31.020  18.800  1.00  0.00            
ATOM     16  O4  ACD     1      26.900  32.550  19.790  1.00  0.00            
ATOM     17  H8  ACD     1      26.680  32.980  18.960  1.00  0.00            
ATOM     18  C6  ACD     1      28.440  30.850  20.890  1.00  0.00            
ATOM     19  H9  ACD     1      28.670  31.510  21.730  1.00  0.00            
ATOM     20  O5  ACD     1      27.500  29.830  21.250  1.00  0.00            
ATOM     21  H10 ACD     1      26.720  30.200  21.680  1.00  0.00            
ATOM     22  C7  ACD     1      29.800  30.140  20.590  1.00  0.00            
ATOM     23  H11 ACD     1      30.290  29.590  21.400  1.00  0.00            
ATOM     24  O6  ACD     1      30.770  31.070  20.190  1.00  0.00            
ATOM     25  C8  ACD     1      30.560  31.750  18.950  1.00  0.00            
ATOM     26  H12 ACD     1      30.510  30.960  18.190  1.00  0.00            
ATOM     27  C9  ACD     1      31.710  32.610  18.620  1.00  0.00            
ATOM     28  H13 ACD     1      32.650  32.060  18.500  1.00  0.00            
ATOM     29  H14 ACD     1      31.570  33.120  17.660  1.00  0.00            
ATOM     30  O7  ACD     1      31.930  33.550  19.610  1.00  0.00            
ATOM     31  H15 ACD     1      32.170  33.040  20.390  1.00  0.00            
ATOM     32  O8  ACD     1      29.580  29.210  19.500  1.00  0.00            
ATOM     33  C10 ACD     1      29.980  27.900  19.770  1.00  0.00            
ATOM     34  H16 ACD     1      30.500  27.750  20.730  1.00  0.00            
ATOM     35  C11 ACD     1      28.720  27.020  19.980  1.00  0.00            
ATOM     36  H17 ACD     1      28.150  27.300  19.080  1.00  0.00            
ATOM     37  O9  ACD     1      27.990  27.290  21.270  1.00  0.00            
ATOM     38  H18 ACD     1      27.770  28.230  21.250  1.00  0.00            
ATOM     39  C12 ACD     1      28.930  25.530  19.960  1.00  0.00            
ATOM     40  H19 ACD     1      29.540  25.270  20.830  1.00  0.00            
ATOM     41  O10 ACD     1      27.750  24.820  19.920  1.00  0.00            
ATOM     42  H20 ACD     1      27.240  25.060  20.700  1.00  0.00            
ATOM     43  C13 ACD     1      29.730  25.250  18.650  1.00  0.00            
ATOM     44  H21 ACD     1      30.010  24.190  18.550  1.00  0.00            
ATOM     45  O11 ACD     1      30.970  26.030  18.680  1.00  0.00            
ATOM     46  C14 ACD     1      30.880  27.460  18.680  1.00  0.00            
ATOM     47  H22 ACD     1      30.610  27.850  17.690  1.00  0.00            
ATOM     48  C15 ACD     1      32.290  27.930  18.940  1.00  0.00            
ATOM     49  H23 ACD     1      32.810  27.910  17.970  1.00  0.00            
ATOM     50  H24 ACD     1      32.230  28.960  19.320  1.00  0.00            
ATOM     51  O12 ACD     1      33.010  27.110  19.900  1.00  0.00            
ATOM     52  H25 ACD     1      33.060  26.200  19.610  1.00  0.00            
ATOM     53  O13 ACD     1      28.870  25.630  17.580  1.00  0.00            
ATOM     54  C16 ACD     1      28.740  24.670  16.520  1.00  0.00            
ATOM     55  H26 ACD     1      29.150  23.670  16.730  1.00  0.00            
ATOM     56  C17 ACD     1      27.210  24.370  16.400  1.00  0.00            
ATOM     57  H27 ACD     1      26.730  25.350  16.300  1.00  0.00            
ATOM     58  O14 ACD     1      26.760  23.640  17.560  1.00  0.00            
ATOM     59  H28 ACD     1      27.190  23.940  18.370  1.00  0.00            
ATOM     60  C18 ACD     1      26.820  23.590  15.120  1.00  0.00            
ATOM     61  H29 ACD     1      27.010  22.530  15.300  1.00  0.00            
ATOM     62  O15 ACD     1      25.390  23.750  14.840  1.00  0.00            
ATOM     63  H30 ACD     1      25.240  24.590  14.390  1.00  0.00            
ATOM     64  C19 ACD     1      27.560  24.160  13.910  1.00  0.00            
ATOM     65  H31 ACD     1      27.330  23.630  12.990  1.00  0.00            
ATOM     66  O16 ACD     1      28.950  24.300  14.190  1.00  0.00            
ATOM     67  C20 ACD     1      29.320  25.170  15.240  1.00  0.00            
ATOM     68  H32 ACD     1      28.910  26.150  14.990  1.00  0.00            
ATOM     69  C21 ACD     1      30.860  25.300  15.280  1.00  0.00            
ATOM     70  H33 ACD     1      31.020  26.120  15.990  1.00  0.00            
ATOM     71  H34 ACD     1      31.200  24.300  15.570  1.00  0.00            
ATOM     72  O17 ACD     1      31.500  25.490  14.020  1.00  0.00            
ATOM     73  H35 ACD     1      31.150  24.900  13.350  1.00  0.00            
ATOM     74  O18 ACD     1      27.010  25.470  13.650  1.00  0.00            
ATOM     75  C22 ACD     1      26.920  26.030  12.320  1.00  0.00            
ATOM     76  H36 ACD     1      26.630  25.330  11.520  1.00  0.00            
ATOM     77  C23 ACD     1      25.830  27.070  12.540  1.00  0.00            
ATOM     78  H37 ACD     1      26.110  27.650  13.420  1.00  0.00            
ATOM     79  O19 ACD     1      24.570  26.420  12.730  1.00  0.00            
ATOM     80  H38 ACD     1      23.830  27.030  12.820  1.00  0.00            
ATOM     81  C24 ACD     1      25.780  28.070  11.370  1.00  0.00            
ATOM     82  H39 ACD     1      25.590  27.440  10.490  1.00  0.00            
ATOM     83  O20 ACD     1      24.820  29.150  11.660  1.00  0.00            
ATOM     84  H40 ACD     1      25.170  29.550  12.470  1.00  0.00            
ATOM     85  C25 ACD     1      27.140  28.700  11.260  1.00  0.00            
ATOM     86  H41 ACD     1      27.120  29.450  10.460  1.00  0.00            
ATOM     87  O21 ACD     1      28.150  27.780  10.940  1.00  0.00            
ATOM     88  C26 ACD     1      28.290  26.670  11.910  1.00  0.00            
ATOM     89  H42 ACD     1      28.790  27.100  12.790  1.00  0.00            
ATOM     90  C27 ACD     1      29.190  25.670  11.290  1.00  0.00            
ATOM     91  H43 ACD     1      28.930  24.670  11.630  1.00  0.00            
ATOM     92  H44 ACD     1      29.010  25.550  10.220  1.00  0.00            
ATOM     93  O22 ACD     1      30.500  26.100  11.540  1.00  0.00            
ATOM     94  H45 ACD     1      30.550  27.000  11.190  1.00  0.00            
ATOM     95  O23 ACD     1      27.290  29.490  12.420  1.00  0.00            
ATOM     96  C28 ACD     1      28.590  30.080  12.640  1.00  0.00            
ATOM     97  H46 ACD     1      29.410  29.360  12.570  1.00  0.00            
ATOM     98  C29 ACD     1      28.600  30.570  14.060  1.00  0.00            
ATOM     99  H47 ACD     1      27.640  31.090  14.180  1.00  0.00            
ATOM    100  O24 ACD     1      29.710  31.430  14.330  1.00  0.00            
ATOM    101  C30 ACD     1      28.580  29.380  15.110  1.00  0.00            
ATOM    102  H48 ACD     1      28.620  29.890  16.070  1.00  0.00            
ATOM    103  H49 ACD     1      27.630  28.820  15.110  1.00  0.00            
ATOM    104  O25 ACD     1      29.690  28.430  14.940  1.00  0.00            
ATOM    105  H50 ACD     1      30.280  28.690  14.230  1.00  0.00            
ATOM    106  C31 ACD     1      28.790  31.240  11.590  1.00  0.00            
ATOM    107  H51 ACD     1      27.860  31.820  11.600  1.00  0.00            
ATOM    108  O26 ACD     1      29.130  30.880  10.250  1.00  0.00            
ATOM    109  H52 ACD     1      28.740  31.500   9.630  1.00  0.00            
ATOM    110  C32 ACD     1      29.950  32.180  12.060  1.00  0.00            
ATOM    111  H53 ACD     1      30.900  31.620  12.060  1.00  0.00            
ATOM    112  O27 ACD     1      30.180  33.360  11.200  1.00  0.00            
ATOM    113  H54 ACD     1      29.300  33.730  11.090  1.00  0.00            
ATOM    114  C33 ACD     1      29.760  32.580  13.500  1.00  0.00            
ATOM    115  H55 ACD     1      30.670  33.120  13.780  1.00  0.00            
ATOM    116  O28 ACD     1      28.630  33.420  13.620  1.00  0.00            
ATOM    117  C34 ACD     1      28.580  34.390  14.760  1.00  0.00            
ATOM    118  H56 ACD     1      28.400  35.380  14.320  1.00  0.00            
ATOM    119  C35 ACD     1      27.360  33.910  15.500  1.00  0.00            
ATOM    120  H57 ACD     1      27.440  32.830  15.660  1.00  0.00            
ATOM    121  O29 ACD     1      26.170  34.150  14.690  1.00  0.00            
ATOM    122  H58 ACD     1      25.460  33.640  15.100  1.00  0.00            
ATOM    123  C36 ACD     1      27.210  34.600  16.890  1.00  0.00            
ATOM    124  H59 ACD     1      27.170  35.670  16.640  1.00  0.00            
ATOM    125  O30 ACD     1      26.090  34.060  17.550  1.00  0.00            
ATOM    126  H60 ACD     1      25.250  34.430  17.260  1.00  0.00            
ATOM    127  O1  GT5     2      25.180  30.630  14.690  1.00  0.00            
ATOM    128  C1  GT5     2      24.810  31.100  15.690  1.00  0.00            
ATOM    129  O2  GT5     2      24.370  32.340  15.650  1.00  0.00            
ATOM    130  C2  GT5     2      25.420  30.720  16.980  1.00  0.00            
ATOM    131  C3  GT5     2      24.730  29.430  17.550  1.00  0.00            
ATOM    132  C4  GT5     2      25.390  29.170  18.970  1.00  0.00            
ATOM    133  C5  GT5     2      24.840  27.890  19.540  1.00  0.00            
ATOM    134  C6  GT5     2      25.150  26.770  18.540  1.00  0.00            
ATOM    135  C7  GT5     2      24.480  26.980  17.220  1.00  0.00            
ATOM    136  C8  GT5     2      22.980  27.100  17.450  1.00  0.00            
ATOM    137  C9  GT5     2      22.680  28.270  18.330  1.00  0.00            
ATOM    138  C10 GT5     2      23.310  28.080  19.740  1.00  0.00            
ATOM    139  C11 GT5     2      23.240  29.550  17.680  1.00  0.00            
ATOM    140  C12 GT5     2      24.980  28.280  16.560  1.00  0.00            
ATOM    141  H1  GT5     2      24.130  32.580  16.570  1.00  0.00            
ATOM    142  H2  GT5     2      25.200  31.550  17.670  1.00  0.00            
ATOM    143  H3  GT5     2      26.510  30.700  16.920  1.00  0.00            
ATOM    144  H4  GT5     2      25.050  29.930  19.690  1.00  0.00            
ATOM    145  H5  GT5     2      26.470  29.030  19.000  1.00  0.00            
ATOM    146  H6  GT5     2      25.250  27.620  20.520  1.00  0.00            
ATOM    147  H7  GT5     2      24.930  25.770  18.910  1.00  0.00            
ATOM    148  H8  GT5     2      26.230  26.790  18.360  1.00  0.00            
ATOM    149  H9  GT5     2      24.610  26.160  16.510  1.00  0.00            
ATOM    150  H10 GT5     2      22.690  26.180  17.970  1.00  0.00            
ATOM    151  H11 GT5     2      22.510  27.220  16.470  1.00  0.00            
ATOM    152  H12 GT5     2      21.580  28.260  18.430  1.00  0.00            
ATOM    153  H13 GT5     2      23.080  28.860  20.480  1.00  0.00            
ATOM    154  H14 GT5     2      22.890  27.140  20.120  1.00  0.00            
ATOM    155  H15 GT5     2      22.890  29.770  16.660  1.00  0.00            
ATOM    156  H16 GT5     2      22.870  30.370  18.310  1.00  0.00            
ATOM    157  H17 GT5     2      26.080  28.200  16.530  1.00  0.00            
ATOM    158  H18 GT5     2      24.700  28.380  15.510  1.00  0.00            
TER
ENDMDL
MODEL        1
ATOM      1  H1  ACD     1      34.250  37.580  15.030  1.00  0.00            
ATOM      2  O1  ACD     1      33.860  36.710  14.870  1.00  0.00            
ATOM      3  C1  ACD     1      32.760  36.870  13.990  1.00  0.00            
ATOM      4  H2  ACD     1      33.070  36.550  12.980  1.00  0.00            
ATOM      5  H3  ACD     1      32.390  37.900  13.990  1.00  0.00            
ATOM      6  C2  ACD     1      31.580  35.980  14.370  1.00  0.00            
ATOM      7  H4  ACD     1      31.950  34.950  14.380  1.00  0.00            
ATOM      8  O2  ACD     1      31.120  36.420  15.670  1.00  0.00            
ATOM      9  C3  ACD     1      29.950  35.800  16.190  1.00  0.00            
ATOM     10  H5  ACD     1      29.750  36.260  17.170  1.00  0.00            
ATOM     11  O3  ACD     1      30.100  34.370  16.260  1.00  0.00            
ATOM     12  C4  ACD     1      30.350  33.770  17.550  1.00  0.00            
ATOM     13  H6  ACD     1      30.620  34.380  18.420  1.00  0.00            
ATOM     14  C5  ACD     1      29.060  33.010  17.820  1.00  0.00            
ATOM     15  H7  ACD     1      28.880  32.310  16.990  1.00  0.00            
ATOM     16  O4  ACD     1      27.920  33.950  17.960  1.00  0.00            
ATOM     17  H8  ACD     1      27.930  34.400  17.110  1.00  0.00            
ATOM     18  C6  ACD     1      29.360  32.150  19.050  1.00  0.00            
ATOM     19  H9  ACD     1      29.660  32.870  19.830  1.00  0.00            
ATOM     20  O5  ACD     1      28.210  31.380  19.410  1.00  0.00            
ATOM     21  H10 ACD     1      27.410  31.800  19.090  1.00  0.00            
ATOM     22  C7  ACD     1      30.450  31.110  18.680  1.00  0.00            
ATOM     23  H11 ACD     1      30.630  30.500  19.570  1.00  0.00            
ATOM     24  O6  ACD     1      31.630  31.900  18.530  1.00  0.00            
ATOM     25  C8  ACD     1      31.530  32.850  17.450  1.00  0.00            
ATOM     26  H12 ACD     1      31.490  32.360  16.470  1.00  0.00            
ATOM     27  C9  ACD     1      32.840  33.620  17.450  1.00  0.00            
ATOM     28  H13 ACD     1      33.700  32.950  17.310  1.00  0.00            
ATOM     29  H14 ACD     1      32.750  34.410  16.690  1.00  0.00            
ATOM     30  O7  ACD     1      33.040  34.320  18.720  1.00  0.00            
ATOM     31  H15 ACD     1      32.760  33.750  19.440  1.00  0.00            
ATOM     32  O8  ACD     1      30.140  30.300  17.620  1.00  0.00            
ATOM     33  C10 ACD     1      30.270  28.910  17.730  1.00  0.00            
ATOM     34  H16 ACD     1      30.490  28.700  18.780  1.00  0.00            
ATOM     35  C11 ACD     1      28.840  28.460  17.680  1.00  0.00            
ATOM     36  H17 ACD     1      28.320  28.940  16.840  1.00  0.00            
ATOM     37  O9  ACD     1      28.150  28.750  18.910  1.00  0.00            
ATOM     38  H18 ACD     1      28.150  29.700  19.080  1.00  0.00            
ATOM     39  C12 ACD     1      28.740  26.950  17.630  1.00  0.00            
ATOM     40  H19 ACD     1      29.170  26.520  18.540  1.00  0.00            
ATOM     41  O10 ACD     1      27.440  26.460  17.430  1.00  0.00            
ATOM     42  H20 ACD     1      26.810  26.490  18.160  1.00  0.00            
ATOM     43  C13 ACD     1      29.590  26.530  16.430  1.00  0.00            
ATOM     44  H21 ACD     1      29.750  25.460  16.260  1.00  0.00            
ATOM     45  O11 ACD     1      30.890  26.960  16.650  1.00  0.00            
ATOM     46  C14 ACD     1      31.180  28.340  16.710  1.00  0.00            
ATOM     47  H22 ACD     1      30.980  28.810  15.740  1.00  0.00            
ATOM     48  C15 ACD     1      32.680  28.620  17.000  1.00  0.00            
ATOM     49  H23 ACD     1      33.370  28.330  16.190  1.00  0.00            
ATOM     50  H24 ACD     1      32.630  29.710  17.050  1.00  0.00            
ATOM     51  O12 ACD     1      33.110  28.170  18.290  1.00  0.00            
ATOM     52  H25 ACD     1      33.960  28.530  18.550  1.00  0.00            
ATOM     53  O13 ACD     1      29.070  27.150  15.220  1.00  0.00            
ATOM     54  C16 ACD     1      28.910  26.350  14.000  1.00  0.00            
ATOM     55  H26 ACD     1      29.130  25.300  14.220  1.00  0.00            
ATOM     56  C17 ACD     1      27.410  26.480  13.630  1.00  0.00            
ATOM     57  H27 ACD     1      27.190  27.530  13.410  1.00  0.00            
ATOM     58  O14 ACD     1      26.650  26.050  14.800  1.00  0.00            
ATOM     59  H28 ACD     1      27.190  26.280  15.560  1.00  0.00            
ATOM     60  C18 ACD     1      27.220  25.690  12.330  1.00  0.00            
ATOM     61  H29 ACD     1      27.390  24.610  12.480  1.00  0.00            
ATOM     62  O15 ACD     1      25.870  25.770  11.800  1.00  0.00            
ATOM     63  H30 ACD     1      25.900  26.730  11.690  1.00  0.00            
ATOM     64  C19 ACD     1      28.190  26.220  11.220  1.00  0.00            
ATOM     65  H31 ACD     1      28.120  25.610  10.310  1.00  0.00            
ATOM     66  O16 ACD     1      29.560  26.270  11.710  1.00  0.00            
ATOM     67  C20 ACD     1      29.810  26.990  12.910  1.00  0.00            
ATOM     68  H32 ACD     1      29.510  28.030  12.760  1.00  0.00            
ATOM     69  C21 ACD     1      31.320  26.810  13.200  1.00  0.00            
ATOM     70  H33 ACD     1      31.670  27.180  14.170  1.00  0.00            
ATOM     71  H34 ACD     1      31.570  25.750  13.170  1.00  0.00            
ATOM     72  O17 ACD     1      32.140  27.460  12.250  1.00  0.00            
ATOM     73  H35 ACD     1      31.890  28.370  12.440  1.00  0.00            
ATOM     74  O18 ACD     1      27.630  27.510  10.960  1.00  0.00            
ATOM     75  C22 ACD     1      28.000  28.200   9.690  1.00  0.00            
ATOM     76  H36 ACD     1      27.670  27.550   8.870  1.00  0.00            
ATOM     77  C23 ACD     1      27.030  29.470   9.800  1.00  0.00            
ATOM     78  H37 ACD     1      27.150  29.920  10.790  1.00  0.00            
ATOM     79  O19 ACD     1      25.610  29.110   9.560  1.00  0.00            
ATOM     80  H38 ACD     1      25.230  29.860   9.090  1.00  0.00            
ATOM     81  C24 ACD     1      27.490  30.580   8.820  1.00  0.00            
ATOM     82  H39 ACD     1      27.370  30.250   7.780  1.00  0.00            
ATOM     83  O20 ACD     1      26.650  31.750   9.040  1.00  0.00            
ATOM     84  H40 ACD     1      26.910  32.030   9.920  1.00  0.00            
ATOM     85  C25 ACD     1      28.930  30.880   9.150  1.00  0.00            
ATOM     86  H41 ACD     1      29.310  31.600   8.420  1.00  0.00            
ATOM     87  O21 ACD     1      29.740  29.730   8.830  1.00  0.00            
ATOM     88  C26 ACD     1      29.500  28.580   9.640  1.00  0.00            
ATOM     89  H42 ACD     1      29.870  28.920  10.620  1.00  0.00            
ATOM     90  C27 ACD     1      30.310  27.360   9.090  1.00  0.00            
ATOM     91  H43 ACD     1      29.710  26.490   9.380  1.00  0.00            
ATOM     92  H44 ACD     1      30.280  27.520   8.010  1.00  0.00            
ATOM     93  O22 ACD     1      31.640  27.390   9.540  1.00  0.00            
ATOM     94  H45 ACD     1      31.590  27.220  10.480  1.00  0.00            
ATOM     95  O23 ACD     1      29.090  31.350  10.470  1.00  0.00            
ATOM     96  C28 ACD     1      30.400  31.780  10.900  1.00  0.00            
ATOM     97  H46 ACD     1      31.140  31.000  10.660  1.00  0.00            
ATOM     98  C29 ACD     1      30.330  32.200  12.380  1.00  0.00            
ATOM     99  H47 ACD     1      29.410  32.770  12.540  1.00  0.00            
ATOM    100  O24 ACD     1      31.460  33.010  12.800  1.00  0.00            
ATOM    101  C30 ACD     1      30.280  30.980  13.290  1.00  0.00            
ATOM    102  H48 ACD     1      30.120  31.320  14.320  1.00  0.00            
ATOM    103  H49 ACD     1      29.450  30.310  13.040  1.00  0.00            
ATOM    104  O25 ACD     1      31.420  30.130  13.250  1.00  0.00            
ATOM    105  H50 ACD     1      32.080  30.730  13.610  1.00  0.00            
ATOM    106  C31 ACD     1      30.840  32.940  10.020  1.00  0.00            
ATOM    107  H51 ACD     1      29.970  33.540   9.710  1.00  0.00            
ATOM    108  O26 ACD     1      31.500  32.550   8.820  1.00  0.00            
ATOM    109  H52 ACD     1      31.810  33.390   8.480  1.00  0.00            
ATOM    110  C32 ACD     1      31.980  33.810  10.670  1.00  0.00            
ATOM    111  H53 ACD     1      32.890  33.200  10.610  1.00  0.00            
ATOM    112  O27 ACD     1      32.160  34.950   9.830  1.00  0.00            
ATOM    113  H54 ACD     1      31.430  35.570   9.850  1.00  0.00            
ATOM    114  C33 ACD     1      31.740  34.210  12.050  1.00  0.00            
ATOM    115  H55 ACD     1      32.610  34.740  12.450  1.00  0.00            
ATOM    116  O28 ACD     1      30.690  35.150  12.240  1.00  0.00            
ATOM    117  C34 ACD     1      30.420  35.910  13.390  1.00  0.00            
ATOM    118  H56 ACD     1      30.330  36.940  13.040  1.00  0.00            
ATOM    119  C35 ACD     1      29.050  35.430  13.830  1.00  0.00            
ATOM    120  H57 ACD     1      28.990  34.340  13.970  1.00  0.00            
ATOM    121  O29 ACD     1      28.080  35.910  12.850  1.00  0.00            
ATOM    122  H58 ACD     1      28.130  35.410  12.020  1.00  0.00            
ATOM    123  C36 ACD     1      28.780  36.060  15.230  1.00  0.00            
ATOM    124  H59 ACD     1      28.620  37.140  15.100  1.00  0.00            
ATOM    125  O30 ACD     1      27.540  35.700  15.810  1.00  0.00            
ATOM    126  H60 ACD     1      26.910  36.070  15.200  1.00  0.00            
ATOM    127  O1  GT5     2      25.000  34.040  10.530  1.00  0.00            
ATOM    128  C1  GT5     2      24.090  33.420  11.000  1.00  0.00            
ATOM    129  O2  GT5     2      23.280  32.710  10.130  1.00  0.00            
ATOM    130  C2  GT5     2      23.670  33.440  12.470  1.00  0.00            
ATOM    131  C3  GT5     2      24.450  32.430  13.250  1.00  0.00            
ATOM    132  C4  GT5     2      23.790  32.330  14.680  1.00  0.00            
ATOM    133  C5  GT5     2      24.590  31.320  15.560  1.00  0.00            
ATOM    134  C6  GT5     2      26.010  31.930  15.610  1.00  0.00            
ATOM    135  C7  GT5     2      26.710  32.010  14.230  1.00  0.00            
ATOM    136  C8  GT5     2      26.670  30.590  13.580  1.00  0.00            
ATOM    137  C9  GT5     2      25.240  30.070  13.450  1.00  0.00            
ATOM    138  C10 GT5     2      24.700  29.930  14.810  1.00  0.00            
ATOM    139  C11 GT5     2      24.440  31.050  12.620  1.00  0.00            
ATOM    140  C12 GT5     2      25.880  32.930  13.440  1.00  0.00            
ATOM    141  H1  GT5     2      22.630  32.460  10.810  1.00  0.00            
ATOM    142  H2  GT5     2      22.600  33.260  12.580  1.00  0.00            
ATOM    143  H3  GT5     2      23.960  34.440  12.810  1.00  0.00            
ATOM    144  H4  GT5     2      22.730  32.040  14.660  1.00  0.00            
ATOM    145  H5  GT5     2      23.820  33.340  15.100  1.00  0.00            
ATOM    146  H6  GT5     2      24.190  31.220  16.580  1.00  0.00            
ATOM    147  H7  GT5     2      26.560  31.230  16.250  1.00  0.00            
ATOM    148  H8  GT5     2      26.000  32.950  16.020  1.00  0.00            
ATOM    149  H9  GT5     2      27.730  32.410  14.340  1.00  0.00            
ATOM    150  H10 GT5     2      27.300  29.850  14.090  1.00  0.00            
ATOM    151  H11 GT5     2      27.120  30.700  12.590  1.00  0.00            
ATOM    152  H12 GT5     2      25.240  29.110  12.920  1.00  0.00            
ATOM    153  H13 GT5     2      23.720  29.450  14.690  1.00  0.00            
ATOM    154  H14 GT5     2      25.360  29.290  15.400  1.00  0.00            
ATOM    155  H15 GT5     2      24.710  31.000  11.550  1.00  0.00            
ATOM    156  H16 GT5     2      23.400  30.690  12.610  1.00  0.00            
ATOM    157  H17 GT5     2      25.860  33.910  13.950  1.00  0.00            
ATOM    158  H18 GT5     2      26.400  33.040  12.480  1.00  0.00            
TER
ENDMDL
MODEL        1
ATOM      1  H1  ACD     1      28.110  26.330  15.370  1.00  0.00            
ATOM      2  O1  ACD     1      28.300  26.330  14.430  1.00  0.00            
ATOM      3  C1  ACD     1      26.980  26.360  13.880  1.00  0.00            
ATOM      4  H2  ACD     1      26.610  25.330  13.770  1.00  0.00            
ATOM      5  H3  ACD     1      27.040  26.760  12.860  1.00  0.00            
ATOM      6  C2  ACD     1      25.950  27.220  14.660  1.00  0.00            
ATOM      7  H4  ACD     1      25.820  26.800  15.670  1.00  0.00            
ATOM      8  O2  ACD     1      26.450  28.590  14.610  1.00  0.00            
ATOM      9  C3  ACD     1      25.660  29.490  15.350  1.00  0.00            
ATOM     10  H5  ACD     1      26.170  30.460  15.330  1.00  0.00            
ATOM     11  O3  ACD     1      25.440  29.160  16.690  1.00  0.00            
ATOM     12  C4  ACD     1      25.830  30.210  17.590  1.00  0.00            
ATOM     13  H6  ACD     1      25.920  31.240  17.230  1.00  0.00            
ATOM     14  C5  ACD     1      24.740  30.130  18.680  1.00  0.00            
ATOM     15  H7  ACD     1      24.750  29.100  19.070  1.00  0.00            
ATOM     16  O4  ACD     1      23.490  30.590  18.120  1.00  0.00            
ATOM     17  H8  ACD     1      22.820  30.720  18.790  1.00  0.00            
ATOM     18  C6  ACD     1      25.130  31.050  19.850  1.00  0.00            
ATOM     19  H9  ACD     1      25.060  32.090  19.500  1.00  0.00            
ATOM     20  O5  ACD     1      24.170  30.850  20.970  1.00  0.00            
ATOM     21  H10 ACD     1      24.250  29.950  21.290  1.00  0.00            
ATOM     22  C7  ACD     1      26.510  30.570  20.290  1.00  0.00            
ATOM     23  H11 ACD     1      26.870  31.240  21.080  1.00  0.00            
ATOM     24  O6  ACD     1      27.480  30.580  19.330  1.00  0.00            
ATOM     25  C8  ACD     1      27.200  29.810  18.190  1.00  0.00            
ATOM     26  H12 ACD     1      27.280  28.750  18.470  1.00  0.00            
ATOM     27  C9  ACD     1      28.310  30.030  17.180  1.00  0.00            
ATOM     28  H13 ACD     1      29.170  29.710  17.780  1.00  0.00            
ATOM     29  H14 ACD     1      28.220  29.300  16.370  1.00  0.00            
ATOM     30  O7  ACD     1      28.380  31.420  16.800  1.00  0.00            
ATOM     31  H15 ACD     1      28.590  31.920  17.600  1.00  0.00            
ATOM     32  O8  ACD     1      26.370  29.240  20.870  1.00  0.00            
ATOM     33  C10 ACD     1      27.080  28.850  22.020  1.00  0.00            
ATOM     34  H16 ACD     1      27.570  29.560  22.700  1.00  0.00            
ATOM     35  C11 ACD     1      25.930  28.040  22.710  1.00  0.00            
ATOM     36  H17 ACD     1      25.590  27.330  21.940  1.00  0.00            
ATOM     37  O9  ACD     1      24.810  28.900  23.140  1.00  0.00            
ATOM     38  H18 ACD     1      24.040  28.500  23.550  1.00  0.00            
ATOM     39  C12 ACD     1      26.530  27.150  23.780  1.00  0.00            
ATOM     40  H19 ACD     1      26.910  27.740  24.620  1.00  0.00            
ATOM     41  O10 ACD     1      25.530  26.350  24.300  1.00  0.00            
ATOM     42  H20 ACD     1      25.580  25.520  23.820  1.00  0.00            
ATOM     43  C13 ACD     1      27.610  26.310  23.040  1.00  0.00            
ATOM     44  H21 ACD     1      28.100  25.680  23.790  1.00  0.00            
ATOM     45  O11 ACD     1      28.580  27.100  22.560  1.00  0.00            
ATOM     46  C14 ACD     1      28.230  27.910  21.520  1.00  0.00            
ATOM     47  H22 ACD     1      28.020  27.430  20.560  1.00  0.00            
ATOM     48  C15 ACD     1      29.490  28.670  21.170  1.00  0.00            
ATOM     49  H23 ACD     1      29.350  29.500  20.470  1.00  0.00            
ATOM     50  H24 ACD     1      29.850  29.100  22.120  1.00  0.00            
ATOM     51  O12 ACD     1      30.530  27.840  20.610  1.00  0.00            
ATOM     52  H25 ACD     1      30.860  27.310  21.340  1.00  0.00            
ATOM     53  O13 ACD     1      26.930  25.460  22.060  1.00  0.00            
ATOM     54  C16 ACD     1      27.190  24.070  22.070  1.00  0.00            
ATOM     55  H26 ACD     1      27.780  23.730  22.930  1.00  0.00            
ATOM     56  C17 ACD     1      25.840  23.370  22.270  1.00  0.00            
ATOM     57  H27 ACD     1      25.140  23.770  21.540  1.00  0.00            
ATOM     58  O14 ACD     1      25.320  23.650  23.560  1.00  0.00            
ATOM     59  H28 ACD     1      24.540  23.100  23.690  1.00  0.00            
ATOM     60  C18 ACD     1      25.970  21.880  22.090  1.00  0.00            
ATOM     61  H29 ACD     1      26.670  21.570  22.870  1.00  0.00            
ATOM     62  O15 ACD     1      24.780  21.130  22.140  1.00  0.00            
ATOM     63  H30 ACD     1      24.460  21.000  21.240  1.00  0.00            
ATOM     64  C19 ACD     1      26.600  21.580  20.730  1.00  0.00            
ATOM     65  H31 ACD     1      26.770  20.520  20.530  1.00  0.00            
ATOM     66  O16 ACD     1      28.020  22.130  20.670  1.00  0.00            
ATOM     67  C20 ACD     1      27.990  23.610  20.810  1.00  0.00            
ATOM     68  H32 ACD     1      27.640  24.070  19.880  1.00  0.00            
ATOM     69  C21 ACD     1      29.390  24.010  21.070  1.00  0.00            
ATOM     70  H33 ACD     1      29.480  24.920  21.670  1.00  0.00            
ATOM     71  H34 ACD     1      29.870  23.240  21.680  1.00  0.00            
ATOM     72  O17 ACD     1      30.160  24.160  19.890  1.00  0.00            
ATOM     73  H35 ACD     1      31.060  24.140  20.230  1.00  0.00            
ATOM     74  O18 ACD     1      25.790  22.250  19.700  1.00  0.00            
ATOM     75  C22 ACD     1      25.610  21.520  18.470  1.00  0.00            
ATOM     76  H36 ACD     1      26.120  20.540  18.510  1.00  0.00            
ATOM     77  C23 ACD     1      24.160  21.070  18.380  1.00  0.00            
ATOM     78  H37 ACD     1      23.540  21.940  18.130  1.00  0.00            
ATOM     79  O19 ACD     1      23.700  20.380  19.610  1.00  0.00            
ATOM     80  H38 ACD     1      23.050  19.710  19.370  1.00  0.00            
ATOM     81  C24 ACD     1      24.050  20.090  17.170  1.00  0.00            
ATOM     82  H39 ACD     1      24.720  19.230  17.230  1.00  0.00            
ATOM     83  O20 ACD     1      22.760  19.610  17.090  1.00  0.00            
ATOM     84  H40 ACD     1      22.280  20.350  16.710  1.00  0.00            
ATOM     85  C25 ACD     1      24.460  20.880  15.900  1.00  0.00            
ATOM     86  H41 ACD     1      24.520  20.150  15.080  1.00  0.00            
ATOM     87  O21 ACD     1      25.790  21.290  16.100  1.00  0.00            
ATOM     88  C26 ACD     1      26.140  22.210  17.180  1.00  0.00            
ATOM     89  H42 ACD     1      25.690  23.210  17.080  1.00  0.00            
ATOM     90  C27 ACD     1      27.630  22.340  17.130  1.00  0.00            
ATOM     91  H43 ACD     1      27.850  22.970  18.000  1.00  0.00            
ATOM     92  H44 ACD     1      28.070  21.340  17.240  1.00  0.00            
ATOM     93  O22 ACD     1      27.970  23.100  15.950  1.00  0.00            
ATOM     94  H45 ACD     1      28.880  23.390  16.040  1.00  0.00            
ATOM     95  O23 ACD     1      23.660  21.960  15.770  1.00  0.00            
ATOM     96  C28 ACD     1      23.410  22.500  14.460  1.00  0.00            
ATOM     97  H46 ACD     1      23.020  21.690  13.830  1.00  0.00            
ATOM     98  C29 ACD     1      24.680  23.100  13.780  1.00  0.00            
ATOM     99  H47 ACD     1      25.000  23.650  14.670  1.00  0.00            
ATOM    100  O24 ACD     1      24.300  24.040  12.770  1.00  0.00            
ATOM    101  C30 ACD     1      25.710  22.050  13.160  1.00  0.00            
ATOM    102  H48 ACD     1      25.430  21.020  13.410  1.00  0.00            
ATOM    103  H49 ACD     1      25.610  22.090  12.070  1.00  0.00            
ATOM    104  O25 ACD     1      27.050  22.390  13.430  1.00  0.00            
ATOM    105  H50 ACD     1      27.050  22.560  14.380  1.00  0.00            
ATOM    106  C31 ACD     1      22.310  23.510  14.680  1.00  0.00            
ATOM    107  H51 ACD     1      22.680  24.120  15.520  1.00  0.00            
ATOM    108  O26 ACD     1      21.140  22.880  15.240  1.00  0.00            
ATOM    109  H52 ACD     1      20.900  22.180  14.640  1.00  0.00            
ATOM    110  C32 ACD     1      22.070  24.500  13.560  1.00  0.00            
ATOM    111  H53 ACD     1      21.670  23.990  12.670  1.00  0.00            
ATOM    112  O27 ACD     1      21.140  25.590  13.880  1.00  0.00            
ATOM    113  H54 ACD     1      20.240  25.250  13.820  1.00  0.00            
ATOM    114  C33 ACD     1      23.450  25.090  13.290  1.00  0.00            
ATOM    115  H55 ACD     1      23.320  25.730  12.420  1.00  0.00            
ATOM    116  O28 ACD     1      23.980  25.880  14.410  1.00  0.00            
ATOM    117  C34 ACD     1      24.530  27.180  14.110  1.00  0.00            
ATOM    118  H56 ACD     1      24.630  27.260  13.020  1.00  0.00            
ATOM    119  C35 ACD     1      23.600  28.160  14.810  1.00  0.00            
ATOM    120  H57 ACD     1      23.460  27.880  15.870  1.00  0.00            
ATOM    121  O29 ACD     1      22.330  28.140  14.110  1.00  0.00            
ATOM    122  H58 ACD     1      22.000  27.250  14.000  1.00  0.00            
ATOM    123  C36 ACD     1      24.270  29.560  14.700  1.00  0.00            
ATOM    124  H59 ACD     1      24.440  29.800  13.640  1.00  0.00            
ATOM    125  O30 ACD     1      23.410  30.560  15.350  1.00  0.00            
ATOM    126  H60 ACD     1      23.530  30.400  16.290  1.00  0.00            
ATOM    127  O1  GT5     2      20.800  21.650  18.460  1.00  0.00            
ATOM    128  C1  GT5     2      20.830  22.050  19.560  1.00  0.00            
ATOM    129  O2  GT5     2      20.800  21.210  20.630  1.00  0.00            
ATOM    130  C2  GT5     2      20.250  23.380  19.980  1.00  0.00            
ATOM    131  C3  GT5     2      21.120  24.540  19.770  1.00  0.00            
ATOM    132  C4  GT5     2      20.310  25.860  19.830  1.00  0.00            
ATOM    133  C5  GT5     2      21.250  27.070  19.680  1.00  0.00            
ATOM    134  C6  GT5     2      21.880  26.940  18.240  1.00  0.00            
ATOM    135  C7  GT5     2      22.690  25.650  18.080  1.00  0.00            
ATOM    136  C8  GT5     2      23.790  25.700  19.160  1.00  0.00            
ATOM    137  C9  GT5     2      23.130  25.780  20.530  1.00  0.00            
ATOM    138  C10 GT5     2      22.250  26.990  20.790  1.00  0.00            
ATOM    139  C11 GT5     2      22.280  24.560  20.820  1.00  0.00            
ATOM    140  C12 GT5     2      21.810  24.460  18.410  1.00  0.00            
ATOM    141  H1  GT5     2      21.070  20.340  20.270  1.00  0.00            
ATOM    142  H2  GT5     2      19.880  23.320  21.010  1.00  0.00            
ATOM    143  H3  GT5     2      19.400  23.540  19.300  1.00  0.00            
ATOM    144  H4  GT5     2      19.710  25.900  20.750  1.00  0.00            
ATOM    145  H5  GT5     2      19.530  25.960  19.060  1.00  0.00            
ATOM    146  H6  GT5     2      20.680  28.000  19.630  1.00  0.00            
ATOM    147  H7  GT5     2      22.510  27.840  18.160  1.00  0.00            
ATOM    148  H8  GT5     2      21.160  26.890  17.420  1.00  0.00            
ATOM    149  H9  GT5     2      23.110  25.540  17.080  1.00  0.00            
ATOM    150  H10 GT5     2      24.410  26.590  18.980  1.00  0.00            
ATOM    151  H11 GT5     2      24.370  24.780  19.050  1.00  0.00            
ATOM    152  H12 GT5     2      23.960  25.760  21.250  1.00  0.00            
ATOM    153  H13 GT5     2      21.870  26.850  21.810  1.00  0.00            
ATOM    154  H14 GT5     2      22.840  27.920  20.820  1.00  0.00            
ATOM    155  H15 GT5     2      22.930  23.680  20.680  1.00  0.00            
ATOM    156  H16 GT5     2      21.890  24.660  21.840  1.00  0.00            
ATOM    157  H17 GT5     2      21.030  24.490  17.650  1.00  0.00            
ATOM    158  H18 GT5     2      22.410  23.540  18.410  1.00  0.00            
TER
ENDMDL
MODEL        1
ATOM      1  H1  ACD     1      16.320  41.640  12.640  1.00  0.00            
ATOM      2  O1  ACD     1      16.960  40.920  12.640  1.00  0.00            
ATOM      3  C1  ACD     1      16.500  40.120  13.730  1.00  0.00            
ATOM      4  H2  ACD     1      15.830  39.310  13.410  1.00  0.00            
ATOM      5  H3  ACD     1      15.890  40.730  14.410  1.00  0.00            
ATOM      6  C2  ACD     1      17.580  39.510  14.590  1.00  0.00            
ATOM      7  H4  ACD     1      18.450  39.290  13.940  1.00  0.00            
ATOM      8  O2  ACD     1      18.010  40.480  15.580  1.00  0.00            
ATOM      9  C3  ACD     1      18.900  40.000  16.540  1.00  0.00            
ATOM     10  H5  ACD     1      19.170  40.830  17.190  1.00  0.00            
ATOM     11  O3  ACD     1      20.150  39.550  15.910  1.00  0.00            
ATOM     12  C4  ACD     1      21.300  40.260  16.260  1.00  0.00            
ATOM     13  H6  ACD     1      21.020  41.300  16.490  1.00  0.00            
ATOM     14  C5  ACD     1      22.160  39.660  17.310  1.00  0.00            
ATOM     15  H7  ACD     1      22.360  38.600  17.090  1.00  0.00            
ATOM     16  O4  ACD     1      21.420  39.750  18.490  1.00  0.00            
ATOM     17  H8  ACD     1      20.590  39.280  18.420  1.00  0.00            
ATOM     18  C6  ACD     1      23.500  40.430  17.350  1.00  0.00            
ATOM     19  H9  ACD     1      23.390  41.500  17.560  1.00  0.00            
ATOM     20  O5  ACD     1      24.350  40.000  18.410  1.00  0.00            
ATOM     21  H10 ACD     1      24.810  39.230  18.060  1.00  0.00            
ATOM     22  C7  ACD     1      24.240  40.280  16.090  1.00  0.00            
ATOM     23  H11 ACD     1      25.220  40.740  16.220  1.00  0.00            
ATOM     24  O6  ACD     1      23.520  40.910  15.070  1.00  0.00            
ATOM     25  C8  ACD     1      22.090  40.450  14.990  1.00  0.00            
ATOM     26  H12 ACD     1      22.110  39.460  14.510  1.00  0.00            
ATOM     27  C9  ACD     1      21.430  41.310  13.940  1.00  0.00            
ATOM     28  H13 ACD     1      20.360  41.350  14.200  1.00  0.00            
ATOM     29  H14 ACD     1      21.910  42.290  14.070  1.00  0.00            
ATOM     30  O7  ACD     1      21.720  40.920  12.600  1.00  0.00            
ATOM     31  H15 ACD     1      21.090  40.210  12.420  1.00  0.00            
ATOM     32  O8  ACD     1      24.370  38.830  15.780  1.00  0.00            
ATOM     33  C10 ACD     1      25.730  38.460  15.410  1.00  0.00            
ATOM     34  H16 ACD     1      26.330  39.270  14.970  1.00  0.00            
ATOM     35  C11 ACD     1      26.490  37.850  16.540  1.00  0.00            
ATOM     36  H17 ACD     1      25.880  37.030  16.910  1.00  0.00            
ATOM     37  O9  ACD     1      26.680  38.760  17.510  1.00  0.00            
ATOM     38  H18 ACD     1      27.300  38.340  18.120  1.00  0.00            
ATOM     39  C12 ACD     1      27.800  37.270  16.000  1.00  0.00            
ATOM     40  H19 ACD     1      28.260  38.150  15.520  1.00  0.00            
ATOM     41  O10 ACD     1      28.660  36.700  17.040  1.00  0.00            
ATOM     42  H20 ACD     1      28.220  35.930  17.410  1.00  0.00            
ATOM     43  C13 ACD     1      27.600  36.230  14.920  1.00  0.00            
ATOM     44  H21 ACD     1      28.590  36.040  14.500  1.00  0.00            
ATOM     45  O11 ACD     1      26.750  36.800  13.920  1.00  0.00            
ATOM     46  C14 ACD     1      25.470  37.380  14.350  1.00  0.00            
ATOM     47  H22 ACD     1      24.890  36.550  14.790  1.00  0.00            
ATOM     48  C15 ACD     1      24.760  37.920  13.070  1.00  0.00            
ATOM     49  H23 ACD     1      23.940  38.600  13.350  1.00  0.00            
ATOM     50  H24 ACD     1      25.440  38.410  12.370  1.00  0.00            
ATOM     51  O12 ACD     1      24.320  36.780  12.210  1.00  0.00            
ATOM     52  H25 ACD     1      25.070  36.560  11.650  1.00  0.00            
ATOM     53  O13 ACD     1      27.050  35.010  15.360  1.00  0.00            
ATOM     54  C16 ACD     1      27.300  33.770  14.740  1.00  0.00            
ATOM     55  H26 ACD     1      28.360  33.530  14.890  1.00  0.00            
ATOM     56  C17 ACD     1      26.490  32.820  15.690  1.00  0.00            
ATOM     57  H27 ACD     1      25.550  33.330  15.940  1.00  0.00            
ATOM     58  O14 ACD     1      27.260  32.620  16.900  1.00  0.00            
ATOM     59  H28 ACD     1      26.710  32.080  17.470  1.00  0.00            
ATOM     60  C18 ACD     1      26.080  31.530  15.070  1.00  0.00            
ATOM     61  H29 ACD     1      26.910  30.820  15.080  1.00  0.00            
ATOM     62  O15 ACD     1      25.090  30.900  15.860  1.00  0.00            
ATOM     63  H30 ACD     1      24.210  31.130  15.540  1.00  0.00            
ATOM     64  C19 ACD     1      25.520  31.750  13.650  1.00  0.00            
ATOM     65  H31 ACD     1      25.370  30.800  13.130  1.00  0.00            
ATOM     66  O16 ACD     1      26.530  32.380  12.910  1.00  0.00            
ATOM     67  C20 ACD     1      26.930  33.640  13.260  1.00  0.00            
ATOM     68  H32 ACD     1      26.070  34.280  13.030  1.00  0.00            
ATOM     69  C21 ACD     1      28.060  34.100  12.330  1.00  0.00            
ATOM     70  H33 ACD     1      27.790  33.960  11.270  1.00  0.00            
ATOM     71  H34 ACD     1      28.320  35.150  12.460  1.00  0.00            
ATOM     72  O17 ACD     1      29.220  33.360  12.680  1.00  0.00            
ATOM     73  H35 ACD     1      30.010  33.900  12.580  1.00  0.00            
ATOM     74  O18 ACD     1      24.350  32.620  13.730  1.00  0.00            
ATOM     75  C22 ACD     1      23.220  32.200  13.000  1.00  0.00            
ATOM     76  H36 ACD     1      23.350  31.440  12.230  1.00  0.00            
ATOM     77  C23 ACD     1      22.160  31.830  13.990  1.00  0.00            
ATOM     78  H37 ACD     1      22.100  32.740  14.610  1.00  0.00            
ATOM     79  O19 ACD     1      22.630  30.690  14.700  1.00  0.00            
ATOM     80  H38 ACD     1      21.960  30.240  15.220  1.00  0.00            
ATOM     81  C24 ACD     1      20.820  31.570  13.260  1.00  0.00            
ATOM     82  H39 ACD     1      21.090  30.690  12.660  1.00  0.00            
ATOM     83  O20 ACD     1      19.770  31.340  14.190  1.00  0.00            
ATOM     84  H40 ACD     1      19.640  32.130  14.710  1.00  0.00            
ATOM     85  C25 ACD     1      20.480  32.810  12.420  1.00  0.00            
ATOM     86  H41 ACD     1      19.660  32.580  11.730  1.00  0.00            
ATOM     87  O21 ACD     1      21.530  33.060  11.590  1.00  0.00            
ATOM     88  C26 ACD     1      22.800  33.400  12.170  1.00  0.00            
ATOM     89  H42 ACD     1      22.680  34.290  12.800  1.00  0.00            
ATOM     90  C27 ACD     1      23.700  33.860  11.010  1.00  0.00            
ATOM     91  H43 ACD     1      23.170  34.680  10.500  1.00  0.00            
ATOM     92  H44 ACD     1      24.690  34.140  11.400  1.00  0.00            
ATOM     93  O22 ACD     1      23.990  32.850  10.070  1.00  0.00            
ATOM     94  H45 ACD     1      23.070  32.590   9.940  1.00  0.00            
ATOM     95  O23 ACD     1      20.100  33.940  13.240  1.00  0.00            
ATOM     96  C28 ACD     1      19.360  34.960  12.630  1.00  0.00            
ATOM     97  H46 ACD     1      19.710  35.130  11.600  1.00  0.00            
ATOM     98  C29 ACD     1      19.560  36.220  13.350  1.00  0.00            
ATOM     99  H47 ACD     1      19.420  36.200  14.440  1.00  0.00            
ATOM    100  O24 ACD     1      18.700  37.300  12.800  1.00  0.00            
ATOM    101  C30 ACD     1      20.990  36.830  13.180  1.00  0.00            
ATOM    102  H48 ACD     1      21.110  37.790  13.690  1.00  0.00            
ATOM    103  H49 ACD     1      21.560  36.140  13.820  1.00  0.00            
ATOM    104  O25 ACD     1      21.470  36.910  11.870  1.00  0.00            
ATOM    105  H50 ACD     1      22.430  36.770  11.870  1.00  0.00            
ATOM    106  C31 ACD     1      17.870  34.620  12.630  1.00  0.00            
ATOM    107  H51 ACD     1      17.610  34.310  13.650  1.00  0.00            
ATOM    108  O26 ACD     1      17.420  33.550  11.710  1.00  0.00            
ATOM    109  H52 ACD     1      16.500  33.420  11.970  1.00  0.00            
ATOM    110  C32 ACD     1      17.000  35.810  12.260  1.00  0.00            
ATOM    111  H53 ACD     1      17.230  35.760  11.190  1.00  0.00            
ATOM    112  O27 ACD     1      15.590  35.480  12.470  1.00  0.00            
ATOM    113  H54 ACD     1      15.170  35.370  11.610  1.00  0.00            
ATOM    114  C33 ACD     1      17.330  37.100  12.920  1.00  0.00            
ATOM    115  H55 ACD     1      16.760  37.850  12.350  1.00  0.00            
ATOM    116  O28 ACD     1      16.860  37.090  14.280  1.00  0.00            
ATOM    117  C34 ACD     1      17.130  38.180  15.250  1.00  0.00            
ATOM    118  H56 ACD     1      16.150  38.400  15.690  1.00  0.00            
ATOM    119  C35 ACD     1      17.960  37.690  16.430  1.00  0.00            
ATOM    120  H57 ACD     1      18.920  37.340  16.040  1.00  0.00            
ATOM    121  O29 ACD     1      17.370  36.610  17.180  1.00  0.00            
ATOM    122  H58 ACD     1      16.520  36.880  17.540  1.00  0.00            
ATOM    123  C36 ACD     1      18.280  38.850  17.350  1.00  0.00            
ATOM    124  H59 ACD     1      17.380  39.380  17.690  1.00  0.00            
ATOM    125  O30 ACD     1      19.120  38.350  18.420  1.00  0.00            
ATOM    126  H60 ACD     1      18.570  37.730  18.900  1.00  0.00            
ATOM    127  O1  GT5     2      19.210  32.380  16.450  1.00  0.00            
ATOM    128  C1  GT5     2      19.050  33.520  16.810  1.00  0.00            
ATOM    129  O2  GT5     2      18.310  34.300  16.040  1.00  0.00            
ATOM    130  C2  GT5     2      19.410  34.100  18.120  1.00  0.00            
ATOM    131  C3  GT5     2      20.910  34.270  18.140  1.00  0.00            
ATOM    132  C4  GT5     2      21.830  33.090  17.910  1.00  0.00            
ATOM    133  C5  GT5     2      23.300  33.540  18.020  1.00  0.00            
ATOM    134  C6  GT5     2      23.530  34.100  19.440  1.00  0.00            
ATOM    135  C7  GT5     2      22.670  35.290  19.690  1.00  0.00            
ATOM    136  C8  GT5     2      22.880  36.410  18.580  1.00  0.00            
ATOM    137  C9  GT5     2      22.650  35.820  17.180  1.00  0.00            
ATOM    138  C10 GT5     2      23.580  34.600  16.940  1.00  0.00            
ATOM    139  C11 GT5     2      21.210  35.370  17.090  1.00  0.00            
ATOM    140  C12 GT5     2      21.240  34.860  19.540  1.00  0.00            
ATOM    141  H1  GT5     2      18.060  35.140  16.460  1.00  0.00            
ATOM    142  H2  GT5     2      19.120  33.310  18.820  1.00  0.00            
ATOM    143  H3  GT5     2      18.910  35.060  18.280  1.00  0.00            
ATOM    144  H4  GT5     2      21.700  32.710  16.890  1.00  0.00            
ATOM    145  H5  GT5     2      21.630  32.250  18.590  1.00  0.00            
ATOM    146  H6  GT5     2      23.950  32.670  17.880  1.00  0.00            
ATOM    147  H7  GT5     2      24.570  34.440  19.520  1.00  0.00            
ATOM    148  H8  GT5     2      23.310  33.350  20.220  1.00  0.00            
ATOM    149  H9  GT5     2      22.830  35.660  20.700  1.00  0.00            
ATOM    150  H10 GT5     2      23.910  36.770  18.710  1.00  0.00            
ATOM    151  H11 GT5     2      22.310  37.330  18.760  1.00  0.00            
ATOM    152  H12 GT5     2      22.880  36.620  16.460  1.00  0.00            
ATOM    153  H13 GT5     2      23.460  34.210  15.920  1.00  0.00            
ATOM    154  H14 GT5     2      24.610  34.960  17.000  1.00  0.00            
ATOM    155  H15 GT5     2      20.570  36.250  17.260  1.00  0.00            
ATOM    156  H16 GT5     2      20.970  35.040  16.070  1.00  0.00            
ATOM    157  H17 GT5     2      21.070  34.100  20.300  1.00  0.00            
ATOM    158  H18 GT5     2      20.570  35.710  19.730  1.00  0.00            
TER
ENDMDL
MODEL        1
ATOM      1  H1  ACD     1      31.760  31.010  23.780  1.00  0.00            
ATOM      2  O1  ACD     1      31.260  30.530  23.120  1.00  0.00            
ATOM      3  C1  ACD     1      30.760  31.510  22.240  1.00  0.00            
ATOM      4  H2  ACD     1      31.470  31.660  21.400  1.00  0.00            
ATOM      5  H3  ACD     1      30.800  32.490  22.740  1.00  0.00            
ATOM      6  C2  ACD     1      29.350  31.270  21.820  1.00  0.00            
ATOM      7  H4  ACD     1      29.160  30.210  21.610  1.00  0.00            
ATOM      8  O2  ACD     1      28.530  31.510  23.040  1.00  0.00            
ATOM      9  C3  ACD     1      27.140  31.400  22.830  1.00  0.00            
ATOM     10  H5  ACD     1      26.690  31.700  23.780  1.00  0.00            
ATOM     11  O3  ACD     1      26.750  30.100  22.350  1.00  0.00            
ATOM     12  C4  ACD     1      26.250  29.220  23.300  1.00  0.00            
ATOM     13  H6  ACD     1      26.570  29.630  24.260  1.00  0.00            
ATOM     14  C5  ACD     1      24.720  29.190  23.160  1.00  0.00            
ATOM     15  H7  ACD     1      24.460  28.810  22.160  1.00  0.00            
ATOM     16  O4  ACD     1      24.090  30.460  23.450  1.00  0.00            
ATOM     17  H8  ACD     1      24.370  31.120  22.810  1.00  0.00            
ATOM     18  C6  ACD     1      24.230  28.110  24.120  1.00  0.00            
ATOM     19  H9  ACD     1      24.550  28.420  25.120  1.00  0.00            
ATOM     20  O5  ACD     1      22.790  27.970  24.220  1.00  0.00            
ATOM     21  H10 ACD     1      22.470  28.870  24.370  1.00  0.00            
ATOM     22  C7  ACD     1      24.880  26.770  23.790  1.00  0.00            
ATOM     23  H11 ACD     1      24.540  26.010  24.500  1.00  0.00            
ATOM     24  O6  ACD     1      26.200  27.010  24.010  1.00  0.00            
ATOM     25  C8  ACD     1      26.910  27.850  23.190  1.00  0.00            
ATOM     26  H12 ACD     1      26.830  27.530  22.140  1.00  0.00            
ATOM     27  C9  ACD     1      28.430  27.830  23.500  1.00  0.00            
ATOM     28  H13 ACD     1      28.800  26.800  23.450  1.00  0.00            
ATOM     29  H14 ACD     1      28.920  28.430  22.730  1.00  0.00            
ATOM     30  O7  ACD     1      28.700  28.280  24.860  1.00  0.00            
ATOM     31  H15 ACD     1      28.280  27.610  25.400  1.00  0.00            
ATOM     32  O8  ACD     1      24.570  26.490  22.380  1.00  0.00            
ATOM     33  C10 ACD     1      24.040  25.220  22.040  1.00  0.00            
ATOM     34  H16 ACD     1      24.240  24.550  22.890  1.00  0.00            
ATOM     35  C11 ACD     1      22.490  25.360  21.860  1.00  0.00            
ATOM     36  H17 ACD     1      22.320  26.130  21.100  1.00  0.00            
ATOM     37  O9  ACD     1      21.710  25.770  22.990  1.00  0.00            
ATOM     38  H18 ACD     1      22.040  26.590  23.370  1.00  0.00            
ATOM     39  C12 ACD     1      21.860  24.160  21.130  1.00  0.00            
ATOM     40  H19 ACD     1      21.600  23.390  21.870  1.00  0.00            
ATOM     41  O10 ACD     1      20.600  24.560  20.510  1.00  0.00            
ATOM     42  H20 ACD     1      20.810  24.940  19.650  1.00  0.00            
ATOM     43  C13 ACD     1      22.690  23.580  20.010  1.00  0.00            
ATOM     44  H21 ACD     1      22.370  22.590  19.670  1.00  0.00            
ATOM     45  O11 ACD     1      23.940  23.330  20.510  1.00  0.00            
ATOM     46  C14 ACD     1      24.710  24.530  20.840  1.00  0.00            
ATOM     47  H22 ACD     1      24.680  25.240  20.010  1.00  0.00            
ATOM     48  C15 ACD     1      26.200  24.280  20.980  1.00  0.00            
ATOM     49  H23 ACD     1      26.530  23.730  20.090  1.00  0.00            
ATOM     50  H24 ACD     1      26.810  25.200  20.990  1.00  0.00            
ATOM     51  O12 ACD     1      26.480  23.530  22.180  1.00  0.00            
ATOM     52  H25 ACD     1      27.380  23.790  22.410  1.00  0.00            
ATOM     53  O13 ACD     1      22.810  24.420  18.910  1.00  0.00            
ATOM     54  C16 ACD     1      22.450  24.010  17.660  1.00  0.00            
ATOM     55  H26 ACD     1      21.740  23.180  17.730  1.00  0.00            
ATOM     56  C17 ACD     1      21.880  25.290  17.000  1.00  0.00            
ATOM     57  H27 ACD     1      22.460  26.110  17.450  1.00  0.00            
ATOM     58  O14 ACD     1      20.540  25.500  17.520  1.00  0.00            
ATOM     59  H28 ACD     1      20.190  26.330  17.190  1.00  0.00            
ATOM     60  C18 ACD     1      21.920  25.440  15.510  1.00  0.00            
ATOM     61  H29 ACD     1      21.270  24.720  14.990  1.00  0.00            
ATOM     62  O15 ACD     1      21.490  26.710  15.080  1.00  0.00            
ATOM     63  H30 ACD     1      22.240  27.260  15.300  1.00  0.00            
ATOM     64  C19 ACD     1      23.330  25.190  15.080  1.00  0.00            
ATOM     65  H31 ACD     1      23.390  25.220  13.990  1.00  0.00            
ATOM     66  O16 ACD     1      23.640  23.840  15.520  1.00  0.00            
ATOM     67  C20 ACD     1      23.720  23.540  16.890  1.00  0.00            
ATOM     68  H32 ACD     1      24.570  24.020  17.400  1.00  0.00            
ATOM     69  C21 ACD     1      23.970  22.040  17.160  1.00  0.00            
ATOM     70  H33 ACD     1      23.800  21.830  18.230  1.00  0.00            
ATOM     71  H34 ACD     1      23.230  21.340  16.750  1.00  0.00            
ATOM     72  O17 ACD     1      25.250  21.640  16.840  1.00  0.00            
ATOM     73  H35 ACD     1      25.460  20.810  17.280  1.00  0.00            
ATOM     74  O18 ACD     1      24.180  26.170  15.660  1.00  0.00            
ATOM     75  C22 ACD     1      25.200  26.660  14.850  1.00  0.00            
ATOM     76  H36 ACD     1      25.430  26.060  13.960  1.00  0.00            
ATOM     77  C23 ACD     1      24.840  28.100  14.470  1.00  0.00            
ATOM     78  H37 ACD     1      24.430  28.570  15.370  1.00  0.00            
ATOM     79  O19 ACD     1      23.750  28.150  13.550  1.00  0.00            
ATOM     80  H38 ACD     1      23.540  29.060  13.310  1.00  0.00            
ATOM     81  C24 ACD     1      25.960  28.870  13.870  1.00  0.00            
ATOM     82  H39 ACD     1      26.130  28.500  12.850  1.00  0.00            
ATOM     83  O20 ACD     1      25.520  30.260  13.730  1.00  0.00            
ATOM     84  H40 ACD     1      25.360  30.630  14.600  1.00  0.00            
ATOM     85  C25 ACD     1      27.210  28.660  14.830  1.00  0.00            
ATOM     86  H41 ACD     1      28.120  29.060  14.370  1.00  0.00            
ATOM     87  O21 ACD     1      27.470  27.280  14.890  1.00  0.00            
ATOM     88  C26 ACD     1      26.470  26.580  15.620  1.00  0.00            
ATOM     89  H42 ACD     1      26.370  27.070  16.600  1.00  0.00            
ATOM     90  C27 ACD     1      26.850  25.110  15.830  1.00  0.00            
ATOM     91  H43 ACD     1      25.980  24.560  16.200  1.00  0.00            
ATOM     92  H44 ACD     1      27.070  24.710  14.830  1.00  0.00            
ATOM     93  O22 ACD     1      27.900  25.140  16.710  1.00  0.00            
ATOM     94  H45 ACD     1      27.800  25.860  17.340  1.00  0.00            
ATOM     95  O23 ACD     1      27.120  29.330  16.070  1.00  0.00            
ATOM     96  C28 ACD     1      28.200  29.100  16.980  1.00  0.00            
ATOM     97  H46 ACD     1      28.420  28.030  16.830  1.00  0.00            
ATOM     98  C29 ACD     1      27.700  29.300  18.370  1.00  0.00            
ATOM     99  H47 ACD     1      27.080  30.200  18.310  1.00  0.00            
ATOM    100  O24 ACD     1      28.710  29.300  19.390  1.00  0.00            
ATOM    101  C30 ACD     1      26.700  28.180  18.820  1.00  0.00            
ATOM    102  H48 ACD     1      26.250  28.460  19.780  1.00  0.00            
ATOM    103  H49 ACD     1      25.860  28.100  18.120  1.00  0.00            
ATOM    104  O25 ACD     1      27.280  26.900  18.870  1.00  0.00            
ATOM    105  H50 ACD     1      28.070  26.850  19.410  1.00  0.00            
ATOM    106  C31 ACD     1      29.330  30.080  16.690  1.00  0.00            
ATOM    107  H51 ACD     1      28.840  31.050  16.820  1.00  0.00            
ATOM    108  O26 ACD     1      30.090  29.940  15.420  1.00  0.00            
ATOM    109  H52 ACD     1      31.040  29.970  15.560  1.00  0.00            
ATOM    110  C32 ACD     1      30.370  30.070  17.800  1.00  0.00            
ATOM    111  H53 ACD     1      30.900  29.120  17.730  1.00  0.00            
ATOM    112  O27 ACD     1      31.350  31.030  17.520  1.00  0.00            
ATOM    113  H54 ACD     1      32.010  30.870  18.200  1.00  0.00            
ATOM    114  C33 ACD     1      29.750  30.290  19.140  1.00  0.00            
ATOM    115  H55 ACD     1      30.580  30.050  19.830  1.00  0.00            
ATOM    116  O28 ACD     1      29.380  31.650  19.330  1.00  0.00            
ATOM    117  C34 ACD     1      28.960  32.140  20.630  1.00  0.00            
ATOM    118  H56 ACD     1      29.280  33.160  20.870  1.00  0.00            
ATOM    119  C35 ACD     1      27.420  32.240  20.510  1.00  0.00            
ATOM    120  H57 ACD     1      26.980  31.300  20.140  1.00  0.00            
ATOM    121  O29 ACD     1      27.070  33.370  19.680  1.00  0.00            
ATOM    122  H58 ACD     1      27.400  33.360  18.780  1.00  0.00            
ATOM    123  C36 ACD     1      26.770  32.470  21.870  1.00  0.00            
ATOM    124  H59 ACD     1      27.130  33.470  22.140  1.00  0.00            
ATOM    125  O30 ACD     1      25.330  32.490  21.750  1.00  0.00            
ATOM    126  H60 ACD     1      25.200  33.280  21.210  1.00  0.00            
ATOM    127  O1  GT5     2      24.390  31.550  15.800  1.00  0.00            
ATOM    128  C1  GT5     2      24.070  32.010  16.820  1.00  0.00            
ATOM    129  O2  GT5     2      24.270  33.360  17.090  1.00  0.00            
ATOM    130  C2  GT5     2      24.320  31.160  18.030  1.00  0.00            
ATOM    131  C3  GT5     2      22.980  30.540  18.560  1.00  0.00            
ATOM    132  C4  GT5     2      23.350  29.680  19.780  1.00  0.00            
ATOM    133  C5  GT5     2      22.040  29.070  20.460  1.00  0.00            
ATOM    134  C6  GT5     2      21.410  28.150  19.320  1.00  0.00            
ATOM    135  C7  GT5     2      21.040  29.010  18.090  1.00  0.00            
ATOM    136  C8  GT5     2      20.070  30.170  18.490  1.00  0.00            
ATOM    137  C9  GT5     2      20.710  31.020  19.570  1.00  0.00            
ATOM    138  C10 GT5     2      21.050  30.240  20.810  1.00  0.00            
ATOM    139  C11 GT5     2      21.990  31.690  18.960  1.00  0.00            
ATOM    140  C12 GT5     2      22.300  29.650  17.470  1.00  0.00            
ATOM    141  H1  GT5     2      24.130  33.570  18.030  1.00  0.00            
ATOM    142  H2  GT5     2      24.970  31.590  18.800  1.00  0.00            
ATOM    143  H3  GT5     2      24.900  30.280  17.700  1.00  0.00            
ATOM    144  H4  GT5     2      23.880  30.350  20.470  1.00  0.00            
ATOM    145  H5  GT5     2      23.950  28.830  19.430  1.00  0.00            
ATOM    146  H6  GT5     2      22.200  28.550  21.400  1.00  0.00            
ATOM    147  H7  GT5     2      20.500  27.720  19.780  1.00  0.00            
ATOM    148  H8  GT5     2      22.070  27.310  19.110  1.00  0.00            
ATOM    149  H9  GT5     2      20.510  28.430  17.320  1.00  0.00            
ATOM    150  H10 GT5     2      19.130  29.700  18.780  1.00  0.00            
ATOM    151  H11 GT5     2      19.840  30.780  17.610  1.00  0.00            
ATOM    152  H12 GT5     2      20.180  31.940  19.840  1.00  0.00            
ATOM    153  H13 GT5     2      21.390  30.830  21.660  1.00  0.00            
ATOM    154  H14 GT5     2      20.210  29.690  21.250  1.00  0.00            
ATOM    155  H15 GT5     2      21.720  32.290  18.080  1.00  0.00            
ATOM    156  H16 GT5     2      22.530  32.250  19.730  1.00  0.00            
ATOM    157  H17 GT5     2      22.920  28.850  17.040  1.00  0.00            
ATOM    158  H18 GT5     2      21.960  30.250  16.620  1.00  0.00            
TER
ENDMDL
MODEL        1
ATOM      1  H1  ACD     1      27.280  28.110  15.490  1.00  0.00            
ATOM      2  O1  ACD     1      28.090  27.980  15.980  1.00  0.00            
ATOM      3  C1  ACD     1      28.040  28.050  17.390  1.00  0.00            
ATOM      4  H2  ACD     1      27.180  28.650  17.730  1.00  0.00            
ATOM      5  H3  ACD     1      28.940  28.530  17.800  1.00  0.00            
ATOM      6  C2  ACD     1      27.890  26.680  18.070  1.00  0.00            
ATOM      7  H4  ACD     1      27.780  26.880  19.140  1.00  0.00            
ATOM      8  O2  ACD     1      26.740  26.010  17.590  1.00  0.00            
ATOM      9  C3  ACD     1      26.580  24.700  18.230  1.00  0.00            
ATOM     10  H5  ACD     1      25.710  24.240  17.730  1.00  0.00            
ATOM     11  O3  ACD     1      26.280  24.690  19.680  1.00  0.00            
ATOM     12  C4  ACD     1      24.910  25.020  20.020  1.00  0.00            
ATOM     13  H6  ACD     1      24.260  24.350  19.440  1.00  0.00            
ATOM     14  C5  ACD     1      24.960  24.500  21.490  1.00  0.00            
ATOM     15  H7  ACD     1      25.880  24.870  21.960  1.00  0.00            
ATOM     16  O4  ACD     1      24.870  23.090  21.590  1.00  0.00            
ATOM     17  H8  ACD     1      25.660  22.770  21.150  1.00  0.00            
ATOM     18  C6  ACD     1      23.790  25.150  22.280  1.00  0.00            
ATOM     19  H9  ACD     1      22.760  24.940  21.970  1.00  0.00            
ATOM     20  O5  ACD     1      23.870  24.850  23.680  1.00  0.00            
ATOM     21  H10 ACD     1      23.860  23.900  23.530  1.00  0.00            
ATOM     22  C7  ACD     1      23.890  26.690  22.130  1.00  0.00            
ATOM     23  H11 ACD     1      23.080  27.170  22.680  1.00  0.00            
ATOM     24  O6  ACD     1      23.680  27.040  20.790  1.00  0.00            
ATOM     25  C8  ACD     1      24.690  26.510  19.860  1.00  0.00            
ATOM     26  H12 ACD     1      25.540  27.160  20.090  1.00  0.00            
ATOM     27  C9  ACD     1      24.060  26.770  18.500  1.00  0.00            
ATOM     28  H13 ACD     1      24.260  25.940  17.810  1.00  0.00            
ATOM     29  H14 ACD     1      22.980  26.920  18.660  1.00  0.00            
ATOM     30  O7  ACD     1      24.440  28.020  17.820  1.00  0.00            
ATOM     31  H15 ACD     1      24.830  27.710  17.000  1.00  0.00            
ATOM     32  O8  ACD     1      25.150  27.260  22.630  1.00  0.00            
ATOM     33  C10 ACD     1      25.080  28.370  23.420  1.00  0.00            
ATOM     34  H16 ACD     1      24.310  29.070  23.060  1.00  0.00            
ATOM     35  C11 ACD     1      24.930  27.980  24.840  1.00  0.00            
ATOM     36  H17 ACD     1      25.840  27.430  25.090  1.00  0.00            
ATOM     37  O9  ACD     1      23.770  27.150  25.020  1.00  0.00            
ATOM     38  H18 ACD     1      23.850  26.400  24.420  1.00  0.00            
ATOM     39  C12 ACD     1      24.870  29.260  25.570  1.00  0.00            
ATOM     40  H19 ACD     1      23.960  29.790  25.250  1.00  0.00            
ATOM     41  O10 ACD     1      24.850  29.050  26.990  1.00  0.00            
ATOM     42  H20 ACD     1      24.020  28.610  27.200  1.00  0.00            
ATOM     43  C13 ACD     1      26.110  30.140  25.410  1.00  0.00            
ATOM     44  H21 ACD     1      25.980  31.130  25.860  1.00  0.00            
ATOM     45  O11 ACD     1      26.270  30.340  24.010  1.00  0.00            
ATOM     46  C14 ACD     1      26.350  29.160  23.240  1.00  0.00            
ATOM     47  H22 ACD     1      27.120  28.480  23.620  1.00  0.00            
ATOM     48  C15 ACD     1      26.730  29.380  21.770  1.00  0.00            
ATOM     49  H23 ACD     1      27.000  28.400  21.350  1.00  0.00            
ATOM     50  H24 ACD     1      25.780  29.600  21.260  1.00  0.00            
ATOM     51  O12 ACD     1      27.790  30.330  21.680  1.00  0.00            
ATOM     52  H25 ACD     1      27.560  31.190  22.050  1.00  0.00            
ATOM     53  O13 ACD     1      27.210  29.490  25.930  1.00  0.00            
ATOM     54  C16 ACD     1      28.210  30.320  26.510  1.00  0.00            
ATOM     55  H26 ACD     1      27.900  30.600  27.530  1.00  0.00            
ATOM     56  C17 ACD     1      29.360  29.330  26.730  1.00  0.00            
ATOM     57  H27 ACD     1      29.390  28.800  25.770  1.00  0.00            
ATOM     58  O14 ACD     1      28.970  28.510  27.940  1.00  0.00            
ATOM     59  H28 ACD     1      29.650  27.880  28.170  1.00  0.00            
ATOM     60  C18 ACD     1      30.680  30.060  26.950  1.00  0.00            
ATOM     61  H29 ACD     1      30.660  30.640  27.880  1.00  0.00            
ATOM     62  O15 ACD     1      31.660  29.020  27.050  1.00  0.00            
ATOM     63  H30 ACD     1      31.860  28.660  26.190  1.00  0.00            
ATOM     64  C19 ACD     1      31.020  30.920  25.800  1.00  0.00            
ATOM     65  H31 ACD     1      31.950  31.380  26.170  1.00  0.00            
ATOM     66  O16 ACD     1      30.000  31.930  25.740  1.00  0.00            
ATOM     67  C20 ACD     1      28.620  31.480  25.630  1.00  0.00            
ATOM     68  H32 ACD     1      28.460  31.230  24.570  1.00  0.00            
ATOM     69  C21 ACD     1      27.830  32.760  25.910  1.00  0.00            
ATOM     70  H33 ACD     1      28.390  33.620  25.520  1.00  0.00            
ATOM     71  H34 ACD     1      26.980  32.710  25.230  1.00  0.00            
ATOM     72  O17 ACD     1      27.510  32.900  27.270  1.00  0.00            
ATOM     73  H35 ACD     1      26.920  33.650  27.370  1.00  0.00            
ATOM     74  O18 ACD     1      31.060  30.290  24.530  1.00  0.00            
ATOM     75  C22 ACD     1      32.140  30.680  23.670  1.00  0.00            
ATOM     76  H36 ACD     1      32.630  31.570  24.110  1.00  0.00            
ATOM     77  C23 ACD     1      33.110  29.470  23.650  1.00  0.00            
ATOM     78  H37 ACD     1      32.430  28.640  23.450  1.00  0.00            
ATOM     79  O19 ACD     1      33.860  29.300  24.860  1.00  0.00            
ATOM     80  H38 ACD     1      34.240  30.100  25.230  1.00  0.00            
ATOM     81  C24 ACD     1      34.040  29.530  22.480  1.00  0.00            
ATOM     82  H39 ACD     1      34.690  30.400  22.660  1.00  0.00            
ATOM     83  O20 ACD     1      34.740  28.260  22.400  1.00  0.00            
ATOM     84  H40 ACD     1      34.210  27.690  21.830  1.00  0.00            
ATOM     85  C25 ACD     1      33.400  29.840  21.180  1.00  0.00            
ATOM     86  H41 ACD     1      34.170  30.040  20.420  1.00  0.00            
ATOM     87  O21 ACD     1      32.760  31.080  21.400  1.00  0.00            
ATOM     88  C26 ACD     1      31.660  31.070  22.280  1.00  0.00            
ATOM     89  H42 ACD     1      30.990  30.260  21.950  1.00  0.00            
ATOM     90  C27 ACD     1      30.890  32.410  22.350  1.00  0.00            
ATOM     91  H43 ACD     1      30.560  32.670  21.330  1.00  0.00            
ATOM     92  H44 ACD     1      30.010  32.240  22.980  1.00  0.00            
ATOM     93  O22 ACD     1      31.590  33.490  22.920  1.00  0.00            
ATOM     94  H45 ACD     1      31.350  33.760  23.810  1.00  0.00            
ATOM     95  O23 ACD     1      32.570  28.820  20.720  1.00  0.00            
ATOM     96  C28 ACD     1      32.900  28.240  19.520  1.00  0.00            
ATOM     97  H46 ACD     1      33.940  28.450  19.270  1.00  0.00            
ATOM     98  C29 ACD     1      31.890  28.700  18.480  1.00  0.00            
ATOM     99  H47 ACD     1      30.880  28.750  18.920  1.00  0.00            
ATOM    100  O24 ACD     1      31.860  27.740  17.410  1.00  0.00            
ATOM    101  C30 ACD     1      32.280  30.020  17.760  1.00  0.00            
ATOM    102  H48 ACD     1      32.720  30.760  18.430  1.00  0.00            
ATOM    103  H49 ACD     1      33.030  29.660  17.050  1.00  0.00            
ATOM    104  O25 ACD     1      31.050  30.510  17.150  1.00  0.00            
ATOM    105  H50 ACD     1      30.370  30.730  17.790  1.00  0.00            
ATOM    106  C31 ACD     1      32.860  26.800  19.870  1.00  0.00            
ATOM    107  H51 ACD     1      32.010  26.630  20.530  1.00  0.00            
ATOM    108  O26 ACD     1      33.980  26.470  20.710  1.00  0.00            
ATOM    109  H52 ACD     1      34.730  26.410  20.110  1.00  0.00            
ATOM    110  C32 ACD     1      32.680  25.950  18.600  1.00  0.00            
ATOM    111  H53 ACD     1      33.650  26.040  18.080  1.00  0.00            
ATOM    112  O27 ACD     1      32.410  24.600  18.860  1.00  0.00            
ATOM    113  H54 ACD     1      33.210  24.330  19.330  1.00  0.00            
ATOM    114  C33 ACD     1      31.560  26.470  17.740  1.00  0.00            
ATOM    115  H55 ACD     1      31.440  25.880  16.820  1.00  0.00            
ATOM    116  O28 ACD     1      30.280  26.490  18.440  1.00  0.00            
ATOM    117  C34 ACD     1      29.140  25.850  17.770  1.00  0.00            
ATOM    118  H56 ACD     1      29.300  25.800  16.680  1.00  0.00            
ATOM    119  C35 ACD     1      29.110  24.420  18.400  1.00  0.00            
ATOM    120  H57 ACD     1      29.110  24.690  19.470  1.00  0.00            
ATOM    121  O29 ACD     1      30.180  23.580  18.050  1.00  0.00            
ATOM    122  H58 ACD     1      31.030  23.880  18.370  1.00  0.00            
ATOM    123  C36 ACD     1      27.820  23.770  17.960  1.00  0.00            
ATOM    124  H59 ACD     1      27.910  23.670  16.870  1.00  0.00            
ATOM    125  O30 ACD     1      27.530  22.450  18.570  1.00  0.00            
ATOM    126  H60 ACD     1      27.520  22.690  19.500  1.00  0.00            
ATOM    127  O1  GT5     2      30.650  21.300  22.180  1.00  0.00            
ATOM    128  C1  GT5     2      31.140  22.360  21.730  1.00  0.00            
ATOM    129  O2  GT5     2      31.500  22.280  20.480  1.00  0.00            
ATOM    130  C2  GT5     2      31.850  23.430  22.460  1.00  0.00            
ATOM    131  C3  GT5     2      30.940  24.360  23.200  1.00  0.00            
ATOM    132  C4  GT5     2      31.780  25.470  23.860  1.00  0.00            
ATOM    133  C5  GT5     2      30.860  26.450  24.620  1.00  0.00            
ATOM    134  C6  GT5     2      30.020  25.680  25.660  1.00  0.00            
ATOM    135  C7  GT5     2      29.140  24.590  24.960  1.00  0.00            
ATOM    136  C8  GT5     2      28.240  25.260  23.940  1.00  0.00            
ATOM    137  C9  GT5     2      29.070  26.040  22.870  1.00  0.00            
ATOM    138  C10 GT5     2      29.950  27.130  23.530  1.00  0.00            
ATOM    139  C11 GT5     2      30.000  25.010  22.170  1.00  0.00            
ATOM    140  C12 GT5     2      30.050  23.630  24.170  1.00  0.00            
ATOM    141  H1  GT5     2      31.020  21.430  20.440  1.00  0.00            
ATOM    142  H2  GT5     2      32.510  23.970  21.770  1.00  0.00            
ATOM    143  H3  GT5     2      32.540  22.940  23.150  1.00  0.00            
ATOM    144  H4  GT5     2      32.330  26.020  23.090  1.00  0.00            
ATOM    145  H5  GT5     2      32.540  25.130  24.580  1.00  0.00            
ATOM    146  H6  GT5     2      31.490  27.220  25.090  1.00  0.00            
ATOM    147  H7  GT5     2      29.400  26.350  26.250  1.00  0.00            
ATOM    148  H8  GT5     2      30.710  25.190  26.360  1.00  0.00            
ATOM    149  H9  GT5     2      28.560  23.990  25.670  1.00  0.00            
ATOM    150  H10 GT5     2      27.660  26.040  24.450  1.00  0.00            
ATOM    151  H11 GT5     2      27.530  24.500  23.580  1.00  0.00            
ATOM    152  H12 GT5     2      28.360  26.540  22.200  1.00  0.00            
ATOM    153  H13 GT5     2      30.610  27.550  22.770  1.00  0.00            
ATOM    154  H14 GT5     2      29.320  27.930  23.940  1.00  0.00            
ATOM    155  H15 GT5     2      29.380  24.270  21.640  1.00  0.00            
ATOM    156  H16 GT5     2      30.590  25.410  21.340  1.00  0.00            
ATOM    157  H17 GT5     2      30.680  22.990  24.800  1.00  0.00            
ATOM    158  H18 GT5     2      29.410  22.910  23.640  1.00  0.00            
TER
ENDMDL
MODEL        1
ATOM      1  H1  ACD     1      27.850  35.710  15.820  1.00  0.00            
ATOM      2  O1  ACD     1      28.500  35.300  16.400  1.00  0.00            
ATOM      3  C1  ACD     1      28.030  34.050  16.970  1.00  0.00            
ATOM      4  H2  ACD     1      27.930  33.340  16.140  1.00  0.00            
ATOM      5  H3  ACD     1      27.040  34.180  17.430  1.00  0.00            
ATOM      6  C2  ACD     1      28.990  33.410  18.030  1.00  0.00            
ATOM      7  H4  ACD     1      29.940  33.400  17.470  1.00  0.00            
ATOM      8  O2  ACD     1      28.900  34.250  19.190  1.00  0.00            
ATOM      9  C3  ACD     1      29.730  33.840  20.280  1.00  0.00            
ATOM     10  H5  ACD     1      29.590  34.570  21.090  1.00  0.00            
ATOM     11  O3  ACD     1      31.060  33.710  19.910  1.00  0.00            
ATOM     12  C4  ACD     1      32.010  34.580  20.480  1.00  0.00            
ATOM     13  H6  ACD     1      31.530  35.170  21.270  1.00  0.00            
ATOM     14  C5  ACD     1      33.110  33.670  21.110  1.00  0.00            
ATOM     15  H7  ACD     1      33.470  32.910  20.400  1.00  0.00            
ATOM     16  O4  ACD     1      32.710  32.930  22.340  1.00  0.00            
ATOM     17  H8  ACD     1      33.500  32.600  22.770  1.00  0.00            
ATOM     18  C6  ACD     1      34.300  34.490  21.450  1.00  0.00            
ATOM     19  H9  ACD     1      33.980  35.250  22.170  1.00  0.00            
ATOM     20  O5  ACD     1      35.410  33.720  21.930  1.00  0.00            
ATOM     21  H10 ACD     1      35.960  33.710  21.140  1.00  0.00            
ATOM     22  C7  ACD     1      34.810  35.230  20.190  1.00  0.00            
ATOM     23  H11 ACD     1      35.640  35.880  20.490  1.00  0.00            
ATOM     24  O6  ACD     1      33.750  36.080  19.700  1.00  0.00            
ATOM     25  C8  ACD     1      32.560  35.450  19.350  1.00  0.00            
ATOM     26  H12 ACD     1      32.870  34.740  18.580  1.00  0.00            
ATOM     27  C9  ACD     1      31.500  36.390  18.910  1.00  0.00            
ATOM     28  H13 ACD     1      32.110  36.950  18.190  1.00  0.00            
ATOM     29  H14 ACD     1      30.720  35.920  18.290  1.00  0.00            
ATOM     30  O7  ACD     1      31.010  37.160  20.030  1.00  0.00            
ATOM     31  H15 ACD     1      30.070  37.350  19.940  1.00  0.00            
ATOM     32  O8  ACD     1      35.300  34.290  19.180  1.00  0.00            
ATOM     33  C10 ACD     1      36.480  34.610  18.530  1.00  0.00            
ATOM     34  H16 ACD     1      37.060  35.480  18.880  1.00  0.00            
ATOM     35  C11 ACD     1      37.390  33.420  18.790  1.00  0.00            
ATOM     36  H17 ACD     1      36.870  32.460  18.670  1.00  0.00            
ATOM     37  O9  ACD     1      37.840  33.590  20.140  1.00  0.00            
ATOM     38  H18 ACD     1      38.350  32.820  20.410  1.00  0.00            
ATOM     39  C12 ACD     1      38.550  33.400  17.770  1.00  0.00            
ATOM     40  H19 ACD     1      39.340  34.140  17.970  1.00  0.00            
ATOM     41  O10 ACD     1      39.250  32.100  17.770  1.00  0.00            
ATOM     42  H20 ACD     1      38.690  31.370  17.490  1.00  0.00            
ATOM     43  C13 ACD     1      38.030  33.650  16.340  1.00  0.00            
ATOM     44  H21 ACD     1      38.880  33.730  15.650  1.00  0.00            
ATOM     45  O11 ACD     1      37.320  34.890  16.340  1.00  0.00            
ATOM     46  C14 ACD     1      36.090  34.920  17.080  1.00  0.00            
ATOM     47  H22 ACD     1      35.470  34.150  16.610  1.00  0.00            
ATOM     48  C15 ACD     1      35.280  36.270  16.880  1.00  0.00            
ATOM     49  H23 ACD     1      35.120  36.360  15.800  1.00  0.00            
ATOM     50  H24 ACD     1      34.350  36.010  17.400  1.00  0.00            
ATOM     51  O12 ACD     1      35.990  37.390  17.550  1.00  0.00            
ATOM     52  H25 ACD     1      36.830  37.480  17.090  1.00  0.00            
ATOM     53  O13 ACD     1      37.120  32.630  15.880  1.00  0.00            
ATOM     54  C16 ACD     1      37.630  31.640  14.910  1.00  0.00            
ATOM     55  H26 ACD     1      38.710  31.860  14.910  1.00  0.00            
ATOM     56  C17 ACD     1      37.210  30.250  15.520  1.00  0.00            
ATOM     57  H27 ACD     1      36.120  30.300  15.690  1.00  0.00            
ATOM     58  O14 ACD     1      38.000  30.060  16.700  1.00  0.00            
ATOM     59  H28 ACD     1      38.240  29.130  16.820  1.00  0.00            
ATOM     60  C18 ACD     1      37.490  29.180  14.470  1.00  0.00            
ATOM     61  H29 ACD     1      38.520  29.180  14.100  1.00  0.00            
ATOM     62  O15 ACD     1      37.100  27.880  14.890  1.00  0.00            
ATOM     63  H30 ACD     1      36.140  27.870  14.850  1.00  0.00            
ATOM     64  C19 ACD     1      36.570  29.520  13.290  1.00  0.00            
ATOM     65  H31 ACD     1      36.680  28.730  12.540  1.00  0.00            
ATOM     66  O16 ACD     1      36.980  30.770  12.700  1.00  0.00            
ATOM     67  C20 ACD     1      36.990  31.920  13.580  1.00  0.00            
ATOM     68  H32 ACD     1      35.930  32.160  13.760  1.00  0.00            
ATOM     69  C21 ACD     1      37.710  33.100  12.830  1.00  0.00            
ATOM     70  H33 ACD     1      37.930  33.910  13.540  1.00  0.00            
ATOM     71  H34 ACD     1      38.620  32.730  12.350  1.00  0.00            
ATOM     72  O17 ACD     1      36.980  33.680  11.810  1.00  0.00            
ATOM     73  H35 ACD     1      36.960  33.040  11.090  1.00  0.00            
ATOM     74  O18 ACD     1      35.170  29.660  13.680  1.00  0.00            
ATOM     75  C22 ACD     1      34.130  29.140  12.820  1.00  0.00            
ATOM     76  H36 ACD     1      34.560  28.840  11.860  1.00  0.00            
ATOM     77  C23 ACD     1      33.460  28.040  13.600  1.00  0.00            
ATOM     78  H37 ACD     1      33.170  28.400  14.590  1.00  0.00            
ATOM     79  O19 ACD     1      34.330  26.890  13.550  1.00  0.00            
ATOM     80  H38 ACD     1      33.810  26.160  13.910  1.00  0.00            
ATOM     81  C24 ACD     1      32.190  27.630  12.900  1.00  0.00            
ATOM     82  H39 ACD     1      32.510  27.340  11.890  1.00  0.00            
ATOM     83  O20 ACD     1      31.630  26.510  13.550  1.00  0.00            
ATOM     84  H40 ACD     1      31.140  26.980  14.240  1.00  0.00            
ATOM     85  C25 ACD     1      31.210  28.800  12.750  1.00  0.00            
ATOM     86  H41 ACD     1      30.270  28.520  12.280  1.00  0.00            
ATOM     87  O21 ACD     1      31.920  29.710  11.980  1.00  0.00            
ATOM     88  C26 ACD     1      33.130  30.280  12.580  1.00  0.00            
ATOM     89  H42 ACD     1      32.880  30.670  13.570  1.00  0.00            
ATOM     90  C27 ACD     1      33.770  31.410  11.730  1.00  0.00            
ATOM     91  H43 ACD     1      34.820  31.500  12.070  1.00  0.00            
ATOM     92  H44 ACD     1      33.700  31.150  10.670  1.00  0.00            
ATOM     93  O22 ACD     1      33.160  32.660  11.830  1.00  0.00            
ATOM     94  H45 ACD     1      33.690  33.270  11.310  1.00  0.00            
ATOM     95  O23 ACD     1      30.950  29.340  14.030  1.00  0.00            
ATOM     96  C28 ACD     1      29.570  29.450  14.370  1.00  0.00            
ATOM     97  H46 ACD     1      28.920  28.860  13.720  1.00  0.00            
ATOM     98  C29 ACD     1      29.060  30.870  14.500  1.00  0.00            
ATOM     99  H47 ACD     1      29.900  31.410  14.950  1.00  0.00            
ATOM    100  O24 ACD     1      27.770  30.980  15.200  1.00  0.00            
ATOM    101  C30 ACD     1      28.780  31.500  13.140  1.00  0.00            
ATOM    102  H48 ACD     1      28.290  32.450  13.370  1.00  0.00            
ATOM    103  H49 ACD     1      29.610  31.820  12.490  1.00  0.00            
ATOM    104  O25 ACD     1      27.970  30.650  12.390  1.00  0.00            
ATOM    105  H50 ACD     1      27.980  31.020  11.500  1.00  0.00            
ATOM    106  C31 ACD     1      29.630  28.760  15.710  1.00  0.00            
ATOM    107  H51 ACD     1      30.390  29.340  16.250  1.00  0.00            
ATOM    108  O26 ACD     1      30.000  27.300  15.640  1.00  0.00            
ATOM    109  H52 ACD     1      29.150  26.870  15.470  1.00  0.00            
ATOM    110  C32 ACD     1      28.320  29.010  16.410  1.00  0.00            
ATOM    111  H53 ACD     1      27.610  28.470  15.780  1.00  0.00            
ATOM    112  O27 ACD     1      28.450  28.410  17.680  1.00  0.00            
ATOM    113  H54 ACD     1      28.840  29.100  18.220  1.00  0.00            
ATOM    114  C33 ACD     1      27.890  30.490  16.550  1.00  0.00            
ATOM    115  H55 ACD     1      26.960  30.450  17.120  1.00  0.00            
ATOM    116  O28 ACD     1      28.940  31.100  17.290  1.00  0.00            
ATOM    117  C34 ACD     1      28.550  31.990  18.380  1.00  0.00            
ATOM    118  H56 ACD     1      27.470  31.980  18.580  1.00  0.00            
ATOM    119  C35 ACD     1      29.350  31.490  19.580  1.00  0.00            
ATOM    120  H57 ACD     1      30.420  31.380  19.350  1.00  0.00            
ATOM    121  O29 ACD     1      28.890  30.190  19.950  1.00  0.00            
ATOM    122  H58 ACD     1      29.120  29.980  20.850  1.00  0.00            
ATOM    123  C36 ACD     1      29.230  32.480  20.780  1.00  0.00            
ATOM    124  H59 ACD     1      28.190  32.550  21.120  1.00  0.00            
ATOM    125  O30 ACD     1      30.050  32.140  21.870  1.00  0.00            
ATOM    126  H60 ACD     1      30.970  32.290  21.660  1.00  0.00            
ATOM    127  O1  GT5     2      32.850  30.770  16.170  1.00  0.00            
ATOM    128  C1  GT5     2      33.130  31.310  17.210  1.00  0.00            
ATOM    129  O2  GT5     2      32.650  32.540  17.420  1.00  0.00            
ATOM    130  C2  GT5     2      34.280  30.930  18.100  1.00  0.00            
ATOM    131  C3  GT5     2      34.020  29.670  18.960  1.00  0.00            
ATOM    132  C4  GT5     2      32.810  29.880  19.830  1.00  0.00            
ATOM    133  C5  GT5     2      32.650  28.690  20.750  1.00  0.00            
ATOM    134  C6  GT5     2      33.910  28.510  21.580  1.00  0.00            
ATOM    135  C7  GT5     2      35.090  28.270  20.680  1.00  0.00            
ATOM    136  C8  GT5     2      34.900  26.960  19.830  1.00  0.00            
ATOM    137  C9  GT5     2      33.650  27.170  18.970  1.00  0.00            
ATOM    138  C10 GT5     2      32.420  27.480  19.910  1.00  0.00            
ATOM    139  C11 GT5     2      33.850  28.390  18.110  1.00  0.00            
ATOM    140  C12 GT5     2      35.250  29.490  19.830  1.00  0.00            
ATOM    141  H1  GT5     2      32.330  32.640  16.510  1.00  0.00            
ATOM    142  H2  GT5     2      34.490  31.740  18.810  1.00  0.00            
ATOM    143  H3  GT5     2      35.150  30.740  17.450  1.00  0.00            
ATOM    144  H4  GT5     2      31.980  29.970  19.120  1.00  0.00            
ATOM    145  H5  GT5     2      32.840  30.810  20.420  1.00  0.00            
ATOM    146  H6  GT5     2      31.730  28.790  21.340  1.00  0.00            
ATOM    147  H7  GT5     2      33.760  27.640  22.220  1.00  0.00            
ATOM    148  H8  GT5     2      34.250  29.240  22.330  1.00  0.00            
ATOM    149  H9  GT5     2      35.980  28.290  21.320  1.00  0.00            
ATOM    150  H10 GT5     2      34.780  26.090  20.480  1.00  0.00            
ATOM    151  H11 GT5     2      35.750  26.720  19.180  1.00  0.00            
ATOM    152  H12 GT5     2      33.460  26.280  18.370  1.00  0.00            
ATOM    153  H13 GT5     2      31.560  27.710  19.270  1.00  0.00            
ATOM    154  H14 GT5     2      32.260  26.600  20.550  1.00  0.00            
ATOM    155  H15 GT5     2      34.830  28.190  17.650  1.00  0.00            
ATOM    156  H16 GT5     2      33.020  28.470  17.400  1.00  0.00            
ATOM    157  H17 GT5     2      35.450  30.330  20.510  1.00  0.00            
ATOM    158  H18 GT5     2      36.020  29.320  19.060  1.00  0.00            
TER
ENDMDL
MODEL        1
ATOM      1  H1  ACD     1      23.630  28.250   0.430  1.00  0.00            
ATOM      2  O1  ACD     1      23.040  27.490   0.410  1.00  0.00            
ATOM      3  C1  ACD     1      23.320  26.400   1.250  1.00  0.00            
ATOM      4  H2  ACD     1      24.220  25.850   0.940  1.00  0.00            
ATOM      5  H3  ACD     1      22.490  25.690   1.080  1.00  0.00            
ATOM      6  C2  ACD     1      23.510  26.770   2.700  1.00  0.00            
ATOM      7  H4  ACD     1      23.660  25.800   3.190  1.00  0.00            
ATOM      8  O2  ACD     1      24.740  27.440   2.730  1.00  0.00            
ATOM      9  C3  ACD     1      25.230  27.880   3.970  1.00  0.00            
ATOM     10  H5  ACD     1      26.120  28.430   3.640  1.00  0.00            
ATOM     11  O3  ACD     1      25.480  26.810   4.820  1.00  0.00            
ATOM     12  C4  ACD     1      26.860  26.470   5.180  1.00  0.00            
ATOM     13  H6  ACD     1      27.550  27.290   4.960  1.00  0.00            
ATOM     14  C5  ACD     1      26.950  26.420   6.670  1.00  0.00            
ATOM     15  H7  ACD     1      26.160  25.720   6.960  1.00  0.00            
ATOM     16  O4  ACD     1      26.830  27.740   7.190  1.00  0.00            
ATOM     17  H8  ACD     1      27.050  27.680   8.130  1.00  0.00            
ATOM     18  C6  ACD     1      28.170  25.650   7.110  1.00  0.00            
ATOM     19  H9  ACD     1      28.960  26.340   6.780  1.00  0.00            
ATOM     20  O5  ACD     1      28.250  25.440   8.540  1.00  0.00            
ATOM     21  H10 ACD     1      28.570  26.250   8.930  1.00  0.00            
ATOM     22  C7  ACD     1      28.320  24.320   6.340  1.00  0.00            
ATOM     23  H11 ACD     1      29.230  23.780   6.630  1.00  0.00            
ATOM     24  O6  ACD     1      28.390  24.540   4.990  1.00  0.00            
ATOM     25  C8  ACD     1      27.190  25.180   4.440  1.00  0.00            
ATOM     26  H12 ACD     1      26.310  24.560   4.680  1.00  0.00            
ATOM     27  C9  ACD     1      27.290  25.370   2.920  1.00  0.00            
ATOM     28  H13 ACD     1      26.390  25.880   2.540  1.00  0.00            
ATOM     29  H14 ACD     1      28.160  26.000   2.670  1.00  0.00            
ATOM     30  O7  ACD     1      27.390  24.080   2.220  1.00  0.00            
ATOM     31  H15 ACD     1      26.510  23.690   2.290  1.00  0.00            
ATOM     32  O8  ACD     1      27.130  23.550   6.650  1.00  0.00            
ATOM     33  C10 ACD     1      27.370  22.080   6.880  1.00  0.00            
ATOM     34  H16 ACD     1      28.400  21.850   6.580  1.00  0.00            
ATOM     35  C11 ACD     1      27.250  21.890   8.410  1.00  0.00            
ATOM     36  H17 ACD     1      26.180  21.990   8.650  1.00  0.00            
ATOM     37  O9  ACD     1      28.120  22.750   9.220  1.00  0.00            
ATOM     38  H18 ACD     1      27.920  23.660   8.990  1.00  0.00            
ATOM     39  C12 ACD     1      27.490  20.440   8.640  1.00  0.00            
ATOM     40  H19 ACD     1      28.510  20.250   8.290  1.00  0.00            
ATOM     41  O10 ACD     1      27.430  19.960   9.990  1.00  0.00            
ATOM     42  H20 ACD     1      26.630  20.300  10.410  1.00  0.00            
ATOM     43  C13 ACD     1      26.550  19.510   7.860  1.00  0.00            
ATOM     44  H21 ACD     1      26.930  18.490   7.940  1.00  0.00            
ATOM     45  O11 ACD     1      26.650  19.850   6.510  1.00  0.00            
ATOM     46  C14 ACD     1      26.440  21.220   6.100  1.00  0.00            
ATOM     47  H22 ACD     1      25.400  21.520   6.280  1.00  0.00            
ATOM     48  C15 ACD     1      26.700  21.250   4.560  1.00  0.00            
ATOM     49  H23 ACD     1      26.560  22.300   4.290  1.00  0.00            
ATOM     50  H24 ACD     1      27.730  20.930   4.360  1.00  0.00            
ATOM     51  O12 ACD     1      25.730  20.450   3.840  1.00  0.00            
ATOM     52  H25 ACD     1      25.710  19.570   4.230  1.00  0.00            
ATOM     53  O13 ACD     1      25.200  19.610   8.410  1.00  0.00            
ATOM     54  C16 ACD     1      24.160  18.650   8.140  1.00  0.00            
ATOM     55  H26 ACD     1      24.540  17.710   8.580  1.00  0.00            
ATOM     56  C17 ACD     1      22.910  19.200   8.830  1.00  0.00            
ATOM     57  H27 ACD     1      22.760  20.240   8.540  1.00  0.00            
ATOM     58  O14 ACD     1      23.150  19.160  10.270  1.00  0.00            
ATOM     59  H28 ACD     1      23.910  19.730  10.370  1.00  0.00            
ATOM     60  C18 ACD     1      21.720  18.330   8.440  1.00  0.00            
ATOM     61  H29 ACD     1      21.800  17.330   8.880  1.00  0.00            
ATOM     62  O15 ACD     1      20.620  18.970   9.110  1.00  0.00            
ATOM     63  H30 ACD     1      21.090  19.340   9.860  1.00  0.00            
ATOM     64  C19 ACD     1      21.420  18.340   6.990  1.00  0.00            
ATOM     65  H31 ACD     1      20.600  17.650   6.780  1.00  0.00            
ATOM     66  O16 ACD     1      22.600  17.740   6.470  1.00  0.00            
ATOM     67  C20 ACD     1      23.850  18.420   6.680  1.00  0.00            
ATOM     68  H32 ACD     1      23.670  19.400   6.230  1.00  0.00            
ATOM     69  C21 ACD     1      24.880  17.590   5.790  1.00  0.00            
ATOM     70  H33 ACD     1      25.910  17.570   6.170  1.00  0.00            
ATOM     71  H34 ACD     1      24.330  16.650   5.850  1.00  0.00            
ATOM     72  O17 ACD     1      24.880  17.900   4.420  1.00  0.00            
ATOM     73  H35 ACD     1      24.000  18.050   4.070  1.00  0.00            
ATOM     74  O18 ACD     1      21.120  19.590   6.480  1.00  0.00            
ATOM     75  C22 ACD     1      20.060  19.670   5.480  1.00  0.00            
ATOM     76  H36 ACD     1      19.690  18.650   5.320  1.00  0.00            
ATOM     77  C23 ACD     1      19.000  20.540   6.240  1.00  0.00            
ATOM     78  H37 ACD     1      19.520  21.430   6.600  1.00  0.00            
ATOM     79  O19 ACD     1      18.490  19.790   7.330  1.00  0.00            
ATOM     80  H38 ACD     1      19.140  19.610   8.020  1.00  0.00            
ATOM     81  C24 ACD     1      17.920  21.010   5.320  1.00  0.00            
ATOM     82  H39 ACD     1      17.440  20.120   4.880  1.00  0.00            
ATOM     83  O20 ACD     1      17.020  21.850   6.040  1.00  0.00            
ATOM     84  H40 ACD     1      17.530  22.660   6.150  1.00  0.00            
ATOM     85  C25 ACD     1      18.540  21.710   4.150  1.00  0.00            
ATOM     86  H41 ACD     1      17.660  21.940   3.540  1.00  0.00            
ATOM     87  O21 ACD     1      19.340  20.760   3.420  1.00  0.00            
ATOM     88  C26 ACD     1      20.430  20.240   4.140  1.00  0.00            
ATOM     89  H42 ACD     1      21.220  20.980   4.300  1.00  0.00            
ATOM     90  C27 ACD     1      21.020  19.070   3.270  1.00  0.00            
ATOM     91  H43 ACD     1      20.260  18.290   3.120  1.00  0.00            
ATOM     92  H44 ACD     1      21.280  19.450   2.270  1.00  0.00            
ATOM     93  O22 ACD     1      22.300  18.510   3.810  1.00  0.00            
ATOM     94  H45 ACD     1      22.110  18.360   4.740  1.00  0.00            
ATOM     95  O23 ACD     1      19.340  22.820   4.440  1.00  0.00            
ATOM     96  C28 ACD     1      19.160  23.980   3.630  1.00  0.00            
ATOM     97  H46 ACD     1      18.320  23.940   2.930  1.00  0.00            
ATOM     98  C29 ACD     1      20.450  24.260   2.870  1.00  0.00            
ATOM     99  H47 ACD     1      21.250  24.400   3.610  1.00  0.00            
ATOM    100  O24 ACD     1      20.340  25.490   2.170  1.00  0.00            
ATOM    101  C30 ACD     1      20.900  23.150   1.910  1.00  0.00            
ATOM    102  H48 ACD     1      21.840  23.530   1.500  1.00  0.00            
ATOM    103  H49 ACD     1      21.020  22.250   2.540  1.00  0.00            
ATOM    104  O25 ACD     1      19.970  22.920   0.880  1.00  0.00            
ATOM    105  H50 ACD     1      19.870  21.990   0.670  1.00  0.00            
ATOM    106  C31 ACD     1      18.770  25.090   4.570  1.00  0.00            
ATOM    107  H51 ACD     1      19.480  25.110   5.410  1.00  0.00            
ATOM    108  O26 ACD     1      17.470  24.910   5.110  1.00  0.00            
ATOM    109  H52 ACD     1      16.860  25.090   4.390  1.00  0.00            
ATOM    110  C32 ACD     1      18.910  26.470   3.940  1.00  0.00            
ATOM    111  H53 ACD     1      17.940  26.510   3.430  1.00  0.00            
ATOM    112  O27 ACD     1      19.020  27.410   4.990  1.00  0.00            
ATOM    113  H54 ACD     1      19.970  27.590   5.000  1.00  0.00            
ATOM    114  C33 ACD     1      20.180  26.570   3.060  1.00  0.00            
ATOM    115  H55 ACD     1      20.070  27.470   2.440  1.00  0.00            
ATOM    116  O28 ACD     1      21.310  26.730   3.870  1.00  0.00            
ATOM    117  C34 ACD     1      22.350  27.590   3.390  1.00  0.00            
ATOM    118  H56 ACD     1      21.900  28.240   2.630  1.00  0.00            
ATOM    119  C35 ACD     1      22.830  28.340   4.690  1.00  0.00            
ATOM    120  H57 ACD     1      22.850  27.660   5.560  1.00  0.00            
ATOM    121  O29 ACD     1      21.910  29.430   5.140  1.00  0.00            
ATOM    122  H58 ACD     1      22.210  29.760   5.990  1.00  0.00            
ATOM    123  C36 ACD     1      24.300  28.860   4.660  1.00  0.00            
ATOM    124  H59 ACD     1      24.180  29.830   4.160  1.00  0.00            
ATOM    125  O30 ACD     1      24.720  29.110   6.010  1.00  0.00            
ATOM    126  H60 ACD     1      25.490  28.570   6.170  1.00  0.00            
ATOM    127  O1  GT5     2      17.950  23.030   8.560  1.00  0.00            
ATOM    128  C1  GT5     2      18.850  22.710   9.270  1.00  0.00            
ATOM    129  O2  GT5     2      18.800  21.560   9.850  1.00  0.00            
ATOM    130  C2  GT5     2      19.770  23.650   9.960  1.00  0.00            
ATOM    131  C3  GT5     2      21.110  23.930   9.210  1.00  0.00            
ATOM    132  C4  GT5     2      20.690  24.700   7.930  1.00  0.00            
ATOM    133  C5  GT5     2      21.940  24.930   7.070  1.00  0.00            
ATOM    134  C6  GT5     2      22.590  23.570   6.700  1.00  0.00            
ATOM    135  C7  GT5     2      23.020  22.840   7.990  1.00  0.00            
ATOM    136  C8  GT5     2      23.970  23.720   8.840  1.00  0.00            
ATOM    137  C9  GT5     2      23.260  25.040   9.080  1.00  0.00            
ATOM    138  C10 GT5     2      22.960  25.770   7.780  1.00  0.00            
ATOM    139  C11 GT5     2      22.060  24.830   9.970  1.00  0.00            
ATOM    140  C12 GT5     2      21.750  22.540   8.770  1.00  0.00            
ATOM    141  H1  GT5     2      19.510  21.570  10.510  1.00  0.00            
ATOM    142  H2  GT5     2      19.820  23.240  10.980  1.00  0.00            
ATOM    143  H3  GT5     2      19.250  24.570  10.230  1.00  0.00            
ATOM    144  H4  GT5     2      20.380  25.730   8.150  1.00  0.00            
ATOM    145  H5  GT5     2      19.820  24.340   7.370  1.00  0.00            
ATOM    146  H6  GT5     2      21.700  25.510   6.180  1.00  0.00            
ATOM    147  H7  GT5     2      23.530  23.610   6.130  1.00  0.00            
ATOM    148  H8  GT5     2      21.890  22.980   6.090  1.00  0.00            
ATOM    149  H9  GT5     2      23.410  21.880   7.640  1.00  0.00            
ATOM    150  H10 GT5     2      25.000  23.920   8.530  1.00  0.00            
ATOM    151  H11 GT5     2      24.040  23.190   9.800  1.00  0.00            
ATOM    152  H12 GT5     2      23.930  25.750   9.590  1.00  0.00            
ATOM    153  H13 GT5     2      22.680  26.810   7.980  1.00  0.00            
ATOM    154  H14 GT5     2      23.910  25.880   7.240  1.00  0.00            
ATOM    155  H15 GT5     2      22.430  24.450  10.940  1.00  0.00            
ATOM    156  H16 GT5     2      21.590  25.810  10.110  1.00  0.00            
ATOM    157  H17 GT5     2      21.090  21.930   8.130  1.00  0.00            
ATOM    158  H18 GT5     2      21.920  22.030   9.720  1.00  0.00            
TER
ENDMDL
MODEL        1
ATOM      1  H1  ACD     1      23.210  31.600  21.930  1.00  0.00            
ATOM      2  O1  ACD     1      23.620  30.730  21.960  1.00  0.00            
ATOM      3  C1  ACD     1      24.560  30.690  23.100  1.00  0.00            
ATOM      4  H2  ACD     1      24.090  30.610  24.090  1.00  0.00            
ATOM      5  H3  ACD     1      25.180  31.590  23.180  1.00  0.00            
ATOM      6  C2  ACD     1      25.530  29.550  22.920  1.00  0.00            
ATOM      7  H4  ACD     1      26.260  29.560  23.730  1.00  0.00            
ATOM      8  O2  ACD     1      24.730  28.340  23.040  1.00  0.00            
ATOM      9  C3  ACD     1      25.420  27.130  22.970  1.00  0.00            
ATOM     10  H5  ACD     1      24.750  26.270  22.860  1.00  0.00            
ATOM     11  O3  ACD     1      26.270  27.020  24.150  1.00  0.00            
ATOM     12  C4  ACD     1      25.700  26.560  25.400  1.00  0.00            
ATOM     13  H6  ACD     1      25.160  25.610  25.240  1.00  0.00            
ATOM     14  C5  ACD     1      26.910  26.360  26.350  1.00  0.00            
ATOM     15  H7  ACD     1      27.590  27.210  26.230  1.00  0.00            
ATOM     16  O4  ACD     1      27.610  25.130  26.010  1.00  0.00            
ATOM     17  H8  ACD     1      27.950  25.220  25.110  1.00  0.00            
ATOM     18  C6  ACD     1      26.530  26.420  27.850  1.00  0.00            
ATOM     19  H9  ACD     1      25.970  25.510  28.090  1.00  0.00            
ATOM     20  O5  ACD     1      27.690  26.460  28.650  1.00  0.00            
ATOM     21  H10 ACD     1      28.060  25.570  28.610  1.00  0.00            
ATOM     22  C7  ACD     1      25.640  27.610  28.100  1.00  0.00            
ATOM     23  H11 ACD     1      25.340  27.590  29.150  1.00  0.00            
ATOM     24  O6  ACD     1      24.480  27.350  27.310  1.00  0.00            
ATOM     25  C8  ACD     1      24.580  27.480  25.880  1.00  0.00            
ATOM     26  H12 ACD     1      24.870  28.520  25.690  1.00  0.00            
ATOM     27  C9  ACD     1      23.170  27.180  25.460  1.00  0.00            
ATOM     28  H13 ACD     1      23.160  27.080  24.370  1.00  0.00            
ATOM     29  H14 ACD     1      22.830  26.240  25.890  1.00  0.00            
ATOM     30  O7  ACD     1      22.220  28.190  25.790  1.00  0.00            
ATOM     31  H15 ACD     1      22.310  28.210  26.750  1.00  0.00            
ATOM     32  O8  ACD     1      26.310  28.870  27.760  1.00  0.00            
ATOM     33  C10 ACD     1      26.270  29.950  28.730  1.00  0.00            
ATOM     34  H16 ACD     1      25.580  29.620  29.520  1.00  0.00            
ATOM     35  C11 ACD     1      27.690  30.240  29.160  1.00  0.00            
ATOM     36  H17 ACD     1      28.350  30.430  28.300  1.00  0.00            
ATOM     37  O9  ACD     1      28.190  29.050  29.900  1.00  0.00            
ATOM     38  H18 ACD     1      27.810  28.240  29.550  1.00  0.00            
ATOM     39  C12 ACD     1      27.690  31.530  30.020  1.00  0.00            
ATOM     40  H19 ACD     1      27.160  31.080  30.870  1.00  0.00            
ATOM     41  O10 ACD     1      29.040  31.950  30.250  1.00  0.00            
ATOM     42  H20 ACD     1      29.430  31.230  30.740  1.00  0.00            
ATOM     43  C13 ACD     1      26.870  32.690  29.360  1.00  0.00            
ATOM     44  H21 ACD     1      26.830  33.480  30.120  1.00  0.00            
ATOM     45  O11 ACD     1      25.610  32.230  28.970  1.00  0.00            
ATOM     46  C14 ACD     1      25.610  31.100  28.050  1.00  0.00            
ATOM     47  H22 ACD     1      26.290  31.280  27.200  1.00  0.00            
ATOM     48  C15 ACD     1      24.240  30.820  27.550  1.00  0.00            
ATOM     49  H23 ACD     1      24.210  29.930  26.900  1.00  0.00            
ATOM     50  H24 ACD     1      23.530  30.670  28.370  1.00  0.00            
ATOM     51  O12 ACD     1      23.750  31.990  26.860  1.00  0.00            
ATOM     52  H25 ACD     1      23.050  31.720  26.270  1.00  0.00            
ATOM     53  O13 ACD     1      27.500  33.110  28.150  1.00  0.00            
ATOM     54  C16 ACD     1      27.600  34.500  28.000  1.00  0.00            
ATOM     55  H26 ACD     1      26.940  35.020  28.700  1.00  0.00            
ATOM     56  C17 ACD     1      29.040  34.910  28.230  1.00  0.00            
ATOM     57  H27 ACD     1      29.680  34.470  27.460  1.00  0.00            
ATOM     58  O14 ACD     1      29.470  34.470  29.570  1.00  0.00            
ATOM     59  H28 ACD     1      29.150  33.560  29.540  1.00  0.00            
ATOM     60  C18 ACD     1      29.220  36.410  28.030  1.00  0.00            
ATOM     61  H29 ACD     1      28.550  37.020  28.650  1.00  0.00            
ATOM     62  O15 ACD     1      30.570  36.840  28.090  1.00  0.00            
ATOM     63  H30 ACD     1      30.910  36.360  27.330  1.00  0.00            
ATOM     64  C19 ACD     1      28.690  36.740  26.640  1.00  0.00            
ATOM     65  H31 ACD     1      28.550  37.820  26.590  1.00  0.00            
ATOM     66  O16 ACD     1      27.450  36.240  26.420  1.00  0.00            
ATOM     67  C20 ACD     1      27.270  34.820  26.570  1.00  0.00            
ATOM     68  H32 ACD     1      28.120  34.410  26.020  1.00  0.00            
ATOM     69  C21 ACD     1      25.990  34.370  25.990  1.00  0.00            
ATOM     70  H33 ACD     1      25.890  35.060  25.140  1.00  0.00            
ATOM     71  H34 ACD     1      26.060  33.300  25.710  1.00  0.00            
ATOM     72  O17 ACD     1      24.820  34.480  26.850  1.00  0.00            
ATOM     73  H35 ACD     1      24.540  33.590  27.090  1.00  0.00            
ATOM     74  O18 ACD     1      29.640  36.290  25.670  1.00  0.00            
ATOM     75  C22 ACD     1      29.810  36.990  24.440  1.00  0.00            
ATOM     76  H36 ACD     1      30.320  37.950  24.540  1.00  0.00            
ATOM     77  C23 ACD     1      30.820  36.060  23.710  1.00  0.00            
ATOM     78  H37 ACD     1      30.590  35.000  23.870  1.00  0.00            
ATOM     79  O19 ACD     1      32.190  36.340  24.110  1.00  0.00            
ATOM     80  H38 ACD     1      32.360  35.730  24.830  1.00  0.00            
ATOM     81  C24 ACD     1      30.780  36.230  22.230  1.00  0.00            
ATOM     82  H39 ACD     1      31.180  37.230  22.020  1.00  0.00            
ATOM     83  O20 ACD     1      31.530  35.190  21.570  1.00  0.00            
ATOM     84  H40 ACD     1      32.390  35.260  22.000  1.00  0.00            
ATOM     85  C25 ACD     1      29.370  36.050  21.710  1.00  0.00            
ATOM     86  H41 ACD     1      29.280  36.300  20.650  1.00  0.00            
ATOM     87  O21 ACD     1      28.660  37.140  22.190  1.00  0.00            
ATOM     88  C26 ACD     1      28.450  37.090  23.620  1.00  0.00            
ATOM     89  H42 ACD     1      27.810  36.220  23.850  1.00  0.00            
ATOM     90  C27 ACD     1      27.600  38.280  24.020  1.00  0.00            
ATOM     91  H43 ACD     1      26.680  38.380  23.430  1.00  0.00            
ATOM     92  H44 ACD     1      27.260  38.150  25.050  1.00  0.00            
ATOM     93  O22 ACD     1      28.350  39.440  23.990  1.00  0.00            
ATOM     94  H45 ACD     1      28.740  39.520  23.120  1.00  0.00            
ATOM     95  O23 ACD     1      28.820  34.780  22.090  1.00  0.00            
ATOM     96  C28 ACD     1      28.190  34.090  21.070  1.00  0.00            
ATOM     97  H46 ACD     1      27.890  34.740  20.240  1.00  0.00            
ATOM     98  C29 ACD     1      26.900  33.620  21.720  1.00  0.00            
ATOM     99  H47 ACD     1      27.120  33.160  22.700  1.00  0.00            
ATOM    100  O24 ACD     1      26.280  32.640  20.920  1.00  0.00            
ATOM    101  C30 ACD     1      25.950  34.820  21.970  1.00  0.00            
ATOM    102  H48 ACD     1      26.510  35.600  22.500  1.00  0.00            
ATOM    103  H49 ACD     1      25.590  35.120  20.980  1.00  0.00            
ATOM    104  O25 ACD     1      24.790  34.470  22.730  1.00  0.00            
ATOM    105  H50 ACD     1      24.360  33.780  22.230  1.00  0.00            
ATOM    106  C31 ACD     1      29.200  32.970  20.610  1.00  0.00            
ATOM    107  H51 ACD     1      29.600  32.540  21.540  1.00  0.00            
ATOM    108  O26 ACD     1      30.240  33.550  19.780  1.00  0.00            
ATOM    109  H52 ACD     1      30.720  34.160  20.360  1.00  0.00            
ATOM    110  C32 ACD     1      28.370  32.080  19.790  1.00  0.00            
ATOM    111  H53 ACD     1      28.120  32.570  18.840  1.00  0.00            
ATOM    112  O27 ACD     1      28.970  30.800  19.520  1.00  0.00            
ATOM    113  H54 ACD     1      29.780  31.050  19.070  1.00  0.00            
ATOM    114  C33 ACD     1      27.090  31.600  20.510  1.00  0.00            
ATOM    115  H55 ACD     1      26.540  31.040  19.750  1.00  0.00            
ATOM    116  O28 ACD     1      27.280  30.680  21.560  1.00  0.00            
ATOM    117  C34 ACD     1      26.350  29.560  21.610  1.00  0.00            
ATOM    118  H56 ACD     1      25.710  29.410  20.730  1.00  0.00            
ATOM    119  C35 ACD     1      27.160  28.290  21.520  1.00  0.00            
ATOM    120  H57 ACD     1      28.020  28.190  22.200  1.00  0.00            
ATOM    121  O29 ACD     1      27.740  28.230  20.150  1.00  0.00            
ATOM    122  H58 ACD     1      28.110  29.100  19.980  1.00  0.00            
ATOM    123  C36 ACD     1      26.210  27.100  21.670  1.00  0.00            
ATOM    124  H59 ACD     1      25.600  27.140  20.750  1.00  0.00            
ATOM    125  O30 ACD     1      26.900  25.850  21.500  1.00  0.00            
ATOM    126  H60 ACD     1      27.650  25.990  20.920  1.00  0.00            
ATOM    127  O1  GT5     2      30.870  26.270  23.020  1.00  0.00            
ATOM    128  C1  GT5     2      31.620  27.250  23.020  1.00  0.00            
ATOM    129  O2  GT5     2      32.900  27.160  22.680  1.00  0.00            
ATOM    130  C2  GT5     2      31.040  28.610  22.720  1.00  0.00            
ATOM    131  C3  GT5     2      30.890  29.460  23.930  1.00  0.00            
ATOM    132  C4  GT5     2      30.150  30.700  23.360  1.00  0.00            
ATOM    133  C5  GT5     2      29.830  31.730  24.450  1.00  0.00            
ATOM    134  C6  GT5     2      31.180  32.170  25.100  1.00  0.00            
ATOM    135  C7  GT5     2      31.920  30.990  25.700  1.00  0.00            
ATOM    136  C8  GT5     2      30.970  30.400  26.780  1.00  0.00            
ATOM    137  C9  GT5     2      29.690  29.920  26.180  1.00  0.00            
ATOM    138  C10 GT5     2      28.920  31.080  25.500  1.00  0.00            
ATOM    139  C11 GT5     2      29.970  28.890  24.990  1.00  0.00            
ATOM    140  C12 GT5     2      32.180  30.000  24.560  1.00  0.00            
ATOM    141  H1  GT5     2      32.860  26.260  22.310  1.00  0.00            
ATOM    142  H2  GT5     2      30.070  28.380  22.260  1.00  0.00            
ATOM    143  H3  GT5     2      31.780  28.990  22.010  1.00  0.00            
ATOM    144  H4  GT5     2      29.240  30.450  22.800  1.00  0.00            
ATOM    145  H5  GT5     2      30.790  31.120  22.570  1.00  0.00            
ATOM    146  H6  GT5     2      29.280  32.640  24.190  1.00  0.00            
ATOM    147  H7  GT5     2      31.050  32.960  25.850  1.00  0.00            
ATOM    148  H8  GT5     2      31.850  32.580  24.330  1.00  0.00            
ATOM    149  H9  GT5     2      32.870  31.290  26.160  1.00  0.00            
ATOM    150  H10 GT5     2      30.720  31.170  27.520  1.00  0.00            
ATOM    151  H11 GT5     2      31.480  29.610  27.350  1.00  0.00            
ATOM    152  H12 GT5     2      29.100  29.320  26.880  1.00  0.00            
ATOM    153  H13 GT5     2      27.960  30.750  25.070  1.00  0.00            
ATOM    154  H14 GT5     2      28.820  31.780  26.340  1.00  0.00            
ATOM    155  H15 GT5     2      30.480  28.000  25.400  1.00  0.00            
ATOM    156  H16 GT5     2      29.050  28.490  24.540  1.00  0.00            
ATOM    157  H17 GT5     2      32.820  30.560  23.860  1.00  0.00            
ATOM    158  H18 GT5     2      32.740  29.160  24.970  1.00  0.00            
TER
ENDMDL
MODEL        1
ATOM      1  H1  ACD     1      18.740  33.290  15.290  1.00  0.00            
ATOM      2  O1  ACD     1      18.820  32.330  15.250  1.00  0.00            
ATOM      3  C1  ACD     1      20.210  32.010  15.460  1.00  0.00            
ATOM      4  H2  ACD     1      20.700  32.990  15.320  1.00  0.00            
ATOM      5  H3  ACD     1      20.640  31.340  14.710  1.00  0.00            
ATOM      6  C2  ACD     1      20.590  31.490  16.800  1.00  0.00            
ATOM      7  H4  ACD     1      21.680  31.480  16.930  1.00  0.00            
ATOM      8  O2  ACD     1      19.990  32.440  17.730  1.00  0.00            
ATOM      9  C3  ACD     1      20.170  32.040  19.110  1.00  0.00            
ATOM     10  H5  ACD     1      19.750  32.870  19.690  1.00  0.00            
ATOM     11  O3  ACD     1      21.610  31.840  19.470  1.00  0.00            
ATOM     12  C4  ACD     1      22.470  32.940  19.910  1.00  0.00            
ATOM     13  H6  ACD     1      22.130  33.270  20.900  1.00  0.00            
ATOM     14  C5  ACD     1      23.760  32.160  20.150  1.00  0.00            
ATOM     15  H7  ACD     1      23.830  31.450  19.320  1.00  0.00            
ATOM     16  O4  ACD     1      23.680  31.430  21.370  1.00  0.00            
ATOM     17  H8  ACD     1      22.920  30.840  21.340  1.00  0.00            
ATOM     18  C6  ACD     1      24.950  33.120  20.100  1.00  0.00            
ATOM     19  H9  ACD     1      24.960  33.660  21.060  1.00  0.00            
ATOM     20  O5  ACD     1      26.140  32.390  20.030  1.00  0.00            
ATOM     21  H10 ACD     1      26.110  31.810  20.800  1.00  0.00            
ATOM     22  C7  ACD     1      24.870  34.030  18.890  1.00  0.00            
ATOM     23  H11 ACD     1      25.700  34.740  18.940  1.00  0.00            
ATOM     24  O6  ACD     1      23.750  34.840  18.970  1.00  0.00            
ATOM     25  C8  ACD     1      22.530  34.100  18.910  1.00  0.00            
ATOM     26  H12 ACD     1      22.410  33.670  17.910  1.00  0.00            
ATOM     27  C9  ACD     1      21.410  35.100  19.080  1.00  0.00            
ATOM     28  H13 ACD     1      20.460  34.540  19.050  1.00  0.00            
ATOM     29  H14 ACD     1      21.620  35.540  20.060  1.00  0.00            
ATOM     30  O7  ACD     1      21.510  36.140  18.060  1.00  0.00            
ATOM     31  H15 ACD     1      22.440  36.360  17.940  1.00  0.00            
ATOM     32  O8  ACD     1      24.820  33.270  17.640  1.00  0.00            
ATOM     33  C10 ACD     1      25.680  33.730  16.550  1.00  0.00            
ATOM     34  H16 ACD     1      25.840  34.810  16.590  1.00  0.00            
ATOM     35  C11 ACD     1      27.020  33.010  16.650  1.00  0.00            
ATOM     36  H17 ACD     1      26.780  31.950  16.770  1.00  0.00            
ATOM     37  O9  ACD     1      27.700  33.510  17.820  1.00  0.00            
ATOM     38  H18 ACD     1      27.290  33.040  18.550  1.00  0.00            
ATOM     39  C12 ACD     1      27.850  33.170  15.370  1.00  0.00            
ATOM     40  H19 ACD     1      28.190  34.200  15.270  1.00  0.00            
ATOM     41  O10 ACD     1      29.010  32.330  15.430  1.00  0.00            
ATOM     42  H20 ACD     1      29.080  31.860  16.260  1.00  0.00            
ATOM     43  C13 ACD     1      27.140  33.000  14.080  1.00  0.00            
ATOM     44  H21 ACD     1      27.690  33.480  13.260  1.00  0.00            
ATOM     45  O11 ACD     1      26.000  33.790  14.120  1.00  0.00            
ATOM     46  C14 ACD     1      25.030  33.480  15.160  1.00  0.00            
ATOM     47  H22 ACD     1      24.600  32.470  15.120  1.00  0.00            
ATOM     48  C15 ACD     1      23.970  34.530  15.060  1.00  0.00            
ATOM     49  H23 ACD     1      23.280  34.380  15.900  1.00  0.00            
ATOM     50  H24 ACD     1      24.490  35.500  15.030  1.00  0.00            
ATOM     51  O12 ACD     1      23.260  34.350  13.810  1.00  0.00            
ATOM     52  H25 ACD     1      23.830  34.650  13.090  1.00  0.00            
ATOM     53  O13 ACD     1      26.710  31.650  13.850  1.00  0.00            
ATOM     54  C16 ACD     1      27.110  31.100  12.610  1.00  0.00            
ATOM     55  H26 ACD     1      27.660  31.820  11.990  1.00  0.00            
ATOM     56  C17 ACD     1      28.170  29.950  12.770  1.00  0.00            
ATOM     57  H27 ACD     1      27.720  29.170  13.400  1.00  0.00            
ATOM     58  O14 ACD     1      29.340  30.440  13.390  1.00  0.00            
ATOM     59  H28 ACD     1      29.060  31.070  14.060  1.00  0.00            
ATOM     60  C18 ACD     1      28.500  29.290  11.430  1.00  0.00            
ATOM     61  H29 ACD     1      28.890  30.010  10.700  1.00  0.00            
ATOM     62  O15 ACD     1      29.390  28.240  11.480  1.00  0.00            
ATOM     63  H30 ACD     1      30.280  28.590  11.600  1.00  0.00            
ATOM     64  C19 ACD     1      27.200  28.800  10.730  1.00  0.00            
ATOM     65  H31 ACD     1      27.420  28.390   9.750  1.00  0.00            
ATOM     66  O16 ACD     1      26.410  29.970  10.480  1.00  0.00            
ATOM     67  C20 ACD     1      25.900  30.570  11.720  1.00  0.00            
ATOM     68  H32 ACD     1      25.430  29.820  12.370  1.00  0.00            
ATOM     69  C21 ACD     1      24.920  31.680  11.400  1.00  0.00            
ATOM     70  H33 ACD     1      24.750  32.320  12.270  1.00  0.00            
ATOM     71  H34 ACD     1      25.400  32.310  10.640  1.00  0.00            
ATOM     72  O17 ACD     1      23.670  31.340  10.830  1.00  0.00            
ATOM     73  H35 ACD     1      23.030  32.060  10.870  1.00  0.00            
ATOM     74  O18 ACD     1      26.490  27.790  11.480  1.00  0.00            
ATOM     75  C22 ACD     1      25.450  26.920  10.910  1.00  0.00            
ATOM     76  H36 ACD     1      25.950  26.490  10.030  1.00  0.00            
ATOM     77  C23 ACD     1      25.090  25.900  12.070  1.00  0.00            
ATOM     78  H37 ACD     1      24.940  26.370  13.040  1.00  0.00            
ATOM     79  O19 ACD     1      26.170  25.000  12.210  1.00  0.00            
ATOM     80  H38 ACD     1      25.960  24.310  12.850  1.00  0.00            
ATOM     81  C24 ACD     1      23.720  25.110  11.850  1.00  0.00            
ATOM     82  H39 ACD     1      23.730  24.560  10.900  1.00  0.00            
ATOM     83  O20 ACD     1      23.300  24.290  12.890  1.00  0.00            
ATOM     84  H40 ACD     1      23.980  23.620  13.010  1.00  0.00            
ATOM     85  C25 ACD     1      22.620  26.200  11.560  1.00  0.00            
ATOM     86  H41 ACD     1      21.650  25.720  11.390  1.00  0.00            
ATOM     87  O21 ACD     1      22.980  26.840  10.360  1.00  0.00            
ATOM     88  C26 ACD     1      24.200  27.610  10.340  1.00  0.00            
ATOM     89  H42 ACD     1      24.010  28.430  11.050  1.00  0.00            
ATOM     90  C27 ACD     1      24.370  28.200   8.990  1.00  0.00            
ATOM     91  H43 ACD     1      25.410  28.500   8.810  1.00  0.00            
ATOM     92  H44 ACD     1      24.000  27.520   8.200  1.00  0.00            
ATOM     93  O22 ACD     1      23.440  29.320   8.920  1.00  0.00            
ATOM     94  H45 ACD     1      23.540  29.930   9.660  1.00  0.00            
ATOM     95  O23 ACD     1      22.530  27.070  12.720  1.00  0.00            
ATOM     96  C28 ACD     1      21.290  27.330  13.260  1.00  0.00            
ATOM     97  H46 ACD     1      20.430  27.090  12.610  1.00  0.00            
ATOM     98  C29 ACD     1      21.050  28.820  13.460  1.00  0.00            
ATOM     99  H47 ACD     1      21.880  29.250  14.040  1.00  0.00            
ATOM    100  O24 ACD     1      19.840  29.080  14.170  1.00  0.00            
ATOM    101  C30 ACD     1      21.020  29.630  12.170  1.00  0.00            
ATOM    102  H48 ACD     1      20.780  30.670  12.410  1.00  0.00            
ATOM    103  H49 ACD     1      21.970  29.480  11.650  1.00  0.00            
ATOM    104  O25 ACD     1      19.890  29.250  11.360  1.00  0.00            
ATOM    105  H50 ACD     1      19.070  29.700  11.610  1.00  0.00            
ATOM    106  C31 ACD     1      21.190  26.600  14.590  1.00  0.00            
ATOM    107  H51 ACD     1      22.060  26.970  15.140  1.00  0.00            
ATOM    108  O26 ACD     1      21.260  25.220  14.510  1.00  0.00            
ATOM    109  H52 ACD     1      21.800  25.050  13.730  1.00  0.00            
ATOM    110  C32 ACD     1      19.890  26.990  15.370  1.00  0.00            
ATOM    111  H53 ACD     1      18.980  26.760  14.800  1.00  0.00            
ATOM    112  O27 ACD     1      19.800  26.490  16.740  1.00  0.00            
ATOM    113  H54 ACD     1      19.840  27.270  17.300  1.00  0.00            
ATOM    114  C33 ACD     1      19.780  28.460  15.430  1.00  0.00            
ATOM    115  H55 ACD     1      18.800  28.600  15.910  1.00  0.00            
ATOM    116  O28 ACD     1      20.580  29.170  16.250  1.00  0.00            
ATOM    117  C34 ACD     1      19.870  30.140  17.010  1.00  0.00            
ATOM    118  H56 ACD     1      18.800  30.290  16.790  1.00  0.00            
ATOM    119  C35 ACD     1      19.910  29.670  18.420  1.00  0.00            
ATOM    120  H57 ACD     1      20.980  29.480  18.580  1.00  0.00            
ATOM    121  O29 ACD     1      19.280  28.380  18.600  1.00  0.00            
ATOM    122  H58 ACD     1      18.330  28.440  18.660  1.00  0.00            
ATOM    123  C36 ACD     1      19.420  30.700  19.420  1.00  0.00            
ATOM    124  H59 ACD     1      18.360  30.890  19.240  1.00  0.00            
ATOM    125  O30 ACD     1      19.580  30.290  20.790  1.00  0.00            
ATOM    126  H60 ACD     1      20.520  30.090  20.860  1.00  0.00            
ATOM    127  O1  GT5     2      29.150  30.310  17.090  1.00  0.00            
ATOM    128  C1  GT5     2      28.620  29.760  18.050  1.00  0.00            
ATOM    129  O2  GT5     2      28.530  30.210  19.340  1.00  0.00            
ATOM    130  C2  GT5     2      28.060  28.350  18.120  1.00  0.00            
ATOM    131  C3  GT5     2      26.670  28.150  17.490  1.00  0.00            
ATOM    132  C4  GT5     2      26.750  28.550  16.010  1.00  0.00            
ATOM    133  C5  GT5     2      25.320  28.260  15.360  1.00  0.00            
ATOM    134  C6  GT5     2      24.250  29.140  16.070  1.00  0.00            
ATOM    135  C7  GT5     2      24.260  28.860  17.590  1.00  0.00            
ATOM    136  C8  GT5     2      23.920  27.370  17.820  1.00  0.00            
ATOM    137  C9  GT5     2      24.930  26.430  17.070  1.00  0.00            
ATOM    138  C10 GT5     2      25.050  26.830  15.550  1.00  0.00            
ATOM    139  C11 GT5     2      26.290  26.740  17.620  1.00  0.00            
ATOM    140  C12 GT5     2      25.720  29.080  18.200  1.00  0.00            
ATOM    141  H1  GT5     2      28.040  29.520  19.830  1.00  0.00            
ATOM    142  H2  GT5     2      28.140  27.910  19.130  1.00  0.00            
ATOM    143  H3  GT5     2      28.720  27.720  17.510  1.00  0.00            
ATOM    144  H4  GT5     2      27.460  27.820  15.580  1.00  0.00            
ATOM    145  H5  GT5     2      27.210  29.520  15.810  1.00  0.00            
ATOM    146  H6  GT5     2      25.440  28.450  14.290  1.00  0.00            
ATOM    147  H7  GT5     2      23.230  28.860  15.780  1.00  0.00            
ATOM    148  H8  GT5     2      24.400  30.230  15.990  1.00  0.00            
ATOM    149  H9  GT5     2      23.530  29.430  18.190  1.00  0.00            
ATOM    150  H10 GT5     2      22.920  27.150  17.440  1.00  0.00            
ATOM    151  H11 GT5     2      23.900  26.910  18.820  1.00  0.00            
ATOM    152  H12 GT5     2      24.580  25.390  17.130  1.00  0.00            
ATOM    153  H13 GT5     2      25.850  26.270  15.050  1.00  0.00            
ATOM    154  H14 GT5     2      24.100  26.540  15.080  1.00  0.00            
ATOM    155  H15 GT5     2      26.320  26.430  18.680  1.00  0.00            
ATOM    156  H16 GT5     2      26.980  25.990  17.220  1.00  0.00            
ATOM    157  H17 GT5     2      25.920  30.130  17.980  1.00  0.00            
ATOM    158  H18 GT5     2      25.640  29.070  19.290  1.00  0.00            
TER
ENDMDL
MODEL        1
ATOM      1  H1  ACD     1      31.500  33.510  16.730  1.00  0.00            
ATOM      2  O1  ACD     1      32.020  33.680  15.940  1.00  0.00            
ATOM      3  C1  ACD     1      31.590  32.660  15.070  1.00  0.00            
ATOM      4  H2  ACD     1      31.890  31.740  15.580  1.00  0.00            
ATOM      5  H3  ACD     1      32.200  32.640  14.160  1.00  0.00            
ATOM      6  C2  ACD     1      30.110  32.770  14.800  1.00  0.00            
ATOM      7  H4  ACD     1      29.570  32.680  15.760  1.00  0.00            
ATOM      8  O2  ACD     1      29.870  34.030  14.160  1.00  0.00            
ATOM      9  C3  ACD     1      28.470  34.320  13.960  1.00  0.00            
ATOM     10  H5  ACD     1      28.250  35.320  13.550  1.00  0.00            
ATOM     11  O3  ACD     1      27.670  34.320  15.190  1.00  0.00            
ATOM     12  C4  ACD     1      27.500  35.640  15.730  1.00  0.00            
ATOM     13  H6  ACD     1      28.100  36.390  15.200  1.00  0.00            
ATOM     14  C5  ACD     1      26.030  36.060  15.590  1.00  0.00            
ATOM     15  H7  ACD     1      25.370  35.310  16.030  1.00  0.00            
ATOM     16  O4  ACD     1      25.850  36.270  14.190  1.00  0.00            
ATOM     17  H8  ACD     1      25.070  36.800  14.000  1.00  0.00            
ATOM     18  C6  ACD     1      25.720  37.370  16.280  1.00  0.00            
ATOM     19  H9  ACD     1      26.180  38.220  15.750  1.00  0.00            
ATOM     20  O5  ACD     1      24.340  37.660  16.340  1.00  0.00            
ATOM     21  H10 ACD     1      24.160  37.120  17.120  1.00  0.00            
ATOM     22  C7  ACD     1      26.290  37.370  17.730  1.00  0.00            
ATOM     23  H11 ACD     1      26.190  38.400  18.070  1.00  0.00            
ATOM     24  O6  ACD     1      27.600  36.900  17.820  1.00  0.00            
ATOM     25  C8  ACD     1      27.910  35.620  17.250  1.00  0.00            
ATOM     26  H12 ACD     1      27.250  34.870  17.690  1.00  0.00            
ATOM     27  C9  ACD     1      29.450  35.390  17.320  1.00  0.00            
ATOM     28  H13 ACD     1      29.590  34.370  16.930  1.00  0.00            
ATOM     29  H14 ACD     1      29.990  36.130  16.720  1.00  0.00            
ATOM     30  O7  ACD     1      29.940  35.530  18.660  1.00  0.00            
ATOM     31  H15 ACD     1      29.970  36.470  18.850  1.00  0.00            
ATOM     32  O8  ACD     1      25.460  36.490  18.480  1.00  0.00            
ATOM     33  C10 ACD     1      25.310  36.750  19.900  1.00  0.00            
ATOM     34  H16 ACD     1      24.800  37.710  19.940  1.00  0.00            
ATOM     35  C11 ACD     1      24.300  35.680  20.260  1.00  0.00            
ATOM     36  H17 ACD     1      24.540  34.800  19.640  1.00  0.00            
ATOM     37  O9  ACD     1      23.000  36.140  19.970  1.00  0.00            
ATOM     38  H18 ACD     1      22.830  36.820  20.630  1.00  0.00            
ATOM     39  C12 ACD     1      24.310  35.180  21.760  1.00  0.00            
ATOM     40  H19 ACD     1      23.860  35.980  22.360  1.00  0.00            
ATOM     41  O10 ACD     1      23.610  33.890  21.950  1.00  0.00            
ATOM     42  H20 ACD     1      22.700  34.070  21.660  1.00  0.00            
ATOM     43  C13 ACD     1      25.750  35.070  22.230  1.00  0.00            
ATOM     44  H21 ACD     1      25.740  34.890  23.310  1.00  0.00            
ATOM     45  O11 ACD     1      26.360  36.300  22.020  1.00  0.00            
ATOM     46  C14 ACD     1      26.660  36.650  20.680  1.00  0.00            
ATOM     47  H22 ACD     1      27.280  35.830  20.310  1.00  0.00            
ATOM     48  C15 ACD     1      27.360  37.950  20.770  1.00  0.00            
ATOM     49  H23 ACD     1      27.460  38.310  19.740  1.00  0.00            
ATOM     50  H24 ACD     1      26.630  38.580  21.300  1.00  0.00            
ATOM     51  O12 ACD     1      28.540  37.920  21.560  1.00  0.00            
ATOM     52  H25 ACD     1      28.240  38.000  22.470  1.00  0.00            
ATOM     53  O13 ACD     1      26.470  34.050  21.610  1.00  0.00            
ATOM     54  C16 ACD     1      27.310  33.210  22.450  1.00  0.00            
ATOM     55  H26 ACD     1      27.450  33.590  23.470  1.00  0.00            
ATOM     56  C17 ACD     1      26.730  31.790  22.490  1.00  0.00            
ATOM     57  H27 ACD     1      26.640  31.580  21.420  1.00  0.00            
ATOM     58  O14 ACD     1      25.390  31.780  23.110  1.00  0.00            
ATOM     59  H28 ACD     1      24.860  32.480  22.720  1.00  0.00            
ATOM     60  C18 ACD     1      27.680  30.800  23.140  1.00  0.00            
ATOM     61  H29 ACD     1      27.770  31.180  24.170  1.00  0.00            
ATOM     62  O15 ACD     1      27.180  29.480  23.080  1.00  0.00            
ATOM     63  H30 ACD     1      26.260  29.480  23.370  1.00  0.00            
ATOM     64  C19 ACD     1      29.060  30.890  22.490  1.00  0.00            
ATOM     65  H31 ACD     1      29.610  30.240  23.180  1.00  0.00            
ATOM     66  O16 ACD     1      29.500  32.220  22.630  1.00  0.00            
ATOM     67  C20 ACD     1      28.730  33.270  21.870  1.00  0.00            
ATOM     68  H32 ACD     1      28.610  33.040  20.800  1.00  0.00            
ATOM     69  C21 ACD     1      29.450  34.580  22.030  1.00  0.00            
ATOM     70  H33 ACD     1      28.970  35.310  21.370  1.00  0.00            
ATOM     71  H34 ACD     1      29.370  34.830  23.100  1.00  0.00            
ATOM     72  O17 ACD     1      30.850  34.390  21.780  1.00  0.00            
ATOM     73  H35 ACD     1      31.010  33.510  22.160  1.00  0.00            
ATOM     74  O18 ACD     1      29.060  30.410  21.150  1.00  0.00            
ATOM     75  C22 ACD     1      30.160  29.550  20.880  1.00  0.00            
ATOM     76  H36 ACD     1      30.880  29.500  21.710  1.00  0.00            
ATOM     77  C23 ACD     1      29.570  28.140  20.740  1.00  0.00            
ATOM     78  H37 ACD     1      28.820  28.110  19.930  1.00  0.00            
ATOM     79  O19 ACD     1      29.040  27.710  21.940  1.00  0.00            
ATOM     80  H38 ACD     1      28.360  28.320  22.230  1.00  0.00            
ATOM     81  C24 ACD     1      30.650  27.240  20.080  1.00  0.00            
ATOM     82  H39 ACD     1      31.540  27.170  20.720  1.00  0.00            
ATOM     83  O20 ACD     1      30.250  25.880  19.790  1.00  0.00            
ATOM     84  H40 ACD     1      29.580  25.900  19.110  1.00  0.00            
ATOM     85  C25 ACD     1      31.160  27.840  18.760  1.00  0.00            
ATOM     86  H41 ACD     1      31.970  27.190  18.410  1.00  0.00            
ATOM     87  O21 ACD     1      31.650  29.220  18.980  1.00  0.00            
ATOM     88  C26 ACD     1      30.670  30.100  19.510  1.00  0.00            
ATOM     89  H42 ACD     1      29.810  30.090  18.830  1.00  0.00            
ATOM     90  C27 ACD     1      31.220  31.560  19.540  1.00  0.00            
ATOM     91  H43 ACD     1      30.460  32.290  19.870  1.00  0.00            
ATOM     92  H44 ACD     1      32.030  31.660  20.270  1.00  0.00            
ATOM     93  O22 ACD     1      31.700  31.970  18.230  1.00  0.00            
ATOM     94  H45 ACD     1      32.550  31.530  18.090  1.00  0.00            
ATOM     95  O23 ACD     1      30.110  27.830  17.790  1.00  0.00            
ATOM     96  C28 ACD     1      30.470  27.610  16.400  1.00  0.00            
ATOM     97  H46 ACD     1      30.710  26.550  16.250  1.00  0.00            
ATOM     98  C29 ACD     1      31.550  28.550  15.910  1.00  0.00            
ATOM     99  H47 ACD     1      31.480  29.510  16.450  1.00  0.00            
ATOM    100  O24 ACD     1      31.550  28.770  14.480  1.00  0.00            
ATOM    101  C30 ACD     1      32.980  28.100  16.260  1.00  0.00            
ATOM    102  H48 ACD     1      33.630  28.750  15.650  1.00  0.00            
ATOM    103  H49 ACD     1      33.260  28.290  17.300  1.00  0.00            
ATOM    104  O25 ACD     1      33.170  26.750  15.920  1.00  0.00            
ATOM    105  H50 ACD     1      34.020  26.470  16.280  1.00  0.00            
ATOM    106  C31 ACD     1      29.150  27.880  15.670  1.00  0.00            
ATOM    107  H51 ACD     1      28.700  28.760  16.140  1.00  0.00            
ATOM    108  O26 ACD     1      28.210  26.830  15.970  1.00  0.00            
ATOM    109  H52 ACD     1      28.490  26.110  15.410  1.00  0.00            
ATOM    110  C32 ACD     1      29.270  28.190  14.200  1.00  0.00            
ATOM    111  H53 ACD     1      29.680  27.330  13.640  1.00  0.00            
ATOM    112  O27 ACD     1      28.060  28.650  13.580  1.00  0.00            
ATOM    113  H54 ACD     1      27.380  28.150  14.030  1.00  0.00            
ATOM    114  C33 ACD     1      30.280  29.230  13.950  1.00  0.00            
ATOM    115  H55 ACD     1      30.250  29.340  12.860  1.00  0.00            
ATOM    116  O28 ACD     1      29.810  30.430  14.590  1.00  0.00            
ATOM    117  C34 ACD     1      29.650  31.640  13.840  1.00  0.00            
ATOM    118  H56 ACD     1      30.300  31.680  12.960  1.00  0.00            
ATOM    119  C35 ACD     1      28.170  31.880  13.490  1.00  0.00            
ATOM    120  H57 ACD     1      27.490  31.760  14.340  1.00  0.00            
ATOM    121  O29 ACD     1      27.750  31.020  12.440  1.00  0.00            
ATOM    122  H58 ACD     1      28.090  30.170  12.740  1.00  0.00            
ATOM    123  C36 ACD     1      27.870  33.280  12.990  1.00  0.00            
ATOM    124  H59 ACD     1      28.290  33.380  11.980  1.00  0.00            
ATOM    125  O30 ACD     1      26.470  33.610  12.950  1.00  0.00            
ATOM    126  H60 ACD     1      26.380  34.210  13.690  1.00  0.00            
ATOM    127  O1  GT5     2      26.230  26.830  19.850  1.00  0.00            
ATOM    128  C1  GT5     2      25.440  26.980  18.940  1.00  0.00            
ATOM    129  O2  GT5     2      25.130  26.000  18.160  1.00  0.00            
ATOM    130  C2  GT5     2      24.320  28.050  18.950  1.00  0.00            
ATOM    131  C3  GT5     2      24.770  29.260  18.250  1.00  0.00            
ATOM    132  C4  GT5     2      25.860  29.950  19.170  1.00  0.00            
ATOM    133  C5  GT5     2      26.270  31.290  18.660  1.00  0.00            
ATOM    134  C6  GT5     2      24.970  32.110  18.580  1.00  0.00            
ATOM    135  C7  GT5     2      24.020  31.470  17.530  1.00  0.00            
ATOM    136  C8  GT5     2      24.660  31.260  16.150  1.00  0.00            
ATOM    137  C9  GT5     2      25.870  30.330  16.340  1.00  0.00            
ATOM    138  C10 GT5     2      26.920  31.060  17.270  1.00  0.00            
ATOM    139  C11 GT5     2      25.410  29.000  16.910  1.00  0.00            
ATOM    140  C12 GT5     2      23.490  30.140  18.150  1.00  0.00            
ATOM    141  H1  GT5     2      24.350  26.320  17.680  1.00  0.00            
ATOM    142  H2  GT5     2      24.130  28.140  20.030  1.00  0.00            
ATOM    143  H3  GT5     2      23.430  27.610  18.480  1.00  0.00            
ATOM    144  H4  GT5     2      26.770  29.360  19.370  1.00  0.00            
ATOM    145  H5  GT5     2      25.420  30.170  20.150  1.00  0.00            
ATOM    146  H6  GT5     2      27.050  31.770  19.250  1.00  0.00            
ATOM    147  H7  GT5     2      25.290  33.110  18.250  1.00  0.00            
ATOM    148  H8  GT5     2      24.530  32.290  19.570  1.00  0.00            
ATOM    149  H9  GT5     2      23.180  32.160  17.360  1.00  0.00            
ATOM    150  H10 GT5     2      25.060  32.200  15.740  1.00  0.00            
ATOM    151  H11 GT5     2      23.980  30.760  15.450  1.00  0.00            
ATOM    152  H12 GT5     2      26.290  30.210  15.330  1.00  0.00            
ATOM    153  H13 GT5     2      27.830  30.480  17.420  1.00  0.00            
ATOM    154  H14 GT5     2      27.370  32.000  16.920  1.00  0.00            
ATOM    155  H15 GT5     2      24.790  28.380  16.260  1.00  0.00            
ATOM    156  H16 GT5     2      26.400  28.520  17.030  1.00  0.00            
ATOM    157  H17 GT5     2      23.030  30.360  19.120  1.00  0.00            
ATOM    158  H18 GT5     2      22.750  29.760  17.440  1.00  0.00            
TER
ENDMDL
MODEL        1
ATOM      1  H1  ACD     1      31.730  40.910   9.220  1.00  0.00            
ATOM      2  O1  ACD     1      32.560  40.800   8.750  1.00  0.00            
ATOM      3  C1  ACD     1      33.440  40.860   9.890  1.00  0.00            
ATOM      4  H2  ACD     1      32.970  40.480  10.810  1.00  0.00            
ATOM      5  H3  ACD     1      33.750  41.900  10.000  1.00  0.00            
ATOM      6  C2  ACD     1      34.740  40.100   9.690  1.00  0.00            
ATOM      7  H4  ACD     1      34.540  39.330   8.950  1.00  0.00            
ATOM      8  O2  ACD     1      35.740  41.030   9.290  1.00  0.00            
ATOM      9  C3  ACD     1      37.080  40.520   9.160  1.00  0.00            
ATOM     10  H5  ACD     1      37.650  41.420   8.920  1.00  0.00            
ATOM     11  O3  ACD     1      37.180  39.500   8.110  1.00  0.00            
ATOM     12  C4  ACD     1      38.020  39.840   7.020  1.00  0.00            
ATOM     13  H6  ACD     1      38.820  40.520   7.350  1.00  0.00            
ATOM     14  C5  ACD     1      38.620  38.510   6.590  1.00  0.00            
ATOM     15  H7  ACD     1      37.810  37.780   6.440  1.00  0.00            
ATOM     16  O4  ACD     1      39.640  38.070   7.590  1.00  0.00            
ATOM     17  H8  ACD     1      39.880  37.190   7.300  1.00  0.00            
ATOM     18  C6  ACD     1      39.220  38.640   5.190  1.00  0.00            
ATOM     19  H9  ACD     1      40.130  39.240   5.320  1.00  0.00            
ATOM     20  O5  ACD     1      39.470  37.370   4.660  1.00  0.00            
ATOM     21  H10 ACD     1      38.660  37.070   4.240  1.00  0.00            
ATOM     22  C7  ACD     1      38.220  39.370   4.220  1.00  0.00            
ATOM     23  H11 ACD     1      38.730  39.380   3.250  1.00  0.00            
ATOM     24  O6  ACD     1      38.010  40.660   4.730  1.00  0.00            
ATOM     25  C8  ACD     1      37.210  40.610   5.920  1.00  0.00            
ATOM     26  H12 ACD     1      36.240  40.120   5.720  1.00  0.00            
ATOM     27  C9  ACD     1      36.990  42.050   6.330  1.00  0.00            
ATOM     28  H13 ACD     1      36.610  42.540   5.430  1.00  0.00            
ATOM     29  H14 ACD     1      36.160  42.060   7.050  1.00  0.00            
ATOM     30  O7  ACD     1      38.140  42.730   6.860  1.00  0.00            
ATOM     31  H15 ACD     1      38.670  42.960   6.080  1.00  0.00            
ATOM     32  O8  ACD     1      36.990  38.630   4.190  1.00  0.00            
ATOM     33  C10 ACD     1      36.380  38.560   2.860  1.00  0.00            
ATOM     34  H16 ACD     1      37.050  38.990   2.100  1.00  0.00            
ATOM     35  C11 ACD     1      36.380  37.110   2.510  1.00  0.00            
ATOM     36  H17 ACD     1      35.990  36.560   3.380  1.00  0.00            
ATOM     37  O9  ACD     1      37.710  36.690   2.220  1.00  0.00            
ATOM     38  H18 ACD     1      37.790  35.750   2.400  1.00  0.00            
ATOM     39  C12 ACD     1      35.440  36.740   1.350  1.00  0.00            
ATOM     40  H19 ACD     1      35.880  37.250   0.490  1.00  0.00            
ATOM     41  O10 ACD     1      35.420  35.300   1.080  1.00  0.00            
ATOM     42  H20 ACD     1      34.890  34.840   1.750  1.00  0.00            
ATOM     43  C13 ACD     1      34.090  37.270   1.690  1.00  0.00            
ATOM     44  H21 ACD     1      33.320  37.080   0.940  1.00  0.00            
ATOM     45  O11 ACD     1      34.190  38.710   1.840  1.00  0.00            
ATOM     46  C14 ACD     1      34.970  39.230   2.930  1.00  0.00            
ATOM     47  H22 ACD     1      34.490  39.020   3.900  1.00  0.00            
ATOM     48  C15 ACD     1      34.960  40.710   2.850  1.00  0.00            
ATOM     49  H23 ACD     1      35.760  41.080   3.510  1.00  0.00            
ATOM     50  H24 ACD     1      35.180  40.950   1.800  1.00  0.00            
ATOM     51  O12 ACD     1      33.720  41.390   3.180  1.00  0.00            
ATOM     52  H25 ACD     1      33.680  41.310   4.140  1.00  0.00            
ATOM     53  O13 ACD     1      33.700  36.710   2.910  1.00  0.00            
ATOM     54  C16 ACD     1      32.380  36.220   2.950  1.00  0.00            
ATOM     55  H26 ACD     1      31.950  35.900   1.990  1.00  0.00            
ATOM     56  C17 ACD     1      32.480  34.940   3.740  1.00  0.00            
ATOM     57  H27 ACD     1      33.020  35.310   4.620  1.00  0.00            
ATOM     58  O14 ACD     1      33.330  33.960   3.030  1.00  0.00            
ATOM     59  H28 ACD     1      33.330  33.100   3.460  1.00  0.00            
ATOM     60  C18 ACD     1      31.160  34.410   4.150  1.00  0.00            
ATOM     61  H29 ACD     1      30.740  34.030   3.210  1.00  0.00            
ATOM     62  O15 ACD     1      31.350  33.300   5.050  1.00  0.00            
ATOM     63  H30 ACD     1      30.920  33.440   5.900  1.00  0.00            
ATOM     64  C19 ACD     1      30.270  35.500   4.790  1.00  0.00            
ATOM     65  H31 ACD     1      29.270  35.040   4.860  1.00  0.00            
ATOM     66  O16 ACD     1      30.210  36.580   3.850  1.00  0.00            
ATOM     67  C20 ACD     1      31.440  37.230   3.560  1.00  0.00            
ATOM     68  H32 ACD     1      31.880  37.650   4.470  1.00  0.00            
ATOM     69  C21 ACD     1      31.150  38.490   2.660  1.00  0.00            
ATOM     70  H33 ACD     1      30.370  39.050   3.190  1.00  0.00            
ATOM     71  H34 ACD     1      32.070  39.080   2.660  1.00  0.00            
ATOM     72  O17 ACD     1      30.810  38.180   1.320  1.00  0.00            
ATOM     73  H35 ACD     1      29.940  37.800   1.470  1.00  0.00            
ATOM     74  O18 ACD     1      30.830  35.990   5.940  1.00  0.00            
ATOM     75  C22 ACD     1      29.930  36.160   7.070  1.00  0.00            
ATOM     76  H36 ACD     1      28.910  36.260   6.680  1.00  0.00            
ATOM     77  C23 ACD     1      29.960  34.910   7.860  1.00  0.00            
ATOM     78  H37 ACD     1      31.030  34.740   8.050  1.00  0.00            
ATOM     79  O19 ACD     1      29.410  33.770   7.190  1.00  0.00            
ATOM     80  H38 ACD     1      28.450  33.730   7.180  1.00  0.00            
ATOM     81  C24 ACD     1      29.270  35.090   9.280  1.00  0.00            
ATOM     82  H39 ACD     1      28.180  35.120   9.160  1.00  0.00            
ATOM     83  O20 ACD     1      29.630  34.040  10.180  1.00  0.00            
ATOM     84  H40 ACD     1      30.500  34.370  10.420  1.00  0.00            
ATOM     85  C25 ACD     1      29.750  36.360   9.970  1.00  0.00            
ATOM     86  H41 ACD     1      28.970  36.560  10.720  1.00  0.00            
ATOM     87  O21 ACD     1      29.690  37.440   9.100  1.00  0.00            
ATOM     88  C26 ACD     1      30.340  37.370   7.880  1.00  0.00            
ATOM     89  H42 ACD     1      31.390  37.210   8.180  1.00  0.00            
ATOM     90  C27 ACD     1      30.120  38.760   7.220  1.00  0.00            
ATOM     91  H43 ACD     1      30.530  39.530   7.880  1.00  0.00            
ATOM     92  H44 ACD     1      30.720  38.870   6.300  1.00  0.00            
ATOM     93  O22 ACD     1      28.810  39.060   6.850  1.00  0.00            
ATOM     94  H45 ACD     1      28.570  38.830   5.950  1.00  0.00            
ATOM     95  O23 ACD     1      31.140  36.260  10.470  1.00  0.00            
ATOM     96  C28 ACD     1      31.450  36.790  11.740  1.00  0.00            
ATOM     97  H46 ACD     1      30.630  36.490  12.410  1.00  0.00            
ATOM     98  C29 ACD     1      31.450  38.320  11.820  1.00  0.00            
ATOM     99  H47 ACD     1      31.670  38.650  10.790  1.00  0.00            
ATOM    100  O24 ACD     1      32.360  38.880  12.780  1.00  0.00            
ATOM    101  C30 ACD     1      30.070  38.810  12.180  1.00  0.00            
ATOM    102  H48 ACD     1      30.210  39.870  12.450  1.00  0.00            
ATOM    103  H49 ACD     1      29.460  38.850  11.280  1.00  0.00            
ATOM    104  O25 ACD     1      29.400  38.170  13.300  1.00  0.00            
ATOM    105  H50 ACD     1      28.550  38.620  13.380  1.00  0.00            
ATOM    106  C31 ACD     1      32.690  36.090  12.290  1.00  0.00            
ATOM    107  H51 ACD     1      33.250  35.800  11.390  1.00  0.00            
ATOM    108  O26 ACD     1      32.280  34.830  12.890  1.00  0.00            
ATOM    109  H52 ACD     1      32.940  34.150  13.030  1.00  0.00            
ATOM    110  C32 ACD     1      33.560  36.980  13.210  1.00  0.00            
ATOM    111  H53 ACD     1      33.100  37.070  14.200  1.00  0.00            
ATOM    112  O27 ACD     1      34.900  36.450  13.250  1.00  0.00            
ATOM    113  H54 ACD     1      34.860  35.540  13.550  1.00  0.00            
ATOM    114  C33 ACD     1      33.660  38.300  12.680  1.00  0.00            
ATOM    115  H55 ACD     1      34.410  38.770  13.330  1.00  0.00            
ATOM    116  O28 ACD     1      34.220  38.410  11.330  1.00  0.00            
ATOM    117  C34 ACD     1      35.090  39.460  11.070  1.00  0.00            
ATOM    118  H56 ACD     1      34.960  40.210  11.860  1.00  0.00            
ATOM    119  C35 ACD     1      36.510  38.940  11.080  1.00  0.00            
ATOM    120  H57 ACD     1      36.480  38.130  10.340  1.00  0.00            
ATOM    121  O29 ACD     1      36.830  38.460  12.410  1.00  0.00            
ATOM    122  H58 ACD     1      36.230  37.720  12.570  1.00  0.00            
ATOM    123  C36 ACD     1      37.560  40.020  10.490  1.00  0.00            
ATOM    124  H59 ACD     1      37.870  40.760  11.240  1.00  0.00            
ATOM    125  O30 ACD     1      38.730  39.220  10.250  1.00  0.00            
ATOM    126  H60 ACD     1      38.590  38.740   9.430  1.00  0.00            
ATOM    127  O1  GT5     2      37.050  33.990   3.720  1.00  0.00            
ATOM    128  C1  GT5     2      37.470  33.450   4.680  1.00  0.00            
ATOM    129  O2  GT5     2      38.790  33.310   4.800  1.00  0.00            
ATOM    130  C2  GT5     2      36.710  32.650   5.740  1.00  0.00            
ATOM    131  C3  GT5     2      36.140  33.580   6.770  1.00  0.00            
ATOM    132  C4  GT5     2      35.750  32.840   8.090  1.00  0.00            
ATOM    133  C5  GT5     2      35.180  33.840   9.120  1.00  0.00            
ATOM    134  C6  GT5     2      33.930  34.510   8.530  1.00  0.00            
ATOM    135  C7  GT5     2      34.210  35.180   7.190  1.00  0.00            
ATOM    136  C8  GT5     2      35.180  36.290   7.520  1.00  0.00            
ATOM    137  C9  GT5     2      36.520  35.730   8.100  1.00  0.00            
ATOM    138  C10 GT5     2      36.220  34.980   9.350  1.00  0.00            
ATOM    139  C11 GT5     2      37.150  34.760   7.110  1.00  0.00            
ATOM    140  C12 GT5     2      34.840  34.230   6.170  1.00  0.00            
ATOM    141  H1  GT5     2      38.810  32.690   5.550  1.00  0.00            
ATOM    142  H2  GT5     2      37.360  32.010   6.350  1.00  0.00            
ATOM    143  H3  GT5     2      35.920  32.070   5.240  1.00  0.00            
ATOM    144  H4  GT5     2      36.690  32.460   8.490  1.00  0.00            
ATOM    145  H5  GT5     2      35.110  31.950   8.030  1.00  0.00            
ATOM    146  H6  GT5     2      34.980  33.460  10.130  1.00  0.00            
ATOM    147  H7  GT5     2      33.470  35.280   9.170  1.00  0.00            
ATOM    148  H8  GT5     2      33.100  33.810   8.440  1.00  0.00            
ATOM    149  H9  GT5     2      33.300  35.620   6.760  1.00  0.00            
ATOM    150  H10 GT5     2      34.790  37.030   8.230  1.00  0.00            
ATOM    151  H11 GT5     2      35.350  36.820   6.570  1.00  0.00            
ATOM    152  H12 GT5     2      37.180  36.590   8.270  1.00  0.00            
ATOM    153  H13 GT5     2      37.140  34.590   9.800  1.00  0.00            
ATOM    154  H14 GT5     2      35.850  35.770  10.010  1.00  0.00            
ATOM    155  H15 GT5     2      37.320  35.320   6.190  1.00  0.00            
ATOM    156  H16 GT5     2      38.140  34.410   7.440  1.00  0.00            
ATOM    157  H17 GT5     2      34.040  33.530   5.930  1.00  0.00            
ATOM    158  H18 GT5     2      35.070  34.720   5.210  1.00  0.00            
TER
ENDMDL
MODEL        1
ATOM      1  H1  ACD     1      32.390  41.290  11.660  1.00  0.00            
ATOM      2  O1  ACD     1      32.180  40.400  11.390  1.00  0.00            
ATOM      3  C1  ACD     1      32.130  39.680  12.680  1.00  0.00            
ATOM      4  H2  ACD     1      31.130  39.850  13.090  1.00  0.00            
ATOM      5  H3  ACD     1      32.720  40.240  13.420  1.00  0.00            
ATOM      6  C2  ACD     1      32.710  38.340  12.740  1.00  0.00            
ATOM      7  H4  ACD     1      32.480  37.740  11.850  1.00  0.00            
ATOM      8  O2  ACD     1      34.130  38.380  13.080  1.00  0.00            
ATOM      9  C3  ACD     1      34.780  37.130  13.010  1.00  0.00            
ATOM     10  H5  ACD     1      35.840  37.230  13.240  1.00  0.00            
ATOM     11  O3  ACD     1      34.580  36.500  11.750  1.00  0.00            
ATOM     12  C4  ACD     1      35.720  36.090  10.970  1.00  0.00            
ATOM     13  H6  ACD     1      36.600  36.060  11.630  1.00  0.00            
ATOM     14  C5  ACD     1      35.500  34.630  10.460  1.00  0.00            
ATOM     15  H7  ACD     1      34.500  34.580  10.000  1.00  0.00            
ATOM     16  O4  ACD     1      35.570  33.580  11.470  1.00  0.00            
ATOM     17  H8  ACD     1      35.970  32.820  11.030  1.00  0.00            
ATOM     18  C6  ACD     1      36.440  34.250   9.330  1.00  0.00            
ATOM     19  H9  ACD     1      37.460  34.160   9.730  1.00  0.00            
ATOM     20  O5  ACD     1      36.070  33.010   8.820  1.00  0.00            
ATOM     21  H10 ACD     1      35.600  33.260   8.020  1.00  0.00            
ATOM     22  C7  ACD     1      36.620  35.360   8.220  1.00  0.00            
ATOM     23  H11 ACD     1      37.390  35.020   7.510  1.00  0.00            
ATOM     24  O6  ACD     1      36.950  36.600   8.810  1.00  0.00            
ATOM     25  C8  ACD     1      36.020  37.060   9.830  1.00  0.00            
ATOM     26  H12 ACD     1      35.140  37.370   9.250  1.00  0.00            
ATOM     27  C9  ACD     1      36.530  38.420  10.340  1.00  0.00            
ATOM     28  H13 ACD     1      36.900  38.950   9.460  1.00  0.00            
ATOM     29  H14 ACD     1      35.750  38.980  10.870  1.00  0.00            
ATOM     30  O7  ACD     1      37.670  38.250  11.230  1.00  0.00            
ATOM     31  H15 ACD     1      38.370  37.860  10.710  1.00  0.00            
ATOM     32  O8  ACD     1      35.390  35.460   7.480  1.00  0.00            
ATOM     33  C10 ACD     1      35.470  35.680   6.090  1.00  0.00            
ATOM     34  H16 ACD     1      36.490  35.690   5.690  1.00  0.00            
ATOM     35  C11 ACD     1      34.620  34.470   5.610  1.00  0.00            
ATOM     36  H17 ACD     1      33.690  34.500   6.180  1.00  0.00            
ATOM     37  O9  ACD     1      35.280  33.230   5.990  1.00  0.00            
ATOM     38  H18 ACD     1      34.620  32.550   5.800  1.00  0.00            
ATOM     39  C12 ACD     1      34.150  34.610   4.250  1.00  0.00            
ATOM     40  H19 ACD     1      34.930  34.600   3.480  1.00  0.00            
ATOM     41  O10 ACD     1      33.160  33.690   3.770  1.00  0.00            
ATOM     42  H20 ACD     1      32.370  33.850   4.300  1.00  0.00            
ATOM     43  C13 ACD     1      33.400  35.950   4.110  1.00  0.00            
ATOM     44  H21 ACD     1      33.010  35.970   3.080  1.00  0.00            
ATOM     45  O11 ACD     1      34.260  37.020   4.470  1.00  0.00            
ATOM     46  C14 ACD     1      34.800  37.050   5.760  1.00  0.00            
ATOM     47  H22 ACD     1      34.030  37.370   6.470  1.00  0.00            
ATOM     48  C15 ACD     1      35.830  38.170   5.750  1.00  0.00            
ATOM     49  H23 ACD     1      36.200  38.150   6.780  1.00  0.00            
ATOM     50  H24 ACD     1      36.590  37.910   5.000  1.00  0.00            
ATOM     51  O12 ACD     1      35.320  39.490   5.480  1.00  0.00            
ATOM     52  H25 ACD     1      35.450  39.600   4.540  1.00  0.00            
ATOM     53  O13 ACD     1      32.200  35.990   4.930  1.00  0.00            
ATOM     54  C16 ACD     1      31.090  36.630   4.440  1.00  0.00            
ATOM     55  H26 ACD     1      31.090  36.740   3.350  1.00  0.00            
ATOM     56  C17 ACD     1      29.980  35.500   4.870  1.00  0.00            
ATOM     57  H27 ACD     1      30.240  35.160   5.880  1.00  0.00            
ATOM     58  O14 ACD     1      30.130  34.340   3.960  1.00  0.00            
ATOM     59  H28 ACD     1      29.710  33.580   4.370  1.00  0.00            
ATOM     60  C18 ACD     1      28.560  36.050   4.920  1.00  0.00            
ATOM     61  H29 ACD     1      28.160  36.240   3.920  1.00  0.00            
ATOM     62  O15 ACD     1      27.780  35.050   5.580  1.00  0.00            
ATOM     63  H30 ACD     1      27.530  35.490   6.400  1.00  0.00            
ATOM     64  C19 ACD     1      28.440  37.330   5.660  1.00  0.00            
ATOM     65  H31 ACD     1      27.450  37.790   5.520  1.00  0.00            
ATOM     66  O16 ACD     1      29.350  38.230   5.060  1.00  0.00            
ATOM     67  C20 ACD     1      30.780  37.890   5.180  1.00  0.00            
ATOM     68  H32 ACD     1      30.970  37.640   6.230  1.00  0.00            
ATOM     69  C21 ACD     1      31.630  39.080   4.910  1.00  0.00            
ATOM     70  H33 ACD     1      31.170  39.810   5.600  1.00  0.00            
ATOM     71  H34 ACD     1      32.620  38.750   5.220  1.00  0.00            
ATOM     72  O17 ACD     1      31.610  39.560   3.580  1.00  0.00            
ATOM     73  H35 ACD     1      30.670  39.680   3.450  1.00  0.00            
ATOM     74  O18 ACD     1      28.640  37.240   7.050  1.00  0.00            
ATOM     75  C22 ACD     1      27.880  38.130   7.830  1.00  0.00            
ATOM     76  H36 ACD     1      27.410  38.940   7.260  1.00  0.00            
ATOM     77  C23 ACD     1      26.570  37.420   8.240  1.00  0.00            
ATOM     78  H37 ACD     1      26.900  36.490   8.700  1.00  0.00            
ATOM     79  O19 ACD     1      25.740  37.220   7.040  1.00  0.00            
ATOM     80  H38 ACD     1      25.210  36.450   7.270  1.00  0.00            
ATOM     81  C24 ACD     1      25.810  38.090   9.390  1.00  0.00            
ATOM     82  H39 ACD     1      25.320  38.990   9.000  1.00  0.00            
ATOM     83  O20 ACD     1      24.780  37.210   9.940  1.00  0.00            
ATOM     84  H40 ACD     1      25.350  36.570  10.390  1.00  0.00            
ATOM     85  C25 ACD     1      26.760  38.560  10.550  1.00  0.00            
ATOM     86  H41 ACD     1      26.250  39.340  11.120  1.00  0.00            
ATOM     87  O21 ACD     1      27.890  39.220   9.980  1.00  0.00            
ATOM     88  C26 ACD     1      28.630  38.540   8.970  1.00  0.00            
ATOM     89  H42 ACD     1      28.980  37.610   9.440  1.00  0.00            
ATOM     90  C27 ACD     1      29.800  39.370   8.590  1.00  0.00            
ATOM     91  H43 ACD     1      30.400  39.540   9.490  1.00  0.00            
ATOM     92  H44 ACD     1      30.430  38.930   7.810  1.00  0.00            
ATOM     93  O22 ACD     1      29.350  40.600   8.070  1.00  0.00            
ATOM     94  H45 ACD     1      29.140  41.170   8.820  1.00  0.00            
ATOM     95  O23 ACD     1      27.220  37.490  11.370  1.00  0.00            
ATOM     96  C28 ACD     1      27.420  37.710  12.770  1.00  0.00            
ATOM     97  H46 ACD     1      26.480  37.910  13.310  1.00  0.00            
ATOM     98  C29 ACD     1      28.410  38.910  13.090  1.00  0.00            
ATOM     99  H47 ACD     1      29.190  39.020  12.320  1.00  0.00            
ATOM    100  O24 ACD     1      29.030  38.770  14.360  1.00  0.00            
ATOM    101  C30 ACD     1      27.720  40.290  13.080  1.00  0.00            
ATOM    102  H48 ACD     1      28.450  40.960  13.540  1.00  0.00            
ATOM    103  H49 ACD     1      27.470  40.610  12.060  1.00  0.00            
ATOM    104  O25 ACD     1      26.610  40.290  13.910  1.00  0.00            
ATOM    105  H50 ACD     1      26.940  39.940  14.750  1.00  0.00            
ATOM    106  C31 ACD     1      28.090  36.370  13.110  1.00  0.00            
ATOM    107  H51 ACD     1      28.970  36.230  12.480  1.00  0.00            
ATOM    108  O26 ACD     1      27.060  35.320  13.090  1.00  0.00            
ATOM    109  H52 ACD     1      26.470  35.410  13.850  1.00  0.00            
ATOM    110  C32 ACD     1      28.800  36.380  14.470  1.00  0.00            
ATOM    111  H53 ACD     1      28.010  36.550  15.220  1.00  0.00            
ATOM    112  O27 ACD     1      29.470  35.150  14.810  1.00  0.00            
ATOM    113  H54 ACD     1      28.820  34.450  14.700  1.00  0.00            
ATOM    114  C33 ACD     1      29.770  37.520  14.510  1.00  0.00            
ATOM    115  H55 ACD     1      30.210  37.410  15.500  1.00  0.00            
ATOM    116  O28 ACD     1      30.700  37.320  13.520  1.00  0.00            
ATOM    117  C34 ACD     1      32.030  37.530  13.840  1.00  0.00            
ATOM    118  H56 ACD     1      32.190  38.020  14.820  1.00  0.00            
ATOM    119  C35 ACD     1      32.710  36.190  14.000  1.00  0.00            
ATOM    120  H57 ACD     1      32.610  35.670  13.040  1.00  0.00            
ATOM    121  O29 ACD     1      32.210  35.490  15.120  1.00  0.00            
ATOM    122  H58 ACD     1      31.310  35.370  14.810  1.00  0.00            
ATOM    123  C36 ACD     1      34.220  36.330  14.140  1.00  0.00            
ATOM    124  H59 ACD     1      34.410  36.780  15.120  1.00  0.00            
ATOM    125  O30 ACD     1      34.800  34.990  13.970  1.00  0.00            
ATOM    126  H60 ACD     1      34.620  34.680  13.080  1.00  0.00            
ATOM    127  O1  GT5     2      32.590  32.010   6.130  1.00  0.00            
ATOM    128  C1  GT5     2      32.840  31.600   7.260  1.00  0.00            
ATOM    129  O2  GT5     2      33.900  30.870   7.480  1.00  0.00            
ATOM    130  C2  GT5     2      31.710  31.160   8.060  1.00  0.00            
ATOM    131  C3  GT5     2      31.210  32.340   8.830  1.00  0.00            
ATOM    132  C4  GT5     2      29.910  32.010   9.640  1.00  0.00            
ATOM    133  C5  GT5     2      29.470  33.210  10.500  1.00  0.00            
ATOM    134  C6  GT5     2      29.130  34.430   9.570  1.00  0.00            
ATOM    135  C7  GT5     2      30.400  34.810   8.830  1.00  0.00            
ATOM    136  C8  GT5     2      31.560  35.120   9.790  1.00  0.00            
ATOM    137  C9  GT5     2      31.820  33.890  10.710  1.00  0.00            
ATOM    138  C10 GT5     2      30.560  33.560  11.530  1.00  0.00            
ATOM    139  C11 GT5     2      32.260  32.720   9.900  1.00  0.00            
ATOM    140  C12 GT5     2      30.880  33.590   7.970  1.00  0.00            
ATOM    141  H1  GT5     2      33.730  30.540   8.380  1.00  0.00            
ATOM    142  H2  GT5     2      31.910  30.320   8.740  1.00  0.00            
ATOM    143  H3  GT5     2      30.960  30.840   7.320  1.00  0.00            
ATOM    144  H4  GT5     2      30.100  31.120  10.260  1.00  0.00            
ATOM    145  H5  GT5     2      29.180  31.670   8.880  1.00  0.00            
ATOM    146  H6  GT5     2      28.550  32.930  11.030  1.00  0.00            
ATOM    147  H7  GT5     2      28.690  35.240  10.170  1.00  0.00            
ATOM    148  H8  GT5     2      28.350  34.170   8.830  1.00  0.00            
ATOM    149  H9  GT5     2      30.230  35.680   8.190  1.00  0.00            
ATOM    150  H10 GT5     2      31.350  36.010  10.400  1.00  0.00            
ATOM    151  H11 GT5     2      32.420  35.390   9.170  1.00  0.00            
ATOM    152  H12 GT5     2      32.630  34.040  11.430  1.00  0.00            
ATOM    153  H13 GT5     2      30.680  32.690  12.190  1.00  0.00            
ATOM    154  H14 GT5     2      30.280  34.410  12.150  1.00  0.00            
ATOM    155  H15 GT5     2      33.270  32.830   9.470  1.00  0.00            
ATOM    156  H16 GT5     2      32.330  31.920  10.650  1.00  0.00            
ATOM    157  H17 GT5     2      30.070  33.370   7.260  1.00  0.00            
ATOM    158  H18 GT5     2      31.750  34.040   7.460  1.00  0.00            
TER
ENDMDL
MODEL        1
ATOM      1  H1  ACD     1      22.880  31.960  21.730  1.00  0.00            
ATOM      2  O1  ACD     1      23.410  32.670  21.340  1.00  0.00            
ATOM      3  C1  ACD     1      23.600  32.530  19.960  1.00  0.00            
ATOM      4  H2  ACD     1      23.620  31.440  19.820  1.00  0.00            
ATOM      5  H3  ACD     1      24.580  32.850  19.610  1.00  0.00            
ATOM      6  C2  ACD     1      22.520  33.200  19.060  1.00  0.00            
ATOM      7  H4  ACD     1      23.040  33.410  18.120  1.00  0.00            
ATOM      8  O2  ACD     1      21.500  32.240  18.880  1.00  0.00            
ATOM      9  C3  ACD     1      20.310  32.700  18.340  1.00  0.00            
ATOM     10  H5  ACD     1      19.770  31.760  18.220  1.00  0.00            
ATOM     11  O3  ACD     1      20.410  33.240  17.010  1.00  0.00            
ATOM     12  C4  ACD     1      20.320  32.300  15.960  1.00  0.00            
ATOM     13  H6  ACD     1      19.970  31.310  16.270  1.00  0.00            
ATOM     14  C5  ACD     1      19.090  32.880  15.110  1.00  0.00            
ATOM     15  H7  ACD     1      19.220  33.930  14.810  1.00  0.00            
ATOM     16  O4  ACD     1      17.890  32.550  15.880  1.00  0.00            
ATOM     17  H8  ACD     1      17.170  32.560  15.250  1.00  0.00            
ATOM     18  C6  ACD     1      19.020  32.170  13.780  1.00  0.00            
ATOM     19  H9  ACD     1      18.660  31.150  13.940  1.00  0.00            
ATOM     20  O5  ACD     1      18.000  32.680  12.880  1.00  0.00            
ATOM     21  H10 ACD     1      18.520  33.210  12.270  1.00  0.00            
ATOM     22  C7  ACD     1      20.340  32.130  13.030  1.00  0.00            
ATOM     23  H11 ACD     1      20.290  31.470  12.150  1.00  0.00            
ATOM     24  O6  ACD     1      21.230  31.550  13.930  1.00  0.00            
ATOM     25  C8  ACD     1      21.600  32.190  15.170  1.00  0.00            
ATOM     26  H12 ACD     1      22.040  33.170  14.940  1.00  0.00            
ATOM     27  C9  ACD     1      22.640  31.330  15.840  1.00  0.00            
ATOM     28  H13 ACD     1      23.470  31.340  15.120  1.00  0.00            
ATOM     29  H14 ACD     1      22.920  31.910  16.730  1.00  0.00            
ATOM     30  O7  ACD     1      22.130  30.070  16.250  1.00  0.00            
ATOM     31  H15 ACD     1      22.810  29.470  16.570  1.00  0.00            
ATOM     32  O8  ACD     1      20.560  33.530  12.650  1.00  0.00            
ATOM     33  C10 ACD     1      21.180  33.690  11.380  1.00  0.00            
ATOM     34  H16 ACD     1      21.220  32.730  10.840  1.00  0.00            
ATOM     35  C11 ACD     1      20.230  34.580  10.500  1.00  0.00            
ATOM     36  H17 ACD     1      20.050  35.550  10.980  1.00  0.00            
ATOM     37  O9  ACD     1      18.960  33.890  10.380  1.00  0.00            
ATOM     38  H18 ACD     1      18.620  33.930   9.490  1.00  0.00            
ATOM     39  C12 ACD     1      20.770  34.770   9.120  1.00  0.00            
ATOM     40  H19 ACD     1      20.800  33.820   8.580  1.00  0.00            
ATOM     41  O10 ACD     1      19.960  35.790   8.520  1.00  0.00            
ATOM     42  H20 ACD     1      19.940  36.530   9.130  1.00  0.00            
ATOM     43  C13 ACD     1      22.260  35.160   9.130  1.00  0.00            
ATOM     44  H21 ACD     1      22.760  35.110   8.160  1.00  0.00            
ATOM     45  O11 ACD     1      23.070  34.310  10.010  1.00  0.00            
ATOM     46  C14 ACD     1      22.640  34.280  11.350  1.00  0.00            
ATOM     47  H22 ACD     1      22.560  35.270  11.810  1.00  0.00            
ATOM     48  C15 ACD     1      23.590  33.390  12.220  1.00  0.00            
ATOM     49  H23 ACD     1      23.330  33.240  13.270  1.00  0.00            
ATOM     50  H24 ACD     1      23.620  32.390  11.790  1.00  0.00            
ATOM     51  O12 ACD     1      24.900  33.910  12.250  1.00  0.00            
ATOM     52  H25 ACD     1      25.100  34.310  11.400  1.00  0.00            
ATOM     53  O13 ACD     1      22.410  36.400   9.590  1.00  0.00            
ATOM     54  C16 ACD     1      23.520  37.290   9.200  1.00  0.00            
ATOM     55  H26 ACD     1      23.370  37.410   8.120  1.00  0.00            
ATOM     56  C17 ACD     1      23.250  38.620   9.790  1.00  0.00            
ATOM     57  H27 ACD     1      22.720  38.430  10.730  1.00  0.00            
ATOM     58  O14 ACD     1      22.220  39.310   8.930  1.00  0.00            
ATOM     59  H28 ACD     1      22.160  40.180   9.320  1.00  0.00            
ATOM     60  C18 ACD     1      24.570  39.480  10.080  1.00  0.00            
ATOM     61  H29 ACD     1      25.020  39.730   9.110  1.00  0.00            
ATOM     62  O15 ACD     1      24.250  40.660  10.670  1.00  0.00            
ATOM     63  H30 ACD     1      24.360  40.470  11.600  1.00  0.00            
ATOM     64  C19 ACD     1      25.640  38.670  10.760  1.00  0.00            
ATOM     65  H31 ACD     1      26.540  39.300  10.830  1.00  0.00            
ATOM     66  O16 ACD     1      25.900  37.600   9.880  1.00  0.00            
ATOM     67  C20 ACD     1      24.830  36.650   9.710  1.00  0.00            
ATOM     68  H32 ACD     1      24.680  36.200  10.700  1.00  0.00            
ATOM     69  C21 ACD     1      25.450  35.540   8.850  1.00  0.00            
ATOM     70  H33 ACD     1      24.650  34.980   8.350  1.00  0.00            
ATOM     71  H34 ACD     1      26.020  36.090   8.090  1.00  0.00            
ATOM     72  O17 ACD     1      26.250  34.580   9.600  1.00  0.00            
ATOM     73  H35 ACD     1      26.970  35.100   9.970  1.00  0.00            
ATOM     74  O18 ACD     1      25.170  38.320  12.040  1.00  0.00            
ATOM     75  C22 ACD     1      26.140  38.560  13.070  1.00  0.00            
ATOM     76  H36 ACD     1      27.060  38.940  12.620  1.00  0.00            
ATOM     77  C23 ACD     1      25.550  39.620  14.040  1.00  0.00            
ATOM     78  H37 ACD     1      24.570  39.280  14.390  1.00  0.00            
ATOM     79  O19 ACD     1      25.380  40.900  13.420  1.00  0.00            
ATOM     80  H38 ACD     1      26.260  41.220  13.190  1.00  0.00            
ATOM     81  C24 ACD     1      26.510  39.640  15.240  1.00  0.00            
ATOM     82  H39 ACD     1      27.480  40.050  14.910  1.00  0.00            
ATOM     83  O20 ACD     1      26.070  40.450  16.290  1.00  0.00            
ATOM     84  H40 ACD     1      25.460  39.950  16.840  1.00  0.00            
ATOM     85  C25 ACD     1      26.760  38.290  15.790  1.00  0.00            
ATOM     86  H41 ACD     1      27.520  38.320  16.580  1.00  0.00            
ATOM     87  O21 ACD     1      27.320  37.370  14.880  1.00  0.00            
ATOM     88  C26 ACD     1      26.510  37.220  13.710  1.00  0.00            
ATOM     89  H42 ACD     1      25.620  36.670  14.040  1.00  0.00            
ATOM     90  C27 ACD     1      27.160  36.230  12.750  1.00  0.00            
ATOM     91  H43 ACD     1      27.300  35.260  13.240  1.00  0.00            
ATOM     92  H44 ACD     1      26.490  36.090  11.890  1.00  0.00            
ATOM     93  O22 ACD     1      28.400  36.770  12.220  1.00  0.00            
ATOM     94  H45 ACD     1      28.740  36.280  11.470  1.00  0.00            
ATOM     95  O23 ACD     1      25.570  37.730  16.340  1.00  0.00            
ATOM     96  C28 ACD     1      25.690  37.020  17.540  1.00  0.00            
ATOM     97  H46 ACD     1      26.750  37.030  17.830  1.00  0.00            
ATOM     98  C29 ACD     1      25.110  35.630  17.370  1.00  0.00            
ATOM     99  H47 ACD     1      24.100  35.790  16.960  1.00  0.00            
ATOM    100  O24 ACD     1      24.970  34.940  18.600  1.00  0.00            
ATOM    101  C30 ACD     1      25.750  34.690  16.310  1.00  0.00            
ATOM    102  H48 ACD     1      26.470  35.220  15.660  1.00  0.00            
ATOM    103  H49 ACD     1      26.440  33.980  16.790  1.00  0.00            
ATOM    104  O25 ACD     1      24.780  34.050  15.490  1.00  0.00            
ATOM    105  H50 ACD     1      25.280  33.540  14.840  1.00  0.00            
ATOM    106  C31 ACD     1      24.890  37.750  18.470  1.00  0.00            
ATOM    107  H51 ACD     1      23.900  37.840  18.000  1.00  0.00            
ATOM    108  O26 ACD     1      25.310  39.120  18.690  1.00  0.00            
ATOM    109  H52 ACD     1      24.970  39.420  19.530  1.00  0.00            
ATOM    110  C32 ACD     1      24.850  36.980  19.780  1.00  0.00            
ATOM    111  H53 ACD     1      25.890  36.830  20.100  1.00  0.00            
ATOM    112  O27 ACD     1      24.240  37.740  20.800  1.00  0.00            
ATOM    113  H54 ACD     1      24.440  37.350  21.660  1.00  0.00            
ATOM    114  C33 ACD     1      24.240  35.550  19.630  1.00  0.00            
ATOM    115  H55 ACD     1      24.350  34.890  20.490  1.00  0.00            
ATOM    116  O28 ACD     1      22.870  35.620  19.360  1.00  0.00            
ATOM    117  C34 ACD     1      22.030  34.530  19.750  1.00  0.00            
ATOM    118  H56 ACD     1      22.210  34.510  20.830  1.00  0.00            
ATOM    119  C35 ACD     1      20.560  34.910  19.470  1.00  0.00            
ATOM    120  H57 ACD     1      20.460  35.520  18.560  1.00  0.00            
ATOM    121  O29 ACD     1      20.050  35.740  20.500  1.00  0.00            
ATOM    122  H58 ACD     1      19.960  35.320  21.360  1.00  0.00            
ATOM    123  C36 ACD     1      19.720  33.700  19.300  1.00  0.00            
ATOM    124  H59 ACD     1      19.700  33.170  20.260  1.00  0.00            
ATOM    125  O30 ACD     1      18.430  34.130  18.840  1.00  0.00            
ATOM    126  H60 ACD     1      18.430  34.240  17.890  1.00  0.00            
ATOM    127  O1  GT5     2      17.390  35.490  16.570  1.00  0.00            
ATOM    128  C1  GT5     2      17.410  36.040  15.480  1.00  0.00            
ATOM    129  O2  GT5     2      16.910  35.480  14.410  1.00  0.00            
ATOM    130  C2  GT5     2      17.800  37.470  15.350  1.00  0.00            
ATOM    131  C3  GT5     2      19.300  37.720  15.170  1.00  0.00            
ATOM    132  C4  GT5     2      19.470  39.190  15.390  1.00  0.00            
ATOM    133  C5  GT5     2      20.950  39.530  15.230  1.00  0.00            
ATOM    134  C6  GT5     2      21.410  39.120  13.770  1.00  0.00            
ATOM    135  C7  GT5     2      21.210  37.670  13.510  1.00  0.00            
ATOM    136  C8  GT5     2      22.000  36.850  14.520  1.00  0.00            
ATOM    137  C9  GT5     2      21.610  37.210  15.950  1.00  0.00            
ATOM    138  C10 GT5     2      21.860  38.720  16.160  1.00  0.00            
ATOM    139  C11 GT5     2      20.090  36.830  16.160  1.00  0.00            
ATOM    140  C12 GT5     2      19.710  37.340  13.750  1.00  0.00            
ATOM    141  H1  GT5     2      16.490  34.730  14.860  1.00  0.00            
ATOM    142  H2  GT5     2      17.380  37.840  16.300  1.00  0.00            
ATOM    143  H3  GT5     2      17.120  37.830  14.570  1.00  0.00            
ATOM    144  H4  GT5     2      19.220  39.390  16.440  1.00  0.00            
ATOM    145  H5  GT5     2      18.830  39.780  14.730  1.00  0.00            
ATOM    146  H6  GT5     2      20.990  40.620  15.370  1.00  0.00            
ATOM    147  H7  GT5     2      22.420  39.490  13.570  1.00  0.00            
ATOM    148  H8  GT5     2      20.800  39.760  13.120  1.00  0.00            
ATOM    149  H9  GT5     2      21.600  37.480  12.500  1.00  0.00            
ATOM    150  H10 GT5     2      23.050  37.040  14.290  1.00  0.00            
ATOM    151  H11 GT5     2      21.810  35.790  14.300  1.00  0.00            
ATOM    152  H12 GT5     2      22.090  36.650  16.770  1.00  0.00            
ATOM    153  H13 GT5     2      21.610  39.040  17.180  1.00  0.00            
ATOM    154  H14 GT5     2      22.930  38.960  16.040  1.00  0.00            
ATOM    155  H15 GT5     2      19.930  35.770  15.890  1.00  0.00            
ATOM    156  H16 GT5     2      19.740  37.070  17.170  1.00  0.00            
ATOM    157  H17 GT5     2      19.080  37.780  12.970  1.00  0.00            
ATOM    158  H18 GT5     2      19.620  36.250  13.710  1.00  0.00            
TER
ENDMDL
MODEL        1
ATOM      1  H1  ACD     1      32.670  28.950   8.900  1.00  0.00            
ATOM      2  O1  ACD     1      32.940  29.050   7.980  1.00  0.00            
ATOM      3  C1  ACD     1      33.640  27.910   7.560  1.00  0.00            
ATOM      4  H2  ACD     1      34.240  27.620   8.430  1.00  0.00            
ATOM      5  H3  ACD     1      34.230  28.140   6.660  1.00  0.00            
ATOM      6  C2  ACD     1      32.700  26.860   7.180  1.00  0.00            
ATOM      7  H4  ACD     1      31.950  26.780   7.980  1.00  0.00            
ATOM      8  O2  ACD     1      32.040  27.250   5.940  1.00  0.00            
ATOM      9  C3  ACD     1      30.960  26.360   5.480  1.00  0.00            
ATOM     10  H5  ACD     1      30.590  26.650   4.490  1.00  0.00            
ATOM     11  O3  ACD     1      29.850  26.310   6.410  1.00  0.00            
ATOM     12  C4  ACD     1      28.660  26.960   6.040  1.00  0.00            
ATOM     13  H6  ACD     1      28.860  27.430   5.070  1.00  0.00            
ATOM     14  C5  ACD     1      27.570  25.900   5.840  1.00  0.00            
ATOM     15  H7  ACD     1      27.520  25.280   6.750  1.00  0.00            
ATOM     16  O4  ACD     1      27.990  25.080   4.680  1.00  0.00            
ATOM     17  H8  ACD     1      28.860  24.730   4.890  1.00  0.00            
ATOM     18  C6  ACD     1      26.240  26.560   5.680  1.00  0.00            
ATOM     19  H9  ACD     1      26.150  27.030   4.690  1.00  0.00            
ATOM     20  O5  ACD     1      25.270  25.520   5.640  1.00  0.00            
ATOM     21  H10 ACD     1      25.610  25.040   4.880  1.00  0.00            
ATOM     22  C7  ACD     1      25.880  27.590   6.710  1.00  0.00            
ATOM     23  H11 ACD     1      24.980  28.100   6.330  1.00  0.00            
ATOM     24  O6  ACD     1      26.940  28.520   6.720  1.00  0.00            
ATOM     25  C8  ACD     1      28.290  28.070   7.030  1.00  0.00            
ATOM     26  H12 ACD     1      28.250  27.690   8.060  1.00  0.00            
ATOM     27  C9  ACD     1      29.290  29.240   6.990  1.00  0.00            
ATOM     28  H13 ACD     1      30.160  28.900   7.580  1.00  0.00            
ATOM     29  H14 ACD     1      29.620  29.530   5.990  1.00  0.00            
ATOM     30  O7  ACD     1      28.720  30.370   7.690  1.00  0.00            
ATOM     31  H15 ACD     1      29.460  30.880   8.050  1.00  0.00            
ATOM     32  O8  ACD     1      25.570  27.180   8.050  1.00  0.00            
ATOM     33  C10 ACD     1      24.910  28.010   9.050  1.00  0.00            
ATOM     34  H16 ACD     1      23.920  28.410   8.790  1.00  0.00            
ATOM     35  C11 ACD     1      24.750  27.070  10.260  1.00  0.00            
ATOM     36  H17 ACD     1      25.710  26.540  10.330  1.00  0.00            
ATOM     37  O9  ACD     1      23.600  26.170  10.080  1.00  0.00            
ATOM     38  H18 ACD     1      23.860  25.390   9.580  1.00  0.00            
ATOM     39  C12 ACD     1      24.490  27.880  11.520  1.00  0.00            
ATOM     40  H19 ACD     1      23.500  28.370  11.530  1.00  0.00            
ATOM     41  O10 ACD     1      24.600  26.950  12.660  1.00  0.00            
ATOM     42  H20 ACD     1      24.070  26.160  12.500  1.00  0.00            
ATOM     43  C13 ACD     1      25.440  28.990  11.720  1.00  0.00            
ATOM     44  H21 ACD     1      25.240  29.560  12.630  1.00  0.00            
ATOM     45  O11 ACD     1      25.340  29.880  10.620  1.00  0.00            
ATOM     46  C14 ACD     1      25.680  29.320   9.320  1.00  0.00            
ATOM     47  H22 ACD     1      26.750  29.110   9.390  1.00  0.00            
ATOM     48  C15 ACD     1      25.330  30.420   8.310  1.00  0.00            
ATOM     49  H23 ACD     1      25.320  30.070   7.260  1.00  0.00            
ATOM     50  H24 ACD     1      24.350  30.860   8.510  1.00  0.00            
ATOM     51  O12 ACD     1      26.260  31.540   8.410  1.00  0.00            
ATOM     52  H25 ACD     1      27.140  31.160   8.340  1.00  0.00            
ATOM     53  O13 ACD     1      26.770  28.460  11.790  1.00  0.00            
ATOM     54  C16 ACD     1      27.680  29.010  12.690  1.00  0.00            
ATOM     55  H26 ACD     1      27.300  29.950  13.120  1.00  0.00            
ATOM     56  C17 ACD     1      27.760  27.990  13.780  1.00  0.00            
ATOM     57  H27 ACD     1      28.130  27.060  13.330  1.00  0.00            
ATOM     58  O14 ACD     1      26.510  27.750  14.510  1.00  0.00            
ATOM     59  H28 ACD     1      25.910  27.560  13.790  1.00  0.00            
ATOM     60  C18 ACD     1      28.850  28.370  14.820  1.00  0.00            
ATOM     61  H29 ACD     1      28.450  29.260  15.320  1.00  0.00            
ATOM     62  O15 ACD     1      29.080  27.310  15.720  1.00  0.00            
ATOM     63  H30 ACD     1      29.850  26.810  15.450  1.00  0.00            
ATOM     64  C19 ACD     1      30.170  28.710  14.170  1.00  0.00            
ATOM     65  H31 ACD     1      30.820  29.300  14.830  1.00  0.00            
ATOM     66  O16 ACD     1      29.880  29.740  13.170  1.00  0.00            
ATOM     67  C20 ACD     1      29.040  29.390  12.140  1.00  0.00            
ATOM     68  H32 ACD     1      29.520  28.540  11.620  1.00  0.00            
ATOM     69  C21 ACD     1      28.990  30.500  11.080  1.00  0.00            
ATOM     70  H33 ACD     1      28.350  30.000  10.340  1.00  0.00            
ATOM     71  H34 ACD     1      28.380  31.330  11.460  1.00  0.00            
ATOM     72  O17 ACD     1      30.310  30.820  10.600  1.00  0.00            
ATOM     73  H35 ACD     1      30.250  31.630  10.080  1.00  0.00            
ATOM     74  O18 ACD     1      30.820  27.580  13.620  1.00  0.00            
ATOM     75  C22 ACD     1      32.170  27.370  13.930  1.00  0.00            
ATOM     76  H36 ACD     1      32.640  28.000  14.690  1.00  0.00            
ATOM     77  C23 ACD     1      32.320  25.930  14.520  1.00  0.00            
ATOM     78  H37 ACD     1      32.040  25.200  13.760  1.00  0.00            
ATOM     79  O19 ACD     1      31.380  25.830  15.590  1.00  0.00            
ATOM     80  H38 ACD     1      31.580  25.120  16.210  1.00  0.00            
ATOM     81  C24 ACD     1      33.830  25.700  14.750  1.00  0.00            
ATOM     82  H39 ACD     1      34.170  26.400  15.520  1.00  0.00            
ATOM     83  O20 ACD     1      34.040  24.380  15.190  1.00  0.00            
ATOM     84  H40 ACD     1      33.610  24.290  16.040  1.00  0.00            
ATOM     85  C25 ACD     1      34.640  25.910  13.490  1.00  0.00            
ATOM     86  H41 ACD     1      35.730  25.860  13.590  1.00  0.00            
ATOM     87  O21 ACD     1      34.360  27.260  13.130  1.00  0.00            
ATOM     88  C26 ACD     1      33.060  27.600  12.700  1.00  0.00            
ATOM     89  H42 ACD     1      32.680  26.870  11.980  1.00  0.00            
ATOM     90  C27 ACD     1      32.960  28.970  12.030  1.00  0.00            
ATOM     91  H43 ACD     1      31.920  29.270  11.860  1.00  0.00            
ATOM     92  H44 ACD     1      33.480  29.710  12.650  1.00  0.00            
ATOM     93  O22 ACD     1      33.570  28.960  10.780  1.00  0.00            
ATOM     94  H45 ACD     1      34.500  28.750  10.950  1.00  0.00            
ATOM     95  O23 ACD     1      34.410  25.040  12.450  1.00  0.00            
ATOM     96  C28 ACD     1      35.330  24.790  11.420  1.00  0.00            
ATOM     97  H46 ACD     1      36.320  24.480  11.800  1.00  0.00            
ATOM     98  C29 ACD     1      35.470  26.000  10.480  1.00  0.00            
ATOM     99  H47 ACD     1      34.500  26.490  10.350  1.00  0.00            
ATOM    100  O24 ACD     1      35.860  25.550   9.170  1.00  0.00            
ATOM    101  C30 ACD     1      36.660  26.960  10.850  1.00  0.00            
ATOM    102  H48 ACD     1      36.710  26.990  11.940  1.00  0.00            
ATOM    103  H49 ACD     1      37.580  26.560  10.400  1.00  0.00            
ATOM    104  O25 ACD     1      36.430  28.260  10.370  1.00  0.00            
ATOM    105  H50 ACD     1      36.560  28.220   9.420  1.00  0.00            
ATOM    106  C31 ACD     1      34.770  23.570  10.700  1.00  0.00            
ATOM    107  H51 ACD     1      33.700  23.800  10.620  1.00  0.00            
ATOM    108  O26 ACD     1      35.030  22.340  11.410  1.00  0.00            
ATOM    109  H52 ACD     1      34.380  21.670  11.200  1.00  0.00            
ATOM    110  C32 ACD     1      35.210  23.390   9.300  1.00  0.00            
ATOM    111  H53 ACD     1      36.290  23.200   9.380  1.00  0.00            
ATOM    112  O27 ACD     1      34.530  22.290   8.670  1.00  0.00            
ATOM    113  H54 ACD     1      34.810  21.530   9.180  1.00  0.00            
ATOM    114  C33 ACD     1      35.100  24.600   8.430  1.00  0.00            
ATOM    115  H55 ACD     1      35.590  24.380   7.480  1.00  0.00            
ATOM    116  O28 ACD     1      33.790  25.030   8.250  1.00  0.00            
ATOM    117  C34 ACD     1      33.300  25.470   7.010  1.00  0.00            
ATOM    118  H56 ACD     1      34.070  25.510   6.230  1.00  0.00            
ATOM    119  C35 ACD     1      32.160  24.460   6.660  1.00  0.00            
ATOM    120  H57 ACD     1      31.430  24.580   7.480  1.00  0.00            
ATOM    121  O29 ACD     1      32.620  23.090   6.550  1.00  0.00            
ATOM    122  H58 ACD     1      33.270  22.850   7.220  1.00  0.00            
ATOM    123  C36 ACD     1      31.600  24.910   5.320  1.00  0.00            
ATOM    124  H59 ACD     1      32.360  25.040   4.540  1.00  0.00            
ATOM    125  O30 ACD     1      30.560  24.000   4.840  1.00  0.00            
ATOM    126  H60 ACD     1      30.920  23.130   5.020  1.00  0.00            
ATOM    127  O1  GT5     2      30.080  19.880   9.220  1.00  0.00            
ATOM    128  C1  GT5     2      30.510  20.900   8.800  1.00  0.00            
ATOM    129  O2  GT5     2      31.710  20.790   8.230  1.00  0.00            
ATOM    130  C2  GT5     2      29.700  22.050   8.290  1.00  0.00            
ATOM    131  C3  GT5     2      29.460  23.070   9.400  1.00  0.00            
ATOM    132  C4  GT5     2      30.800  23.430  10.060  1.00  0.00            
ATOM    133  C5  GT5     2      30.610  24.550  11.060  1.00  0.00            
ATOM    134  C6  GT5     2      29.730  23.980  12.200  1.00  0.00            
ATOM    135  C7  GT5     2      28.390  23.440  11.650  1.00  0.00            
ATOM    136  C8  GT5     2      27.660  24.700  11.090  1.00  0.00            
ATOM    137  C9  GT5     2      28.510  25.310   9.930  1.00  0.00            
ATOM    138  C10 GT5     2      29.840  25.810  10.490  1.00  0.00            
ATOM    139  C11 GT5     2      28.710  24.280   8.800  1.00  0.00            
ATOM    140  C12 GT5     2      28.610  22.450  10.450  1.00  0.00            
ATOM    141  H1  GT5     2      31.690  21.530   7.600  1.00  0.00            
ATOM    142  H2  GT5     2      28.750  21.650   7.900  1.00  0.00            
ATOM    143  H3  GT5     2      30.200  22.500   7.440  1.00  0.00            
ATOM    144  H4  GT5     2      31.510  23.730   9.280  1.00  0.00            
ATOM    145  H5  GT5     2      31.090  22.560  10.670  1.00  0.00            
ATOM    146  H6  GT5     2      31.560  24.860  11.520  1.00  0.00            
ATOM    147  H7  GT5     2      29.560  24.700  13.010  1.00  0.00            
ATOM    148  H8  GT5     2      30.250  23.220  12.810  1.00  0.00            
ATOM    149  H9  GT5     2      27.860  22.950  12.480  1.00  0.00            
ATOM    150  H10 GT5     2      27.460  25.530  11.780  1.00  0.00            
ATOM    151  H11 GT5     2      26.660  24.330  10.820  1.00  0.00            
ATOM    152  H12 GT5     2      28.030  26.240   9.600  1.00  0.00            
ATOM    153  H13 GT5     2      30.530  26.240   9.750  1.00  0.00            
ATOM    154  H14 GT5     2      29.620  26.470  11.340  1.00  0.00            
ATOM    155  H15 GT5     2      27.820  23.860   8.320  1.00  0.00            
ATOM    156  H16 GT5     2      29.350  24.750   8.040  1.00  0.00            
ATOM    157  H17 GT5     2      29.090  21.520  10.780  1.00  0.00            
ATOM    158  H18 GT5     2      27.660  22.170   9.990  1.00  0.00            
TER
ENDMDL
MODEL        1
ATOM      1  H1  ACD     1      34.460  23.890   6.460  1.00  0.00            
ATOM      2  O1  ACD     1      34.820  23.230   5.870  1.00  0.00            
ATOM      3  C1  ACD     1      35.030  22.070   6.660  1.00  0.00            
ATOM      4  H2  ACD     1      35.620  22.280   7.560  1.00  0.00            
ATOM      5  H3  ACD     1      35.560  21.250   6.150  1.00  0.00            
ATOM      6  C2  ACD     1      33.690  21.630   7.130  1.00  0.00            
ATOM      7  H4  ACD     1      33.210  22.610   7.240  1.00  0.00            
ATOM      8  O2  ACD     1      33.040  20.970   6.040  1.00  0.00            
ATOM      9  C3  ACD     1      31.730  20.720   6.310  1.00  0.00            
ATOM     10  H5  ACD     1      31.330  20.170   5.450  1.00  0.00            
ATOM     11  O3  ACD     1      31.010  21.900   6.490  1.00  0.00            
ATOM     12  C4  ACD     1      30.110  22.110   5.450  1.00  0.00            
ATOM     13  H6  ACD     1      30.500  21.730   4.500  1.00  0.00            
ATOM     14  C5  ACD     1      28.760  21.590   5.760  1.00  0.00            
ATOM     15  H7  ACD     1      28.340  21.890   6.730  1.00  0.00            
ATOM     16  O4  ACD     1      28.730  20.170   5.760  1.00  0.00            
ATOM     17  H8  ACD     1      29.240  19.850   6.510  1.00  0.00            
ATOM     18  C6  ACD     1      27.830  22.090   4.620  1.00  0.00            
ATOM     19  H9  ACD     1      28.220  21.630   3.700  1.00  0.00            
ATOM     20  O5  ACD     1      26.500  21.580   4.790  1.00  0.00            
ATOM     21  H10 ACD     1      26.180  21.720   5.680  1.00  0.00            
ATOM     22  C7  ACD     1      27.820  23.580   4.570  1.00  0.00            
ATOM     23  H11 ACD     1      27.150  23.800   3.720  1.00  0.00            
ATOM     24  O6  ACD     1      29.160  24.010   4.290  1.00  0.00            
ATOM     25  C8  ACD     1      30.070  23.600   5.290  1.00  0.00            
ATOM     26  H12 ACD     1      29.740  24.030   6.240  1.00  0.00            
ATOM     27  C9  ACD     1      31.440  24.080   4.880  1.00  0.00            
ATOM     28  H13 ACD     1      32.260  23.690   5.500  1.00  0.00            
ATOM     29  H14 ACD     1      31.500  23.920   3.800  1.00  0.00            
ATOM     30  O7  ACD     1      31.250  25.450   5.140  1.00  0.00            
ATOM     31  H15 ACD     1      30.640  25.740   4.450  1.00  0.00            
ATOM     32  O8  ACD     1      27.310  24.200   5.710  1.00  0.00            
ATOM     33  C10 ACD     1      26.670  25.470   5.560  1.00  0.00            
ATOM     34  H16 ACD     1      25.860  25.330   4.830  1.00  0.00            
ATOM     35  C11 ACD     1      25.980  25.670   6.870  1.00  0.00            
ATOM     36  H17 ACD     1      26.700  25.330   7.620  1.00  0.00            
ATOM     37  O9  ACD     1      24.770  24.930   7.000  1.00  0.00            
ATOM     38  H18 ACD     1      24.560  24.870   7.930  1.00  0.00            
ATOM     39  C12 ACD     1      25.780  27.170   7.220  1.00  0.00            
ATOM     40  H19 ACD     1      24.960  27.510   6.580  1.00  0.00            
ATOM     41  O10 ACD     1      25.460  27.180   8.600  1.00  0.00            
ATOM     42  H20 ACD     1      24.530  26.980   8.720  1.00  0.00            
ATOM     43  C13 ACD     1      26.960  27.970   6.900  1.00  0.00            
ATOM     44  H21 ACD     1      26.780  29.010   7.180  1.00  0.00            
ATOM     45  O11 ACD     1      27.200  27.880   5.530  1.00  0.00            
ATOM     46  C14 ACD     1      27.600  26.620   5.040  1.00  0.00            
ATOM     47  H22 ACD     1      28.580  26.310   5.430  1.00  0.00            
ATOM     48  C15 ACD     1      27.700  26.740   3.510  1.00  0.00            
ATOM     49  H23 ACD     1      27.250  25.800   3.170  1.00  0.00            
ATOM     50  H24 ACD     1      27.040  27.510   3.080  1.00  0.00            
ATOM     51  O12 ACD     1      29.010  26.960   3.130  1.00  0.00            
ATOM     52  H25 ACD     1      29.190  26.350   2.410  1.00  0.00            
ATOM     53  O13 ACD     1      28.090  27.460   7.640  1.00  0.00            
ATOM     54  C16 ACD     1      28.890  28.520   8.220  1.00  0.00            
ATOM     55  H26 ACD     1      28.390  29.490   8.090  1.00  0.00            
ATOM     56  C17 ACD     1      28.940  28.200   9.680  1.00  0.00            
ATOM     57  H27 ACD     1      29.220  27.160   9.890  1.00  0.00            
ATOM     58  O14 ACD     1      27.580  28.420  10.100  1.00  0.00            
ATOM     59  H28 ACD     1      26.990  28.240   9.360  1.00  0.00            
ATOM     60  C18 ACD     1      29.970  28.990  10.450  1.00  0.00            
ATOM     61  H29 ACD     1      29.720  30.050  10.590  1.00  0.00            
ATOM     62  O15 ACD     1      30.160  28.610  11.800  1.00  0.00            
ATOM     63  H30 ACD     1      29.310  28.550  12.250  1.00  0.00            
ATOM     64  C19 ACD     1      31.330  28.840   9.750  1.00  0.00            
ATOM     65  H31 ACD     1      32.040  29.590  10.120  1.00  0.00            
ATOM     66  O16 ACD     1      31.200  29.220   8.420  1.00  0.00            
ATOM     67  C20 ACD     1      30.320  28.360   7.650  1.00  0.00            
ATOM     68  H32 ACD     1      30.600  27.330   7.910  1.00  0.00            
ATOM     69  C21 ACD     1      30.430  28.750   6.220  1.00  0.00            
ATOM     70  H33 ACD     1      29.550  28.340   5.710  1.00  0.00            
ATOM     71  H34 ACD     1      30.290  29.830   6.090  1.00  0.00            
ATOM     72  O17 ACD     1      31.640  28.340   5.660  1.00  0.00            
ATOM     73  H35 ACD     1      31.480  27.390   5.610  1.00  0.00            
ATOM     74  O18 ACD     1      31.960  27.530   9.920  1.00  0.00            
ATOM     75  C22 ACD     1      33.310  27.590  10.330  1.00  0.00            
ATOM     76  H36 ACD     1      33.770  28.530   9.990  1.00  0.00            
ATOM     77  C23 ACD     1      33.380  27.530  11.850  1.00  0.00            
ATOM     78  H37 ACD     1      32.670  26.720  12.030  1.00  0.00            
ATOM     79  O19 ACD     1      32.850  28.710  12.440  1.00  0.00            
ATOM     80  H38 ACD     1      31.930  28.810  12.180  1.00  0.00            
ATOM     81  C24 ACD     1      34.740  27.320  12.390  1.00  0.00            
ATOM     82  H39 ACD     1      35.420  28.180  12.310  1.00  0.00            
ATOM     83  O20 ACD     1      34.690  26.970  13.810  1.00  0.00            
ATOM     84  H40 ACD     1      33.990  26.320  13.800  1.00  0.00            
ATOM     85  C25 ACD     1      35.400  26.130  11.670  1.00  0.00            
ATOM     86  H41 ACD     1      36.430  26.060  12.050  1.00  0.00            
ATOM     87  O21 ACD     1      35.350  26.300  10.260  1.00  0.00            
ATOM     88  C26 ACD     1      34.090  26.420   9.650  1.00  0.00            
ATOM     89  H42 ACD     1      33.440  25.570   9.880  1.00  0.00            
ATOM     90  C27 ACD     1      34.130  26.550   8.170  1.00  0.00            
ATOM     91  H43 ACD     1      33.110  26.710   7.800  1.00  0.00            
ATOM     92  H44 ACD     1      34.670  27.440   7.810  1.00  0.00            
ATOM     93  O22 ACD     1      34.670  25.330   7.670  1.00  0.00            
ATOM     94  H45 ACD     1      35.580  25.330   7.970  1.00  0.00            
ATOM     95  O23 ACD     1      34.660  24.930  12.010  1.00  0.00            
ATOM     96  C28 ACD     1      35.290  23.640  11.880  1.00  0.00            
ATOM     97  H46 ACD     1      36.170  23.620  12.530  1.00  0.00            
ATOM     98  C29 ACD     1      35.940  23.340  10.500  1.00  0.00            
ATOM     99  H47 ACD     1      35.460  23.680   9.580  1.00  0.00            
ATOM    100  O24 ACD     1      36.110  21.990  10.310  1.00  0.00            
ATOM    101  C30 ACD     1      37.380  23.820  10.430  1.00  0.00            
ATOM    102  H48 ACD     1      37.470  24.740  11.010  1.00  0.00            
ATOM    103  H49 ACD     1      38.050  23.100  10.920  1.00  0.00            
ATOM    104  O25 ACD     1      37.880  23.970   9.080  1.00  0.00            
ATOM    105  H50 ACD     1      38.210  23.110   8.800  1.00  0.00            
ATOM    106  C31 ACD     1      34.160  22.600  12.220  1.00  0.00            
ATOM    107  H51 ACD     1      33.330  23.010  11.630  1.00  0.00            
ATOM    108  O26 ACD     1      33.640  22.660  13.630  1.00  0.00            
ATOM    109  H52 ACD     1      33.490  23.590  13.810  1.00  0.00            
ATOM    110  C32 ACD     1      34.570  21.150  11.850  1.00  0.00            
ATOM    111  H53 ACD     1      35.450  20.930  12.470  1.00  0.00            
ATOM    112  O27 ACD     1      33.420  20.310  11.990  1.00  0.00            
ATOM    113  H54 ACD     1      32.990  20.590  12.800  1.00  0.00            
ATOM    114  C33 ACD     1      34.960  21.180  10.370  1.00  0.00            
ATOM    115  H55 ACD     1      35.300  20.210   9.990  1.00  0.00            
ATOM    116  O28 ACD     1      33.900  21.570   9.520  1.00  0.00            
ATOM    117  C34 ACD     1      33.640  20.690   8.400  1.00  0.00            
ATOM    118  H56 ACD     1      34.340  19.880   8.200  1.00  0.00            
ATOM    119  C35 ACD     1      32.270  20.170   8.680  1.00  0.00            
ATOM    120  H57 ACD     1      31.710  21.060   9.000  1.00  0.00            
ATOM    121  O29 ACD     1      32.310  19.200   9.750  1.00  0.00            
ATOM    122  H58 ACD     1      32.710  19.590  10.530  1.00  0.00            
ATOM    123  C36 ACD     1      31.560  19.720   7.430  1.00  0.00            
ATOM    124  H59 ACD     1      31.910  18.720   7.140  1.00  0.00            
ATOM    125  O30 ACD     1      30.180  19.650   7.820  1.00  0.00            
ATOM    126  H60 ACD     1      30.130  19.450   8.760  1.00  0.00            
ATOM    127  O1  GT5     2      31.090  20.200  13.530  1.00  0.00            
ATOM    128  C1  GT5     2      29.890  20.500  13.560  1.00  0.00            
ATOM    129  O2  GT5     2      29.040  20.430  14.630  1.00  0.00            
ATOM    130  C2  GT5     2      29.050  20.660  12.300  1.00  0.00            
ATOM    131  C3  GT5     2      29.130  22.070  11.710  1.00  0.00            
ATOM    132  C4  GT5     2      30.600  22.650  11.740  1.00  0.00            
ATOM    133  C5  GT5     2      30.610  24.050  11.070  1.00  0.00            
ATOM    134  C6  GT5     2      29.690  24.960  11.870  1.00  0.00            
ATOM    135  C7  GT5     2      28.270  24.410  11.810  1.00  0.00            
ATOM    136  C8  GT5     2      27.850  24.310  10.330  1.00  0.00            
ATOM    137  C9  GT5     2      28.790  23.440   9.540  1.00  0.00            
ATOM    138  C10 GT5     2      30.150  24.000   9.620  1.00  0.00            
ATOM    139  C11 GT5     2      28.720  22.050  10.240  1.00  0.00            
ATOM    140  C12 GT5     2      28.220  23.010  12.440  1.00  0.00            
ATOM    141  H1  GT5     2      28.320  20.920  14.200  1.00  0.00            
ATOM    142  H2  GT5     2      28.030  20.240  12.300  1.00  0.00            
ATOM    143  H3  GT5     2      29.570  20.040  11.560  1.00  0.00            
ATOM    144  H4  GT5     2      31.250  22.010  11.130  1.00  0.00            
ATOM    145  H5  GT5     2      31.030  22.770  12.740  1.00  0.00            
ATOM    146  H6  GT5     2      31.630  24.450  11.000  1.00  0.00            
ATOM    147  H7  GT5     2      29.720  25.940  11.380  1.00  0.00            
ATOM    148  H8  GT5     2      30.080  25.050  12.890  1.00  0.00            
ATOM    149  H9  GT5     2      27.640  25.090  12.400  1.00  0.00            
ATOM    150  H10 GT5     2      27.770  25.300   9.850  1.00  0.00            
ATOM    151  H11 GT5     2      26.870  23.810  10.270  1.00  0.00            
ATOM    152  H12 GT5     2      28.430  23.450   8.500  1.00  0.00            
ATOM    153  H13 GT5     2      30.860  23.430   9.010  1.00  0.00            
ATOM    154  H14 GT5     2      30.170  25.010   9.170  1.00  0.00            
ATOM    155  H15 GT5     2      27.780  21.500  10.160  1.00  0.00            
ATOM    156  H16 GT5     2      29.480  21.420   9.770  1.00  0.00            
ATOM    157  H17 GT5     2      28.520  22.990  13.490  1.00  0.00            
ATOM    158  H18 GT5     2      27.230  22.540  12.360  1.00  0.00            
TER
ENDMDL
MODEL        1
ATOM      1  H1  ACD     1      33.550  39.970   9.440  1.00  0.00            
ATOM      2  O1  ACD     1      32.990  39.210   9.630  1.00  0.00            
ATOM      3  C1  ACD     1      33.330  38.190   8.650  1.00  0.00            
ATOM      4  H2  ACD     1      34.390  38.090   8.390  1.00  0.00            
ATOM      5  H3  ACD     1      32.950  38.500   7.660  1.00  0.00            
ATOM      6  C2  ACD     1      32.680  36.860   8.990  1.00  0.00            
ATOM      7  H4  ACD     1      32.990  36.150   8.220  1.00  0.00            
ATOM      8  O2  ACD     1      33.170  36.400  10.240  1.00  0.00            
ATOM      9  C3  ACD     1      32.630  35.160  10.610  1.00  0.00            
ATOM     10  H5  ACD     1      33.030  34.770  11.560  1.00  0.00            
ATOM     11  O3  ACD     1      32.930  34.160   9.580  1.00  0.00            
ATOM     12  C4  ACD     1      33.860  33.140   9.930  1.00  0.00            
ATOM     13  H6  ACD     1      34.090  33.230  11.000  1.00  0.00            
ATOM     14  C5  ACD     1      33.160  31.780   9.960  1.00  0.00            
ATOM     15  H7  ACD     1      32.510  31.750   9.070  1.00  0.00            
ATOM     16  O4  ACD     1      32.260  31.790  11.130  1.00  0.00            
ATOM     17  H8  ACD     1      31.600  32.480  11.110  1.00  0.00            
ATOM     18  C6  ACD     1      34.110  30.530   9.980  1.00  0.00            
ATOM     19  H9  ACD     1      34.570  30.450  10.980  1.00  0.00            
ATOM     20  O5  ACD     1      33.410  29.300   9.740  1.00  0.00            
ATOM     21  H10 ACD     1      33.930  28.490   9.780  1.00  0.00            
ATOM     22  C7  ACD     1      35.250  30.740   8.930  1.00  0.00            
ATOM     23  H11 ACD     1      36.020  29.960   8.980  1.00  0.00            
ATOM     24  O6  ACD     1      35.850  31.990   9.160  1.00  0.00            
ATOM     25  C8  ACD     1      35.040  33.130   8.920  1.00  0.00            
ATOM     26  H12 ACD     1      34.550  33.060   7.940  1.00  0.00            
ATOM     27  C9  ACD     1      35.940  34.370   8.910  1.00  0.00            
ATOM     28  H13 ACD     1      36.800  34.210   8.250  1.00  0.00            
ATOM     29  H14 ACD     1      35.310  35.080   8.360  1.00  0.00            
ATOM     30  O7  ACD     1      36.300  34.830  10.240  1.00  0.00            
ATOM     31  H15 ACD     1      36.670  34.040  10.650  1.00  0.00            
ATOM     32  O8  ACD     1      34.770  30.780   7.620  1.00  0.00            
ATOM     33  C10 ACD     1      35.470  29.920   6.720  1.00  0.00            
ATOM     34  H16 ACD     1      35.980  29.090   7.230  1.00  0.00            
ATOM     35  C11 ACD     1      34.290  29.440   5.900  1.00  0.00            
ATOM     36  H17 ACD     1      33.620  30.280   5.670  1.00  0.00            
ATOM     37  O9  ACD     1      33.590  28.480   6.680  1.00  0.00            
ATOM     38  H18 ACD     1      33.330  28.990   7.450  1.00  0.00            
ATOM     39  C12 ACD     1      34.790  28.870   4.590  1.00  0.00            
ATOM     40  H19 ACD     1      35.480  28.070   4.900  1.00  0.00            
ATOM     41  O10 ACD     1      33.690  28.440   3.860  1.00  0.00            
ATOM     42  H20 ACD     1      33.080  28.040   4.500  1.00  0.00            
ATOM     43  C13 ACD     1      35.710  29.900   3.870  1.00  0.00            
ATOM     44  H21 ACD     1      36.070  29.480   2.930  1.00  0.00            
ATOM     45  O11 ACD     1      36.780  30.200   4.730  1.00  0.00            
ATOM     46  C14 ACD     1      36.420  30.840   5.930  1.00  0.00            
ATOM     47  H22 ACD     1      35.870  31.740   5.660  1.00  0.00            
ATOM     48  C15 ACD     1      37.720  31.270   6.570  1.00  0.00            
ATOM     49  H23 ACD     1      38.340  31.770   5.820  1.00  0.00            
ATOM     50  H24 ACD     1      37.460  31.940   7.400  1.00  0.00            
ATOM     51  O12 ACD     1      38.360  30.120   7.080  1.00  0.00            
ATOM     52  H25 ACD     1      39.100  30.510   7.550  1.00  0.00            
ATOM     53  O13 ACD     1      35.020  31.080   3.560  1.00  0.00            
ATOM     54  C16 ACD     1      35.040  31.570   2.290  1.00  0.00            
ATOM     55  H26 ACD     1      35.770  31.130   1.600  1.00  0.00            
ATOM     56  C17 ACD     1      33.620  31.380   1.710  1.00  0.00            
ATOM     57  H27 ACD     1      32.810  31.610   2.430  1.00  0.00            
ATOM     58  O14 ACD     1      33.460  30.000   1.470  1.00  0.00            
ATOM     59  H28 ACD     1      33.460  29.580   2.330  1.00  0.00            
ATOM     60  C18 ACD     1      33.480  32.090   0.390  1.00  0.00            
ATOM     61  H29 ACD     1      34.230  31.710  -0.310  1.00  0.00            
ATOM     62  O15 ACD     1      32.150  31.980  -0.120  1.00  0.00            
ATOM     63  H30 ACD     1      31.770  32.840   0.090  1.00  0.00            
ATOM     64  C19 ACD     1      33.780  33.600   0.640  1.00  0.00            
ATOM     65  H31 ACD     1      33.750  34.210  -0.270  1.00  0.00            
ATOM     66  O16 ACD     1      35.090  33.690   1.140  1.00  0.00            
ATOM     67  C20 ACD     1      35.370  33.040   2.390  1.00  0.00            
ATOM     68  H32 ACD     1      34.670  33.450   3.130  1.00  0.00            
ATOM     69  C21 ACD     1      36.860  33.280   2.650  1.00  0.00            
ATOM     70  H33 ACD     1      37.150  32.750   3.570  1.00  0.00            
ATOM     71  H34 ACD     1      37.480  32.720   1.940  1.00  0.00            
ATOM     72  O17 ACD     1      37.240  34.640   2.650  1.00  0.00            
ATOM     73  H35 ACD     1      36.860  35.080   1.880  1.00  0.00            
ATOM     74  O18 ACD     1      32.840  34.150   1.510  1.00  0.00            
ATOM     75  C22 ACD     1      32.310  35.480   1.250  1.00  0.00            
ATOM     76  H36 ACD     1      32.590  35.930   0.290  1.00  0.00            
ATOM     77  C23 ACD     1      30.800  35.300   1.280  1.00  0.00            
ATOM     78  H37 ACD     1      30.420  34.890   2.220  1.00  0.00            
ATOM     79  O19 ACD     1      30.390  34.380   0.220  1.00  0.00            
ATOM     80  H38 ACD     1      29.470  34.510  -0.010  1.00  0.00            
ATOM     81  C24 ACD     1      30.160  36.690   1.050  1.00  0.00            
ATOM     82  H39 ACD     1      30.450  37.290   0.180  1.00  0.00            
ATOM     83  O20 ACD     1      28.680  36.590   1.150  1.00  0.00            
ATOM     84  H40 ACD     1      28.450  36.210   2.000  1.00  0.00            
ATOM     85  C25 ACD     1      30.680  37.680   2.140  1.00  0.00            
ATOM     86  H41 ACD     1      30.230  38.670   1.980  1.00  0.00            
ATOM     87  O21 ACD     1      32.050  37.710   2.070  1.00  0.00            
ATOM     88  C26 ACD     1      32.820  36.470   2.310  1.00  0.00            
ATOM     89  H42 ACD     1      32.500  36.130   3.300  1.00  0.00            
ATOM     90  C27 ACD     1      34.320  36.780   2.360  1.00  0.00            
ATOM     91  H43 ACD     1      34.580  37.570   3.080  1.00  0.00            
ATOM     92  H44 ACD     1      34.840  35.860   2.670  1.00  0.00            
ATOM     93  O22 ACD     1      34.840  37.200   1.080  1.00  0.00            
ATOM     94  H45 ACD     1      35.700  36.800   0.900  1.00  0.00            
ATOM     95  O23 ACD     1      30.330  37.270   3.450  1.00  0.00            
ATOM     96  C28 ACD     1      29.920  38.160   4.470  1.00  0.00            
ATOM     97  H46 ACD     1      29.540  39.120   4.100  1.00  0.00            
ATOM     98  C29 ACD     1      31.170  38.550   5.360  1.00  0.00            
ATOM     99  H47 ACD     1      31.740  37.630   5.510  1.00  0.00            
ATOM    100  O24 ACD     1      30.760  39.100   6.610  1.00  0.00            
ATOM    101  C30 ACD     1      32.030  39.590   4.710  1.00  0.00            
ATOM    102  H48 ACD     1      32.130  39.540   3.620  1.00  0.00            
ATOM    103  H49 ACD     1      31.640  40.560   5.030  1.00  0.00            
ATOM    104  O25 ACD     1      33.310  39.460   5.190  1.00  0.00            
ATOM    105  H50 ACD     1      33.900  40.060   4.720  1.00  0.00            
ATOM    106  C31 ACD     1      28.880  37.400   5.280  1.00  0.00            
ATOM    107  H51 ACD     1      29.190  36.380   5.550  1.00  0.00            
ATOM    108  O26 ACD     1      27.590  37.390   4.650  1.00  0.00            
ATOM    109  H52 ACD     1      27.070  36.700   5.070  1.00  0.00            
ATOM    110  C32 ACD     1      28.660  38.030   6.640  1.00  0.00            
ATOM    111  H53 ACD     1      28.250  39.030   6.480  1.00  0.00            
ATOM    112  O27 ACD     1      27.810  37.270   7.480  1.00  0.00            
ATOM    113  H54 ACD     1      28.380  36.620   7.900  1.00  0.00            
ATOM    114  C33 ACD     1      29.980  38.280   7.350  1.00  0.00            
ATOM    115  H55 ACD     1      29.740  38.740   8.310  1.00  0.00            
ATOM    116  O28 ACD     1      30.540  37.010   7.720  1.00  0.00            
ATOM    117  C34 ACD     1      31.130  36.950   8.990  1.00  0.00            
ATOM    118  H56 ACD     1      30.790  37.790   9.620  1.00  0.00            
ATOM    119  C35 ACD     1      30.530  35.640   9.510  1.00  0.00            
ATOM    120  H57 ACD     1      30.780  34.830   8.820  1.00  0.00            
ATOM    121  O29 ACD     1      29.050  35.870   9.690  1.00  0.00            
ATOM    122  H58 ACD     1      28.950  36.610  10.290  1.00  0.00            
ATOM    123  C36 ACD     1      31.160  35.300  10.880  1.00  0.00            
ATOM    124  H59 ACD     1      31.080  36.140  11.580  1.00  0.00            
ATOM    125  O30 ACD     1      30.590  34.140  11.480  1.00  0.00            
ATOM    126  H60 ACD     1      29.680  34.340  11.720  1.00  0.00            
ATOM    127  O1  GT5     2      29.770  27.830   5.690  1.00  0.00            
ATOM    128  C1  GT5     2      28.900  28.640   5.980  1.00  0.00            
ATOM    129  O2  GT5     2      27.970  28.410   6.950  1.00  0.00            
ATOM    130  C2  GT5     2      28.590  29.790   5.090  1.00  0.00            
ATOM    131  C3  GT5     2      29.480  31.000   5.400  1.00  0.00            
ATOM    132  C4  GT5     2      29.440  31.280   6.910  1.00  0.00            
ATOM    133  C5  GT5     2      30.390  32.480   7.180  1.00  0.00            
ATOM    134  C6  GT5     2      29.840  33.810   6.480  1.00  0.00            
ATOM    135  C7  GT5     2      29.630  33.500   5.000  1.00  0.00            
ATOM    136  C8  GT5     2      31.040  33.380   4.440  1.00  0.00            
ATOM    137  C9  GT5     2      31.720  32.140   5.050  1.00  0.00            
ATOM    138  C10 GT5     2      31.810  32.210   6.600  1.00  0.00            
ATOM    139  C11 GT5     2      30.920  30.900   4.710  1.00  0.00            
ATOM    140  C12 GT5     2      28.780  32.220   4.770  1.00  0.00            
ATOM    141  H1  GT5     2      28.540  27.830   7.480  1.00  0.00            
ATOM    142  H2  GT5     2      27.550  30.100   5.210  1.00  0.00            
ATOM    143  H3  GT5     2      28.640  29.410   4.060  1.00  0.00            
ATOM    144  H4  GT5     2      29.640  30.410   7.550  1.00  0.00            
ATOM    145  H5  GT5     2      28.420  31.590   7.140  1.00  0.00            
ATOM    146  H6  GT5     2      30.410  32.650   8.270  1.00  0.00            
ATOM    147  H7  GT5     2      30.440  34.690   6.740  1.00  0.00            
ATOM    148  H8  GT5     2      28.850  33.970   6.930  1.00  0.00            
ATOM    149  H9  GT5     2      29.190  34.390   4.530  1.00  0.00            
ATOM    150  H10 GT5     2      31.640  34.270   4.630  1.00  0.00            
ATOM    151  H11 GT5     2      30.870  33.210   3.370  1.00  0.00            
ATOM    152  H12 GT5     2      32.730  31.990   4.660  1.00  0.00            
ATOM    153  H13 GT5     2      32.240  31.300   7.020  1.00  0.00            
ATOM    154  H14 GT5     2      32.500  33.050   6.790  1.00  0.00            
ATOM    155  H15 GT5     2      30.880  30.730   3.620  1.00  0.00            
ATOM    156  H16 GT5     2      31.370  29.970   5.070  1.00  0.00            
ATOM    157  H17 GT5     2      27.740  32.420   5.050  1.00  0.00            
ATOM    158  H18 GT5     2      28.850  32.050   3.690  1.00  0.00            
TER
ENDMDL
MODEL        1
ATOM      1  H1  ACD     1      32.450  18.950   7.910  1.00  0.00            
ATOM      2  O1  ACD     1      33.040  19.120   7.170  1.00  0.00            
ATOM      3  C1  ACD     1      34.100  19.840   7.650  1.00  0.00            
ATOM      4  H2  ACD     1      33.790  20.410   8.530  1.00  0.00            
ATOM      5  H3  ACD     1      34.460  20.530   6.870  1.00  0.00            
ATOM      6  C2  ACD     1      35.270  18.930   8.220  1.00  0.00            
ATOM      7  H4  ACD     1      34.810  18.130   8.820  1.00  0.00            
ATOM      8  O2  ACD     1      35.980  18.350   7.090  1.00  0.00            
ATOM      9  C3  ACD     1      37.000  17.380   7.410  1.00  0.00            
ATOM     10  H5  ACD     1      37.350  17.050   6.430  1.00  0.00            
ATOM     11  O3  ACD     1      36.380  16.290   7.990  1.00  0.00            
ATOM     12  C4  ACD     1      36.100  15.140   7.160  1.00  0.00            
ATOM     13  H6  ACD     1      36.170  15.250   6.070  1.00  0.00            
ATOM     14  C5  ACD     1      37.230  14.150   7.550  1.00  0.00            
ATOM     15  H7  ACD     1      37.280  14.050   8.640  1.00  0.00            
ATOM     16  O4  ACD     1      38.520  14.750   7.200  1.00  0.00            
ATOM     17  H8  ACD     1      38.610  15.440   7.860  1.00  0.00            
ATOM     18  C6  ACD     1      37.050  12.810   6.840  1.00  0.00            
ATOM     19  H9  ACD     1      37.130  13.030   5.770  1.00  0.00            
ATOM     20  O5  ACD     1      38.000  11.890   7.250  1.00  0.00            
ATOM     21  H10 ACD     1      37.590  11.430   7.980  1.00  0.00            
ATOM     22  C7  ACD     1      35.670  12.230   7.090  1.00  0.00            
ATOM     23  H11 ACD     1      35.550  11.330   6.480  1.00  0.00            
ATOM     24  O6  ACD     1      34.750  13.180   6.740  1.00  0.00            
ATOM     25  C8  ACD     1      34.760  14.460   7.450  1.00  0.00            
ATOM     26  H12 ACD     1      34.860  14.190   8.510  1.00  0.00            
ATOM     27  C9  ACD     1      33.520  15.270   7.200  1.00  0.00            
ATOM     28  H13 ACD     1      32.770  14.530   7.490  1.00  0.00            
ATOM     29  H14 ACD     1      33.330  16.120   7.880  1.00  0.00            
ATOM     30  O7  ACD     1      33.390  15.690   5.820  1.00  0.00            
ATOM     31  H15 ACD     1      33.330  15.000   5.160  1.00  0.00            
ATOM     32  O8  ACD     1      35.440  11.910   8.400  1.00  0.00            
ATOM     33  C10 ACD     1      34.460  10.940   8.820  1.00  0.00            
ATOM     34  H16 ACD     1      34.690   9.940   8.430  1.00  0.00            
ATOM     35  C11 ACD     1      34.680  10.800  10.280  1.00  0.00            
ATOM     36  H17 ACD     1      34.760  11.860  10.560  1.00  0.00            
ATOM     37  O9  ACD     1      36.000  10.240  10.550  1.00  0.00            
ATOM     38  H18 ACD     1      36.010   9.280  10.490  1.00  0.00            
ATOM     39  C12 ACD     1      33.600  10.120  11.080  1.00  0.00            
ATOM     40  H19 ACD     1      33.610   9.040  10.890  1.00  0.00            
ATOM     41  O10 ACD     1      33.900  10.320  12.490  1.00  0.00            
ATOM     42  H20 ACD     1      34.810  10.040  12.640  1.00  0.00            
ATOM     43  C13 ACD     1      32.230  10.750  10.740  1.00  0.00            
ATOM     44  H21 ACD     1      31.410  10.250  11.270  1.00  0.00            
ATOM     45  O11 ACD     1      32.050  10.580   9.320  1.00  0.00            
ATOM     46  C14 ACD     1      33.010  11.280   8.460  1.00  0.00            
ATOM     47  H22 ACD     1      32.910  12.370   8.440  1.00  0.00            
ATOM     48  C15 ACD     1      32.580  10.910   6.980  1.00  0.00            
ATOM     49  H23 ACD     1      31.570  11.220   6.670  1.00  0.00            
ATOM     50  H24 ACD     1      33.270  11.460   6.320  1.00  0.00            
ATOM     51  O12 ACD     1      32.850   9.510   6.710  1.00  0.00            
ATOM     52  H25 ACD     1      32.190   9.270   6.050  1.00  0.00            
ATOM     53  O13 ACD     1      32.240  12.130  10.990  1.00  0.00            
ATOM     54  C16 ACD     1      31.140  12.740  11.680  1.00  0.00            
ATOM     55  H26 ACD     1      30.310  12.020  11.640  1.00  0.00            
ATOM     56  C17 ACD     1      31.530  13.140  13.080  1.00  0.00            
ATOM     57  H27 ACD     1      32.430  13.720  12.860  1.00  0.00            
ATOM     58  O14 ACD     1      31.840  12.040  13.920  1.00  0.00            
ATOM     59  H28 ACD     1      32.610  11.600  13.540  1.00  0.00            
ATOM     60  C18 ACD     1      30.500  14.020  13.730  1.00  0.00            
ATOM     61  H29 ACD     1      29.600  13.400  13.860  1.00  0.00            
ATOM     62  O15 ACD     1      30.820  14.430  15.010  1.00  0.00            
ATOM     63  H30 ACD     1      30.750  13.650  15.570  1.00  0.00            
ATOM     64  C19 ACD     1      30.030  15.160  12.840  1.00  0.00            
ATOM     65  H31 ACD     1      29.190  15.680  13.310  1.00  0.00            
ATOM     66  O16 ACD     1      29.550  14.640  11.650  1.00  0.00            
ATOM     67  C20 ACD     1      30.590  13.920  10.870  1.00  0.00            
ATOM     68  H32 ACD     1      31.490  14.520  10.670  1.00  0.00            
ATOM     69  C21 ACD     1      29.980  13.490   9.500  1.00  0.00            
ATOM     70  H33 ACD     1      30.440  12.530   9.240  1.00  0.00            
ATOM     71  H34 ACD     1      28.900  13.360   9.590  1.00  0.00            
ATOM     72  O17 ACD     1      30.080  14.490   8.440  1.00  0.00            
ATOM     73  H35 ACD     1      29.690  14.130   7.640  1.00  0.00            
ATOM     74  O18 ACD     1      31.060  16.120  12.650  1.00  0.00            
ATOM     75  C22 ACD     1      30.720  17.510  12.680  1.00  0.00            
ATOM     76  H36 ACD     1      29.660  17.730  12.490  1.00  0.00            
ATOM     77  C23 ACD     1      31.260  18.020  14.000  1.00  0.00            
ATOM     78  H37 ACD     1      32.350  17.840  14.020  1.00  0.00            
ATOM     79  O19 ACD     1      30.620  17.400  15.130  1.00  0.00            
ATOM     80  H38 ACD     1      30.620  16.440  15.070  1.00  0.00            
ATOM     81  C24 ACD     1      31.050  19.530  14.140  1.00  0.00            
ATOM     82  H39 ACD     1      29.970  19.720  14.180  1.00  0.00            
ATOM     83  O20 ACD     1      31.710  20.060  15.290  1.00  0.00            
ATOM     84  H40 ACD     1      32.610  20.250  15.000  1.00  0.00            
ATOM     85  C25 ACD     1      31.550  20.320  12.930  1.00  0.00            
ATOM     86  H41 ACD     1      31.220  21.370  12.980  1.00  0.00            
ATOM     87  O21 ACD     1      31.100  19.690  11.750  1.00  0.00            
ATOM     88  C26 ACD     1      31.390  18.280  11.540  1.00  0.00            
ATOM     89  H42 ACD     1      32.460  18.080  11.610  1.00  0.00            
ATOM     90  C27 ACD     1      30.790  17.750  10.220  1.00  0.00            
ATOM     91  H43 ACD     1      30.960  16.670  10.100  1.00  0.00            
ATOM     92  H44 ACD     1      29.690  17.770  10.280  1.00  0.00            
ATOM     93  O22 ACD     1      31.160  18.530   9.090  1.00  0.00            
ATOM     94  H45 ACD     1      30.570  19.280   9.000  1.00  0.00            
ATOM     95  O23 ACD     1      32.980  20.310  12.960  1.00  0.00            
ATOM     96  C28 ACD     1      33.670  21.420  12.410  1.00  0.00            
ATOM     97  H46 ACD     1      33.280  22.350  12.850  1.00  0.00            
ATOM     98  C29 ACD     1      33.490  21.510  10.850  1.00  0.00            
ATOM     99  H47 ACD     1      33.370  20.470  10.530  1.00  0.00            
ATOM    100  O24 ACD     1      34.610  22.140  10.260  1.00  0.00            
ATOM    101  C30 ACD     1      32.260  22.330  10.370  1.00  0.00            
ATOM    102  H48 ACD     1      31.390  22.020  10.980  1.00  0.00            
ATOM    103  H49 ACD     1      32.390  23.400  10.570  1.00  0.00            
ATOM    104  O25 ACD     1      31.960  22.290   9.050  1.00  0.00            
ATOM    105  H50 ACD     1      32.750  22.480   8.550  1.00  0.00            
ATOM    106  C31 ACD     1      35.110  21.280  12.920  1.00  0.00            
ATOM    107  H51 ACD     1      35.400  20.230  13.100  1.00  0.00            
ATOM    108  O26 ACD     1      35.050  22.000  14.200  1.00  0.00            
ATOM    109  H52 ACD     1      34.970  21.220  14.760  1.00  0.00            
ATOM    110  C32 ACD     1      36.130  21.940  12.010  1.00  0.00            
ATOM    111  H53 ACD     1      35.930  23.010  12.100  1.00  0.00            
ATOM    112  O27 ACD     1      37.520  21.620  12.310  1.00  0.00            
ATOM    113  H54 ACD     1      37.630  21.920  13.220  1.00  0.00            
ATOM    114  C33 ACD     1      35.850  21.570  10.620  1.00  0.00            
ATOM    115  H55 ACD     1      36.570  21.940   9.880  1.00  0.00            
ATOM    116  O28 ACD     1      35.850  20.170  10.300  1.00  0.00            
ATOM    117  C34 ACD     1      36.380  19.680   9.050  1.00  0.00            
ATOM    118  H56 ACD     1      36.630  20.540   8.410  1.00  0.00            
ATOM    119  C35 ACD     1      37.650  18.750   9.360  1.00  0.00            
ATOM    120  H57 ACD     1      37.410  17.940  10.070  1.00  0.00            
ATOM    121  O29 ACD     1      38.720  19.510   9.970  1.00  0.00            
ATOM    122  H58 ACD     1      38.630  19.790  10.890  1.00  0.00            
ATOM    123  C36 ACD     1      38.160  18.000   8.160  1.00  0.00            
ATOM    124  H59 ACD     1      38.730  18.630   7.450  1.00  0.00            
ATOM    125  O30 ACD     1      39.090  16.950   8.520  1.00  0.00            
ATOM    126  H60 ACD     1      39.650  17.230   9.250  1.00  0.00            
ATOM    127  O1  GT5     2      39.250  19.020  12.860  1.00  0.00            
ATOM    128  C1  GT5     2      39.270  17.830  12.740  1.00  0.00            
ATOM    129  O2  GT5     2      40.240  17.310  12.040  1.00  0.00            
ATOM    130  C2  GT5     2      38.860  16.770  13.760  1.00  0.00            
ATOM    131  C3  GT5     2      37.550  16.090  13.370  1.00  0.00            
ATOM    132  C4  GT5     2      37.590  15.440  11.980  1.00  0.00            
ATOM    133  C5  GT5     2      36.170  14.800  11.640  1.00  0.00            
ATOM    134  C6  GT5     2      34.990  15.810  11.670  1.00  0.00            
ATOM    135  C7  GT5     2      35.050  16.460  13.050  1.00  0.00            
ATOM    136  C8  GT5     2      34.740  15.330  14.140  1.00  0.00            
ATOM    137  C9  GT5     2      35.940  14.330  14.050  1.00  0.00            
ATOM    138  C10 GT5     2      35.980  13.690  12.700  1.00  0.00            
ATOM    139  C11 GT5     2      37.250  15.000  14.390  1.00  0.00            
ATOM    140  C12 GT5     2      36.370  17.140  13.330  1.00  0.00            
ATOM    141  H1  GT5     2      40.220  16.440  12.470  1.00  0.00            
ATOM    142  H2  GT5     2      38.710  17.280  14.720  1.00  0.00            
ATOM    143  H3  GT5     2      39.570  15.970  13.980  1.00  0.00            
ATOM    144  H4  GT5     2      38.300  14.620  12.050  1.00  0.00            
ATOM    145  H5  GT5     2      37.960  16.140  11.210  1.00  0.00            
ATOM    146  H6  GT5     2      36.310  14.250  10.700  1.00  0.00            
ATOM    147  H7  GT5     2      33.990  15.430  11.450  1.00  0.00            
ATOM    148  H8  GT5     2      35.180  16.630  10.960  1.00  0.00            
ATOM    149  H9  GT5     2      34.280  17.220  13.220  1.00  0.00            
ATOM    150  H10 GT5     2      33.720  14.930  14.030  1.00  0.00            
ATOM    151  H11 GT5     2      34.880  15.800  15.120  1.00  0.00            
ATOM    152  H12 GT5     2      35.780  13.470  14.720  1.00  0.00            
ATOM    153  H13 GT5     2      36.750  12.900  12.630  1.00  0.00            
ATOM    154  H14 GT5     2      35.030  13.180  12.520  1.00  0.00            
ATOM    155  H15 GT5     2      37.160  15.420  15.400  1.00  0.00            
ATOM    156  H16 GT5     2      38.110  14.320  14.390  1.00  0.00            
ATOM    157  H17 GT5     2      36.570  17.910  12.580  1.00  0.00            
ATOM    158  H18 GT5     2      36.370  17.700  14.270  1.00  0.00            
TER
ENDMDL
MODEL        1
ATOM      1  H1  ACD     1      32.150  33.400  28.040  1.00  0.00            
ATOM      2  O1  ACD     1      31.940  32.670  27.440  1.00  0.00            
ATOM      3  C1  ACD     1      31.560  31.550  28.240  1.00  0.00            
ATOM      4  H2  ACD     1      32.320  31.210  28.960  1.00  0.00            
ATOM      5  H3  ACD     1      31.390  30.790  27.480  1.00  0.00            
ATOM      6  C2  ACD     1      30.260  31.860  29.090  1.00  0.00            
ATOM      7  H4  ACD     1      29.930  30.930  29.590  1.00  0.00            
ATOM      8  O2  ACD     1      30.590  32.830  30.060  1.00  0.00            
ATOM      9  C3  ACD     1      29.680  33.130  30.980  1.00  0.00            
ATOM     10  H5  ACD     1      30.120  33.940  31.580  1.00  0.00            
ATOM     11  O3  ACD     1      29.380  31.980  31.720  1.00  0.00            
ATOM     12  C4  ACD     1      30.170  31.520  32.870  1.00  0.00            
ATOM     13  H6  ACD     1      30.140  32.280  33.670  1.00  0.00            
ATOM     14  C5  ACD     1      29.380  30.310  33.320  1.00  0.00            
ATOM     15  H7  ACD     1      29.310  29.630  32.460  1.00  0.00            
ATOM     16  O4  ACD     1      28.110  30.760  33.770  1.00  0.00            
ATOM     17  H8  ACD     1      27.720  31.360  33.130  1.00  0.00            
ATOM     18  C6  ACD     1      30.160  29.420  34.300  1.00  0.00            
ATOM     19  H9  ACD     1      30.250  29.940  35.260  1.00  0.00            
ATOM     20  O5  ACD     1      29.490  28.130  34.510  1.00  0.00            
ATOM     21  H10 ACD     1      28.590  28.290  34.810  1.00  0.00            
ATOM     22  C7  ACD     1      31.570  29.020  33.690  1.00  0.00            
ATOM     23  H11 ACD     1      32.180  28.480  34.410  1.00  0.00            
ATOM     24  O6  ACD     1      32.200  30.240  33.410  1.00  0.00            
ATOM     25  C8  ACD     1      31.620  31.210  32.490  1.00  0.00            
ATOM     26  H12 ACD     1      31.760  30.810  31.480  1.00  0.00            
ATOM     27  C9  ACD     1      32.480  32.510  32.540  1.00  0.00            
ATOM     28  H13 ACD     1      32.160  33.310  31.860  1.00  0.00            
ATOM     29  H14 ACD     1      32.510  32.920  33.560  1.00  0.00            
ATOM     30  O7  ACD     1      33.790  32.130  32.300  1.00  0.00            
ATOM     31  H15 ACD     1      33.830  31.180  32.480  1.00  0.00            
ATOM     32  O8  ACD     1      31.480  28.450  32.430  1.00  0.00            
ATOM     33  C10 ACD     1      32.360  27.470  31.980  1.00  0.00            
ATOM     34  H16 ACD     1      33.210  27.410  32.670  1.00  0.00            
ATOM     35  C11 ACD     1      31.580  26.150  32.080  1.00  0.00            
ATOM     36  H17 ACD     1      30.690  26.260  31.440  1.00  0.00            
ATOM     37  O9  ACD     1      31.050  25.910  33.440  1.00  0.00            
ATOM     38  H18 ACD     1      30.530  26.690  33.670  1.00  0.00            
ATOM     39  C12 ACD     1      32.440  25.030  31.580  1.00  0.00            
ATOM     40  H19 ACD     1      33.340  25.020  32.200  1.00  0.00            
ATOM     41  O10 ACD     1      31.790  23.810  31.760  1.00  0.00            
ATOM     42  H20 ACD     1      31.670  23.660  32.700  1.00  0.00            
ATOM     43  C13 ACD     1      32.870  25.260  30.220  1.00  0.00            
ATOM     44  H21 ACD     1      33.630  24.510  29.960  1.00  0.00            
ATOM     45  O11 ACD     1      33.580  26.520  30.190  1.00  0.00            
ATOM     46  C14 ACD     1      32.930  27.720  30.610  1.00  0.00            
ATOM     47  H22 ACD     1      32.040  27.920  29.990  1.00  0.00            
ATOM     48  C15 ACD     1      33.910  28.850  30.400  1.00  0.00            
ATOM     49  H23 ACD     1      33.280  29.690  30.750  1.00  0.00            
ATOM     50  H24 ACD     1      34.720  28.600  31.090  1.00  0.00            
ATOM     51  O12 ACD     1      34.230  28.960  29.000  1.00  0.00            
ATOM     52  H25 ACD     1      34.400  28.040  28.780  1.00  0.00            
ATOM     53  O13 ACD     1      31.730  25.440  29.270  1.00  0.00            
ATOM     54  C16 ACD     1      31.900  24.780  28.000  1.00  0.00            
ATOM     55  H26 ACD     1      32.960  24.510  27.930  1.00  0.00            
ATOM     56  C17 ACD     1      31.060  23.540  27.900  1.00  0.00            
ATOM     57  H27 ACD     1      30.000  23.790  28.040  1.00  0.00            
ATOM     58  O14 ACD     1      31.490  22.560  28.860  1.00  0.00            
ATOM     59  H28 ACD     1      31.590  23.120  29.630  1.00  0.00            
ATOM     60  C18 ACD     1      31.120  22.980  26.520  1.00  0.00            
ATOM     61  H29 ACD     1      32.080  22.570  26.190  1.00  0.00            
ATOM     62  O15 ACD     1      30.210  21.900  26.370  1.00  0.00            
ATOM     63  H30 ACD     1      29.360  22.130  26.740  1.00  0.00            
ATOM     64  C19 ACD     1      30.730  23.980  25.470  1.00  0.00            
ATOM     65  H31 ACD     1      30.820  23.520  24.480  1.00  0.00            
ATOM     66  O16 ACD     1      31.710  24.990  25.550  1.00  0.00            
ATOM     67  C20 ACD     1      31.640  25.720  26.780  1.00  0.00            
ATOM     68  H32 ACD     1      30.630  26.120  26.920  1.00  0.00            
ATOM     69  C21 ACD     1      32.560  26.910  26.760  1.00  0.00            
ATOM     70  H33 ACD     1      32.200  27.360  25.830  1.00  0.00            
ATOM     71  H34 ACD     1      32.340  27.500  27.660  1.00  0.00            
ATOM     72  O17 ACD     1      33.970  26.640  26.700  1.00  0.00            
ATOM     73  H35 ACD     1      34.120  26.010  25.990  1.00  0.00            
ATOM     74  O18 ACD     1      29.390  24.470  25.610  1.00  0.00            
ATOM     75  C22 ACD     1      28.610  24.780  24.370  1.00  0.00            
ATOM     76  H36 ACD     1      28.380  23.890  23.770  1.00  0.00            
ATOM     77  C23 ACD     1      27.250  25.380  24.910  1.00  0.00            
ATOM     78  H37 ACD     1      27.520  26.080  25.710  1.00  0.00            
ATOM     79  O19 ACD     1      26.550  24.280  25.440  1.00  0.00            
ATOM     80  H38 ACD     1      27.140  23.820  26.040  1.00  0.00            
ATOM     81  C24 ACD     1      26.450  26.200  23.900  1.00  0.00            
ATOM     82  H39 ACD     1      26.120  25.570  23.070  1.00  0.00            
ATOM     83  O20 ACD     1      25.390  26.850  24.560  1.00  0.00            
ATOM     84  H40 ACD     1      25.790  27.710  24.730  1.00  0.00            
ATOM     85  C25 ACD     1      27.350  27.330  23.430  1.00  0.00            
ATOM     86  H41 ACD     1      26.770  27.960  22.750  1.00  0.00            
ATOM     87  O21 ACD     1      28.430  26.740  22.810  1.00  0.00            
ATOM     88  C26 ACD     1      29.350  25.950  23.550  1.00  0.00            
ATOM     89  H42 ACD     1      29.850  26.540  24.330  1.00  0.00            
ATOM     90  C27 ACD     1      30.380  25.510  22.470  1.00  0.00            
ATOM     91  H43 ACD     1      31.170  24.900  22.940  1.00  0.00            
ATOM     92  H44 ACD     1      29.980  24.760  21.780  1.00  0.00            
ATOM     93  O22 ACD     1      31.020  26.600  21.810  1.00  0.00            
ATOM     94  H45 ACD     1      30.260  27.000  21.380  1.00  0.00            
ATOM     95  O23 ACD     1      27.720  28.210  24.520  1.00  0.00            
ATOM     96  C28 ACD     1      27.790  29.630  24.350  1.00  0.00            
ATOM     97  H46 ACD     1      27.540  29.890  23.320  1.00  0.00            
ATOM     98  C29 ACD     1      29.140  30.140  24.800  1.00  0.00            
ATOM     99  H47 ACD     1      29.270  29.730  25.810  1.00  0.00            
ATOM    100  O24 ACD     1      29.080  31.490  25.000  1.00  0.00            
ATOM    101  C30 ACD     1      30.300  29.690  23.880  1.00  0.00            
ATOM    102  H48 ACD     1      31.210  30.040  24.400  1.00  0.00            
ATOM    103  H49 ACD     1      30.330  28.590  23.840  1.00  0.00            
ATOM    104  O25 ACD     1      30.160  30.320  22.630  1.00  0.00            
ATOM    105  H50 ACD     1      29.980  31.240  22.810  1.00  0.00            
ATOM    106  C31 ACD     1      26.700  30.040  25.360  1.00  0.00            
ATOM    107  H51 ACD     1      26.810  29.480  26.300  1.00  0.00            
ATOM    108  O26 ACD     1      25.380  29.770  24.840  1.00  0.00            
ATOM    109  H52 ACD     1      25.330  29.700  23.880  1.00  0.00            
ATOM    110  C32 ACD     1      26.800  31.550  25.700  1.00  0.00            
ATOM    111  H53 ACD     1      26.570  32.100  24.770  1.00  0.00            
ATOM    112  O27 ACD     1      25.820  31.920  26.660  1.00  0.00            
ATOM    113  H54 ACD     1      25.010  31.690  26.200  1.00  0.00            
ATOM    114  C33 ACD     1      28.220  32.010  26.050  1.00  0.00            
ATOM    115  H55 ACD     1      28.150  33.100  25.990  1.00  0.00            
ATOM    116  O28 ACD     1      28.650  31.470  27.290  1.00  0.00            
ATOM    117  C34 ACD     1      29.110  32.420  28.160  1.00  0.00            
ATOM    118  H56 ACD     1      29.440  33.280  27.570  1.00  0.00            
ATOM    119  C35 ACD     1      27.940  32.950  29.080  1.00  0.00            
ATOM    120  H57 ACD     1      27.490  32.050  29.520  1.00  0.00            
ATOM    121  O29 ACD     1      27.030  33.630  28.220  1.00  0.00            
ATOM    122  H58 ACD     1      26.530  32.920  27.800  1.00  0.00            
ATOM    123  C36 ACD     1      28.480  33.800  30.280  1.00  0.00            
ATOM    124  H59 ACD     1      28.770  34.790  29.920  1.00  0.00            
ATOM    125  O30 ACD     1      27.460  34.100  31.240  1.00  0.00            
ATOM    126  H60 ACD     1      28.010  34.240  32.020  1.00  0.00            
ATOM    127  O1  GT5     2      26.900  23.570  31.990  1.00  0.00            
ATOM    128  C1  GT5     2      26.330  24.580  32.280  1.00  0.00            
ATOM    129  O2  GT5     2      25.570  24.500  33.330  1.00  0.00            
ATOM    130  C2  GT5     2      27.000  26.000  32.150  1.00  0.00            
ATOM    131  C3  GT5     2      27.070  26.630  30.780  1.00  0.00            
ATOM    132  C4  GT5     2      27.790  25.820  29.740  1.00  0.00            
ATOM    133  C5  GT5     2      28.000  26.580  28.420  1.00  0.00            
ATOM    134  C6  GT5     2      28.560  27.980  28.570  1.00  0.00            
ATOM    135  C7  GT5     2      27.730  28.750  29.620  1.00  0.00            
ATOM    136  C8  GT5     2      26.260  28.930  29.190  1.00  0.00            
ATOM    137  C9  GT5     2      25.680  27.630  28.900  1.00  0.00            
ATOM    138  C10 GT5     2      26.520  26.850  27.890  1.00  0.00            
ATOM    139  C11 GT5     2      25.550  26.880  30.270  1.00  0.00            
ATOM    140  C12 GT5     2      27.770  28.030  30.980  1.00  0.00            
ATOM    141  H1  GT5     2      25.310  25.430  33.460  1.00  0.00            
ATOM    142  H2  GT5     2      27.990  25.880  32.600  1.00  0.00            
ATOM    143  H3  GT5     2      26.320  26.620  32.750  1.00  0.00            
ATOM    144  H4  GT5     2      27.380  24.820  29.570  1.00  0.00            
ATOM    145  H5  GT5     2      28.810  25.700  30.120  1.00  0.00            
ATOM    146  H6  GT5     2      28.590  25.950  27.740  1.00  0.00            
ATOM    147  H7  GT5     2      28.620  28.460  27.590  1.00  0.00            
ATOM    148  H8  GT5     2      29.580  27.940  28.980  1.00  0.00            
ATOM    149  H9  GT5     2      28.240  29.710  29.780  1.00  0.00            
ATOM    150  H10 GT5     2      26.280  29.530  28.270  1.00  0.00            
ATOM    151  H11 GT5     2      25.630  29.450  29.920  1.00  0.00            
ATOM    152  H12 GT5     2      24.700  27.740  28.430  1.00  0.00            
ATOM    153  H13 GT5     2      26.040  25.890  27.660  1.00  0.00            
ATOM    154  H14 GT5     2      26.600  27.390  26.940  1.00  0.00            
ATOM    155  H15 GT5     2      25.000  27.520  30.980  1.00  0.00            
ATOM    156  H16 GT5     2      24.950  25.990  30.060  1.00  0.00            
ATOM    157  H17 GT5     2      28.820  27.830  31.240  1.00  0.00            
ATOM    158  H18 GT5     2      27.290  28.670  31.730  1.00  0.00            
TER
ENDMDL
MODEL        1
ATOM      1  H1  ACD     1      35.930  44.150   9.180  1.00  0.00            
ATOM      2  O1  ACD     1      35.130  44.300   9.710  1.00  0.00            
ATOM      3  C1  ACD     1      35.190  43.300  10.740  1.00  0.00            
ATOM      4  H2  ACD     1      34.950  42.280  10.400  1.00  0.00            
ATOM      5  H3  ACD     1      34.380  43.520  11.450  1.00  0.00            
ATOM      6  C2  ACD     1      36.520  43.350  11.500  1.00  0.00            
ATOM      7  H4  ACD     1      36.510  42.580  12.270  1.00  0.00            
ATOM      8  O2  ACD     1      37.620  43.050  10.660  1.00  0.00            
ATOM      9  C3  ACD     1      38.870  43.090  11.400  1.00  0.00            
ATOM     10  H5  ACD     1      39.620  42.860  10.630  1.00  0.00            
ATOM     11  O3  ACD     1      38.830  42.150  12.520  1.00  0.00            
ATOM     12  C4  ACD     1      39.510  40.910  12.270  1.00  0.00            
ATOM     13  H6  ACD     1      39.680  40.760  11.200  1.00  0.00            
ATOM     14  C5  ACD     1      40.790  41.070  13.040  1.00  0.00            
ATOM     15  H7  ACD     1      40.480  41.440  14.030  1.00  0.00            
ATOM     16  O4  ACD     1      41.660  42.070  12.400  1.00  0.00            
ATOM     17  H8  ACD     1      41.300  42.900  12.730  1.00  0.00            
ATOM     18  C6  ACD     1      41.530  39.760  13.140  1.00  0.00            
ATOM     19  H9  ACD     1      41.730  39.390  12.130  1.00  0.00            
ATOM     20  O5  ACD     1      42.770  39.890  13.870  1.00  0.00            
ATOM     21  H10 ACD     1      42.670  39.510  14.750  1.00  0.00            
ATOM     22  C7  ACD     1      40.600  38.710  13.720  1.00  0.00            
ATOM     23  H11 ACD     1      41.160  37.770  13.820  1.00  0.00            
ATOM     24  O6  ACD     1      39.430  38.580  12.910  1.00  0.00            
ATOM     25  C8  ACD     1      38.650  39.750  12.810  1.00  0.00            
ATOM     26  H12 ACD     1      38.180  40.030  13.760  1.00  0.00            
ATOM     27  C9  ACD     1      37.620  39.460  11.770  1.00  0.00            
ATOM     28  H13 ACD     1      36.980  40.350  11.740  1.00  0.00            
ATOM     29  H14 ACD     1      38.090  39.440  10.770  1.00  0.00            
ATOM     30  O7  ACD     1      36.920  38.210  11.820  1.00  0.00            
ATOM     31  H15 ACD     1      37.500  37.570  11.410  1.00  0.00            
ATOM     32  O8  ACD     1      40.170  39.090  15.030  1.00  0.00            
ATOM     33  C10 ACD     1      40.290  38.010  15.960  1.00  0.00            
ATOM     34  H16 ACD     1      40.530  37.060  15.480  1.00  0.00            
ATOM     35  C11 ACD     1      41.470  38.340  16.880  1.00  0.00            
ATOM     36  H17 ACD     1      41.310  39.360  17.250  1.00  0.00            
ATOM     37  O9  ACD     1      42.720  38.330  16.190  1.00  0.00            
ATOM     38  H18 ACD     1      43.440  38.450  16.820  1.00  0.00            
ATOM     39  C12 ACD     1      41.490  37.310  17.970  1.00  0.00            
ATOM     40  H19 ACD     1      41.770  36.350  17.500  1.00  0.00            
ATOM     41  O10 ACD     1      42.480  37.540  18.880  1.00  0.00            
ATOM     42  H20 ACD     1      42.270  38.360  19.320  1.00  0.00            
ATOM     43  C13 ACD     1      40.170  37.200  18.700  1.00  0.00            
ATOM     44  H21 ACD     1      40.270  36.360  19.400  1.00  0.00            
ATOM     45  O11 ACD     1      39.210  36.830  17.730  1.00  0.00            
ATOM     46  C14 ACD     1      38.970  37.810  16.780  1.00  0.00            
ATOM     47  H22 ACD     1      38.730  38.820  17.150  1.00  0.00            
ATOM     48  C15 ACD     1      37.850  37.440  15.870  1.00  0.00            
ATOM     49  H23 ACD     1      38.030  37.790  14.850  1.00  0.00            
ATOM     50  H24 ACD     1      37.860  36.350  15.850  1.00  0.00            
ATOM     51  O12 ACD     1      36.580  37.930  16.290  1.00  0.00            
ATOM     52  H25 ACD     1      36.560  38.880  16.110  1.00  0.00            
ATOM     53  O13 ACD     1      39.760  38.390  19.400  1.00  0.00            
ATOM     54  C16 ACD     1      38.860  38.400  20.540  1.00  0.00            
ATOM     55  H26 ACD     1      39.300  37.820  21.360  1.00  0.00            
ATOM     56  C17 ACD     1      38.840  39.860  21.010  1.00  0.00            
ATOM     57  H27 ACD     1      38.740  40.520  20.150  1.00  0.00            
ATOM     58  O14 ACD     1      40.130  40.210  21.660  1.00  0.00            
ATOM     59  H28 ACD     1      40.050  41.120  21.960  1.00  0.00            
ATOM     60  C18 ACD     1      37.650  40.350  21.860  1.00  0.00            
ATOM     61  H29 ACD     1      37.700  39.890  22.850  1.00  0.00            
ATOM     62  O15 ACD     1      37.740  41.760  22.010  1.00  0.00            
ATOM     63  H30 ACD     1      37.100  42.060  21.360  1.00  0.00            
ATOM     64  C19 ACD     1      36.390  39.920  21.170  1.00  0.00            
ATOM     65  H31 ACD     1      35.550  40.130  21.850  1.00  0.00            
ATOM     66  O16 ACD     1      36.410  38.520  20.970  1.00  0.00            
ATOM     67  C20 ACD     1      37.450  37.990  20.120  1.00  0.00            
ATOM     68  H32 ACD     1      37.250  38.360  19.110  1.00  0.00            
ATOM     69  C21 ACD     1      37.340  36.510  20.150  1.00  0.00            
ATOM     70  H33 ACD     1      36.670  36.400  19.280  1.00  0.00            
ATOM     71  H34 ACD     1      38.220  35.910  19.900  1.00  0.00            
ATOM     72  O17 ACD     1      36.680  35.870  21.220  1.00  0.00            
ATOM     73  H35 ACD     1      36.980  36.210  22.070  1.00  0.00            
ATOM     74  O18 ACD     1      36.200  40.650  19.980  1.00  0.00            
ATOM     75  C22 ACD     1      34.810  41.030  19.700  1.00  0.00            
ATOM     76  H36 ACD     1      34.060  40.670  20.420  1.00  0.00            
ATOM     77  C23 ACD     1      34.760  42.590  19.790  1.00  0.00            
ATOM     78  H37 ACD     1      35.550  42.980  19.140  1.00  0.00            
ATOM     79  O19 ACD     1      35.000  43.050  21.190  1.00  0.00            
ATOM     80  H38 ACD     1      34.360  43.670  21.550  1.00  0.00            
ATOM     81  C24 ACD     1      33.440  43.110  19.230  1.00  0.00            
ATOM     82  H39 ACD     1      32.670  42.680  19.890  1.00  0.00            
ATOM     83  O20 ACD     1      33.410  44.570  19.290  1.00  0.00            
ATOM     84  H40 ACD     1      33.790  44.940  18.490  1.00  0.00            
ATOM     85  C25 ACD     1      33.120  42.630  17.840  1.00  0.00            
ATOM     86  H41 ACD     1      32.110  42.970  17.590  1.00  0.00            
ATOM     87  O21 ACD     1      33.180  41.190  17.890  1.00  0.00            
ATOM     88  C26 ACD     1      34.400  40.540  18.320  1.00  0.00            
ATOM     89  H42 ACD     1      35.180  40.740  17.560  1.00  0.00            
ATOM     90  C27 ACD     1      34.240  39.040  18.280  1.00  0.00            
ATOM     91  H43 ACD     1      34.060  38.810  17.220  1.00  0.00            
ATOM     92  H44 ACD     1      35.120  38.460  18.590  1.00  0.00            
ATOM     93  O22 ACD     1      33.170  38.690  19.150  1.00  0.00            
ATOM     94  H45 ACD     1      33.070  37.730  19.140  1.00  0.00            
ATOM     95  O23 ACD     1      34.060  43.070  16.920  1.00  0.00            
ATOM     96  C28 ACD     1      33.660  44.140  16.020  1.00  0.00            
ATOM     97  H46 ACD     1      32.670  44.490  16.330  1.00  0.00            
ATOM     98  C29 ACD     1      33.620  43.530  14.560  1.00  0.00            
ATOM     99  H47 ACD     1      34.480  42.970  14.170  1.00  0.00            
ATOM    100  O24 ACD     1      33.500  44.600  13.620  1.00  0.00            
ATOM    101  C30 ACD     1      32.480  42.580  14.430  1.00  0.00            
ATOM    102  H48 ACD     1      32.530  42.090  13.450  1.00  0.00            
ATOM    103  H49 ACD     1      32.480  41.800  15.200  1.00  0.00            
ATOM    104  O25 ACD     1      31.230  43.280  14.530  1.00  0.00            
ATOM    105  H50 ACD     1      30.570  42.590  14.390  1.00  0.00            
ATOM    106  C31 ACD     1      34.790  45.120  16.040  1.00  0.00            
ATOM    107  H51 ACD     1      35.770  44.630  16.010  1.00  0.00            
ATOM    108  O26 ACD     1      34.700  45.840  17.300  1.00  0.00            
ATOM    109  H52 ACD     1      35.310  46.580  17.290  1.00  0.00            
ATOM    110  C32 ACD     1      34.740  46.140  14.890  1.00  0.00            
ATOM    111  H53 ACD     1      33.840  46.720  15.120  1.00  0.00            
ATOM    112  O27 ACD     1      35.810  47.090  14.910  1.00  0.00            
ATOM    113  H54 ACD     1      36.370  46.730  14.220  1.00  0.00            
ATOM    114  C33 ACD     1      34.620  45.460  13.560  1.00  0.00            
ATOM    115  H55 ACD     1      34.410  46.240  12.810  1.00  0.00            
ATOM    116  O28 ACD     1      35.760  44.670  13.390  1.00  0.00            
ATOM    117  C34 ACD     1      36.640  44.700  12.260  1.00  0.00            
ATOM    118  H56 ACD     1      36.350  45.510  11.580  1.00  0.00            
ATOM    119  C35 ACD     1      38.020  44.920  12.860  1.00  0.00            
ATOM    120  H57 ACD     1      38.150  44.200  13.680  1.00  0.00            
ATOM    121  O29 ACD     1      38.130  46.240  13.420  1.00  0.00            
ATOM    122  H58 ACD     1      38.440  46.780  12.690  1.00  0.00            
ATOM    123  C36 ACD     1      39.120  44.510  11.870  1.00  0.00            
ATOM    124  H59 ACD     1      39.040  45.080  10.940  1.00  0.00            
ATOM    125  O30 ACD     1      40.390  44.610  12.560  1.00  0.00            
ATOM    126  H60 ACD     1      40.410  45.470  12.980  1.00  0.00            
ATOM    127  O1  GT5     2      37.410  -1.240  16.150  1.00  0.00            
ATOM    128  C1  GT5     2      37.490  -0.070  16.030  1.00  0.00            
ATOM    129  O2  GT5     2      36.980   0.550  14.950  1.00  0.00            
ATOM    130  C2  GT5     2      37.840   0.900  17.140  1.00  0.00            
ATOM    131  C3  GT5     2      39.330   1.370  17.160  1.00  0.00            
ATOM    132  C4  GT5     2      39.730   2.050  15.860  1.00  0.00            
ATOM    133  C5  GT5     2      41.120   2.630  16.070  1.00  0.00            
ATOM    134  C6  GT5     2      42.050   1.520  16.220  1.00  0.00            
ATOM    135  C7  GT5     2      41.750   0.760  17.560  1.00  0.00            
ATOM    136  C8  GT5     2      41.830   1.770  18.710  1.00  0.00            
ATOM    137  C9  GT5     2      40.830   2.860  18.550  1.00  0.00            
ATOM    138  C10 GT5     2      41.210   3.620  17.290  1.00  0.00            
ATOM    139  C11 GT5     2      39.380   2.330  18.330  1.00  0.00            
ATOM    140  C12 GT5     2      40.350   0.200  17.420  1.00  0.00            
ATOM    141  H1  GT5     2      36.770  -0.190  14.350  1.00  0.00            
ATOM    142  H2  GT5     2      37.660   0.370  18.080  1.00  0.00            
ATOM    143  H3  GT5     2      37.130   1.740  17.090  1.00  0.00            
ATOM    144  H4  GT5     2      38.900   2.750  15.670  1.00  0.00            
ATOM    145  H5  GT5     2      39.760   1.430  14.960  1.00  0.00            
ATOM    146  H6  GT5     2      41.480   3.110  15.150  1.00  0.00            
ATOM    147  H7  GT5     2      43.090   1.890  16.200  1.00  0.00            
ATOM    148  H8  GT5     2      42.030   0.820  15.380  1.00  0.00            
ATOM    149  H9  GT5     2      42.480  -0.060  17.530  1.00  0.00            
ATOM    150  H10 GT5     2      42.830   2.210  18.830  1.00  0.00            
ATOM    151  H11 GT5     2      41.500   1.300  19.650  1.00  0.00            
ATOM    152  H12 GT5     2      40.920   3.500  19.440  1.00  0.00            
ATOM    153  H13 GT5     2      40.580   4.500  17.130  1.00  0.00            
ATOM    154  H14 GT5     2      42.220   4.040  17.390  1.00  0.00            
ATOM    155  H15 GT5     2      39.090   1.820  19.250  1.00  0.00            
ATOM    156  H16 GT5     2      38.680   3.150  18.140  1.00  0.00            
ATOM    157  H17 GT5     2      40.470  -0.490  16.570  1.00  0.00            
ATOM    158  H18 GT5     2      40.160  -0.340  18.350  1.00  0.00            
TER
ENDMDL
MODEL        1
ATOM      1  H1  ACD     1      34.950  29.860  11.840  1.00  0.00            
ATOM      2  O1  ACD     1      35.290  30.260  12.650  1.00  0.00            
ATOM      3  C1  ACD     1      35.270  29.190  13.590  1.00  0.00            
ATOM      4  H2  ACD     1      36.250  29.140  14.090  1.00  0.00            
ATOM      5  H3  ACD     1      35.140  28.240  13.040  1.00  0.00            
ATOM      6  C2  ACD     1      34.230  29.200  14.710  1.00  0.00            
ATOM      7  H4  ACD     1      34.120  28.200  15.160  1.00  0.00            
ATOM      8  O2  ACD     1      34.760  30.150  15.660  1.00  0.00            
ATOM      9  C3  ACD     1      33.890  30.240  16.790  1.00  0.00            
ATOM     10  H5  ACD     1      34.260  31.060  17.410  1.00  0.00            
ATOM     11  O3  ACD     1      33.820  28.960  17.490  1.00  0.00            
ATOM     12  C4  ACD     1      34.790  28.870  18.550  1.00  0.00            
ATOM     13  H6  ACD     1      35.610  29.580  18.410  1.00  0.00            
ATOM     14  C5  ACD     1      34.210  29.410  19.860  1.00  0.00            
ATOM     15  H7  ACD     1      33.260  28.870  20.030  1.00  0.00            
ATOM     16  O4  ACD     1      33.970  30.780  19.760  1.00  0.00            
ATOM     17  H8  ACD     1      33.890  31.150  20.640  1.00  0.00            
ATOM     18  C6  ACD     1      35.130  29.110  20.990  1.00  0.00            
ATOM     19  H9  ACD     1      35.980  29.800  20.890  1.00  0.00            
ATOM     20  O5  ACD     1      34.370  29.310  22.180  1.00  0.00            
ATOM     21  H10 ACD     1      33.870  28.500  22.280  1.00  0.00            
ATOM     22  C7  ACD     1      35.620  27.670  21.050  1.00  0.00            
ATOM     23  H11 ACD     1      36.480  27.590  21.720  1.00  0.00            
ATOM     24  O6  ACD     1      36.150  27.290  19.780  1.00  0.00            
ATOM     25  C8  ACD     1      35.320  27.450  18.590  1.00  0.00            
ATOM     26  H12 ACD     1      34.490  26.740  18.730  1.00  0.00            
ATOM     27  C9  ACD     1      36.020  27.180  17.270  1.00  0.00            
ATOM     28  H13 ACD     1      35.310  27.050  16.440  1.00  0.00            
ATOM     29  H14 ACD     1      36.630  28.040  16.980  1.00  0.00            
ATOM     30  O7  ACD     1      36.800  25.970  17.400  1.00  0.00            
ATOM     31  H15 ACD     1      37.080  26.100  18.310  1.00  0.00            
ATOM     32  O8  ACD     1      34.590  26.760  21.360  1.00  0.00            
ATOM     33  C10 ACD     1      34.920  25.590  21.940  1.00  0.00            
ATOM     34  H16 ACD     1      35.250  25.760  22.980  1.00  0.00            
ATOM     35  C11 ACD     1      33.600  24.760  21.860  1.00  0.00            
ATOM     36  H17 ACD     1      33.300  24.860  20.800  1.00  0.00            
ATOM     37  O9  ACD     1      32.490  25.320  22.590  1.00  0.00            
ATOM     38  H18 ACD     1      32.280  26.230  22.360  1.00  0.00            
ATOM     39  C12 ACD     1      33.750  23.280  22.130  1.00  0.00            
ATOM     40  H19 ACD     1      34.170  23.130  23.140  1.00  0.00            
ATOM     41  O10 ACD     1      32.500  22.620  21.920  1.00  0.00            
ATOM     42  H20 ACD     1      31.760  23.220  21.980  1.00  0.00            
ATOM     43  C13 ACD     1      34.750  22.700  21.160  1.00  0.00            
ATOM     44  H21 ACD     1      34.850  21.660  21.490  1.00  0.00            
ATOM     45  O11 ACD     1      35.940  23.330  21.360  1.00  0.00            
ATOM     46  C14 ACD     1      35.980  24.750  21.050  1.00  0.00            
ATOM     47  H22 ACD     1      35.670  24.920  20.010  1.00  0.00            
ATOM     48  C15 ACD     1      37.520  25.100  21.180  1.00  0.00            
ATOM     49  H23 ACD     1      37.700  26.050  21.700  1.00  0.00            
ATOM     50  H24 ACD     1      38.120  24.360  21.730  1.00  0.00            
ATOM     51  O12 ACD     1      38.210  25.270  19.940  1.00  0.00            
ATOM     52  H25 ACD     1      38.850  25.930  20.210  1.00  0.00            
ATOM     53  O13 ACD     1      34.200  22.770  19.810  1.00  0.00            
ATOM     54  C16 ACD     1      34.440  21.740  18.830  1.00  0.00            
ATOM     55  H26 ACD     1      34.850  20.820  19.280  1.00  0.00            
ATOM     56  C17 ACD     1      33.010  21.420  18.420  1.00  0.00            
ATOM     57  H27 ACD     1      32.560  22.330  18.000  1.00  0.00            
ATOM     58  O14 ACD     1      32.290  20.900  19.590  1.00  0.00            
ATOM     59  H28 ACD     1      32.420  21.590  20.240  1.00  0.00            
ATOM     60  C18 ACD     1      33.060  20.460  17.250  1.00  0.00            
ATOM     61  H29 ACD     1      33.580  19.610  17.690  1.00  0.00            
ATOM     62  O15 ACD     1      31.750  20.130  16.730  1.00  0.00            
ATOM     63  H30 ACD     1      31.070  20.540  17.270  1.00  0.00            
ATOM     64  C19 ACD     1      33.890  21.110  16.130  1.00  0.00            
ATOM     65  H31 ACD     1      34.100  20.450  15.280  1.00  0.00            
ATOM     66  O16 ACD     1      35.180  21.510  16.580  1.00  0.00            
ATOM     67  C20 ACD     1      35.220  22.370  17.740  1.00  0.00            
ATOM     68  H32 ACD     1      34.810  23.370  17.570  1.00  0.00            
ATOM     69  C21 ACD     1      36.730  22.590  18.080  1.00  0.00            
ATOM     70  H33 ACD     1      36.790  23.220  18.980  1.00  0.00            
ATOM     71  H34 ACD     1      37.290  21.700  18.380  1.00  0.00            
ATOM     72  O17 ACD     1      37.510  23.210  17.030  1.00  0.00            
ATOM     73  H35 ACD     1      37.350  24.150  16.940  1.00  0.00            
ATOM     74  O18 ACD     1      33.280  22.300  15.660  1.00  0.00            
ATOM     75  C22 ACD     1      33.270  22.570  14.220  1.00  0.00            
ATOM     76  H36 ACD     1      33.850  21.880  13.600  1.00  0.00            
ATOM     77  C23 ACD     1      31.800  22.240  13.870  1.00  0.00            
ATOM     78  H37 ACD     1      31.130  22.890  14.450  1.00  0.00            
ATOM     79  O19 ACD     1      31.530  20.820  14.130  1.00  0.00            
ATOM     80  H38 ACD     1      31.670  20.590  15.050  1.00  0.00            
ATOM     81  C24 ACD     1      31.500  22.660  12.470  1.00  0.00            
ATOM     82  H39 ACD     1      31.900  21.850  11.840  1.00  0.00            
ATOM     83  O20 ACD     1      30.050  22.650  12.300  1.00  0.00            
ATOM     84  H40 ACD     1      29.650  23.440  12.690  1.00  0.00            
ATOM     85  C25 ACD     1      32.020  23.990  12.000  1.00  0.00            
ATOM     86  H41 ACD     1      32.020  23.960  10.900  1.00  0.00            
ATOM     87  O21 ACD     1      33.370  24.090  12.430  1.00  0.00            
ATOM     88  C26 ACD     1      33.630  24.020  13.820  1.00  0.00            
ATOM     89  H42 ACD     1      32.960  24.770  14.250  1.00  0.00            
ATOM     90  C27 ACD     1      35.050  24.390  14.270  1.00  0.00            
ATOM     91  H43 ACD     1      35.120  24.420  15.370  1.00  0.00            
ATOM     92  H44 ACD     1      35.710  23.570  13.940  1.00  0.00            
ATOM     93  O22 ACD     1      35.620  25.600  13.720  1.00  0.00            
ATOM     94  H45 ACD     1      36.580  25.470  13.730  1.00  0.00            
ATOM     95  O23 ACD     1      31.320  25.100  12.430  1.00  0.00            
ATOM     96  C28 ACD     1      31.200  26.290  11.590  1.00  0.00            
ATOM     97  H46 ACD     1      30.760  25.920  10.650  1.00  0.00            
ATOM     98  C29 ACD     1      32.570  26.970  11.380  1.00  0.00            
ATOM     99  H47 ACD     1      33.110  26.740  12.300  1.00  0.00            
ATOM    100  O24 ACD     1      32.450  28.410  11.150  1.00  0.00            
ATOM    101  C30 ACD     1      33.350  26.400  10.230  1.00  0.00            
ATOM    102  H48 ACD     1      34.290  26.980  10.250  1.00  0.00            
ATOM    103  H49 ACD     1      33.750  25.410  10.490  1.00  0.00            
ATOM    104  O25 ACD     1      32.700  26.430   8.960  1.00  0.00            
ATOM    105  H50 ACD     1      33.380  26.330   8.290  1.00  0.00            
ATOM    106  C31 ACD     1      30.190  27.200  12.330  1.00  0.00            
ATOM    107  H51 ACD     1      30.580  27.100  13.350  1.00  0.00            
ATOM    108  O26 ACD     1      28.870  26.680  12.210  1.00  0.00            
ATOM    109  H52 ACD     1      28.830  25.950  12.840  1.00  0.00            
ATOM    110  C32 ACD     1      30.270  28.680  11.990  1.00  0.00            
ATOM    111  H53 ACD     1      30.070  28.900  10.930  1.00  0.00            
ATOM    112  O27 ACD     1      29.360  29.520  12.810  1.00  0.00            
ATOM    113  H54 ACD     1      29.830  29.670  13.640  1.00  0.00            
ATOM    114  C33 ACD     1      31.720  29.070  12.170  1.00  0.00            
ATOM    115  H55 ACD     1      31.680  30.140  11.960  1.00  0.00            
ATOM    116  O28 ACD     1      32.260  28.710  13.430  1.00  0.00            
ATOM    117  C34 ACD     1      32.850  29.720  14.180  1.00  0.00            
ATOM    118  H56 ACD     1      33.050  30.610  13.560  1.00  0.00            
ATOM    119  C35 ACD     1      31.860  29.920  15.330  1.00  0.00            
ATOM    120  H57 ACD     1      31.610  28.990  15.840  1.00  0.00            
ATOM    121  O29 ACD     1      30.700  30.530  14.850  1.00  0.00            
ATOM    122  H58 ACD     1      30.080  30.550  15.590  1.00  0.00            
ATOM    123  C36 ACD     1      32.490  30.750  16.450  1.00  0.00            
ATOM    124  H59 ACD     1      32.520  31.780  16.080  1.00  0.00            
ATOM    125  O30 ACD     1      31.760  30.660  17.690  1.00  0.00            
ATOM    126  H60 ACD     1      32.090  29.800  17.960  1.00  0.00            
ATOM    127  O1  GT5     2      28.660  24.390  13.890  1.00  0.00            
ATOM    128  C1  GT5     2      28.360  24.140  15.030  1.00  0.00            
ATOM    129  O2  GT5     2      28.000  22.920  15.400  1.00  0.00            
ATOM    130  C2  GT5     2      28.030  25.150  16.120  1.00  0.00            
ATOM    131  C3  GT5     2      29.250  25.470  17.000  1.00  0.00            
ATOM    132  C4  GT5     2      30.310  26.170  16.180  1.00  0.00            
ATOM    133  C5  GT5     2      31.510  26.560  17.120  1.00  0.00            
ATOM    134  C6  GT5     2      31.990  25.190  17.720  1.00  0.00            
ATOM    135  C7  GT5     2      30.930  24.520  18.660  1.00  0.00            
ATOM    136  C8  GT5     2      30.470  25.540  19.740  1.00  0.00            
ATOM    137  C9  GT5     2      29.950  26.790  19.080  1.00  0.00            
ATOM    138  C10 GT5     2      31.060  27.520  18.210  1.00  0.00            
ATOM    139  C11 GT5     2      28.800  26.430  18.120  1.00  0.00            
ATOM    140  C12 GT5     2      29.750  24.160  17.700  1.00  0.00            
ATOM    141  H1  GT5     2      27.560  22.960  16.260  1.00  0.00            
ATOM    142  H2  GT5     2      27.190  24.890  16.780  1.00  0.00            
ATOM    143  H3  GT5     2      27.750  26.140  15.720  1.00  0.00            
ATOM    144  H4  GT5     2      29.900  27.070  15.700  1.00  0.00            
ATOM    145  H5  GT5     2      30.760  25.520  15.420  1.00  0.00            
ATOM    146  H6  GT5     2      32.370  26.960  16.560  1.00  0.00            
ATOM    147  H7  GT5     2      32.950  25.400  18.200  1.00  0.00            
ATOM    148  H8  GT5     2      32.220  24.490  16.900  1.00  0.00            
ATOM    149  H9  GT5     2      31.320  23.660  19.220  1.00  0.00            
ATOM    150  H10 GT5     2      31.370  25.760  20.320  1.00  0.00            
ATOM    151  H11 GT5     2      29.720  25.150  20.450  1.00  0.00            
ATOM    152  H12 GT5     2      29.620  27.530  19.810  1.00  0.00            
ATOM    153  H13 GT5     2      30.720  28.480  17.800  1.00  0.00            
ATOM    154  H14 GT5     2      31.920  27.750  18.840  1.00  0.00            
ATOM    155  H15 GT5     2      28.010  25.950  18.720  1.00  0.00            
ATOM    156  H16 GT5     2      28.480  27.360  17.640  1.00  0.00            
ATOM    157  H17 GT5     2      30.000  23.360  16.990  1.00  0.00            
ATOM    158  H18 GT5     2      28.920  23.770  18.310  1.00  0.00            
TER
ENDMDL
MODEL        1
ATOM      1  H1  ACD     1      15.850  31.640  15.300  1.00  0.00            
ATOM      2  O1  ACD     1      16.390  31.810  14.520  1.00  0.00            
ATOM      3  C1  ACD     1      16.990  33.190  14.590  1.00  0.00            
ATOM      4  H2  ACD     1      17.880  33.070  13.970  1.00  0.00            
ATOM      5  H3  ACD     1      17.230  33.470  15.630  1.00  0.00            
ATOM      6  C2  ACD     1      16.070  34.170  13.810  1.00  0.00            
ATOM      7  H4  ACD     1      15.510  33.640  13.030  1.00  0.00            
ATOM      8  O2  ACD     1      15.190  34.560  14.840  1.00  0.00            
ATOM      9  C3  ACD     1      14.300  35.590  14.530  1.00  0.00            
ATOM     10  H5  ACD     1      13.680  35.770  15.420  1.00  0.00            
ATOM     11  O3  ACD     1      13.440  35.190  13.470  1.00  0.00            
ATOM     12  C4  ACD     1      12.140  34.590  13.710  1.00  0.00            
ATOM     13  H6  ACD     1      11.830  34.700  14.760  1.00  0.00            
ATOM     14  C5  ACD     1      11.170  35.300  12.840  1.00  0.00            
ATOM     15  H7  ACD     1      11.500  35.310  11.800  1.00  0.00            
ATOM     16  O4  ACD     1      11.080  36.660  13.310  1.00  0.00            
ATOM     17  H8  ACD     1      11.580  37.210  12.710  1.00  0.00            
ATOM     18  C6  ACD     1       9.800  34.620  12.810  1.00  0.00            
ATOM     19  H9  ACD     1       9.300  34.840  13.760  1.00  0.00            
ATOM     20  O5  ACD     1       9.080  35.260  11.800  1.00  0.00            
ATOM     21  H10 ACD     1       9.430  36.160  11.820  1.00  0.00            
ATOM     22  C7  ACD     1       9.920  33.160  12.520  1.00  0.00            
ATOM     23  H11 ACD     1       8.950  32.660  12.660  1.00  0.00            
ATOM     24  O6  ACD     1      10.870  32.530  13.420  1.00  0.00            
ATOM     25  C8  ACD     1      12.220  33.090  13.260  1.00  0.00            
ATOM     26  H12 ACD     1      12.550  33.120  12.210  1.00  0.00            
ATOM     27  C9  ACD     1      13.090  32.170  14.180  1.00  0.00            
ATOM     28  H13 ACD     1      12.960  31.120  13.900  1.00  0.00            
ATOM     29  H14 ACD     1      14.130  32.490  14.030  1.00  0.00            
ATOM     30  O7  ACD     1      12.820  32.200  15.570  1.00  0.00            
ATOM     31  H15 ACD     1      12.630  31.270  15.740  1.00  0.00            
ATOM     32  O8  ACD     1      10.310  32.920  11.150  1.00  0.00            
ATOM     33  C10 ACD     1       9.510  31.920  10.480  1.00  0.00            
ATOM     34  H16 ACD     1       9.090  31.160  11.150  1.00  0.00            
ATOM     35  C11 ACD     1       8.500  32.620   9.590  1.00  0.00            
ATOM     36  H17 ACD     1       9.100  33.320   8.990  1.00  0.00            
ATOM     37  O9  ACD     1       7.590  33.400  10.320  1.00  0.00            
ATOM     38  H18 ACD     1       7.960  34.210  10.680  1.00  0.00            
ATOM     39  C12 ACD     1       7.850  31.460   8.820  1.00  0.00            
ATOM     40  H19 ACD     1       7.400  30.730   9.510  1.00  0.00            
ATOM     41  O10 ACD     1       6.850  31.930   7.980  1.00  0.00            
ATOM     42  H20 ACD     1       7.120  32.780   7.620  1.00  0.00            
ATOM     43  C13 ACD     1       8.920  30.680   8.050  1.00  0.00            
ATOM     44  H21 ACD     1       8.420  29.900   7.470  1.00  0.00            
ATOM     45  O11 ACD     1       9.790  30.030   9.040  1.00  0.00            
ATOM     46  C14 ACD     1      10.540  30.940   9.800  1.00  0.00            
ATOM     47  H22 ACD     1      11.270  31.420   9.130  1.00  0.00            
ATOM     48  C15 ACD     1      11.360  30.270  10.870  1.00  0.00            
ATOM     49  H23 ACD     1      11.890  31.070  11.410  1.00  0.00            
ATOM     50  H24 ACD     1      10.770  29.770  11.650  1.00  0.00            
ATOM     51  O12 ACD     1      12.360  29.390  10.360  1.00  0.00            
ATOM     52  H25 ACD     1      11.870  28.960   9.650  1.00  0.00            
ATOM     53  O13 ACD     1       9.630  31.550   7.230  1.00  0.00            
ATOM     54  C16 ACD     1       9.980  31.100   5.870  1.00  0.00            
ATOM     55  H26 ACD     1       9.050  30.890   5.330  1.00  0.00            
ATOM     56  C17 ACD     1      10.720  32.290   5.250  1.00  0.00            
ATOM     57  H27 ACD     1      11.300  32.810   6.020  1.00  0.00            
ATOM     58  O14 ACD     1       9.700  33.230   5.010  1.00  0.00            
ATOM     59  H28 ACD     1       9.280  33.240   5.870  1.00  0.00            
ATOM     60  C18 ACD     1      11.560  31.920   4.030  1.00  0.00            
ATOM     61  H29 ACD     1      10.870  31.620   3.240  1.00  0.00            
ATOM     62  O15 ACD     1      12.420  33.000   3.720  1.00  0.00            
ATOM     63  H30 ACD     1      13.240  32.670   4.110  1.00  0.00            
ATOM     64  C19 ACD     1      12.450  30.790   4.430  1.00  0.00            
ATOM     65  H31 ACD     1      12.960  30.590   3.480  1.00  0.00            
ATOM     66  O16 ACD     1      11.730  29.670   4.870  1.00  0.00            
ATOM     67  C20 ACD     1      10.870  29.860   5.950  1.00  0.00            
ATOM     68  H32 ACD     1      11.450  29.840   6.880  1.00  0.00            
ATOM     69  C21 ACD     1      10.030  28.530   5.960  1.00  0.00            
ATOM     70  H33 ACD     1      10.660  27.670   5.720  1.00  0.00            
ATOM     71  H34 ACD     1       9.520  28.470   6.920  1.00  0.00            
ATOM     72  O17 ACD     1       9.100  28.490   4.850  1.00  0.00            
ATOM     73  H35 ACD     1       9.620  28.520   4.040  1.00  0.00            
ATOM     74  O18 ACD     1      13.350  31.280   5.450  1.00  0.00            
ATOM     75  C22 ACD     1      14.690  30.880   5.490  1.00  0.00            
ATOM     76  H36 ACD     1      14.800  30.030   4.810  1.00  0.00            
ATOM     77  C23 ACD     1      15.430  32.180   5.110  1.00  0.00            
ATOM     78  H37 ACD     1      14.950  33.000   5.660  1.00  0.00            
ATOM     79  O19 ACD     1      15.410  32.400   3.750  1.00  0.00            
ATOM     80  H38 ACD     1      16.070  31.820   3.360  1.00  0.00            
ATOM     81  C24 ACD     1      16.940  32.110   5.630  1.00  0.00            
ATOM     82  H39 ACD     1      17.440  31.330   5.030  1.00  0.00            
ATOM     83  O20 ACD     1      17.560  33.410   5.490  1.00  0.00            
ATOM     84  H40 ACD     1      17.390  33.760   6.370  1.00  0.00            
ATOM     85  C25 ACD     1      17.060  31.660   7.190  1.00  0.00            
ATOM     86  H41 ACD     1      18.120  31.470   7.340  1.00  0.00            
ATOM     87  O21 ACD     1      16.440  30.380   7.210  1.00  0.00            
ATOM     88  C26 ACD     1      15.030  30.430   6.930  1.00  0.00            
ATOM     89  H42 ACD     1      14.540  31.180   7.570  1.00  0.00            
ATOM     90  C27 ACD     1      14.530  29.080   7.290  1.00  0.00            
ATOM     91  H43 ACD     1      13.540  28.840   6.880  1.00  0.00            
ATOM     92  H44 ACD     1      15.070  28.380   6.640  1.00  0.00            
ATOM     93  O22 ACD     1      14.640  28.640   8.640  1.00  0.00            
ATOM     94  H45 ACD     1      13.810  28.910   9.050  1.00  0.00            
ATOM     95  O23 ACD     1      16.550  32.580   8.170  1.00  0.00            
ATOM     96  C28 ACD     1      17.440  32.700   9.240  1.00  0.00            
ATOM     97  H46 ACD     1      18.270  31.980   9.230  1.00  0.00            
ATOM     98  C29 ACD     1      16.640  32.510  10.540  1.00  0.00            
ATOM     99  H47 ACD     1      15.860  33.280  10.580  1.00  0.00            
ATOM    100  O24 ACD     1      17.500  32.680  11.670  1.00  0.00            
ATOM    101  C30 ACD     1      15.920  31.170  10.590  1.00  0.00            
ATOM    102  H48 ACD     1      15.200  31.120   9.770  1.00  0.00            
ATOM    103  H49 ACD     1      16.660  30.360  10.600  1.00  0.00            
ATOM    104  O25 ACD     1      15.180  31.140  11.860  1.00  0.00            
ATOM    105  H50 ACD     1      15.920  31.480  12.360  1.00  0.00            
ATOM    106  C31 ACD     1      18.070  34.120   9.220  1.00  0.00            
ATOM    107  H51 ACD     1      17.270  34.860   9.380  1.00  0.00            
ATOM    108  O26 ACD     1      18.830  34.410   8.010  1.00  0.00            
ATOM    109  H52 ACD     1      19.140  35.320   7.990  1.00  0.00            
ATOM    110  C32 ACD     1      18.990  34.090  10.430  1.00  0.00            
ATOM    111  H53 ACD     1      19.570  33.170  10.280  1.00  0.00            
ATOM    112  O27 ACD     1      19.810  35.240  10.520  1.00  0.00            
ATOM    113  H54 ACD     1      19.130  35.900  10.690  1.00  0.00            
ATOM    114  C33 ACD     1      18.200  33.900  11.690  1.00  0.00            
ATOM    115  H55 ACD     1      18.940  33.830  12.480  1.00  0.00            
ATOM    116  O28 ACD     1      17.270  34.990  11.820  1.00  0.00            
ATOM    117  C34 ACD     1      16.840  35.330  13.120  1.00  0.00            
ATOM    118  H56 ACD     1      17.740  35.600  13.680  1.00  0.00            
ATOM    119  C35 ACD     1      16.020  36.610  13.030  1.00  0.00            
ATOM    120  H57 ACD     1      15.410  36.420  12.140  1.00  0.00            
ATOM    121  O29 ACD     1      16.880  37.740  12.810  1.00  0.00            
ATOM    122  H58 ACD     1      17.410  37.980  13.580  1.00  0.00            
ATOM    123  C36 ACD     1      15.130  36.780  14.230  1.00  0.00            
ATOM    124  H59 ACD     1      15.730  36.870  15.150  1.00  0.00            
ATOM    125  O30 ACD     1      14.190  37.820  13.990  1.00  0.00            
ATOM    126  H60 ACD     1      14.000  37.750  13.060  1.00  0.00            
ATOM    127  O1  GT5     2      13.330  37.780  11.580  1.00  0.00            
ATOM    128  C1  GT5     2      13.850  38.510  10.760  1.00  0.00            
ATOM    129  O2  GT5     2      14.420  39.590  11.120  1.00  0.00            
ATOM    130  C2  GT5     2      14.330  38.120   9.370  1.00  0.00            
ATOM    131  C3  GT5     2      13.570  36.930   8.790  1.00  0.00            
ATOM    132  C4  GT5     2      12.130  37.340   8.470  1.00  0.00            
ATOM    133  C5  GT5     2      11.410  36.160   7.780  1.00  0.00            
ATOM    134  C6  GT5     2      11.550  34.920   8.730  1.00  0.00            
ATOM    135  C7  GT5     2      12.970  34.520   8.950  1.00  0.00            
ATOM    136  C8  GT5     2      13.630  34.220   7.650  1.00  0.00            
ATOM    137  C9  GT5     2      13.610  35.500   6.870  1.00  0.00            
ATOM    138  C10 GT5     2      12.170  35.850   6.480  1.00  0.00            
ATOM    139  C11 GT5     2      14.270  36.720   7.480  1.00  0.00            
ATOM    140  C12 GT5     2      13.710  35.690   9.610  1.00  0.00            
ATOM    141  H1  GT5     2      15.100  39.660  10.430  1.00  0.00            
ATOM    142  H2  GT5     2      15.380  37.830   9.420  1.00  0.00            
ATOM    143  H3  GT5     2      14.090  39.000   8.760  1.00  0.00            
ATOM    144  H4  GT5     2      12.090  38.170   7.750  1.00  0.00            
ATOM    145  H5  GT5     2      11.570  37.580   9.380  1.00  0.00            
ATOM    146  H6  GT5     2      10.380  36.440   7.570  1.00  0.00            
ATOM    147  H7  GT5     2      11.020  34.030   8.380  1.00  0.00            
ATOM    148  H8  GT5     2      11.050  35.130   9.680  1.00  0.00            
ATOM    149  H9  GT5     2      12.950  33.660   9.630  1.00  0.00            
ATOM    150  H10 GT5     2      13.120  33.410   7.120  1.00  0.00            
ATOM    151  H11 GT5     2      14.670  33.880   7.600  1.00  0.00            
ATOM    152  H12 GT5     2      14.140  35.220   5.950  1.00  0.00            
ATOM    153  H13 GT5     2      12.170  36.770   5.870  1.00  0.00            
ATOM    154  H14 GT5     2      11.680  35.030   5.940  1.00  0.00            
ATOM    155  H15 GT5     2      15.360  36.630   7.620  1.00  0.00            
ATOM    156  H16 GT5     2      14.200  37.590   6.830  1.00  0.00            
ATOM    157  H17 GT5     2      13.200  35.740  10.570  1.00  0.00            
ATOM    158  H18 GT5     2      14.720  35.320   9.800  1.00  0.00            
TER
ENDMDL
MODEL        1
ATOM      1  H1  ACD     1      40.260  26.080  11.080  1.00  0.00            
ATOM      2  O1  ACD     1      39.940  26.180  11.980  1.00  0.00            
ATOM      3  C1  ACD     1      38.740  26.940  11.900  1.00  0.00            
ATOM      4  H2  ACD     1      38.110  26.420  11.160  1.00  0.00            
ATOM      5  H3  ACD     1      38.970  27.950  11.530  1.00  0.00            
ATOM      6  C2  ACD     1      38.150  26.900  13.240  1.00  0.00            
ATOM      7  H4  ACD     1      38.080  25.880  13.640  1.00  0.00            
ATOM      8  O2  ACD     1      38.890  27.880  14.010  1.00  0.00            
ATOM      9  C3  ACD     1      38.560  27.970  15.390  1.00  0.00            
ATOM     10  H5  ACD     1      39.300  28.650  15.840  1.00  0.00            
ATOM     11  O3  ACD     1      38.630  26.630  16.040  1.00  0.00            
ATOM     12  C4  ACD     1      39.840  26.340  16.720  1.00  0.00            
ATOM     13  H6  ACD     1      40.670  26.850  16.200  1.00  0.00            
ATOM     14  C5  ACD     1      39.820  26.790  18.210  1.00  0.00            
ATOM     15  H7  ACD     1      38.960  26.230  18.620  1.00  0.00            
ATOM     16  O4  ACD     1      39.380  28.150  18.350  1.00  0.00            
ATOM     17  H8  ACD     1      39.200  28.240  19.290  1.00  0.00            
ATOM     18  C6  ACD     1      41.140  26.460  18.850  1.00  0.00            
ATOM     19  H9  ACD     1      41.800  27.130  18.290  1.00  0.00            
ATOM     20  O5  ACD     1      41.140  26.790  20.230  1.00  0.00            
ATOM     21  H10 ACD     1      40.380  26.280  20.500  1.00  0.00            
ATOM     22  C7  ACD     1      41.590  25.020  18.740  1.00  0.00            
ATOM     23  H11 ACD     1      42.610  24.940  19.140  1.00  0.00            
ATOM     24  O6  ACD     1      41.490  24.560  17.340  1.00  0.00            
ATOM     25  C8  ACD     1      40.200  24.810  16.730  1.00  0.00            
ATOM     26  H12 ACD     1      39.430  24.320  17.330  1.00  0.00            
ATOM     27  C9  ACD     1      40.230  24.250  15.310  1.00  0.00            
ATOM     28  H13 ACD     1      39.230  24.190  14.860  1.00  0.00            
ATOM     29  H14 ACD     1      40.730  25.010  14.700  1.00  0.00            
ATOM     30  O7  ACD     1      40.840  22.920  15.140  1.00  0.00            
ATOM     31  H15 ACD     1      40.750  22.780  14.190  1.00  0.00            
ATOM     32  O8  ACD     1      40.610  24.210  19.470  1.00  0.00            
ATOM     33  C10 ACD     1      40.910  22.870  19.850  1.00  0.00            
ATOM     34  H16 ACD     1      41.570  22.840  20.730  1.00  0.00            
ATOM     35  C11 ACD     1      39.440  22.400  20.230  1.00  0.00            
ATOM     36  H17 ACD     1      38.850  22.690  19.350  1.00  0.00            
ATOM     37  O9  ACD     1      39.000  23.100  21.410  1.00  0.00            
ATOM     38  H18 ACD     1      39.150  24.040  21.280  1.00  0.00            
ATOM     39  C12 ACD     1      39.320  20.940  20.500  1.00  0.00            
ATOM     40  H19 ACD     1      39.840  20.860  21.470  1.00  0.00            
ATOM     41  O10 ACD     1      37.960  20.450  20.580  1.00  0.00            
ATOM     42  H20 ACD     1      37.450  21.130  21.020  1.00  0.00            
ATOM     43  C13 ACD     1      39.950  20.130  19.380  1.00  0.00            
ATOM     44  H21 ACD     1      39.900  19.120  19.790  1.00  0.00            
ATOM     45  O11 ACD     1      41.320  20.540  19.100  1.00  0.00            
ATOM     46  C14 ACD     1      41.500  21.930  18.710  1.00  0.00            
ATOM     47  H22 ACD     1      41.030  22.220  17.770  1.00  0.00            
ATOM     48  C15 ACD     1      42.990  22.100  18.540  1.00  0.00            
ATOM     49  H23 ACD     1      43.180  23.100  18.950  1.00  0.00            
ATOM     50  H24 ACD     1      43.480  21.330  19.160  1.00  0.00            
ATOM     51  O12 ACD     1      43.480  21.960  17.180  1.00  0.00            
ATOM     52  H25 ACD     1      43.060  22.730  16.770  1.00  0.00            
ATOM     53  O13 ACD     1      39.280  20.310  18.160  1.00  0.00            
ATOM     54  C16 ACD     1      38.970  19.200  17.320  1.00  0.00            
ATOM     55  H26 ACD     1      39.560  18.340  17.670  1.00  0.00            
ATOM     56  C17 ACD     1      37.500  19.040  17.510  1.00  0.00            
ATOM     57  H27 ACD     1      37.090  20.050  17.680  1.00  0.00            
ATOM     58  O14 ACD     1      37.250  18.320  18.730  1.00  0.00            
ATOM     59  H28 ACD     1      37.420  18.950  19.440  1.00  0.00            
ATOM     60  C18 ACD     1      36.730  18.370  16.290  1.00  0.00            
ATOM     61  H29 ACD     1      36.800  17.280  16.390  1.00  0.00            
ATOM     62  O15 ACD     1      35.330  18.620  16.370  1.00  0.00            
ATOM     63  H30 ACD     1      35.040  18.300  17.230  1.00  0.00            
ATOM     64  C19 ACD     1      37.340  18.770  14.960  1.00  0.00            
ATOM     65  H31 ACD     1      36.960  18.070  14.200  1.00  0.00            
ATOM     66  O16 ACD     1      38.720  18.600  15.030  1.00  0.00            
ATOM     67  C20 ACD     1      39.420  19.430  15.940  1.00  0.00            
ATOM     68  H32 ACD     1      39.130  20.470  15.760  1.00  0.00            
ATOM     69  C21 ACD     1      40.950  19.390  15.730  1.00  0.00            
ATOM     70  H33 ACD     1      41.440  19.920  16.550  1.00  0.00            
ATOM     71  H34 ACD     1      41.170  18.310  15.790  1.00  0.00            
ATOM     72  O17 ACD     1      41.200  20.050  14.540  1.00  0.00            
ATOM     73  H35 ACD     1      40.860  20.940  14.690  1.00  0.00            
ATOM     74  O18 ACD     1      37.050  20.120  14.630  1.00  0.00            
ATOM     75  C22 ACD     1      36.460  20.270  13.280  1.00  0.00            
ATOM     76  H36 ACD     1      36.640  19.360  12.700  1.00  0.00            
ATOM     77  C23 ACD     1      34.870  20.280  13.420  1.00  0.00            
ATOM     78  H37 ACD     1      34.710  21.170  14.040  1.00  0.00            
ATOM     79  O19 ACD     1      34.330  19.130  14.020  1.00  0.00            
ATOM     80  H38 ACD     1      34.750  19.050  14.880  1.00  0.00            
ATOM     81  C24 ACD     1      34.310  20.500  12.020  1.00  0.00            
ATOM     82  H39 ACD     1      34.600  19.640  11.400  1.00  0.00            
ATOM     83  O20 ACD     1      32.880  20.630  12.060  1.00  0.00            
ATOM     84  H40 ACD     1      32.770  21.290  12.750  1.00  0.00            
ATOM     85  C25 ACD     1      34.970  21.650  11.260  1.00  0.00            
ATOM     86  H41 ACD     1      34.640  21.670  10.210  1.00  0.00            
ATOM     87  O21 ACD     1      36.370  21.720  11.390  1.00  0.00            
ATOM     88  C26 ACD     1      36.970  21.640  12.680  1.00  0.00            
ATOM     89  H42 ACD     1      36.670  22.560  13.200  1.00  0.00            
ATOM     90  C27 ACD     1      38.510  21.610  12.540  1.00  0.00            
ATOM     91  H43 ACD     1      38.880  21.550  13.570  1.00  0.00            
ATOM     92  H44 ACD     1      38.760  20.640  12.080  1.00  0.00            
ATOM     93  O22 ACD     1      39.100  22.730  11.880  1.00  0.00            
ATOM     94  H45 ACD     1      38.720  22.710  11.000  1.00  0.00            
ATOM     95  O23 ACD     1      34.480  22.870  11.820  1.00  0.00            
ATOM     96  C28 ACD     1      34.320  24.050  11.010  1.00  0.00            
ATOM     97  H46 ACD     1      33.610  23.790  10.220  1.00  0.00            
ATOM     98  C29 ACD     1      35.670  24.670  10.500  1.00  0.00            
ATOM     99  H47 ACD     1      36.390  24.650  11.330  1.00  0.00            
ATOM    100  O24 ACD     1      35.580  26.070  10.300  1.00  0.00            
ATOM    101  C30 ACD     1      36.180  24.000   9.270  1.00  0.00            
ATOM    102  H48 ACD     1      37.270  24.090   9.200  1.00  0.00            
ATOM    103  H49 ACD     1      35.900  22.940   9.260  1.00  0.00            
ATOM    104  O25 ACD     1      35.590  24.600   8.140  1.00  0.00            
ATOM    105  H50 ACD     1      35.580  25.550   8.220  1.00  0.00            
ATOM    106  C31 ACD     1      33.580  24.920  11.920  1.00  0.00            
ATOM    107  H51 ACD     1      34.080  24.810  12.890  1.00  0.00            
ATOM    108  O26 ACD     1      32.170  24.540  12.130  1.00  0.00            
ATOM    109  H52 ACD     1      32.240  23.680  12.540  1.00  0.00            
ATOM    110  C32 ACD     1      33.650  26.420  11.500  1.00  0.00            
ATOM    111  H53 ACD     1      33.070  26.590  10.590  1.00  0.00            
ATOM    112  O27 ACD     1      33.150  27.270  12.560  1.00  0.00            
ATOM    113  H54 ACD     1      33.560  27.020  13.390  1.00  0.00            
ATOM    114  C33 ACD     1      35.090  26.770  11.380  1.00  0.00            
ATOM    115  H55 ACD     1      35.110  27.850  11.210  1.00  0.00            
ATOM    116  O28 ACD     1      35.840  26.450  12.580  1.00  0.00            
ATOM    117  C34 ACD     1      36.710  27.420  13.190  1.00  0.00            
ATOM    118  H56 ACD     1      36.730  28.350  12.610  1.00  0.00            
ATOM    119  C35 ACD     1      36.180  27.760  14.600  1.00  0.00            
ATOM    120  H57 ACD     1      36.210  26.770  15.080  1.00  0.00            
ATOM    121  O29 ACD     1      34.910  28.280  14.640  1.00  0.00            
ATOM    122  H58 ACD     1      34.850  28.970  13.980  1.00  0.00            
ATOM    123  C36 ACD     1      37.160  28.560  15.420  1.00  0.00            
ATOM    124  H59 ACD     1      37.150  29.580  15.010  1.00  0.00            
ATOM    125  O30 ACD     1      36.850  28.670  16.830  1.00  0.00            
ATOM    126  H60 ACD     1      37.590  28.330  17.330  1.00  0.00            
ATOM    127  O1  GT5     2      32.230  22.410  14.060  1.00  0.00            
ATOM    128  C1  GT5     2      31.980  22.260  15.250  1.00  0.00            
ATOM    129  O2  GT5     2      31.430  21.200  15.710  1.00  0.00            
ATOM    130  C2  GT5     2      32.200  23.280  16.350  1.00  0.00            
ATOM    131  C3  GT5     2      33.570  23.380  16.870  1.00  0.00            
ATOM    132  C4  GT5     2      34.490  23.970  15.730  1.00  0.00            
ATOM    133  C5  GT5     2      35.940  24.070  16.230  1.00  0.00            
ATOM    134  C6  GT5     2      36.470  22.760  16.770  1.00  0.00            
ATOM    135  C7  GT5     2      35.630  22.280  18.000  1.00  0.00            
ATOM    136  C8  GT5     2      35.600  23.390  19.010  1.00  0.00            
ATOM    137  C9  GT5     2      34.980  24.690  18.390  1.00  0.00            
ATOM    138  C10 GT5     2      35.980  25.180  17.300  1.00  0.00            
ATOM    139  C11 GT5     2      33.610  24.470  17.860  1.00  0.00            
ATOM    140  C12 GT5     2      34.170  22.100  17.500  1.00  0.00            
ATOM    141  H1  GT5     2      31.330  21.380  16.660  1.00  0.00            
ATOM    142  H2  GT5     2      31.420  23.160  17.110  1.00  0.00            
ATOM    143  H3  GT5     2      32.010  24.240  15.850  1.00  0.00            
ATOM    144  H4  GT5     2      34.140  24.940  15.350  1.00  0.00            
ATOM    145  H5  GT5     2      34.400  23.310  14.850  1.00  0.00            
ATOM    146  H6  GT5     2      36.580  24.380  15.390  1.00  0.00            
ATOM    147  H7  GT5     2      37.530  22.810  17.040  1.00  0.00            
ATOM    148  H8  GT5     2      36.300  21.970  16.020  1.00  0.00            
ATOM    149  H9  GT5     2      35.920  21.350  18.500  1.00  0.00            
ATOM    150  H10 GT5     2      36.540  23.450  19.570  1.00  0.00            
ATOM    151  H11 GT5     2      34.860  23.120  19.770  1.00  0.00            
ATOM    152  H12 GT5     2      34.940  25.500  19.130  1.00  0.00            
ATOM    153  H13 GT5     2      35.520  26.070  16.860  1.00  0.00            
ATOM    154  H14 GT5     2      37.020  25.380  17.620  1.00  0.00            
ATOM    155  H15 GT5     2      33.070  24.150  18.760  1.00  0.00            
ATOM    156  H16 GT5     2      33.050  25.350  17.530  1.00  0.00            
ATOM    157  H17 GT5     2      34.020  21.270  16.810  1.00  0.00            
ATOM    158  H18 GT5     2      33.520  21.800  18.320  1.00  0.00            
TER
ENDMDL
MODEL        1
ATOM      1  H1  ACD     1      42.480  21.410  12.410  1.00  0.00            
ATOM      2  O1  ACD     1      41.960  21.620  11.630  1.00  0.00            
ATOM      3  C1  ACD     1      41.190  22.750  11.940  1.00  0.00            
ATOM      4  H2  ACD     1      41.780  23.660  12.130  1.00  0.00            
ATOM      5  H3  ACD     1      40.580  22.560  12.840  1.00  0.00            
ATOM      6  C2  ACD     1      40.160  23.020  10.830  1.00  0.00            
ATOM      7  H4  ACD     1      39.380  23.680  11.220  1.00  0.00            
ATOM      8  O2  ACD     1      40.810  23.680   9.730  1.00  0.00            
ATOM      9  C3  ACD     1      39.930  23.950   8.690  1.00  0.00            
ATOM     10  H5  ACD     1      40.490  24.480   7.910  1.00  0.00            
ATOM     11  O3  ACD     1      38.820  24.710   9.170  1.00  0.00            
ATOM     12  C4  ACD     1      38.890  26.110   8.960  1.00  0.00            
ATOM     13  H6  ACD     1      39.330  26.330   7.990  1.00  0.00            
ATOM     14  C5  ACD     1      37.410  26.500   8.790  1.00  0.00            
ATOM     15  H7  ACD     1      36.940  25.980   9.640  1.00  0.00            
ATOM     16  O4  ACD     1      36.840  25.930   7.560  1.00  0.00            
ATOM     17  H8  ACD     1      36.990  24.980   7.650  1.00  0.00            
ATOM     18  C6  ACD     1      37.360  28.070   8.820  1.00  0.00            
ATOM     19  H9  ACD     1      37.930  28.480   7.980  1.00  0.00            
ATOM     20  O5  ACD     1      36.010  28.530   8.680  1.00  0.00            
ATOM     21  H10 ACD     1      35.630  28.130   7.890  1.00  0.00            
ATOM     22  C7  ACD     1      37.770  28.510  10.220  1.00  0.00            
ATOM     23  H11 ACD     1      37.580  29.580  10.390  1.00  0.00            
ATOM     24  O6  ACD     1      39.160  28.260  10.360  1.00  0.00            
ATOM     25  C8  ACD     1      39.640  26.880  10.080  1.00  0.00            
ATOM     26  H12 ACD     1      39.340  26.350  11.000  1.00  0.00            
ATOM     27  C9  ACD     1      41.140  27.050   9.870  1.00  0.00            
ATOM     28  H13 ACD     1      41.630  26.120   9.540  1.00  0.00            
ATOM     29  H14 ACD     1      41.240  27.840   9.110  1.00  0.00            
ATOM     30  O7  ACD     1      41.880  27.440  11.100  1.00  0.00            
ATOM     31  H15 ACD     1      41.710  28.350  11.360  1.00  0.00            
ATOM     32  O8  ACD     1      37.090  27.770  11.190  1.00  0.00            
ATOM     33  C10 ACD     1      36.470  28.540  12.300  1.00  0.00            
ATOM     34  H16 ACD     1      36.670  29.620  12.270  1.00  0.00            
ATOM     35  C11 ACD     1      34.960  28.150  12.220  1.00  0.00            
ATOM     36  H17 ACD     1      34.790  27.070  12.240  1.00  0.00            
ATOM     37  O9  ACD     1      34.440  28.800  11.020  1.00  0.00            
ATOM     38  H18 ACD     1      35.070  28.640  10.300  1.00  0.00            
ATOM     39  C12 ACD     1      34.240  28.700  13.420  1.00  0.00            
ATOM     40  H19 ACD     1      34.420  29.780  13.390  1.00  0.00            
ATOM     41  O10 ACD     1      32.840  28.420  13.360  1.00  0.00            
ATOM     42  H20 ACD     1      32.640  28.570  12.430  1.00  0.00            
ATOM     43  C13 ACD     1      34.750  28.170  14.720  1.00  0.00            
ATOM     44  H21 ACD     1      34.370  28.730  15.580  1.00  0.00            
ATOM     45  O11 ACD     1      36.180  28.450  14.820  1.00  0.00            
ATOM     46  C14 ACD     1      37.040  28.080  13.710  1.00  0.00            
ATOM     47  H22 ACD     1      37.110  26.980  13.690  1.00  0.00            
ATOM     48  C15 ACD     1      38.450  28.680  13.850  1.00  0.00            
ATOM     49  H23 ACD     1      39.080  28.290  13.050  1.00  0.00            
ATOM     50  H24 ACD     1      38.440  29.780  13.820  1.00  0.00            
ATOM     51  O12 ACD     1      39.110  28.290  15.020  1.00  0.00            
ATOM     52  H25 ACD     1      40.060  28.450  14.930  1.00  0.00            
ATOM     53  O13 ACD     1      34.500  26.770  14.870  1.00  0.00            
ATOM     54  C16 ACD     1      34.030  26.360  16.130  1.00  0.00            
ATOM     55  H26 ACD     1      34.060  27.160  16.890  1.00  0.00            
ATOM     56  C17 ACD     1      32.570  25.990  15.840  1.00  0.00            
ATOM     57  H27 ACD     1      32.640  25.190  15.090  1.00  0.00            
ATOM     58  O14 ACD     1      31.830  27.120  15.390  1.00  0.00            
ATOM     59  H28 ACD     1      32.290  27.520  14.640  1.00  0.00            
ATOM     60  C18 ACD     1      31.910  25.270  17.000  1.00  0.00            
ATOM     61  H29 ACD     1      31.910  25.970  17.850  1.00  0.00            
ATOM     62  O15 ACD     1      30.560  24.940  16.710  1.00  0.00            
ATOM     63  H30 ACD     1      30.500  24.660  15.790  1.00  0.00            
ATOM     64  C19 ACD     1      32.730  24.130  17.480  1.00  0.00            
ATOM     65  H31 ACD     1      32.310  23.720  18.400  1.00  0.00            
ATOM     66  O16 ACD     1      34.040  24.530  17.870  1.00  0.00            
ATOM     67  C20 ACD     1      34.750  25.180  16.730  1.00  0.00            
ATOM     68  H32 ACD     1      34.840  24.400  15.970  1.00  0.00            
ATOM     69  C21 ACD     1      36.170  25.550  17.140  1.00  0.00            
ATOM     70  H33 ACD     1      36.730  25.740  16.210  1.00  0.00            
ATOM     71  H34 ACD     1      36.070  26.450  17.760  1.00  0.00            
ATOM     72  O17 ACD     1      36.960  24.530  17.660  1.00  0.00            
ATOM     73  H35 ACD     1      37.780  25.010  17.760  1.00  0.00            
ATOM     74  O18 ACD     1      32.900  23.000  16.520  1.00  0.00            
ATOM     75  C22 ACD     1      33.150  21.680  17.040  1.00  0.00            
ATOM     76  H36 ACD     1      32.490  21.390  17.870  1.00  0.00            
ATOM     77  C23 ACD     1      32.840  20.940  15.730  1.00  0.00            
ATOM     78  H37 ACD     1      33.160  21.540  14.870  1.00  0.00            
ATOM     79  O19 ACD     1      31.380  20.700  15.720  1.00  0.00            
ATOM     80  H38 ACD     1      31.030  20.110  16.390  1.00  0.00            
ATOM     81  C24 ACD     1      33.580  19.600  15.600  1.00  0.00            
ATOM     82  H39 ACD     1      33.110  18.920  16.320  1.00  0.00            
ATOM     83  O20 ACD     1      33.440  19.070  14.310  1.00  0.00            
ATOM     84  H40 ACD     1      32.580  19.380  14.020  1.00  0.00            
ATOM     85  C25 ACD     1      35.070  19.670  15.970  1.00  0.00            
ATOM     86  H41 ACD     1      35.450  18.650  16.040  1.00  0.00            
ATOM     87  O21 ACD     1      35.180  20.310  17.270  1.00  0.00            
ATOM     88  C26 ACD     1      34.630  21.590  17.530  1.00  0.00            
ATOM     89  H42 ACD     1      35.270  22.320  17.010  1.00  0.00            
ATOM     90  C27 ACD     1      34.730  21.770  19.090  1.00  0.00            
ATOM     91  H43 ACD     1      34.130  22.640  19.390  1.00  0.00            
ATOM     92  H44 ACD     1      34.420  20.820  19.530  1.00  0.00            
ATOM     93  O22 ACD     1      36.060  22.140  19.560  1.00  0.00            
ATOM     94  H45 ACD     1      36.260  23.000  19.180  1.00  0.00            
ATOM     95  O23 ACD     1      35.760  20.460  14.980  1.00  0.00            
ATOM     96  C28 ACD     1      37.010  20.120  14.550  1.00  0.00            
ATOM     97  H46 ACD     1      37.370  19.380  15.270  1.00  0.00            
ATOM     98  C29 ACD     1      37.970  21.380  14.530  1.00  0.00            
ATOM     99  H47 ACD     1      37.590  22.160  13.860  1.00  0.00            
ATOM    100  O24 ACD     1      39.140  20.960  13.840  1.00  0.00            
ATOM    101  C30 ACD     1      38.350  21.880  15.880  1.00  0.00            
ATOM    102  H48 ACD     1      37.400  21.920  16.430  1.00  0.00            
ATOM    103  H49 ACD     1      39.050  21.190  16.360  1.00  0.00            
ATOM    104  O25 ACD     1      38.910  23.160  15.870  1.00  0.00            
ATOM    105  H50 ACD     1      38.440  23.700  16.510  1.00  0.00            
ATOM    106  C31 ACD     1      36.800  19.550  13.080  1.00  0.00            
ATOM    107  H51 ACD     1      36.440  20.380  12.450  1.00  0.00            
ATOM    108  O26 ACD     1      35.870  18.470  13.050  1.00  0.00            
ATOM    109  H52 ACD     1      35.180  18.720  13.660  1.00  0.00            
ATOM    110  C32 ACD     1      38.200  19.160  12.540  1.00  0.00            
ATOM    111  H53 ACD     1      38.740  18.440  13.170  1.00  0.00            
ATOM    112  O27 ACD     1      38.080  18.690  11.190  1.00  0.00            
ATOM    113  H54 ACD     1      37.890  19.420  10.590  1.00  0.00            
ATOM    114  C33 ACD     1      39.070  20.400  12.530  1.00  0.00            
ATOM    115  H55 ACD     1      40.070  20.050  12.270  1.00  0.00            
ATOM    116  O28 ACD     1      38.580  21.330  11.590  1.00  0.00            
ATOM    117  C34 ACD     1      39.390  21.750  10.460  1.00  0.00            
ATOM    118  H56 ACD     1      40.150  20.980  10.250  1.00  0.00            
ATOM    119  C35 ACD     1      38.560  21.920   9.270  1.00  0.00            
ATOM    120  H57 ACD     1      37.710  22.550   9.560  1.00  0.00            
ATOM    121  O29 ACD     1      38.180  20.580   8.780  1.00  0.00            
ATOM    122  H58 ACD     1      37.600  20.830   8.050  1.00  0.00            
ATOM    123  C36 ACD     1      39.380  22.650   8.090  1.00  0.00            
ATOM    124  H59 ACD     1      40.200  21.950   7.900  1.00  0.00            
ATOM    125  O30 ACD     1      38.650  22.890   6.910  1.00  0.00            
ATOM    126  H60 ACD     1      37.770  23.210   7.120  1.00  0.00            
ATOM    127  O1  GT5     2      36.010  24.390  13.880  1.00  0.00            
ATOM    128  C1  GT5     2      35.890  24.310  12.670  1.00  0.00            
ATOM    129  O2  GT5     2      36.830  24.720  11.850  1.00  0.00            
ATOM    130  C2  GT5     2      35.140  23.180  11.950  1.00  0.00            
ATOM    131  C3  GT5     2      33.800  23.640  11.360  1.00  0.00            
ATOM    132  C4  GT5     2      33.980  24.670  10.200  1.00  0.00            
ATOM    133  C5  GT5     2      32.670  25.020   9.630  1.00  0.00            
ATOM    134  C6  GT5     2      31.790  25.640  10.730  1.00  0.00            
ATOM    135  C7  GT5     2      31.580  24.610  11.860  1.00  0.00            
ATOM    136  C8  GT5     2      30.870  23.360  11.250  1.00  0.00            
ATOM    137  C9  GT5     2      31.770  22.720  10.170  1.00  0.00            
ATOM    138  C10 GT5     2      31.940  23.780   9.110  1.00  0.00            
ATOM    139  C11 GT5     2      33.190  22.420  10.750  1.00  0.00            
ATOM    140  C12 GT5     2      32.900  24.210  12.470  1.00  0.00            
ATOM    141  H1  GT5     2      37.430  25.090  12.520  1.00  0.00            
ATOM    142  H2  GT5     2      34.890  22.510  12.780  1.00  0.00            
ATOM    143  H3  GT5     2      35.750  22.580  11.250  1.00  0.00            
ATOM    144  H4  GT5     2      34.660  24.310   9.410  1.00  0.00            
ATOM    145  H5  GT5     2      34.530  25.540  10.570  1.00  0.00            
ATOM    146  H6  GT5     2      32.770  25.650   8.740  1.00  0.00            
ATOM    147  H7  GT5     2      30.790  25.920  10.370  1.00  0.00            
ATOM    148  H8  GT5     2      32.290  26.530  11.120  1.00  0.00            
ATOM    149  H9  GT5     2      30.850  25.110  12.510  1.00  0.00            
ATOM    150  H10 GT5     2      29.860  23.550  10.860  1.00  0.00            
ATOM    151  H11 GT5     2      30.670  22.580  11.990  1.00  0.00            
ATOM    152  H12 GT5     2      31.270  21.840   9.730  1.00  0.00            
ATOM    153  H13 GT5     2      32.580  23.380   8.310  1.00  0.00            
ATOM    154  H14 GT5     2      30.970  23.940   8.630  1.00  0.00            
ATOM    155  H15 GT5     2      33.130  21.630  11.500  1.00  0.00            
ATOM    156  H16 GT5     2      33.850  21.940  10.020  1.00  0.00            
ATOM    157  H17 GT5     2      33.420  25.080  12.880  1.00  0.00            
ATOM    158  H18 GT5     2      32.760  23.500  13.290  1.00  0.00            
TER
ENDMDL
MODEL        1
ATOM      1  H1  ACD     1      29.480  17.160  16.120  1.00  0.00            
ATOM      2  O1  ACD     1      30.440  17.150  16.210  1.00  0.00            
ATOM      3  C1  ACD     1      31.090  17.850  15.150  1.00  0.00            
ATOM      4  H2  ACD     1      30.970  18.930  15.320  1.00  0.00            
ATOM      5  H3  ACD     1      30.660  17.590  14.180  1.00  0.00            
ATOM      6  C2  ACD     1      32.530  17.550  14.950  1.00  0.00            
ATOM      7  H4  ACD     1      33.110  17.470  15.880  1.00  0.00            
ATOM      8  O2  ACD     1      32.420  16.290  14.230  1.00  0.00            
ATOM      9  C3  ACD     1      33.680  15.660  13.950  1.00  0.00            
ATOM     10  H5  ACD     1      33.460  14.720  13.430  1.00  0.00            
ATOM     11  O3  ACD     1      34.370  15.590  15.160  1.00  0.00            
ATOM     12  C4  ACD     1      34.810  14.310  15.590  1.00  0.00            
ATOM     13  H6  ACD     1      34.710  13.560  14.790  1.00  0.00            
ATOM     14  C5  ACD     1      36.320  14.440  15.950  1.00  0.00            
ATOM     15  H7  ACD     1      36.490  15.270  16.640  1.00  0.00            
ATOM     16  O4  ACD     1      36.920  14.770  14.730  1.00  0.00            
ATOM     17  H8  ACD     1      37.870  14.830  14.840  1.00  0.00            
ATOM     18  C6  ACD     1      36.780  13.110  16.630  1.00  0.00            
ATOM     19  H9  ACD     1      36.780  12.380  15.800  1.00  0.00            
ATOM     20  O5  ACD     1      38.170  13.270  17.020  1.00  0.00            
ATOM     21  H10 ACD     1      38.510  13.400  16.140  1.00  0.00            
ATOM     22  C7  ACD     1      35.910  12.710  17.790  1.00  0.00            
ATOM     23  H11 ACD     1      36.330  11.820  18.290  1.00  0.00            
ATOM     24  O6  ACD     1      34.530  12.630  17.250  1.00  0.00            
ATOM     25  C8  ACD     1      33.970  13.830  16.730  1.00  0.00            
ATOM     26  H12 ACD     1      34.040  14.480  17.610  1.00  0.00            
ATOM     27  C9  ACD     1      32.540  13.650  16.290  1.00  0.00            
ATOM     28  H13 ACD     1      31.950  13.390  17.170  1.00  0.00            
ATOM     29  H14 ACD     1      32.140  14.650  16.090  1.00  0.00            
ATOM     30  O7  ACD     1      32.360  12.760  15.140  1.00  0.00            
ATOM     31  H15 ACD     1      32.150  11.910  15.530  1.00  0.00            
ATOM     32  O8  ACD     1      36.020  13.680  18.840  1.00  0.00            
ATOM     33  C10 ACD     1      35.800  13.370  20.240  1.00  0.00            
ATOM     34  H16 ACD     1      36.310  12.410  20.370  1.00  0.00            
ATOM     35  C11 ACD     1      36.530  14.410  21.100  1.00  0.00            
ATOM     36  H17 ACD     1      36.350  15.330  20.520  1.00  0.00            
ATOM     37  O9  ACD     1      37.960  14.090  21.100  1.00  0.00            
ATOM     38  H18 ACD     1      38.330  14.470  20.300  1.00  0.00            
ATOM     39  C12 ACD     1      35.890  14.550  22.440  1.00  0.00            
ATOM     40  H19 ACD     1      36.130  13.590  22.910  1.00  0.00            
ATOM     41  O10 ACD     1      36.550  15.620  23.120  1.00  0.00            
ATOM     42  H20 ACD     1      37.450  15.490  22.820  1.00  0.00            
ATOM     43  C13 ACD     1      34.430  14.800  22.320  1.00  0.00            
ATOM     44  H21 ACD     1      33.970  14.870  23.310  1.00  0.00            
ATOM     45  O11 ACD     1      33.830  13.590  21.820  1.00  0.00            
ATOM     46  C14 ACD     1      34.250  13.250  20.490  1.00  0.00            
ATOM     47  H22 ACD     1      33.740  13.970  19.840  1.00  0.00            
ATOM     48  C15 ACD     1      33.690  11.890  20.200  1.00  0.00            
ATOM     49  H23 ACD     1      32.610  12.030  20.210  1.00  0.00            
ATOM     50  H24 ACD     1      33.950  11.590  19.180  1.00  0.00            
ATOM     51  O12 ACD     1      34.150  10.820  21.110  1.00  0.00            
ATOM     52  H25 ACD     1      34.300  10.060  20.530  1.00  0.00            
ATOM     53  O13 ACD     1      34.240  16.040  21.600  1.00  0.00            
ATOM     54  C16 ACD     1      33.340  16.990  22.180  1.00  0.00            
ATOM     55  H26 ACD     1      32.830  16.450  22.990  1.00  0.00            
ATOM     56  C17 ACD     1      34.130  18.180  22.760  1.00  0.00            
ATOM     57  H27 ACD     1      34.800  18.450  21.940  1.00  0.00            
ATOM     58  O14 ACD     1      34.920  17.750  23.920  1.00  0.00            
ATOM     59  H28 ACD     1      35.460  17.050  23.550  1.00  0.00            
ATOM     60  C18 ACD     1      33.200  19.350  23.130  1.00  0.00            
ATOM     61  H29 ACD     1      32.680  19.060  24.050  1.00  0.00            
ATOM     62  O15 ACD     1      33.970  20.510  23.400  1.00  0.00            
ATOM     63  H30 ACD     1      34.870  20.230  23.570  1.00  0.00            
ATOM     64  C19 ACD     1      32.190  19.620  22.030  1.00  0.00            
ATOM     65  H31 ACD     1      31.490  20.320  22.490  1.00  0.00            
ATOM     66  O16 ACD     1      31.470  18.360  21.700  1.00  0.00            
ATOM     67  C20 ACD     1      32.270  17.370  21.130  1.00  0.00            
ATOM     68  H32 ACD     1      32.770  17.800  20.260  1.00  0.00            
ATOM     69  C21 ACD     1      31.480  16.100  20.680  1.00  0.00            
ATOM     70  H33 ACD     1      32.190  15.310  20.390  1.00  0.00            
ATOM     71  H34 ACD     1      30.850  15.810  21.540  1.00  0.00            
ATOM     72  O17 ACD     1      30.800  16.480  19.510  1.00  0.00            
ATOM     73  H35 ACD     1      29.920  16.770  19.750  1.00  0.00            
ATOM     74  O18 ACD     1      32.760  20.210  20.870  1.00  0.00            
ATOM     75  C22 ACD     1      32.010  21.190  20.210  1.00  0.00            
ATOM     76  H36 ACD     1      31.110  21.430  20.800  1.00  0.00            
ATOM     77  C23 ACD     1      32.920  22.380  20.190  1.00  0.00            
ATOM     78  H37 ACD     1      33.870  22.240  19.660  1.00  0.00            
ATOM     79  O19 ACD     1      33.300  22.810  21.610  1.00  0.00            
ATOM     80  H38 ACD     1      33.660  22.040  22.050  1.00  0.00            
ATOM     81  C24 ACD     1      32.140  23.490  19.520  1.00  0.00            
ATOM     82  H39 ACD     1      31.190  23.500  20.070  1.00  0.00            
ATOM     83  O20 ACD     1      32.800  24.730  19.480  1.00  0.00            
ATOM     84  H40 ACD     1      32.970  24.880  20.420  1.00  0.00            
ATOM     85  C25 ACD     1      31.770  23.140  18.130  1.00  0.00            
ATOM     86  H41 ACD     1      31.130  23.950  17.760  1.00  0.00            
ATOM     87  O21 ACD     1      30.990  21.930  18.190  1.00  0.00            
ATOM     88  C26 ACD     1      31.610  20.780  18.740  1.00  0.00            
ATOM     89  H42 ACD     1      32.480  20.450  18.160  1.00  0.00            
ATOM     90  C27 ACD     1      30.600  19.660  18.780  1.00  0.00            
ATOM     91  H43 ACD     1      31.170  18.740  18.980  1.00  0.00            
ATOM     92  H44 ACD     1      29.790  19.820  19.500  1.00  0.00            
ATOM     93  O22 ACD     1      29.950  19.560  17.560  1.00  0.00            
ATOM     94  H45 ACD     1      29.730  18.650  17.380  1.00  0.00            
ATOM     95  O23 ACD     1      32.820  22.980  17.200  1.00  0.00            
ATOM     96  C28 ACD     1      32.630  22.910  15.740  1.00  0.00            
ATOM     97  H46 ACD     1      32.260  23.900  15.470  1.00  0.00            
ATOM     98  C29 ACD     1      31.670  21.830  15.240  1.00  0.00            
ATOM     99  H47 ACD     1      31.640  20.910  15.840  1.00  0.00            
ATOM    100  O24 ACD     1      31.860  21.410  13.880  1.00  0.00            
ATOM    101  C30 ACD     1      30.220  22.420  15.190  1.00  0.00            
ATOM    102  H48 ACD     1      30.180  23.170  16.000  1.00  0.00            
ATOM    103  H49 ACD     1      30.030  22.990  14.270  1.00  0.00            
ATOM    104  O25 ACD     1      29.200  21.370  15.410  1.00  0.00            
ATOM    105  H50 ACD     1      29.410  20.930  16.240  1.00  0.00            
ATOM    106  C31 ACD     1      34.090  22.650  15.260  1.00  0.00            
ATOM    107  H51 ACD     1      34.520  21.900  15.930  1.00  0.00            
ATOM    108  O26 ACD     1      34.860  23.800  15.350  1.00  0.00            
ATOM    109  H52 ACD     1      35.000  23.860  16.300  1.00  0.00            
ATOM    110  C32 ACD     1      34.140  22.010  13.880  1.00  0.00            
ATOM    111  H53 ACD     1      33.790  22.760  13.150  1.00  0.00            
ATOM    112  O27 ACD     1      35.410  21.460  13.510  1.00  0.00            
ATOM    113  H54 ACD     1      36.020  22.200  13.570  1.00  0.00            
ATOM    114  C33 ACD     1      33.120  20.810  13.720  1.00  0.00            
ATOM    115  H55 ACD     1      33.230  20.570  12.660  1.00  0.00            
ATOM    116  O28 ACD     1      33.460  19.700  14.530  1.00  0.00            
ATOM    117  C34 ACD     1      33.220  18.460  13.920  1.00  0.00            
ATOM    118  H56 ACD     1      32.620  18.550  13.000  1.00  0.00            
ATOM    119  C35 ACD     1      34.620  17.960  13.510  1.00  0.00            
ATOM    120  H57 ACD     1      35.320  17.910  14.360  1.00  0.00            
ATOM    121  O29 ACD     1      35.190  18.840  12.540  1.00  0.00            
ATOM    122  H58 ACD     1      35.460  19.590  13.070  1.00  0.00            
ATOM    123  C36 ACD     1      34.420  16.550  12.980  1.00  0.00            
ATOM    124  H59 ACD     1      33.790  16.640  12.080  1.00  0.00            
ATOM    125  O30 ACD     1      35.690  16.050  12.570  1.00  0.00            
ATOM    126  H60 ACD     1      36.220  15.850  13.340  1.00  0.00            
ATOM    127  O1  GT5     2      38.270  20.870  14.400  1.00  0.00            
ATOM    128  C1  GT5     2      38.340  19.800  15.010  1.00  0.00            
ATOM    129  O2  GT5     2      38.490  18.650  14.360  1.00  0.00            
ATOM    130  C2  GT5     2      38.900  19.760  16.390  1.00  0.00            
ATOM    131  C3  GT5     2      37.810  19.570  17.430  1.00  0.00            
ATOM    132  C4  GT5     2      37.170  18.120  17.220  1.00  0.00            
ATOM    133  C5  GT5     2      36.120  17.880  18.270  1.00  0.00            
ATOM    134  C6  GT5     2      35.090  19.020  18.120  1.00  0.00            
ATOM    135  C7  GT5     2      35.680  20.400  18.390  1.00  0.00            
ATOM    136  C8  GT5     2      36.340  20.470  19.730  1.00  0.00            
ATOM    137  C9  GT5     2      37.420  19.330  19.830  1.00  0.00            
ATOM    138  C10 GT5     2      36.790  17.920  19.670  1.00  0.00            
ATOM    139  C11 GT5     2      38.470  19.570  18.790  1.00  0.00            
ATOM    140  C12 GT5     2      36.770  20.660  17.330  1.00  0.00            
ATOM    141  H1  GT5     2      38.850  17.970  14.960  1.00  0.00            
ATOM    142  H2  GT5     2      39.330  20.740  16.590  1.00  0.00            
ATOM    143  H3  GT5     2      39.590  18.910  16.530  1.00  0.00            
ATOM    144  H4  GT5     2      37.950  17.370  17.400  1.00  0.00            
ATOM    145  H5  GT5     2      36.760  17.930  16.220  1.00  0.00            
ATOM    146  H6  GT5     2      35.700  16.880  18.100  1.00  0.00            
ATOM    147  H7  GT5     2      34.240  18.760  18.750  1.00  0.00            
ATOM    148  H8  GT5     2      34.670  18.860  17.120  1.00  0.00            
ATOM    149  H9  GT5     2      34.880  21.140  18.220  1.00  0.00            
ATOM    150  H10 GT5     2      35.570  20.400  20.510  1.00  0.00            
ATOM    151  H11 GT5     2      36.870  21.410  19.920  1.00  0.00            
ATOM    152  H12 GT5     2      37.860  19.480  20.820  1.00  0.00            
ATOM    153  H13 GT5     2      37.550  17.150  19.790  1.00  0.00            
ATOM    154  H14 GT5     2      36.110  17.660  20.490  1.00  0.00            
ATOM    155  H15 GT5     2      39.040  20.510  18.820  1.00  0.00            
ATOM    156  H16 GT5     2      39.220  18.780  18.880  1.00  0.00            
ATOM    157  H17 GT5     2      36.260  20.630  16.370  1.00  0.00            
ATOM    158  H18 GT5     2      37.260  21.630  17.520  1.00  0.00            
TER
ENDMDL
MODEL        1
ATOM      1  H1  ACD     1      17.710  37.290  11.100  1.00  0.00            
ATOM      2  O1  ACD     1      18.040  36.600  10.520  1.00  0.00            
ATOM      3  C1  ACD     1      17.600  36.820   9.160  1.00  0.00            
ATOM      4  H2  ACD     1      18.120  36.130   8.480  1.00  0.00            
ATOM      5  H3  ACD     1      17.970  37.750   8.720  1.00  0.00            
ATOM      6  C2  ACD     1      16.080  36.630   8.940  1.00  0.00            
ATOM      7  H4  ACD     1      15.840  35.620   9.300  1.00  0.00            
ATOM      8  O2  ACD     1      15.420  37.640   9.790  1.00  0.00            
ATOM      9  C3  ACD     1      14.120  37.760   9.750  1.00  0.00            
ATOM     10  H5  ACD     1      13.780  38.560  10.420  1.00  0.00            
ATOM     11  O3  ACD     1      13.520  36.520  10.110  1.00  0.00            
ATOM     12  C4  ACD     1      13.040  36.310  11.390  1.00  0.00            
ATOM     13  H6  ACD     1      13.110  37.210  12.010  1.00  0.00            
ATOM     14  C5  ACD     1      11.590  35.990  11.070  1.00  0.00            
ATOM     15  H7  ACD     1      11.610  35.160  10.360  1.00  0.00            
ATOM     16  O4  ACD     1      10.920  37.120  10.400  1.00  0.00            
ATOM     17  H8  ACD     1      11.540  37.360   9.710  1.00  0.00            
ATOM     18  C6  ACD     1      10.870  35.560  12.320  1.00  0.00            
ATOM     19  H9  ACD     1      10.920  36.490  12.910  1.00  0.00            
ATOM     20  O5  ACD     1       9.510  35.270  12.030  1.00  0.00            
ATOM     21  H10 ACD     1       9.300  35.970  11.400  1.00  0.00            
ATOM     22  C7  ACD     1      11.580  34.440  13.010  1.00  0.00            
ATOM     23  H11 ACD     1      11.020  34.280  13.930  1.00  0.00            
ATOM     24  O6  ACD     1      12.950  34.750  13.290  1.00  0.00            
ATOM     25  C8  ACD     1      13.730  35.070  12.160  1.00  0.00            
ATOM     26  H12 ACD     1      13.650  34.260  11.430  1.00  0.00            
ATOM     27  C9  ACD     1      15.200  35.370  12.550  1.00  0.00            
ATOM     28  H13 ACD     1      15.710  34.530  13.050  1.00  0.00            
ATOM     29  H14 ACD     1      15.760  35.440  11.610  1.00  0.00            
ATOM     30  O7  ACD     1      15.390  36.420  13.430  1.00  0.00            
ATOM     31  H15 ACD     1      16.060  36.210  14.090  1.00  0.00            
ATOM     32  O8  ACD     1      11.580  33.240  12.240  1.00  0.00            
ATOM     33  C10 ACD     1      11.190  32.020  12.840  1.00  0.00            
ATOM     34  H16 ACD     1      11.390  32.020  13.910  1.00  0.00            
ATOM     35  C11 ACD     1       9.740  31.760  12.670  1.00  0.00            
ATOM     36  H17 ACD     1       9.560  31.790  11.590  1.00  0.00            
ATOM     37  O9  ACD     1       8.930  32.810  13.240  1.00  0.00            
ATOM     38  H18 ACD     1       9.290  33.610  12.860  1.00  0.00            
ATOM     39  C12 ACD     1       9.350  30.450  13.360  1.00  0.00            
ATOM     40  H19 ACD     1       9.550  30.610  14.430  1.00  0.00            
ATOM     41  O10 ACD     1       7.990  30.120  13.140  1.00  0.00            
ATOM     42  H20 ACD     1       7.770  30.780  12.480  1.00  0.00            
ATOM     43  C13 ACD     1      10.150  29.340  12.750  1.00  0.00            
ATOM     44  H21 ACD     1       9.920  28.400  13.260  1.00  0.00            
ATOM     45  O11 ACD     1      11.590  29.530  12.870  1.00  0.00            
ATOM     46  C14 ACD     1      11.990  30.780  12.250  1.00  0.00            
ATOM     47  H22 ACD     1      11.860  30.760  11.160  1.00  0.00            
ATOM     48  C15 ACD     1      13.430  30.960  12.630  1.00  0.00            
ATOM     49  H23 ACD     1      13.720  32.020  12.530  1.00  0.00            
ATOM     50  H24 ACD     1      13.570  30.840  13.710  1.00  0.00            
ATOM     51  O12 ACD     1      14.310  30.140  11.840  1.00  0.00            
ATOM     52  H25 ACD     1      14.040  29.230  11.980  1.00  0.00            
ATOM     53  O13 ACD     1       9.880  29.130  11.420  1.00  0.00            
ATOM     54  C16 ACD     1       9.780  27.860  10.840  1.00  0.00            
ATOM     55  H26 ACD     1       8.950  27.270  11.260  1.00  0.00            
ATOM     56  C17 ACD     1       9.380  28.210   9.440  1.00  0.00            
ATOM     57  H27 ACD     1       9.760  29.220   9.210  1.00  0.00            
ATOM     58  O14 ACD     1       7.940  28.390   9.390  1.00  0.00            
ATOM     59  H28 ACD     1       7.790  28.360   8.440  1.00  0.00            
ATOM     60  C18 ACD     1       9.830  27.210   8.410  1.00  0.00            
ATOM     61  H29 ACD     1       9.050  26.440   8.540  1.00  0.00            
ATOM     62  O15 ACD     1       9.680  27.770   7.080  1.00  0.00            
ATOM     63  H30 ACD     1      10.560  28.050   6.800  1.00  0.00            
ATOM     64  C19 ACD     1      11.270  26.850   8.570  1.00  0.00            
ATOM     65  H31 ACD     1      11.640  26.080   7.890  1.00  0.00            
ATOM     66  O16 ACD     1      11.450  26.340   9.860  1.00  0.00            
ATOM     67  C20 ACD     1      11.130  27.230  10.990  1.00  0.00            
ATOM     68  H32 ACD     1      11.940  27.980  11.020  1.00  0.00            
ATOM     69  C21 ACD     1      11.260  26.290  12.220  1.00  0.00            
ATOM     70  H33 ACD     1      12.150  25.650  12.270  1.00  0.00            
ATOM     71  H34 ACD     1      11.380  26.930  13.100  1.00  0.00            
ATOM     72  O17 ACD     1      10.100  25.520  12.510  1.00  0.00            
ATOM     73  H35 ACD     1      10.140  25.280  13.440  1.00  0.00            
ATOM     74  O18 ACD     1      12.090  28.030   8.430  1.00  0.00            
ATOM     75  C22 ACD     1      13.270  27.930   7.640  1.00  0.00            
ATOM     76  H36 ACD     1      13.570  26.910   7.410  1.00  0.00            
ATOM     77  C23 ACD     1      12.970  28.670   6.360  1.00  0.00            
ATOM     78  H37 ACD     1      12.570  29.660   6.600  1.00  0.00            
ATOM     79  O19 ACD     1      12.030  27.960   5.600  1.00  0.00            
ATOM     80  H38 ACD     1      11.810  28.400   4.780  1.00  0.00            
ATOM     81  C24 ACD     1      14.230  28.930   5.490  1.00  0.00            
ATOM     82  H39 ACD     1      14.650  27.980   5.140  1.00  0.00            
ATOM     83  O20 ACD     1      13.920  29.760   4.390  1.00  0.00            
ATOM     84  H40 ACD     1      14.100  30.670   4.670  1.00  0.00            
ATOM     85  C25 ACD     1      15.320  29.570   6.390  1.00  0.00            
ATOM     86  H41 ACD     1      16.280  29.570   5.850  1.00  0.00            
ATOM     87  O21 ACD     1      15.450  28.810   7.540  1.00  0.00            
ATOM     88  C26 ACD     1      14.350  28.580   8.420  1.00  0.00            
ATOM     89  H42 ACD     1      14.160  29.480   9.010  1.00  0.00            
ATOM     90  C27 ACD     1      14.910  27.580   9.440  1.00  0.00            
ATOM     91  H43 ACD     1      14.040  27.300  10.040  1.00  0.00            
ATOM     92  H44 ACD     1      15.320  26.760   8.820  1.00  0.00            
ATOM     93  O22 ACD     1      15.880  28.090  10.230  1.00  0.00            
ATOM     94  H45 ACD     1      16.540  28.480   9.660  1.00  0.00            
ATOM     95  O23 ACD     1      14.880  30.920   6.650  1.00  0.00            
ATOM     96  C28 ACD     1      15.980  31.880   6.520  1.00  0.00            
ATOM     97  H46 ACD     1      16.950  31.400   6.330  1.00  0.00            
ATOM     98  C29 ACD     1      15.990  32.670   7.770  1.00  0.00            
ATOM     99  H47 ACD     1      15.020  33.190   7.810  1.00  0.00            
ATOM    100  O24 ACD     1      17.000  33.670   7.750  1.00  0.00            
ATOM    101  C30 ACD     1      16.130  31.920   9.040  1.00  0.00            
ATOM    102  H48 ACD     1      15.430  31.080   8.990  1.00  0.00            
ATOM    103  H49 ACD     1      17.180  31.600   9.140  1.00  0.00            
ATOM    104  O25 ACD     1      15.670  32.610  10.160  1.00  0.00            
ATOM    105  H50 ACD     1      15.370  31.910  10.750  1.00  0.00            
ATOM    106  C31 ACD     1      15.670  32.790   5.380  1.00  0.00            
ATOM    107  H51 ACD     1      14.710  33.290   5.540  1.00  0.00            
ATOM    108  O26 ACD     1      15.780  32.140   4.090  1.00  0.00            
ATOM    109  H52 ACD     1      16.670  31.780   4.010  1.00  0.00            
ATOM    110  C32 ACD     1      16.740  33.940   5.420  1.00  0.00            
ATOM    111  H53 ACD     1      17.740  33.540   5.230  1.00  0.00            
ATOM    112  O27 ACD     1      16.680  34.820   4.310  1.00  0.00            
ATOM    113  H54 ACD     1      15.750  35.040   4.180  1.00  0.00            
ATOM    114  C33 ACD     1      16.740  34.690   6.750  1.00  0.00            
ATOM    115  H55 ACD     1      17.560  35.410   6.790  1.00  0.00            
ATOM    116  O28 ACD     1      15.520  35.410   6.890  1.00  0.00            
ATOM    117  C34 ACD     1      15.590  36.710   7.420  1.00  0.00            
ATOM    118  H56 ACD     1      16.320  37.260   6.810  1.00  0.00            
ATOM    119  C35 ACD     1      14.160  37.170   7.300  1.00  0.00            
ATOM    120  H57 ACD     1      13.510  36.290   7.360  1.00  0.00            
ATOM    121  O29 ACD     1      13.890  37.600   5.940  1.00  0.00            
ATOM    122  H58 ACD     1      14.210  36.940   5.320  1.00  0.00            
ATOM    123  C36 ACD     1      13.680  38.200   8.360  1.00  0.00            
ATOM    124  H59 ACD     1      14.140  39.180   8.150  1.00  0.00            
ATOM    125  O30 ACD     1      12.250  38.350   8.330  1.00  0.00            
ATOM    126  H60 ACD     1      11.980  38.520   7.420  1.00  0.00            
ATOM    127  O1  GT5     2       7.520  36.040   7.610  1.00  0.00            
ATOM    128  C1  GT5     2       8.400  36.420   6.850  1.00  0.00            
ATOM    129  O2  GT5     2       8.270  37.600   6.250  1.00  0.00            
ATOM    130  C2  GT5     2       9.820  35.950   6.900  1.00  0.00            
ATOM    131  C3  GT5     2       9.970  34.420   6.840  1.00  0.00            
ATOM    132  C4  GT5     2       9.300  33.820   5.610  1.00  0.00            
ATOM    133  C5  GT5     2       9.550  32.320   5.540  1.00  0.00            
ATOM    134  C6  GT5     2       9.000  31.670   6.820  1.00  0.00            
ATOM    135  C7  GT5     2       9.800  32.200   8.060  1.00  0.00            
ATOM    136  C8  GT5     2      11.310  31.930   7.940  1.00  0.00            
ATOM    137  C9  GT5     2      11.820  32.760   6.660  1.00  0.00            
ATOM    138  C10 GT5     2      11.070  32.120   5.430  1.00  0.00            
ATOM    139  C11 GT5     2      11.490  34.230   6.740  1.00  0.00            
ATOM    140  C12 GT5     2       9.520  33.700   8.120  1.00  0.00            
ATOM    141  H1  GT5     2       9.160  37.720   5.870  1.00  0.00            
ATOM    142  H2  GT5     2      10.360  36.380   7.750  1.00  0.00            
ATOM    143  H3  GT5     2      10.380  36.290   6.020  1.00  0.00            
ATOM    144  H4  GT5     2       9.690  34.350   4.730  1.00  0.00            
ATOM    145  H5  GT5     2       8.230  34.050   5.700  1.00  0.00            
ATOM    146  H6  GT5     2       9.030  31.880   4.680  1.00  0.00            
ATOM    147  H7  GT5     2       9.000  30.570   6.750  1.00  0.00            
ATOM    148  H8  GT5     2       7.930  31.880   6.960  1.00  0.00            
ATOM    149  H9  GT5     2       9.340  31.850   8.990  1.00  0.00            
ATOM    150  H10 GT5     2      11.390  30.850   7.780  1.00  0.00            
ATOM    151  H11 GT5     2      11.760  32.120   8.920  1.00  0.00            
ATOM    152  H12 GT5     2      12.890  32.550   6.650  1.00  0.00            
ATOM    153  H13 GT5     2      11.340  32.620   4.490  1.00  0.00            
ATOM    154  H14 GT5     2      11.400  31.110   5.160  1.00  0.00            
ATOM    155  H15 GT5     2      11.920  34.750   7.610  1.00  0.00            
ATOM    156  H16 GT5     2      11.960  34.770   5.910  1.00  0.00            
ATOM    157  H17 GT5     2       8.430  33.810   8.250  1.00  0.00            
ATOM    158  H18 GT5     2      10.000  34.140   9.000  1.00  0.00            
TER
ENDMDL
MODEL        1
ATOM      1  H1  ACD     1      14.400  27.810   3.350  1.00  0.00            
ATOM      2  O1  ACD     1      14.540  28.280   4.170  1.00  0.00            
ATOM      3  C1  ACD     1      15.990  28.530   4.130  1.00  0.00            
ATOM      4  H2  ACD     1      16.100  29.580   3.830  1.00  0.00            
ATOM      5  H3  ACD     1      16.490  27.870   3.410  1.00  0.00            
ATOM      6  C2  ACD     1      16.570  28.320   5.560  1.00  0.00            
ATOM      7  H4  ACD     1      15.950  28.940   6.220  1.00  0.00            
ATOM      8  O2  ACD     1      16.480  26.970   5.810  1.00  0.00            
ATOM      9  C3  ACD     1      17.010  26.560   7.070  1.00  0.00            
ATOM     10  H5  ACD     1      16.940  25.470   7.160  1.00  0.00            
ATOM     11  O3  ACD     1      16.350  27.200   8.130  1.00  0.00            
ATOM     12  C4  ACD     1      15.630  26.430   9.010  1.00  0.00            
ATOM     13  H6  ACD     1      15.850  25.360   8.870  1.00  0.00            
ATOM     14  C5  ACD     1      16.000  26.880  10.370  1.00  0.00            
ATOM     15  H7  ACD     1      16.040  27.970  10.470  1.00  0.00            
ATOM     16  O4  ACD     1      17.340  26.450  10.660  1.00  0.00            
ATOM     17  H8  ACD     1      17.880  26.470   9.870  1.00  0.00            
ATOM     18  C6  ACD     1      14.940  26.570  11.470  1.00  0.00            
ATOM     19  H9  ACD     1      14.930  25.490  11.630  1.00  0.00            
ATOM     20  O5  ACD     1      15.310  27.420  12.580  1.00  0.00            
ATOM     21  H10 ACD     1      15.710  26.850  13.240  1.00  0.00            
ATOM     22  C7  ACD     1      13.520  26.850  11.010  1.00  0.00            
ATOM     23  H11 ACD     1      12.770  26.490  11.720  1.00  0.00            
ATOM     24  O6  ACD     1      13.340  26.110   9.810  1.00  0.00            
ATOM     25  C8  ACD     1      14.130  26.570   8.650  1.00  0.00            
ATOM     26  H12 ACD     1      13.880  27.640   8.610  1.00  0.00            
ATOM     27  C9  ACD     1      13.730  25.840   7.400  1.00  0.00            
ATOM     28  H13 ACD     1      12.670  25.980   7.200  1.00  0.00            
ATOM     29  H14 ACD     1      14.210  26.280   6.520  1.00  0.00            
ATOM     30  O7  ACD     1      13.960  24.430   7.570  1.00  0.00            
ATOM     31  H15 ACD     1      13.640  24.040   6.750  1.00  0.00            
ATOM     32  O8  ACD     1      13.370  28.250  10.740  1.00  0.00            
ATOM     33  C10 ACD     1      12.240  28.910  11.350  1.00  0.00            
ATOM     34  H16 ACD     1      11.430  28.240  11.650  1.00  0.00            
ATOM     35  C11 ACD     1      12.620  29.730  12.610  1.00  0.00            
ATOM     36  H17 ACD     1      13.390  30.440  12.290  1.00  0.00            
ATOM     37  O9  ACD     1      13.180  28.940  13.570  1.00  0.00            
ATOM     38  H18 ACD     1      14.040  28.570  13.340  1.00  0.00            
ATOM     39  C12 ACD     1      11.450  30.610  13.020  1.00  0.00            
ATOM     40  H19 ACD     1      10.620  29.940  13.260  1.00  0.00            
ATOM     41  O10 ACD     1      11.730  31.350  14.220  1.00  0.00            
ATOM     42  H20 ACD     1      12.110  30.620  14.720  1.00  0.00            
ATOM     43  C13 ACD     1      10.950  31.510  11.890  1.00  0.00            
ATOM     44  H21 ACD     1      10.080  32.020  12.320  1.00  0.00            
ATOM     45  O11 ACD     1      10.590  30.680  10.840  1.00  0.00            
ATOM     46  C14 ACD     1      11.590  29.810  10.250  1.00  0.00            
ATOM     47  H22 ACD     1      12.330  30.410   9.710  1.00  0.00            
ATOM     48  C15 ACD     1      10.860  29.030   9.200  1.00  0.00            
ATOM     49  H23 ACD     1      11.520  28.220   8.880  1.00  0.00            
ATOM     50  H24 ACD     1       9.960  28.570   9.630  1.00  0.00            
ATOM     51  O12 ACD     1      10.590  29.870   8.060  1.00  0.00            
ATOM     52  H25 ACD     1      11.370  30.250   7.660  1.00  0.00            
ATOM     53  O13 ACD     1      11.950  32.360  11.420  1.00  0.00            
ATOM     54  C16 ACD     1      11.490  33.680  10.980  1.00  0.00            
ATOM     55  H26 ACD     1      10.680  33.950  11.680  1.00  0.00            
ATOM     56  C17 ACD     1      12.710  34.600  11.330  1.00  0.00            
ATOM     57  H27 ACD     1      13.590  34.030  10.990  1.00  0.00            
ATOM     58  O14 ACD     1      12.850  34.690  12.790  1.00  0.00            
ATOM     59  H28 ACD     1      13.340  33.900  13.020  1.00  0.00            
ATOM     60  C18 ACD     1      12.510  35.970  10.680  1.00  0.00            
ATOM     61  H29 ACD     1      11.770  36.530  11.260  1.00  0.00            
ATOM     62  O15 ACD     1      13.670  36.780  10.800  1.00  0.00            
ATOM     63  H30 ACD     1      14.210  36.600  10.030  1.00  0.00            
ATOM     64  C19 ACD     1      12.190  35.830   9.250  1.00  0.00            
ATOM     65  H31 ACD     1      11.940  36.820   8.860  1.00  0.00            
ATOM     66  O16 ACD     1      11.130  34.980   9.020  1.00  0.00            
ATOM     67  C20 ACD     1      11.120  33.680   9.490  1.00  0.00            
ATOM     68  H32 ACD     1      11.910  33.100   8.990  1.00  0.00            
ATOM     69  C21 ACD     1       9.720  33.120   9.260  1.00  0.00            
ATOM     70  H33 ACD     1       9.360  33.660   8.370  1.00  0.00            
ATOM     71  H34 ACD     1       9.690  32.060   8.980  1.00  0.00            
ATOM     72  O17 ACD     1       8.790  33.370  10.270  1.00  0.00            
ATOM     73  H35 ACD     1       8.730  34.320  10.180  1.00  0.00            
ATOM     74  O18 ACD     1      13.220  35.190   8.480  1.00  0.00            
ATOM     75  C22 ACD     1      13.740  35.920   7.400  1.00  0.00            
ATOM     76  H36 ACD     1      13.250  36.900   7.340  1.00  0.00            
ATOM     77  C23 ACD     1      15.210  36.190   7.750  1.00  0.00            
ATOM     78  H37 ACD     1      15.570  35.220   8.110  1.00  0.00            
ATOM     79  O19 ACD     1      15.320  37.200   8.760  1.00  0.00            
ATOM     80  H38 ACD     1      16.250  37.400   8.860  1.00  0.00            
ATOM     81  C24 ACD     1      16.090  36.500   6.580  1.00  0.00            
ATOM     82  H39 ACD     1      15.890  37.520   6.220  1.00  0.00            
ATOM     83  O20 ACD     1      17.420  36.370   7.070  1.00  0.00            
ATOM     84  H40 ACD     1      17.890  37.100   6.650  1.00  0.00            
ATOM     85  C25 ACD     1      15.860  35.570   5.480  1.00  0.00            
ATOM     86  H41 ACD     1      16.400  36.000   4.640  1.00  0.00            
ATOM     87  O21 ACD     1      14.450  35.590   5.140  1.00  0.00            
ATOM     88  C26 ACD     1      13.540  35.160   6.070  1.00  0.00            
ATOM     89  H42 ACD     1      13.940  34.160   6.260  1.00  0.00            
ATOM     90  C27 ACD     1      12.150  35.290   5.660  1.00  0.00            
ATOM     91  H43 ACD     1      11.510  35.420   6.540  1.00  0.00            
ATOM     92  H44 ACD     1      12.120  36.160   4.990  1.00  0.00            
ATOM     93  O22 ACD     1      11.670  34.140   4.890  1.00  0.00            
ATOM     94  H45 ACD     1      12.020  34.220   4.000  1.00  0.00            
ATOM     95  O23 ACD     1      16.220  34.270   5.770  1.00  0.00            
ATOM     96  C28 ACD     1      17.220  33.610   5.090  1.00  0.00            
ATOM     97  H46 ACD     1      17.660  34.220   4.300  1.00  0.00            
ATOM     98  C29 ACD     1      16.580  32.390   4.480  1.00  0.00            
ATOM     99  H47 ACD     1      16.170  31.730   5.260  1.00  0.00            
ATOM    100  O24 ACD     1      17.550  31.530   3.870  1.00  0.00            
ATOM    101  C30 ACD     1      15.550  32.670   3.420  1.00  0.00            
ATOM    102  H48 ACD     1      15.180  31.700   3.050  1.00  0.00            
ATOM    103  H49 ACD     1      14.670  33.120   3.880  1.00  0.00            
ATOM    104  O25 ACD     1      15.920  33.560   2.340  1.00  0.00            
ATOM    105  H50 ACD     1      16.690  33.210   1.880  1.00  0.00            
ATOM    106  C31 ACD     1      18.340  33.240   6.020  1.00  0.00            
ATOM    107  H51 ACD     1      17.940  32.950   7.000  1.00  0.00            
ATOM    108  O26 ACD     1      19.200  34.330   6.280  1.00  0.00            
ATOM    109  H52 ACD     1      18.590  35.070   6.360  1.00  0.00            
ATOM    110  C32 ACD     1      19.290  32.180   5.490  1.00  0.00            
ATOM    111  H53 ACD     1      19.940  32.540   4.680  1.00  0.00            
ATOM    112  O27 ACD     1      20.070  31.540   6.580  1.00  0.00            
ATOM    113  H54 ACD     1      20.620  32.230   6.960  1.00  0.00            
ATOM    114  C33 ACD     1      18.510  31.000   4.820  1.00  0.00            
ATOM    115  H55 ACD     1      19.210  30.410   4.220  1.00  0.00            
ATOM    116  O28 ACD     1      17.910  30.160   5.830  1.00  0.00            
ATOM    117  C34 ACD     1      18.050  28.800   5.630  1.00  0.00            
ATOM    118  H56 ACD     1      18.600  28.540   4.710  1.00  0.00            
ATOM    119  C35 ACD     1      18.790  28.360   6.860  1.00  0.00            
ATOM    120  H57 ACD     1      18.300  28.930   7.660  1.00  0.00            
ATOM    121  O29 ACD     1      20.180  28.790   6.860  1.00  0.00            
ATOM    122  H58 ACD     1      20.120  29.720   6.630  1.00  0.00            
ATOM    123  C36 ACD     1      18.530  26.900   7.130  1.00  0.00            
ATOM    124  H59 ACD     1      18.920  26.330   6.280  1.00  0.00            
ATOM    125  O30 ACD     1      19.000  26.450   8.400  1.00  0.00            
ATOM    126  H60 ACD     1      19.950  26.560   8.320  1.00  0.00            
ATOM    127  O1  GT5     2      14.500  32.800  13.630  1.00  0.00            
ATOM    128  C1  GT5     2      14.970  31.770  14.070  1.00  0.00            
ATOM    129  O2  GT5     2      14.810  31.360  15.320  1.00  0.00            
ATOM    130  C2  GT5     2      16.010  30.920  13.490  1.00  0.00            
ATOM    131  C3  GT5     2      16.640  31.340  12.110  1.00  0.00            
ATOM    132  C4  GT5     2      17.770  30.420  11.800  1.00  0.00            
ATOM    133  C5  GT5     2      18.370  30.820  10.450  1.00  0.00            
ATOM    134  C6  GT5     2      18.910  32.310  10.550  1.00  0.00            
ATOM    135  C7  GT5     2      17.690  33.200  10.870  1.00  0.00            
ATOM    136  C8  GT5     2      16.650  33.050   9.760  1.00  0.00            
ATOM    137  C9  GT5     2      16.160  31.630   9.650  1.00  0.00            
ATOM    138  C10 GT5     2      17.340  30.710   9.270  1.00  0.00            
ATOM    139  C11 GT5     2      15.580  31.290  11.010  1.00  0.00            
ATOM    140  C12 GT5     2      17.100  32.810  12.200  1.00  0.00            
ATOM    141  H1  GT5     2      15.450  30.620  15.340  1.00  0.00            
ATOM    142  H2  GT5     2      15.480  29.970  13.340  1.00  0.00            
ATOM    143  H3  GT5     2      16.870  30.690  14.140  1.00  0.00            
ATOM    144  H4  GT5     2      17.480  29.360  11.790  1.00  0.00            
ATOM    145  H5  GT5     2      18.540  30.370  12.580  1.00  0.00            
ATOM    146  H6  GT5     2      19.240  30.220  10.150  1.00  0.00            
ATOM    147  H7  GT5     2      19.420  32.610   9.620  1.00  0.00            
ATOM    148  H8  GT5     2      19.640  32.380  11.360  1.00  0.00            
ATOM    149  H9  GT5     2      18.090  34.220  10.880  1.00  0.00            
ATOM    150  H10 GT5     2      17.140  33.480   8.880  1.00  0.00            
ATOM    151  H11 GT5     2      15.820  33.710  10.050  1.00  0.00            
ATOM    152  H12 GT5     2      15.370  31.620   8.880  1.00  0.00            
ATOM    153  H13 GT5     2      17.000  29.700   9.010  1.00  0.00            
ATOM    154  H14 GT5     2      17.850  31.160   8.400  1.00  0.00            
ATOM    155  H15 GT5     2      14.660  31.850  11.180  1.00  0.00            
ATOM    156  H16 GT5     2      15.230  30.250  10.950  1.00  0.00            
ATOM    157  H17 GT5     2      17.820  32.920  13.010  1.00  0.00            
ATOM    158  H18 GT5     2      16.310  33.550  12.380  1.00  0.00            
TER
ENDMDL
MODEL        1
ATOM      1  H1  ACD     1      17.950  38.230  22.850  1.00  0.00            
ATOM      2  O1  ACD     1      17.930  38.110  21.900  1.00  0.00            
ATOM      3  C1  ACD     1      16.850  37.300  21.720  1.00  0.00            
ATOM      4  H2  ACD     1      15.980  37.580  22.340  1.00  0.00            
ATOM      5  H3  ACD     1      17.180  36.310  22.060  1.00  0.00            
ATOM      6  C2  ACD     1      16.420  37.390  20.300  1.00  0.00            
ATOM      7  H4  ACD     1      16.140  38.420  20.060  1.00  0.00            
ATOM      8  O2  ACD     1      17.530  37.010  19.450  1.00  0.00            
ATOM      9  C3  ACD     1      17.340  37.110  18.030  1.00  0.00            
ATOM     10  H5  ACD     1      18.340  36.850  17.690  1.00  0.00            
ATOM     11  O3  ACD     1      16.900  38.360  17.540  1.00  0.00            
ATOM     12  C4  ACD     1      17.830  39.430  17.380  1.00  0.00            
ATOM     13  H6  ACD     1      18.670  39.230  16.700  1.00  0.00            
ATOM     14  C5  ACD     1      17.070  40.630  16.820  1.00  0.00            
ATOM     15  H7  ACD     1      16.100  40.690  17.330  1.00  0.00            
ATOM     16  O4  ACD     1      16.850  40.460  15.410  1.00  0.00            
ATOM     17  H8  ACD     1      17.650  40.330  14.890  1.00  0.00            
ATOM     18  C6  ACD     1      17.740  41.940  16.960  1.00  0.00            
ATOM     19  H9  ACD     1      18.560  41.940  16.230  1.00  0.00            
ATOM     20  O5  ACD     1      16.940  43.040  16.760  1.00  0.00            
ATOM     21  H10 ACD     1      16.350  42.870  16.020  1.00  0.00            
ATOM     22  C7  ACD     1      18.120  42.100  18.380  1.00  0.00            
ATOM     23  H11 ACD     1      18.700  43.030  18.400  1.00  0.00            
ATOM     24  O6  ACD     1      18.970  41.080  18.750  1.00  0.00            
ATOM     25  C8  ACD     1      18.570  39.720  18.700  1.00  0.00            
ATOM     26  H12 ACD     1      17.870  39.600  19.540  1.00  0.00            
ATOM     27  C9  ACD     1      19.840  38.870  18.900  1.00  0.00            
ATOM     28  H13 ACD     1      19.820  37.840  18.530  1.00  0.00            
ATOM     29  H14 ACD     1      20.660  39.330  18.340  1.00  0.00            
ATOM     30  O7  ACD     1      20.260  38.810  20.330  1.00  0.00            
ATOM     31  H15 ACD     1      19.520  38.570  20.890  1.00  0.00            
ATOM     32  O8  ACD     1      17.060  42.310  19.280  1.00  0.00            
ATOM     33  C10 ACD     1      17.250  43.300  20.290  1.00  0.00            
ATOM     34  H16 ACD     1      18.230  43.790  20.320  1.00  0.00            
ATOM     35  C11 ACD     1      16.080  44.300  20.180  1.00  0.00            
ATOM     36  H17 ACD     1      15.170  43.690  20.240  1.00  0.00            
ATOM     37  O9  ACD     1      16.110  44.980  18.940  1.00  0.00            
ATOM     38  H18 ACD     1      16.110  44.300  18.250  1.00  0.00            
ATOM     39  C12 ACD     1      16.020  45.260  21.400  1.00  0.00            
ATOM     40  H19 ACD     1      17.000  45.720  21.490  1.00  0.00            
ATOM     41  O10 ACD     1      14.950  46.240  21.280  1.00  0.00            
ATOM     42  H20 ACD     1      15.290  46.700  20.500  1.00  0.00            
ATOM     43  C13 ACD     1      15.910  44.470  22.630  1.00  0.00            
ATOM     44  H21 ACD     1      16.080  45.120  23.500  1.00  0.00            
ATOM     45  O11 ACD     1      16.990  43.560  22.710  1.00  0.00            
ATOM     46  C14 ACD     1      17.140  42.640  21.680  1.00  0.00            
ATOM     47  H22 ACD     1      16.180  42.130  21.530  1.00  0.00            
ATOM     48  C15 ACD     1      18.130  41.510  21.950  1.00  0.00            
ATOM     49  H23 ACD     1      17.780  41.030  22.870  1.00  0.00            
ATOM     50  H24 ACD     1      18.230  40.750  21.170  1.00  0.00            
ATOM     51  O12 ACD     1      19.530  41.860  22.070  1.00  0.00            
ATOM     52  H25 ACD     1      19.800  41.140  22.660  1.00  0.00            
ATOM     53  O13 ACD     1      14.670  43.810  22.770  1.00  0.00            
ATOM     54  C16 ACD     1      13.960  43.950  24.040  1.00  0.00            
ATOM     55  H26 ACD     1      14.570  44.460  24.790  1.00  0.00            
ATOM     56  C17 ACD     1      12.660  44.610  23.720  1.00  0.00            
ATOM     57  H27 ACD     1      12.220  44.090  22.860  1.00  0.00            
ATOM     58  O14 ACD     1      12.940  45.900  23.260  1.00  0.00            
ATOM     59  H28 ACD     1      13.600  45.810  22.560  1.00  0.00            
ATOM     60  C18 ACD     1      11.660  44.630  24.880  1.00  0.00            
ATOM     61  H29 ACD     1      12.000  45.440  25.550  1.00  0.00            
ATOM     62  O15 ACD     1      10.430  45.090  24.420  1.00  0.00            
ATOM     63  H30 ACD     1      10.240  44.420  23.750  1.00  0.00            
ATOM     64  C19 ACD     1      11.500  43.210  25.440  1.00  0.00            
ATOM     65  H31 ACD     1      10.910  43.290  26.360  1.00  0.00            
ATOM     66  O16 ACD     1      12.830  42.750  25.740  1.00  0.00            
ATOM     67  C20 ACD     1      13.720  42.590  24.560  1.00  0.00            
ATOM     68  H32 ACD     1      13.260  41.990  23.760  1.00  0.00            
ATOM     69  C21 ACD     1      15.010  41.820  24.970  1.00  0.00            
ATOM     70  H33 ACD     1      15.670  41.790  24.090  1.00  0.00            
ATOM     71  H34 ACD     1      15.490  42.330  25.810  1.00  0.00            
ATOM     72  O17 ACD     1      14.740  40.490  25.360  1.00  0.00            
ATOM     73  H35 ACD     1      14.250  40.460  26.190  1.00  0.00            
ATOM     74  O18 ACD     1      10.860  42.290  24.530  1.00  0.00            
ATOM     75  C22 ACD     1      10.110  41.170  25.040  1.00  0.00            
ATOM     76  H36 ACD     1       9.320  41.500  25.720  1.00  0.00            
ATOM     77  C23 ACD     1       9.480  40.650  23.770  1.00  0.00            
ATOM     78  H37 ACD     1      10.280  40.640  23.020  1.00  0.00            
ATOM     79  O19 ACD     1       8.540  41.610  23.260  1.00  0.00            
ATOM     80  H38 ACD     1       8.870  42.500  23.420  1.00  0.00            
ATOM     81  C24 ACD     1       8.960  39.180  23.930  1.00  0.00            
ATOM     82  H39 ACD     1       8.100  39.160  24.610  1.00  0.00            
ATOM     83  O20 ACD     1       8.520  38.670  22.690  1.00  0.00            
ATOM     84  H40 ACD     1       7.690  39.070  22.420  1.00  0.00            
ATOM     85  C25 ACD     1      10.080  38.380  24.520  1.00  0.00            
ATOM     86  H41 ACD     1       9.650  37.370  24.610  1.00  0.00            
ATOM     87  O21 ACD     1      10.240  38.910  25.800  1.00  0.00            
ATOM     88  C26 ACD     1      10.980  40.140  25.800  1.00  0.00            
ATOM     89  H42 ACD     1      11.860  40.000  25.160  1.00  0.00            
ATOM     90  C27 ACD     1      11.300  40.520  27.250  1.00  0.00            
ATOM     91  H43 ACD     1      11.380  41.600  27.400  1.00  0.00            
ATOM     92  H44 ACD     1      10.600  40.140  28.000  1.00  0.00            
ATOM     93  O22 ACD     1      12.560  39.910  27.510  1.00  0.00            
ATOM     94  H45 ACD     1      12.450  38.970  27.330  1.00  0.00            
ATOM     95  O23 ACD     1      11.300  38.380  23.780  1.00  0.00            
ATOM     96  C28 ACD     1      11.850  37.110  23.470  1.00  0.00            
ATOM     97  H46 ACD     1      11.440  36.370  24.170  1.00  0.00            
ATOM     98  C29 ACD     1      13.390  37.110  23.610  1.00  0.00            
ATOM     99  H47 ACD     1      13.890  37.990  23.200  1.00  0.00            
ATOM    100  O24 ACD     1      13.900  35.880  23.060  1.00  0.00            
ATOM    101  C30 ACD     1      13.610  37.150  25.100  1.00  0.00            
ATOM    102  H48 ACD     1      13.170  38.050  25.550  1.00  0.00            
ATOM    103  H49 ACD     1      13.110  36.260  25.500  1.00  0.00            
ATOM    104  O25 ACD     1      15.020  37.080  25.470  1.00  0.00            
ATOM    105  H50 ACD     1      15.280  36.160  25.550  1.00  0.00            
ATOM    106  C31 ACD     1      11.460  36.700  22.040  1.00  0.00            
ATOM    107  H51 ACD     1      11.780  37.510  21.370  1.00  0.00            
ATOM    108  O26 ACD     1      10.050  36.550  21.900  1.00  0.00            
ATOM    109  H52 ACD     1       9.640  37.400  22.130  1.00  0.00            
ATOM    110  C32 ACD     1      12.170  35.400  21.530  1.00  0.00            
ATOM    111  H53 ACD     1      11.840  34.680  22.290  1.00  0.00            
ATOM    112  O27 ACD     1      11.800  35.170  20.180  1.00  0.00            
ATOM    113  H54 ACD     1      10.970  34.700  20.300  1.00  0.00            
ATOM    114  C33 ACD     1      13.680  35.620  21.690  1.00  0.00            
ATOM    115  H55 ACD     1      14.190  34.700  21.370  1.00  0.00            
ATOM    116  O28 ACD     1      14.140  36.670  20.850  1.00  0.00            
ATOM    117  C34 ACD     1      15.260  36.370  20.010  1.00  0.00            
ATOM    118  H56 ACD     1      15.700  35.400  20.280  1.00  0.00            
ATOM    119  C35 ACD     1      14.930  36.370  18.540  1.00  0.00            
ATOM    120  H57 ACD     1      14.430  37.310  18.290  1.00  0.00            
ATOM    121  O29 ACD     1      14.020  35.300  18.350  1.00  0.00            
ATOM    122  H58 ACD     1      13.200  35.510  18.810  1.00  0.00            
ATOM    123  C36 ACD     1      16.240  36.060  17.770  1.00  0.00            
ATOM    124  H59 ACD     1      16.760  35.130  18.050  1.00  0.00            
ATOM    125  O30 ACD     1      16.070  35.940  16.330  1.00  0.00            
ATOM    126  H60 ACD     1      15.140  35.710  16.180  1.00  0.00            
ATOM    127  O1  GT5     2      11.590   3.730  18.230  1.00  0.00            
ATOM    128  C1  GT5     2      11.460   2.660  17.710  1.00  0.00            
ATOM    129  O2  GT5     2      10.820   2.470  16.610  1.00  0.00            
ATOM    130  C2  GT5     2      12.720   1.750  17.660  1.00  0.00            
ATOM    131  C3  GT5     2      12.520   0.490  18.560  1.00  0.00            
ATOM    132  C4  GT5     2      13.870  -0.320  18.500  1.00  0.00            
ATOM    133  C5  GT5     2      13.760  -1.530  19.450  1.00  0.00            
ATOM    134  C6  GT5     2      12.630  -2.370  18.940  1.00  0.00            
ATOM    135  C7  GT5     2      11.290  -1.620  18.910  1.00  0.00            
ATOM    136  C8  GT5     2      10.980  -1.220  20.350  1.00  0.00            
ATOM    137  C9  GT5     2      12.160  -0.350  20.880  1.00  0.00            
ATOM    138  C10 GT5     2      13.500  -1.060  20.870  1.00  0.00            
ATOM    139  C11 GT5     2      12.170   0.890  19.990  1.00  0.00            
ATOM    140  C12 GT5     2      11.460  -0.390  18.060  1.00  0.00            
ATOM    141  H1  GT5     2      10.140   3.150  16.770  1.00  0.00            
ATOM    142  H2  GT5     2      13.630   2.310  17.870  1.00  0.00            
ATOM    143  H3  GT5     2      12.790   1.420  16.610  1.00  0.00            
ATOM    144  H4  GT5     2      14.720   0.270  18.870  1.00  0.00            
ATOM    145  H5  GT5     2      14.050  -0.700  17.490  1.00  0.00            
ATOM    146  H6  GT5     2      14.600  -2.220  19.350  1.00  0.00            
ATOM    147  H7  GT5     2      12.530  -3.340  19.440  1.00  0.00            
ATOM    148  H8  GT5     2      12.790  -2.650  17.900  1.00  0.00            
ATOM    149  H9  GT5     2      10.460  -2.210  18.500  1.00  0.00            
ATOM    150  H10 GT5     2      10.840  -2.090  21.000  1.00  0.00            
ATOM    151  H11 GT5     2      10.070  -0.600  20.330  1.00  0.00            
ATOM    152  H12 GT5     2      11.860   0.040  21.870  1.00  0.00            
ATOM    153  H13 GT5     2      14.290  -0.390  21.250  1.00  0.00            
ATOM    154  H14 GT5     2      13.450  -1.850  21.630  1.00  0.00
[truncated: 1,476,272 more chars]
