# Supplementary material for: Achieving Chemical Accuracy in Cyclodextrin Host–Guest Binding via Integrative Atomistic Modelling
Source: Adv Sci (Weinh). 2025 Dec 14;13(10):e19782. doi: 10.1002/advs.202519782 (PMC12915143; doi:10.1002/advs.202519782)
Supplement: Supplementary file 1 — Supporting Information [file ADVS-13-e19782-s003.zip › all_poses/ACD.GV5.pdb]

MODEL        1
ATOM      1  H1  ACD     1      21.320  26.570   3.590  1.00  0.00            
ATOM      2  O1  ACD     1      21.670  25.880   3.010  1.00  0.00            
ATOM      3  C1  ACD     1      23.050  26.270   3.050  1.00  0.00            
ATOM      4  H2  ACD     1      23.540  25.780   3.900  1.00  0.00            
ATOM      5  H3  ACD     1      23.210  27.360   2.990  1.00  0.00            
ATOM      6  C2  ACD     1      23.830  25.680   1.870  1.00  0.00            
ATOM      7  H4  ACD     1      24.800  26.200   1.860  1.00  0.00            
ATOM      8  O2  ACD     1      24.110  24.210   2.090  1.00  0.00            
ATOM      9  C3  ACD     1      25.110  23.720   1.180  1.00  0.00            
ATOM     10  H5  ACD     1      25.220  22.640   1.340  1.00  0.00            
ATOM     11  O3  ACD     1      26.330  24.380   1.250  1.00  0.00            
ATOM     12  C4  ACD     1      27.340  23.960   2.110  1.00  0.00            
ATOM     13  H6  ACD     1      27.420  22.870   2.200  1.00  0.00            
ATOM     14  C5  ACD     1      28.590  24.610   1.430  1.00  0.00            
ATOM     15  H7  ACD     1      28.240  25.590   1.070  1.00  0.00            
ATOM     16  O4  ACD     1      28.930  23.850   0.240  1.00  0.00            
ATOM     17  H8  ACD     1      29.290  22.990   0.470  1.00  0.00            
ATOM     18  C6  ACD     1      29.790  24.810   2.330  1.00  0.00            
ATOM     19  H9  ACD     1      30.210  23.830   2.580  1.00  0.00            
ATOM     20  O5  ACD     1      30.820  25.590   1.700  1.00  0.00            
ATOM     21  H10 ACD     1      30.490  26.490   1.740  1.00  0.00            
ATOM     22  C7  ACD     1      29.310  25.530   3.550  1.00  0.00            
ATOM     23  H11 ACD     1      30.120  25.480   4.280  1.00  0.00            
ATOM     24  O6  ACD     1      28.300  24.780   4.190  1.00  0.00            
ATOM     25  C8  ACD     1      27.110  24.640   3.500  1.00  0.00            
ATOM     26  H12 ACD     1      26.570  25.560   3.250  1.00  0.00            
ATOM     27  C9  ACD     1      26.290  23.720   4.380  1.00  0.00            
ATOM     28  H13 ACD     1      26.040  24.210   5.320  1.00  0.00            
ATOM     29  H14 ACD     1      25.330  23.620   3.860  1.00  0.00            
ATOM     30  O7  ACD     1      26.880  22.460   4.620  1.00  0.00            
ATOM     31  H15 ACD     1      26.190  21.830   4.860  1.00  0.00            
ATOM     32  O8  ACD     1      28.860  26.900   3.310  1.00  0.00            
ATOM     33  C10 ACD     1      29.560  28.050   3.730  1.00  0.00            
ATOM     34  H16 ACD     1      30.620  27.800   3.810  1.00  0.00            
ATOM     35  C11 ACD     1      29.570  29.080   2.630  1.00  0.00            
ATOM     36  H17 ACD     1      28.520  29.280   2.390  1.00  0.00            
ATOM     37  O9  ACD     1      30.410  28.720   1.540  1.00  0.00            
ATOM     38  H18 ACD     1      30.270  29.460   0.940  1.00  0.00            
ATOM     39  C12 ACD     1      30.040  30.440   3.200  1.00  0.00            
ATOM     40  H19 ACD     1      31.110  30.360   3.430  1.00  0.00            
ATOM     41  O10 ACD     1      29.760  31.550   2.350  1.00  0.00            
ATOM     42  H20 ACD     1      29.040  31.990   2.810  1.00  0.00            
ATOM     43  C13 ACD     1      29.420  30.820   4.520  1.00  0.00            
ATOM     44  H21 ACD     1      29.900  31.690   4.980  1.00  0.00            
ATOM     45  O11 ACD     1      29.620  29.750   5.390  1.00  0.00            
ATOM     46  C14 ACD     1      29.020  28.450   5.080  1.00  0.00            
ATOM     47  H22 ACD     1      27.940  28.590   4.940  1.00  0.00            
ATOM     48  C15 ACD     1      29.320  27.440   6.220  1.00  0.00            
ATOM     49  H23 ACD     1      29.050  27.930   7.160  1.00  0.00            
ATOM     50  H24 ACD     1      28.630  26.580   6.140  1.00  0.00            
ATOM     51  O12 ACD     1      30.620  26.960   6.170  1.00  0.00            
ATOM     52  H25 ACD     1      30.650  26.480   7.010  1.00  0.00            
ATOM     53  O13 ACD     1      28.040  31.150   4.320  1.00  0.00            
ATOM     54  C16 ACD     1      27.640  32.240   5.050  1.00  0.00            
ATOM     55  H26 ACD     1      28.230  32.530   5.920  1.00  0.00            
ATOM     56  C17 ACD     1      27.580  33.360   4.060  1.00  0.00            
ATOM     57  H27 ACD     1      27.190  33.060   3.080  1.00  0.00            
ATOM     58  O14 ACD     1      28.880  33.960   3.840  1.00  0.00            
ATOM     59  H28 ACD     1      28.730  34.550   3.090  1.00  0.00            
ATOM     60  C18 ACD     1      26.660  34.510   4.530  1.00  0.00            
ATOM     61  H29 ACD     1      27.080  35.020   5.400  1.00  0.00            
ATOM     62  O15 ACD     1      26.440  35.500   3.500  1.00  0.00            
ATOM     63  H30 ACD     1      25.810  35.020   2.950  1.00  0.00            
ATOM     64  C19 ACD     1      25.380  33.910   4.960  1.00  0.00            
ATOM     65  H31 ACD     1      24.740  34.730   5.290  1.00  0.00            
ATOM     66  O16 ACD     1      25.610  33.000   6.060  1.00  0.00            
ATOM     67  C20 ACD     1      26.270  31.850   5.640  1.00  0.00            
ATOM     68  H32 ACD     1      25.700  31.400   4.830  1.00  0.00            
ATOM     69  C21 ACD     1      26.350  30.870   6.880  1.00  0.00            
ATOM     70  H33 ACD     1      25.390  30.810   7.420  1.00  0.00            
ATOM     71  H34 ACD     1      26.620  29.840   6.630  1.00  0.00            
ATOM     72  O17 ACD     1      27.230  31.430   7.870  1.00  0.00            
ATOM     73  H35 ACD     1      26.700  32.190   8.130  1.00  0.00            
ATOM     74  O18 ACD     1      24.680  33.280   3.930  1.00  0.00            
ATOM     75  C22 ACD     1      23.390  33.640   3.700  1.00  0.00            
ATOM     76  H36 ACD     1      23.100  34.620   4.110  1.00  0.00            
ATOM     77  C23 ACD     1      23.370  33.570   2.170  1.00  0.00            
ATOM     78  H37 ACD     1      23.780  32.660   1.700  1.00  0.00            
ATOM     79  O19 ACD     1      24.080  34.690   1.560  1.00  0.00            
ATOM     80  H38 ACD     1      23.920  34.670   0.610  1.00  0.00            
ATOM     81  C24 ACD     1      21.910  33.520   1.800  1.00  0.00            
ATOM     82  H39 ACD     1      21.460  34.450   2.190  1.00  0.00            
ATOM     83  O20 ACD     1      21.770  33.340   0.350  1.00  0.00            
ATOM     84  H40 ACD     1      22.380  32.620   0.190  1.00  0.00            
ATOM     85  C25 ACD     1      21.200  32.290   2.310  1.00  0.00            
ATOM     86  H41 ACD     1      20.160  32.370   1.970  1.00  0.00            
ATOM     87  O21 ACD     1      21.260  32.480   3.740  1.00  0.00            
ATOM     88  C26 ACD     1      22.480  32.580   4.390  1.00  0.00            
ATOM     89  H42 ACD     1      22.990  31.610   4.370  1.00  0.00            
ATOM     90  C27 ACD     1      22.170  32.870   5.840  1.00  0.00            
ATOM     91  H43 ACD     1      21.550  32.000   6.070  1.00  0.00            
ATOM     92  H44 ACD     1      23.110  32.800   6.400  1.00  0.00            
ATOM     93  O22 ACD     1      21.520  34.090   6.110  1.00  0.00            
ATOM     94  H45 ACD     1      21.270  34.040   7.040  1.00  0.00            
ATOM     95  O23 ACD     1      21.870  31.080   2.030  1.00  0.00            
ATOM     96  C28 ACD     1      21.630  30.410   0.800  1.00  0.00            
ATOM     97  H46 ACD     1      20.940  30.940   0.130  1.00  0.00            
ATOM     98  C29 ACD     1      20.950  29.020   1.110  1.00  0.00            
ATOM     99  H47 ACD     1      21.560  28.520   1.880  1.00  0.00            
ATOM    100  O24 ACD     1      21.050  28.170   0.020  1.00  0.00            
ATOM    101  C30 ACD     1      19.550  29.170   1.670  1.00  0.00            
ATOM    102  H48 ACD     1      19.640  29.710   2.620  1.00  0.00            
ATOM    103  H49 ACD     1      18.840  29.570   0.930  1.00  0.00            
ATOM    104  O25 ACD     1      19.130  27.860   1.880  1.00  0.00            
ATOM    105  H50 ACD     1      19.340  27.410   1.060  1.00  0.00            
ATOM    106  C31 ACD     1      22.920  30.230   0.030  1.00  0.00            
ATOM    107  H51 ACD     1      23.610  29.840   0.790  1.00  0.00            
ATOM    108  O26 ACD     1      23.540  31.460  -0.360  1.00  0.00            
ATOM    109  H52 ACD     1      23.730  31.600  -1.290  1.00  0.00            
ATOM    110  C32 ACD     1      22.880  29.190  -1.110  1.00  0.00            
ATOM    111  H53 ACD     1      22.170  29.570  -1.860  1.00  0.00            
ATOM    112  O27 ACD     1      24.180  28.870  -1.690  1.00  0.00            
ATOM    113  H54 ACD     1      24.810  28.620  -1.020  1.00  0.00            
ATOM    114  C33 ACD     1      22.300  27.900  -0.540  1.00  0.00            
ATOM    115  H55 ACD     1      22.200  27.190  -1.370  1.00  0.00            
ATOM    116  O28 ACD     1      23.250  27.340   0.350  1.00  0.00            
ATOM    117  C34 ACD     1      23.150  25.940   0.540  1.00  0.00            
ATOM    118  H56 ACD     1      22.140  25.520   0.590  1.00  0.00            
ATOM    119  C35 ACD     1      23.940  25.260  -0.590  1.00  0.00            
ATOM    120  H57 ACD     1      24.750  25.960  -0.790  1.00  0.00            
ATOM    121  O29 ACD     1      23.080  25.110  -1.840  1.00  0.00            
ATOM    122  H58 ACD     1      23.660  24.850  -2.560  1.00  0.00            
ATOM    123  C36 ACD     1      24.520  23.910  -0.230  1.00  0.00            
ATOM    124  H59 ACD     1      23.630  23.280  -0.380  1.00  0.00            
ATOM    125  O30 ACD     1      25.510  23.470  -1.180  1.00  0.00            
ATOM    126  H60 ACD     1      26.280  24.040  -1.140  1.00  0.00            
ATOM    127  O1  GV5     2      23.960  29.110   5.230  1.00  0.00            
ATOM    128  C1  GV5     2      24.830  28.410   4.780  1.00  0.00            
ATOM    129  O2  GV5     2      25.220  27.280   5.350  1.00  0.00            
ATOM    130  C2  GV5     2      25.470  28.720   3.450  1.00  0.00            
ATOM    131  C3  GV5     2      25.450  29.840   2.670  1.00  0.00            
ATOM    132  C4  GV5     2      26.170  30.050   1.400  1.00  0.00            
ATOM    133  C5  GV5     2      26.580  28.900   0.680  1.00  0.00            
ATOM    134  C6  GV5     2      27.430  29.040  -0.390  1.00  0.00            
ATOM    135  C7  GV5     2      27.610  30.240  -0.970  1.00  0.00            
ATOM    136  O3  GV5     2      28.480  30.210  -2.070  1.00  0.00            
ATOM    137  C8  GV5     2      27.080  31.440  -0.380  1.00  0.00            
ATOM    138  O4  GV5     2      27.330  32.740  -0.930  1.00  0.00            
ATOM    139  C9  GV5     2      26.390  31.290   0.840  1.00  0.00            
ATOM    140  H1  GV5     2      24.860  27.400   6.250  1.00  0.00            
ATOM    141  H2  GV5     2      26.210  27.960   3.190  1.00  0.00            
ATOM    142  H3  GV5     2      24.960  30.720   3.080  1.00  0.00            
ATOM    143  H4  GV5     2      26.290  27.920   1.060  1.00  0.00            
ATOM    144  H5  GV5     2      27.940  28.210  -0.860  1.00  0.00            
ATOM    145  H6  GV5     2      28.220  30.950  -2.640  1.00  0.00            
ATOM    146  H7  GV5     2      26.500  33.170  -0.670  1.00  0.00            
ATOM    147  H8  GV5     2      25.880  32.090   1.370  1.00  0.00            
TER
ENDMDL
MODEL        1
ATOM      1  H1  ACD     1      22.390  27.110   1.550  1.00  0.00            
ATOM      2  O1  ACD     1      21.980  27.970   1.440  1.00  0.00            
ATOM      3  C1  ACD     1      23.130  28.880   1.680  1.00  0.00            
ATOM      4  H2  ACD     1      23.500  28.740   2.700  1.00  0.00            
ATOM      5  H3  ACD     1      22.930  29.950   1.520  1.00  0.00            
ATOM      6  C2  ACD     1      24.290  28.720   0.740  1.00  0.00            
ATOM      7  H4  ACD     1      25.090  29.390   1.110  1.00  0.00            
ATOM      8  O2  ACD     1      24.750  27.380   0.830  1.00  0.00            
ATOM      9  C3  ACD     1      25.930  27.050   0.140  1.00  0.00            
ATOM     10  H5  ACD     1      26.110  25.980   0.310  1.00  0.00            
ATOM     11  O3  ACD     1      27.030  27.850   0.500  1.00  0.00            
ATOM     12  C4  ACD     1      27.960  27.230   1.360  1.00  0.00            
ATOM     13  H6  ACD     1      28.090  26.160   1.150  1.00  0.00            
ATOM     14  C5  ACD     1      29.270  27.790   0.810  1.00  0.00            
ATOM     15  H7  ACD     1      29.150  28.880   0.720  1.00  0.00            
ATOM     16  O4  ACD     1      29.460  27.360  -0.520  1.00  0.00            
ATOM     17  H8  ACD     1      30.280  27.800  -0.790  1.00  0.00            
ATOM     18  C6  ACD     1      30.380  27.650   1.820  1.00  0.00            
ATOM     19  H9  ACD     1      30.540  26.580   2.010  1.00  0.00            
ATOM     20  O5  ACD     1      31.650  28.140   1.420  1.00  0.00            
ATOM     21  H10 ACD     1      31.600  29.080   1.240  1.00  0.00            
ATOM     22  C7  ACD     1      29.960  28.320   3.150  1.00  0.00            
ATOM     23  H11 ACD     1      30.830  28.270   3.810  1.00  0.00            
ATOM     24  O6  ACD     1      28.860  27.620   3.630  1.00  0.00            
ATOM     25  C8  ACD     1      27.660  27.560   2.840  1.00  0.00            
ATOM     26  H12 ACD     1      27.270  28.590   2.890  1.00  0.00            
ATOM     27  C9  ACD     1      26.620  26.800   3.500  1.00  0.00            
ATOM     28  H13 ACD     1      26.790  26.890   4.580  1.00  0.00            
ATOM     29  H14 ACD     1      25.620  27.110   3.190  1.00  0.00            
ATOM     30  O7  ACD     1      26.810  25.360   3.180  1.00  0.00            
ATOM     31  H15 ACD     1      25.930  25.000   3.040  1.00  0.00            
ATOM     32  O8  ACD     1      29.610  29.660   3.020  1.00  0.00            
ATOM     33  C10 ACD     1      30.580  30.680   3.200  1.00  0.00            
ATOM     34  H16 ACD     1      31.550  30.250   3.470  1.00  0.00            
ATOM     35  C11 ACD     1      30.660  31.470   1.850  1.00  0.00            
ATOM     36  H17 ACD     1      29.650  31.710   1.500  1.00  0.00            
ATOM     37  O9  ACD     1      31.440  30.750   0.880  1.00  0.00            
ATOM     38  H18 ACD     1      31.460  31.260   0.060  1.00  0.00            
ATOM     39  C12 ACD     1      31.250  32.850   2.150  1.00  0.00            
ATOM     40  H19 ACD     1      32.310  32.690   2.410  1.00  0.00            
ATOM     41  O10 ACD     1      31.060  33.790   1.090  1.00  0.00            
ATOM     42  H20 ACD     1      30.320  34.300   1.440  1.00  0.00            
ATOM     43  C13 ACD     1      30.700  33.610   3.300  1.00  0.00            
ATOM     44  H21 ACD     1      31.320  34.500   3.490  1.00  0.00            
ATOM     45  O11 ACD     1      30.770  32.710   4.440  1.00  0.00            
ATOM     46  C14 ACD     1      30.020  31.480   4.300  1.00  0.00            
ATOM     47  H22 ACD     1      28.980  31.760   4.070  1.00  0.00            
ATOM     48  C15 ACD     1      29.980  30.790   5.680  1.00  0.00            
ATOM     49  H23 ACD     1      29.560  31.460   6.440  1.00  0.00            
ATOM     50  H24 ACD     1      29.270  29.970   5.540  1.00  0.00            
ATOM     51  O12 ACD     1      31.200  30.150   6.080  1.00  0.00            
ATOM     52  H25 ACD     1      31.790  30.820   6.450  1.00  0.00            
ATOM     53  O13 ACD     1      29.400  34.010   3.000  1.00  0.00            
ATOM     54  C16 ACD     1      28.900  35.060   3.720  1.00  0.00            
ATOM     55  H26 ACD     1      29.550  35.480   4.500  1.00  0.00            
ATOM     56  C17 ACD     1      28.780  36.170   2.650  1.00  0.00            
ATOM     57  H27 ACD     1      28.140  35.910   1.800  1.00  0.00            
ATOM     58  O14 ACD     1      30.110  36.580   2.210  1.00  0.00            
ATOM     59  H28 ACD     1      30.070  37.300   1.570  1.00  0.00            
ATOM     60  C18 ACD     1      28.130  37.440   3.130  1.00  0.00            
ATOM     61  H29 ACD     1      28.760  38.040   3.810  1.00  0.00            
ATOM     62  O15 ACD     1      27.760  38.340   2.120  1.00  0.00            
ATOM     63  H30 ACD     1      27.080  37.890   1.620  1.00  0.00            
ATOM     64  C19 ACD     1      26.800  37.080   3.710  1.00  0.00            
ATOM     65  H31 ACD     1      26.240  37.920   4.140  1.00  0.00            
ATOM     66  O16 ACD     1      27.060  36.230   4.790  1.00  0.00            
ATOM     67  C20 ACD     1      27.500  34.880   4.390  1.00  0.00            
ATOM     68  H32 ACD     1      26.800  34.490   3.640  1.00  0.00            
ATOM     69  C21 ACD     1      27.390  34.030   5.610  1.00  0.00            
ATOM     70  H33 ACD     1      26.370  33.890   6.000  1.00  0.00            
ATOM     71  H34 ACD     1      27.640  33.020   5.250  1.00  0.00            
ATOM     72  O17 ACD     1      28.350  34.400   6.610  1.00  0.00            
ATOM     73  H35 ACD     1      28.070  33.970   7.420  1.00  0.00            
ATOM     74  O18 ACD     1      25.990  36.460   2.690  1.00  0.00            
ATOM     75  C22 ACD     1      24.830  37.080   2.230  1.00  0.00            
ATOM     76  H36 ACD     1      24.670  38.090   2.620  1.00  0.00            
ATOM     77  C23 ACD     1      24.980  37.260   0.710  1.00  0.00            
ATOM     78  H37 ACD     1      25.630  36.450   0.350  1.00  0.00            
ATOM     79  O19 ACD     1      25.600  38.540   0.520  1.00  0.00            
ATOM     80  H38 ACD     1      25.960  38.510  -0.370  1.00  0.00            
ATOM     81  C24 ACD     1      23.640  37.230  -0.020  1.00  0.00            
ATOM     82  H39 ACD     1      23.050  38.080   0.340  1.00  0.00            
ATOM     83  O20 ACD     1      23.640  37.260  -1.440  1.00  0.00            
ATOM     84  H40 ACD     1      23.740  36.370  -1.800  1.00  0.00            
ATOM     85  C25 ACD     1      22.900  35.990   0.550  1.00  0.00            
ATOM     86  H41 ACD     1      21.920  35.980   0.050  1.00  0.00            
ATOM     87  O21 ACD     1      22.590  36.180   1.880  1.00  0.00            
ATOM     88  C26 ACD     1      23.700  36.210   2.730  1.00  0.00            
ATOM     89  H42 ACD     1      24.090  35.190   2.710  1.00  0.00            
ATOM     90  C27 ACD     1      23.280  36.520   4.190  1.00  0.00            
ATOM     91  H43 ACD     1      22.550  35.830   4.620  1.00  0.00            
ATOM     92  H44 ACD     1      24.170  36.430   4.820  1.00  0.00            
ATOM     93  O22 ACD     1      22.730  37.840   4.380  1.00  0.00            
ATOM     94  H45 ACD     1      22.520  37.910   5.310  1.00  0.00            
ATOM     95  O23 ACD     1      23.570  34.850   0.230  1.00  0.00            
ATOM     96  C28 ACD     1      22.970  33.860  -0.530  1.00  0.00            
ATOM     97  H46 ACD     1      22.100  34.220  -1.100  1.00  0.00            
ATOM     98  C29 ACD     1      22.380  32.760   0.310  1.00  0.00            
ATOM     99  H47 ACD     1      23.140  32.330   0.980  1.00  0.00            
ATOM    100  O24 ACD     1      22.000  31.770  -0.580  1.00  0.00            
ATOM    101  C30 ACD     1      21.170  33.210   1.060  1.00  0.00            
ATOM    102  H48 ACD     1      21.360  33.990   1.810  1.00  0.00            
ATOM    103  H49 ACD     1      20.520  33.710   0.330  1.00  0.00            
ATOM    104  O25 ACD     1      20.720  32.030   1.730  1.00  0.00            
ATOM    105  H50 ACD     1      20.580  31.270   1.160  1.00  0.00            
ATOM    106  C31 ACD     1      24.030  33.450  -1.590  1.00  0.00            
ATOM    107  H51 ACD     1      25.000  33.240  -1.130  1.00  0.00            
ATOM    108  O26 ACD     1      24.130  34.510  -2.600  1.00  0.00            
ATOM    109  H52 ACD     1      24.940  34.300  -3.090  1.00  0.00            
ATOM    110  C32 ACD     1      23.460  32.220  -2.370  1.00  0.00            
ATOM    111  H53 ACD     1      22.660  32.550  -3.050  1.00  0.00            
ATOM    112  O27 ACD     1      24.400  31.610  -3.090  1.00  0.00            
ATOM    113  H54 ACD     1      24.620  30.750  -2.710  1.00  0.00            
ATOM    114  C33 ACD     1      22.990  31.160  -1.430  1.00  0.00            
ATOM    115  H55 ACD     1      22.430  30.380  -1.950  1.00  0.00            
ATOM    116  O28 ACD     1      24.030  30.580  -0.660  1.00  0.00            
ATOM    117  C34 ACD     1      24.120  29.170  -0.730  1.00  0.00            
ATOM    118  H56 ACD     1      23.250  28.620  -1.100  1.00  0.00            
ATOM    119  C35 ACD     1      25.370  28.750  -1.630  1.00  0.00            
ATOM    120  H57 ACD     1      26.260  29.310  -1.320  1.00  0.00            
ATOM    121  O29 ACD     1      25.060  29.010  -3.070  1.00  0.00            
ATOM    122  H58 ACD     1      25.800  28.870  -3.660  1.00  0.00            
ATOM    123  C36 ACD     1      25.680  27.240  -1.320  1.00  0.00            
ATOM    124  H59 ACD     1      24.760  26.790  -1.730  1.00  0.00            
ATOM    125  O30 ACD     1      26.840  26.720  -1.920  1.00  0.00            
ATOM    126  H60 ACD     1      27.560  27.140  -1.440  1.00  0.00            
ATOM    127  O1  GV5     2      24.050  32.560   3.590  1.00  0.00            
ATOM    128  C1  GV5     2      25.070  31.940   3.760  1.00  0.00            
ATOM    129  O2  GV5     2      25.310  31.300   4.900  1.00  0.00            
ATOM    130  C2  GV5     2      26.130  31.820   2.780  1.00  0.00            
ATOM    131  C3  GV5     2      26.130  32.550   1.590  1.00  0.00            
ATOM    132  C4  GV5     2      27.060  32.440   0.470  1.00  0.00            
ATOM    133  C5  GV5     2      27.690  31.180   0.220  1.00  0.00            
ATOM    134  C6  GV5     2      28.640  31.050  -0.810  1.00  0.00            
ATOM    135  C7  GV5     2      28.860  32.130  -1.720  1.00  0.00            
ATOM    136  O3  GV5     2      29.880  31.970  -2.590  1.00  0.00            
ATOM    137  C8  GV5     2      28.250  33.380  -1.480  1.00  0.00            
ATOM    138  O4  GV5     2      28.540  34.480  -2.160  1.00  0.00            
ATOM    139  C9  GV5     2      27.320  33.570  -0.420  1.00  0.00            
ATOM    140  H1  GV5     2      24.420  31.280   5.290  1.00  0.00            
ATOM    141  H2  GV5     2      26.930  31.100   2.910  1.00  0.00            
ATOM    142  H3  GV5     2      25.350  33.290   1.410  1.00  0.00            
ATOM    143  H4  GV5     2      27.340  30.390   0.870  1.00  0.00            
ATOM    144  H5  GV5     2      29.170  30.100  -0.880  1.00  0.00            
ATOM    145  H6  GV5     2      29.630  32.440  -3.400  1.00  0.00            
ATOM    146  H7  GV5     2      28.480  35.190  -1.500  1.00  0.00            
ATOM    147  H8  GV5     2      26.900  34.570  -0.330  1.00  0.00            
TER
ENDMDL
MODEL        1
ATOM      1  H1  ACD     1      16.340  28.110   3.670  1.00  0.00            
ATOM      2  O1  ACD     1      16.420  29.070   3.610  1.00  0.00            
ATOM      3  C1  ACD     1      17.560  29.390   4.350  1.00  0.00            
ATOM      4  H2  ACD     1      17.190  29.280   5.370  1.00  0.00            
ATOM      5  H3  ACD     1      17.730  30.470   4.190  1.00  0.00            
ATOM      6  C2  ACD     1      18.700  28.430   3.940  1.00  0.00            
ATOM      7  H4  ACD     1      19.600  28.670   4.520  1.00  0.00            
ATOM      8  O2  ACD     1      18.230  27.090   4.160  1.00  0.00            
ATOM      9  C3  ACD     1      19.200  26.080   3.790  1.00  0.00            
ATOM     10  H5  ACD     1      18.790  25.090   4.040  1.00  0.00            
ATOM     11  O3  ACD     1      20.390  26.340   4.460  1.00  0.00            
ATOM     12  C4  ACD     1      21.090  25.280   5.020  1.00  0.00            
ATOM     13  H6  ACD     1      20.920  24.310   4.520  1.00  0.00            
ATOM     14  C5  ACD     1      22.530  25.600   4.630  1.00  0.00            
ATOM     15  H7  ACD     1      22.670  26.690   4.590  1.00  0.00            
ATOM     16  O4  ACD     1      22.870  25.000   3.300  1.00  0.00            
ATOM     17  H8  ACD     1      23.650  25.410   2.920  1.00  0.00            
ATOM     18  C6  ACD     1      23.570  25.200   5.640  1.00  0.00            
ATOM     19  H9  ACD     1      23.640  24.110   5.520  1.00  0.00            
ATOM     20  O5  ACD     1      24.800  25.800   5.360  1.00  0.00            
ATOM     21  H10 ACD     1      24.880  26.610   5.880  1.00  0.00            
ATOM     22  C7  ACD     1      23.120  25.560   7.010  1.00  0.00            
ATOM     23  H11 ACD     1      23.920  25.080   7.590  1.00  0.00            
ATOM     24  O6  ACD     1      21.940  24.830   7.230  1.00  0.00            
ATOM     25  C8  ACD     1      20.830  25.240   6.500  1.00  0.00            
ATOM     26  H12 ACD     1      20.440  26.200   6.860  1.00  0.00            
ATOM     27  C9  ACD     1      19.680  24.260   6.710  1.00  0.00            
ATOM     28  H13 ACD     1      19.330  24.190   7.750  1.00  0.00            
ATOM     29  H14 ACD     1      18.790  24.600   6.170  1.00  0.00            
ATOM     30  O7  ACD     1      20.010  22.950   6.220  1.00  0.00            
ATOM     31  H15 ACD     1      20.540  22.440   6.830  1.00  0.00            
ATOM     32  O8  ACD     1      23.010  26.930   7.200  1.00  0.00            
ATOM     33  C10 ACD     1      23.470  27.380   8.490  1.00  0.00            
ATOM     34  H16 ACD     1      23.690  26.600   9.230  1.00  0.00            
ATOM     35  C11 ACD     1      24.730  28.170   8.210  1.00  0.00            
ATOM     36  H17 ACD     1      24.530  28.820   7.350  1.00  0.00            
ATOM     37  O9  ACD     1      25.690  27.200   7.820  1.00  0.00            
ATOM     38  H18 ACD     1      26.610  27.470   7.780  1.00  0.00            
ATOM     39  C12 ACD     1      25.310  28.950   9.360  1.00  0.00            
ATOM     40  H19 ACD     1      25.590  28.260  10.160  1.00  0.00            
ATOM     41  O10 ACD     1      26.460  29.710   8.890  1.00  0.00            
ATOM     42  H20 ACD     1      26.170  30.590   8.630  1.00  0.00            
ATOM     43  C13 ACD     1      24.120  29.810   9.920  1.00  0.00            
ATOM     44  H21 ACD     1      24.400  30.180  10.920  1.00  0.00            
ATOM     45  O11 ACD     1      22.960  29.040  10.180  1.00  0.00            
ATOM     46  C14 ACD     1      22.470  28.390   8.980  1.00  0.00            
ATOM     47  H22 ACD     1      22.350  29.120   8.170  1.00  0.00            
ATOM     48  C15 ACD     1      21.160  27.710   9.270  1.00  0.00            
ATOM     49  H23 ACD     1      20.490  28.410   9.780  1.00  0.00            
ATOM     50  H24 ACD     1      20.650  27.470   8.320  1.00  0.00            
ATOM     51  O12 ACD     1      21.220  26.520  10.110  1.00  0.00            
ATOM     52  H25 ACD     1      20.850  26.810  10.950  1.00  0.00            
ATOM     53  O13 ACD     1      23.930  30.890   8.950  1.00  0.00            
ATOM     54  C16 ACD     1      23.860  32.220   9.380  1.00  0.00            
ATOM     55  H26 ACD     1      23.920  32.340  10.470  1.00  0.00            
ATOM     56  C17 ACD     1      25.050  32.980   8.570  1.00  0.00            
ATOM     57  H27 ACD     1      24.940  32.670   7.530  1.00  0.00            
ATOM     58  O14 ACD     1      26.350  32.460   9.080  1.00  0.00            
ATOM     59  H28 ACD     1      26.360  32.590  10.030  1.00  0.00            
ATOM     60  C18 ACD     1      24.820  34.480   8.880  1.00  0.00            
ATOM     61  H29 ACD     1      24.730  34.630   9.960  1.00  0.00            
ATOM     62  O15 ACD     1      25.840  35.260   8.260  1.00  0.00            
ATOM     63  H30 ACD     1      26.030  34.830   7.420  1.00  0.00            
ATOM     64  C19 ACD     1      23.430  34.960   8.370  1.00  0.00            
ATOM     65  H31 ACD     1      23.180  36.010   8.550  1.00  0.00            
ATOM     66  O16 ACD     1      22.530  34.150   9.090  1.00  0.00            
ATOM     67  C20 ACD     1      22.560  32.760   8.930  1.00  0.00            
ATOM     68  H32 ACD     1      22.460  32.550   7.860  1.00  0.00            
ATOM     69  C21 ACD     1      21.340  32.200   9.680  1.00  0.00            
ATOM     70  H33 ACD     1      20.490  32.780   9.300  1.00  0.00            
ATOM     71  H34 ACD     1      21.170  31.160   9.390  1.00  0.00            
ATOM     72  O17 ACD     1      21.330  32.280  11.120  1.00  0.00            
ATOM     73  H35 ACD     1      20.830  31.530  11.460  1.00  0.00            
ATOM     74  O18 ACD     1      23.350  34.570   6.980  1.00  0.00            
ATOM     75  C22 ACD     1      22.630  35.530   6.150  1.00  0.00            
ATOM     76  H36 ACD     1      22.860  36.570   6.410  1.00  0.00            
ATOM     77  C23 ACD     1      23.290  35.370   4.750  1.00  0.00            
ATOM     78  H37 ACD     1      23.450  34.330   4.440  1.00  0.00            
ATOM     79  O19 ACD     1      24.460  36.140   4.780  1.00  0.00            
ATOM     80  H38 ACD     1      25.110  35.780   5.400  1.00  0.00            
ATOM     81  C24 ACD     1      22.470  35.950   3.650  1.00  0.00            
ATOM     82  H39 ACD     1      22.460  37.050   3.660  1.00  0.00            
ATOM     83  O20 ACD     1      23.020  35.650   2.330  1.00  0.00            
ATOM     84  H40 ACD     1      22.960  34.700   2.370  1.00  0.00            
ATOM     85  C25 ACD     1      21.100  35.320   3.690  1.00  0.00            
ATOM     86  H41 ACD     1      20.480  35.600   2.840  1.00  0.00            
ATOM     87  O21 ACD     1      20.490  35.660   4.920  1.00  0.00            
ATOM     88  C26 ACD     1      21.130  35.290   6.190  1.00  0.00            
ATOM     89  H42 ACD     1      20.970  34.230   6.430  1.00  0.00            
ATOM     90  C27 ACD     1      20.450  36.020   7.360  1.00  0.00            
ATOM     91  H43 ACD     1      19.390  35.740   7.390  1.00  0.00            
ATOM     92  H44 ACD     1      20.920  35.620   8.270  1.00  0.00            
ATOM     93  O22 ACD     1      20.700  37.440   7.250  1.00  0.00            
ATOM     94  H45 ACD     1      20.280  37.640   6.410  1.00  0.00            
ATOM     95  O23 ACD     1      21.200  33.880   3.640  1.00  0.00            
ATOM     96  C28 ACD     1      20.900  33.190   2.430  1.00  0.00            
ATOM     97  H46 ACD     1      20.820  33.860   1.570  1.00  0.00            
ATOM     98  C29 ACD     1      19.480  32.560   2.640  1.00  0.00            
ATOM     99  H47 ACD     1      19.480  31.970   3.570  1.00  0.00            
ATOM    100  O24 ACD     1      19.110  31.720   1.520  1.00  0.00            
ATOM    101  C30 ACD     1      18.420  33.670   2.880  1.00  0.00            
ATOM    102  H48 ACD     1      18.700  34.270   3.750  1.00  0.00            
ATOM    103  H49 ACD     1      18.300  34.340   2.010  1.00  0.00            
ATOM    104  O25 ACD     1      17.130  33.120   3.130  1.00  0.00            
ATOM    105  H50 ACD     1      16.470  33.810   2.980  1.00  0.00            
ATOM    106  C31 ACD     1      21.960  32.170   2.250  1.00  0.00            
ATOM    107  H51 ACD     1      22.110  31.630   3.190  1.00  0.00            
ATOM    108  O26 ACD     1      23.150  32.930   1.810  1.00  0.00            
ATOM    109  H52 ACD     1      23.850  32.440   1.380  1.00  0.00            
ATOM    110  C32 ACD     1      21.500  31.260   1.170  1.00  0.00            
ATOM    111  H53 ACD     1      21.440  31.830   0.230  1.00  0.00            
ATOM    112  O27 ACD     1      22.460  30.260   1.040  1.00  0.00            
ATOM    113  H54 ACD     1      22.420  29.720   0.250  1.00  0.00            
ATOM    114  C33 ACD     1      20.100  30.700   1.340  1.00  0.00            
ATOM    115  H55 ACD     1      19.830  30.070   0.480  1.00  0.00            
ATOM    116  O28 ACD     1      20.080  29.880   2.480  1.00  0.00            
ATOM    117  C34 ACD     1      19.250  28.660   2.470  1.00  0.00            
ATOM    118  H56 ACD     1      18.420  28.740   1.760  1.00  0.00            
ATOM    119  C35 ACD     1      20.200  27.480   2.010  1.00  0.00            
ATOM    120  H57 ACD     1      21.140  27.570   2.580  1.00  0.00            
ATOM    121  O29 ACD     1      20.540  27.600   0.600  1.00  0.00            
ATOM    122  H58 ACD     1      21.000  26.790   0.380  1.00  0.00            
ATOM    123  C36 ACD     1      19.460  26.190   2.290  1.00  0.00            
ATOM    124  H59 ACD     1      18.500  26.140   1.750  1.00  0.00            
ATOM    125  O30 ACD     1      20.350  25.130   1.810  1.00  0.00            
ATOM    126  H60 ACD     1      21.190  25.180   2.270  1.00  0.00            
ATOM    127  O1  GV5     2      19.250  32.640   7.010  1.00  0.00            
ATOM    128  C1  GV5     2      19.390  31.450   6.950  1.00  0.00            
ATOM    129  O2  GV5     2      18.550  30.690   7.560  1.00  0.00            
ATOM    130  C2  GV5     2      20.590  30.680   6.460  1.00  0.00            
ATOM    131  C3  GV5     2      21.610  31.250   5.740  1.00  0.00            
ATOM    132  C4  GV5     2      22.850  30.660   5.130  1.00  0.00            
ATOM    133  C5  GV5     2      22.850  29.410   4.450  1.00  0.00            
ATOM    134  C6  GV5     2      24.150  28.940   3.900  1.00  0.00            
ATOM    135  C7  GV5     2      25.330  29.730   4.030  1.00  0.00            
ATOM    136  O3  GV5     2      26.520  29.250   3.720  1.00  0.00            
ATOM    137  C8  GV5     2      25.170  31.090   4.600  1.00  0.00            
ATOM    138  O4  GV5     2      26.200  31.940   4.730  1.00  0.00            
ATOM    139  C9  GV5     2      24.000  31.480   5.210  1.00  0.00            
ATOM    140  H1  GV5     2      18.050  31.380   8.040  1.00  0.00            
ATOM    141  H2  GV5     2      20.530  29.620   6.690  1.00  0.00            
ATOM    142  H3  GV5     2      21.510  32.330   5.600  1.00  0.00            
ATOM    143  H4  GV5     2      21.930  28.850   4.360  1.00  0.00            
ATOM    144  H5  GV5     2      24.260  27.970   3.410  1.00  0.00            
ATOM    145  H6  GV5     2      26.560  28.350   3.360  1.00  0.00            
ATOM    146  H7  GV5     2      26.830  31.640   4.050  1.00  0.00            
ATOM    147  H8  GV5     2      23.930  32.470   5.670  1.00  0.00            
TER
ENDMDL
MODEL        1
ATOM      1  H1  ACD     1      22.900  24.510   4.680  1.00  0.00            
ATOM      2  O1  ACD     1      22.780  25.410   5.020  1.00  0.00            
ATOM      3  C1  ACD     1      23.370  26.330   4.120  1.00  0.00            
ATOM      4  H2  ACD     1      22.770  27.240   4.230  1.00  0.00            
ATOM      5  H3  ACD     1      23.190  25.950   3.110  1.00  0.00            
ATOM      6  C2  ACD     1      24.800  26.520   4.450  1.00  0.00            
ATOM      7  H4  ACD     1      25.090  26.760   5.480  1.00  0.00            
ATOM      8  O2  ACD     1      25.390  25.260   4.040  1.00  0.00            
ATOM      9  C3  ACD     1      26.790  25.220   4.010  1.00  0.00            
ATOM     10  H5  ACD     1      26.920  24.190   3.670  1.00  0.00            
ATOM     11  O3  ACD     1      27.220  25.480   5.360  1.00  0.00            
ATOM     12  C4  ACD     1      27.460  24.350   6.170  1.00  0.00            
ATOM     13  H6  ACD     1      27.190  23.420   5.650  1.00  0.00            
ATOM     14  C5  ACD     1      28.990  24.420   6.410  1.00  0.00            
ATOM     15  H7  ACD     1      29.260  25.470   6.590  1.00  0.00            
ATOM     16  O4  ACD     1      29.670  23.930   5.170  1.00  0.00            
ATOM     17  H8  ACD     1      30.320  24.620   5.000  1.00  0.00            
ATOM     18  C6  ACD     1      29.540  23.620   7.570  1.00  0.00            
ATOM     19  H9  ACD     1      29.410  22.540   7.490  1.00  0.00            
ATOM     20  O5  ACD     1      30.910  23.920   7.790  1.00  0.00            
ATOM     21  H10 ACD     1      31.370  23.490   7.070  1.00  0.00            
ATOM     22  C7  ACD     1      28.740  24.080   8.740  1.00  0.00            
ATOM     23  H11 ACD     1      29.030  23.560   9.650  1.00  0.00            
ATOM     24  O6  ACD     1      27.380  23.740   8.470  1.00  0.00            
ATOM     25  C8  ACD     1      26.700  24.480   7.450  1.00  0.00            
ATOM     26  H12 ACD     1      26.610  25.510   7.800  1.00  0.00            
ATOM     27  C9  ACD     1      25.260  23.930   7.240  1.00  0.00            
ATOM     28  H13 ACD     1      24.800  24.060   8.220  1.00  0.00            
ATOM     29  H14 ACD     1      24.670  24.550   6.550  1.00  0.00            
ATOM     30  O7  ACD     1      25.240  22.570   6.920  1.00  0.00            
ATOM     31  H15 ACD     1      25.730  22.150   7.630  1.00  0.00            
ATOM     32  O8  ACD     1      28.820  25.470   8.850  1.00  0.00            
ATOM     33  C10 ACD     1      29.190  25.930  10.160  1.00  0.00            
ATOM     34  H16 ACD     1      29.580  25.170  10.850  1.00  0.00            
ATOM     35  C11 ACD     1      30.280  27.020   9.930  1.00  0.00            
ATOM     36  H17 ACD     1      29.960  27.700   9.130  1.00  0.00            
ATOM     37  O9  ACD     1      31.390  26.370   9.330  1.00  0.00            
ATOM     38  H18 ACD     1      31.030  25.520   9.030  1.00  0.00            
ATOM     39  C12 ACD     1      30.600  27.730  11.210  1.00  0.00            
ATOM     40  H19 ACD     1      31.270  27.120  11.830  1.00  0.00            
ATOM     41  O10 ACD     1      31.410  28.810  11.010  1.00  0.00            
ATOM     42  H20 ACD     1      32.280  28.490  10.740  1.00  0.00            
ATOM     43  C13 ACD     1      29.400  28.200  11.970  1.00  0.00            
ATOM     44  H21 ACD     1      29.660  28.540  12.970  1.00  0.00            
ATOM     45  O11 ACD     1      28.510  27.110  12.060  1.00  0.00            
ATOM     46  C14 ACD     1      28.020  26.600  10.840  1.00  0.00            
ATOM     47  H22 ACD     1      27.650  27.450  10.240  1.00  0.00            
ATOM     48  C15 ACD     1      26.810  25.600  11.090  1.00  0.00            
ATOM     49  H23 ACD     1      26.050  26.110  11.690  1.00  0.00            
ATOM     50  H24 ACD     1      26.250  25.340  10.180  1.00  0.00            
ATOM     51  O12 ACD     1      27.220  24.480  11.830  1.00  0.00            
ATOM     52  H25 ACD     1      27.620  24.770  12.650  1.00  0.00            
ATOM     53  O13 ACD     1      28.770  29.260  11.290  1.00  0.00            
ATOM     54  C16 ACD     1      28.520  30.550  11.970  1.00  0.00            
ATOM     55  H26 ACD     1      29.010  30.410  12.940  1.00  0.00            
ATOM     56  C17 ACD     1      29.040  31.560  11.100  1.00  0.00            
ATOM     57  H27 ACD     1      28.660  31.300  10.110  1.00  0.00            
ATOM     58  O14 ACD     1      30.500  31.490  11.270  1.00  0.00            
ATOM     59  H28 ACD     1      30.720  30.580  11.080  1.00  0.00            
ATOM     60  C18 ACD     1      28.600  32.940  11.530  1.00  0.00            
ATOM     61  H29 ACD     1      28.970  33.080  12.550  1.00  0.00            
ATOM     62  O15 ACD     1      28.950  33.980  10.570  1.00  0.00            
ATOM     63  H30 ACD     1      28.180  34.410  10.190  1.00  0.00            
ATOM     64  C19 ACD     1      27.050  33.010  11.600  1.00  0.00            
ATOM     65  H31 ACD     1      26.870  33.970  12.090  1.00  0.00            
ATOM     66  O16 ACD     1      26.670  32.000  12.530  1.00  0.00            
ATOM     67  C20 ACD     1      27.000  30.660  12.210  1.00  0.00            
ATOM     68  H32 ACD     1      26.350  30.380  11.380  1.00  0.00            
ATOM     69  C21 ACD     1      26.490  29.700  13.350  1.00  0.00            
ATOM     70  H33 ACD     1      25.400  29.740  13.440  1.00  0.00            
ATOM     71  H34 ACD     1      26.710  28.650  13.110  1.00  0.00            
ATOM     72  O17 ACD     1      27.040  29.920  14.600  1.00  0.00            
ATOM     73  H35 ACD     1      26.550  30.540  15.150  1.00  0.00            
ATOM     74  O18 ACD     1      26.440  32.750  10.330  1.00  0.00            
ATOM     75  C22 ACD     1      25.270  33.470   9.950  1.00  0.00            
ATOM     76  H36 ACD     1      24.990  34.300  10.600  1.00  0.00            
ATOM     77  C23 ACD     1      25.610  34.140   8.590  1.00  0.00            
ATOM     78  H37 ACD     1      26.110  33.370   7.990  1.00  0.00            
ATOM     79  O19 ACD     1      26.620  35.190   8.760  1.00  0.00            
ATOM     80  H38 ACD     1      26.880  35.510   7.890  1.00  0.00            
ATOM     81  C24 ACD     1      24.350  34.540   7.830  1.00  0.00            
ATOM     82  H39 ACD     1      23.840  35.250   8.490  1.00  0.00            
ATOM     83  O20 ACD     1      24.600  35.020   6.540  1.00  0.00            
ATOM     84  H40 ACD     1      24.910  34.250   6.050  1.00  0.00            
ATOM     85  C25 ACD     1      23.490  33.330   7.610  1.00  0.00            
ATOM     86  H41 ACD     1      22.600  33.620   7.050  1.00  0.00            
ATOM     87  O21 ACD     1      23.150  32.840   8.930  1.00  0.00            
ATOM     88  C26 ACD     1      24.170  32.470   9.880  1.00  0.00            
ATOM     89  H42 ACD     1      24.540  31.500   9.500  1.00  0.00            
ATOM     90  C27 ACD     1      23.510  32.230  11.190  1.00  0.00            
ATOM     91  H43 ACD     1      22.880  31.330  11.200  1.00  0.00            
ATOM     92  H44 ACD     1      24.300  32.180  11.950  1.00  0.00            
ATOM     93  O22 ACD     1      22.680  33.370  11.660  1.00  0.00            
ATOM     94  H45 ACD     1      22.210  33.780  10.920  1.00  0.00            
ATOM     95  O23 ACD     1      24.210  32.330   6.940  1.00  0.00            
ATOM     96  C28 ACD     1      23.660  31.900   5.740  1.00  0.00            
ATOM     97  H46 ACD     1      22.950  32.640   5.360  1.00  0.00            
ATOM     98  C29 ACD     1      23.070  30.460   5.910  1.00  0.00            
ATOM     99  H47 ACD     1      23.860  29.870   6.400  1.00  0.00            
ATOM    100  O24 ACD     1      22.870  29.890   4.580  1.00  0.00            
ATOM    101  C30 ACD     1      21.840  30.520   6.790  1.00  0.00            
ATOM    102  H48 ACD     1      21.370  29.540   6.640  1.00  0.00            
ATOM    103  H49 ACD     1      22.190  30.390   7.830  1.00  0.00            
ATOM    104  O25 ACD     1      20.950  31.610   6.530  1.00  0.00            
ATOM    105  H50 ACD     1      20.630  31.710   7.440  1.00  0.00            
ATOM    106  C31 ACD     1      24.940  31.840   4.870  1.00  0.00            
ATOM    107  H51 ACD     1      25.690  31.210   5.370  1.00  0.00            
ATOM    108  O26 ACD     1      25.420  33.190   4.650  1.00  0.00            
ATOM    109  H52 ACD     1      26.160  33.260   4.030  1.00  0.00            
ATOM    110  C32 ACD     1      24.540  31.220   3.520  1.00  0.00            
ATOM    111  H53 ACD     1      23.740  31.850   3.110  1.00  0.00            
ATOM    112  O27 ACD     1      25.660  31.300   2.630  1.00  0.00            
ATOM    113  H54 ACD     1      26.070  30.430   2.580  1.00  0.00            
ATOM    114  C33 ACD     1      23.960  29.810   3.670  1.00  0.00            
ATOM    115  H55 ACD     1      23.650  29.560   2.650  1.00  0.00            
ATOM    116  O28 ACD     1      24.950  28.960   4.300  1.00  0.00            
ATOM    117  C34 ACD     1      25.330  27.690   3.640  1.00  0.00            
ATOM    118  H56 ACD     1      24.810  27.750   2.670  1.00  0.00            
ATOM    119  C35 ACD     1      26.820  27.670   3.500  1.00  0.00            
ATOM    120  H57 ACD     1      27.100  28.070   4.480  1.00  0.00            
ATOM    121  O29 ACD     1      27.170  28.690   2.540  1.00  0.00            
ATOM    122  H58 ACD     1      28.130  28.800   2.500  1.00  0.00            
ATOM    123  C36 ACD     1      27.360  26.350   3.080  1.00  0.00            
ATOM    124  H59 ACD     1      27.060  26.160   2.050  1.00  0.00            
ATOM    125  O30 ACD     1      28.780  26.250   3.140  1.00  0.00            
ATOM    126  H60 ACD     1      29.040  26.540   4.010  1.00  0.00            
ATOM    127  O1  GV5     2      24.210  28.590  10.150  1.00  0.00            
ATOM    128  C1  GV5     2      24.590  27.840   9.320  1.00  0.00            
ATOM    129  O2  GV5     2      23.930  26.740   9.040  1.00  0.00            
ATOM    130  C2  GV5     2      25.750  28.180   8.430  1.00  0.00            
ATOM    131  C3  GV5     2      26.550  29.310   8.400  1.00  0.00            
ATOM    132  C4  GV5     2      27.760  29.440   7.550  1.00  0.00            
ATOM    133  C5  GV5     2      28.470  30.670   7.530  1.00  0.00            
ATOM    134  C6  GV5     2      29.600  30.810   6.690  1.00  0.00            
ATOM    135  C7  GV5     2      30.030  29.730   5.840  1.00  0.00            
ATOM    136  O3  GV5     2      31.040  29.880   5.010  1.00  0.00            
ATOM    137  C8  GV5     2      29.340  28.470   5.950  1.00  0.00            
ATOM    138  O4  GV5     2      29.800  27.360   5.270  1.00  0.00            
ATOM    139  C9  GV5     2      28.240  28.360   6.780  1.00  0.00            
ATOM    140  H1  GV5     2      23.070  26.900   9.470  1.00  0.00            
ATOM    141  H2  GV5     2      25.930  27.380   7.710  1.00  0.00            
ATOM    142  H3  GV5     2      26.310  30.060   9.150  1.00  0.00            
ATOM    143  H4  GV5     2      28.090  31.500   8.110  1.00  0.00            
ATOM    144  H5  GV5     2      30.040  31.790   6.580  1.00  0.00            
ATOM    145  H6  GV5     2      31.640  30.470   5.510  1.00  0.00            
ATOM    146  H7  GV5     2      30.480  27.650   4.630  1.00  0.00            
ATOM    147  H8  GV5     2      27.780  27.380   6.850  1.00  0.00            
TER
ENDMDL
MODEL        1
ATOM      1  H1  ACD     1      17.510  24.170   0.690  1.00  0.00            
ATOM      2  O1  ACD     1      18.460  24.230   0.680  1.00  0.00            
ATOM      3  C1  ACD     1      18.810  25.200   1.630  1.00  0.00            
ATOM      4  H2  ACD     1      18.120  25.240   2.480  1.00  0.00            
ATOM      5  H3  ACD     1      18.480  26.200   1.320  1.00  0.00            
ATOM      6  C2  ACD     1      20.280  25.340   2.040  1.00  0.00            
ATOM      7  H4  ACD     1      20.330  26.170   2.760  1.00  0.00            
ATOM      8  O2  ACD     1      20.670  24.160   2.710  1.00  0.00            
ATOM      9  C3  ACD     1      21.940  24.260   3.360  1.00  0.00            
ATOM     10  H5  ACD     1      22.100  23.380   4.000  1.00  0.00            
ATOM     11  O3  ACD     1      22.050  25.380   4.210  1.00  0.00            
ATOM     12  C4  ACD     1      21.400  25.260   5.480  1.00  0.00            
ATOM     13  H6  ACD     1      20.590  24.520   5.420  1.00  0.00            
ATOM     14  C5  ACD     1      22.500  24.730   6.440  1.00  0.00            
ATOM     15  H7  ACD     1      23.380  25.380   6.290  1.00  0.00            
ATOM     16  O4  ACD     1      22.820  23.390   6.090  1.00  0.00            
ATOM     17  H8  ACD     1      22.810  22.780   6.840  1.00  0.00            
ATOM     18  C6  ACD     1      22.000  24.890   7.860  1.00  0.00            
ATOM     19  H9  ACD     1      21.100  24.290   7.990  1.00  0.00            
ATOM     20  O5  ACD     1      23.060  24.500   8.810  1.00  0.00            
ATOM     21  H10 ACD     1      22.660  24.210   9.640  1.00  0.00            
ATOM     22  C7  ACD     1      21.540  26.240   8.260  1.00  0.00            
ATOM     23  H11 ACD     1      21.190  26.150   9.300  1.00  0.00            
ATOM     24  O6  ACD     1      20.520  26.630   7.350  1.00  0.00            
ATOM     25  C8  ACD     1      20.870  26.590   5.960  1.00  0.00            
ATOM     26  H12 ACD     1      21.700  27.290   5.780  1.00  0.00            
ATOM     27  C9  ACD     1      19.680  27.210   5.200  1.00  0.00            
ATOM     28  H13 ACD     1      19.250  28.000   5.840  1.00  0.00            
ATOM     29  H14 ACD     1      19.990  27.600   4.220  1.00  0.00            
ATOM     30  O7  ACD     1      18.720  26.230   4.920  1.00  0.00            
ATOM     31  H15 ACD     1      18.120  26.590   4.270  1.00  0.00            
ATOM     32  O8  ACD     1      22.700  27.110   8.290  1.00  0.00            
ATOM     33  C10 ACD     1      22.680  28.230   9.200  1.00  0.00            
ATOM     34  H16 ACD     1      22.460  27.910  10.220  1.00  0.00            
ATOM     35  C11 ACD     1      24.080  28.670   9.240  1.00  0.00            
ATOM     36  H17 ACD     1      24.570  28.580   8.260  1.00  0.00            
ATOM     37  O9  ACD     1      24.900  27.760  10.040  1.00  0.00            
ATOM     38  H18 ACD     1      24.940  26.920   9.570  1.00  0.00            
ATOM     39  C12 ACD     1      24.330  30.110   9.560  1.00  0.00            
ATOM     40  H19 ACD     1      24.080  30.260  10.620  1.00  0.00            
ATOM     41  O10 ACD     1      25.740  30.480   9.320  1.00  0.00            
ATOM     42  H20 ACD     1      25.820  30.270   8.380  1.00  0.00            
ATOM     43  C13 ACD     1      23.330  31.020   8.870  1.00  0.00            
ATOM     44  H21 ACD     1      23.550  32.070   9.110  1.00  0.00            
ATOM     45  O11 ACD     1      22.060  30.620   9.240  1.00  0.00            
ATOM     46  C14 ACD     1      21.620  29.310   8.790  1.00  0.00            
ATOM     47  H22 ACD     1      21.420  29.260   7.710  1.00  0.00            
ATOM     48  C15 ACD     1      20.270  29.000   9.470  1.00  0.00            
ATOM     49  H23 ACD     1      19.430  29.570   9.040  1.00  0.00            
ATOM     50  H24 ACD     1      19.890  27.990   9.290  1.00  0.00            
ATOM     51  O12 ACD     1      20.240  29.190  10.820  1.00  0.00            
ATOM     52  H25 ACD     1      20.480  30.090  11.070  1.00  0.00            
ATOM     53  O13 ACD     1      23.520  30.950   7.430  1.00  0.00            
ATOM     54  C16 ACD     1      24.410  31.930   6.830  1.00  0.00            
ATOM     55  H26 ACD     1      25.100  32.400   7.550  1.00  0.00            
ATOM     56  C17 ACD     1      25.310  31.110   5.850  1.00  0.00            
ATOM     57  H27 ACD     1      24.720  30.510   5.140  1.00  0.00            
ATOM     58  O14 ACD     1      26.180  30.260   6.660  1.00  0.00            
ATOM     59  H28 ACD     1      26.940  30.010   6.130  1.00  0.00            
ATOM     60  C18 ACD     1      26.230  32.050   4.990  1.00  0.00            
ATOM     61  H29 ACD     1      26.920  32.650   5.600  1.00  0.00            
ATOM     62  O15 ACD     1      26.950  31.420   3.930  1.00  0.00            
ATOM     63  H30 ACD     1      26.440  31.410   3.110  1.00  0.00            
ATOM     64  C19 ACD     1      25.260  33.090   4.240  1.00  0.00            
ATOM     65  H31 ACD     1      25.810  33.840   3.660  1.00  0.00            
ATOM     66  O16 ACD     1      24.520  33.760   5.220  1.00  0.00            
ATOM     67  C20 ACD     1      23.600  33.040   6.080  1.00  0.00            
ATOM     68  H32 ACD     1      22.870  32.460   5.510  1.00  0.00            
ATOM     69  C21 ACD     1      22.710  33.930   7.020  1.00  0.00            
ATOM     70  H33 ACD     1      22.100  34.660   6.470  1.00  0.00            
ATOM     71  H34 ACD     1      21.990  33.270   7.520  1.00  0.00            
ATOM     72  O17 ACD     1      23.490  34.630   8.000  1.00  0.00            
ATOM     73  H35 ACD     1      24.000  35.240   7.470  1.00  0.00            
ATOM     74  O18 ACD     1      24.300  32.420   3.360  1.00  0.00            
ATOM     75  C22 ACD     1      23.870  32.950   2.050  1.00  0.00            
ATOM     76  H36 ACD     1      23.910  34.050   2.020  1.00  0.00            
ATOM     77  C23 ACD     1      24.820  32.430   0.940  1.00  0.00            
ATOM     78  H37 ACD     1      24.960  31.340   1.060  1.00  0.00            
ATOM     79  O19 ACD     1      26.060  33.040   0.960  1.00  0.00            
ATOM     80  H38 ACD     1      26.740  32.600   0.450  1.00  0.00            
ATOM     81  C24 ACD     1      24.210  32.510  -0.460  1.00  0.00            
ATOM     82  H39 ACD     1      24.230  33.560  -0.770  1.00  0.00            
ATOM     83  O20 ACD     1      24.870  31.580  -1.390  1.00  0.00            
ATOM     84  H40 ACD     1      24.440  30.730  -1.280  1.00  0.00            
ATOM     85  C25 ACD     1      22.730  32.100  -0.460  1.00  0.00            
ATOM     86  H41 ACD     1      22.280  32.320  -1.430  1.00  0.00            
ATOM     87  O21 ACD     1      22.000  32.800   0.520  1.00  0.00            
ATOM     88  C26 ACD     1      22.420  32.650   1.910  1.00  0.00            
ATOM     89  H42 ACD     1      22.220  31.620   2.270  1.00  0.00            
ATOM     90  C27 ACD     1      21.550  33.650   2.630  1.00  0.00            
ATOM     91  H43 ACD     1      20.550  33.270   2.400  1.00  0.00            
ATOM     92  H44 ACD     1      21.830  33.520   3.690  1.00  0.00            
ATOM     93  O22 ACD     1      21.610  35.000   2.210  1.00  0.00            
ATOM     94  H45 ACD     1      21.760  34.980   1.260  1.00  0.00            
ATOM     95  O23 ACD     1      22.700  30.640  -0.230  1.00  0.00            
ATOM     96  C28 ACD     1      21.770  29.810  -0.970  1.00  0.00            
ATOM     97  H46 ACD     1      21.580  30.180  -1.980  1.00  0.00            
ATOM     98  C29 ACD     1      20.370  29.650  -0.290  1.00  0.00            
ATOM     99  H47 ACD     1      20.620  29.730   0.770  1.00  0.00            
ATOM    100  O24 ACD     1      19.740  28.500  -0.770  1.00  0.00            
ATOM    101  C30 ACD     1      19.460  30.850  -0.580  1.00  0.00            
ATOM    102  H48 ACD     1      20.050  31.770  -0.650  1.00  0.00            
ATOM    103  H49 ACD     1      18.940  30.680  -1.520  1.00  0.00            
ATOM    104  O25 ACD     1      18.500  30.970   0.450  1.00  0.00            
ATOM    105  H50 ACD     1      18.850  30.680   1.300  1.00  0.00            
ATOM    106  C31 ACD     1      22.540  28.500  -1.120  1.00  0.00            
ATOM    107  H51 ACD     1      22.980  28.170  -0.170  1.00  0.00            
ATOM    108  O26 ACD     1      23.630  28.780  -1.980  1.00  0.00            
ATOM    109  H52 ACD     1      23.360  28.410  -2.830  1.00  0.00            
ATOM    110  C32 ACD     1      21.610  27.430  -1.730  1.00  0.00            
ATOM    111  H53 ACD     1      21.080  27.860  -2.590  1.00  0.00            
ATOM    112  O27 ACD     1      22.250  26.200  -2.100  1.00  0.00            
ATOM    113  H54 ACD     1      22.640  25.930  -1.260  1.00  0.00            
ATOM    114  C33 ACD     1      20.450  27.230  -0.860  1.00  0.00            
ATOM    115  H55 ACD     1      19.780  26.440  -1.230  1.00  0.00            
ATOM    116  O28 ACD     1      20.950  26.880   0.430  1.00  0.00            
ATOM    117  C34 ACD     1      21.220  25.510   0.810  1.00  0.00            
ATOM    118  H56 ACD     1      20.950  24.820  -0.000  1.00  0.00            
ATOM    119  C35 ACD     1      22.770  25.350   1.190  1.00  0.00            
ATOM    120  H57 ACD     1      23.020  26.320   1.640  1.00  0.00            
ATOM    121  O29 ACD     1      23.530  25.120  -0.030  1.00  0.00            
ATOM    122  H58 ACD     1      24.360  24.670   0.190  1.00  0.00            
ATOM    123  C36 ACD     1      23.020  24.230   2.230  1.00  0.00            
ATOM    124  H59 ACD     1      23.060  23.270   1.690  1.00  0.00            
ATOM    125  O30 ACD     1      24.300  24.400   2.810  1.00  0.00            
ATOM    126  H60 ACD     1      24.130  25.130   3.410  1.00  0.00            
ATOM    127  O1  GV5     2      19.970  30.560   2.950  1.00  0.00            
ATOM    128  C1  GV5     2      20.470  30.260   4.000  1.00  0.00            
ATOM    129  O2  GV5     2      20.080  30.790   5.080  1.00  0.00            
ATOM    130  C2  GV5     2      21.730  29.520   4.120  1.00  0.00            
ATOM    131  C3  GV5     2      22.630  29.210   3.220  1.00  0.00            
ATOM    132  C4  GV5     2      23.960  28.540   3.320  1.00  0.00            
ATOM    133  C5  GV5     2      24.230  27.840   4.510  1.00  0.00            
ATOM    134  C6  GV5     2      25.430  27.180   4.720  1.00  0.00            
ATOM    135  C7  GV5     2      26.380  27.080   3.700  1.00  0.00            
ATOM    136  O3  GV5     2      27.520  26.400   4.080  1.00  0.00            
ATOM    137  C8  GV5     2      26.190  27.800   2.450  1.00  0.00            
ATOM    138  O4  GV5     2      27.080  27.890   1.390  1.00  0.00            
ATOM    139  C9  GV5     2      24.980  28.550   2.330  1.00  0.00            
ATOM    140  H1  GV5     2      19.350  31.360   4.800  1.00  0.00            
ATOM    141  H2  GV5     2      22.020  29.290   5.140  1.00  0.00            
ATOM    142  H3  GV5     2      22.470  29.450   2.170  1.00  0.00            
ATOM    143  H4  GV5     2      23.490  27.840   5.300  1.00  0.00            
ATOM    144  H5  GV5     2      25.670  26.800   5.710  1.00  0.00            
ATOM    145  H6  GV5     2      28.230  26.570   3.440  1.00  0.00            
ATOM    146  H7  GV5     2      27.900  27.370   1.440  1.00  0.00            
ATOM    147  H8  GV5     2      24.840  29.080   1.400  1.00  0.00            
TER
ENDMDL
MODEL        1
ATOM      1  H1  ACD     1      14.780  35.270   2.540  1.00  0.00            
ATOM      2  O1  ACD     1      15.330  35.890   3.020  1.00  0.00            
ATOM      3  C1  ACD     1      16.260  35.380   3.970  1.00  0.00            
ATOM      4  H2  ACD     1      15.860  34.490   4.470  1.00  0.00            
ATOM      5  H3  ACD     1      16.210  36.090   4.810  1.00  0.00            
ATOM      6  C2  ACD     1      17.690  35.110   3.490  1.00  0.00            
ATOM      7  H4  ACD     1      18.300  34.850   4.370  1.00  0.00            
ATOM      8  O2  ACD     1      17.590  33.930   2.660  1.00  0.00            
ATOM      9  C3  ACD     1      18.810  33.500   1.990  1.00  0.00            
ATOM     10  H5  ACD     1      18.640  32.590   1.400  1.00  0.00            
ATOM     11  O3  ACD     1      19.800  33.180   2.960  1.00  0.00            
ATOM     12  C4  ACD     1      19.900  31.880   3.350  1.00  0.00            
ATOM     13  H6  ACD     1      19.200  31.190   2.860  1.00  0.00            
ATOM     14  C5  ACD     1      21.240  31.510   2.850  1.00  0.00            
ATOM     15  H7  ACD     1      21.940  32.260   3.250  1.00  0.00            
ATOM     16  O4  ACD     1      21.290  31.560   1.370  1.00  0.00            
ATOM     17  H8  ACD     1      21.040  32.470   1.180  1.00  0.00            
ATOM     18  C6  ACD     1      21.550  30.120   3.410  1.00  0.00            
ATOM     19  H9  ACD     1      20.780  29.420   3.070  1.00  0.00            
ATOM     20  O5  ACD     1      22.880  29.890   2.870  1.00  0.00            
ATOM     21  H10 ACD     1      22.670  30.090   1.950  1.00  0.00            
ATOM     22  C7  ACD     1      21.460  30.060   4.950  1.00  0.00            
ATOM     23  H11 ACD     1      21.640  29.060   5.360  1.00  0.00            
ATOM     24  O6  ACD     1      20.080  30.380   5.320  1.00  0.00            
ATOM     25  C8  ACD     1      19.640  31.720   4.840  1.00  0.00            
ATOM     26  H12 ACD     1      20.090  32.560   5.380  1.00  0.00            
ATOM     27  C9  ACD     1      18.110  31.750   5.080  1.00  0.00            
ATOM     28  H13 ACD     1      18.040  31.380   6.110  1.00  0.00            
ATOM     29  H14 ACD     1      17.610  32.710   4.910  1.00  0.00            
ATOM     30  O7  ACD     1      17.460  30.800   4.280  1.00  0.00            
ATOM     31  H15 ACD     1      16.510  30.890   4.190  1.00  0.00            
ATOM     32  O8  ACD     1      22.330  30.980   5.560  1.00  0.00            
ATOM     33  C10 ACD     1      22.980  30.490   6.780  1.00  0.00            
ATOM     34  H16 ACD     1      23.350  29.500   6.480  1.00  0.00            
ATOM     35  C11 ACD     1      24.300  31.310   6.890  1.00  0.00            
ATOM     36  H17 ACD     1      24.130  32.320   6.510  1.00  0.00            
ATOM     37  O9  ACD     1      25.210  30.710   5.970  1.00  0.00            
ATOM     38  H18 ACD     1      24.980  30.870   5.050  1.00  0.00            
ATOM     39  C12 ACD     1      24.880  31.250   8.240  1.00  0.00            
ATOM     40  H19 ACD     1      25.100  30.190   8.410  1.00  0.00            
ATOM     41  O10 ACD     1      26.050  32.050   8.250  1.00  0.00            
ATOM     42  H20 ACD     1      26.690  31.860   7.550  1.00  0.00            
ATOM     43  C13 ACD     1      23.870  31.600   9.240  1.00  0.00            
ATOM     44  H21 ACD     1      24.110  31.440  10.290  1.00  0.00            
ATOM     45  O11 ACD     1      22.780  30.670   9.150  1.00  0.00            
ATOM     46  C14 ACD     1      22.050  30.690   7.940  1.00  0.00            
ATOM     47  H22 ACD     1      21.660  31.720   7.910  1.00  0.00            
ATOM     48  C15 ACD     1      21.000  29.620   8.170  1.00  0.00            
ATOM     49  H23 ACD     1      20.500  29.740   9.140  1.00  0.00            
ATOM     50  H24 ACD     1      20.210  29.770   7.420  1.00  0.00            
ATOM     51  O12 ACD     1      21.580  28.330   8.110  1.00  0.00            
ATOM     52  H25 ACD     1      21.860  28.090   8.990  1.00  0.00            
ATOM     53  O13 ACD     1      23.420  32.890   9.090  1.00  0.00            
ATOM     54  C16 ACD     1      23.280  33.780  10.220  1.00  0.00            
ATOM     55  H26 ACD     1      23.530  33.220  11.140  1.00  0.00            
ATOM     56  C17 ACD     1      24.270  34.880  10.020  1.00  0.00            
ATOM     57  H27 ACD     1      24.050  35.280   9.020  1.00  0.00            
ATOM     58  O14 ACD     1      25.560  34.350  10.100  1.00  0.00            
ATOM     59  H28 ACD     1      25.620  33.620   9.470  1.00  0.00            
ATOM     60  C18 ACD     1      23.980  35.980  11.090  1.00  0.00            
ATOM     61  H29 ACD     1      24.340  35.470  11.990  1.00  0.00            
ATOM     62  O15 ACD     1      24.810  37.200  10.860  1.00  0.00            
ATOM     63  H30 ACD     1      24.440  37.590  10.060  1.00  0.00            
ATOM     64  C19 ACD     1      22.480  36.310  11.160  1.00  0.00            
ATOM     65  H31 ACD     1      22.230  36.930  12.030  1.00  0.00            
ATOM     66  O16 ACD     1      21.620  35.150  11.230  1.00  0.00            
ATOM     67  C20 ACD     1      21.820  34.100  10.300  1.00  0.00            
ATOM     68  H32 ACD     1      21.540  34.430   9.290  1.00  0.00            
ATOM     69  C21 ACD     1      20.910  32.970  10.690  1.00  0.00            
ATOM     70  H33 ACD     1      19.890  33.340  10.890  1.00  0.00            
ATOM     71  H34 ACD     1      20.840  32.260   9.860  1.00  0.00            
ATOM     72  O17 ACD     1      21.260  32.360  11.970  1.00  0.00            
ATOM     73  H35 ACD     1      21.530  33.100  12.510  1.00  0.00            
ATOM     74  O18 ACD     1      22.210  37.070  10.010  1.00  0.00            
ATOM     75  C22 ACD     1      21.590  38.390  10.070  1.00  0.00            
ATOM     76  H36 ACD     1      21.570  38.850  11.070  1.00  0.00            
ATOM     77  C23 ACD     1      22.270  39.170   8.890  1.00  0.00            
ATOM     78  H37 ACD     1      22.250  38.480   8.040  1.00  0.00            
ATOM     79  O19 ACD     1      23.670  39.470   9.330  1.00  0.00            
ATOM     80  H38 ACD     1      23.990  39.890   8.530  1.00  0.00            
ATOM     81  C24 ACD     1      21.560  40.440   8.500  1.00  0.00            
ATOM     82  H39 ACD     1      21.680  41.140   9.330  1.00  0.00            
ATOM     83  O20 ACD     1      22.010  40.970   7.220  1.00  0.00            
ATOM     84  H40 ACD     1      21.480  40.510   6.560  1.00  0.00            
ATOM     85  C25 ACD     1      20.060  40.120   8.270  1.00  0.00            
ATOM     86  H41 ACD     1      19.420  41.010   8.250  1.00  0.00            
ATOM     87  O21 ACD     1      19.570  39.390   9.370  1.00  0.00            
ATOM     88  C26 ACD     1      20.140  38.150   9.740  1.00  0.00            
ATOM     89  H42 ACD     1      20.190  37.430   8.910  1.00  0.00            
ATOM     90  C27 ACD     1      19.330  37.520  10.830  1.00  0.00            
ATOM     91  H43 ACD     1      18.300  37.340  10.490  1.00  0.00            
ATOM     92  H44 ACD     1      19.670  36.510  11.100  1.00  0.00            
ATOM     93  O22 ACD     1      19.230  38.250  12.060  1.00  0.00            
ATOM     94  H45 ACD     1      18.680  39.010  11.830  1.00  0.00            
ATOM     95  O23 ACD     1      19.990  39.340   7.060  1.00  0.00            
ATOM     96  C28 ACD     1      18.970  39.580   6.130  1.00  0.00            
ATOM     97  H46 ACD     1      18.450  40.520   6.340  1.00  0.00            
ATOM     98  C29 ACD     1      17.930  38.440   6.150  1.00  0.00            
ATOM     99  H47 ACD     1      18.430  37.460   6.210  1.00  0.00            
ATOM    100  O24 ACD     1      17.170  38.600   4.950  1.00  0.00            
ATOM    101  C30 ACD     1      16.890  38.530   7.300  1.00  0.00            
ATOM    102  H48 ACD     1      16.280  37.640   7.100  1.00  0.00            
ATOM    103  H49 ACD     1      17.350  38.340   8.270  1.00  0.00            
ATOM    104  O25 ACD     1      16.010  39.700   7.070  1.00  0.00            
ATOM    105  H50 ACD     1      15.820  39.680   6.130  1.00  0.00            
ATOM    106  C31 ACD     1      19.730  39.740   4.800  1.00  0.00            
ATOM    107  H51 ACD     1      20.290  38.810   4.670  1.00  0.00            
ATOM    108  O26 ACD     1      20.670  40.880   4.720  1.00  0.00            
ATOM    109  H52 ACD     1      21.010  40.860   3.820  1.00  0.00            
ATOM    110  C32 ACD     1      18.860  39.590   3.560  1.00  0.00            
ATOM    111  H53 ACD     1      18.240  40.490   3.620  1.00  0.00            
ATOM    112  O27 ACD     1      19.570  39.520   2.280  1.00  0.00            
ATOM    113  H54 ACD     1      19.940  38.640   2.190  1.00  0.00            
ATOM    114  C33 ACD     1      17.910  38.410   3.760  1.00  0.00            
ATOM    115  H55 ACD     1      17.170  38.440   2.960  1.00  0.00            
ATOM    116  O28 ACD     1      18.740  37.260   3.760  1.00  0.00            
ATOM    117  C34 ACD     1      18.370  36.270   2.820  1.00  0.00            
ATOM    118  H56 ACD     1      17.650  36.680   2.100  1.00  0.00            
ATOM    119  C35 ACD     1      19.630  35.850   2.040  1.00  0.00            
ATOM    120  H57 ACD     1      20.280  35.400   2.800  1.00  0.00            
ATOM    121  O29 ACD     1      20.290  36.960   1.360  1.00  0.00            
ATOM    122  H58 ACD     1      19.780  37.420   0.690  1.00  0.00            
ATOM    123  C36 ACD     1      19.340  34.690   1.140  1.00  0.00            
ATOM    124  H59 ACD     1      18.540  34.880   0.410  1.00  0.00            
ATOM    125  O30 ACD     1      20.450  34.190   0.420  1.00  0.00            
ATOM    126  H60 ACD     1      20.860  34.970   0.040  1.00  0.00            
ATOM    127  O1  GV5     2      19.490  33.550   7.790  1.00  0.00            
ATOM    128  C1  GV5     2      19.570  34.720   7.550  1.00  0.00            
ATOM    129  O2  GV5     2      18.580  35.550   7.830  1.00  0.00            
ATOM    130  C2  GV5     2      20.780  35.400   7.080  1.00  0.00            
ATOM    131  C3  GV5     2      21.830  34.770   6.590  1.00  0.00            
ATOM    132  C4  GV5     2      23.170  35.200   6.090  1.00  0.00            
ATOM    133  C5  GV5     2      23.710  36.310   6.730  1.00  0.00            
ATOM    134  C6  GV5     2      25.030  36.740   6.520  1.00  0.00            
ATOM    135  C7  GV5     2      25.790  36.050   5.500  1.00  0.00            
ATOM    136  O3  GV5     2      26.980  36.500   5.030  1.00  0.00            
ATOM    137  C8  GV5     2      25.250  34.850   4.950  1.00  0.00            
ATOM    138  O4  GV5     2      25.920  34.260   3.940  1.00  0.00            
ATOM    139  C9  GV5     2      23.940  34.430   5.230  1.00  0.00            
ATOM    140  H1  GV5     2      17.950  34.920   8.210  1.00  0.00            
ATOM    141  H2  GV5     2      20.840  36.480   7.080  1.00  0.00            
ATOM    142  H3  GV5     2      21.600  33.750   6.300  1.00  0.00            
ATOM    143  H4  GV5     2      23.030  36.940   7.300  1.00  0.00            
ATOM    144  H5  GV5     2      25.420  37.640   6.980  1.00  0.00            
ATOM    145  H6  GV5     2      27.360  35.670   4.700  1.00  0.00            
ATOM    146  H7  GV5     2      25.340  33.550   3.600  1.00  0.00            
ATOM    147  H8  GV5     2      23.570  33.530   4.760  1.00  0.00            
TER
ENDMDL
MODEL        1
ATOM      1  H1  ACD     1      25.380  29.590   3.460  1.00  0.00            
ATOM      2  O1  ACD     1      25.060  28.730   3.170  1.00  0.00            
ATOM      3  C1  ACD     1      25.580  28.470   1.880  1.00  0.00            
ATOM      4  H2  ACD     1      24.920  28.980   1.170  1.00  0.00            
ATOM      5  H3  ACD     1      25.410  27.430   1.590  1.00  0.00            
ATOM      6  C2  ACD     1      27.080  28.780   1.620  1.00  0.00            
ATOM      7  H4  ACD     1      27.410  29.490   2.390  1.00  0.00            
ATOM      8  O2  ACD     1      27.780  27.540   1.850  1.00  0.00            
ATOM      9  C3  ACD     1      29.120  27.370   1.390  1.00  0.00            
ATOM     10  H5  ACD     1      29.500  26.350   1.510  1.00  0.00            
ATOM     11  O3  ACD     1      29.980  28.270   2.040  1.00  0.00            
ATOM     12  C4  ACD     1      31.220  27.840   2.540  1.00  0.00            
ATOM     13  H6  ACD     1      31.390  26.820   2.170  1.00  0.00            
ATOM     14  C5  ACD     1      32.260  28.820   1.900  1.00  0.00            
ATOM     15  H7  ACD     1      31.920  29.840   2.120  1.00  0.00            
ATOM     16  O4  ACD     1      32.350  28.700   0.500  1.00  0.00            
ATOM     17  H8  ACD     1      32.990  29.320   0.150  1.00  0.00            
ATOM     18  C6  ACD     1      33.620  28.600   2.580  1.00  0.00            
ATOM     19  H9  ACD     1      33.910  27.560   2.340  1.00  0.00            
ATOM     20  O5  ACD     1      34.700  29.500   2.200  1.00  0.00            
ATOM     21  H10 ACD     1      34.760  30.250   2.800  1.00  0.00            
ATOM     22  C7  ACD     1      33.450  28.670   4.090  1.00  0.00            
ATOM     23  H11 ACD     1      34.330  28.340   4.650  1.00  0.00            
ATOM     24  O6  ACD     1      32.560  27.700   4.550  1.00  0.00            
ATOM     25  C8  ACD     1      31.270  27.830   4.080  1.00  0.00            
ATOM     26  H12 ACD     1      30.750  28.720   4.450  1.00  0.00            
ATOM     27  C9  ACD     1      30.420  26.740   4.720  1.00  0.00            
ATOM     28  H13 ACD     1      30.590  26.760   5.810  1.00  0.00            
ATOM     29  H14 ACD     1      29.370  27.000   4.560  1.00  0.00            
ATOM     30  O7  ACD     1      30.600  25.530   4.180  1.00  0.00            
ATOM     31  H15 ACD     1      31.440  25.220   4.530  1.00  0.00            
ATOM     32  O8  ACD     1      33.040  29.970   4.460  1.00  0.00            
ATOM     33  C10 ACD     1      33.610  30.730   5.500  1.00  0.00            
ATOM     34  H16 ACD     1      34.370  30.070   5.940  1.00  0.00            
ATOM     35  C11 ACD     1      34.260  31.940   4.970  1.00  0.00            
ATOM     36  H17 ACD     1      33.440  32.520   4.550  1.00  0.00            
ATOM     37  O9  ACD     1      35.350  31.570   4.140  1.00  0.00            
ATOM     38  H18 ACD     1      35.790  32.420   4.060  1.00  0.00            
ATOM     39  C12 ACD     1      34.820  32.770   6.200  1.00  0.00            
ATOM     40  H19 ACD     1      35.570  32.150   6.710  1.00  0.00            
ATOM     41  O10 ACD     1      35.380  34.010   5.670  1.00  0.00            
ATOM     42  H20 ACD     1      34.620  34.500   5.350  1.00  0.00            
ATOM     43  C13 ACD     1      33.770  33.090   7.250  1.00  0.00            
ATOM     44  H21 ACD     1      34.240  33.670   8.050  1.00  0.00            
ATOM     45  O11 ACD     1      33.250  31.840   7.730  1.00  0.00            
ATOM     46  C14 ACD     1      32.670  31.020   6.700  1.00  0.00            
ATOM     47  H22 ACD     1      31.750  31.500   6.340  1.00  0.00            
ATOM     48  C15 ACD     1      32.200  29.680   7.320  1.00  0.00            
ATOM     49  H23 ACD     1      31.540  29.880   8.170  1.00  0.00            
ATOM     50  H24 ACD     1      31.570  29.200   6.560  1.00  0.00            
ATOM     51  O12 ACD     1      33.260  28.750   7.650  1.00  0.00            
ATOM     52  H25 ACD     1      32.840  27.900   7.790  1.00  0.00            
ATOM     53  O13 ACD     1      32.760  33.840   6.680  1.00  0.00            
ATOM     54  C16 ACD     1      31.880  34.590   7.550  1.00  0.00            
ATOM     55  H26 ACD     1      32.300  34.530   8.560  1.00  0.00            
ATOM     56  C17 ACD     1      31.810  35.960   6.840  1.00  0.00            
ATOM     57  H27 ACD     1      31.750  35.860   5.750  1.00  0.00            
ATOM     58  O14 ACD     1      33.060  36.660   7.150  1.00  0.00            
ATOM     59  H28 ACD     1      33.080  37.570   6.840  1.00  0.00            
ATOM     60  C18 ACD     1      30.600  36.780   7.210  1.00  0.00            
ATOM     61  H29 ACD     1      30.750  36.990   8.280  1.00  0.00            
ATOM     62  O15 ACD     1      30.520  37.990   6.450  1.00  0.00            
ATOM     63  H30 ACD     1      30.630  38.700   7.090  1.00  0.00            
ATOM     64  C19 ACD     1      29.380  35.960   7.030  1.00  0.00            
ATOM     65  H31 ACD     1      28.480  36.510   7.330  1.00  0.00            
ATOM     66  O16 ACD     1      29.520  34.920   7.910  1.00  0.00            
ATOM     67  C20 ACD     1      30.470  33.950   7.620  1.00  0.00            
ATOM     68  H32 ACD     1      30.220  33.520   6.640  1.00  0.00            
ATOM     69  C21 ACD     1      30.300  32.870   8.730  1.00  0.00            
ATOM     70  H33 ACD     1      29.290  32.460   8.780  1.00  0.00            
ATOM     71  H34 ACD     1      30.860  31.990   8.390  1.00  0.00            
ATOM     72  O17 ACD     1      30.710  33.380  10.060  1.00  0.00            
ATOM     73  H35 ACD     1      31.310  32.730  10.440  1.00  0.00            
ATOM     74  O18 ACD     1      29.300  35.510   5.660  1.00  0.00            
ATOM     75  C22 ACD     1      28.470  36.360   4.830  1.00  0.00            
ATOM     76  H36 ACD     1      28.570  37.420   5.070  1.00  0.00            
ATOM     77  C23 ACD     1      29.140  36.330   3.500  1.00  0.00            
ATOM     78  H37 ACD     1      29.460  35.280   3.460  1.00  0.00            
ATOM     79  O19 ACD     1      30.240  37.300   3.520  1.00  0.00            
ATOM     80  H38 ACD     1      30.160  37.770   4.360  1.00  0.00            
ATOM     81  C24 ACD     1      28.320  36.680   2.350  1.00  0.00            
ATOM     82  H39 ACD     1      28.120  37.760   2.410  1.00  0.00            
ATOM     83  O20 ACD     1      28.900  36.380   1.060  1.00  0.00            
ATOM     84  H40 ACD     1      28.380  35.690   0.650  1.00  0.00            
ATOM     85  C25 ACD     1      27.000  35.790   2.470  1.00  0.00            
ATOM     86  H41 ACD     1      26.250  36.020   1.710  1.00  0.00            
ATOM     87  O21 ACD     1      26.330  36.050   3.640  1.00  0.00            
ATOM     88  C26 ACD     1      27.040  35.860   4.950  1.00  0.00            
ATOM     89  H42 ACD     1      27.170  34.830   5.310  1.00  0.00            
ATOM     90  C27 ACD     1      26.140  36.560   5.990  1.00  0.00            
ATOM     91  H43 ACD     1      25.130  36.150   5.860  1.00  0.00            
ATOM     92  H44 ACD     1      26.550  36.190   6.940  1.00  0.00            
ATOM     93  O22 ACD     1      26.150  37.980   5.950  1.00  0.00            
ATOM     94  H45 ACD     1      25.830  38.230   5.080  1.00  0.00            
ATOM     95  O23 ACD     1      27.370  34.440   2.230  1.00  0.00            
ATOM     96  C28 ACD     1      26.370  33.670   1.570  1.00  0.00            
ATOM     97  H46 ACD     1      25.390  34.150   1.670  1.00  0.00            
ATOM     98  C29 ACD     1      26.190  32.250   2.270  1.00  0.00            
ATOM     99  H47 ACD     1      27.230  31.950   2.470  1.00  0.00            
ATOM    100  O24 ACD     1      25.430  31.450   1.380  1.00  0.00            
ATOM    101  C30 ACD     1      25.520  32.330   3.600  1.00  0.00            
ATOM    102  H48 ACD     1      25.730  33.320   4.040  1.00  0.00            
ATOM    103  H49 ACD     1      24.430  32.240   3.440  1.00  0.00            
ATOM    104  O25 ACD     1      25.970  31.290   4.500  1.00  0.00            
ATOM    105  H50 ACD     1      25.330  31.230   5.210  1.00  0.00            
ATOM    106  C31 ACD     1      26.940  33.530   0.190  1.00  0.00            
ATOM    107  H51 ACD     1      27.890  32.990   0.160  1.00  0.00            
ATOM    108  O26 ACD     1      27.300  34.790  -0.480  1.00  0.00            
ATOM    109  H52 ACD     1      27.620  34.630  -1.370  1.00  0.00            
ATOM    110  C32 ACD     1      26.050  32.720  -0.630  1.00  0.00            
ATOM    111  H53 ACD     1      25.030  33.120  -0.650  1.00  0.00            
ATOM    112  O27 ACD     1      26.490  32.580  -1.960  1.00  0.00            
ATOM    113  H54 ACD     1      27.390  32.240  -1.940  1.00  0.00            
ATOM    114  C33 ACD     1      25.990  31.370   0.080  1.00  0.00            
ATOM    115  H55 ACD     1      25.290  30.780  -0.530  1.00  0.00            
ATOM    116  O28 ACD     1      27.250  30.650   0.000  1.00  0.00            
ATOM    117  C34 ACD     1      27.330  29.260   0.200  1.00  0.00            
ATOM    118  H56 ACD     1      26.640  28.640  -0.390  1.00  0.00            
ATOM    119  C35 ACD     1      28.680  28.970  -0.490  1.00  0.00            
ATOM    120  H57 ACD     1      29.420  29.660  -0.060  1.00  0.00            
ATOM    121  O29 ACD     1      28.610  29.190  -1.940  1.00  0.00            
ATOM    122  H58 ACD     1      27.920  28.590  -2.230  1.00  0.00            
ATOM    123  C36 ACD     1      29.140  27.580  -0.140  1.00  0.00            
ATOM    124  H59 ACD     1      28.380  26.910  -0.560  1.00  0.00            
ATOM    125  O30 ACD     1      30.440  27.230  -0.650  1.00  0.00            
ATOM    126  H60 ACD     1      31.080  27.760  -0.160  1.00  0.00            
ATOM    127  O1  GV5     2      28.620  31.770   6.350  1.00  0.00            
ATOM    128  C1  GV5     2      29.010  30.970   5.510  1.00  0.00            
ATOM    129  O2  GV5     2      29.010  29.680   5.860  1.00  0.00            
ATOM    130  C2  GV5     2      29.640  31.220   4.280  1.00  0.00            
ATOM    131  C3  GV5     2      30.190  32.390   3.840  1.00  0.00            
ATOM    132  C4  GV5     2      30.820  32.670   2.510  1.00  0.00            
ATOM    133  C5  GV5     2      30.410  32.040   1.320  1.00  0.00            
ATOM    134  C6  GV5     2      31.040  32.270   0.110  1.00  0.00            
ATOM    135  C7  GV5     2      32.200  33.010   0.110  1.00  0.00            
ATOM    136  O3  GV5     2      32.730  33.090  -1.150  1.00  0.00            
ATOM    137  C8  GV5     2      32.590  33.710   1.240  1.00  0.00            
ATOM    138  O4  GV5     2      33.670  34.580   1.190  1.00  0.00            
ATOM    139  C9  GV5     2      31.910  33.560   2.480  1.00  0.00            
ATOM    140  H1  GV5     2      28.500  29.680   6.680  1.00  0.00            
ATOM    141  H2  GV5     2      29.910  30.380   3.630  1.00  0.00            
ATOM    142  H3  GV5     2      29.940  33.300   4.390  1.00  0.00            
ATOM    143  H4  GV5     2      29.550  31.370   1.310  1.00  0.00            
ATOM    144  H5  GV5     2      30.790  31.770  -0.830  1.00  0.00            
ATOM    145  H6  GV5     2      33.320  33.850  -1.060  1.00  0.00            
ATOM    146  H7  GV5     2      33.320  35.370   1.630  1.00  0.00            
ATOM    147  H8  GV5     2      32.170  34.130   3.370  1.00  0.00            
TER
ENDMDL
MODEL        1
ATOM      1  H1  ACD     1      26.570  30.250   6.110  1.00  0.00            
ATOM      2  O1  ACD     1      26.710  29.300   6.030  1.00  0.00            
ATOM      3  C1  ACD     1      27.100  29.180   4.640  1.00  0.00            
ATOM      4  H2  ACD     1      26.480  29.890   4.080  1.00  0.00            
ATOM      5  H3  ACD     1      26.740  28.180   4.390  1.00  0.00            
ATOM      6  C2  ACD     1      28.600  29.430   4.450  1.00  0.00            
ATOM      7  H4  ACD     1      28.850  30.370   4.950  1.00  0.00            
ATOM      8  O2  ACD     1      29.260  28.330   5.160  1.00  0.00            
ATOM      9  C3  ACD     1      30.610  28.090   4.840  1.00  0.00            
ATOM     10  H5  ACD     1      30.860  27.240   5.490  1.00  0.00            
ATOM     11  O3  ACD     1      31.470  29.170   5.170  1.00  0.00            
ATOM     12  C4  ACD     1      32.710  28.870   5.820  1.00  0.00            
ATOM     13  H6  ACD     1      33.020  27.830   5.680  1.00  0.00            
ATOM     14  C5  ACD     1      33.770  29.650   5.120  1.00  0.00            
ATOM     15  H7  ACD     1      33.550  30.720   5.230  1.00  0.00            
ATOM     16  O4  ACD     1      33.860  29.280   3.700  1.00  0.00            
ATOM     17  H8  ACD     1      34.250  29.960   3.150  1.00  0.00            
ATOM     18  C6  ACD     1      35.120  29.330   5.700  1.00  0.00            
ATOM     19  H9  ACD     1      35.260  28.250   5.600  1.00  0.00            
ATOM     20  O5  ACD     1      36.190  30.120   5.140  1.00  0.00            
ATOM     21  H10 ACD     1      36.280  31.000   5.520  1.00  0.00            
ATOM     22  C7  ACD     1      35.080  29.710   7.170  1.00  0.00            
ATOM     23  H11 ACD     1      36.060  29.440   7.560  1.00  0.00            
ATOM     24  O6  ACD     1      34.140  28.840   7.820  1.00  0.00            
ATOM     25  C8  ACD     1      32.760  29.100   7.340  1.00  0.00            
ATOM     26  H12 ACD     1      32.460  30.140   7.530  1.00  0.00            
ATOM     27  C9  ACD     1      31.750  28.200   8.060  1.00  0.00            
ATOM     28  H13 ACD     1      31.950  28.200   9.140  1.00  0.00            
ATOM     29  H14 ACD     1      30.730  28.570   7.890  1.00  0.00            
ATOM     30  O7  ACD     1      31.820  26.930   7.530  1.00  0.00            
ATOM     31  H15 ACD     1      32.720  26.630   7.720  1.00  0.00            
ATOM     32  O8  ACD     1      34.810  31.120   7.270  1.00  0.00            
ATOM     33  C10 ACD     1      35.530  31.740   8.300  1.00  0.00            
ATOM     34  H16 ACD     1      36.180  31.010   8.790  1.00  0.00            
ATOM     35  C11 ACD     1      36.380  32.780   7.650  1.00  0.00            
ATOM     36  H17 ACD     1      35.750  33.360   6.960  1.00  0.00            
ATOM     37  O9  ACD     1      37.420  32.120   6.950  1.00  0.00            
ATOM     38  H18 ACD     1      38.060  31.670   7.500  1.00  0.00            
ATOM     39  C12 ACD     1      36.860  33.810   8.720  1.00  0.00            
ATOM     40  H19 ACD     1      37.510  33.210   9.370  1.00  0.00            
ATOM     41  O10 ACD     1      37.480  34.960   8.160  1.00  0.00            
ATOM     42  H20 ACD     1      38.160  35.230   8.790  1.00  0.00            
ATOM     43  C13 ACD     1      35.730  34.350   9.610  1.00  0.00            
ATOM     44  H21 ACD     1      36.170  34.900  10.450  1.00  0.00            
ATOM     45  O11 ACD     1      35.130  33.290  10.210  1.00  0.00            
ATOM     46  C14 ACD     1      34.500  32.250   9.380  1.00  0.00            
ATOM     47  H22 ACD     1      33.640  32.740   8.900  1.00  0.00            
ATOM     48  C15 ACD     1      33.810  31.200  10.270  1.00  0.00            
ATOM     49  H23 ACD     1      32.950  31.570  10.850  1.00  0.00            
ATOM     50  H24 ACD     1      33.300  30.450   9.650  1.00  0.00            
ATOM     51  O12 ACD     1      34.640  30.480  11.190  1.00  0.00            
ATOM     52  H25 ACD     1      34.130  29.930  11.800  1.00  0.00            
ATOM     53  O13 ACD     1      34.840  35.200   8.890  1.00  0.00            
ATOM     54  C16 ACD     1      34.040  36.160   9.570  1.00  0.00            
ATOM     55  H26 ACD     1      34.540  36.460  10.510  1.00  0.00            
ATOM     56  C17 ACD     1      33.960  37.430   8.640  1.00  0.00            
ATOM     57  H27 ACD     1      33.810  37.050   7.620  1.00  0.00            
ATOM     58  O14 ACD     1      35.150  38.160   8.860  1.00  0.00            
ATOM     59  H28 ACD     1      35.690  37.890   9.620  1.00  0.00            
ATOM     60  C18 ACD     1      32.700  38.160   8.990  1.00  0.00            
ATOM     61  H29 ACD     1      32.690  38.610   9.990  1.00  0.00            
ATOM     62  O15 ACD     1      32.480  39.210   8.050  1.00  0.00            
ATOM     63  H30 ACD     1      32.870  39.970   8.490  1.00  0.00            
ATOM     64  C19 ACD     1      31.490  37.270   9.010  1.00  0.00            
ATOM     65  H31 ACD     1      30.620  37.840   9.340  1.00  0.00            
ATOM     66  O16 ACD     1      31.690  36.320   9.950  1.00  0.00            
ATOM     67  C20 ACD     1      32.760  35.420   9.920  1.00  0.00            
ATOM     68  H32 ACD     1      32.560  34.630   9.190  1.00  0.00            
ATOM     69  C21 ACD     1      32.740  34.770  11.310  1.00  0.00            
ATOM     70  H33 ACD     1      31.790  34.220  11.390  1.00  0.00            
ATOM     71  H34 ACD     1      33.510  34.010  11.430  1.00  0.00            
ATOM     72  O17 ACD     1      32.950  35.640  12.480  1.00  0.00            
ATOM     73  H35 ACD     1      32.660  35.180  13.270  1.00  0.00            
ATOM     74  O18 ACD     1      31.300  36.640   7.740  1.00  0.00            
ATOM     75  C22 ACD     1      30.420  37.140   6.800  1.00  0.00            
ATOM     76  H36 ACD     1      30.160  38.180   7.000  1.00  0.00            
ATOM     77  C23 ACD     1      31.320  36.930   5.600  1.00  0.00            
ATOM     78  H37 ACD     1      31.690  35.910   5.760  1.00  0.00            
ATOM     79  O19 ACD     1      32.490  37.820   5.640  1.00  0.00            
ATOM     80  H38 ACD     1      32.420  38.400   6.410  1.00  0.00            
ATOM     81  C24 ACD     1      30.640  36.950   4.230  1.00  0.00            
ATOM     82  H39 ACD     1      30.390  37.940   3.830  1.00  0.00            
ATOM     83  O20 ACD     1      31.400  36.470   3.090  1.00  0.00            
ATOM     84  H40 ACD     1      30.980  35.610   2.990  1.00  0.00            
ATOM     85  C25 ACD     1      29.410  36.150   4.170  1.00  0.00            
ATOM     86  H41 ACD     1      28.790  36.420   3.310  1.00  0.00            
ATOM     87  O21 ACD     1      28.610  36.450   5.320  1.00  0.00            
ATOM     88  C26 ACD     1      29.130  36.290   6.640  1.00  0.00            
ATOM     89  H42 ACD     1      29.480  35.260   6.730  1.00  0.00            
ATOM     90  C27 ACD     1      27.950  36.600   7.640  1.00  0.00            
ATOM     91  H43 ACD     1      27.030  36.040   7.410  1.00  0.00            
ATOM     92  H44 ACD     1      28.380  36.350   8.610  1.00  0.00            
ATOM     93  O22 ACD     1      27.550  37.990   7.640  1.00  0.00            
ATOM     94  H45 ACD     1      26.880  38.120   6.970  1.00  0.00            
ATOM     95  O23 ACD     1      29.520  34.700   4.140  1.00  0.00            
ATOM     96  C28 ACD     1      28.460  34.050   3.400  1.00  0.00            
ATOM     97  H46 ACD     1      27.630  34.760   3.290  1.00  0.00            
ATOM     98  C29 ACD     1      28.150  32.770   4.230  1.00  0.00            
ATOM     99  H47 ACD     1      29.070  32.170   4.320  1.00  0.00            
ATOM    100  O24 ACD     1      27.190  32.050   3.430  1.00  0.00            
ATOM    101  C30 ACD     1      27.520  33.100   5.590  1.00  0.00            
ATOM    102  H48 ACD     1      28.250  33.660   6.180  1.00  0.00            
ATOM    103  H49 ACD     1      26.670  33.730   5.310  1.00  0.00            
ATOM    104  O25 ACD     1      27.060  32.000   6.300  1.00  0.00            
ATOM    105  H50 ACD     1      26.940  32.370   7.180  1.00  0.00            
ATOM    106  C31 ACD     1      28.970  33.730   2.030  1.00  0.00            
ATOM    107  H51 ACD     1      29.930  33.240   2.210  1.00  0.00            
ATOM    108  O26 ACD     1      29.100  34.930   1.250  1.00  0.00            
ATOM    109  H52 ACD     1      29.520  34.760   0.400  1.00  0.00            
ATOM    110  C32 ACD     1      27.950  32.750   1.310  1.00  0.00            
ATOM    111  H53 ACD     1      26.990  33.260   1.170  1.00  0.00            
ATOM    112  O27 ACD     1      28.470  32.230   0.040  1.00  0.00            
ATOM    113  H54 ACD     1      29.150  31.600   0.300  1.00  0.00            
ATOM    114  C33 ACD     1      27.740  31.540   2.190  1.00  0.00            
ATOM    115  H55 ACD     1      26.980  30.920   1.700  1.00  0.00            
ATOM    116  O28 ACD     1      28.970  30.730   2.320  1.00  0.00            
ATOM    117  C34 ACD     1      28.950  29.390   2.930  1.00  0.00            
ATOM    118  H56 ACD     1      28.220  28.710   2.470  1.00  0.00            
ATOM    119  C35 ACD     1      30.300  28.760   2.540  1.00  0.00            
ATOM    120  H57 ACD     1      31.080  29.530   2.580  1.00  0.00            
ATOM    121  O29 ACD     1      30.180  28.270   1.190  1.00  0.00            
ATOM    122  H58 ACD     1      30.700  27.460   1.130  1.00  0.00            
ATOM    123  C36 ACD     1      30.680  27.600   3.400  1.00  0.00            
ATOM    124  H59 ACD     1      30.160  26.640   3.300  1.00  0.00            
ATOM    125  O30 ACD     1      32.040  27.240   3.200  1.00  0.00            
ATOM    126  H60 ACD     1      32.600  27.970   3.470  1.00  0.00            
ATOM    127  O1  GV5     2      31.120  32.560   9.190  1.00  0.00            
ATOM    128  C1  GV5     2      30.650  32.000   8.230  1.00  0.00            
ATOM    129  O2  GV5     2      29.900  30.940   8.420  1.00  0.00            
ATOM    130  C2  GV5     2      30.990  32.260   6.810  1.00  0.00            
ATOM    131  C3  GV5     2      31.900  33.130   6.290  1.00  0.00            
ATOM    132  C4  GV5     2      32.450  33.230   4.890  1.00  0.00            
ATOM    133  C5  GV5     2      31.970  32.290   3.920  1.00  0.00            
ATOM    134  C6  GV5     2      32.320  32.420   2.560  1.00  0.00            
ATOM    135  C7  GV5     2      33.130  33.440   2.130  1.00  0.00            
ATOM    136  O3  GV5     2      33.400  33.470   0.790  1.00  0.00            
ATOM    137  C8  GV5     2      33.710  34.290   3.130  1.00  0.00            
ATOM    138  O4  GV5     2      34.670  35.150   2.780  1.00  0.00            
ATOM    139  C9  GV5     2      33.330  34.240   4.470  1.00  0.00            
ATOM    140  H1  GV5     2      30.110  30.860   9.370  1.00  0.00            
ATOM    141  H2  GV5     2      30.540  31.500   6.180  1.00  0.00            
ATOM    142  H3  GV5     2      32.380  33.930   6.850  1.00  0.00            
ATOM    143  H4  GV5     2      31.100  31.700   4.180  1.00  0.00            
ATOM    144  H5  GV5     2      31.860  31.790   1.810  1.00  0.00            
ATOM    145  H6  GV5     2      34.220  33.970   0.640  1.00  0.00            
ATOM    146  H7  GV5     2      34.620  35.970   3.280  1.00  0.00            
ATOM    147  H8  GV5     2      33.640  35.000   5.190  1.00  0.00            
TER
ENDMDL
MODEL        1
ATOM      1  H1  ACD     1      23.410  38.520  32.110  1.00  0.00            
ATOM      2  O1  ACD     1      23.970  39.300  32.080  1.00  0.00            
ATOM      3  C1  ACD     1      23.370  40.470  32.660  1.00  0.00            
ATOM      4  H2  ACD     1      22.310  40.320  32.870  1.00  0.00            
ATOM      5  H3  ACD     1      23.500  41.310  31.960  1.00  0.00            
ATOM      6  C2  ACD     1      24.090  40.810  33.960  1.00  0.00            
ATOM      7  H4  ACD     1      24.150  39.900  34.580  1.00  0.00            
ATOM      8  O2  ACD     1      25.390  41.210  33.620  1.00  0.00            
ATOM      9  C3  ACD     1      26.260  41.480  34.740  1.00  0.00            
ATOM     10  H5  ACD     1      27.240  41.740  34.330  1.00  0.00            
ATOM     11  O3  ACD     1      26.420  40.370  35.640  1.00  0.00            
ATOM     12  C4  ACD     1      27.640  39.550  35.540  1.00  0.00            
ATOM     13  H6  ACD     1      28.420  40.010  34.920  1.00  0.00            
ATOM     14  C5  ACD     1      28.200  39.500  36.900  1.00  0.00            
ATOM     15  H7  ACD     1      27.420  39.140  37.590  1.00  0.00            
ATOM     16  O4  ACD     1      28.590  40.780  37.390  1.00  0.00            
ATOM     17  H8  ACD     1      29.080  41.220  36.690  1.00  0.00            
ATOM     18  C6  ACD     1      29.350  38.520  37.030  1.00  0.00            
ATOM     19  H9  ACD     1      30.220  38.750  36.410  1.00  0.00            
ATOM     20  O5  ACD     1      29.760  38.260  38.330  1.00  0.00            
ATOM     21  H10 ACD     1      29.120  37.700  38.780  1.00  0.00            
ATOM     22  C7  ACD     1      28.910  37.140  36.420  1.00  0.00            
ATOM     23  H11 ACD     1      29.800  36.490  36.430  1.00  0.00            
ATOM     24  O6  ACD     1      28.480  37.340  35.080  1.00  0.00            
ATOM     25  C8  ACD     1      27.290  38.130  34.980  1.00  0.00            
ATOM     26  H12 ACD     1      26.460  37.750  35.590  1.00  0.00            
ATOM     27  C9  ACD     1      26.980  38.240  33.490  1.00  0.00            
ATOM     28  H13 ACD     1      26.670  37.250  33.120  1.00  0.00            
ATOM     29  H14 ACD     1      26.120  38.900  33.280  1.00  0.00            
ATOM     30  O7  ACD     1      28.050  38.750  32.690  1.00  0.00            
ATOM     31  H15 ACD     1      28.800  38.150  32.750  1.00  0.00            
ATOM     32  O8  ACD     1      27.990  36.470  37.200  1.00  0.00            
ATOM     33  C10 ACD     1      28.010  35.050  37.410  1.00  0.00            
ATOM     34  H16 ACD     1      29.040  34.710  37.560  1.00  0.00            
ATOM     35  C11 ACD     1      27.310  34.730  38.720  1.00  0.00            
ATOM     36  H17 ACD     1      26.430  35.380  38.840  1.00  0.00            
ATOM     37  O9  ACD     1      28.150  35.060  39.890  1.00  0.00            
ATOM     38  H18 ACD     1      27.730  34.980  40.750  1.00  0.00            
ATOM     39  C12 ACD     1      26.750  33.310  38.740  1.00  0.00            
ATOM     40  H19 ACD     1      27.640  32.720  38.470  1.00  0.00            
ATOM     41  O10 ACD     1      26.160  32.940  40.000  1.00  0.00            
ATOM     42  H20 ACD     1      25.770  33.720  40.400  1.00  0.00            
ATOM     43  C13 ACD     1      25.800  33.070  37.580  1.00  0.00            
ATOM     44  H21 ACD     1      25.420  32.050  37.680  1.00  0.00            
ATOM     45  O11 ACD     1      26.650  33.120  36.410  1.00  0.00            
ATOM     46  C14 ACD     1      27.350  34.330  36.140  1.00  0.00            
ATOM     47  H22 ACD     1      26.780  35.110  35.630  1.00  0.00            
ATOM     48  C15 ACD     1      28.420  33.880  35.240  1.00  0.00            
ATOM     49  H23 ACD     1      27.910  33.410  34.380  1.00  0.00            
ATOM     50  H24 ACD     1      28.900  34.700  34.690  1.00  0.00            
ATOM     51  O12 ACD     1      29.280  32.970  35.850  1.00  0.00            
ATOM     52  H25 ACD     1      30.080  33.470  36.030  1.00  0.00            
ATOM     53  O13 ACD     1      24.630  33.940  37.510  1.00  0.00            
ATOM     54  C16 ACD     1      23.550  33.460  38.370  1.00  0.00            
ATOM     55  H26 ACD     1      23.890  32.620  38.980  1.00  0.00            
ATOM     56  C17 ACD     1      23.160  34.620  39.310  1.00  0.00            
ATOM     57  H27 ACD     1      22.890  35.500  38.710  1.00  0.00            
ATOM     58  O14 ACD     1      24.210  34.910  40.270  1.00  0.00            
ATOM     59  H28 ACD     1      24.230  35.820  40.560  1.00  0.00            
ATOM     60  C18 ACD     1      21.800  34.350  40.000  1.00  0.00            
ATOM     61  H29 ACD     1      21.930  33.500  40.680  1.00  0.00            
ATOM     62  O15 ACD     1      21.490  35.540  40.760  1.00  0.00            
ATOM     63  H30 ACD     1      21.960  35.370  41.580  1.00  0.00            
ATOM     64  C19 ACD     1      20.670  34.210  39.010  1.00  0.00            
ATOM     65  H31 ACD     1      19.760  34.060  39.590  1.00  0.00            
ATOM     66  O16 ACD     1      21.060  33.190  38.150  1.00  0.00            
ATOM     67  C20 ACD     1      22.310  33.190  37.480  1.00  0.00            
ATOM     68  H32 ACD     1      22.260  33.980  36.720  1.00  0.00            
ATOM     69  C21 ACD     1      22.510  31.820  36.780  1.00  0.00            
ATOM     70  H33 ACD     1      21.600  31.730  36.160  1.00  0.00            
ATOM     71  H34 ACD     1      23.400  31.670  36.160  1.00  0.00            
ATOM     72  O17 ACD     1      22.540  30.770  37.860  1.00  0.00            
ATOM     73  H35 ACD     1      22.010  31.070  38.600  1.00  0.00            
ATOM     74  O18 ACD     1      20.520  35.430  38.270  1.00  0.00            
ATOM     75  C22 ACD     1      19.160  35.960  38.010  1.00  0.00            
ATOM     76  H36 ACD     1      18.360  35.270  38.300  1.00  0.00            
ATOM     77  C23 ACD     1      19.110  37.220  38.940  1.00  0.00            
ATOM     78  H37 ACD     1      20.010  37.830  38.820  1.00  0.00            
ATOM     79  O19 ACD     1      19.180  36.840  40.320  1.00  0.00            
ATOM     80  H38 ACD     1      20.100  36.620  40.440  1.00  0.00            
ATOM     81  C24 ACD     1      17.970  38.140  38.550  1.00  0.00            
ATOM     82  H39 ACD     1      17.090  37.530  38.770  1.00  0.00            
ATOM     83  O20 ACD     1      17.990  39.400  39.230  1.00  0.00            
ATOM     84  H40 ACD     1      18.560  39.900  38.640  1.00  0.00            
ATOM     85  C25 ACD     1      18.010  38.520  37.060  1.00  0.00            
ATOM     86  H41 ACD     1      17.170  39.140  36.730  1.00  0.00            
ATOM     87  O21 ACD     1      17.980  37.370  36.300  1.00  0.00            
ATOM     88  C26 ACD     1      19.110  36.490  36.570  1.00  0.00            
ATOM     89  H42 ACD     1      20.060  36.980  36.300  1.00  0.00            
ATOM     90  C27 ACD     1      18.790  35.330  35.650  1.00  0.00            
ATOM     91  H43 ACD     1      19.260  34.440  36.090  1.00  0.00            
ATOM     92  H44 ACD     1      17.710  35.140  35.610  1.00  0.00            
ATOM     93  O22 ACD     1      19.170  35.650  34.330  1.00  0.00            
ATOM     94  H45 ACD     1      18.640  36.400  34.070  1.00  0.00            
ATOM     95  O23 ACD     1      19.220  39.230  36.750  1.00  0.00            
ATOM     96  C28 ACD     1      19.140  40.440  36.000  1.00  0.00            
ATOM     97  H46 ACD     1      18.080  40.660  35.770  1.00  0.00            
ATOM     98  C29 ACD     1      19.920  40.300  34.640  1.00  0.00            
ATOM     99  H47 ACD     1      20.770  39.640  34.810  1.00  0.00            
ATOM    100  O24 ACD     1      20.270  41.590  34.110  1.00  0.00            
ATOM    101  C30 ACD     1      18.940  39.620  33.670  1.00  0.00            
ATOM    102  H48 ACD     1      19.530  39.680  32.750  1.00  0.00            
ATOM    103  H49 ACD     1      18.810  38.600  34.050  1.00  0.00            
ATOM    104  O25 ACD     1      17.690  40.320  33.490  1.00  0.00            
ATOM    105  H50 ACD     1      17.550  40.160  32.550  1.00  0.00            
ATOM    106  C31 ACD     1      19.680  41.540  36.910  1.00  0.00            
ATOM    107  H51 ACD     1      20.540  41.060  37.410  1.00  0.00            
ATOM    108  O26 ACD     1      18.800  41.970  37.940  1.00  0.00            
ATOM    109  H52 ACD     1      19.320  42.430  38.600  1.00  0.00            
ATOM    110  C32 ACD     1      20.150  42.770  36.100  1.00  0.00            
ATOM    111  H53 ACD     1      19.310  43.360  35.730  1.00  0.00            
ATOM    112  O27 ACD     1      20.900  43.530  36.990  1.00  0.00            
ATOM    113  H54 ACD     1      21.810  43.240  36.880  1.00  0.00            
ATOM    114  C33 ACD     1      21.090  42.380  34.960  1.00  0.00            
ATOM    115  H55 ACD     1      21.340  43.270  34.380  1.00  0.00            
ATOM    116  O28 ACD     1      22.170  41.590  35.370  1.00  0.00            
ATOM    117  C34 ACD     1      23.400  41.920  34.810  1.00  0.00            
ATOM    118  H56 ACD     1      23.370  42.840  34.220  1.00  0.00            
ATOM    119  C35 ACD     1      24.270  42.360  36.010  1.00  0.00            
ATOM    120  H57 ACD     1      24.220  41.490  36.680  1.00  0.00            
ATOM    121  O29 ACD     1      23.700  43.590  36.670  1.00  0.00            
ATOM    122  H58 ACD     1      24.120  43.610  37.530  1.00  0.00            
ATOM    123  C36 ACD     1      25.730  42.650  35.520  1.00  0.00            
ATOM    124  H59 ACD     1      25.810  43.610  35.010  1.00  0.00            
ATOM    125  O30 ACD     1      26.540  42.870  36.700  1.00  0.00            
ATOM    126  H60 ACD     1      26.880  41.990  36.870  1.00  0.00            
ATOM    127  O1  GV5     2      24.670  35.110  32.980  1.00  0.00            
ATOM    128  C1  GV5     2      23.960  36.090  32.960  1.00  0.00            
ATOM    129  O2  GV5     2      23.490  36.460  31.770  1.00  0.00            
ATOM    130  C2  GV5     2      23.560  36.830  34.160  1.00  0.00            
ATOM    131  C3  GV5     2      23.900  36.600  35.470  1.00  0.00            
ATOM    132  C4  GV5     2      23.680  37.450  36.660  1.00  0.00            
ATOM    133  C5  GV5     2      22.480  38.140  36.790  1.00  0.00            
ATOM    134  C6  GV5     2      22.300  39.030  37.860  1.00  0.00            
ATOM    135  C7  GV5     2      23.330  39.250  38.800  1.00  0.00            
ATOM    136  O3  GV5     2      23.100  40.090  39.830  1.00  0.00            
ATOM    137  C8  GV5     2      24.560  38.620  38.590  1.00  0.00            
ATOM    138  O4  GV5     2      25.730  38.940  39.300  1.00  0.00            
ATOM    139  C9  GV5     2      24.690  37.690  37.560  1.00  0.00            
ATOM    140  H1  GV5     2      23.870  35.830  31.130  1.00  0.00            
ATOM    141  H2  GV5     2      22.850  37.640  33.980  1.00  0.00            
ATOM    142  H3  GV5     2      24.610  35.790  35.670  1.00  0.00            
ATOM    143  H4  GV5     2      21.790  38.050  35.960  1.00  0.00            
ATOM    144  H5  GV5     2      21.270  39.260  38.110  1.00  0.00            
ATOM    145  H6  GV5     2      22.130  40.070  39.910  1.00  0.00            
ATOM    146  H7  GV5     2      25.860  39.900  39.240  1.00  0.00            
ATOM    147  H8  GV5     2      25.650  37.190  37.520  1.00  0.00            
TER
ENDMDL
MODEL        1
ATOM      1  H1  ACD     1      25.280  36.730  30.810  1.00  0.00            
ATOM      2  O1  ACD     1      24.380  36.720  31.120  1.00  0.00            
ATOM      3  C1  ACD     1      24.210  37.730  32.180  1.00  0.00            
ATOM      4  H2  ACD     1      23.200  37.710  32.600  1.00  0.00            
ATOM      5  H3  ACD     1      24.300  38.700  31.670  1.00  0.00            
ATOM      6  C2  ACD     1      25.240  37.520  33.310  1.00  0.00            
ATOM      7  H4  ACD     1      25.000  36.600  33.870  1.00  0.00            
ATOM      8  O2  ACD     1      26.510  37.340  32.680  1.00  0.00            
ATOM      9  C3  ACD     1      27.580  37.190  33.590  1.00  0.00            
ATOM     10  H5  ACD     1      28.480  37.000  32.980  1.00  0.00            
ATOM     11  O3  ACD     1      27.320  36.130  34.550  1.00  0.00            
ATOM     12  C4  ACD     1      27.980  34.890  34.320  1.00  0.00            
ATOM     13  H6  ACD     1      28.830  35.080  33.640  1.00  0.00            
ATOM     14  C5  ACD     1      28.530  34.570  35.690  1.00  0.00            
ATOM     15  H7  ACD     1      27.670  34.760  36.330  1.00  0.00            
ATOM     16  O4  ACD     1      29.660  35.450  35.940  1.00  0.00            
ATOM     17  H8  ACD     1      30.150  35.440  35.110  1.00  0.00            
ATOM     18  C6  ACD     1      29.050  33.130  35.710  1.00  0.00            
ATOM     19  H9  ACD     1      29.770  33.020  34.890  1.00  0.00            
ATOM     20  O5  ACD     1      29.550  32.790  37.060  1.00  0.00            
ATOM     21  H10 ACD     1      28.730  32.710  37.560  1.00  0.00            
ATOM     22  C7  ACD     1      27.950  32.180  35.330  1.00  0.00            
ATOM     23  H11 ACD     1      28.300  31.140  35.350  1.00  0.00            
ATOM     24  O6  ACD     1      27.530  32.400  33.980  1.00  0.00            
ATOM     25  C8  ACD     1      27.050  33.770  33.810  1.00  0.00            
ATOM     26  H12 ACD     1      26.040  33.940  34.210  1.00  0.00            
ATOM     27  C9  ACD     1      26.820  34.020  32.310  1.00  0.00            
ATOM     28  H13 ACD     1      25.980  33.410  31.940  1.00  0.00            
ATOM     29  H14 ACD     1      26.800  35.080  32.020  1.00  0.00            
ATOM     30  O7  ACD     1      28.030  33.480  31.670  1.00  0.00            
ATOM     31  H15 ACD     1      28.190  32.580  31.970  1.00  0.00            
ATOM     32  O8  ACD     1      26.820  32.320  36.130  1.00  0.00            
ATOM     33  C10 ACD     1      26.560  31.460  37.170  1.00  0.00            
ATOM     34  H16 ACD     1      27.410  30.780  37.330  1.00  0.00            
ATOM     35  C11 ACD     1      26.330  32.430  38.400  1.00  0.00            
ATOM     36  H17 ACD     1      25.700  33.230  37.980  1.00  0.00            
ATOM     37  O9  ACD     1      27.590  32.910  38.860  1.00  0.00            
ATOM     38  H18 ACD     1      27.480  33.590  39.530  1.00  0.00            
ATOM     39  C12 ACD     1      25.540  31.630  39.470  1.00  0.00            
ATOM     40  H19 ACD     1      26.220  30.850  39.810  1.00  0.00            
ATOM     41  O10 ACD     1      25.030  32.480  40.510  1.00  0.00            
ATOM     42  H20 ACD     1      24.190  32.800  40.160  1.00  0.00            
ATOM     43  C13 ACD     1      24.310  30.990  38.850  1.00  0.00            
ATOM     44  H21 ACD     1      23.730  30.440  39.610  1.00  0.00            
ATOM     45  O11 ACD     1      24.720  30.050  37.960  1.00  0.00            
ATOM     46  C14 ACD     1      25.440  30.530  36.820  1.00  0.00            
ATOM     47  H22 ACD     1      24.740  31.230  36.350  1.00  0.00            
ATOM     48  C15 ACD     1      25.830  29.350  35.860  1.00  0.00            
ATOM     49  H23 ACD     1      24.960  28.710  35.660  1.00  0.00            
ATOM     50  H24 ACD     1      26.110  29.740  34.870  1.00  0.00            
ATOM     51  O12 ACD     1      26.880  28.560  36.380  1.00  0.00            
ATOM     52  H25 ACD     1      27.060  27.940  35.670  1.00  0.00            
ATOM     53  O13 ACD     1      23.560  31.950  38.230  1.00  0.00            
ATOM     54  C16 ACD     1      22.130  31.800  38.460  1.00  0.00            
ATOM     55  H26 ACD     1      21.920  30.740  38.620  1.00  0.00            
ATOM     56  C17 ACD     1      21.740  32.680  39.650  1.00  0.00            
ATOM     57  H27 ACD     1      22.080  33.710  39.470  1.00  0.00            
ATOM     58  O14 ACD     1      22.360  32.240  40.830  1.00  0.00            
ATOM     59  H28 ACD     1      21.940  31.460  41.210  1.00  0.00            
ATOM     60  C18 ACD     1      20.240  32.880  39.800  1.00  0.00            
ATOM     61  H29 ACD     1      19.850  31.880  40.030  1.00  0.00            
ATOM     62  O15 ACD     1      19.910  33.750  40.860  1.00  0.00            
ATOM     63  H30 ACD     1      20.240  33.350  41.670  1.00  0.00            
ATOM     64  C19 ACD     1      19.580  33.310  38.480  1.00  0.00            
ATOM     65  H31 ACD     1      18.510  33.070  38.520  1.00  0.00            
ATOM     66  O16 ACD     1      20.060  32.460  37.410  1.00  0.00            
ATOM     67  C20 ACD     1      21.460  32.390  37.190  1.00  0.00            
ATOM     68  H32 ACD     1      21.790  33.420  37.020  1.00  0.00            
ATOM     69  C21 ACD     1      21.810  31.610  35.830  1.00  0.00            
ATOM     70  H33 ACD     1      21.090  31.960  35.080  1.00  0.00            
ATOM     71  H34 ACD     1      22.780  31.980  35.490  1.00  0.00            
ATOM     72  O17 ACD     1      21.820  30.190  35.890  1.00  0.00            
ATOM     73  H35 ACD     1      22.030  29.740  35.060  1.00  0.00            
ATOM     74  O18 ACD     1      19.900  34.600  38.230  1.00  0.00            
ATOM     75  C22 ACD     1      18.830  35.510  37.980  1.00  0.00            
ATOM     76  H36 ACD     1      17.840  35.090  38.240  1.00  0.00            
ATOM     77  C23 ACD     1      19.190  36.680  38.920  1.00  0.00            
ATOM     78  H37 ACD     1      20.280  36.800  39.020  1.00  0.00            
ATOM     79  O19 ACD     1      18.660  36.290  40.210  1.00  0.00            
ATOM     80  H38 ACD     1      19.030  35.410  40.380  1.00  0.00            
ATOM     81  C24 ACD     1      18.580  38.000  38.440  1.00  0.00            
ATOM     82  H39 ACD     1      17.490  37.920  38.520  1.00  0.00            
ATOM     83  O20 ACD     1      19.090  39.130  39.140  1.00  0.00            
ATOM     84  H40 ACD     1      19.980  39.300  38.840  1.00  0.00            
ATOM     85  C25 ACD     1      18.960  38.180  36.990  1.00  0.00            
ATOM     86  H41 ACD     1      18.570  39.130  36.640  1.00  0.00            
ATOM     87  O21 ACD     1      18.390  37.150  36.260  1.00  0.00            
ATOM     88  C26 ACD     1      18.830  35.800  36.490  1.00  0.00            
ATOM     89  H42 ACD     1      19.850  35.630  36.100  1.00  0.00            
ATOM     90  C27 ACD     1      17.930  34.770  35.790  1.00  0.00            
ATOM     91  H43 ACD     1      18.160  33.770  36.170  1.00  0.00            
ATOM     92  H44 ACD     1      16.900  34.960  36.130  1.00  0.00            
ATOM     93  O22 ACD     1      17.930  34.730  34.370  1.00  0.00            
ATOM     94  H45 ACD     1      17.110  34.260  34.240  1.00  0.00            
ATOM     95  O23 ACD     1      20.380  38.130  36.670  1.00  0.00            
ATOM     96  C28 ACD     1      20.900  39.260  35.970  1.00  0.00            
ATOM     97  H46 ACD     1      20.170  40.070  35.980  1.00  0.00            
ATOM     98  C29 ACD     1      21.350  38.930  34.480  1.00  0.00            
ATOM     99  H47 ACD     1      21.910  37.980  34.460  1.00  0.00            
ATOM    100  O24 ACD     1      22.230  39.910  33.940  1.00  0.00            
ATOM    101  C30 ACD     1      20.140  38.620  33.640  1.00  0.00            
ATOM    102  H48 ACD     1      20.580  38.390  32.660  1.00  0.00            
ATOM    103  H49 ACD     1      19.660  37.690  33.980  1.00  0.00            
ATOM    104  O25 ACD     1      19.300  39.760  33.410  1.00  0.00            
ATOM    105  H50 ACD     1      19.690  40.070  32.590  1.00  0.00            
ATOM    106  C31 ACD     1      22.060  39.650  36.850  1.00  0.00            
ATOM    107  H51 ACD     1      22.560  38.690  37.030  1.00  0.00            
ATOM    108  O26 ACD     1      21.660  40.070  38.180  1.00  0.00            
ATOM    109  H52 ACD     1      22.510  40.140  38.620  1.00  0.00            
ATOM    110  C32 ACD     1      22.960  40.650  36.140  1.00  0.00            
ATOM    111  H53 ACD     1      22.460  41.580  35.840  1.00  0.00            
ATOM    112  O27 ACD     1      24.110  40.900  36.840  1.00  0.00            
ATOM    113  H54 ACD     1      24.740  40.290  36.460  1.00  0.00            
ATOM    114  C33 ACD     1      23.360  40.130  34.720  1.00  0.00            
ATOM    115  H55 ACD     1      24.060  40.860  34.300  1.00  0.00            
ATOM    116  O28 ACD     1      24.080  38.930  34.890  1.00  0.00            
ATOM    117  C34 ACD     1      25.290  38.750  34.180  1.00  0.00            
ATOM    118  H56 ACD     1      25.440  39.540  33.430  1.00  0.00            
ATOM    119  C35 ACD     1      26.470  38.750  35.150  1.00  0.00            
ATOM    120  H57 ACD     1      26.310  37.910  35.850  1.00  0.00            
ATOM    121  O29 ACD     1      26.550  39.940  35.900  1.00  0.00            
ATOM    122  H58 ACD     1      27.130  39.920  36.670  1.00  0.00            
ATOM    123  C36 ACD     1      27.720  38.490  34.300  1.00  0.00            
ATOM    124  H59 ACD     1      27.740  39.210  33.470  1.00  0.00            
ATOM    125  O30 ACD     1      28.960  38.390  35.110  1.00  0.00            
ATOM    126  H60 ACD     1      28.890  37.600  35.660  1.00  0.00            
ATOM    127  O1  GV5     2      23.500  34.220  33.180  1.00  0.00            
ATOM    128  C1  GV5     2      22.730  34.920  33.820  1.00  0.00            
ATOM    129  O2  GV5     2      21.480  35.080  33.400  1.00  0.00            
ATOM    130  C2  GV5     2      22.930  35.400  35.190  1.00  0.00            
ATOM    131  C3  GV5     2      24.000  35.450  36.030  1.00  0.00            
ATOM    132  C4  GV5     2      24.120  36.070  37.470  1.00  0.00            
ATOM    133  C5  GV5     2      22.970  36.250  38.260  1.00  0.00            
ATOM    134  C6  GV5     2      23.100  36.640  39.610  1.00  0.00            
ATOM    135  C7  GV5     2      24.390  37.020  40.090  1.00  0.00            
ATOM    136  O3  GV5     2      24.430  37.650  41.270  1.00  0.00            
ATOM    137  C8  GV5     2      25.540  36.980  39.260  1.00  0.00            
ATOM    138  O4  GV5     2      26.800  37.410  39.710  1.00  0.00            
ATOM    139  C9  GV5     2      25.420  36.430  37.970  1.00  0.00            
ATOM    140  H1  GV5     2      21.500  34.350  32.760  1.00  0.00            
ATOM    141  H2  GV5     2      22.030  35.920  35.510  1.00  0.00            
ATOM    142  H3  GV5     2      24.930  35.140  35.580  1.00  0.00            
ATOM    143  H4  GV5     2      22.000  36.010  37.820  1.00  0.00            
ATOM    144  H5  GV5     2      22.250  36.690  40.290  1.00  0.00            
ATOM    145  H6  GV5     2      23.510  37.610  41.580  1.00  0.00            
ATOM    146  H7  GV5     2      26.770  38.020  40.470  1.00  0.00            
ATOM    147  H8  GV5     2      26.350  36.340  37.420  1.00  0.00            
TER
ENDMDL
MODEL        1
ATOM      1  H1  ACD     1      16.820  31.400   1.030  1.00  0.00            
ATOM      2  O1  ACD     1      17.410  31.210   0.290  1.00  0.00            
ATOM      3  C1  ACD     1      18.470  30.440   0.880  1.00  0.00            
ATOM      4  H2  ACD     1      17.960  29.780   1.590  1.00  0.00            
ATOM      5  H3  ACD     1      19.130  31.100   1.460  1.00  0.00            
ATOM      6  C2  ACD     1      19.310  29.790  -0.170  1.00  0.00            
ATOM      7  H4  ACD     1      20.270  29.570   0.310  1.00  0.00            
ATOM      8  O2  ACD     1      18.800  28.490  -0.530  1.00  0.00            
ATOM      9  C3  ACD     1      19.450  27.730  -1.500  1.00  0.00            
ATOM     10  H5  ACD     1      18.890  26.790  -1.620  1.00  0.00            
ATOM     11  O3  ACD     1      20.680  27.370  -0.930  1.00  0.00            
ATOM     12  C4  ACD     1      21.040  26.020  -0.670  1.00  0.00            
ATOM     13  H6  ACD     1      20.280  25.280  -0.960  1.00  0.00            
ATOM     14  C5  ACD     1      22.400  25.760  -1.430  1.00  0.00            
ATOM     15  H7  ACD     1      23.050  26.640  -1.340  1.00  0.00            
ATOM     16  O4  ACD     1      22.120  25.680  -2.820  1.00  0.00            
ATOM     17  H8  ACD     1      22.920  25.780  -3.340  1.00  0.00            
ATOM     18  C6  ACD     1      23.040  24.480  -0.860  1.00  0.00            
ATOM     19  H9  ACD     1      22.310  23.680  -1.030  1.00  0.00            
ATOM     20  O5  ACD     1      24.250  24.150  -1.560  1.00  0.00            
ATOM     21  H10 ACD     1      24.920  24.770  -1.270  1.00  0.00            
ATOM     22  C7  ACD     1      23.310  24.540   0.630  1.00  0.00            
ATOM     23  H11 ACD     1      23.790  23.680   1.110  1.00  0.00            
ATOM     24  O6  ACD     1      21.990  24.700   1.180  1.00  0.00            
ATOM     25  C8  ACD     1      21.260  25.900   0.870  1.00  0.00            
ATOM     26  H12 ACD     1      21.860  26.780   1.130  1.00  0.00            
ATOM     27  C9  ACD     1      19.930  25.800   1.680  1.00  0.00            
ATOM     28  H13 ACD     1      19.350  26.730   1.620  1.00  0.00            
ATOM     29  H14 ACD     1      19.290  25.000   1.310  1.00  0.00            
ATOM     30  O7  ACD     1      20.170  25.460   3.070  1.00  0.00            
ATOM     31  H15 ACD     1      20.700  24.670   2.960  1.00  0.00            
ATOM     32  O8  ACD     1      24.070  25.770   0.990  1.00  0.00            
ATOM     33  C10 ACD     1      25.480  25.620   1.070  1.00  0.00            
ATOM     34  H16 ACD     1      25.910  24.680   0.700  1.00  0.00            
ATOM     35  C11 ACD     1      26.010  26.710   0.140  1.00  0.00            
ATOM     36  H17 ACD     1      25.530  27.660   0.380  1.00  0.00            
ATOM     37  O9  ACD     1      25.760  26.410  -1.180  1.00  0.00            
ATOM     38  H18 ACD     1      26.220  27.030  -1.750  1.00  0.00            
ATOM     39  C12 ACD     1      27.500  26.940   0.280  1.00  0.00            
ATOM     40  H19 ACD     1      27.920  25.990  -0.060  1.00  0.00            
ATOM     41  O10 ACD     1      28.110  27.930  -0.630  1.00  0.00            
ATOM     42  H20 ACD     1      28.500  28.550  -0.020  1.00  0.00            
ATOM     43  C13 ACD     1      27.750  27.360   1.800  1.00  0.00            
ATOM     44  H21 ACD     1      28.800  27.610   2.000  1.00  0.00            
ATOM     45  O11 ACD     1      27.250  26.290   2.610  1.00  0.00            
ATOM     46  C14 ACD     1      25.880  25.850   2.530  1.00  0.00            
ATOM     47  H22 ACD     1      25.230  26.660   2.890  1.00  0.00            
ATOM     48  C15 ACD     1      25.780  24.570   3.390  1.00  0.00            
ATOM     49  H23 ACD     1      26.330  24.820   4.310  1.00  0.00            
ATOM     50  H24 ACD     1      24.720  24.340   3.510  1.00  0.00            
ATOM     51  O12 ACD     1      26.400  23.450   2.860  1.00  0.00            
ATOM     52  H25 ACD     1      27.230  23.330   3.350  1.00  0.00            
ATOM     53  O13 ACD     1      27.000  28.570   2.040  1.00  0.00            
ATOM     54  C16 ACD     1      27.420  29.420   3.140  1.00  0.00            
ATOM     55  H26 ACD     1      28.050  28.900   3.880  1.00  0.00            
ATOM     56  C17 ACD     1      28.110  30.640   2.470  1.00  0.00            
ATOM     57  H27 ACD     1      27.300  31.000   1.820  1.00  0.00            
ATOM     58  O14 ACD     1      29.320  30.300   1.680  1.00  0.00            
ATOM     59  H28 ACD     1      29.910  29.830   2.260  1.00  0.00            
ATOM     60  C18 ACD     1      28.410  31.790   3.450  1.00  0.00            
ATOM     61  H29 ACD     1      29.130  31.440   4.200  1.00  0.00            
ATOM     62  O15 ACD     1      28.860  32.940   2.750  1.00  0.00            
ATOM     63  H30 ACD     1      28.050  33.400   2.530  1.00  0.00            
ATOM     64  C19 ACD     1      27.150  32.150   4.190  1.00  0.00            
ATOM     65  H31 ACD     1      27.420  32.820   5.000  1.00  0.00            
ATOM     66  O16 ACD     1      26.630  30.990   4.850  1.00  0.00            
ATOM     67  C20 ACD     1      26.230  30.010   3.910  1.00  0.00            
ATOM     68  H32 ACD     1      25.670  30.560   3.140  1.00  0.00            
ATOM     69  C21 ACD     1      25.290  28.970   4.470  1.00  0.00            
ATOM     70  H33 ACD     1      24.590  29.430   5.170  1.00  0.00            
ATOM     71  H34 ACD     1      24.710  28.590   3.620  1.00  0.00            
ATOM     72  O17 ACD     1      25.970  27.970   5.240  1.00  0.00            
ATOM     73  H35 ACD     1      25.280  27.470   5.690  1.00  0.00            
ATOM     74  O18 ACD     1      26.250  32.760   3.300  1.00  0.00            
ATOM     75  C22 ACD     1      25.440  33.850   3.720  1.00  0.00            
ATOM     76  H36 ACD     1      25.920  34.350   4.570  1.00  0.00            
ATOM     77  C23 ACD     1      25.470  34.860   2.580  1.00  0.00            
ATOM     78  H37 ACD     1      25.310  34.230   1.700  1.00  0.00            
ATOM     79  O19 ACD     1      26.810  35.440   2.470  1.00  0.00            
ATOM     80  H38 ACD     1      27.100  35.590   1.570  1.00  0.00            
ATOM     81  C24 ACD     1      24.320  35.880   2.560  1.00  0.00            
ATOM     82  H39 ACD     1      24.460  36.730   3.240  1.00  0.00            
ATOM     83  O20 ACD     1      24.270  36.430   1.290  1.00  0.00            
ATOM     84  H40 ACD     1      24.070  35.840   0.550  1.00  0.00            
ATOM     85  C25 ACD     1      23.030  35.070   2.840  1.00  0.00            
ATOM     86  H41 ACD     1      22.100  35.650   2.810  1.00  0.00            
ATOM     87  O21 ACD     1      23.080  34.510   4.140  1.00  0.00            
ATOM     88  C26 ACD     1      24.030  33.420   4.220  1.00  0.00            
ATOM     89  H42 ACD     1      23.660  32.620   3.550  1.00  0.00            
ATOM     90  C27 ACD     1      24.040  32.840   5.680  1.00  0.00            
ATOM     91  H43 ACD     1      23.140  32.270   5.910  1.00  0.00            
ATOM     92  H44 ACD     1      24.960  32.240   5.720  1.00  0.00            
ATOM     93  O22 ACD     1      24.250  33.850   6.710  1.00  0.00            
ATOM     94  H45 ACD     1      23.530  33.690   7.310  1.00  0.00            
ATOM     95  O23 ACD     1      22.910  34.080   1.840  1.00  0.00            
ATOM     96  C28 ACD     1      21.790  34.200   0.970  1.00  0.00            
ATOM     97  H46 ACD     1      21.540  35.260   0.890  1.00  0.00            
ATOM     98  C29 ACD     1      20.610  33.320   1.340  1.00  0.00            
ATOM     99  H47 ACD     1      20.960  32.310   1.570  1.00  0.00            
ATOM    100  O24 ACD     1      19.650  33.350   0.240  1.00  0.00            
ATOM    101  C30 ACD     1      19.830  33.730   2.600  1.00  0.00            
ATOM    102  H48 ACD     1      19.160  32.880   2.770  1.00  0.00            
ATOM    103  H49 ACD     1      20.600  33.820   3.380  1.00  0.00            
ATOM    104  O25 ACD     1      19.300  34.980   2.370  1.00  0.00            
ATOM    105  H50 ACD     1      18.840  35.140   3.200  1.00  0.00            
ATOM    106  C31 ACD     1      22.340  33.760  -0.390  1.00  0.00            
ATOM    107  H51 ACD     1      22.730  32.740  -0.280  1.00  0.00            
ATOM    108  O26 ACD     1      23.430  34.670  -0.830  1.00  0.00            
ATOM    109  H52 ACD     1      23.470  34.570  -1.790  1.00  0.00            
ATOM    110  C32 ACD     1      21.240  33.740  -1.440  1.00  0.00            
ATOM    111  H53 ACD     1      20.740  34.720  -1.520  1.00  0.00            
ATOM    112  O27 ACD     1      21.700  33.250  -2.690  1.00  0.00            
ATOM    113  H54 ACD     1      21.680  32.310  -2.490  1.00  0.00            
ATOM    114  C33 ACD     1      20.170  32.830  -0.980  1.00  0.00            
ATOM    115  H55 ACD     1      19.500  32.990  -1.830  1.00  0.00            
ATOM    116  O28 ACD     1      20.710  31.510  -0.990  1.00  0.00            
ATOM    117  C34 ACD     1      19.760  30.550  -1.420  1.00  0.00            
ATOM    118  H56 ACD     1      18.880  30.970  -1.930  1.00  0.00            
ATOM    119  C35 ACD     1      20.280  29.750  -2.640  1.00  0.00            
ATOM    120  H57 ACD     1      21.320  29.450  -2.410  1.00  0.00            
ATOM    121  O29 ACD     1      20.420  30.610  -3.770  1.00  0.00            
ATOM    122  H58 ACD     1      19.660  30.540  -4.350  1.00  0.00            
ATOM    123  C36 ACD     1      19.590  28.430  -2.920  1.00  0.00            
ATOM    124  H59 ACD     1      18.580  28.740  -3.210  1.00  0.00            
ATOM    125  O30 ACD     1      20.310  27.620  -3.850  1.00  0.00            
ATOM    126  H60 ACD     1      21.000  27.150  -3.380  1.00  0.00            
ATOM    127  O1  GV5     2      21.450  28.620  44.460  1.00  0.00            
ATOM    128  C1  GV5     2      22.180  29.580  44.590  1.00  0.00            
ATOM    129  O2  GV5     2      21.970  30.440  45.570  1.00  0.00            
ATOM    130  C2  GV5     2      23.120  30.080  43.550  1.00  0.00            
ATOM    131  C3  GV5     2      23.370  29.600  42.320  1.00  0.00            
ATOM    132  C4  GV5     2      24.360  30.050  41.300  1.00  0.00            
ATOM    133  C5  GV5     2      25.480  30.880  41.620  1.00  0.00            
ATOM    134  C6  GV5     2      26.420  31.320  40.660  1.00  0.00            
ATOM    135  C7  GV5     2      26.350  30.750  39.370  1.00  0.00            
ATOM    136  O3  GV5     2      27.250  31.170  38.390  1.00  0.00            
ATOM    137  C8  GV5     2      25.420  29.710  39.070  1.00  0.00            
ATOM    138  O4  GV5     2      25.210  29.150  37.870  1.00  0.00            
ATOM    139  C9  GV5     2      24.390  29.430  40.050  1.00  0.00            
ATOM    140  H1  GV5     2      21.290  29.980  46.100  1.00  0.00            
ATOM    141  H2  GV5     2      23.540  31.040  43.840  1.00  0.00            
ATOM    142  H3  GV5     2      22.730  28.750  42.090  1.00  0.00            
ATOM    143  H4  GV5     2      25.520  31.320  42.620  1.00  0.00            
ATOM    144  H5  GV5     2      27.130  32.140  40.790  1.00  0.00            
ATOM    145  H6  GV5     2      27.520  30.330  37.960  1.00  0.00            
ATOM    146  H7  GV5     2      25.870  29.340  37.180  1.00  0.00            
ATOM    147  H8  GV5     2      23.660  28.670  39.770  1.00  0.00            
TER
ENDMDL
MODEL        1
ATOM      1  H1  ACD     1      29.260  23.670   0.320  1.00  0.00            
ATOM      2  O1  ACD     1      28.890  24.240   0.990  1.00  0.00            
ATOM      3  C1  ACD     1      28.490  25.410   0.270  1.00  0.00            
ATOM      4  H2  ACD     1      28.100  26.060   1.060  1.00  0.00            
ATOM      5  H3  ACD     1      27.680  25.170  -0.430  1.00  0.00            
ATOM      6  C2  ACD     1      29.750  25.840  -0.450  1.00  0.00            
ATOM      7  H4  ACD     1      30.530  25.890   0.310  1.00  0.00            
ATOM      8  O2  ACD     1      30.060  24.980  -1.480  1.00  0.00            
ATOM      9  C3  ACD     1      31.150  25.340  -2.250  1.00  0.00            
ATOM     10  H5  ACD     1      31.360  24.570  -2.990  1.00  0.00            
ATOM     11  O3  ACD     1      32.300  25.660  -1.480  1.00  0.00            
ATOM     12  C4  ACD     1      33.520  24.950  -1.810  1.00  0.00            
ATOM     13  H6  ACD     1      33.600  24.610  -2.850  1.00  0.00            
ATOM     14  C5  ACD     1      34.590  25.990  -1.660  1.00  0.00            
ATOM     15  H7  ACD     1      34.260  26.680  -0.870  1.00  0.00            
ATOM     16  O4  ACD     1      34.610  26.900  -2.840  1.00  0.00            
ATOM     17  H8  ACD     1      35.140  27.640  -2.550  1.00  0.00            
ATOM     18  C6  ACD     1      36.000  25.380  -1.310  1.00  0.00            
ATOM     19  H9  ACD     1      36.360  24.850  -2.200  1.00  0.00            
ATOM     20  O5  ACD     1      37.000  26.350  -1.010  1.00  0.00            
ATOM     21  H10 ACD     1      37.290  26.790  -1.810  1.00  0.00            
ATOM     22  C7  ACD     1      35.840  24.440  -0.080  1.00  0.00            
ATOM     23  H11 ACD     1      36.810  24.030   0.200  1.00  0.00            
ATOM     24  O6  ACD     1      34.990  23.380  -0.520  1.00  0.00            
ATOM     25  C8  ACD     1      33.640  23.790  -0.820  1.00  0.00            
ATOM     26  H12 ACD     1      33.100  24.040   0.100  1.00  0.00            
ATOM     27  C9  ACD     1      32.880  22.570  -1.410  1.00  0.00            
ATOM     28  H13 ACD     1      33.060  21.750  -0.710  1.00  0.00            
ATOM     29  H14 ACD     1      31.810  22.740  -1.590  1.00  0.00            
ATOM     30  O7  ACD     1      33.520  22.070  -2.620  1.00  0.00            
ATOM     31  H15 ACD     1      34.450  22.090  -2.400  1.00  0.00            
ATOM     32  O8  ACD     1      35.250  25.110   1.010  1.00  0.00            
ATOM     33  C10 ACD     1      35.880  24.950   2.300  1.00  0.00            
ATOM     34  H16 ACD     1      36.740  24.270   2.320  1.00  0.00            
ATOM     35  C11 ACD     1      36.480  26.320   2.650  1.00  0.00            
ATOM     36  H17 ACD     1      35.650  27.030   2.560  1.00  0.00            
ATOM     37  O9  ACD     1      37.420  26.800   1.750  1.00  0.00            
ATOM     38  H18 ACD     1      36.960  26.790   0.900  1.00  0.00            
ATOM     39  C12 ACD     1      36.990  26.270   4.080  1.00  0.00            
ATOM     40  H19 ACD     1      37.810  25.560   4.240  1.00  0.00            
ATOM     41  O10 ACD     1      37.570  27.500   4.500  1.00  0.00            
ATOM     42  H20 ACD     1      38.410  27.480   4.050  1.00  0.00            
ATOM     43  C13 ACD     1      35.930  25.830   5.100  1.00  0.00            
ATOM     44  H21 ACD     1      36.380  25.680   6.090  1.00  0.00            
ATOM     45  O11 ACD     1      35.490  24.530   4.640  1.00  0.00            
ATOM     46  C14 ACD     1      34.860  24.520   3.350  1.00  0.00            
ATOM     47  H22 ACD     1      34.060  25.260   3.370  1.00  0.00            
ATOM     48  C15 ACD     1      34.420  23.060   3.180  1.00  0.00            
ATOM     49  H23 ACD     1      33.640  22.840   3.930  1.00  0.00            
ATOM     50  H24 ACD     1      33.960  22.810   2.220  1.00  0.00            
ATOM     51  O12 ACD     1      35.470  22.210   3.440  1.00  0.00            
ATOM     52  H25 ACD     1      35.810  22.380   4.320  1.00  0.00            
ATOM     53  O13 ACD     1      34.830  26.740   5.220  1.00  0.00            
ATOM     54  C16 ACD     1      34.320  27.110   6.460  1.00  0.00            
ATOM     55  H26 ACD     1      34.880  26.680   7.300  1.00  0.00            
ATOM     56  C17 ACD     1      34.470  28.580   6.650  1.00  0.00            
ATOM     57  H27 ACD     1      33.930  29.030   5.800  1.00  0.00            
ATOM     58  O14 ACD     1      35.870  28.920   6.560  1.00  0.00            
ATOM     59  H28 ACD     1      36.110  28.600   5.690  1.00  0.00            
ATOM     60  C18 ACD     1      33.750  29.000   7.900  1.00  0.00            
ATOM     61  H29 ACD     1      34.280  28.530   8.740  1.00  0.00            
ATOM     62  O15 ACD     1      33.660  30.410   8.040  1.00  0.00            
ATOM     63  H30 ACD     1      32.870  30.650   7.540  1.00  0.00            
ATOM     64  C19 ACD     1      32.300  28.460   7.880  1.00  0.00            
ATOM     65  H31 ACD     1      31.830  28.710   8.840  1.00  0.00            
ATOM     66  O16 ACD     1      32.320  27.090   7.760  1.00  0.00            
ATOM     67  C20 ACD     1      32.900  26.550   6.560  1.00  0.00            
ATOM     68  H32 ACD     1      32.300  26.810   5.680  1.00  0.00            
ATOM     69  C21 ACD     1      32.910  25.050   6.760  1.00  0.00            
ATOM     70  H33 ACD     1      31.900  24.640   6.870  1.00  0.00            
ATOM     71  H34 ACD     1      33.380  24.570   5.890  1.00  0.00            
ATOM     72  O17 ACD     1      33.750  24.630   7.860  1.00  0.00            
ATOM     73  H35 ACD     1      33.400  25.000   8.670  1.00  0.00            
ATOM     74  O18 ACD     1      31.600  29.030   6.770  1.00  0.00            
ATOM     75  C22 ACD     1      30.290  29.410   7.030  1.00  0.00            
ATOM     76  H36 ACD     1      30.200  29.560   8.120  1.00  0.00            
ATOM     77  C23 ACD     1      30.150  30.790   6.330  1.00  0.00            
ATOM     78  H37 ACD     1      30.560  30.790   5.310  1.00  0.00            
ATOM     79  O19 ACD     1      30.950  31.700   7.100  1.00  0.00            
ATOM     80  H38 ACD     1      31.370  32.360   6.550  1.00  0.00            
ATOM     81  C24 ACD     1      28.750  31.240   6.040  1.00  0.00            
ATOM     82  H39 ACD     1      28.270  31.400   7.010  1.00  0.00            
ATOM     83  O20 ACD     1      28.670  32.440   5.330  1.00  0.00            
ATOM     84  H40 ACD     1      28.670  32.100   4.440  1.00  0.00            
ATOM     85  C25 ACD     1      28.050  30.170   5.290  1.00  0.00            
ATOM     86  H41 ACD     1      27.010  30.480   5.160  1.00  0.00            
ATOM     87  O21 ACD     1      27.920  29.010   6.160  1.00  0.00            
ATOM     88  C26 ACD     1      29.240  28.460   6.480  1.00  0.00            
ATOM     89  H42 ACD     1      29.680  28.010   5.580  1.00  0.00            
ATOM     90  C27 ACD     1      28.940  27.340   7.380  1.00  0.00            
ATOM     91  H43 ACD     1      28.420  26.540   6.830  1.00  0.00            
ATOM     92  H44 ACD     1      29.870  26.950   7.830  1.00  0.00            
ATOM     93  O22 ACD     1      28.130  27.610   8.480  1.00  0.00            
ATOM     94  H45 ACD     1      27.720  26.800   8.810  1.00  0.00            
ATOM     95  O23 ACD     1      28.630  29.730   4.070  1.00  0.00            
ATOM     96  C28 ACD     1      27.920  29.870   2.890  1.00  0.00            
ATOM     97  H46 ACD     1      26.980  30.420   2.970  1.00  0.00            
ATOM     98  C29 ACD     1      27.690  28.450   2.380  1.00  0.00            
ATOM     99  H47 ACD     1      28.630  27.880   2.410  1.00  0.00            
ATOM    100  O24 ACD     1      27.170  28.560   1.030  1.00  0.00            
ATOM    101  C30 ACD     1      26.690  27.650   3.210  1.00  0.00            
ATOM    102  H48 ACD     1      26.970  27.780   4.260  1.00  0.00            
ATOM    103  H49 ACD     1      25.640  27.930   3.090  1.00  0.00            
ATOM    104  O25 ACD     1      26.620  26.210   2.840  1.00  0.00            
ATOM    105  H50 ACD     1      27.450  25.910   3.230  1.00  0.00            
ATOM    106  C31 ACD     1      28.860  30.640   1.980  1.00  0.00            
ATOM    107  H51 ACD     1      29.850  30.170   2.090  1.00  0.00            
ATOM    108  O26 ACD     1      28.880  31.980   2.450  1.00  0.00            
ATOM    109  H52 ACD     1      29.700  32.420   2.210  1.00  0.00            
ATOM    110  C32 ACD     1      28.480  30.490   0.490  1.00  0.00            
ATOM    111  H53 ACD     1      27.530  31.040   0.480  1.00  0.00            
ATOM    112  O27 ACD     1      29.390  30.980  -0.520  1.00  0.00            
ATOM    113  H54 ACD     1      29.680  30.130  -0.880  1.00  0.00            
ATOM    114  C33 ACD     1      28.140  29.030   0.130  1.00  0.00            
ATOM    115  H55 ACD     1      27.610  29.090  -0.830  1.00  0.00            
ATOM    116  O28 ACD     1      29.290  28.120   0.130  1.00  0.00            
ATOM    117  C34 ACD     1      29.430  27.240  -1.020  1.00  0.00            
ATOM    118  H56 ACD     1      28.470  27.270  -1.560  1.00  0.00            
ATOM    119  C35 ACD     1      30.500  27.780  -1.940  1.00  0.00            
ATOM    120  H57 ACD     1      31.450  27.910  -1.400  1.00  0.00            
ATOM    121  O29 ACD     1      30.130  28.970  -2.510  1.00  0.00            
ATOM    122  H58 ACD     1      30.750  29.040  -3.240  1.00  0.00            
ATOM    123  C36 ACD     1      30.790  26.620  -2.890  1.00  0.00            
ATOM    124  H59 ACD     1      29.890  26.400  -3.470  1.00  0.00            
ATOM    125  O30 ACD     1      31.870  26.950  -3.740  1.00  0.00            
ATOM    126  H60 ACD     1      32.660  26.640  -3.290  1.00  0.00            
ATOM    127  O1  GV5     2      29.080  25.230   4.090  1.00  0.00            
ATOM    128  C1  GV5     2      30.150  24.860   3.650  1.00  0.00            
ATOM    129  O2  GV5     2      30.410  23.520   3.570  1.00  0.00            
ATOM    130  C2  GV5     2      31.160  25.820   3.120  1.00  0.00            
ATOM    131  C3  GV5     2      31.160  27.150   3.200  1.00  0.00            
ATOM    132  C4  GV5     2      32.190  28.110   2.650  1.00  0.00            
ATOM    133  C5  GV5     2      32.900  27.870   1.470  1.00  0.00            
ATOM    134  C6  GV5     2      33.880  28.770   1.070  1.00  0.00            
ATOM    135  C7  GV5     2      34.200  29.910   1.840  1.00  0.00            
ATOM    136  O3  GV5     2      35.130  30.840   1.520  1.00  0.00            
ATOM    137  C8  GV5     2      33.460  30.150   3.010  1.00  0.00            
ATOM    138  O4  GV5     2      33.690  31.220   3.710  1.00  0.00            
ATOM    139  C9  GV5     2      32.460  29.270   3.440  1.00  0.00            
ATOM    140  H1  GV5     2      29.500  23.250   3.790  1.00  0.00            
ATOM    141  H2  GV5     2      32.020  25.330   2.660  1.00  0.00            
ATOM    142  H3  GV5     2      30.360  27.670   3.720  1.00  0.00            
ATOM    143  H4  GV5     2      32.640  27.030   0.820  1.00  0.00            
ATOM    144  H5  GV5     2      34.470  28.600   0.180  1.00  0.00            
ATOM    145  H6  GV5     2      35.490  30.690   0.620  1.00  0.00            
ATOM    146  H7  GV5     2      34.400  31.660   3.220  1.00  0.00            
ATOM    147  H8  GV5     2      31.880  29.430   4.340  1.00  0.00            
TER
ENDMDL
MODEL        1
ATOM      1  H1  ACD     1      19.800  31.060  19.620  1.00  0.00            
ATOM      2  O1  ACD     1      18.990  31.520  19.850  1.00  0.00            
ATOM      3  C1  ACD     1      18.690  32.500  18.800  1.00  0.00            
ATOM      4  H2  ACD     1      18.160  33.320  19.300  1.00  0.00            
ATOM      5  H3  ACD     1      18.030  31.970  18.100  1.00  0.00            
ATOM      6  C2  ACD     1      20.030  32.920  18.160  1.00  0.00            
ATOM      7  H4  ACD     1      20.710  33.390  18.870  1.00  0.00            
ATOM      8  O2  ACD     1      20.650  31.790  17.660  1.00  0.00            
ATOM      9  C3  ACD     1      21.840  32.060  16.900  1.00  0.00            
ATOM     10  H5  ACD     1      22.170  31.060  16.600  1.00  0.00            
ATOM     11  O3  ACD     1      22.840  32.870  17.610  1.00  0.00            
ATOM     12  C4  ACD     1      24.150  32.310  17.840  1.00  0.00            
ATOM     13  H6  ACD     1      24.150  31.310  17.400  1.00  0.00            
ATOM     14  C5  ACD     1      25.250  33.100  17.110  1.00  0.00            
ATOM     15  H7  ACD     1      25.170  34.150  17.400  1.00  0.00            
ATOM     16  O4  ACD     1      25.170  32.980  15.660  1.00  0.00            
ATOM     17  H8  ACD     1      24.240  32.920  15.450  1.00  0.00            
ATOM     18  C6  ACD     1      26.700  32.790  17.610  1.00  0.00            
ATOM     19  H9  ACD     1      26.930  31.770  17.280  1.00  0.00            
ATOM     20  O5  ACD     1      27.740  33.660  17.090  1.00  0.00            
ATOM     21  H10 ACD     1      27.720  34.510  17.560  1.00  0.00            
ATOM     22  C7  ACD     1      26.740  32.760  19.150  1.00  0.00            
ATOM     23  H11 ACD     1      27.750  32.420  19.410  1.00  0.00            
ATOM     24  O6  ACD     1      25.770  31.820  19.570  1.00  0.00            
ATOM     25  C8  ACD     1      24.420  32.220  19.320  1.00  0.00            
ATOM     26  H12 ACD     1      24.320  33.160  19.870  1.00  0.00            
ATOM     27  C9  ACD     1      23.480  31.220  19.960  1.00  0.00            
ATOM     28  H13 ACD     1      22.450  31.510  19.740  1.00  0.00            
ATOM     29  H14 ACD     1      23.700  30.210  19.570  1.00  0.00            
ATOM     30  O7  ACD     1      23.680  31.260  21.380  1.00  0.00            
ATOM     31  H15 ACD     1      24.320  30.600  21.680  1.00  0.00            
ATOM     32  O8  ACD     1      26.490  34.050  19.750  1.00  0.00            
ATOM     33  C10 ACD     1      27.440  34.460  20.760  1.00  0.00            
ATOM     34  H16 ACD     1      28.270  33.760  20.900  1.00  0.00            
ATOM     35  C11 ACD     1      28.170  35.730  20.270  1.00  0.00            
ATOM     36  H17 ACD     1      27.400  36.470  20.010  1.00  0.00            
ATOM     37  O9  ACD     1      29.030  35.450  19.100  1.00  0.00            
ATOM     38  H18 ACD     1      29.680  34.790  19.360  1.00  0.00            
ATOM     39  C12 ACD     1      28.880  36.470  21.390  1.00  0.00            
ATOM     40  H19 ACD     1      29.660  35.790  21.770  1.00  0.00            
ATOM     41  O10 ACD     1      29.350  37.820  20.950  1.00  0.00            
ATOM     42  H20 ACD     1      30.010  37.630  20.280  1.00  0.00            
ATOM     43  C13 ACD     1      27.960  36.730  22.600  1.00  0.00            
ATOM     44  H21 ACD     1      28.530  37.270  23.360  1.00  0.00            
ATOM     45  O11 ACD     1      27.470  35.510  23.000  1.00  0.00            
ATOM     46  C14 ACD     1      26.560  34.850  21.990  1.00  0.00            
ATOM     47  H22 ACD     1      25.690  35.430  21.660  1.00  0.00            
ATOM     48  C15 ACD     1      26.000  33.640  22.670  1.00  0.00            
ATOM     49  H23 ACD     1      25.260  33.120  22.060  1.00  0.00            
ATOM     50  H24 ACD     1      26.850  32.950  22.820  1.00  0.00            
ATOM     51  O12 ACD     1      25.330  34.110  23.810  1.00  0.00            
ATOM     52  H25 ACD     1      25.930  34.670  24.320  1.00  0.00            
ATOM     53  O13 ACD     1      26.880  37.550  22.210  1.00  0.00            
ATOM     54  C16 ACD     1      26.570  38.810  22.880  1.00  0.00            
ATOM     55  H26 ACD     1      27.310  39.140  23.620  1.00  0.00            
ATOM     56  C17 ACD     1      26.650  39.880  21.830  1.00  0.00            
ATOM     57  H27 ACD     1      26.080  39.530  20.960  1.00  0.00            
ATOM     58  O14 ACD     1      28.080  40.110  21.540  1.00  0.00            
ATOM     59  H28 ACD     1      28.400  39.220  21.360  1.00  0.00            
ATOM     60  C18 ACD     1      25.960  41.180  22.310  1.00  0.00            
ATOM     61  H29 ACD     1      26.580  41.760  23.000  1.00  0.00            
ATOM     62  O15 ACD     1      25.930  42.060  21.140  1.00  0.00            
ATOM     63  H30 ACD     1      25.640  42.940  21.410  1.00  0.00            
ATOM     64  C19 ACD     1      24.570  40.840  22.870  1.00  0.00            
ATOM     65  H31 ACD     1      24.090  41.710  23.320  1.00  0.00            
ATOM     66  O16 ACD     1      24.770  39.910  23.950  1.00  0.00            
ATOM     67  C20 ACD     1      25.240  38.650  23.530  1.00  0.00            
ATOM     68  H32 ACD     1      24.620  38.170  22.760  1.00  0.00            
ATOM     69  C21 ACD     1      25.390  37.720  24.740  1.00  0.00            
ATOM     70  H33 ACD     1      25.740  36.720  24.460  1.00  0.00            
ATOM     71  H34 ACD     1      26.140  38.060  25.470  1.00  0.00            
ATOM     72  O17 ACD     1      24.190  37.510  25.430  1.00  0.00            
ATOM     73  H35 ACD     1      23.930  38.410  25.650  1.00  0.00            
ATOM     74  O18 ACD     1      23.630  40.330  21.840  1.00  0.00            
ATOM     75  C22 ACD     1      22.300  40.860  21.700  1.00  0.00            
ATOM     76  H36 ACD     1      22.150  41.720  22.370  1.00  0.00            
ATOM     77  C23 ACD     1      22.190  41.210  20.180  1.00  0.00            
ATOM     78  H37 ACD     1      22.470  40.340  19.570  1.00  0.00            
ATOM     79  O19 ACD     1      22.840  42.450  19.830  1.00  0.00            
ATOM     80  H38 ACD     1      23.780  42.270  19.830  1.00  0.00            
ATOM     81  C24 ACD     1      20.760  41.450  19.780  1.00  0.00            
ATOM     82  H39 ACD     1      20.550  42.440  20.200  1.00  0.00            
ATOM     83  O20 ACD     1      20.600  41.620  18.380  1.00  0.00            
ATOM     84  H40 ACD     1      21.280  42.270  18.200  1.00  0.00            
ATOM     85  C25 ACD     1      19.840  40.330  20.320  1.00  0.00            
ATOM     86  H41 ACD     1      18.800  40.650  20.150  1.00  0.00            
ATOM     87  O21 ACD     1      19.980  40.260  21.730  1.00  0.00            
ATOM     88  C26 ACD     1      21.290  39.760  22.100  1.00  0.00            
ATOM     89  H42 ACD     1      21.610  38.900  21.500  1.00  0.00            
ATOM     90  C27 ACD     1      21.270  39.510  23.580  1.00  0.00            
ATOM     91  H43 ACD     1      20.340  39.000  23.860  1.00  0.00            
ATOM     92  H44 ACD     1      22.150  38.880  23.750  1.00  0.00            
ATOM     93  O22 ACD     1      21.290  40.710  24.390  1.00  0.00            
ATOM     94  H45 ACD     1      20.650  41.360  24.080  1.00  0.00            
ATOM     95  O23 ACD     1      20.050  39.010  19.680  1.00  0.00            
ATOM     96  C28 ACD     1      18.900  38.190  19.310  1.00  0.00            
ATOM     97  H46 ACD     1      17.940  38.530  19.700  1.00  0.00            
ATOM     98  C29 ACD     1      19.130  36.840  20.010  1.00  0.00            
ATOM     99  H47 ACD     1      20.180  36.550  19.900  1.00  0.00            
ATOM    100  O24 ACD     1      18.250  35.860  19.410  1.00  0.00            
ATOM    101  C30 ACD     1      18.930  37.010  21.550  1.00  0.00            
ATOM    102  H48 ACD     1      19.830  37.470  21.980  1.00  0.00            
ATOM    103  H49 ACD     1      18.020  37.600  21.690  1.00  0.00            
ATOM    104  O25 ACD     1      18.670  35.660  22.040  1.00  0.00            
ATOM    105  H50 ACD     1      18.990  35.030  21.400  1.00  0.00            
ATOM    106  C31 ACD     1      19.080  38.090  17.800  1.00  0.00            
ATOM    107  H51 ACD     1      20.070  37.690  17.550  1.00  0.00            
ATOM    108  O26 ACD     1      18.800  39.390  17.140  1.00  0.00            
ATOM    109  H52 ACD     1      19.330  40.070  17.570  1.00  0.00            
ATOM    110  C32 ACD     1      18.070  37.020  17.280  1.00  0.00            
ATOM    111  H53 ACD     1      17.110  37.540  17.400  1.00  0.00            
ATOM    112  O27 ACD     1      18.290  36.790  15.890  1.00  0.00            
ATOM    113  H54 ACD     1      18.990  36.140  15.920  1.00  0.00            
ATOM    114  C33 ACD     1      18.250  35.700  18.000  1.00  0.00            
ATOM    115  H55 ACD     1      17.540  34.930  17.680  1.00  0.00            
ATOM    116  O28 ACD     1      19.610  35.300  17.670  1.00  0.00            
ATOM    117  C34 ACD     1      19.770  34.030  17.110  1.00  0.00            
ATOM    118  H56 ACD     1      18.820  33.680  16.670  1.00  0.00            
ATOM    119  C35 ACD     1      20.870  34.210  16.010  1.00  0.00            
ATOM    120  H57 ACD     1      21.710  34.760  16.440  1.00  0.00            
ATOM    121  O29 ACD     1      20.360  34.900  14.840  1.00  0.00            
ATOM    122  H58 ACD     1      20.980  35.610  14.680  1.00  0.00            
ATOM    123  C36 ACD     1      21.400  32.800  15.660  1.00  0.00            
ATOM    124  H59 ACD     1      20.630  32.270  15.090  1.00  0.00            
ATOM    125  O30 ACD     1      22.600  32.970  14.860  1.00  0.00            
ATOM    126  H60 ACD     1      22.300  33.460  14.090  1.00  0.00            
ATOM    127  O1  GV5     2      23.290  35.980  21.990  1.00  0.00            
ATOM    128  C1  GV5     2      22.530  35.710  21.020  1.00  0.00            
ATOM    129  O2  GV5     2      21.470  34.850  21.230  1.00  0.00            
ATOM    130  C2  GV5     2      22.810  36.090  19.620  1.00  0.00            
ATOM    131  C3  GV5     2      23.810  36.740  19.080  1.00  0.00            
ATOM    132  C4  GV5     2      24.060  37.150  17.650  1.00  0.00            
ATOM    133  C5  GV5     2      25.300  37.520  17.210  1.00  0.00            
ATOM    134  C6  GV5     2      25.540  37.830  15.860  1.00  0.00            
ATOM    135  C7  GV5     2      24.440  37.700  14.910  1.00  0.00            
ATOM    136  O3  GV5     2      24.520  38.050  13.610  1.00  0.00            
ATOM    137  C8  GV5     2      23.180  37.300  15.410  1.00  0.00            
ATOM    138  O4  GV5     2      22.090  37.200  14.610  1.00  0.00            
ATOM    139  C9  GV5     2      22.990  37.000  16.740  1.00  0.00            
ATOM    140  H1  GV5     2      21.670  34.390  22.070  1.00  0.00            
ATOM    141  H2  GV5     2      22.080  35.580  19.000  1.00  0.00            
ATOM    142  H3  GV5     2      24.650  37.030  19.690  1.00  0.00            
ATOM    143  H4  GV5     2      26.090  37.580  17.950  1.00  0.00            
ATOM    144  H5  GV5     2      26.500  38.200  15.510  1.00  0.00            
ATOM    145  H6  GV5     2      25.470  38.150  13.430  1.00  0.00            
ATOM    146  H7  GV5     2      22.370  37.310  13.690  1.00  0.00            
ATOM    147  H8  GV5     2      21.980  36.750  17.060  1.00  0.00            
TER
ENDMDL
MODEL        1
ATOM      1  H1  ACD     1      26.490  23.350   2.420  1.00  0.00            
ATOM      2  O1  ACD     1      25.960  23.890   1.840  1.00  0.00            
ATOM      3  C1  ACD     1      25.140  24.720   2.700  1.00  0.00            
ATOM      4  H2  ACD     1      25.840  25.270   3.340  1.00  0.00            
ATOM      5  H3  ACD     1      24.460  24.080   3.280  1.00  0.00            
ATOM      6  C2  ACD     1      24.340  25.740   1.900  1.00  0.00            
ATOM      7  H4  ACD     1      25.030  26.240   1.210  1.00  0.00            
ATOM      8  O2  ACD     1      23.430  24.930   1.220  1.00  0.00            
ATOM      9  C3  ACD     1      22.580  25.660   0.350  1.00  0.00            
ATOM     10  H5  ACD     1      21.880  24.980  -0.140  1.00  0.00            
ATOM     11  O3  ACD     1      23.310  26.530  -0.520  1.00  0.00            
ATOM     12  C4  ACD     1      23.330  26.240  -1.870  1.00  0.00            
ATOM     13  H6  ACD     1      22.610  25.450  -2.130  1.00  0.00            
ATOM     14  C5  ACD     1      23.080  27.550  -2.510  1.00  0.00            
ATOM     15  H7  ACD     1      23.630  28.220  -1.830  1.00  0.00            
ATOM     16  O4  ACD     1      21.690  27.920  -2.490  1.00  0.00            
ATOM     17  H8  ACD     1      21.470  28.480  -3.240  1.00  0.00            
ATOM     18  C6  ACD     1      23.760  27.760  -3.930  1.00  0.00            
ATOM     19  H9  ACD     1      23.280  27.100  -4.660  1.00  0.00            
ATOM     20  O5  ACD     1      23.730  29.100  -4.350  1.00  0.00            
ATOM     21  H10 ACD     1      24.610  29.470  -4.260  1.00  0.00            
ATOM     22  C7  ACD     1      25.160  27.190  -3.940  1.00  0.00            
ATOM     23  H11 ACD     1      25.600  27.300  -4.930  1.00  0.00            
ATOM     24  O6  ACD     1      25.200  25.880  -3.620  1.00  0.00            
ATOM     25  C8  ACD     1      24.740  25.610  -2.250  1.00  0.00            
ATOM     26  H12 ACD     1      25.430  26.010  -1.500  1.00  0.00            
ATOM     27  C9  ACD     1      24.640  24.140  -1.960  1.00  0.00            
ATOM     28  H13 ACD     1      24.110  23.980  -1.010  1.00  0.00            
ATOM     29  H14 ACD     1      24.050  23.590  -2.700  1.00  0.00            
ATOM     30  O7  ACD     1      26.000  23.670  -1.960  1.00  0.00            
ATOM     31  H15 ACD     1      26.270  23.570  -1.050  1.00  0.00            
ATOM     32  O8  ACD     1      25.990  27.890  -2.990  1.00  0.00            
ATOM     33  C10 ACD     1      27.260  28.400  -3.500  1.00  0.00            
ATOM     34  H16 ACD     1      27.320  28.230  -4.580  1.00  0.00            
ATOM     35  C11 ACD     1      27.180  29.890  -3.400  1.00  0.00            
ATOM     36  H17 ACD     1      26.890  30.190  -2.380  1.00  0.00            
ATOM     37  O9  ACD     1      26.210  30.340  -4.290  1.00  0.00            
ATOM     38  H18 ACD     1      25.920  31.240  -4.150  1.00  0.00            
ATOM     39  C12 ACD     1      28.540  30.560  -3.710  1.00  0.00            
ATOM     40  H19 ACD     1      28.840  30.480  -4.760  1.00  0.00            
ATOM     41  O10 ACD     1      28.510  31.960  -3.340  1.00  0.00            
ATOM     42  H20 ACD     1      29.160  32.050  -2.650  1.00  0.00            
ATOM     43  C13 ACD     1      29.690  29.870  -3.020  1.00  0.00            
ATOM     44  H21 ACD     1      30.650  30.200  -3.450  1.00  0.00            
ATOM     45  O11 ACD     1      29.650  28.440  -3.160  1.00  0.00            
ATOM     46  C14 ACD     1      28.450  27.800  -2.830  1.00  0.00            
ATOM     47  H22 ACD     1      28.300  27.980  -1.760  1.00  0.00            
ATOM     48  C15 ACD     1      28.640  26.290  -3.030  1.00  0.00            
ATOM     49  H23 ACD     1      27.700  25.780  -2.780  1.00  0.00            
ATOM     50  H24 ACD     1      28.840  26.060  -4.090  1.00  0.00            
ATOM     51  O12 ACD     1      29.660  25.840  -2.140  1.00  0.00            
ATOM     52  H25 ACD     1      29.210  25.350  -1.440  1.00  0.00            
ATOM     53  O13 ACD     1      29.600  30.210  -1.660  1.00  0.00            
ATOM     54  C16 ACD     1      30.900  30.460  -1.090  1.00  0.00            
ATOM     55  H26 ACD     1      31.700  30.130  -1.770  1.00  0.00            
ATOM     56  C17 ACD     1      30.930  31.910  -0.770  1.00  0.00            
ATOM     57  H27 ACD     1      30.000  32.150  -0.240  1.00  0.00            
ATOM     58  O14 ACD     1      30.950  32.690  -1.990  1.00  0.00            
ATOM     59  H28 ACD     1      31.800  32.750  -2.450  1.00  0.00            
ATOM     60  C18 ACD     1      32.150  32.250   0.170  1.00  0.00            
ATOM     61  H29 ACD     1      33.090  32.130  -0.380  1.00  0.00            
ATOM     62  O15 ACD     1      31.910  33.630   0.500  1.00  0.00            
ATOM     63  H30 ACD     1      31.050  33.580   0.920  1.00  0.00            
ATOM     64  C19 ACD     1      32.210  31.320   1.350  1.00  0.00            
ATOM     65  H31 ACD     1      33.130  31.630   1.840  1.00  0.00            
ATOM     66  O16 ACD     1      32.200  30.000   0.940  1.00  0.00            
ATOM     67  C20 ACD     1      31.000  29.620   0.190  1.00  0.00            
ATOM     68  H32 ACD     1      30.100  29.680   0.820  1.00  0.00            
ATOM     69  C21 ACD     1      31.240  28.140  -0.250  1.00  0.00            
ATOM     70  H33 ACD     1      30.290  27.790  -0.660  1.00  0.00            
ATOM     71  H34 ACD     1      32.030  28.260  -1.010  1.00  0.00            
ATOM     72  O17 ACD     1      31.610  27.450   0.950  1.00  0.00            
ATOM     73  H35 ACD     1      32.450  27.750   1.290  1.00  0.00            
ATOM     74  O18 ACD     1      31.010  31.630   2.160  1.00  0.00            
ATOM     75  C22 ACD     1      30.970  31.340   3.580  1.00  0.00            
ATOM     76  H36 ACD     1      31.900  31.750   3.990  1.00  0.00            
ATOM     77  C23 ACD     1      29.710  32.090   4.060  1.00  0.00            
ATOM     78  H37 ACD     1      28.960  31.810   3.310  1.00  0.00            
ATOM     79  O19 ACD     1      29.990  33.520   4.040  1.00  0.00            
ATOM     80  H38 ACD     1      29.940  33.810   3.130  1.00  0.00            
ATOM     81  C24 ACD     1      29.320  31.570   5.430  1.00  0.00            
ATOM     82  H39 ACD     1      30.070  31.910   6.150  1.00  0.00            
ATOM     83  O20 ACD     1      28.100  32.140   5.910  1.00  0.00            
ATOM     84  H40 ACD     1      27.400  31.990   5.270  1.00  0.00            
ATOM     85  C25 ACD     1      29.290  30.050   5.500  1.00  0.00            
ATOM     86  H41 ACD     1      29.000  29.660   6.480  1.00  0.00            
ATOM     87  O21 ACD     1      30.560  29.480   5.210  1.00  0.00            
ATOM     88  C26 ACD     1      31.010  29.780   3.880  1.00  0.00            
ATOM     89  H42 ACD     1      30.430  29.190   3.160  1.00  0.00            
ATOM     90  C27 ACD     1      32.390  29.190   3.920  1.00  0.00            
ATOM     91  H43 ACD     1      32.250  28.130   4.150  1.00  0.00            
ATOM     92  H44 ACD     1      32.840  29.160   2.920  1.00  0.00            
ATOM     93  O22 ACD     1      33.350  29.890   4.660  1.00  0.00            
ATOM     94  H45 ACD     1      33.130  30.130   5.560  1.00  0.00            
ATOM     95  O23 ACD     1      28.250  29.620   4.670  1.00  0.00            
ATOM     96  C28 ACD     1      26.980  29.430   5.200  1.00  0.00            
ATOM     97  H46 ACD     1      26.800  29.890   6.180  1.00  0.00            
ATOM     98  C29 ACD     1      26.760  27.900   5.350  1.00  0.00            
ATOM     99  H47 ACD     1      27.130  27.270   4.530  1.00  0.00            
ATOM    100  O24 ACD     1      25.350  27.670   5.570  1.00  0.00            
ATOM    101  C30 ACD     1      27.610  27.290   6.440  1.00  0.00            
ATOM    102  H48 ACD     1      27.250  26.270   6.640  1.00  0.00            
ATOM    103  H49 ACD     1      28.640  27.240   6.070  1.00  0.00            
ATOM    104  O25 ACD     1      27.600  28.020   7.610  1.00  0.00            
ATOM    105  H50 ACD     1      28.320  27.770   8.200  1.00  0.00            
ATOM    106  C31 ACD     1      26.060  30.060   4.120  1.00  0.00            
ATOM    107  H51 ACD     1      26.300  29.500   3.210  1.00  0.00            
ATOM    108  O26 ACD     1      26.270  31.530   3.950  1.00  0.00            
ATOM    109  H52 ACD     1      25.610  31.700   3.280  1.00  0.00            
ATOM    110  C32 ACD     1      24.620  29.720   4.510  1.00  0.00            
ATOM    111  H53 ACD     1      24.380  30.110   5.510  1.00  0.00            
ATOM    112  O27 ACD     1      23.780  30.260   3.490  1.00  0.00            
ATOM    113  H54 ACD     1      23.410  31.050   3.890  1.00  0.00            
ATOM    114  C33 ACD     1      24.460  28.200   4.510  1.00  0.00            
ATOM    115  H55 ACD     1      23.450  27.930   4.820  1.00  0.00            
ATOM    116  O28 ACD     1      24.720  27.580   3.280  1.00  0.00            
ATOM    117  C34 ACD     1      23.640  26.750   2.820  1.00  0.00            
ATOM    118  H56 ACD     1      23.160  26.190   3.630  1.00  0.00            
ATOM    119  C35 ACD     1      22.640  27.510   2.040  1.00  0.00            
ATOM    120  H57 ACD     1      23.220  28.190   1.400  1.00  0.00            
ATOM    121  O29 ACD     1      21.970  28.310   2.960  1.00  0.00            
ATOM    122  H58 ACD     1      22.490  29.090   3.150  1.00  0.00            
ATOM    123  C36 ACD     1      21.720  26.580   1.200  1.00  0.00            
ATOM    124  H59 ACD     1      21.140  26.010   1.930  1.00  0.00            
ATOM    125  O30 ACD     1      20.790  27.360   0.460  1.00  0.00            
ATOM    126  H60 ACD     1      21.220  27.960  -0.150  1.00  0.00            
ATOM    127  O1  GV5     2      29.140  26.230   1.880  1.00  0.00            
ATOM    128  C1  GV5     2      28.310  26.090   1.000  1.00  0.00            
ATOM    129  O2  GV5     2      28.310  25.010   0.210  1.00  0.00            
ATOM    130  C2  GV5     2      27.600  27.200   0.450  1.00  0.00            
ATOM    131  C3  GV5     2      27.550  28.520   0.940  1.00  0.00            
ATOM    132  C4  GV5     2      26.890  29.680   0.450  1.00  0.00            
ATOM    133  C5  GV5     2      25.710  29.540  -0.200  1.00  0.00            
ATOM    134  C6  GV5     2      25.000  30.700  -0.730  1.00  0.00            
ATOM    135  C7  GV5     2      25.450  32.000  -0.360  1.00  0.00            
ATOM    136  O3  GV5     2      24.940  33.070  -0.980  1.00  0.00            
ATOM    137  C8  GV5     2      26.610  32.110   0.430  1.00  0.00            
ATOM    138  O4  GV5     2      27.160  33.330   0.630  1.00  0.00            
ATOM    139  C9  GV5     2      27.290  30.960   0.830  1.00  0.00            
ATOM    140  H1  GV5     2      28.770  24.320   0.720  1.00  0.00            
ATOM    141  H2  GV5     2      27.090  26.940  -0.480  1.00  0.00            
ATOM    142  H3  GV5     2      28.140  28.820   1.800  1.00  0.00            
ATOM    143  H4  GV5     2      25.300  28.560  -0.420  1.00  0.00            
ATOM    144  H5  GV5     2      24.100  30.580  -1.310  1.00  0.00            
ATOM    145  H6  GV5     2      24.140  32.780  -1.460  1.00  0.00            
ATOM    146  H7  GV5     2      26.520  33.970   0.310  1.00  0.00            
ATOM    147  H8  GV5     2      28.250  31.050   1.310  1.00  0.00            
TER
ENDMDL
MODEL        1
ATOM      1  H1  ACD     1      42.250  33.440  13.560  1.00  0.00            
ATOM      2  O1  ACD     1      42.510  34.170  14.130  1.00  0.00            
ATOM      3  C1  ACD     1      41.450  35.040  14.250  1.00  0.00            
ATOM      4  H2  ACD     1      41.630  35.860  13.540  1.00  0.00            
ATOM      5  H3  ACD     1      41.430  35.570  15.220  1.00  0.00            
ATOM      6  C2  ACD     1      40.130  34.390  13.980  1.00  0.00            
ATOM      7  H4  ACD     1      40.170  33.710  13.120  1.00  0.00            
ATOM      8  O2  ACD     1      39.770  33.610  15.160  1.00  0.00            
ATOM      9  C3  ACD     1      38.520  32.870  15.130  1.00  0.00            
ATOM     10  H5  ACD     1      38.360  32.330  16.060  1.00  0.00            
ATOM     11  O3  ACD     1      38.580  31.940  14.010  1.00  0.00            
ATOM     12  C4  ACD     1      38.720  30.570  14.340  1.00  0.00            
ATOM     13  H6  ACD     1      38.570  30.450  15.420  1.00  0.00            
ATOM     14  C5  ACD     1      37.550  29.840  13.630  1.00  0.00            
ATOM     15  H7  ACD     1      37.450  30.180  12.600  1.00  0.00            
ATOM     16  O4  ACD     1      36.280  30.150  14.200  1.00  0.00            
ATOM     17  H8  ACD     1      36.090  31.090  14.240  1.00  0.00            
ATOM     18  C6  ACD     1      37.740  28.310  13.760  1.00  0.00            
ATOM     19  H9  ACD     1      37.640  28.100  14.830  1.00  0.00            
ATOM     20  O5  ACD     1      36.750  27.710  12.980  1.00  0.00            
ATOM     21  H10 ACD     1      35.960  28.130  13.350  1.00  0.00            
ATOM     22  C7  ACD     1      39.100  27.930  13.310  1.00  0.00            
ATOM     23  H11 ACD     1      39.180  26.840  13.410  1.00  0.00            
ATOM     24  O6  ACD     1      40.070  28.640  14.120  1.00  0.00            
ATOM     25  C8  ACD     1      40.060  30.040  13.950  1.00  0.00            
ATOM     26  H12 ACD     1      40.300  30.310  12.910  1.00  0.00            
ATOM     27  C9  ACD     1      41.210  30.460  14.880  1.00  0.00            
ATOM     28  H13 ACD     1      41.140  31.530  15.120  1.00  0.00            
ATOM     29  H14 ACD     1      41.110  30.050  15.890  1.00  0.00            
ATOM     30  O7  ACD     1      42.420  30.040  14.310  1.00  0.00            
ATOM     31  H15 ACD     1      42.190  29.170  13.980  1.00  0.00            
ATOM     32  O8  ACD     1      39.240  28.460  11.990  1.00  0.00            
ATOM     33  C10 ACD     1      39.620  27.600  10.980  1.00  0.00            
ATOM     34  H16 ACD     1      39.710  26.570  11.340  1.00  0.00            
ATOM     35  C11 ACD     1      38.490  27.560   9.960  1.00  0.00            
ATOM     36  H17 ACD     1      38.310  28.590   9.630  1.00  0.00            
ATOM     37  O9  ACD     1      37.310  26.980  10.520  1.00  0.00            
ATOM     38  H18 ACD     1      37.210  27.260  11.430  1.00  0.00            
ATOM     39  C12 ACD     1      38.990  26.970   8.670  1.00  0.00            
ATOM     40  H19 ACD     1      39.330  25.960   8.930  1.00  0.00            
ATOM     41  O10 ACD     1      37.970  26.950   7.640  1.00  0.00            
ATOM     42  H20 ACD     1      37.840  27.830   7.260  1.00  0.00            
ATOM     43  C13 ACD     1      40.200  27.700   8.190  1.00  0.00            
ATOM     44  H21 ACD     1      40.610  27.260   7.280  1.00  0.00            
ATOM     45  O11 ACD     1      41.240  27.550   9.120  1.00  0.00            
ATOM     46  C14 ACD     1      40.990  28.190  10.360  1.00  0.00            
ATOM     47  H22 ACD     1      40.840  29.250  10.160  1.00  0.00            
ATOM     48  C15 ACD     1      42.200  28.090  11.310  1.00  0.00            
ATOM     49  H23 ACD     1      41.800  28.320  12.310  1.00  0.00            
ATOM     50  H24 ACD     1      42.490  27.040  11.430  1.00  0.00            
ATOM     51  O12 ACD     1      43.240  29.090  10.910  1.00  0.00            
ATOM     52  H25 ACD     1      42.860  29.770  10.340  1.00  0.00            
ATOM     53  O13 ACD     1      39.830  29.090   7.890  1.00  0.00            
ATOM     54  C16 ACD     1      39.730  29.510   6.510  1.00  0.00            
ATOM     55  H26 ACD     1      39.900  28.640   5.860  1.00  0.00            
ATOM     56  C17 ACD     1      38.360  30.240   6.450  1.00  0.00            
ATOM     57  H27 ACD     1      38.240  30.710   7.430  1.00  0.00            
ATOM     58  O14 ACD     1      37.290  29.290   6.400  1.00  0.00            
ATOM     59  H28 ACD     1      36.450  29.760   6.450  1.00  0.00            
ATOM     60  C18 ACD     1      38.330  31.170   5.210  1.00  0.00            
ATOM     61  H29 ACD     1      38.420  30.550   4.310  1.00  0.00            
ATOM     62  O15 ACD     1      37.160  31.940   5.130  1.00  0.00            
ATOM     63  H30 ACD     1      37.390  32.760   5.570  1.00  0.00            
ATOM     64  C19 ACD     1      39.580  32.040   5.200  1.00  0.00            
ATOM     65  H31 ACD     1      39.690  32.600   4.260  1.00  0.00            
ATOM     66  O16 ACD     1      40.760  31.260   5.230  1.00  0.00            
ATOM     67  C20 ACD     1      40.940  30.470   6.410  1.00  0.00            
ATOM     68  H32 ACD     1      40.980  31.140   7.280  1.00  0.00            
ATOM     69  C21 ACD     1      42.310  29.760   6.260  1.00  0.00            
ATOM     70  H33 ACD     1      43.150  30.470   6.230  1.00  0.00            
ATOM     71  H34 ACD     1      42.660  29.150   7.100  1.00  0.00            
ATOM     72  O17 ACD     1      42.240  28.990   5.100  1.00  0.00            
ATOM     73  H35 ACD     1      41.880  29.610   4.470  1.00  0.00            
ATOM     74  O18 ACD     1      39.620  33.010   6.250  1.00  0.00            
ATOM     75  C22 ACD     1      39.810  34.380   5.920  1.00  0.00            
ATOM     76  H36 ACD     1      39.910  34.450   4.830  1.00  0.00            
ATOM     77  C23 ACD     1      38.470  35.050   6.350  1.00  0.00            
ATOM     78  H37 ACD     1      38.230  34.660   7.340  1.00  0.00            
ATOM     79  O19 ACD     1      37.420  34.760   5.430  1.00  0.00            
ATOM     80  H38 ACD     1      36.750  35.440   5.450  1.00  0.00            
ATOM     81  C24 ACD     1      38.610  36.590   6.470  1.00  0.00            
ATOM     82  H39 ACD     1      38.830  36.930   5.440  1.00  0.00            
ATOM     83  O20 ACD     1      37.510  37.190   7.080  1.00  0.00            
ATOM     84  H40 ACD     1      37.650  37.130   8.030  1.00  0.00            
ATOM     85  C25 ACD     1      39.800  36.970   7.250  1.00  0.00            
ATOM     86  H41 ACD     1      40.040  38.040   7.250  1.00  0.00            
ATOM     87  O21 ACD     1      40.980  36.280   6.670  1.00  0.00            
ATOM     88  C26 ACD     1      41.030  34.850   6.720  1.00  0.00            
ATOM     89  H42 ACD     1      41.010  34.360   7.700  1.00  0.00            
ATOM     90  C27 ACD     1      42.330  34.470   6.000  1.00  0.00            
ATOM     91  H43 ACD     1      42.300  33.390   5.840  1.00  0.00            
ATOM     92  H44 ACD     1      42.570  35.060   5.100  1.00  0.00            
ATOM     93  O22 ACD     1      43.470  34.690   6.970  1.00  0.00            
ATOM     94  H45 ACD     1      43.640  35.620   7.130  1.00  0.00            
ATOM     95  O23 ACD     1      39.610  36.480   8.590  1.00  0.00            
ATOM     96  C28 ACD     1      39.850  37.480   9.660  1.00  0.00            
ATOM     97  H46 ACD     1      40.270  38.410   9.230  1.00  0.00            
ATOM     98  C29 ACD     1      40.960  36.790  10.510  1.00  0.00            
ATOM     99  H47 ACD     1      40.560  35.770  10.560  1.00  0.00            
ATOM    100  O24 ACD     1      41.030  37.300  11.790  1.00  0.00            
ATOM    101  C30 ACD     1      42.330  36.720   9.750  1.00  0.00            
ATOM    102  H48 ACD     1      42.250  36.170   8.800  1.00  0.00            
ATOM    103  H49 ACD     1      42.670  37.710   9.420  1.00  0.00            
ATOM    104  O25 ACD     1      43.410  36.020  10.410  1.00  0.00            
ATOM    105  H50 ACD     1      43.150  35.110  10.600  1.00  0.00            
ATOM    106  C31 ACD     1      38.530  37.710  10.400  1.00  0.00            
ATOM    107  H51 ACD     1      38.070  36.740  10.610  1.00  0.00            
ATOM    108  O26 ACD     1      37.650  38.620   9.760  1.00  0.00            
ATOM    109  H52 ACD     1      36.880  38.770  10.310  1.00  0.00            
ATOM    110  C32 ACD     1      38.850  38.210  11.830  1.00  0.00            
ATOM    111  H53 ACD     1      39.280  39.210  11.750  1.00  0.00            
ATOM    112  O27 ACD     1      37.730  38.280  12.670  1.00  0.00            
ATOM    113  H54 ACD     1      37.450  37.370  12.810  1.00  0.00            
ATOM    114  C33 ACD     1      39.800  37.290  12.540  1.00  0.00            
ATOM    115  H55 ACD     1      40.010  37.550  13.580  1.00  0.00            
ATOM    116  O28 ACD     1      39.180  36.010  12.480  1.00  0.00            
ATOM    117  C34 ACD     1      39.040  35.380  13.740  1.00  0.00            
ATOM    118  H56 ACD     1      39.120  36.070  14.590  1.00  0.00            
ATOM    119  C35 ACD     1      37.640  34.660  13.630  1.00  0.00            
ATOM    120  H57 ACD     1      37.680  33.930  12.820  1.00  0.00            
ATOM    121  O29 ACD     1      36.670  35.680  13.520  1.00  0.00            
ATOM    122  H58 ACD     1      35.780  35.430  13.250  1.00  0.00            
ATOM    123  C36 ACD     1      37.390  33.820  14.910  1.00  0.00            
ATOM    124  H59 ACD     1      37.510  34.550  15.710  1.00  0.00            
ATOM    125  O30 ACD     1      36.160  33.090  14.940  1.00  0.00            
ATOM    126  H60 ACD     1      35.540  33.690  14.540  1.00  0.00            
ATOM    127  O1  GV5     2      42.140  33.500  10.690  1.00  0.00            
ATOM    128  C1  GV5     2      41.600  32.470  10.230  1.00  0.00            
ATOM    129  O2  GV5     2      42.330  31.430   9.770  1.00  0.00            
ATOM    130  C2  GV5     2      40.180  32.190  10.090  1.00  0.00            
ATOM    131  C3  GV5     2      39.130  32.980  10.490  1.00  0.00            
ATOM    132  C4  GV5     2      37.680  32.750  10.470  1.00  0.00            
ATOM    133  C5  GV5     2      37.160  31.430  10.410  1.00  0.00            
ATOM    134  C6  GV5     2      35.830  31.170  10.280  1.00  0.00            
ATOM    135  C7  GV5     2      34.890  32.150  10.280  1.00  0.00            
ATOM    136  O3  GV5     2      33.550  31.890  10.030  1.00  0.00            
ATOM    137  C8  GV5     2      35.360  33.510  10.220  1.00  0.00            
ATOM    138  O4  GV5     2      34.480  34.570   9.970  1.00  0.00            
ATOM    139  C9  GV5     2      36.730  33.800  10.290  1.00  0.00            
ATOM    140  H1  GV5     2      43.180  31.880   9.630  1.00  0.00            
ATOM    141  H2  GV5     2      39.980  31.240   9.610  1.00  0.00            
ATOM    142  H3  GV5     2      39.310  33.900  11.050  1.00  0.00            
ATOM    143  H4  GV5     2      37.880  30.630  10.450  1.00  0.00            
ATOM    144  H5  GV5     2      35.460  30.150  10.300  1.00  0.00            
ATOM    145  H6  GV5     2      33.480  31.010   9.630  1.00  0.00            
ATOM    146  H7  GV5     2      33.600  34.220  10.180  1.00  0.00            
ATOM    147  H8  GV5     2      37.040  34.840  10.200  1.00  0.00            
TER
ENDMDL
MODEL        1
ATOM      1  H1  ACD     1      20.220  38.680  42.430  1.00  0.00            
ATOM      2  O1  ACD     1      20.560  39.530  42.720  1.00  0.00            
ATOM      3  C1  ACD     1      21.950  39.360  43.090  1.00  0.00            
ATOM      4  H2  ACD     1      22.170  38.730  43.960  1.00  0.00            
ATOM      5  H3  ACD     1      22.370  40.350  43.290  1.00  0.00            
ATOM      6  C2  ACD     1      22.820  38.690  42.070  1.00  0.00            
ATOM      7  H4  ACD     1      23.850  38.870  42.430  1.00  0.00            
ATOM      8  O2  ACD     1      22.540  37.270  41.920  1.00  0.00            
ATOM      9  C3  ACD     1      23.350  36.590  41.080  1.00  0.00            
ATOM     10  H5  ACD     1      23.090  35.530  41.080  1.00  0.00            
ATOM     11  O3  ACD     1      24.800  36.760  41.300  1.00  0.00            
ATOM     12  C4  ACD     1      25.410  35.750  42.070  1.00  0.00            
ATOM     13  H6  ACD     1      24.620  35.200  42.600  1.00  0.00            
ATOM     14  C5  ACD     1      26.180  34.820  41.100  1.00  0.00            
ATOM     15  H7  ACD     1      26.800  35.480  40.480  1.00  0.00            
ATOM     16  O4  ACD     1      25.160  34.190  40.310  1.00  0.00            
ATOM     17  H8  ACD     1      24.610  33.690  40.920  1.00  0.00            
ATOM     18  C6  ACD     1      27.080  33.930  41.930  1.00  0.00            
ATOM     19  H9  ACD     1      26.450  33.340  42.610  1.00  0.00            
ATOM     20  O5  ACD     1      27.870  33.010  41.100  1.00  0.00            
ATOM     21  H10 ACD     1      28.690  33.430  40.840  1.00  0.00            
ATOM     22  C7  ACD     1      28.100  34.690  42.730  1.00  0.00            
ATOM     23  H11 ACD     1      28.630  34.000  43.400  1.00  0.00            
ATOM     24  O6  ACD     1      27.380  35.500  43.690  1.00  0.00            
ATOM     25  C8  ACD     1      26.420  36.410  43.040  1.00  0.00            
ATOM     26  H12 ACD     1      26.920  37.170  42.430  1.00  0.00            
ATOM     27  C9  ACD     1      25.760  37.140  44.210  1.00  0.00            
ATOM     28  H13 ACD     1      26.500  37.540  44.910  1.00  0.00            
ATOM     29  H14 ACD     1      25.140  37.940  43.800  1.00  0.00            
ATOM     30  O7  ACD     1      24.830  36.380  44.920  1.00  0.00            
ATOM     31  H15 ACD     1      25.020  36.460  45.860  1.00  0.00            
ATOM     32  O8  ACD     1      28.960  35.470  41.900  1.00  0.00            
ATOM     33  C10 ACD     1      30.400  35.450  42.090  1.00  0.00            
ATOM     34  H16 ACD     1      30.730  34.610  42.710  1.00  0.00            
ATOM     35  C11 ACD     1      30.960  35.170  40.730  1.00  0.00            
ATOM     36  H17 ACD     1      30.300  35.700  40.040  1.00  0.00            
ATOM     37  O9  ACD     1      30.680  33.760  40.460  1.00  0.00            
ATOM     38  H18 ACD     1      31.390  33.230  40.830  1.00  0.00            
ATOM     39  C12 ACD     1      32.440  35.620  40.490  1.00  0.00            
ATOM     40  H19 ACD     1      33.100  34.900  41.000  1.00  0.00            
ATOM     41  O10 ACD     1      32.800  35.640  39.120  1.00  0.00            
ATOM     42  H20 ACD     1      32.170  36.170  38.640  1.00  0.00            
ATOM     43  C13 ACD     1      32.630  36.960  41.070  1.00  0.00            
ATOM     44  H21 ACD     1      33.660  37.310  41.020  1.00  0.00            
ATOM     45  O11 ACD     1      32.290  36.960  42.420  1.00  0.00            
ATOM     46  C14 ACD     1      30.930  36.710  42.740  1.00  0.00            
ATOM     47  H22 ACD     1      30.340  37.470  42.210  1.00  0.00            
ATOM     48  C15 ACD     1      30.740  36.890  44.250  1.00  0.00            
ATOM     49  H23 ACD     1      30.800  37.980  44.360  1.00  0.00            
ATOM     50  H24 ACD     1      29.710  36.720  44.600  1.00  0.00            
ATOM     51  O12 ACD     1      31.710  36.180  44.970  1.00  0.00            
ATOM     52  H25 ACD     1      31.560  36.310  45.910  1.00  0.00            
ATOM     53  O13 ACD     1      31.730  37.880  40.400  1.00  0.00            
ATOM     54  C16 ACD     1      32.300  38.690  39.340  1.00  0.00            
ATOM     55  H26 ACD     1      33.260  38.290  38.970  1.00  0.00            
ATOM     56  C17 ACD     1      31.270  38.690  38.190  1.00  0.00            
ATOM     57  H27 ACD     1      30.290  38.840  38.650  1.00  0.00            
ATOM     58  O14 ACD     1      31.380  37.480  37.430  1.00  0.00            
ATOM     59  H28 ACD     1      31.310  37.660  36.480  1.00  0.00            
ATOM     60  C18 ACD     1      31.630  39.920  37.250  1.00  0.00            
ATOM     61  H29 ACD     1      32.690  39.750  37.020  1.00  0.00            
ATOM     62  O15 ACD     1      30.760  39.930  36.150  1.00  0.00            
ATOM     63  H30 ACD     1      31.110  39.410  35.420  1.00  0.00            
ATOM     64  C19 ACD     1      31.600  41.200  38.010  1.00  0.00            
ATOM     65  H31 ACD     1      31.840  42.060  37.390  1.00  0.00            
ATOM     66  O16 ACD     1      32.680  41.060  38.960  1.00  0.00            
ATOM     67  C20 ACD     1      32.450  40.070  39.980  1.00  0.00            
ATOM     68  H32 ACD     1      31.570  40.380  40.550  1.00  0.00            
ATOM     69  C21 ACD     1      33.640  40.110  40.940  1.00  0.00            
ATOM     70  H33 ACD     1      33.790  41.160  41.200  1.00  0.00            
ATOM     71  H34 ACD     1      33.370  39.590  41.870  1.00  0.00            
ATOM     72  O17 ACD     1      34.790  39.610  40.310  1.00  0.00            
ATOM     73  H35 ACD     1      35.510  39.820  40.920  1.00  0.00            
ATOM     74  O18 ACD     1      30.340  41.390  38.580  1.00  0.00            
ATOM     75  C22 ACD     1      29.710  42.590  38.190  1.00  0.00            
ATOM     76  H36 ACD     1      30.430  43.390  37.990  1.00  0.00            
ATOM     77  C23 ACD     1      28.730  42.500  37.060  1.00  0.00            
ATOM     78  H37 ACD     1      28.000  41.690  37.240  1.00  0.00            
ATOM     79  O19 ACD     1      29.400  42.290  35.820  1.00  0.00            
ATOM     80  H38 ACD     1      29.760  41.400  35.860  1.00  0.00            
ATOM     81  C24 ACD     1      27.800  43.740  37.020  1.00  0.00            
ATOM     82  H39 ACD     1      28.460  44.600  36.800  1.00  0.00            
ATOM     83  O20 ACD     1      26.840  43.510  36.050  1.00  0.00            
ATOM     84  H40 ACD     1      26.190  42.850  36.310  1.00  0.00            
ATOM     85  C25 ACD     1      27.100  44.050  38.320  1.00  0.00            
ATOM     86  H41 ACD     1      26.590  45.020  38.280  1.00  0.00            
ATOM     87  O21 ACD     1      28.170  44.130  39.300  1.00  0.00            
ATOM     88  C26 ACD     1      28.940  42.950  39.440  1.00  0.00            
ATOM     89  H42 ACD     1      28.300  42.140  39.800  1.00  0.00            
ATOM     90  C27 ACD     1      29.880  43.250  40.590  1.00  0.00            
ATOM     91  H43 ACD     1      30.700  42.520  40.630  1.00  0.00            
ATOM     92  H44 ACD     1      30.420  44.170  40.360  1.00  0.00            
ATOM     93  O22 ACD     1      29.090  43.270  41.800  1.00  0.00            
ATOM     94  H45 ACD     1      28.480  44.010  41.700  1.00  0.00            
ATOM     95  O23 ACD     1      26.220  43.030  38.660  1.00  0.00            
ATOM     96  C28 ACD     1      24.940  43.440  39.120  1.00  0.00            
ATOM     97  H46 ACD     1      24.690  44.470  38.810  1.00  0.00            
ATOM     98  C29 ACD     1      24.910  43.250  40.610  1.00  0.00            
ATOM     99  H47 ACD     1      25.640  42.500  40.920  1.00  0.00            
ATOM    100  O24 ACD     1      23.640  42.890  41.190  1.00  0.00            
ATOM    101  C30 ACD     1      25.370  44.440  41.330  1.00  0.00            
ATOM    102  H48 ACD     1      25.330  44.120  42.380  1.00  0.00            
ATOM    103  H49 ACD     1      26.420  44.640  41.060  1.00  0.00            
ATOM    104  O25 ACD     1      24.440  45.520  41.080  1.00  0.00            
ATOM    105  H50 ACD     1      24.770  46.250  41.600  1.00  0.00            
ATOM    106  C31 ACD     1      24.000  42.440  38.410  1.00  0.00            
ATOM    107  H51 ACD     1      24.380  41.420  38.550  1.00  0.00            
ATOM    108  O26 ACD     1      23.770  42.700  37.060  1.00  0.00            
ATOM    109  H52 ACD     1      23.060  42.090  36.820  1.00  0.00            
ATOM    110  C32 ACD     1      22.660  42.370  39.200  1.00  0.00            
ATOM    111  H53 ACD     1      22.140  43.330  39.170  1.00  0.00            
ATOM    112  O27 ACD     1      21.790  41.470  38.560  1.00  0.00            
ATOM    113  H54 ACD     1      22.180  40.590  38.570  1.00  0.00            
ATOM    114  C33 ACD     1      22.900  41.910  40.600  1.00  0.00            
ATOM    115  H55 ACD     1      21.910  41.870  41.060  1.00  0.00            
ATOM    116  O28 ACD     1      23.570  40.530  40.680  1.00  0.00            
ATOM    117  C34 ACD     1      22.770  39.350  40.640  1.00  0.00            
ATOM    118  H56 ACD     1      21.710  39.550  40.420  1.00  0.00            
ATOM    119  C35 ACD     1      23.400  38.460  39.560  1.00  0.00            
ATOM    120  H57 ACD     1      24.500  38.430  39.660  1.00  0.00            
ATOM    121  O29 ACD     1      23.040  38.980  38.250  1.00  0.00            
ATOM    122  H58 ACD     1      23.300  38.540  37.440  1.00  0.00            
ATOM    123  C36 ACD     1      22.940  37.050  39.700  1.00  0.00            
ATOM    124  H59 ACD     1      21.860  36.900  39.520  1.00  0.00            
ATOM    125  O30 ACD     1      23.650  36.150  38.760  1.00  0.00            
ATOM    126  H60 ACD     1      24.530  35.950  39.100  1.00  0.00            
ATOM    127  O1  GV5     2      29.750  39.850  43.450  1.00  0.00            
ATOM    128  C1  GV5     2      28.600  40.080  43.120  1.00  0.00            
ATOM    129  O2  GV5     2      27.870  40.870  43.880  1.00  0.00            
ATOM    130  C2  GV5     2      27.830  39.490  41.990  1.00  0.00            
ATOM    131  C3  GV5     2      28.330  38.880  40.900  1.00  0.00            
ATOM    132  C4  GV5     2      27.650  38.590  39.590  1.00  0.00            
ATOM    133  C5  GV5     2      26.790  39.530  39.060  1.00  0.00            
ATOM    134  C6  GV5     2      26.230  39.400  37.830  1.00  0.00            
ATOM    135  C7  GV5     2      26.400  38.220  37.130  1.00  0.00            
ATOM    136  O3  GV5     2      25.890  38.060  35.910  1.00  0.00            
ATOM    137  C8  GV5     2      27.170  37.180  37.710  1.00  0.00            
ATOM    138  O4  GV5     2      27.240  35.890  37.190  1.00  0.00            
ATOM    139  C9  GV5     2      27.810  37.410  38.950  1.00  0.00            
ATOM    140  H1  GV5     2      27.100  41.020  43.300  1.00  0.00            
ATOM    141  H2  GV5     2      26.760  39.680  41.980  1.00  0.00            
ATOM    142  H3  GV5     2      29.410  38.730  40.890  1.00  0.00            
ATOM    143  H4  GV5     2      26.660  40.440  39.660  1.00  0.00            
ATOM    144  H5  GV5     2      25.720  40.260  37.410  1.00  0.00            
ATOM    145  H6  GV5     2      26.210  37.160  35.730  1.00  0.00            
ATOM    146  H7  GV5     2      27.830  35.310  37.690  1.00  0.00            
ATOM    147  H8  GV5     2      28.480  36.690  39.420  1.00  0.00            
TER
ENDMDL
MODEL        1
ATOM      1  H1  ACD     1      25.200  38.950   7.080  1.00  0.00            
ATOM      2  O1  ACD     1      25.650  39.230   7.880  1.00  0.00            
ATOM      3  C1  ACD     1      25.170  40.570   8.040  1.00  0.00            
ATOM      4  H2  ACD     1      25.240  40.740   9.120  1.00  0.00            
ATOM      5  H3  ACD     1      24.140  40.720   7.710  1.00  0.00            
ATOM      6  C2  ACD     1      26.110  41.540   7.390  1.00  0.00            
ATOM      7  H4  ACD     1      27.160  41.380   7.680  1.00  0.00            
ATOM      8  O2  ACD     1      25.940  41.440   6.040  1.00  0.00            
ATOM      9  C3  ACD     1      26.540  42.420   5.240  1.00  0.00            
ATOM     10  H5  ACD     1      26.440  42.310   4.150  1.00  0.00            
ATOM     11  O3  ACD     1      28.000  42.370   5.380  1.00  0.00            
ATOM     12  C4  ACD     1      28.730  41.690   4.320  1.00  0.00            
ATOM     13  H6  ACD     1      28.180  41.810   3.380  1.00  0.00            
ATOM     14  C5  ACD     1      29.970  42.450   4.380  1.00  0.00            
ATOM     15  H7  ACD     1      30.270  42.740   5.390  1.00  0.00            
ATOM     16  O4  ACD     1      29.830  43.610   3.560  1.00  0.00            
ATOM     17  H8  ACD     1      30.570  44.220   3.560  1.00  0.00            
ATOM     18  C6  ACD     1      31.140  41.680   3.810  1.00  0.00            
ATOM     19  H9  ACD     1      30.870  41.480   2.770  1.00  0.00            
ATOM     20  O5  ACD     1      32.320  42.500   3.930  1.00  0.00            
ATOM     21  H10 ACD     1      32.610  42.590   3.010  1.00  0.00            
ATOM     22  C7  ACD     1      31.230  40.290   4.440  1.00  0.00            
ATOM     23  H11 ACD     1      32.040  39.720   3.990  1.00  0.00            
ATOM     24  O6  ACD     1      30.040  39.630   4.110  1.00  0.00            
ATOM     25  C8  ACD     1      28.800  40.210   4.600  1.00  0.00            
ATOM     26  H12 ACD     1      28.850  40.140   5.690  1.00  0.00            
ATOM     27  C9  ACD     1      27.730  39.360   4.060  1.00  0.00            
ATOM     28  H13 ACD     1      27.940  38.310   4.300  1.00  0.00            
ATOM     29  H14 ACD     1      26.790  39.660   4.540  1.00  0.00            
ATOM     30  O7  ACD     1      27.480  39.580   2.680  1.00  0.00            
ATOM     31  H15 ACD     1      26.630  39.160   2.530  1.00  0.00            
ATOM     32  O8  ACD     1      31.390  40.360   5.860  1.00  0.00            
ATOM     33  C10 ACD     1      32.490  39.630   6.390  1.00  0.00            
ATOM     34  H16 ACD     1      33.140  39.140   5.650  1.00  0.00            
ATOM     35  C11 ACD     1      33.380  40.560   7.080  1.00  0.00            
ATOM     36  H17 ACD     1      32.750  41.260   7.650  1.00  0.00            
ATOM     37  O9  ACD     1      34.070  41.380   6.050  1.00  0.00            
ATOM     38  H18 ACD     1      33.360  41.660   5.460  1.00  0.00            
ATOM     39  C12 ACD     1      34.300  39.940   8.130  1.00  0.00            
ATOM     40  H19 ACD     1      34.880  39.210   7.550  1.00  0.00            
ATOM     41  O10 ACD     1      35.140  40.860   8.860  1.00  0.00            
ATOM     42  H20 ACD     1      35.570  41.500   8.290  1.00  0.00            
ATOM     43  C13 ACD     1      33.570  39.060   9.080  1.00  0.00            
ATOM     44  H21 ACD     1      34.240  38.520   9.750  1.00  0.00            
ATOM     45  O11 ACD     1      32.880  38.050   8.290  1.00  0.00            
ATOM     46  C14 ACD     1      31.970  38.560   7.390  1.00  0.00            
ATOM     47  H22 ACD     1      31.210  39.090   7.990  1.00  0.00            
ATOM     48  C15 ACD     1      31.290  37.440   6.640  1.00  0.00            
ATOM     49  H23 ACD     1      30.900  36.660   7.310  1.00  0.00            
ATOM     50  H24 ACD     1      30.410  37.870   6.150  1.00  0.00            
ATOM     51  O12 ACD     1      32.150  36.960   5.690  1.00  0.00            
ATOM     52  H25 ACD     1      33.010  36.830   6.080  1.00  0.00            
ATOM     53  O13 ACD     1      32.660  39.820   9.860  1.00  0.00            
ATOM     54  C16 ACD     1      32.840  39.910  11.240  1.00  0.00            
ATOM     55  H26 ACD     1      33.880  39.710  11.510  1.00  0.00            
ATOM     56  C17 ACD     1      32.650  41.380  11.560  1.00  0.00            
ATOM     57  H27 ACD     1      31.600  41.570  11.300  1.00  0.00            
ATOM     58  O14 ACD     1      33.660  42.090  10.850  1.00  0.00            
ATOM     59  H28 ACD     1      33.860  41.700  10.000  1.00  0.00            
ATOM     60  C18 ACD     1      32.670  41.510  13.090  1.00  0.00            
ATOM     61  H29 ACD     1      33.610  41.110  13.490  1.00  0.00            
ATOM     62  O15 ACD     1      32.500  42.860  13.460  1.00  0.00            
ATOM     63  H30 ACD     1      32.890  43.320  12.710  1.00  0.00            
ATOM     64  C19 ACD     1      31.660  40.610  13.780  1.00  0.00            
ATOM     65  H31 ACD     1      31.900  40.780  14.830  1.00  0.00            
ATOM     66  O16 ACD     1      31.990  39.220  13.380  1.00  0.00            
ATOM     67  C20 ACD     1      31.820  39.050  11.970  1.00  0.00            
ATOM     68  H32 ACD     1      30.850  39.300  11.530  1.00  0.00            
ATOM     69  C21 ACD     1      32.000  37.560  11.690  1.00  0.00            
ATOM     70  H33 ACD     1      31.420  37.030  12.460  1.00  0.00            
ATOM     71  H34 ACD     1      31.500  37.290  10.760  1.00  0.00            
ATOM     72  O17 ACD     1      33.310  37.090  11.640  1.00  0.00            
ATOM     73  H35 ACD     1      33.800  37.410  12.390  1.00  0.00            
ATOM     74  O18 ACD     1      30.320  40.860  13.530  1.00  0.00            
ATOM     75  C22 ACD     1      29.490  41.370  14.570  1.00  0.00            
ATOM     76  H36 ACD     1      29.990  41.230  15.540  1.00  0.00            
ATOM     77  C23 ACD     1      29.470  42.920  14.400  1.00  0.00            
ATOM     78  H37 ACD     1      29.640  43.260  13.370  1.00  0.00            
ATOM     79  O19 ACD     1      30.550  43.550  15.160  1.00  0.00            
ATOM     80  H38 ACD     1      31.380  43.450  14.690  1.00  0.00            
ATOM     81  C24 ACD     1      28.220  43.580  14.940  1.00  0.00            
ATOM     82  H39 ACD     1      28.230  43.440  16.030  1.00  0.00            
ATOM     83  O20 ACD     1      28.200  44.940  14.470  1.00  0.00            
ATOM     84  H40 ACD     1      28.930  45.440  14.860  1.00  0.00            
ATOM     85  C25 ACD     1      26.990  42.770  14.530  1.00  0.00            
ATOM     86  H41 ACD     1      26.080  43.120  15.040  1.00  0.00            
ATOM     87  O21 ACD     1      27.030  41.440  14.920  1.00  0.00            
ATOM     88  C26 ACD     1      28.080  40.710  14.380  1.00  0.00            
ATOM     89  H42 ACD     1      27.880  40.640  13.300  1.00  0.00            
ATOM     90  C27 ACD     1      28.140  39.250  14.820  1.00  0.00            
ATOM     91  H43 ACD     1      29.120  38.850  14.510  1.00  0.00            
ATOM     92  H44 ACD     1      28.030  39.180  15.910  1.00  0.00            
ATOM     93  O22 ACD     1      27.050  38.390  14.200  1.00  0.00            
ATOM     94  H45 ACD     1      27.160  38.320  13.250  1.00  0.00            
ATOM     95  O23 ACD     1      26.730  42.740  13.090  1.00  0.00            
ATOM     96  C28 ACD     1      25.500  43.190  12.580  1.00  0.00            
ATOM     97  H46 ACD     1      24.900  43.420  13.470  1.00  0.00            
ATOM     98  C29 ACD     1      24.860  42.070  11.690  1.00  0.00            
ATOM     99  H47 ACD     1      25.660  41.500  11.190  1.00  0.00            
ATOM    100  O24 ACD     1      24.020  42.490  10.600  1.00  0.00            
ATOM    101  C30 ACD     1      24.160  40.930  12.380  1.00  0.00            
ATOM    102  H48 ACD     1      23.780  40.150  11.710  1.00  0.00            
ATOM    103  H49 ACD     1      24.800  40.430  13.110  1.00  0.00            
ATOM    104  O25 ACD     1      23.010  41.280  13.060  1.00  0.00            
ATOM    105  H50 ACD     1      22.770  40.510  13.580  1.00  0.00            
ATOM    106  C31 ACD     1      25.810  44.480  11.830  1.00  0.00            
ATOM    107  H51 ACD     1      26.730  44.310  11.260  1.00  0.00            
ATOM    108  O26 ACD     1      25.950  45.590  12.730  1.00  0.00            
ATOM    109  H52 ACD     1      26.800  45.550  13.180  1.00  0.00            
ATOM    110  C32 ACD     1      24.750  44.780  10.700  1.00  0.00            
ATOM    111  H53 ACD     1      23.760  45.070  11.080  1.00  0.00            
ATOM    112  O27 ACD     1      25.110  45.920   9.850  1.00  0.00            
ATOM    113  H54 ACD     1      25.920  46.280  10.220  1.00  0.00            
ATOM    114  C33 ACD     1      24.490  43.600   9.860  1.00  0.00            
ATOM    115  H55 ACD     1      23.720  43.860   9.130  1.00  0.00            
ATOM    116  O28 ACD     1      25.740  43.180   9.220  1.00  0.00            
ATOM    117  C34 ACD     1      25.680  42.950   7.800  1.00  0.00            
ATOM    118  H56 ACD     1      24.610  42.950   7.560  1.00  0.00            
ATOM    119  C35 ACD     1      26.170  44.150   7.020  1.00  0.00            
ATOM    120  H57 ACD     1      27.210  44.160   7.380  1.00  0.00            
ATOM    121  O29 ACD     1      25.400  45.340   7.280  1.00  0.00            
ATOM    122  H58 ACD     1      25.060  45.400   8.180  1.00  0.00            
ATOM    123  C36 ACD     1      26.080  43.840   5.600  1.00  0.00            
ATOM    124  H59 ACD     1      25.050  43.980   5.260  1.00  0.00            
ATOM    125  O30 ACD     1      26.960  44.740   4.920  1.00  0.00            
ATOM    126  H60 ACD     1      27.810  44.730   5.360  1.00  0.00            
ATOM    127  O1  GV5     2      29.120  37.500   9.690  1.00  0.00            
ATOM    128  C1  GV5     2      28.630  38.250  10.480  1.00  0.00            
ATOM    129  O2  GV5     2      28.420  37.930  11.740  1.00  0.00            
ATOM    130  C2  GV5     2      28.720  39.720  10.360  1.00  0.00            
ATOM    131  C3  GV5     2      29.030  40.500   9.310  1.00  0.00            
ATOM    132  C4  GV5     2      29.430  41.930   9.370  1.00  0.00            
ATOM    133  C5  GV5     2      28.900  42.700  10.470  1.00  0.00            
ATOM    134  C6  GV5     2      29.460  44.000  10.610  1.00  0.00            
ATOM    135  C7  GV5     2      30.450  44.540   9.800  1.00  0.00            
ATOM    136  O3  GV5     2      31.050  45.760   9.970  1.00  0.00            
ATOM    137  C8  GV5     2      30.870  43.750   8.770  1.00  0.00            
ATOM    138  O4  GV5     2      31.830  44.110   7.950  1.00  0.00            
ATOM    139  C9  GV5     2      30.390  42.500   8.510  1.00  0.00            
ATOM    140  H1  GV5     2      28.640  36.980  11.690  1.00  0.00            
ATOM    141  H2  GV5     2      28.730  40.230  11.320  1.00  0.00            
ATOM    142  H3  GV5     2      29.160  40.030   8.330  1.00  0.00            
ATOM    143  H4  GV5     2      28.110  42.360  11.130  1.00  0.00            
ATOM    144  H5  GV5     2      28.990  44.570  11.410  1.00  0.00            
ATOM    145  H6  GV5     2      30.860  46.180  10.830  1.00  0.00            
ATOM    146  H7  GV5     2      32.170  45.000   8.160  1.00  0.00            
ATOM    147  H8  GV5     2      30.680  41.950   7.620  1.00  0.00            
TER
ENDMDL
MODEL        1
ATOM      1  H1  ACD     1      35.260  18.130  33.470  1.00  0.00            
ATOM      2  O1  ACD     1      34.360  18.170  33.130  1.00  0.00            
ATOM      3  C1  ACD     1      34.240  17.450  31.940  1.00  0.00            
ATOM      4  H2  ACD     1      33.350  17.800  31.410  1.00  0.00            
ATOM      5  H3  ACD     1      34.040  16.410  32.210  1.00  0.00            
ATOM      6  C2  ACD     1      35.430  17.680  30.930  1.00  0.00            
ATOM      7  H4  ACD     1      35.770  18.720  31.020  1.00  0.00            
ATOM      8  O2  ACD     1      36.600  16.910  31.360  1.00  0.00            
ATOM      9  C3  ACD     1      37.720  16.830  30.470  1.00  0.00            
ATOM     10  H5  ACD     1      38.390  16.040  30.810  1.00  0.00            
ATOM     11  O3  ACD     1      38.450  17.990  30.260  1.00  0.00            
ATOM     12  C4  ACD     1      39.490  18.450  31.150  1.00  0.00            
ATOM     13  H6  ACD     1      39.880  17.570  31.670  1.00  0.00            
ATOM     14  C5  ACD     1      40.530  19.000  30.180  1.00  0.00            
ATOM     15  H7  ACD     1      39.950  19.720  29.580  1.00  0.00            
ATOM     16  O4  ACD     1      41.100  17.990  29.340  1.00  0.00            
ATOM     17  H8  ACD     1      41.710  17.450  29.840  1.00  0.00            
ATOM     18  C6  ACD     1      41.580  19.810  30.860  1.00  0.00            
ATOM     19  H9  ACD     1      42.150  19.080  31.460  1.00  0.00            
ATOM     20  O5  ACD     1      42.500  20.430  29.980  1.00  0.00            
ATOM     21  H10 ACD     1      42.040  21.130  29.520  1.00  0.00            
ATOM     22  C7  ACD     1      41.010  20.800  31.780  1.00  0.00            
ATOM     23  H11 ACD     1      41.790  21.330  32.330  1.00  0.00            
ATOM     24  O6  ACD     1      40.140  20.110  32.750  1.00  0.00            
ATOM     25  C8  ACD     1      39.020  19.480  32.200  1.00  0.00            
ATOM     26  H12 ACD     1      38.360  20.250  31.770  1.00  0.00            
ATOM     27  C9  ACD     1      38.210  18.870  33.330  1.00  0.00            
ATOM     28  H13 ACD     1      38.140  19.630  34.110  1.00  0.00            
ATOM     29  H14 ACD     1      37.200  18.780  32.910  1.00  0.00            
ATOM     30  O7  ACD     1      38.690  17.520  33.750  1.00  0.00            
ATOM     31  H15 ACD     1      38.500  17.360  34.680  1.00  0.00            
ATOM     32  O8  ACD     1      40.290  21.830  31.090  1.00  0.00            
ATOM     33  C10 ACD     1      40.950  23.110  30.920  1.00  0.00            
ATOM     34  H16 ACD     1      42.040  23.140  31.060  1.00  0.00            
ATOM     35  C11 ACD     1      40.690  23.480  29.430  1.00  0.00            
ATOM     36  H17 ACD     1      39.680  23.150  29.140  1.00  0.00            
ATOM     37  O9  ACD     1      41.650  22.770  28.600  1.00  0.00            
ATOM     38  H18 ACD     1      41.740  23.260  27.780  1.00  0.00            
ATOM     39  C12 ACD     1      40.800  25.060  29.270  1.00  0.00            
ATOM     40  H19 ACD     1      41.830  25.400  29.430  1.00  0.00            
ATOM     41  O10 ACD     1      40.520  25.440  27.910  1.00  0.00            
ATOM     42  H20 ACD     1      39.560  25.550  27.900  1.00  0.00            
ATOM     43  C13 ACD     1      39.820  25.730  30.220  1.00  0.00            
ATOM     44  H21 ACD     1      39.940  26.810  30.100  1.00  0.00            
ATOM     45  O11 ACD     1      40.230  25.410  31.520  1.00  0.00            
ATOM     46  C14 ACD     1      40.150  24.030  31.890  1.00  0.00            
ATOM     47  H22 ACD     1      39.100  23.700  31.900  1.00  0.00            
ATOM     48  C15 ACD     1      40.680  23.840  33.260  1.00  0.00            
ATOM     49  H23 ACD     1      40.710  22.780  33.530  1.00  0.00            
ATOM     50  H24 ACD     1      41.680  24.230  33.490  1.00  0.00            
ATOM     51  O12 ACD     1      39.880  24.480  34.230  1.00  0.00            
ATOM     52  H25 ACD     1      39.700  25.340  33.830  1.00  0.00            
ATOM     53  O13 ACD     1      38.440  25.360  30.000  1.00  0.00            
ATOM     54  C16 ACD     1      37.530  26.400  30.300  1.00  0.00            
ATOM     55  H26 ACD     1      37.990  27.240  30.830  1.00  0.00            
ATOM     56  C17 ACD     1      37.010  27.020  29.020  1.00  0.00            
ATOM     57  H27 ACD     1      36.410  26.260  28.510  1.00  0.00            
ATOM     58  O14 ACD     1      38.100  27.430  28.130  1.00  0.00            
ATOM     59  H28 ACD     1      38.520  28.220  28.470  1.00  0.00            
ATOM     60  C18 ACD     1      35.830  28.000  29.300  1.00  0.00            
ATOM     61  H29 ACD     1      36.220  28.880  29.820  1.00  0.00            
ATOM     62  O15 ACD     1      35.190  28.460  28.120  1.00  0.00            
ATOM     63  H30 ACD     1      34.750  27.630  27.910  1.00  0.00            
ATOM     64  C19 ACD     1      34.740  27.410  30.180  1.00  0.00            
ATOM     65  H31 ACD     1      33.980  28.170  30.370  1.00  0.00            
ATOM     66  O16 ACD     1      35.470  26.930  31.340  1.00  0.00            
ATOM     67  C20 ACD     1      36.400  25.820  31.120  1.00  0.00            
ATOM     68  H32 ACD     1      35.770  25.040  30.690  1.00  0.00            
ATOM     69  C21 ACD     1      36.680  25.340  32.560  1.00  0.00            
ATOM     70  H33 ACD     1      35.740  25.380  33.140  1.00  0.00            
ATOM     71  H34 ACD     1      37.040  24.310  32.460  1.00  0.00            
ATOM     72  O17 ACD     1      37.620  26.100  33.360  1.00  0.00            
ATOM     73  H35 ACD     1      37.320  26.970  33.630  1.00  0.00            
ATOM     74  O18 ACD     1      34.190  26.360  29.420  1.00  0.00            
ATOM     75  C22 ACD     1      32.870  25.940  29.730  1.00  0.00            
ATOM     76  H36 ACD     1      32.100  26.710  29.900  1.00  0.00            
ATOM     77  C23 ACD     1      32.470  25.290  28.360  1.00  0.00            
ATOM     78  H37 ACD     1      33.330  24.650  28.110  1.00  0.00            
ATOM     79  O19 ACD     1      32.340  26.300  27.360  1.00  0.00            
ATOM     80  H38 ACD     1      32.000  25.860  26.570  1.00  0.00            
ATOM     81  C24 ACD     1      31.200  24.470  28.440  1.00  0.00            
ATOM     82  H39 ACD     1      30.330  25.130  28.570  1.00  0.00            
ATOM     83  O20 ACD     1      30.950  23.740  27.180  1.00  0.00            
ATOM     84  H40 ACD     1      31.490  22.960  27.310  1.00  0.00            
ATOM     85  C25 ACD     1      31.370  23.430  29.540  1.00  0.00            
ATOM     86  H41 ACD     1      30.470  22.820  29.660  1.00  0.00            
ATOM     87  O21 ACD     1      31.620  24.110  30.780  1.00  0.00            
ATOM     88  C26 ACD     1      32.820  24.890  30.870  1.00  0.00            
ATOM     89  H42 ACD     1      33.690  24.240  30.710  1.00  0.00            
ATOM     90  C27 ACD     1      32.740  25.680  32.260  1.00  0.00            
ATOM     91  H43 ACD     1      33.350  26.580  32.360  1.00  0.00            
ATOM     92  H44 ACD     1      31.690  26.010  32.340  1.00  0.00            
ATOM     93  O22 ACD     1      33.060  24.850  33.390  1.00  0.00            
ATOM     94  H45 ACD     1      32.270  24.300  33.430  1.00  0.00            
ATOM     95  O23 ACD     1      32.480  22.500  29.360  1.00  0.00            
ATOM     96  C28 ACD     1      32.090  21.240  28.780  1.00  0.00            
ATOM     97  H46 ACD     1      31.110  21.270  28.280  1.00  0.00            
ATOM     98  C29 ACD     1      32.190  20.290  29.970  1.00  0.00            
ATOM     99  H47 ACD     1      33.140  20.390  30.520  1.00  0.00            
ATOM    100  O24 ACD     1      32.110  18.940  29.510  1.00  0.00            
ATOM    101  C30 ACD     1      31.070  20.520  31.020  1.00  0.00            
ATOM    102  H48 ACD     1      31.160  19.790  31.830  1.00  0.00            
ATOM    103  H49 ACD     1      31.220  21.450  31.580  1.00  0.00            
ATOM    104  O25 ACD     1      29.780  20.450  30.350  1.00  0.00            
ATOM    105  H50 ACD     1      29.100  20.520  31.020  1.00  0.00            
ATOM    106  C31 ACD     1      33.050  20.910  27.620  1.00  0.00            
ATOM    107  H51 ACD     1      34.130  21.020  27.830  1.00  0.00            
ATOM    108  O26 ACD     1      32.820  21.680  26.470  1.00  0.00            
ATOM    109  H52 ACD     1      33.670  21.750  26.010  1.00  0.00            
ATOM    110  C32 ACD     1      32.800  19.450  27.360  1.00  0.00            
ATOM    111  H53 ACD     1      31.780  19.180  27.050  1.00  0.00            
ATOM    112  O27 ACD     1      33.650  18.930  26.330  1.00  0.00            
ATOM    113  H54 ACD     1      34.320  18.440  26.810  1.00  0.00            
ATOM    114  C33 ACD     1      33.070  18.600  28.530  1.00  0.00            
ATOM    115  H55 ACD     1      32.830  17.600  28.150  1.00  0.00            
ATOM    116  O28 ACD     1      34.450  18.740  29.080  1.00  0.00            
ATOM    117  C34 ACD     1      35.070  17.560  29.490  1.00  0.00            
ATOM    118  H56 ACD     1      34.430  16.670  29.420  1.00  0.00            
ATOM    119  C35 ACD     1      36.310  17.480  28.540  1.00  0.00            
ATOM    120  H57 ACD     1      36.810  18.450  28.390  1.00  0.00            
ATOM    121  O29 ACD     1      35.910  17.130  27.240  1.00  0.00            
ATOM    122  H58 ACD     1      36.650  16.970  26.650  1.00  0.00            
ATOM    123  C36 ACD     1      37.240  16.360  29.060  1.00  0.00            
ATOM    124  H59 ACD     1      36.670  15.430  29.150  1.00  0.00            
ATOM    125  O30 ACD     1      38.330  16.060  28.170  1.00  0.00            
ATOM    126  H60 ACD     1      38.930  16.800  28.170  1.00  0.00            
ATOM    127  O1  GV5     2      33.710  21.640  32.550  1.00  0.00            
ATOM    128  C1  GV5     2      34.940  21.560  32.750  1.00  0.00            
ATOM    129  O2  GV5     2      35.440  21.400  33.980  1.00  0.00            
ATOM    130  C2  GV5     2      35.940  21.920  31.740  1.00  0.00            
ATOM    131  C3  GV5     2      35.650  22.100  30.420  1.00  0.00            
ATOM    132  C4  GV5     2      36.570  22.250  29.220  1.00  0.00            
ATOM    133  C5  GV5     2      37.480  21.210  29.030  1.00  0.00            
ATOM    134  C6  GV5     2      38.320  21.190  27.840  1.00  0.00            
ATOM    135  C7  GV5     2      38.260  22.310  26.990  1.00  0.00            
ATOM    136  O3  GV5     2      39.110  22.260  25.840  1.00  0.00            
ATOM    137  C8  GV5     2      37.490  23.470  27.320  1.00  0.00            
ATOM    138  O4  GV5     2      37.390  24.650  26.590  1.00  0.00            
ATOM    139  C9  GV5     2      36.570  23.360  28.370  1.00  0.00            
ATOM    140  H1  GV5     2      36.280  21.900  34.010  1.00  0.00            
ATOM    141  H2  GV5     2      36.980  21.980  32.060  1.00  0.00            
ATOM    142  H3  GV5     2      34.600  22.010  30.150  1.00  0.00            
ATOM    143  H4  GV5     2      37.510  20.420  29.780  1.00  0.00            
ATOM    144  H5  GV5     2      38.940  20.330  27.580  1.00  0.00            
ATOM    145  H6  GV5     2      38.950  23.090  25.370  1.00  0.00            
ATOM    146  H7  GV5     2      36.480  24.990  26.600  1.00  0.00            
ATOM    147  H8  GV5     2      35.780  24.070  28.610  1.00  0.00            
TER
ENDMDL
MODEL        1
ATOM      1  H1  ACD     1      28.150  36.110  46.420  1.00  0.00            
ATOM      2  O1  ACD     1      28.310  35.990  45.480  1.00  0.00            
ATOM      3  C1  ACD     1      28.120  37.240  44.890  1.00  0.00            
ATOM      4  H2  ACD     1      28.720  37.260  43.970  1.00  0.00            
ATOM      5  H3  ACD     1      28.380  38.030  45.610  1.00  0.00            
ATOM      6  C2  ACD     1      26.720  37.480  44.480  1.00  0.00            
ATOM      7  H4  ACD     1      26.240  36.760  43.800  1.00  0.00            
ATOM      8  O2  ACD     1      25.990  37.520  45.770  1.00  0.00            
ATOM      9  C3  ACD     1      24.570  37.840  45.600  1.00  0.00            
ATOM     10  H5  ACD     1      24.090  37.900  46.580  1.00  0.00            
ATOM     11  O3  ACD     1      23.910  36.960  44.670  1.00  0.00            
ATOM     12  C4  ACD     1      23.050  35.960  45.260  1.00  0.00            
ATOM     13  H6  ACD     1      23.000  36.140  46.340  1.00  0.00            
ATOM     14  C5  ACD     1      21.690  36.230  44.570  1.00  0.00            
ATOM     15  H7  ACD     1      22.010  36.140  43.520  1.00  0.00            
ATOM     16  O4  ACD     1      21.250  37.540  44.990  1.00  0.00            
ATOM     17  H8  ACD     1      22.010  38.120  44.880  1.00  0.00            
ATOM     18  C6  ACD     1      20.740  35.110  44.970  1.00  0.00            
ATOM     19  H9  ACD     1      20.560  35.040  46.050  1.00  0.00            
ATOM     20  O5  ACD     1      19.400  35.360  44.440  1.00  0.00            
ATOM     21  H10 ACD     1      19.360  36.320  44.400  1.00  0.00            
ATOM     22  C7  ACD     1      21.330  33.840  44.480  1.00  0.00            
ATOM     23  H11 ACD     1      20.640  33.000  44.600  1.00  0.00            
ATOM     24  O6  ACD     1      22.570  33.590  45.180  1.00  0.00            
ATOM     25  C8  ACD     1      23.590  34.570  44.930  1.00  0.00            
ATOM     26  H12 ACD     1      23.840  34.620  43.860  1.00  0.00            
ATOM     27  C9  ACD     1      24.860  34.310  45.800  1.00  0.00            
ATOM     28  H13 ACD     1      25.200  33.320  45.480  1.00  0.00            
ATOM     29  H14 ACD     1      25.650  35.030  45.550  1.00  0.00            
ATOM     30  O7  ACD     1      24.460  34.490  47.170  1.00  0.00            
ATOM     31  H15 ACD     1      25.100  34.010  47.700  1.00  0.00            
ATOM     32  O8  ACD     1      21.530  33.920  43.090  1.00  0.00            
ATOM     33  C10 ACD     1      21.280  32.760  42.310  1.00  0.00            
ATOM     34  H16 ACD     1      20.470  32.130  42.690  1.00  0.00            
ATOM     35  C11 ACD     1      20.790  33.400  41.010  1.00  0.00            
ATOM     36  H17 ACD     1      21.380  34.250  40.650  1.00  0.00            
ATOM     37  O9  ACD     1      19.510  34.010  41.290  1.00  0.00            
ATOM     38  H18 ACD     1      18.830  33.390  41.560  1.00  0.00            
ATOM     39  C12 ACD     1      20.820  32.450  39.910  1.00  0.00            
ATOM     40  H19 ACD     1      20.120  31.610  40.050  1.00  0.00            
ATOM     41  O10 ACD     1      20.440  33.100  38.690  1.00  0.00            
ATOM     42  H20 ACD     1      21.240  33.530  38.380  1.00  0.00            
ATOM     43  C13 ACD     1      22.240  31.880  39.740  1.00  0.00            
ATOM     44  H21 ACD     1      22.250  31.170  38.900  1.00  0.00            
ATOM     45  O11 ACD     1      22.570  31.120  40.890  1.00  0.00            
ATOM     46  C14 ACD     1      22.550  31.890  42.180  1.00  0.00            
ATOM     47  H22 ACD     1      23.420  32.560  42.220  1.00  0.00            
ATOM     48  C15 ACD     1      22.760  30.820  43.280  1.00  0.00            
ATOM     49  H23 ACD     1      22.440  31.210  44.260  1.00  0.00            
ATOM     50  H24 ACD     1      22.080  29.990  43.030  1.00  0.00            
ATOM     51  O12 ACD     1      24.100  30.380  43.280  1.00  0.00            
ATOM     52  H25 ACD     1      24.570  31.220  43.220  1.00  0.00            
ATOM     53  O13 ACD     1      23.180  32.910  39.510  1.00  0.00            
ATOM     54  C16 ACD     1      24.130  32.670  38.440  1.00  0.00            
ATOM     55  H26 ACD     1      23.990  31.700  37.940  1.00  0.00            
ATOM     56  C17 ACD     1      23.940  33.790  37.390  1.00  0.00            
ATOM     57  H27 ACD     1      24.220  34.720  37.910  1.00  0.00            
ATOM     58  O14 ACD     1      22.620  33.790  36.920  1.00  0.00            
ATOM     59  H28 ACD     1      22.640  33.160  36.200  1.00  0.00            
ATOM     60  C18 ACD     1      24.990  33.560  36.260  1.00  0.00            
ATOM     61  H29 ACD     1      24.880  32.600  35.750  1.00  0.00            
ATOM     62  O15 ACD     1      24.940  34.630  35.390  1.00  0.00            
ATOM     63  H30 ACD     1      25.580  35.250  35.750  1.00  0.00            
ATOM     64  C19 ACD     1      26.410  33.550  36.870  1.00  0.00            
ATOM     65  H31 ACD     1      27.140  33.330  36.090  1.00  0.00            
ATOM     66  O16 ACD     1      26.480  32.440  37.840  1.00  0.00            
ATOM     67  C20 ACD     1      25.590  32.640  39.010  1.00  0.00            
ATOM     68  H32 ACD     1      25.720  33.620  39.500  1.00  0.00            
ATOM     69  C21 ACD     1      25.780  31.520  39.970  1.00  0.00            
ATOM     70  H33 ACD     1      25.090  31.610  40.810  1.00  0.00            
ATOM     71  H34 ACD     1      25.540  30.550  39.520  1.00  0.00            
ATOM     72  O17 ACD     1      27.040  31.430  40.580  1.00  0.00            
ATOM     73  H35 ACD     1      27.760  31.280  39.950  1.00  0.00            
ATOM     74  O18 ACD     1      26.610  34.900  37.440  1.00  0.00            
ATOM     75  C22 ACD     1      27.930  35.430  37.300  1.00  0.00            
ATOM     76  H36 ACD     1      28.550  34.860  36.600  1.00  0.00            
ATOM     77  C23 ACD     1      27.750  36.790  36.660  1.00  0.00            
ATOM     78  H37 ACD     1      26.970  37.360  37.180  1.00  0.00            
ATOM     79  O19 ACD     1      27.130  36.620  35.370  1.00  0.00            
ATOM     80  H38 ACD     1      27.480  35.880  34.860  1.00  0.00            
ATOM     81  C24 ACD     1      29.020  37.610  36.710  1.00  0.00            
ATOM     82  H39 ACD     1      29.740  37.290  35.940  1.00  0.00            
ATOM     83  O20 ACD     1      28.820  38.940  36.320  1.00  0.00            
ATOM     84  H40 ACD     1      28.300  39.250  37.070  1.00  0.00            
ATOM     85  C25 ACD     1      29.620  37.630  38.110  1.00  0.00            
ATOM     86  H41 ACD     1      30.600  38.130  38.180  1.00  0.00            
ATOM     87  O21 ACD     1      29.840  36.330  38.610  1.00  0.00            
ATOM     88  C26 ACD     1      28.690  35.470  38.660  1.00  0.00            
ATOM     89  H42 ACD     1      28.030  35.910  39.420  1.00  0.00            
ATOM     90  C27 ACD     1      29.160  34.150  39.190  1.00  0.00            
ATOM     91  H43 ACD     1      29.900  34.350  39.980  1.00  0.00            
ATOM     92  H44 ACD     1      28.290  33.660  39.650  1.00  0.00            
ATOM     93  O22 ACD     1      29.680  33.270  38.150  1.00  0.00            
ATOM     94  H45 ACD     1      30.560  33.580  37.910  1.00  0.00            
ATOM     95  O23 ACD     1      28.660  38.220  38.990  1.00  0.00            
ATOM     96  C28 ACD     1      29.100  39.250  39.830  1.00  0.00            
ATOM     97  H46 ACD     1      29.930  39.870  39.470  1.00  0.00            
ATOM     98  C29 ACD     1      29.660  38.590  41.140  1.00  0.00            
ATOM     99  H47 ACD     1      29.180  37.620  41.310  1.00  0.00            
ATOM    100  O24 ACD     1      29.610  39.510  42.240  1.00  0.00            
ATOM    101  C30 ACD     1      31.110  38.090  41.050  1.00  0.00            
ATOM    102  H48 ACD     1      31.170  37.480  40.140  1.00  0.00            
ATOM    103  H49 ACD     1      31.670  39.030  40.900  1.00  0.00            
ATOM    104  O25 ACD     1      31.530  37.360  42.260  1.00  0.00            
ATOM    105  H50 ACD     1      31.960  38.030  42.800  1.00  0.00            
ATOM    106  C31 ACD     1      27.860  40.160  40.010  1.00  0.00            
ATOM    107  H51 ACD     1      26.960  39.550  40.170  1.00  0.00            
ATOM    108  O26 ACD     1      27.630  41.030  38.920  1.00  0.00            
ATOM    109  H52 ACD     1      26.700  41.290  38.890  1.00  0.00            
ATOM    110  C32 ACD     1      28.080  40.970  41.370  1.00  0.00            
ATOM    111  H53 ACD     1      28.900  41.690  41.310  1.00  0.00            
ATOM    112  O27 ACD     1      26.950  41.720  41.730  1.00  0.00            
ATOM    113  H54 ACD     1      26.950  42.460  41.130  1.00  0.00            
ATOM    114  C33 ACD     1      28.420  40.040  42.570  1.00  0.00            
ATOM    115  H55 ACD     1      28.500  40.710  43.430  1.00  0.00            
ATOM    116  O28 ACD     1      27.350  38.980  42.610  1.00  0.00            
ATOM    117  C34 ACD     1      26.680  38.920  43.890  1.00  0.00            
ATOM    118  H56 ACD     1      27.330  39.490  44.560  1.00  0.00            
ATOM    119  C35 ACD     1      25.240  39.450  43.780  1.00  0.00            
ATOM    120  H57 ACD     1      24.790  38.770  43.050  1.00  0.00            
ATOM    121  O29 ACD     1      25.110  40.730  43.150  1.00  0.00            
ATOM    122  H58 ACD     1      25.840  40.920  42.560  1.00  0.00            
ATOM    123  C36 ACD     1      24.460  39.260  45.040  1.00  0.00            
ATOM    124  H59 ACD     1      24.870  40.010  45.730  1.00  0.00            
ATOM    125  O30 ACD     1      23.100  39.630  44.700  1.00  0.00            
ATOM    126  H60 ACD     1      23.050  39.840  43.760  1.00  0.00            
ATOM    127  O1  GV5     2      25.520  32.700  43.080  1.00  0.00            
ATOM    128  C1  GV5     2      26.350  33.540  42.690  1.00  0.00            
ATOM    129  O2  GV5     2      27.560  33.440  43.230  1.00  0.00            
ATOM    130  C2  GV5     2      26.120  34.770  41.980  1.00  0.00            
ATOM    131  C3  GV5     2      24.930  35.210  41.430  1.00  0.00            
ATOM    132  C4  GV5     2      24.490  36.490  40.710  1.00  0.00            
ATOM    133  C5  GV5     2      25.430  37.350  40.140  1.00  0.00            
ATOM    134  C6  GV5     2      24.950  38.460  39.380  1.00  0.00            
ATOM    135  C7  GV5     2      23.610  38.690  39.120  1.00  0.00            
ATOM    136  O3  GV5     2      23.200  39.620  38.220  1.00  0.00            
ATOM    137  C8  GV5     2      22.690  37.860  39.780  1.00  0.00            
ATOM    138  O4  GV5     2      21.350  38.130  39.650  1.00  0.00            
ATOM    139  C9  GV5     2      23.120  36.740  40.520  1.00  0.00            
ATOM    140  H1  GV5     2      28.150  34.080  42.800  1.00  0.00            
ATOM    141  H2  GV5     2      26.920  35.500  41.880  1.00  0.00            
ATOM    142  H3  GV5     2      24.160  34.440  41.490  1.00  0.00            
ATOM    143  H4  GV5     2      26.470  37.070  40.040  1.00  0.00            
ATOM    144  H5  GV5     2      25.620  39.040  38.760  1.00  0.00            
ATOM    145  H6  GV5     2      22.230  39.560  38.290  1.00  0.00            
ATOM    146  H7  GV5     2      20.810  37.570  40.230  1.00  0.00            
ATOM    147  H8  GV5     2      22.280  36.160  40.890  1.00  0.00            
TER
ENDMDL
MODEL        1
ATOM      1  H1  ACD     1      18.130  37.220  33.970  1.00  0.00            
ATOM      2  O1  ACD     1      18.560  37.920  34.480  1.00  0.00            
ATOM      3  C1  ACD     1      19.540  37.210  35.280  1.00  0.00            
ATOM      4  H2  ACD     1      19.160  36.720  36.190  1.00  0.00            
ATOM      5  H3  ACD     1      20.290  37.930  35.660  1.00  0.00            
ATOM      6  C2  ACD     1      20.130  35.990  34.510  1.00  0.00            
ATOM      7  H4  ACD     1      20.490  35.240  35.230  1.00  0.00            
ATOM      8  O2  ACD     1      19.080  35.360  33.790  1.00  0.00            
ATOM      9  C3  ACD     1      19.500  34.410  32.860  1.00  0.00            
ATOM     10  H5  ACD     1      18.580  34.040  32.410  1.00  0.00            
ATOM     11  O3  ACD     1      20.150  33.390  33.530  1.00  0.00            
ATOM     12  C4  ACD     1      19.460  32.090  33.500  1.00  0.00            
ATOM     13  H6  ACD     1      18.830  31.950  32.610  1.00  0.00            
ATOM     14  C5  ACD     1      20.720  31.120  33.390  1.00  0.00            
ATOM     15  H7  ACD     1      21.520  31.410  34.080  1.00  0.00            
ATOM     16  O4  ACD     1      21.260  31.300  32.050  1.00  0.00            
ATOM     17  H8  ACD     1      20.790  30.690  31.470  1.00  0.00            
ATOM     18  C6  ACD     1      20.380  29.690  33.730  1.00  0.00            
ATOM     19  H9  ACD     1      19.650  29.280  33.020  1.00  0.00            
ATOM     20  O5  ACD     1      21.510  28.860  33.680  1.00  0.00            
ATOM     21  H10 ACD     1      21.980  29.060  34.500  1.00  0.00            
ATOM     22  C7  ACD     1      19.730  29.800  35.130  1.00  0.00            
ATOM     23  H11 ACD     1      19.410  28.830  35.520  1.00  0.00            
ATOM     24  O6  ACD     1      18.490  30.490  35.070  1.00  0.00            
ATOM     25  C8  ACD     1      18.710  31.890  34.850  1.00  0.00            
ATOM     26  H12 ACD     1      19.240  32.440  35.640  1.00  0.00            
ATOM     27  C9  ACD     1      17.320  32.500  34.790  1.00  0.00            
ATOM     28  H13 ACD     1      17.410  33.580  34.600  1.00  0.00            
ATOM     29  H14 ACD     1      16.750  32.010  33.990  1.00  0.00            
ATOM     30  O7  ACD     1      16.590  32.490  36.020  1.00  0.00            
ATOM     31  H15 ACD     1      16.960  33.110  36.650  1.00  0.00            
ATOM     32  O8  ACD     1      20.620  30.480  36.150  1.00  0.00            
ATOM     33  C10 ACD     1      20.840  29.800  37.380  1.00  0.00            
ATOM     34  H16 ACD     1      20.330  28.840  37.230  1.00  0.00            
ATOM     35  C11 ACD     1      22.400  29.540  37.410  1.00  0.00            
ATOM     36  H17 ACD     1      22.910  30.500  37.300  1.00  0.00            
ATOM     37  O9  ACD     1      22.850  28.730  36.270  1.00  0.00            
ATOM     38  H18 ACD     1      23.810  28.790  36.220  1.00  0.00            
ATOM     39  C12 ACD     1      22.840  29.000  38.780  1.00  0.00            
ATOM     40  H19 ACD     1      22.540  27.950  38.870  1.00  0.00            
ATOM     41  O10 ACD     1      24.260  29.080  38.910  1.00  0.00            
ATOM     42  H20 ACD     1      24.780  28.820  38.150  1.00  0.00            
ATOM     43  C13 ACD     1      22.300  29.840  39.930  1.00  0.00            
ATOM     44  H21 ACD     1      22.580  29.400  40.890  1.00  0.00            
ATOM     45  O11 ACD     1      20.870  29.860  39.790  1.00  0.00            
ATOM     46  C14 ACD     1      20.340  30.520  38.590  1.00  0.00            
ATOM     47  H22 ACD     1      20.640  31.560  38.410  1.00  0.00            
ATOM     48  C15 ACD     1      18.780  30.420  38.600  1.00  0.00            
ATOM     49  H23 ACD     1      18.410  31.070  37.800  1.00  0.00            
ATOM     50  H24 ACD     1      18.440  29.380  38.580  1.00  0.00            
ATOM     51  O12 ACD     1      18.290  31.200  39.740  1.00  0.00            
ATOM     52  H25 ACD     1      17.680  30.700  40.280  1.00  0.00            
ATOM     53  O13 ACD     1      22.870  31.130  39.930  1.00  0.00            
ATOM     54  C16 ACD     1      23.160  31.630  41.250  1.00  0.00            
ATOM     55  H26 ACD     1      22.680  31.020  42.020  1.00  0.00            
ATOM     56  C17 ACD     1      24.680  31.450  41.430  1.00  0.00            
ATOM     57  H27 ACD     1      25.170  31.920  40.570  1.00  0.00            
ATOM     58  O14 ACD     1      25.140  30.080  41.380  1.00  0.00            
ATOM     59  H28 ACD     1      25.050  29.690  40.510  1.00  0.00            
ATOM     60  C18 ACD     1      25.080  32.140  42.760  1.00  0.00            
ATOM     61  H29 ACD     1      24.500  31.760  43.610  1.00  0.00            
ATOM     62  O15 ACD     1      26.440  32.210  42.950  1.00  0.00            
ATOM     63  H30 ACD     1      26.800  32.520  42.110  1.00  0.00            
ATOM     64  C19 ACD     1      24.550  33.640  42.740  1.00  0.00            
ATOM     65  H31 ACD     1      24.790  34.100  43.710  1.00  0.00            
ATOM     66  O16 ACD     1      23.110  33.680  42.570  1.00  0.00            
ATOM     67  C20 ACD     1      22.640  33.040  41.340  1.00  0.00            
ATOM     68  H32 ACD     1      23.020  33.660  40.510  1.00  0.00            
ATOM     69  C21 ACD     1      21.120  33.100  41.280  1.00  0.00            
ATOM     70  H33 ACD     1      20.780  32.560  40.390  1.00  0.00            
ATOM     71  H34 ACD     1      20.680  32.660  42.200  1.00  0.00            
ATOM     72  O17 ACD     1      20.690  34.480  41.310  1.00  0.00            
ATOM     73  H35 ACD     1      20.970  34.880  42.150  1.00  0.00            
ATOM     74  O18 ACD     1      25.180  34.340  41.630  1.00  0.00            
ATOM     75  C22 ACD     1      25.340  35.810  41.670  1.00  0.00            
ATOM     76  H36 ACD     1      25.770  36.050  42.650  1.00  0.00            
ATOM     77  C23 ACD     1      26.330  36.120  40.520  1.00  0.00            
ATOM     78  H37 ACD     1      26.120  35.450  39.670  1.00  0.00            
ATOM     79  O19 ACD     1      27.730  35.840  40.800  1.00  0.00            
ATOM     80  H38 ACD     1      28.150  36.640  41.130  1.00  0.00            
ATOM     81  C24 ACD     1      26.220  37.570  40.010  1.00  0.00            
ATOM     82  H39 ACD     1      26.580  38.260  40.780  1.00  0.00            
ATOM     83  O20 ACD     1      27.090  37.710  38.860  1.00  0.00            
ATOM     84  H40 ACD     1      26.810  37.090  38.180  1.00  0.00            
ATOM     85  C25 ACD     1      24.840  37.940  39.700  1.00  0.00            
ATOM     86  H41 ACD     1      24.780  39.010  39.440  1.00  0.00            
ATOM     87  O21 ACD     1      24.100  37.770  40.870  1.00  0.00            
ATOM     88  C26 ACD     1      23.990  36.520  41.550  1.00  0.00            
ATOM     89  H42 ACD     1      23.310  35.900  40.960  1.00  0.00            
ATOM     90  C27 ACD     1      23.340  36.790  42.940  1.00  0.00            
ATOM     91  H43 ACD     1      23.620  36.000  43.650  1.00  0.00            
ATOM     92  H44 ACD     1      23.780  37.740  43.270  1.00  0.00            
ATOM     93  O22 ACD     1      21.950  36.880  42.860  1.00  0.00            
ATOM     94  H45 ACD     1      21.840  37.710  43.330  1.00  0.00            
ATOM     95  O23 ACD     1      24.380  37.270  38.550  1.00  0.00            
ATOM     96  C28 ACD     1      24.430  37.860  37.260  1.00  0.00            
ATOM     97  H46 ACD     1      25.110  38.700  37.040  1.00  0.00            
ATOM     98  C29 ACD     1      22.970  38.130  36.820  1.00  0.00            
ATOM     99  H47 ACD     1      22.320  37.260  36.980  1.00  0.00            
ATOM    100  O24 ACD     1      22.980  38.580  35.430  1.00  0.00            
ATOM    101  C30 ACD     1      22.490  39.300  37.580  1.00  0.00            
ATOM    102  H48 ACD     1      21.440  39.550  37.400  1.00  0.00            
ATOM    103  H49 ACD     1      22.550  39.110  38.660  1.00  0.00            
ATOM    104  O25 ACD     1      23.270  40.480  37.280  1.00  0.00            
ATOM    105  H50 ACD     1      22.990  41.150  37.900  1.00  0.00            
ATOM    106  C31 ACD     1      24.910  36.710  36.330  1.00  0.00            
ATOM    107  H51 ACD     1      24.390  35.770  36.550  1.00  0.00            
ATOM    108  O26 ACD     1      26.380  36.560  36.530  1.00  0.00            
ATOM    109  H52 ACD     1      26.620  35.890  35.880  1.00  0.00            
ATOM    110  C32 ACD     1      24.730  36.990  34.860  1.00  0.00            
ATOM    111  H53 ACD     1      25.470  37.770  34.610  1.00  0.00            
ATOM    112  O27 ACD     1      24.830  35.810  34.180  1.00  0.00            
ATOM    113  H54 ACD     1      23.940  35.470  34.300  1.00  0.00            
ATOM    114  C33 ACD     1      23.330  37.560  34.560  1.00  0.00            
ATOM    115  H55 ACD     1      23.400  37.980  33.550  1.00  0.00            
ATOM    116  O28 ACD     1      22.340  36.520  34.560  1.00  0.00            
ATOM    117  C34 ACD     1      21.240  36.500  33.680  1.00  0.00            
ATOM    118  H56 ACD     1      20.880  37.420  33.210  1.00  0.00            
ATOM    119  C35 ACD     1      21.680  35.590  32.560  1.00  0.00            
ATOM    120  H57 ACD     1      22.270  34.760  32.960  1.00  0.00            
ATOM    121  O29 ACD     1      22.450  36.330  31.650  1.00  0.00            
ATOM    122  H58 ACD     1      22.820  35.670  31.070  1.00  0.00            
ATOM    123  C36 ACD     1      20.420  35.070  31.840  1.00  0.00            
ATOM    124  H59 ACD     1      19.920  35.930  31.380  1.00  0.00            
ATOM    125  O30 ACD     1      20.830  34.020  30.930  1.00  0.00            
ATOM    126  H60 ACD     1      20.980  33.200  31.410  1.00  0.00            
ATOM    127  O1  GV5     2      20.020  35.830  38.750  1.00  0.00            
ATOM    128  C1  GV5     2      20.250  34.910  38.000  1.00  0.00            
ATOM    129  O2  GV5     2      19.290  34.180  37.450  1.00  0.00            
ATOM    130  C2  GV5     2      21.640  34.600  37.790  1.00  0.00            
ATOM    131  C3  GV5     2      22.250  33.660  37.130  1.00  0.00            
ATOM    132  C4  GV5     2      23.700  33.250  37.080  1.00  0.00            
ATOM    133  C5  GV5     2      24.690  33.610  38.040  1.00  0.00            
ATOM    134  C6  GV5     2      26.050  33.330  37.810  1.00  0.00            
ATOM    135  C7  GV5     2      26.430  32.650  36.600  1.00  0.00            
ATOM    136  O3  GV5     2      27.790  32.550  36.260  1.00  0.00            
ATOM    137  C8  GV5     2      25.470  32.480  35.560  1.00  0.00            
ATOM    138  O4  GV5     2      25.890  31.940  34.350  1.00  0.00            
ATOM    139  C9  GV5     2      24.150  32.700  35.840  1.00  0.00            
ATOM    140  H1  GV5     2      18.490  34.570  37.830  1.00  0.00            
ATOM    141  H2  GV5     2      22.260  35.270  38.390  1.00  0.00            
ATOM    142  H3  GV5     2      21.500  32.990  36.710  1.00  0.00            
ATOM    143  H4  GV5     2      24.370  34.000  39.000  1.00  0.00            
ATOM    144  H5  GV5     2      26.740  33.610  38.600  1.00  0.00            
ATOM    145  H6  GV5     2      27.900  32.340  35.320  1.00  0.00            
ATOM    146  H7  GV5     2      25.170  32.030  33.710  1.00  0.00            
ATOM    147  H8  GV5     2      23.450  32.540  35.020  1.00  0.00            
TER
ENDMDL
MODEL        1
ATOM      1  H1  ACD     1      19.720  36.940  34.820  1.00  0.00            
ATOM      2  O1  ACD     1      20.420  37.540  35.110  1.00  0.00            
ATOM      3  C1  ACD     1      21.370  36.670  35.720  1.00  0.00            
ATOM      4  H2  ACD     1      20.800  36.110  36.470  1.00  0.00            
ATOM      5  H3  ACD     1      22.090  37.190  36.370  1.00  0.00            
ATOM      6  C2  ACD     1      22.100  35.770  34.710  1.00  0.00            
ATOM      7  H4  ACD     1      22.800  35.120  35.250  1.00  0.00            
ATOM      8  O2  ACD     1      21.130  34.910  34.050  1.00  0.00            
ATOM      9  C3  ACD     1      21.780  33.970  33.170  1.00  0.00            
ATOM     10  H5  ACD     1      21.000  33.310  32.770  1.00  0.00            
ATOM     11  O3  ACD     1      22.670  33.110  33.840  1.00  0.00            
ATOM     12  C4  ACD     1      22.230  31.820  34.270  1.00  0.00            
ATOM     13  H6  ACD     1      21.700  31.320  33.450  1.00  0.00            
ATOM     14  C5  ACD     1      23.440  30.890  34.150  1.00  0.00            
ATOM     15  H7  ACD     1      24.300  31.380  34.610  1.00  0.00            
ATOM     16  O4  ACD     1      23.750  30.640  32.760  1.00  0.00            
ATOM     17  H8  ACD     1      23.340  29.810  32.490  1.00  0.00            
ATOM     18  C6  ACD     1      23.220  29.650  34.940  1.00  0.00            
ATOM     19  H9  ACD     1      22.360  29.170  34.450  1.00  0.00            
ATOM     20  O5  ACD     1      24.250  28.720  35.000  1.00  0.00            
ATOM     21  H10 ACD     1      24.950  29.340  35.200  1.00  0.00            
ATOM     22  C7  ACD     1      22.840  30.040  36.380  1.00  0.00            
ATOM     23  H11 ACD     1      22.830  29.120  36.970  1.00  0.00            
ATOM     24  O6  ACD     1      21.520  30.650  36.350  1.00  0.00            
ATOM     25  C8  ACD     1      21.500  31.870  35.580  1.00  0.00            
ATOM     26  H12 ACD     1      21.980  32.730  36.070  1.00  0.00            
ATOM     27  C9  ACD     1      20.030  32.140  35.340  1.00  0.00            
ATOM     28  H13 ACD     1      19.830  32.900  34.570  1.00  0.00            
ATOM     29  H14 ACD     1      19.480  31.220  35.110  1.00  0.00            
ATOM     30  O7  ACD     1      19.540  32.600  36.600  1.00  0.00            
ATOM     31  H15 ACD     1      18.690  32.960  36.320  1.00  0.00            
ATOM     32  O8  ACD     1      23.820  30.980  36.900  1.00  0.00            
ATOM     33  C10 ACD     1      24.780  30.410  37.780  1.00  0.00            
ATOM     34  H16 ACD     1      24.640  29.330  37.700  1.00  0.00            
ATOM     35  C11 ACD     1      26.180  30.790  37.250  1.00  0.00            
ATOM     36  H17 ACD     1      26.270  31.870  37.060  1.00  0.00            
ATOM     37  O9  ACD     1      26.390  30.090  36.000  1.00  0.00            
ATOM     38  H18 ACD     1      27.320  30.010  35.750  1.00  0.00            
ATOM     39  C12 ACD     1      27.210  30.380  38.290  1.00  0.00            
ATOM     40  H19 ACD     1      26.990  29.310  38.440  1.00  0.00            
ATOM     41  O10 ACD     1      28.610  30.570  37.960  1.00  0.00            
ATOM     42  H20 ACD     1      28.880  30.110  37.170  1.00  0.00            
ATOM     43  C13 ACD     1      26.900  31.150  39.590  1.00  0.00            
ATOM     44  H21 ACD     1      27.620  30.840  40.350  1.00  0.00            
ATOM     45  O11 ACD     1      25.630  30.770  40.030  1.00  0.00            
ATOM     46  C14 ACD     1      24.540  31.040  39.160  1.00  0.00            
ATOM     47  H22 ACD     1      24.450  32.130  39.070  1.00  0.00            
ATOM     48  C15 ACD     1      23.240  30.590  39.670  1.00  0.00            
ATOM     49  H23 ACD     1      22.420  31.090  39.140  1.00  0.00            
ATOM     50  H24 ACD     1      22.960  29.550  39.460  1.00  0.00            
ATOM     51  O12 ACD     1      23.000  30.870  41.040  1.00  0.00            
ATOM     52  H25 ACD     1      23.560  30.260  41.520  1.00  0.00            
ATOM     53  O13 ACD     1      26.970  32.500  39.360  1.00  0.00            
ATOM     54  C16 ACD     1      27.660  33.360  40.330  1.00  0.00            
ATOM     55  H26 ACD     1      27.870  32.770  41.230  1.00  0.00            
ATOM     56  C17 ACD     1      28.950  33.800  39.630  1.00  0.00            
ATOM     57  H27 ACD     1      28.630  34.300  38.710  1.00  0.00            
ATOM     58  O14 ACD     1      29.850  32.700  39.350  1.00  0.00            
ATOM     59  H28 ACD     1      29.310  32.030  38.920  1.00  0.00            
ATOM     60  C18 ACD     1      29.700  34.840  40.420  1.00  0.00            
ATOM     61  H29 ACD     1      30.060  34.370  41.350  1.00  0.00            
ATOM     62  O15 ACD     1      30.760  35.480  39.650  1.00  0.00            
ATOM     63  H30 ACD     1      30.240  35.960  38.990  1.00  0.00            
ATOM     64  C19 ACD     1      28.820  35.990  40.840  1.00  0.00            
ATOM     65  H31 ACD     1      29.300  36.670  41.560  1.00  0.00            
ATOM     66  O16 ACD     1      27.630  35.460  41.520  1.00  0.00            
ATOM     67  C20 ACD     1      26.820  34.560  40.710  1.00  0.00            
ATOM     68  H32 ACD     1      26.590  35.180  39.830  1.00  0.00            
ATOM     69  C21 ACD     1      25.460  34.320  41.320  1.00  0.00            
ATOM     70  H33 ACD     1      24.790  34.130  40.470  1.00  0.00            
ATOM     71  H34 ACD     1      25.490  33.480  42.020  1.00  0.00            
ATOM     72  O17 ACD     1      24.900  35.380  42.070  1.00  0.00            
ATOM     73  H35 ACD     1      25.380  36.150  41.730  1.00  0.00            
ATOM     74  O18 ACD     1      28.330  36.690  39.680  1.00  0.00            
ATOM     75  C22 ACD     1      28.350  38.180  39.660  1.00  0.00            
ATOM     76  H36 ACD     1      29.010  38.520  40.470  1.00  0.00            
ATOM     77  C23 ACD     1      29.010  38.600  38.290  1.00  0.00            
ATOM     78  H37 ACD     1      28.790  37.940  37.440  1.00  0.00            
ATOM     79  O19 ACD     1      30.410  38.510  38.460  1.00  0.00            
ATOM     80  H38 ACD     1      30.660  38.940  39.280  1.00  0.00            
ATOM     81  C24 ACD     1      28.580  40.040  37.940  1.00  0.00            
ATOM     82  H39 ACD     1      28.990  40.710  38.710  1.00  0.00            
ATOM     83  O20 ACD     1      29.010  40.390  36.620  1.00  0.00            
ATOM     84  H40 ACD     1      28.610  39.740  36.040  1.00  0.00            
ATOM     85  C25 ACD     1      27.070  40.130  37.950  1.00  0.00            
ATOM     86  H41 ACD     1      26.780  41.130  37.610  1.00  0.00            
ATOM     87  O21 ACD     1      26.610  39.950  39.310  1.00  0.00            
ATOM     88  C26 ACD     1      26.930  38.690  39.930  1.00  0.00            
ATOM     89  H42 ACD     1      26.190  38.020  39.470  1.00  0.00            
ATOM     90  C27 ACD     1      26.590  38.990  41.380  1.00  0.00            
ATOM     91  H43 ACD     1      27.360  38.720  42.110  1.00  0.00            
ATOM     92  H44 ACD     1      26.350  40.040  41.610  1.00  0.00            
ATOM     93  O22 ACD     1      25.510  38.230  41.780  1.00  0.00            
ATOM     94  H45 ACD     1      24.870  38.480  41.110  1.00  0.00            
ATOM     95  O23 ACD     1      26.380  39.170  37.220  1.00  0.00            
ATOM     96  C28 ACD     1      25.950  39.470  35.880  1.00  0.00            
ATOM     97  H46 ACD     1      26.230  40.490  35.580  1.00  0.00            
ATOM     98  C29 ACD     1      24.440  39.370  35.840  1.00  0.00            
ATOM     99  H47 ACD     1      24.200  38.410  36.310  1.00  0.00            
ATOM    100  O24 ACD     1      24.020  39.470  34.470  1.00  0.00            
ATOM    101  C30 ACD     1      23.800  40.570  36.610  1.00  0.00            
ATOM    102  H48 ACD     1      22.720  40.440  36.500  1.00  0.00            
ATOM    103  H49 ACD     1      24.030  40.510  37.680  1.00  0.00            
ATOM    104  O25 ACD     1      24.120  41.850  36.090  1.00  0.00            
ATOM    105  H50 ACD     1      23.750  42.480  36.720  1.00  0.00            
ATOM    106  C31 ACD     1      26.590  38.430  34.960  1.00  0.00            
ATOM    107  H51 ACD     1      26.400  37.420  35.340  1.00  0.00            
ATOM    108  O26 ACD     1      27.980  38.690  34.790  1.00  0.00            
ATOM    109  H52 ACD     1      28.240  38.020  34.140  1.00  0.00            
ATOM    110  C32 ACD     1      25.960  38.540  33.570  1.00  0.00            
ATOM    111  H53 ACD     1      26.250  39.530  33.180  1.00  0.00            
ATOM    112  O27 ACD     1      26.500  37.700  32.570  1.00  0.00            
ATOM    113  H54 ACD     1      27.450  37.830  32.570  1.00  0.00            
ATOM    114  C33 ACD     1      24.450  38.420  33.680  1.00  0.00            
ATOM    115  H55 ACD     1      24.140  38.570  32.640  1.00  0.00            
ATOM    116  O28 ACD     1      24.020  37.210  34.290  1.00  0.00            
ATOM    117  C34 ACD     1      22.940  36.500  33.680  1.00  0.00            
ATOM    118  H56 ACD     1      22.370  37.300  33.210  1.00  0.00            
ATOM    119  C35 ACD     1      23.530  35.640  32.530  1.00  0.00            
ATOM    120  H57 ACD     1      24.240  35.010  33.070  1.00  0.00            
ATOM    121  O29 ACD     1      24.220  36.430  31.580  1.00  0.00            
ATOM    122  H58 ACD     1      25.050  36.710  31.970  1.00  0.00            
ATOM    123  C36 ACD     1      22.390  34.740  32.010  1.00  0.00            
ATOM    124  H59 ACD     1      21.720  35.380  31.420  1.00  0.00            
ATOM    125  O30 ACD     1      22.830  33.770  31.050  1.00  0.00            
ATOM    126  H60 ACD     1      23.530  33.240  31.440  1.00  0.00            
ATOM    127  O1  GV5     2      22.800  35.830  39.410  1.00  0.00            
ATOM    128  C1  GV5     2      23.190  35.160  38.540  1.00  0.00            
ATOM    129  O2  GV5     2      22.390  34.230  38.130  1.00  0.00            
ATOM    130  C2  GV5     2      24.390  35.330  37.800  1.00  0.00            
ATOM    131  C3  GV5     2      24.940  34.460  36.890  1.00  0.00            
ATOM    132  C4  GV5     2      26.180  34.550  36.050  1.00  0.00            
ATOM    133  C5  GV5     2      27.290  35.250  36.560  1.00  0.00            
ATOM    134  C6  GV5     2      28.530  35.140  35.870  1.00  0.00            
ATOM    135  C7  GV5     2      28.620  34.450  34.650  1.00  0.00            
ATOM    136  O3  GV5     2      29.820  34.320  34.110  1.00  0.00            
ATOM    137  C8  GV5     2      27.480  33.760  34.100  1.00  0.00            
ATOM    138  O4  GV5     2      27.620  32.880  32.960  1.00  0.00            
ATOM    139  C9  GV5     2      26.230  33.880  34.810  1.00  0.00            
ATOM    140  H1  GV5     2      21.720  34.410  38.820  1.00  0.00            
ATOM    141  H2  GV5     2      24.960  36.210  38.090  1.00  0.00            
ATOM    142  H3  GV5     2      24.350  33.560  36.670  1.00  0.00            
ATOM    143  H4  GV5     2      27.210  35.750  37.520  1.00  0.00            
ATOM    144  H5  GV5     2      29.420  35.490  36.380  1.00  0.00            
ATOM    145  H6  GV5     2      29.800  33.750  33.320  1.00  0.00            
ATOM    146  H7  GV5     2      26.770  32.670  32.530  1.00  0.00            
ATOM    147  H8  GV5     2      25.390  33.290  34.450  1.00  0.00            
TER
ENDMDL
MODEL        1
ATOM      1  H1  ACD     1      29.020  37.950   4.240  1.00  0.00            
ATOM      2  O1  ACD     1      29.130  37.330   4.970  1.00  0.00            
ATOM      3  C1  ACD     1      29.770  38.100   6.010  1.00  0.00            
ATOM      4  H2  ACD     1      30.860  38.060   5.870  1.00  0.00            
ATOM      5  H3  ACD     1      29.700  37.590   6.990  1.00  0.00            
ATOM      6  C2  ACD     1      29.440  39.560   6.220  1.00  0.00            
ATOM      7  H4  ACD     1      30.000  39.880   7.110  1.00  0.00            
ATOM      8  O2  ACD     1      29.740  40.330   5.070  1.00  0.00            
ATOM      9  C3  ACD     1      29.400  41.740   5.150  1.00  0.00            
ATOM     10  H5  ACD     1      29.760  42.270   4.270  1.00  0.00            
ATOM     11  O3  ACD     1      29.970  42.340   6.300  1.00  0.00            
ATOM     12  C4  ACD     1      31.100  43.300   6.180  1.00  0.00            
ATOM     13  H6  ACD     1      31.480  43.380   5.150  1.00  0.00            
ATOM     14  C5  ACD     1      30.550  44.720   6.560  1.00  0.00            
ATOM     15  H7  ACD     1      30.140  44.610   7.580  1.00  0.00            
ATOM     16  O4  ACD     1      29.490  45.050   5.650  1.00  0.00            
ATOM     17  H8  ACD     1      28.840  45.650   6.030  1.00  0.00            
ATOM     18  C6  ACD     1      31.730  45.690   6.710  1.00  0.00            
ATOM     19  H9  ACD     1      32.190  45.860   5.730  1.00  0.00            
ATOM     20  O5  ACD     1      31.380  46.980   7.250  1.00  0.00            
ATOM     21  H10 ACD     1      30.840  47.380   6.580  1.00  0.00            
ATOM     22  C7  ACD     1      32.750  45.050   7.580  1.00  0.00            
ATOM     23  H11 ACD     1      33.610  45.710   7.710  1.00  0.00            
ATOM     24  O6  ACD     1      33.200  43.840   6.960  1.00  0.00            
ATOM     25  C8  ACD     1      32.260  42.810   7.000  1.00  0.00            
ATOM     26  H12 ACD     1      31.940  42.640   8.040  1.00  0.00            
ATOM     27  C9  ACD     1      32.830  41.550   6.390  1.00  0.00            
ATOM     28  H13 ACD     1      32.160  40.680   6.400  1.00  0.00            
ATOM     29  H14 ACD     1      33.170  41.900   5.400  1.00  0.00            
ATOM     30  O7  ACD     1      34.020  41.110   7.110  1.00  0.00            
ATOM     31  H15 ACD     1      33.830  40.930   8.040  1.00  0.00            
ATOM     32  O8  ACD     1      32.120  44.860   8.920  1.00  0.00            
ATOM     33  C10 ACD     1      33.060  45.110  10.010  1.00  0.00            
ATOM     34  H16 ACD     1      33.910  45.770   9.800  1.00  0.00            
ATOM     35  C11 ACD     1      32.240  45.880  10.960  1.00  0.00            
ATOM     36  H17 ACD     1      31.360  45.230  11.080  1.00  0.00            
ATOM     37  O9  ACD     1      31.920  47.220  10.480  1.00  0.00            
ATOM     38  H18 ACD     1      31.790  47.210   9.520  1.00  0.00            
ATOM     39  C12 ACD     1      32.930  45.900  12.340  1.00  0.00            
ATOM     40  H19 ACD     1      33.930  46.290  12.110  1.00  0.00            
ATOM     41  O10 ACD     1      32.190  46.710  13.300  1.00  0.00            
ATOM     42  H20 ACD     1      31.280  46.390  13.260  1.00  0.00            
ATOM     43  C13 ACD     1      33.270  44.460  12.860  1.00  0.00            
ATOM     44  H21 ACD     1      33.690  44.580  13.860  1.00  0.00            
ATOM     45  O11 ACD     1      34.160  44.010  11.910  1.00  0.00            
ATOM     46  C14 ACD     1      33.690  43.780  10.540  1.00  0.00            
ATOM     47  H22 ACD     1      33.030  42.920  10.410  1.00  0.00            
ATOM     48  C15 ACD     1      34.940  43.240   9.750  1.00  0.00            
ATOM     49  H23 ACD     1      34.740  43.390   8.680  1.00  0.00            
ATOM     50  H24 ACD     1      35.760  43.920  10.030  1.00  0.00            
ATOM     51  O12 ACD     1      35.230  41.860   9.950  1.00  0.00            
ATOM     52  H25 ACD     1      35.330  41.680  10.890  1.00  0.00            
ATOM     53  O13 ACD     1      32.130  43.570  12.920  1.00  0.00            
ATOM     54  C16 ACD     1      31.120  43.760  14.020  1.00  0.00            
ATOM     55  H26 ACD     1      31.520  44.600  14.600  1.00  0.00            
ATOM     56  C17 ACD     1      29.760  44.170  13.480  1.00  0.00            
ATOM     57  H27 ACD     1      29.510  43.470  12.660  1.00  0.00            
ATOM     58  O14 ACD     1      29.750  45.490  12.940  1.00  0.00            
ATOM     59  H28 ACD     1      28.950  45.610  12.420  1.00  0.00            
ATOM     60  C18 ACD     1      28.680  43.970  14.530  1.00  0.00            
ATOM     61  H29 ACD     1      28.840  44.690  15.350  1.00  0.00            
ATOM     62  O15 ACD     1      27.430  44.220  13.930  1.00  0.00            
ATOM     63  H30 ACD     1      27.210  43.350  13.590  1.00  0.00            
ATOM     64  C19 ACD     1      28.650  42.590  15.080  1.00  0.00            
ATOM     65  H31 ACD     1      27.880  42.460  15.840  1.00  0.00            
ATOM     66  O16 ACD     1      29.880  42.360  15.720  1.00  0.00            
ATOM     67  C20 ACD     1      31.040  42.440  14.870  1.00  0.00            
ATOM     68  H32 ACD     1      31.000  41.570  14.210  1.00  0.00            
ATOM     69  C21 ACD     1      32.330  42.320  15.670  1.00  0.00            
ATOM     70  H33 ACD     1      32.310  41.490  16.380  1.00  0.00            
ATOM     71  H34 ACD     1      33.070  42.050  14.910  1.00  0.00            
ATOM     72  O17 ACD     1      32.680  43.500  16.390  1.00  0.00            
ATOM     73  H35 ACD     1      32.170  43.570  17.210  1.00  0.00            
ATOM     74  O18 ACD     1      28.490  41.650  14.000  1.00  0.00            
ATOM     75  C22 ACD     1      28.180  40.300  14.340  1.00  0.00            
ATOM     76  H36 ACD     1      28.540  39.900  15.290  1.00  0.00            
ATOM     77  C23 ACD     1      26.610  40.280  14.400  1.00  0.00            
ATOM     78  H37 ACD     1      26.250  40.980  13.640  1.00  0.00            
ATOM     79  O19 ACD     1      26.060  40.870  15.600  1.00  0.00            
ATOM     80  H38 ACD     1      26.470  40.490  16.390  1.00  0.00            
ATOM     81  C24 ACD     1      26.030  38.890  14.260  1.00  0.00            
ATOM     82  H39 ACD     1      26.240  38.350  15.190  1.00  0.00            
ATOM     83  O20 ACD     1      24.610  38.910  14.080  1.00  0.00            
ATOM     84  H40 ACD     1      24.520  39.500  13.330  1.00  0.00            
ATOM     85  C25 ACD     1      26.690  38.120  13.080  1.00  0.00            
ATOM     86  H41 ACD     1      26.340  37.080  13.170  1.00  0.00            
ATOM     87  O21 ACD     1      28.060  38.120  13.290  1.00  0.00            
ATOM     88  C26 ACD     1      28.740  39.400  13.220  1.00  0.00            
ATOM     89  H42 ACD     1      28.480  39.880  12.270  1.00  0.00            
ATOM     90  C27 ACD     1      30.240  39.130  13.340  1.00  0.00            
ATOM     91  H43 ACD     1      30.440  38.360  12.580  1.00  0.00            
ATOM     92  H44 ACD     1      30.840  40.010  13.080  1.00  0.00            
ATOM     93  O22 ACD     1      30.650  38.550  14.600  1.00  0.00            
ATOM     94  H45 ACD     1      31.440  39.020  14.880  1.00  0.00            
ATOM     95  O23 ACD     1      26.340  38.670  11.850  1.00  0.00            
ATOM     96  C28 ACD     1      26.370  37.790  10.680  1.00  0.00            
ATOM     97  H46 ACD     1      25.990  36.810  10.970  1.00  0.00            
ATOM     98  C29 ACD     1      27.800  37.440  10.050  1.00  0.00            
ATOM     99  H47 ACD     1      28.390  38.360  10.180  1.00  0.00            
ATOM    100  O24 ACD     1      27.640  36.960   8.690  1.00  0.00            
ATOM    101  C30 ACD     1      28.540  36.270  10.730  1.00  0.00            
ATOM    102  H48 ACD     1      29.380  36.070  10.050  1.00  0.00            
ATOM    103  H49 ACD     1      28.970  36.650  11.660  1.00  0.00            
ATOM    104  O25 ACD     1      27.730  35.110  10.900  1.00  0.00            
ATOM    105  H50 ACD     1      28.320  34.350  10.940  1.00  0.00            
ATOM    106  C31 ACD     1      25.470  38.460   9.640  1.00  0.00            
ATOM    107  H51 ACD     1      25.790  39.480   9.420  1.00  0.00            
ATOM    108  O26 ACD     1      24.210  38.410  10.290  1.00  0.00            
ATOM    109  H52 ACD     1      24.300  39.090  10.960  1.00  0.00            
ATOM    110  C32 ACD     1      25.560  37.780   8.240  1.00  0.00            
ATOM    111  H53 ACD     1      25.250  36.730   8.290  1.00  0.00            
ATOM    112  O27 ACD     1      24.810  38.540   7.310  1.00  0.00            
ATOM    113  H54 ACD     1      25.340  39.330   7.180  1.00  0.00            
ATOM    114  C33 ACD     1      26.990  37.750   7.730  1.00  0.00            
ATOM    115  H55 ACD     1      27.060  37.250   6.750  1.00  0.00            
ATOM    116  O28 ACD     1      27.650  39.030   7.780  1.00  0.00            
ATOM    117  C34 ACD     1      27.950  39.650   6.560  1.00  0.00            
ATOM    118  H56 ACD     1      27.400  39.160   5.750  1.00  0.00            
ATOM    119  C35 ACD     1      27.490  41.060   6.510  1.00  0.00            
ATOM    120  H57 ACD     1      27.890  41.640   7.350  1.00  0.00            
ATOM    121  O29 ACD     1      26.090  41.120   6.610  1.00  0.00            
ATOM    122  H58 ACD     1      25.870  42.050   6.480  1.00  0.00            
ATOM    123  C36 ACD     1      27.870  41.770   5.240  1.00  0.00            
ATOM    124  H59 ACD     1      27.580  41.180   4.350  1.00  0.00            
ATOM    125  O30 ACD     1      27.510  43.100   5.210  1.00  0.00            
ATOM    126  H60 ACD     1      28.270  43.570   5.560  1.00  0.00            
ATOM    127  O1  GV5     2      30.640  -2.780   9.810  1.00  0.00            
ATOM    128  C1  GV5     2      31.060  -1.660   9.880  1.00  0.00            
ATOM    129  O2  GV5     2      32.350  -1.470   9.560  1.00  0.00            
ATOM    130  C2  GV5     2      30.310  -0.410  10.160  1.00  0.00            
ATOM    131  C3  GV5     2      29.020  -0.100   9.900  1.00  0.00            
ATOM    132  C4  GV5     2      28.170   1.070  10.190  1.00  0.00            
ATOM    133  C5  GV5     2      28.720   2.370  10.100  1.00  0.00            
ATOM    134  C6  GV5     2      27.970   3.540  10.460  1.00  0.00            
ATOM    135  C7  GV5     2      26.600   3.410  10.740  1.00  0.00            
ATOM    136  O3  GV5     2      25.820   4.510  10.980  1.00  0.00            
ATOM    137  C8  GV5     2      26.060   2.100  10.830  1.00  0.00            
ATOM    138  O4  GV5     2      24.780   1.900  11.320  1.00  0.00            
ATOM    139  C9  GV5     2      26.820   0.960  10.560  1.00  0.00            
ATOM    140  H1  GV5     2      32.550  -2.420   9.630  1.00  0.00            
ATOM    141  H2  GV5     2      30.900   0.350  10.670  1.00  0.00            
ATOM    142  H3  GV5     2      28.470  -0.890   9.410  1.00  0.00            
ATOM    143  H4  GV5     2      29.740   2.490   9.740  1.00  0.00            
ATOM    144  H5  GV5     2      28.360   4.550  10.460  1.00  0.00            
ATOM    145  H6  GV5     2      26.510   5.170  11.180  1.00  0.00            
ATOM    146  H7  GV5     2      24.310   2.760  11.360  1.00  0.00            
ATOM    147  H8  GV5     2      26.450  -0.050  10.710  1.00  0.00            
TER
ENDMDL
MODEL        1
ATOM      1  H1  ACD     1       2.930  17.480  -1.020  1.00  0.00            
ATOM      2  O1  ACD     1       3.550  18.210  -1.030  1.00  0.00            
ATOM      3  C1  ACD     1       2.880  19.380  -0.490  1.00  0.00            
ATOM      4  H2  ACD     1       2.270  19.110   0.380  1.00  0.00            
ATOM      5  H3  ACD     1       2.250  19.810  -1.280  1.00  0.00            
ATOM      6  C2  ACD     1       3.920  20.450  -0.030  1.00  0.00            
ATOM      7  H4  ACD     1       3.560  21.400   0.370  1.00  0.00            
ATOM      8  O2  ACD     1       4.700  19.890   1.050  1.00  0.00            
ATOM      9  C3  ACD     1       5.480  20.810   1.760  1.00  0.00            
ATOM     10  H5  ACD     1       5.920  20.300   2.620  1.00  0.00            
ATOM     11  O3  ACD     1       4.750  21.990   2.240  1.00  0.00            
ATOM     12  C4  ACD     1       4.350  22.130   3.640  1.00  0.00            
ATOM     13  H6  ACD     1       4.620  21.280   4.270  1.00  0.00            
ATOM     14  C5  ACD     1       5.290  23.310   3.980  1.00  0.00            
ATOM     15  H7  ACD     1       5.210  24.050   3.170  1.00  0.00            
ATOM     16  O4  ACD     1       6.660  22.880   4.030  1.00  0.00            
ATOM     17  H8  ACD     1       6.790  22.540   3.140  1.00  0.00            
ATOM     18  C6  ACD     1       4.800  23.980   5.300  1.00  0.00            
ATOM     19  H9  ACD     1       5.120  23.340   6.140  1.00  0.00            
ATOM     20  O5  ACD     1       5.310  25.290   5.450  1.00  0.00            
ATOM     21  H10 ACD     1       4.720  25.840   4.930  1.00  0.00            
ATOM     22  C7  ACD     1       3.180  24.110   5.300  1.00  0.00            
ATOM     23  H11 ACD     1       2.880  24.310   6.340  1.00  0.00            
ATOM     24  O6  ACD     1       2.560  22.890   4.920  1.00  0.00            
ATOM     25  C8  ACD     1       2.900  22.440   3.620  1.00  0.00            
ATOM     26  H12 ACD     1       2.620  23.170   2.860  1.00  0.00            
ATOM     27  C9  ACD     1       2.030  21.220   3.300  1.00  0.00            
ATOM     28  H13 ACD     1       0.970  21.490   3.260  1.00  0.00            
ATOM     29  H14 ACD     1       2.280  20.710   2.360  1.00  0.00            
ATOM     30  O7  ACD     1       2.110  20.240   4.270  1.00  0.00            
ATOM     31  H15 ACD     1       1.380  19.630   4.150  1.00  0.00            
ATOM     32  O8  ACD     1       2.820  25.180   4.410  1.00  0.00            
ATOM     33  C10 ACD     1       2.060  26.300   4.920  1.00  0.00            
ATOM     34  H16 ACD     1       2.280  26.460   5.990  1.00  0.00            
ATOM     35  C11 ACD     1       2.640  27.480   4.090  1.00  0.00            
ATOM     36  H17 ACD     1       2.550  27.220   3.030  1.00  0.00            
ATOM     37  O9  ACD     1       3.970  27.860   4.530  1.00  0.00            
ATOM     38  H18 ACD     1       3.960  28.820   4.620  1.00  0.00            
ATOM     39  C12 ACD     1       1.780  28.740   4.100  1.00  0.00            
ATOM     40  H19 ACD     1       1.690  29.230   5.080  1.00  0.00            
ATOM     41  O10 ACD     1       2.260  29.690   3.210  1.00  0.00            
ATOM     42  H20 ACD     1       1.870  29.470   2.360  1.00  0.00            
ATOM     43  C13 ACD     1       0.380  28.480   3.570  1.00  0.00            
ATOM     44  H21 ACD     1      -0.210  29.400   3.640  1.00  0.00            
ATOM     45  O11 ACD     1      -0.120  27.420   4.450  1.00  0.00            
ATOM     46  C14 ACD     1       0.590  26.140   4.580  1.00  0.00            
ATOM     47  H22 ACD     1       0.510  25.580   3.640  1.00  0.00            
ATOM     48  C15 ACD     1      -0.170  25.270   5.600  1.00  0.00            
ATOM     49  H23 ACD     1      -1.210  25.250   5.250  1.00  0.00            
ATOM     50  H24 ACD     1       0.240  24.250   5.490  1.00  0.00            
ATOM     51  O12 ACD     1      -0.060  25.750   6.980  1.00  0.00            
ATOM     52  H25 ACD     1      -0.490  26.610   6.940  1.00  0.00            
ATOM     53  O13 ACD     1       0.450  27.990   2.260  1.00  0.00            
ATOM     54  C16 ACD     1      -0.510  28.560   1.430  1.00  0.00            
ATOM     55  H26 ACD     1      -1.240  29.210   1.920  1.00  0.00            
ATOM     56  C17 ACD     1       0.240  29.410   0.370  1.00  0.00            
ATOM     57  H27 ACD     1       1.070  28.880  -0.120  1.00  0.00            
ATOM     58  O14 ACD     1       0.740  30.560   1.000  1.00  0.00            
ATOM     59  H28 ACD     1       0.060  30.870   1.600  1.00  0.00            
ATOM     60  C18 ACD     1      -0.690  29.770  -0.780  1.00  0.00            
ATOM     61  H29 ACD     1      -1.490  30.370  -0.340  1.00  0.00            
ATOM     62  O15 ACD     1      -0.130  30.730  -1.640  1.00  0.00            
ATOM     63  H30 ACD     1       0.590  30.350  -2.160  1.00  0.00            
ATOM     64  C19 ACD     1      -1.260  28.500  -1.360  1.00  0.00            
ATOM     65  H31 ACD     1      -1.940  28.840  -2.140  1.00  0.00            
ATOM     66  O16 ACD     1      -2.100  27.950  -0.310  1.00  0.00            
ATOM     67  C20 ACD     1      -1.300  27.410   0.800  1.00  0.00            
ATOM     68  H32 ACD     1      -0.660  26.600   0.430  1.00  0.00            
ATOM     69  C21 ACD     1      -2.330  26.750   1.670  1.00  0.00            
ATOM     70  H33 ACD     1      -3.020  26.140   1.060  1.00  0.00            
ATOM     71  H34 ACD     1      -1.740  26.110   2.330  1.00  0.00            
ATOM     72  O17 ACD     1      -3.100  27.710   2.440  1.00  0.00            
ATOM     73  H35 ACD     1      -3.530  27.200   3.140  1.00  0.00            
ATOM     74  O18 ACD     1      -0.320  27.650  -1.850  1.00  0.00            
ATOM     75  C22 ACD     1      -0.660  26.900  -3.020  1.00  0.00            
ATOM     76  H36 ACD     1      -1.610  27.250  -3.450  1.00  0.00            
ATOM     77  C23 ACD     1       0.590  27.150  -4.030  1.00  0.00            
ATOM     78  H37 ACD     1       1.530  26.910  -3.510  1.00  0.00            
ATOM     79  O19 ACD     1       0.710  28.570  -4.430  1.00  0.00            
ATOM     80  H38 ACD     1       1.270  28.990  -3.780  1.00  0.00            
ATOM     81  C24 ACD     1       0.440  26.140  -5.140  1.00  0.00            
ATOM     82  H39 ACD     1      -0.470  26.360  -5.710  1.00  0.00            
ATOM     83  O20 ACD     1       1.510  26.320  -6.020  1.00  0.00            
ATOM     84  H40 ACD     1       1.490  27.270  -6.160  1.00  0.00            
ATOM     85  C25 ACD     1       0.500  24.670  -4.690  1.00  0.00            
ATOM     86  H41 ACD     1       0.340  24.020  -5.560  1.00  0.00            
ATOM     87  O21 ACD     1      -0.700  24.580  -3.900  1.00  0.00            
ATOM     88  C26 ACD     1      -0.780  25.360  -2.690  1.00  0.00            
ATOM     89  H42 ACD     1       0.100  25.090  -2.080  1.00  0.00            
ATOM     90  C27 ACD     1      -2.090  25.040  -1.980  1.00  0.00            
ATOM     91  H43 ACD     1      -2.420  25.820  -1.290  1.00  0.00            
ATOM     92  H44 ACD     1      -2.960  25.050  -2.650  1.00  0.00            
ATOM     93  O22 ACD     1      -2.050  23.790  -1.280  1.00  0.00            
ATOM     94  H45 ACD     1      -2.400  23.060  -1.790  1.00  0.00            
ATOM     95  O23 ACD     1       1.610  24.330  -3.950  1.00  0.00            
ATOM     96  C28 ACD     1       2.330  23.200  -4.280  1.00  0.00            
ATOM     97  H46 ACD     1       2.310  23.000  -5.360  1.00  0.00            
ATOM     98  C29 ACD     1       1.850  21.900  -3.580  1.00  0.00            
ATOM     99  H47 ACD     1       1.660  22.040  -2.510  1.00  0.00            
ATOM    100  O24 ACD     1       2.790  20.910  -3.700  1.00  0.00            
ATOM    101  C30 ACD     1       0.580  21.390  -4.150  1.00  0.00            
ATOM    102  H48 ACD     1       0.440  20.370  -3.760  1.00  0.00            
ATOM    103  H49 ACD     1      -0.310  21.890  -3.750  1.00  0.00            
ATOM    104  O25 ACD     1       0.490  21.380  -5.580  1.00  0.00            
ATOM    105  H50 ACD     1      -0.420  21.270  -5.880  1.00  0.00            
ATOM    106  C31 ACD     1       3.770  23.570  -3.950  1.00  0.00            
ATOM    107  H51 ACD     1       3.790  23.900  -2.900  1.00  0.00            
ATOM    108  O26 ACD     1       4.220  24.610  -4.840  1.00  0.00            
ATOM    109  H52 ACD     1       3.970  25.490  -4.540  1.00  0.00            
ATOM    110  C32 ACD     1       4.590  22.360  -4.160  1.00  0.00            
ATOM    111  H53 ACD     1       4.510  22.010  -5.190  1.00  0.00            
ATOM    112  O27 ACD     1       6.040  22.540  -3.840  1.00  0.00            
ATOM    113  H54 ACD     1       6.370  23.200  -4.460  1.00  0.00            
ATOM    114  C33 ACD     1       4.090  21.230  -3.310  1.00  0.00            
ATOM    115  H55 ACD     1       4.680  20.330  -3.450  1.00  0.00            
ATOM    116  O28 ACD     1       4.090  21.650  -1.920  1.00  0.00            
ATOM    117  C34 ACD     1       4.880  20.950  -1.040  1.00  0.00            
ATOM    118  H56 ACD     1       5.470  20.150  -1.500  1.00  0.00            
ATOM    119  C35 ACD     1       5.880  21.910  -0.370  1.00  0.00            
ATOM    120  H57 ACD     1       5.400  22.830   0.000  1.00  0.00            
ATOM    121  O29 ACD     1       6.830  22.260  -1.340  1.00  0.00            
ATOM    122  H58 ACD     1       6.360  22.240  -2.170  1.00  0.00            
ATOM    123  C36 ACD     1       6.570  21.240   0.810  1.00  0.00            
ATOM    124  H59 ACD     1       7.130  20.340   0.540  1.00  0.00            
ATOM    125  O30 ACD     1       7.500  22.190   1.400  1.00  0.00            
ATOM    126  H60 ACD     1       7.730  22.820   0.710  1.00  0.00            
ATOM    127  O1  GV5     2      -0.640  22.360   0.730  1.00  0.00            
ATOM    128  C1  GV5     2      -0.390  23.300   1.430  1.00  0.00            
ATOM    129  O2  GV5     2      -0.990  23.610   2.590  1.00  0.00            
ATOM    130  C2  GV5     2       0.640  24.330   1.100  1.00  0.00            
ATOM    131  C3  GV5     2       1.770  24.180   0.330  1.00  0.00            
ATOM    132  C4  GV5     2       2.820  25.220   0.180  1.00  0.00            
ATOM    133  C5  GV5     2       2.940  25.870  -1.070  1.00  0.00            
ATOM    134  C6  GV5     2       3.840  26.940  -1.180  1.00  0.00            
ATOM    135  C7  GV5     2       4.600  27.300  -0.080  1.00  0.00            
ATOM    136  O3  GV5     2       5.390  28.390  -0.220  1.00  0.00            
ATOM    137  C8  GV5     2       4.590  26.530   1.140  1.00  0.00            
ATOM    138  O4  GV5     2       5.420  26.970   2.190  1.00  0.00            
ATOM    139  C9  GV5     2       3.760  25.450   1.230  1.00  0.00            
ATOM    140  H1  GV5     2      -1.730  23.020   2.370  1.00  0.00            
ATOM    141  H2  GV5     2       0.620  25.240   1.690  1.00  0.00            
ATOM    142  H3  GV5     2       1.900  23.280  -0.270  1.00  0.00            
ATOM    143  H4  GV5     2       2.280  25.540  -1.860  1.00  0.00            
ATOM    144  H5  GV5     2       3.950  27.500  -2.100  1.00  0.00            
ATOM    145  H6  GV5     2       5.780  28.630   0.640  1.00  0.00            
ATOM    146  H7  GV5     2       4.820  27.170   2.930  1.00  0.00            
ATOM    147  H8  GV5     2       3.770  24.900   2.170  1.00  0.00            
TER
ENDMDL
MODEL        1
ATOM      1  H1  ACD     1       4.480  17.000  -1.350  1.00  0.00            
ATOM      2  O1  ACD     1       4.730  16.530  -0.540  1.00  0.00            
ATOM      3  C1  ACD     1       4.290  17.350   0.540  1.00  0.00            
ATOM      4  H2  ACD     1       3.970  16.570   1.240  1.00  0.00            
ATOM      5  H3  ACD     1       3.430  17.940   0.210  1.00  0.00            
ATOM      6  C2  ACD     1       5.330  18.280   1.240  1.00  0.00            
ATOM      7  H4  ACD     1       4.860  19.130   1.750  1.00  0.00            
ATOM      8  O2  ACD     1       5.840  17.450   2.320  1.00  0.00            
ATOM      9  C3  ACD     1       6.780  18.040   3.150  1.00  0.00            
ATOM     10  H5  ACD     1       7.100  17.290   3.870  1.00  0.00            
ATOM     11  O3  ACD     1       6.180  19.250   3.720  1.00  0.00            
ATOM     12  C4  ACD     1       5.890  19.270   5.100  1.00  0.00            
ATOM     13  H6  ACD     1       6.270  18.370   5.590  1.00  0.00            
ATOM     14  C5  ACD     1       6.660  20.620   5.490  1.00  0.00            
ATOM     15  H7  ACD     1       6.380  21.290   4.670  1.00  0.00            
ATOM     16  O4  ACD     1       8.060  20.280   5.590  1.00  0.00            
ATOM     17  H8  ACD     1       8.350  19.870   4.770  1.00  0.00            
ATOM     18  C6  ACD     1       6.190  21.270   6.730  1.00  0.00            
ATOM     19  H9  ACD     1       6.570  20.730   7.600  1.00  0.00            
ATOM     20  O5  ACD     1       6.600  22.620   6.860  1.00  0.00            
ATOM     21  H10 ACD     1       5.810  23.100   6.590  1.00  0.00            
ATOM     22  C7  ACD     1       4.700  21.410   6.710  1.00  0.00            
ATOM     23  H11 ACD     1       4.480  21.820   7.700  1.00  0.00            
ATOM     24  O6  ACD     1       4.130  20.120   6.600  1.00  0.00            
ATOM     25  C8  ACD     1       4.440  19.370   5.400  1.00  0.00            
ATOM     26  H12 ACD     1       3.990  20.050   4.670  1.00  0.00            
ATOM     27  C9  ACD     1       3.730  18.070   5.350  1.00  0.00            
ATOM     28  H13 ACD     1       2.640  18.040   5.450  1.00  0.00            
ATOM     29  H14 ACD     1       3.970  17.460   4.470  1.00  0.00            
ATOM     30  O7  ACD     1       4.190  17.240   6.410  1.00  0.00            
ATOM     31  H15 ACD     1       3.400  17.190   6.970  1.00  0.00            
ATOM     32  O8  ACD     1       4.190  22.220   5.650  1.00  0.00            
ATOM     33  C10 ACD     1       3.160  23.260   6.010  1.00  0.00            
ATOM     34  H16 ACD     1       2.910  23.080   7.070  1.00  0.00            
ATOM     35  C11 ACD     1       3.690  24.710   6.070  1.00  0.00            
ATOM     36  H17 ACD     1       4.230  24.890   5.130  1.00  0.00            
ATOM     37  O9  ACD     1       4.530  24.800   7.250  1.00  0.00            
ATOM     38  H18 ACD     1       4.990  25.640   7.320  1.00  0.00            
ATOM     39  C12 ACD     1       2.570  25.720   6.160  1.00  0.00            
ATOM     40  H19 ACD     1       2.050  25.630   7.120  1.00  0.00            
ATOM     41  O10 ACD     1       2.980  27.110   5.980  1.00  0.00            
ATOM     42  H20 ACD     1       3.840  27.020   5.540  1.00  0.00            
ATOM     43  C13 ACD     1       1.490  25.280   5.090  1.00  0.00            
ATOM     44  H21 ACD     1       0.600  25.890   5.300  1.00  0.00            
ATOM     45  O11 ACD     1       1.020  23.970   5.320  1.00  0.00            
ATOM     46  C14 ACD     1       2.000  23.040   5.050  1.00  0.00            
ATOM     47  H22 ACD     1       2.330  23.060   4.000  1.00  0.00            
ATOM     48  C15 ACD     1       1.410  21.640   5.340  1.00  0.00            
ATOM     49  H23 ACD     1       0.670  21.500   4.540  1.00  0.00            
ATOM     50  H24 ACD     1       2.140  20.830   5.170  1.00  0.00            
ATOM     51  O12 ACD     1       0.900  21.540   6.680  1.00  0.00            
ATOM     52  H25 ACD     1       0.170  22.160   6.770  1.00  0.00            
ATOM     53  O13 ACD     1       1.940  25.570   3.770  1.00  0.00            
ATOM     54  C16 ACD     1       1.100  26.440   2.960  1.00  0.00            
ATOM     55  H26 ACD     1       0.620  27.260   3.500  1.00  0.00            
ATOM     56  C17 ACD     1       2.060  27.000   1.960  1.00  0.00            
ATOM     57  H27 ACD     1       2.720  26.160   1.730  1.00  0.00            
ATOM     58  O14 ACD     1       2.770  27.980   2.660  1.00  0.00            
ATOM     59  H28 ACD     1       3.410  27.580   3.260  1.00  0.00            
ATOM     60  C18 ACD     1       1.380  27.560   0.660  1.00  0.00            
ATOM     61  H29 ACD     1       0.780  28.450   0.900  1.00  0.00            
ATOM     62  O15 ACD     1       2.250  27.730  -0.350  1.00  0.00            
ATOM     63  H30 ACD     1       2.470  26.820  -0.590  1.00  0.00            
ATOM     64  C19 ACD     1       0.390  26.480   0.120  1.00  0.00            
ATOM     65  H31 ACD     1      -0.130  26.910  -0.750  1.00  0.00            
ATOM     66  O16 ACD     1      -0.560  26.240   1.150  1.00  0.00            
ATOM     67  C20 ACD     1      -0.020  25.570   2.270  1.00  0.00            
ATOM     68  H32 ACD     1       0.360  24.580   1.990  1.00  0.00            
ATOM     69  C21 ACD     1      -1.140  25.140   3.190  1.00  0.00            
ATOM     70  H33 ACD     1      -1.720  24.310   2.770  1.00  0.00            
ATOM     71  H34 ACD     1      -0.740  24.720   4.110  1.00  0.00            
ATOM     72  O17 ACD     1      -1.920  26.300   3.520  1.00  0.00            
ATOM     73  H35 ACD     1      -2.230  26.240   4.430  1.00  0.00            
ATOM     74  O18 ACD     1       0.970  25.260  -0.230  1.00  0.00            
ATOM     75  C22 ACD     1       0.630  24.630  -1.440  1.00  0.00            
ATOM     76  H36 ACD     1      -0.260  25.100  -1.870  1.00  0.00            
ATOM     77  C23 ACD     1       1.790  24.860  -2.480  1.00  0.00            
ATOM     78  H37 ACD     1       2.700  24.600  -1.940  1.00  0.00            
ATOM     79  O19 ACD     1       1.770  26.220  -3.080  1.00  0.00            
ATOM     80  H38 ACD     1       2.670  26.570  -3.170  1.00  0.00            
ATOM     81  C24 ACD     1       1.680  23.820  -3.630  1.00  0.00            
ATOM     82  H39 ACD     1       0.820  24.070  -4.270  1.00  0.00            
ATOM     83  O20 ACD     1       2.880  23.840  -4.450  1.00  0.00            
ATOM     84  H40 ACD     1       3.090  24.740  -4.720  1.00  0.00            
ATOM     85  C25 ACD     1       1.500  22.440  -3.160  1.00  0.00            
ATOM     86  H41 ACD     1       1.330  21.720  -3.970  1.00  0.00            
ATOM     87  O21 ACD     1       0.330  22.400  -2.420  1.00  0.00            
ATOM     88  C26 ACD     1       0.300  23.190  -1.210  1.00  0.00            
ATOM     89  H42 ACD     1       1.060  22.920  -0.450  1.00  0.00            
ATOM     90  C27 ACD     1      -1.060  23.060  -0.520  1.00  0.00            
ATOM     91  H43 ACD     1      -1.050  23.610   0.430  1.00  0.00            
ATOM     92  H44 ACD     1      -1.840  23.620  -1.050  1.00  0.00            
ATOM     93  O22 ACD     1      -1.370  21.650  -0.330  1.00  0.00            
ATOM     94  H45 ACD     1      -1.390  21.130  -1.140  1.00  0.00            
ATOM     95  O23 ACD     1       2.510  21.960  -2.270  1.00  0.00            
ATOM     96  C28 ACD     1       3.470  20.940  -2.720  1.00  0.00            
ATOM     97  H46 ACD     1       3.290  20.560  -3.730  1.00  0.00            
ATOM     98  C29 ACD     1       3.320  19.780  -1.770  1.00  0.00            
ATOM     99  H47 ACD     1       3.480  20.190  -0.760  1.00  0.00            
ATOM    100  O24 ACD     1       4.320  18.830  -2.060  1.00  0.00            
ATOM    101  C30 ACD     1       1.910  19.160  -1.940  1.00  0.00            
ATOM    102  H48 ACD     1       1.850  18.220  -1.380  1.00  0.00            
ATOM    103  H49 ACD     1       1.260  19.830  -1.370  1.00  0.00            
ATOM    104  O25 ACD     1       1.420  18.920  -3.240  1.00  0.00            
ATOM    105  H50 ACD     1       1.050  18.030  -3.220  1.00  0.00            
ATOM    106  C31 ACD     1       4.850  21.490  -2.690  1.00  0.00            
ATOM    107  H51 ACD     1       5.030  21.970  -1.720  1.00  0.00            
ATOM    108  O26 ACD     1       4.970  22.440  -3.780  1.00  0.00            
ATOM    109  H52 ACD     1       4.160  22.930  -3.940  1.00  0.00            
ATOM    110  C32 ACD     1       5.900  20.390  -2.920  1.00  0.00            
ATOM    111  H53 ACD     1       5.620  19.900  -3.860  1.00  0.00            
ATOM    112  O27 ACD     1       7.280  20.790  -2.790  1.00  0.00            
ATOM    113  H54 ACD     1       7.350  21.200  -1.920  1.00  0.00            
ATOM    114  C33 ACD     1       5.680  19.290  -1.940  1.00  0.00            
ATOM    115  H55 ACD     1       6.380  18.470  -2.140  1.00  0.00            
ATOM    116  O28 ACD     1       5.920  19.720  -0.610  1.00  0.00            
ATOM    117  C34 ACD     1       6.430  18.750   0.350  1.00  0.00            
ATOM    118  H56 ACD     1       6.790  17.870  -0.190  1.00  0.00            
ATOM    119  C35 ACD     1       7.610  19.300   1.100  1.00  0.00            
ATOM    120  H57 ACD     1       7.200  20.270   1.400  1.00  0.00            
ATOM    121  O29 ACD     1       8.800  19.450   0.290  1.00  0.00            
ATOM    122  H58 ACD     1       8.550  20.070  -0.410  1.00  0.00            
ATOM    123  C36 ACD     1       7.990  18.350   2.290  1.00  0.00            
ATOM    124  H59 ACD     1       8.320  17.380   1.910  1.00  0.00            
ATOM    125  O30 ACD     1       9.020  18.980   3.040  1.00  0.00            
ATOM    126  H60 ACD     1       9.460  19.450   2.320  1.00  0.00            
ATOM    127  O1  GV5     2       2.570  19.130   2.800  1.00  0.00            
ATOM    128  C1  GV5     2       2.060  19.960   2.020  1.00  0.00            
ATOM    129  O2  GV5     2       0.770  19.870   1.620  1.00  0.00            
ATOM    130  C2  GV5     2       2.690  21.140   1.490  1.00  0.00            
ATOM    131  C3  GV5     2       3.790  21.760   1.970  1.00  0.00            
ATOM    132  C4  GV5     2       4.440  23.080   1.630  1.00  0.00            
ATOM    133  C5  GV5     2       4.110  23.760   0.480  1.00  0.00            
ATOM    134  C6  GV5     2       4.680  25.040   0.180  1.00  0.00            
ATOM    135  C7  GV5     2       5.670  25.470   1.030  1.00  0.00            
ATOM    136  O3  GV5     2       6.180  26.730   0.800  1.00  0.00            
ATOM    137  C8  GV5     2       6.090  24.750   2.240  1.00  0.00            
ATOM    138  O4  GV5     2       7.010  25.220   3.040  1.00  0.00            
ATOM    139  C9  GV5     2       5.410  23.570   2.570  1.00  0.00            
ATOM    140  H1  GV5     2       0.530  19.100   2.180  1.00  0.00            
ATOM    141  H2  GV5     2       2.190  21.660   0.670  1.00  0.00            
ATOM    142  H3  GV5     2       4.210  21.330   2.880  1.00  0.00            
ATOM    143  H4  GV5     2       3.360  23.300  -0.150  1.00  0.00            
ATOM    144  H5  GV5     2       4.490  25.600  -0.730  1.00  0.00            
ATOM    145  H6  GV5     2       6.870  26.700   1.490  1.00  0.00            
ATOM    146  H7  GV5     2       7.420  24.400   3.370  1.00  0.00            
ATOM    147  H8  GV5     2       5.570  22.970   3.470  1.00  0.00            
TER
ENDMDL
MODEL        1
ATOM      1  H1  ACD     1      21.360  26.310  37.670  1.00  0.00            
ATOM      2  O1  ACD     1      21.990  27.030  37.630  1.00  0.00            
ATOM      3  C1  ACD     1      22.970  27.000  38.680  1.00  0.00            
ATOM      4  H2  ACD     1      22.380  27.050  39.600  1.00  0.00            
ATOM      5  H3  ACD     1      23.480  27.970  38.670  1.00  0.00            
ATOM      6  C2  ACD     1      23.930  25.840  38.820  1.00  0.00            
ATOM      7  H4  ACD     1      24.810  26.270  39.310  1.00  0.00            
ATOM      8  O2  ACD     1      23.260  24.850  39.610  1.00  0.00            
ATOM      9  C3  ACD     1      23.990  23.700  40.000  1.00  0.00            
ATOM     10  H5  ACD     1      23.280  23.010  40.460  1.00  0.00            
ATOM     11  O3  ACD     1      25.010  24.060  40.850  1.00  0.00            
ATOM     12  C4  ACD     1      24.800  23.820  42.240  1.00  0.00            
ATOM     13  H6  ACD     1      23.740  23.580  42.430  1.00  0.00            
ATOM     14  C5  ACD     1      25.660  22.590  42.710  1.00  0.00            
ATOM     15  H7  ACD     1      26.650  22.670  42.250  1.00  0.00            
ATOM     16  O4  ACD     1      24.990  21.410  42.200  1.00  0.00            
ATOM     17  H8  ACD     1      24.120  21.330  42.600  1.00  0.00            
ATOM     18  C6  ACD     1      25.880  22.590  44.230  1.00  0.00            
ATOM     19  H9  ACD     1      24.900  22.550  44.730  1.00  0.00            
ATOM     20  O5  ACD     1      26.660  21.490  44.640  1.00  0.00            
ATOM     21  H10 ACD     1      27.530  21.530  44.230  1.00  0.00            
ATOM     22  C7  ACD     1      26.460  23.990  44.670  1.00  0.00            
ATOM     23  H11 ACD     1      26.660  24.060  45.750  1.00  0.00            
ATOM     24  O6  ACD     1      25.380  24.950  44.360  1.00  0.00            
ATOM     25  C8  ACD     1      25.110  25.180  42.980  1.00  0.00            
ATOM     26  H12 ACD     1      26.070  25.630  42.720  1.00  0.00            
ATOM     27  C9  ACD     1      23.990  26.190  42.780  1.00  0.00            
ATOM     28  H13 ACD     1      23.760  26.380  41.720  1.00  0.00            
ATOM     29  H14 ACD     1      23.090  25.640  43.080  1.00  0.00            
ATOM     30  O7  ACD     1      24.160  27.480  43.470  1.00  0.00            
ATOM     31  H15 ACD     1      24.800  27.280  44.170  1.00  0.00            
ATOM     32  O8  ACD     1      27.640  24.310  43.930  1.00  0.00            
ATOM     33  C10 ACD     1      28.960  23.980  44.440  1.00  0.00            
ATOM     34  H16 ACD     1      28.750  23.250  45.240  1.00  0.00            
ATOM     35  C11 ACD     1      29.700  23.230  43.330  1.00  0.00            
ATOM     36  H17 ACD     1      29.490  23.840  42.440  1.00  0.00            
ATOM     37  O9  ACD     1      29.140  21.950  43.180  1.00  0.00            
ATOM     38  H18 ACD     1      29.750  21.360  42.740  1.00  0.00            
ATOM     39  C12 ACD     1      31.230  23.230  43.580  1.00  0.00            
ATOM     40  H19 ACD     1      31.370  22.690  44.530  1.00  0.00            
ATOM     41  O10 ACD     1      31.980  22.670  42.440  1.00  0.00            
ATOM     42  H20 ACD     1      31.820  21.730  42.510  1.00  0.00            
ATOM     43  C13 ACD     1      31.690  24.640  43.770  1.00  0.00            
ATOM     44  H21 ACD     1      32.780  24.690  43.840  1.00  0.00            
ATOM     45  O11 ACD     1      31.070  24.920  44.960  1.00  0.00            
ATOM     46  C14 ACD     1      29.730  25.170  44.940  1.00  0.00            
ATOM     47  H22 ACD     1      29.580  26.080  44.340  1.00  0.00            
ATOM     48  C15 ACD     1      29.400  25.510  46.380  1.00  0.00            
ATOM     49  H23 ACD     1      28.310  25.500  46.520  1.00  0.00            
ATOM     50  H24 ACD     1      29.860  24.750  47.010  1.00  0.00            
ATOM     51  O12 ACD     1      29.820  26.840  46.780  1.00  0.00            
ATOM     52  H25 ACD     1      29.420  27.500  46.210  1.00  0.00            
ATOM     53  O13 ACD     1      31.310  25.440  42.640  1.00  0.00            
ATOM     54  C16 ACD     1      32.400  26.300  42.140  1.00  0.00            
ATOM     55  H26 ACD     1      33.290  26.270  42.770  1.00  0.00            
ATOM     56  C17 ACD     1      32.750  25.820  40.740  1.00  0.00            
ATOM     57  H27 ACD     1      31.890  25.900  40.060  1.00  0.00            
ATOM     58  O14 ACD     1      33.240  24.480  40.750  1.00  0.00            
ATOM     59  H28 ACD     1      32.650  23.850  41.170  1.00  0.00            
ATOM     60  C18 ACD     1      33.660  26.840  40.050  1.00  0.00            
ATOM     61  H29 ACD     1      34.480  26.950  40.780  1.00  0.00            
ATOM     62  O15 ACD     1      34.130  26.610  38.700  1.00  0.00            
ATOM     63  H30 ACD     1      33.960  25.670  38.600  1.00  0.00            
ATOM     64  C19 ACD     1      33.010  28.230  40.070  1.00  0.00            
ATOM     65  H31 ACD     1      33.720  28.860  39.520  1.00  0.00            
ATOM     66  O16 ACD     1      32.860  28.500  41.450  1.00  0.00            
ATOM     67  C20 ACD     1      31.880  27.740  42.170  1.00  0.00            
ATOM     68  H32 ACD     1      30.890  27.790  41.700  1.00  0.00            
ATOM     69  C21 ACD     1      31.760  28.170  43.640  1.00  0.00            
ATOM     70  H33 ACD     1      31.080  27.460  44.130  1.00  0.00            
ATOM     71  H34 ACD     1      32.740  28.000  44.100  1.00  0.00            
ATOM     72  O17 ACD     1      31.120  29.450  43.850  1.00  0.00            
ATOM     73  H35 ACD     1      31.760  30.100  43.560  1.00  0.00            
ATOM     74  O18 ACD     1      31.750  28.250  39.400  1.00  0.00            
ATOM     75  C22 ACD     1      31.300  29.430  38.660  1.00  0.00            
ATOM     76  H36 ACD     1      32.020  30.250  38.630  1.00  0.00            
ATOM     77  C23 ACD     1      31.280  28.920  37.190  1.00  0.00            
ATOM     78  H37 ACD     1      30.850  27.900  37.170  1.00  0.00            
ATOM     79  O19 ACD     1      32.660  28.720  36.830  1.00  0.00            
ATOM     80  H38 ACD     1      33.140  28.210  37.490  1.00  0.00            
ATOM     81  C24 ACD     1      30.500  29.750  36.250  1.00  0.00            
ATOM     82  H39 ACD     1      31.000  30.720  36.110  1.00  0.00            
ATOM     83  O20 ACD     1      30.460  29.020  35.000  1.00  0.00            
ATOM     84  H40 ACD     1      29.730  28.420  34.840  1.00  0.00            
ATOM     85  C25 ACD     1      29.050  30.020  36.860  1.00  0.00            
ATOM     86  H41 ACD     1      28.550  30.730  36.190  1.00  0.00            
ATOM     87  O21 ACD     1      29.230  30.750  38.120  1.00  0.00            
ATOM     88  C26 ACD     1      29.940  30.010  39.160  1.00  0.00            
ATOM     89  H42 ACD     1      29.290  29.240  39.590  1.00  0.00            
ATOM     90  C27 ACD     1      30.200  30.890  40.370  1.00  0.00            
ATOM     91  H43 ACD     1      29.250  31.300  40.750  1.00  0.00            
ATOM     92  H44 ACD     1      30.660  30.400  41.230  1.00  0.00            
ATOM     93  O22 ACD     1      31.040  32.010  40.020  1.00  0.00            
ATOM     94  H45 ACD     1      30.690  32.730  40.550  1.00  0.00            
ATOM     95  O23 ACD     1      28.260  28.890  36.990  1.00  0.00            
ATOM     96  C28 ACD     1      27.190  28.770  36.120  1.00  0.00            
ATOM     97  H46 ACD     1      27.250  29.550  35.350  1.00  0.00            
ATOM     98  C29 ACD     1      25.900  28.880  37.070  1.00  0.00            
ATOM     99  H47 ACD     1      26.080  28.320  37.990  1.00  0.00            
ATOM    100  O24 ACD     1      24.810  28.300  36.390  1.00  0.00            
ATOM    101  C30 ACD     1      25.560  30.370  37.350  1.00  0.00            
ATOM    102  H48 ACD     1      24.710  30.430  38.050  1.00  0.00            
ATOM    103  H49 ACD     1      26.420  30.860  37.820  1.00  0.00            
ATOM    104  O25 ACD     1      25.290  31.000  36.080  1.00  0.00            
ATOM    105  H50 ACD     1      24.470  30.610  35.750  1.00  0.00            
ATOM    106  C31 ACD     1      27.450  27.500  35.400  1.00  0.00            
ATOM    107  H51 ACD     1      27.910  26.740  36.050  1.00  0.00            
ATOM    108  O26 ACD     1      28.280  27.700  34.220  1.00  0.00            
ATOM    109  H52 ACD     1      28.600  26.810  34.020  1.00  0.00            
ATOM    110  C32 ACD     1      26.130  27.010  34.820  1.00  0.00            
ATOM    111  H53 ACD     1      25.780  27.600  33.960  1.00  0.00            
ATOM    112  O27 ACD     1      26.230  25.620  34.450  1.00  0.00            
ATOM    113  H54 ACD     1      26.350  25.160  35.290  1.00  0.00            
ATOM    114  C33 ACD     1      25.030  27.060  35.860  1.00  0.00            
ATOM    115  H55 ACD     1      24.120  26.710  35.370  1.00  0.00            
ATOM    116  O28 ACD     1      25.310  26.120  36.850  1.00  0.00            
ATOM    117  C34 ACD     1      24.330  25.260  37.490  1.00  0.00            
ATOM    118  H56 ACD     1      23.490  25.000  36.830  1.00  0.00            
ATOM    119  C35 ACD     1      25.280  24.010  37.770  1.00  0.00            
ATOM    120  H57 ACD     1      26.190  24.350  38.270  1.00  0.00            
ATOM    121  O29 ACD     1      25.640  23.270  36.610  1.00  0.00            
ATOM    122  H58 ACD     1      26.210  22.540  36.850  1.00  0.00            
ATOM    123  C36 ACD     1      24.590  23.020  38.780  1.00  0.00            
ATOM    124  H59 ACD     1      23.780  22.580  38.180  1.00  0.00            
ATOM    125  O30 ACD     1      25.360  21.910  39.240  1.00  0.00            
ATOM    126  H60 ACD     1      25.690  22.260  40.060  1.00  0.00            
ATOM    127  O1  GV5     2      26.470  28.760  40.800  1.00  0.00            
ATOM    128  C1  GV5     2      27.300  28.080  41.360  1.00  0.00            
ATOM    129  O2  GV5     2      27.550  28.330  42.570  1.00  0.00            
ATOM    130  C2  GV5     2      27.880  26.850  40.870  1.00  0.00            
ATOM    131  C3  GV5     2      28.020  26.380  39.580  1.00  0.00            
ATOM    132  C4  GV5     2      28.710  25.160  39.170  1.00  0.00            
ATOM    133  C5  GV5     2      28.590  23.950  39.910  1.00  0.00            
ATOM    134  C6  GV5     2      29.390  22.870  39.540  1.00  0.00            
ATOM    135  C7  GV5     2      30.410  23.040  38.590  1.00  0.00            
ATOM    136  O3  GV5     2      31.210  21.950  38.340  1.00  0.00            
ATOM    137  C8  GV5     2      30.470  24.220  37.850  1.00  0.00            
ATOM    138  O4  GV5     2      31.330  24.350  36.840  1.00  0.00            
ATOM    139  C9  GV5     2      29.630  25.290  38.130  1.00  0.00            
ATOM    140  H1  GV5     2      27.050  29.150  42.440  1.00  0.00            
ATOM    141  H2  GV5     2      28.290  26.200  41.640  1.00  0.00            
ATOM    142  H3  GV5     2      27.630  27.000  38.770  1.00  0.00            
ATOM    143  H4  GV5     2      27.830  23.870  40.680  1.00  0.00            
ATOM    144  H5  GV5     2      29.290  21.940  40.100  1.00  0.00            
ATOM    145  H6  GV5     2      32.010  22.210  37.860  1.00  0.00            
ATOM    146  H7  GV5     2      31.530  23.500  36.420  1.00  0.00            
ATOM    147  H8  GV5     2      29.680  26.230  37.600  1.00  0.00            
TER
ENDMDL
MODEL        1
ATOM      1  H1  ACD     1      19.530  25.840   3.010  1.00  0.00            
ATOM      2  O1  ACD     1      20.030  25.020   3.100  1.00  0.00            
ATOM      3  C1  ACD     1      21.430  25.410   3.170  1.00  0.00            
ATOM      4  H2  ACD     1      21.550  26.480   3.410  1.00  0.00            
ATOM      5  H3  ACD     1      21.960  25.180   2.240  1.00  0.00            
ATOM      6  C2  ACD     1      22.130  24.670   4.300  1.00  0.00            
ATOM      7  H4  ACD     1      21.550  24.720   5.230  1.00  0.00            
ATOM      8  O2  ACD     1      22.130  23.280   3.990  1.00  0.00            
ATOM      9  C3  ACD     1      22.630  22.470   5.040  1.00  0.00            
ATOM     10  H5  ACD     1      22.570  21.400   4.770  1.00  0.00            
ATOM     11  O3  ACD     1      22.060  22.760   6.300  1.00  0.00            
ATOM     12  C4  ACD     1      21.010  21.820   6.770  1.00  0.00            
ATOM     13  H6  ACD     1      20.960  20.950   6.110  1.00  0.00            
ATOM     14  C5  ACD     1      21.450  21.400   8.160  1.00  0.00            
ATOM     15  H7  ACD     1      21.740  22.290   8.730  1.00  0.00            
ATOM     16  O4  ACD     1      22.660  20.550   8.130  1.00  0.00            
ATOM     17  H8  ACD     1      23.010  20.460   9.020  1.00  0.00            
ATOM     18  C6  ACD     1      20.330  20.690   8.970  1.00  0.00            
ATOM     19  H9  ACD     1      19.970  19.810   8.420  1.00  0.00            
ATOM     20  O5  ACD     1      20.750  20.380  10.280  1.00  0.00            
ATOM     21  H10 ACD     1      20.700  21.210  10.770  1.00  0.00            
ATOM     22  C7  ACD     1      19.190  21.650   8.970  1.00  0.00            
ATOM     23  H11 ACD     1      18.390  21.130   9.510  1.00  0.00            
ATOM     24  O6  ACD     1      18.700  21.960   7.580  1.00  0.00            
ATOM     25  C8  ACD     1      19.650  22.630   6.730  1.00  0.00            
ATOM     26  H12 ACD     1      19.760  23.620   7.190  1.00  0.00            
ATOM     27  C9  ACD     1      19.000  22.850   5.380  1.00  0.00            
ATOM     28  H13 ACD     1      19.800  23.030   4.660  1.00  0.00            
ATOM     29  H14 ACD     1      18.470  21.920   5.150  1.00  0.00            
ATOM     30  O7  ACD     1      18.060  23.970   5.430  1.00  0.00            
ATOM     31  H15 ACD     1      18.660  24.630   5.780  1.00  0.00            
ATOM     32  O8  ACD     1      19.480  22.900   9.530  1.00  0.00            
ATOM     33  C10 ACD     1      18.910  23.200  10.740  1.00  0.00            
ATOM     34  H16 ACD     1      18.540  22.290  11.230  1.00  0.00            
ATOM     35  C11 ACD     1      19.960  23.760  11.650  1.00  0.00            
ATOM     36  H17 ACD     1      20.520  24.580  11.200  1.00  0.00            
ATOM     37  O9  ACD     1      20.840  22.730  11.960  1.00  0.00            
ATOM     38  H18 ACD     1      21.570  23.030  12.510  1.00  0.00            
ATOM     39  C12 ACD     1      19.460  24.570  12.830  1.00  0.00            
ATOM     40  H19 ACD     1      19.030  23.820  13.510  1.00  0.00            
ATOM     41  O10 ACD     1      20.570  25.170  13.490  1.00  0.00            
ATOM     42  H20 ACD     1      20.530  25.970  12.960  1.00  0.00            
ATOM     43  C13 ACD     1      18.460  25.610  12.430  1.00  0.00            
ATOM     44  H21 ACD     1      18.020  26.030  13.340  1.00  0.00            
ATOM     45  O11 ACD     1      17.470  24.840  11.820  1.00  0.00            
ATOM     46  C14 ACD     1      17.830  24.270  10.560  1.00  0.00            
ATOM     47  H22 ACD     1      18.190  25.130   9.980  1.00  0.00            
ATOM     48  C15 ACD     1      16.570  23.900   9.840  1.00  0.00            
ATOM     49  H23 ACD     1      15.970  24.810   9.740  1.00  0.00            
ATOM     50  H24 ACD     1      16.920  23.580   8.850  1.00  0.00            
ATOM     51  O12 ACD     1      16.020  22.820  10.480  1.00  0.00            
ATOM     52  H25 ACD     1      15.770  23.210  11.320  1.00  0.00            
ATOM     53  O13 ACD     1      19.130  26.650  11.660  1.00  0.00            
ATOM     54  C16 ACD     1      18.660  28.000  11.780  1.00  0.00            
ATOM     55  H26 ACD     1      17.740  27.960  12.390  1.00  0.00            
ATOM     56  C17 ACD     1      19.770  28.710  12.530  1.00  0.00            
ATOM     57  H27 ACD     1      20.710  28.470  12.010  1.00  0.00            
ATOM     58  O14 ACD     1      19.970  28.240  13.830  1.00  0.00            
ATOM     59  H28 ACD     1      20.820  28.510  14.180  1.00  0.00            
ATOM     60  C18 ACD     1      19.660  30.230  12.400  1.00  0.00            
ATOM     61  H29 ACD     1      18.730  30.410  12.960  1.00  0.00            
ATOM     62  O15 ACD     1      20.750  30.920  13.010  1.00  0.00            
ATOM     63  H30 ACD     1      20.450  31.830  13.090  1.00  0.00            
ATOM     64  C19 ACD     1      19.330  30.770  10.970  1.00  0.00            
ATOM     65  H31 ACD     1      19.130  31.840  11.050  1.00  0.00            
ATOM     66  O16 ACD     1      18.210  30.020  10.450  1.00  0.00            
ATOM     67  C20 ACD     1      18.470  28.600  10.360  1.00  0.00            
ATOM     68  H32 ACD     1      19.310  28.410   9.680  1.00  0.00            
ATOM     69  C21 ACD     1      17.240  27.900   9.770  1.00  0.00            
ATOM     70  H33 ACD     1      17.440  26.860  10.040  1.00  0.00            
ATOM     71  H34 ACD     1      16.310  28.220  10.240  1.00  0.00            
ATOM     72  O17 ACD     1      17.310  28.090   8.350  1.00  0.00            
ATOM     73  H35 ACD     1      16.460  27.850   7.980  1.00  0.00            
ATOM     74  O18 ACD     1      20.480  30.690  10.160  1.00  0.00            
ATOM     75  C22 ACD     1      20.550  31.670   9.140  1.00  0.00            
ATOM     76  H36 ACD     1      20.110  32.580   9.580  1.00  0.00            
ATOM     77  C23 ACD     1      22.070  31.880   8.740  1.00  0.00            
ATOM     78  H37 ACD     1      22.400  30.840   8.640  1.00  0.00            
ATOM     79  O19 ACD     1      22.830  32.550   9.720  1.00  0.00            
ATOM     80  H38 ACD     1      23.400  33.090   9.170  1.00  0.00            
ATOM     81  C24 ACD     1      22.270  32.450   7.320  1.00  0.00            
ATOM     82  H39 ACD     1      21.820  33.450   7.440  1.00  0.00            
ATOM     83  O20 ACD     1      23.690  32.590   6.960  1.00  0.00            
ATOM     84  H40 ACD     1      24.010  31.680   7.030  1.00  0.00            
ATOM     85  C25 ACD     1      21.440  31.710   6.300  1.00  0.00            
ATOM     86  H41 ACD     1      21.470  32.190   5.310  1.00  0.00            
ATOM     87  O21 ACD     1      20.100  31.780   6.700  1.00  0.00            
ATOM     88  C26 ACD     1      19.620  31.220   7.950  1.00  0.00            
ATOM     89  H42 ACD     1      19.700  30.130   7.930  1.00  0.00            
ATOM     90  C27 ACD     1      18.200  31.740   8.060  1.00  0.00            
ATOM     91  H43 ACD     1      17.940  31.960   9.100  1.00  0.00            
ATOM     92  H44 ACD     1      18.100  32.650   7.450  1.00  0.00            
ATOM     93  O22 ACD     1      17.290  30.740   7.550  1.00  0.00            
ATOM     94  H45 ACD     1      17.400  29.900   7.990  1.00  0.00            
ATOM     95  O23 ACD     1      21.820  30.370   6.270  1.00  0.00            
ATOM     96  C28 ACD     1      22.940  29.940   5.460  1.00  0.00            
ATOM     97  H46 ACD     1      23.540  30.780   5.090  1.00  0.00            
ATOM     98  C29 ACD     1      22.430  29.070   4.300  1.00  0.00            
ATOM     99  H47 ACD     1      21.670  28.400   4.710  1.00  0.00            
ATOM    100  O24 ACD     1      23.490  28.320   3.710  1.00  0.00            
ATOM    101  C30 ACD     1      21.820  29.910   3.230  1.00  0.00            
ATOM    102  H48 ACD     1      21.770  29.360   2.280  1.00  0.00            
ATOM    103  H49 ACD     1      20.810  30.190   3.550  1.00  0.00            
ATOM    104  O25 ACD     1      22.600  30.990   2.850  1.00  0.00            
ATOM    105  H50 ACD     1      22.270  31.270   1.990  1.00  0.00            
ATOM    106  C31 ACD     1      23.870  29.210   6.410  1.00  0.00            
ATOM    107  H51 ACD     1      23.320  28.460   6.990  1.00  0.00            
ATOM    108  O26 ACD     1      24.470  30.120   7.360  1.00  0.00            
ATOM    109  H52 ACD     1      25.290  29.780   7.730  1.00  0.00            
ATOM    110  C32 ACD     1      24.950  28.550   5.600  1.00  0.00            
ATOM    111  H53 ACD     1      25.550  29.270   5.030  1.00  0.00            
ATOM    112  O27 ACD     1      25.790  27.680   6.340  1.00  0.00            
ATOM    113  H54 ACD     1      25.510  26.780   6.200  1.00  0.00            
ATOM    114  C33 ACD     1      24.320  27.630   4.590  1.00  0.00            
ATOM    115  H55 ACD     1      25.110  27.220   3.950  1.00  0.00            
ATOM    116  O28 ACD     1      23.500  26.520   5.150  1.00  0.00            
ATOM    117  C34 ACD     1      23.500  25.200   4.540  1.00  0.00            
ATOM    118  H56 ACD     1      23.930  25.360   3.540  1.00  0.00            
ATOM    119  C35 ACD     1      24.340  24.290   5.470  1.00  0.00            
ATOM    120  H57 ACD     1      23.950  24.470   6.480  1.00  0.00            
ATOM    121  O29 ACD     1      25.690  24.580   5.450  1.00  0.00            
ATOM    122  H58 ACD     1      26.130  24.230   6.230  1.00  0.00            
ATOM    123  C36 ACD     1      24.130  22.800   5.250  1.00  0.00            
ATOM    124  H59 ACD     1      24.670  22.510   4.350  1.00  0.00            
ATOM    125  O30 ACD     1      24.620  22.010   6.350  1.00  0.00            
ATOM    126  H60 ACD     1      23.840  21.940   6.910  1.00  0.00            
ATOM    127  O1  GV5     2      19.680  26.160   5.930  1.00  0.00            
ATOM    128  C1  GV5     2      20.050  27.240   6.350  1.00  0.00            
ATOM    129  O2  GV5     2      19.320  28.350   6.050  1.00  0.00            
ATOM    130  C2  GV5     2      20.980  27.310   7.490  1.00  0.00            
ATOM    131  C3  GV5     2      21.590  26.240   8.090  1.00  0.00            
ATOM    132  C4  GV5     2      22.360  26.240   9.370  1.00  0.00            
ATOM    133  C5  GV5     2      22.740  27.430  10.080  1.00  0.00            
ATOM    134  C6  GV5     2      23.480  27.400  11.260  1.00  0.00            
ATOM    135  C7  GV5     2      23.730  26.120  11.830  1.00  0.00            
ATOM    136  O3  GV5     2      24.410  25.990  12.980  1.00  0.00            
ATOM    137  C8  GV5     2      23.310  24.930  11.210  1.00  0.00            
ATOM    138  O4  GV5     2      23.470  23.650  11.750  1.00  0.00            
ATOM    139  C9  GV5     2      22.720  25.010   9.930  1.00  0.00            
ATOM    140  H1  GV5     2      19.850  29.100   6.390  1.00  0.00            
ATOM    141  H2  GV5     2      21.140  28.310   7.890  1.00  0.00            
ATOM    142  H3  GV5     2      21.470  25.260   7.620  1.00  0.00            
ATOM    143  H4  GV5     2      22.480  28.390   9.650  1.00  0.00            
ATOM    144  H5  GV5     2      23.830  28.310  11.750  1.00  0.00            
ATOM    145  H6  GV5     2      24.720  26.910  13.030  1.00  0.00            
ATOM    146  H7  GV5     2      23.880  23.710  12.630  1.00  0.00            
ATOM    147  H8  GV5     2      22.460  24.080   9.440  1.00  0.00            
TER
ENDMDL
MODEL        1
ATOM      1  H1  ACD     1      23.310  27.420  -0.150  1.00  0.00            
ATOM      2  O1  ACD     1      23.350  26.540  -0.530  1.00  0.00            
ATOM      3  C1  ACD     1      24.320  25.820   0.220  1.00  0.00            
ATOM      4  H2  ACD     1      23.800  25.660   1.180  1.00  0.00            
ATOM      5  H3  ACD     1      25.180  26.500   0.330  1.00  0.00            
ATOM      6  C2  ACD     1      24.530  24.360  -0.320  1.00  0.00            
ATOM      7  H4  ACD     1      25.340  23.860   0.220  1.00  0.00            
ATOM      8  O2  ACD     1      23.320  23.710   0.020  1.00  0.00            
ATOM      9  C3  ACD     1      23.210  22.380  -0.380  1.00  0.00            
ATOM     10  H5  ACD     1      22.210  22.050  -0.090  1.00  0.00            
ATOM     11  O3  ACD     1      24.200  21.560   0.210  1.00  0.00            
ATOM     12  C4  ACD     1      24.000  21.030   1.540  1.00  0.00            
ATOM     13  H6  ACD     1      23.010  20.570   1.690  1.00  0.00            
ATOM     14  C5  ACD     1      25.010  19.850   1.500  1.00  0.00            
ATOM     15  H7  ACD     1      25.890  20.290   1.000  1.00  0.00            
ATOM     16  O4  ACD     1      24.380  18.740   0.730  1.00  0.00            
ATOM     17  H8  ACD     1      24.710  18.730  -0.170  1.00  0.00            
ATOM     18  C6  ACD     1      25.450  19.310   2.770  1.00  0.00            
ATOM     19  H9  ACD     1      24.600  18.850   3.300  1.00  0.00            
ATOM     20  O5  ACD     1      26.590  18.460   2.650  1.00  0.00            
ATOM     21  H10 ACD     1      26.390  17.770   2.010  1.00  0.00            
ATOM     22  C7  ACD     1      25.920  20.470   3.650  1.00  0.00            
ATOM     23  H11 ACD     1      26.180  20.040   4.620  1.00  0.00            
ATOM     24  O6  ACD     1      24.830  21.340   3.790  1.00  0.00            
ATOM     25  C8  ACD     1      24.300  21.970   2.610  1.00  0.00            
ATOM     26  H12 ACD     1      25.080  22.670   2.310  1.00  0.00            
ATOM     27  C9  ACD     1      23.090  22.730   3.120  1.00  0.00            
ATOM     28  H13 ACD     1      22.590  23.040   2.190  1.00  0.00            
ATOM     29  H14 ACD     1      22.330  22.120   3.620  1.00  0.00            
ATOM     30  O7  ACD     1      23.430  23.910   3.870  1.00  0.00            
ATOM     31  H15 ACD     1      23.430  23.660   4.800  1.00  0.00            
ATOM     32  O8  ACD     1      27.020  21.150   2.970  1.00  0.00            
ATOM     33  C10 ACD     1      28.150  21.420   3.860  1.00  0.00            
ATOM     34  H16 ACD     1      28.180  20.720   4.710  1.00  0.00            
ATOM     35  C11 ACD     1      29.440  21.090   3.090  1.00  0.00            
ATOM     36  H17 ACD     1      29.470  21.720   2.190  1.00  0.00            
ATOM     37  O9  ACD     1      29.370  19.720   2.600  1.00  0.00            
ATOM     38  H18 ACD     1      28.480  19.670   2.260  1.00  0.00            
ATOM     39  C12 ACD     1      30.780  21.360   3.820  1.00  0.00            
ATOM     40  H19 ACD     1      30.820  20.600   4.610  1.00  0.00            
ATOM     41  O10 ACD     1      31.860  21.190   2.980  1.00  0.00            
ATOM     42  H20 ACD     1      31.800  20.290   2.650  1.00  0.00            
ATOM     43  C13 ACD     1      30.680  22.740   4.510  1.00  0.00            
ATOM     44  H21 ACD     1      31.490  22.850   5.230  1.00  0.00            
ATOM     45  O11 ACD     1      29.440  22.950   5.140  1.00  0.00            
ATOM     46  C14 ACD     1      28.240  22.870   4.360  1.00  0.00            
ATOM     47  H22 ACD     1      28.350  23.540   3.490  1.00  0.00            
ATOM     48  C15 ACD     1      27.070  23.390   5.170  1.00  0.00            
ATOM     49  H23 ACD     1      26.130  22.850   5.030  1.00  0.00            
ATOM     50  H24 ACD     1      27.250  23.280   6.250  1.00  0.00            
ATOM     51  O12 ACD     1      26.770  24.710   4.910  1.00  0.00            
ATOM     52  H25 ACD     1      25.900  24.770   4.520  1.00  0.00            
ATOM     53  O13 ACD     1      30.890  23.780   3.510  1.00  0.00            
ATOM     54  C16 ACD     1      31.890  24.770   3.800  1.00  0.00            
ATOM     55  H26 ACD     1      32.200  24.710   4.850  1.00  0.00            
ATOM     56  C17 ACD     1      33.050  24.350   2.960  1.00  0.00            
ATOM     57  H27 ACD     1      32.600  24.190   1.970  1.00  0.00            
ATOM     58  O14 ACD     1      33.560  23.150   3.530  1.00  0.00            
ATOM     59  H28 ACD     1      32.850  22.510   3.390  1.00  0.00            
ATOM     60  C18 ACD     1      34.100  25.470   2.830  1.00  0.00            
ATOM     61  H29 ACD     1      34.560  25.750   3.790  1.00  0.00            
ATOM     62  O15 ACD     1      35.120  25.090   1.920  1.00  0.00            
ATOM     63  H30 ACD     1      35.740  24.570   2.450  1.00  0.00            
ATOM     64  C19 ACD     1      33.360  26.730   2.450  1.00  0.00            
ATOM     65  H31 ACD     1      34.030  27.590   2.400  1.00  0.00            
ATOM     66  O16 ACD     1      32.400  27.020   3.420  1.00  0.00            
ATOM     67  C20 ACD     1      31.320  26.170   3.530  1.00  0.00            
ATOM     68  H32 ACD     1      30.720  26.140   2.620  1.00  0.00            
ATOM     69  C21 ACD     1      30.370  26.530   4.710  1.00  0.00            
ATOM     70  H33 ACD     1      29.580  25.770   4.750  1.00  0.00            
ATOM     71  H34 ACD     1      30.840  26.470   5.700  1.00  0.00            
ATOM     72  O17 ACD     1      29.810  27.820   4.510  1.00  0.00            
ATOM     73  H35 ACD     1      29.410  27.780   3.640  1.00  0.00            
ATOM     74  O18 ACD     1      32.830  26.460   1.090  1.00  0.00            
ATOM     75  C22 ACD     1      32.680  27.430   0.050  1.00  0.00            
ATOM     76  H36 ACD     1      33.580  28.050   0.040  1.00  0.00            
ATOM     77  C23 ACD     1      32.680  26.750  -1.350  1.00  0.00            
ATOM     78  H37 ACD     1      32.010  25.880  -1.330  1.00  0.00            
ATOM     79  O19 ACD     1      34.050  26.450  -1.740  1.00  0.00            
ATOM     80  H38 ACD     1      34.100  26.300  -2.690  1.00  0.00            
ATOM     81  C24 ACD     1      32.140  27.790  -2.370  1.00  0.00            
ATOM     82  H39 ACD     1      32.850  28.620  -2.400  1.00  0.00            
ATOM     83  O20 ACD     1      32.130  27.040  -3.600  1.00  0.00            
ATOM     84  H40 ACD     1      31.570  26.280  -3.430  1.00  0.00            
ATOM     85  C25 ACD     1      30.780  28.280  -1.960  1.00  0.00            
ATOM     86  H41 ACD     1      30.360  28.940  -2.730  1.00  0.00            
ATOM     87  O21 ACD     1      30.980  29.090  -0.770  1.00  0.00            
ATOM     88  C26 ACD     1      31.480  28.370   0.330  1.00  0.00            
ATOM     89  H42 ACD     1      30.660  27.700   0.630  1.00  0.00            
ATOM     90  C27 ACD     1      31.740  29.310   1.440  1.00  0.00            
ATOM     91  H43 ACD     1      31.040  30.140   1.320  1.00  0.00            
ATOM     92  H44 ACD     1      31.550  28.790   2.390  1.00  0.00            
ATOM     93  O22 ACD     1      32.970  29.980   1.330  1.00  0.00            
ATOM     94  H45 ACD     1      33.160  30.550   2.080  1.00  0.00            
ATOM     95  O23 ACD     1      29.860  27.250  -1.630  1.00  0.00            
ATOM     96  C28 ACD     1      28.800  26.970  -2.530  1.00  0.00            
ATOM     97  H46 ACD     1      28.870  27.560  -3.460  1.00  0.00            
ATOM     98  C29 ACD     1      27.490  27.260  -1.860  1.00  0.00            
ATOM     99  H47 ACD     1      27.460  26.730  -0.890  1.00  0.00            
ATOM    100  O24 ACD     1      26.440  26.780  -2.690  1.00  0.00            
ATOM    101  C30 ACD     1      27.200  28.760  -1.750  1.00  0.00            
ATOM    102  H48 ACD     1      26.300  28.820  -1.130  1.00  0.00            
ATOM    103  H49 ACD     1      28.080  29.210  -1.270  1.00  0.00            
ATOM    104  O25 ACD     1      26.980  29.410  -2.990  1.00  0.00            
ATOM    105  H50 ACD     1      26.470  28.890  -3.610  1.00  0.00            
ATOM    106  C31 ACD     1      28.980  25.480  -2.980  1.00  0.00            
ATOM    107  H51 ACD     1      28.850  24.830  -2.100  1.00  0.00            
ATOM    108  O26 ACD     1      30.130  25.140  -3.710  1.00  0.00            
ATOM    109  H52 ACD     1      29.950  24.230  -3.970  1.00  0.00            
ATOM    110  C32 ACD     1      27.770  25.150  -3.840  1.00  0.00            
ATOM    111  H53 ACD     1      27.770  25.710  -4.780  1.00  0.00            
ATOM    112  O27 ACD     1      27.740  23.690  -3.980  1.00  0.00            
ATOM    113  H54 ACD     1      27.080  23.380  -3.360  1.00  0.00            
ATOM    114  C33 ACD     1      26.480  25.500  -3.130  1.00  0.00            
ATOM    115  H55 ACD     1      25.660  25.400  -3.840  1.00  0.00            
ATOM    116  O28 ACD     1      26.280  24.640  -1.970  1.00  0.00            
ATOM    117  C34 ACD     1      24.870  24.280  -1.800  1.00  0.00            
ATOM    118  H56 ACD     1      24.150  24.860  -2.410  1.00  0.00            
ATOM    119  C35 ACD     1      24.790  22.860  -2.270  1.00  0.00            
ATOM    120  H57 ACD     1      25.550  22.240  -1.780  1.00  0.00            
ATOM    121  O29 ACD     1      24.960  22.810  -3.700  1.00  0.00            
ATOM    122  H58 ACD     1      24.930  21.880  -3.920  1.00  0.00            
ATOM    123  C36 ACD     1      23.440  22.270  -1.870  1.00  0.00            
ATOM    124  H59 ACD     1      22.660  22.920  -2.280  1.00  0.00            
ATOM    125  O30 ACD     1      23.260  20.850  -2.260  1.00  0.00            
ATOM    126  H60 ACD     1      24.110  20.400  -2.200  1.00  0.00            
ATOM    127  O1  GV5     2      28.440  27.560   1.960  1.00  0.00            
ATOM    128  C1  GV5     2      27.650  26.620   2.010  1.00  0.00            
ATOM    129  O2  GV5     2      26.490  26.650   2.710  1.00  0.00            
ATOM    130  C2  GV5     2      27.870  25.300   1.420  1.00  0.00            
ATOM    131  C3  GV5     2      29.000  24.940   0.730  1.00  0.00            
ATOM    132  C4  GV5     2      29.350  23.640   0.100  1.00  0.00            
ATOM    133  C5  GV5     2      28.440  22.670  -0.230  1.00  0.00            
ATOM    134  C6  GV5     2      28.730  21.470  -0.940  1.00  0.00            
ATOM    135  C7  GV5     2      30.060  21.340  -1.310  1.00  0.00            
ATOM    136  O3  GV5     2      30.420  20.140  -1.930  1.00  0.00            
ATOM    137  C8  GV5     2      31.000  22.350  -1.060  1.00  0.00            
ATOM    138  O4  GV5     2      32.240  22.300  -1.610  1.00  0.00            
ATOM    139  C9  GV5     2      30.650  23.460  -0.360  1.00  0.00            
ATOM    140  H1  GV5     2      26.580  27.510   3.150  1.00  0.00            
ATOM    141  H2  GV5     2      27.050  24.610   1.590  1.00  0.00            
ATOM    142  H3  GV5     2      29.770  25.710   0.700  1.00  0.00            
ATOM    143  H4  GV5     2      27.390  22.740   0.030  1.00  0.00            
ATOM    144  H5  GV5     2      28.050  20.650  -1.150  1.00  0.00            
ATOM    145  H6  GV5     2      31.340  20.210  -2.210  1.00  0.00            
ATOM    146  H7  GV5     2      32.810  22.910  -1.110  1.00  0.00            
ATOM    147  H8  GV5     2      31.340  24.280  -0.200  1.00  0.00            
TER
ENDMDL
MODEL        1
ATOM      1  H1  ACD     1      24.830  26.370  -3.250  1.00  0.00            
ATOM      2  O1  ACD     1      24.960  27.010  -2.550  1.00  0.00            
ATOM      3  C1  ACD     1      26.060  26.840  -1.700  1.00  0.00            
ATOM      4  H2  ACD     1      26.120  27.700  -1.020  1.00  0.00            
ATOM      5  H3  ACD     1      26.950  26.930  -2.340  1.00  0.00            
ATOM      6  C2  ACD     1      25.900  25.520  -0.880  1.00  0.00            
ATOM      7  H4  ACD     1      26.830  25.490  -0.300  1.00  0.00            
ATOM      8  O2  ACD     1      24.850  25.690   0.080  1.00  0.00            
ATOM      9  C3  ACD     1      24.740  24.620   0.990  1.00  0.00            
ATOM     10  H5  ACD     1      24.080  24.940   1.800  1.00  0.00            
ATOM     11  O3  ACD     1      26.040  24.300   1.530  1.00  0.00            
ATOM     12  C4  ACD     1      26.020  24.130   2.940  1.00  0.00            
ATOM     13  H6  ACD     1      25.030  24.280   3.370  1.00  0.00            
ATOM     14  C5  ACD     1      26.750  22.860   3.370  1.00  0.00            
ATOM     15  H7  ACD     1      27.770  22.800   2.960  1.00  0.00            
ATOM     16  O4  ACD     1      25.900  21.730   2.920  1.00  0.00            
ATOM     17  H8  ACD     1      26.420  20.920   2.970  1.00  0.00            
ATOM     18  C6  ACD     1      26.910  22.800   4.840  1.00  0.00            
ATOM     19  H9  ACD     1      25.910  22.900   5.300  1.00  0.00            
ATOM     20  O5  ACD     1      27.440  21.480   5.220  1.00  0.00            
ATOM     21  H10 ACD     1      26.800  20.800   4.990  1.00  0.00            
ATOM     22  C7  ACD     1      27.730  24.020   5.280  1.00  0.00            
ATOM     23  H11 ACD     1      27.800  24.100   6.370  1.00  0.00            
ATOM     24  O6  ACD     1      27.130  25.210   4.880  1.00  0.00            
ATOM     25  C8  ACD     1      26.980  25.260   3.450  1.00  0.00            
ATOM     26  H12 ACD     1      27.970  25.100   3.010  1.00  0.00            
ATOM     27  C9  ACD     1      26.270  26.640   3.180  1.00  0.00            
ATOM     28  H13 ACD     1      25.880  26.680   2.160  1.00  0.00            
ATOM     29  H14 ACD     1      25.340  26.670   3.760  1.00  0.00            
ATOM     30  O7  ACD     1      27.200  27.690   3.510  1.00  0.00            
ATOM     31  H15 ACD     1      26.640  28.280   4.010  1.00  0.00            
ATOM     32  O8  ACD     1      29.040  23.840   4.840  1.00  0.00            
ATOM     33  C10 ACD     1      30.140  23.780   5.750  1.00  0.00            
ATOM     34  H16 ACD     1      29.860  23.630   6.800  1.00  0.00            
ATOM     35  C11 ACD     1      30.790  22.470   5.280  1.00  0.00            
ATOM     36  H17 ACD     1      30.890  22.530   4.190  1.00  0.00            
ATOM     37  O9  ACD     1      30.040  21.360   5.770  1.00  0.00            
ATOM     38  H18 ACD     1      29.200  21.440   5.310  1.00  0.00            
ATOM     39  C12 ACD     1      32.190  22.530   5.830  1.00  0.00            
ATOM     40  H19 ACD     1      32.060  22.620   6.910  1.00  0.00            
ATOM     41  O10 ACD     1      32.970  21.440   5.440  1.00  0.00            
ATOM     42  H20 ACD     1      32.370  20.700   5.520  1.00  0.00            
ATOM     43  C13 ACD     1      32.940  23.780   5.460  1.00  0.00            
ATOM     44  H21 ACD     1      33.900  23.840   5.990  1.00  0.00            
ATOM     45  O11 ACD     1      32.280  24.940   5.960  1.00  0.00            
ATOM     46  C14 ACD     1      30.910  25.050   5.470  1.00  0.00            
ATOM     47  H22 ACD     1      30.900  25.290   4.400  1.00  0.00            
ATOM     48  C15 ACD     1      30.230  26.150   6.110  1.00  0.00            
ATOM     49  H23 ACD     1      29.260  26.220   5.610  1.00  0.00            
ATOM     50  H24 ACD     1      30.130  25.940   7.180  1.00  0.00            
ATOM     51  O12 ACD     1      30.950  27.390   5.930  1.00  0.00            
ATOM     52  H25 ACD     1      31.890  27.180   5.940  1.00  0.00            
ATOM     53  O13 ACD     1      33.030  23.880   4.070  1.00  0.00            
ATOM     54  C16 ACD     1      34.240  23.990   3.410  1.00  0.00            
ATOM     55  H26 ACD     1      35.060  24.140   4.130  1.00  0.00            
ATOM     56  C17 ACD     1      34.650  22.600   2.860  1.00  0.00            
ATOM     57  H27 ACD     1      33.850  22.160   2.260  1.00  0.00            
ATOM     58  O14 ACD     1      35.170  21.700   3.840  1.00  0.00            
ATOM     59  H28 ACD     1      34.420  21.610   4.430  1.00  0.00            
ATOM     60  C18 ACD     1      35.750  22.760   1.740  1.00  0.00            
ATOM     61  H29 ACD     1      36.720  23.020   2.170  1.00  0.00            
ATOM     62  O15 ACD     1      35.850  21.560   1.000  1.00  0.00            
ATOM     63  H30 ACD     1      35.060  21.680   0.460  1.00  0.00            
ATOM     64  C19 ACD     1      35.290  23.800   0.710  1.00  0.00            
ATOM     65  H31 ACD     1      35.980  23.940  -0.120  1.00  0.00            
ATOM     66  O16 ACD     1      35.060  25.010   1.360  1.00  0.00            
ATOM     67  C20 ACD     1      34.090  25.090   2.430  1.00  0.00            
ATOM     68  H32 ACD     1      33.110  24.920   1.980  1.00  0.00            
ATOM     69  C21 ACD     1      34.040  26.430   3.140  1.00  0.00            
ATOM     70  H33 ACD     1      33.180  26.500   3.810  1.00  0.00            
ATOM     71  H34 ACD     1      35.020  26.620   3.600  1.00  0.00            
ATOM     72  O17 ACD     1      33.840  27.580   2.340  1.00  0.00            
ATOM     73  H35 ACD     1      32.890  27.600   2.240  1.00  0.00            
ATOM     74  O18 ACD     1      34.040  23.370   0.190  1.00  0.00            
ATOM     75  C22 ACD     1      34.030  23.070  -1.220  1.00  0.00            
ATOM     76  H36 ACD     1      35.030  22.790  -1.560  1.00  0.00            
ATOM     77  C23 ACD     1      33.090  21.910  -1.450  1.00  0.00            
ATOM     78  H37 ACD     1      32.180  22.260  -0.940  1.00  0.00            
ATOM     79  O19 ACD     1      33.520  20.690  -0.770  1.00  0.00            
ATOM     80  H38 ACD     1      33.050  19.970  -1.200  1.00  0.00            
ATOM     81  C24 ACD     1      32.830  21.630  -2.910  1.00  0.00            
ATOM     82  H39 ACD     1      33.790  21.390  -3.390  1.00  0.00            
ATOM     83  O20 ACD     1      31.860  20.620  -3.120  1.00  0.00            
ATOM     84  H40 ACD     1      30.980  21.000  -3.110  1.00  0.00            
ATOM     85  C25 ACD     1      32.300  22.880  -3.580  1.00  0.00            
ATOM     86  H41 ACD     1      32.080  22.810  -4.660  1.00  0.00            
ATOM     87  O21 ACD     1      33.230  23.880  -3.350  1.00  0.00            
ATOM     88  C26 ACD     1      33.570  24.290  -2.000  1.00  0.00            
ATOM     89  H42 ACD     1      32.710  24.720  -1.470  1.00  0.00            
ATOM     90  C27 ACD     1      34.610  25.430  -2.110  1.00  0.00            
ATOM     91  H43 ACD     1      34.170  26.200  -2.770  1.00  0.00            
ATOM     92  H44 ACD     1      34.690  25.670  -1.040  1.00  0.00            
ATOM     93  O22 ACD     1      35.890  25.070  -2.490  1.00  0.00            
ATOM     94  H45 ACD     1      35.780  24.530  -3.280  1.00  0.00            
ATOM     95  O23 ACD     1      31.110  23.210  -2.910  1.00  0.00            
ATOM     96  C28 ACD     1      30.070  23.820  -3.750  1.00  0.00            
ATOM     97  H46 ACD     1      30.520  24.150  -4.690  1.00  0.00            
ATOM     98  C29 ACD     1      29.380  24.980  -3.000  1.00  0.00            
ATOM     99  H47 ACD     1      29.150  24.740  -1.960  1.00  0.00            
ATOM    100  O24 ACD     1      28.130  25.350  -3.640  1.00  0.00            
ATOM    101  C30 ACD     1      30.320  26.170  -3.020  1.00  0.00            
ATOM    102  H48 ACD     1      29.850  26.980  -2.440  1.00  0.00            
ATOM    103  H49 ACD     1      31.260  25.870  -2.540  1.00  0.00            
ATOM    104  O25 ACD     1      30.820  26.630  -4.290  1.00  0.00            
ATOM    105  H50 ACD     1      30.110  27.000  -4.830  1.00  0.00            
ATOM    106  C31 ACD     1      29.090  22.680  -4.000  1.00  0.00            
ATOM    107  H51 ACD     1      28.900  22.230  -3.020  1.00  0.00            
ATOM    108  O26 ACD     1      29.540  21.600  -4.830  1.00  0.00            
ATOM    109  H52 ACD     1      28.840  21.200  -5.340  1.00  0.00            
ATOM    110  C32 ACD     1      27.780  23.210  -4.560  1.00  0.00            
ATOM    111  H53 ACD     1      27.910  23.640  -5.560  1.00  0.00            
ATOM    112  O27 ACD     1      26.760  22.170  -4.560  1.00  0.00            
ATOM    113  H54 ACD     1      26.410  22.090  -3.670  1.00  0.00            
ATOM    114  C33 ACD     1      27.240  24.280  -3.660  1.00  0.00            
ATOM    115  H55 ACD     1      26.330  24.670  -4.130  1.00  0.00            
ATOM    116  O28 ACD     1      26.980  23.850  -2.270  1.00  0.00            
ATOM    117  C34 ACD     1      25.720  24.240  -1.700  1.00  0.00            
ATOM    118  H56 ACD     1      24.940  24.370  -2.470  1.00  0.00            
ATOM    119  C35 ACD     1      25.230  23.010  -0.900  1.00  0.00            
ATOM    120  H57 ACD     1      26.040  22.490  -0.380  1.00  0.00            
ATOM    121  O29 ACD     1      24.800  21.950  -1.830  1.00  0.00            
ATOM    122  H58 ACD     1      24.660  21.090  -1.430  1.00  0.00            
ATOM    123  C36 ACD     1      24.200  23.380   0.240  1.00  0.00            
ATOM    124  H59 ACD     1      23.220  23.580  -0.210  1.00  0.00            
ATOM    125  O30 ACD     1      24.060  22.280   1.120  1.00  0.00            
ATOM    126  H60 ACD     1      24.790  22.280   1.750  1.00  0.00            
ATOM    127  O1  GV5     2      31.080  26.790   2.020  1.00  0.00            
ATOM    128  C1  GV5     2      30.130  26.430   1.370  1.00  0.00            
ATOM    129  O2  GV5     2      29.330  27.300   0.790  1.00  0.00            
ATOM    130  C2  GV5     2      29.900  25.060   0.960  1.00  0.00            
ATOM    131  C3  GV5     2      30.400  23.860   1.360  1.00  0.00            
ATOM    132  C4  GV5     2      29.940  22.450   0.960  1.00  0.00            
ATOM    133  C5  GV5     2      28.840  22.290   0.040  1.00  0.00            
ATOM    134  C6  GV5     2      28.610  20.930  -0.340  1.00  0.00            
ATOM    135  C7  GV5     2      29.400  19.820   0.170  1.00  0.00            
ATOM    136  O3  GV5     2      29.210  18.570  -0.330  1.00  0.00            
ATOM    137  C8  GV5     2      30.460  20.090   1.040  1.00  0.00            
ATOM    138  O4  GV5     2      31.240  19.120   1.640  1.00  0.00            
ATOM    139  C9  GV5     2      30.670  21.380   1.420  1.00  0.00            
ATOM    140  H1  GV5     2      29.780  28.100   1.100  1.00  0.00            
ATOM    141  H2  GV5     2      29.090  25.120   0.240  1.00  0.00            
ATOM    142  H3  GV5     2      31.230  23.840   2.070  1.00  0.00            
ATOM    143  H4  GV5     2      28.200  23.060  -0.350  1.00  0.00            
ATOM    144  H5  GV5     2      27.750  20.750  -0.980  1.00  0.00            
ATOM    145  H6  GV5     2      29.570  17.840   0.190  1.00  0.00            
ATOM    146  H7  GV5     2      32.150  19.380   1.890  1.00  0.00            
ATOM    147  H8  GV5     2      31.350  21.520   2.250  1.00  0.00            
TER
ENDMDL
MODEL        1
ATOM      1  H1  ACD     1      26.140  27.280  -2.450  1.00  0.00            
ATOM      2  O1  ACD     1      26.660  26.990  -3.200  1.00  0.00            
ATOM      3  C1  ACD     1      27.890  26.700  -2.690  1.00  0.00            
ATOM      4  H2  ACD     1      28.400  27.550  -2.230  1.00  0.00            
ATOM      5  H3  ACD     1      28.510  26.290  -3.490  1.00  0.00            
ATOM      6  C2  ACD     1      27.840  25.680  -1.530  1.00  0.00            
ATOM      7  H4  ACD     1      28.830  25.690  -1.050  1.00  0.00            
ATOM      8  O2  ACD     1      26.870  26.190  -0.570  1.00  0.00            
ATOM      9  C3  ACD     1      26.520  25.430   0.470  1.00  0.00            
ATOM     10  H5  ACD     1      25.780  25.920   1.110  1.00  0.00            
ATOM     11  O3  ACD     1      27.680  25.090   1.180  1.00  0.00            
ATOM     12  C4  ACD     1      27.660  25.350   2.630  1.00  0.00            
ATOM     13  H6  ACD     1      26.630  25.500   2.960  1.00  0.00            
ATOM     14  C5  ACD     1      28.130  24.070   3.360  1.00  0.00            
ATOM     15  H7  ACD     1      29.140  23.900   2.960  1.00  0.00            
ATOM     16  O4  ACD     1      27.220  22.890   3.090  1.00  0.00            
ATOM     17  H8  ACD     1      27.590  22.130   3.560  1.00  0.00            
ATOM     18  C6  ACD     1      28.460  24.280   4.830  1.00  0.00            
ATOM     19  H9  ACD     1      27.550  24.440   5.420  1.00  0.00            
ATOM     20  O5  ACD     1      29.150  23.130   5.440  1.00  0.00            
ATOM     21  H10 ACD     1      28.720  22.300   5.220  1.00  0.00            
ATOM     22  C7  ACD     1      29.330  25.520   4.950  1.00  0.00            
ATOM     23  H11 ACD     1      29.490  25.750   6.010  1.00  0.00            
ATOM     24  O6  ACD     1      28.510  26.610   4.470  1.00  0.00            
ATOM     25  C8  ACD     1      28.450  26.670   3.040  1.00  0.00            
ATOM     26  H12 ACD     1      29.500  26.640   2.720  1.00  0.00            
ATOM     27  C9  ACD     1      27.830  28.010   2.620  1.00  0.00            
ATOM     28  H13 ACD     1      27.850  28.100   1.530  1.00  0.00            
ATOM     29  H14 ACD     1      26.790  27.870   2.940  1.00  0.00            
ATOM     30  O7  ACD     1      28.380  29.140   3.250  1.00  0.00            
ATOM     31  H15 ACD     1      28.010  29.950   2.910  1.00  0.00            
ATOM     32  O8  ACD     1      30.610  25.310   4.330  1.00  0.00            
ATOM     33  C10 ACD     1      31.790  25.560   5.090  1.00  0.00            
ATOM     34  H16 ACD     1      31.690  25.930   6.110  1.00  0.00            
ATOM     35  C11 ACD     1      32.490  24.120   5.180  1.00  0.00            
ATOM     36  H17 ACD     1      32.510  23.770   4.140  1.00  0.00            
ATOM     37  O9  ACD     1      31.800  23.170   6.010  1.00  0.00            
ATOM     38  H18 ACD     1      30.850  23.190   5.810  1.00  0.00            
ATOM     39  C12 ACD     1      33.950  24.360   5.750  1.00  0.00            
ATOM     40  H19 ACD     1      33.780  24.720   6.770  1.00  0.00            
ATOM     41  O10 ACD     1      34.720  23.160   5.700  1.00  0.00            
ATOM     42  H20 ACD     1      34.150  22.390   5.780  1.00  0.00            
ATOM     43  C13 ACD     1      34.690  25.470   5.000  1.00  0.00            
ATOM     44  H21 ACD     1      35.640  25.600   5.530  1.00  0.00            
ATOM     45  O11 ACD     1      33.980  26.700   5.020  1.00  0.00            
ATOM     46  C14 ACD     1      32.670  26.680   4.410  1.00  0.00            
ATOM     47  H22 ACD     1      32.880  26.320   3.400  1.00  0.00            
ATOM     48  C15 ACD     1      31.990  28.070   4.470  1.00  0.00            
ATOM     49  H23 ACD     1      30.920  27.870   4.360  1.00  0.00            
ATOM     50  H24 ACD     1      32.250  28.540   5.430  1.00  0.00            
ATOM     51  O12 ACD     1      32.510  28.890   3.420  1.00  0.00            
ATOM     52  H25 ACD     1      32.600  28.310   2.660  1.00  0.00            
ATOM     53  O13 ACD     1      34.810  24.940   3.710  1.00  0.00            
ATOM     54  C16 ACD     1      36.050  25.120   3.030  1.00  0.00            
ATOM     55  H26 ACD     1      36.820  25.550   3.680  1.00  0.00            
ATOM     56  C17 ACD     1      36.510  23.700   2.660  1.00  0.00            
ATOM     57  H27 ACD     1      35.700  23.200   2.110  1.00  0.00            
ATOM     58  O14 ACD     1      36.900  23.070   3.860  1.00  0.00            
ATOM     59  H28 ACD     1      36.130  22.970   4.430  1.00  0.00            
ATOM     60  C18 ACD     1      37.600  23.600   1.620  1.00  0.00            
ATOM     61  H29 ACD     1      38.590  23.820   2.030  1.00  0.00            
ATOM     62  O15 ACD     1      37.740  22.280   1.220  1.00  0.00            
ATOM     63  H30 ACD     1      37.090  22.210   0.530  1.00  0.00            
ATOM     64  C19 ACD     1      37.220  24.530   0.450  1.00  0.00            
ATOM     65  H31 ACD     1      37.980  24.500  -0.350  1.00  0.00            
ATOM     66  O16 ACD     1      37.070  25.830   0.910  1.00  0.00            
ATOM     67  C20 ACD     1      35.930  26.050   1.840  1.00  0.00            
ATOM     68  H32 ACD     1      35.030  25.800   1.260  1.00  0.00            
ATOM     69  C21 ACD     1      35.800  27.560   2.320  1.00  0.00            
ATOM     70  H33 ACD     1      34.920  27.670   2.960  1.00  0.00            
ATOM     71  H34 ACD     1      36.670  27.740   2.970  1.00  0.00            
ATOM     72  O17 ACD     1      35.760  28.520   1.220  1.00  0.00            
ATOM     73  H35 ACD     1      34.990  28.360   0.670  1.00  0.00            
ATOM     74  O18 ACD     1      35.940  24.100  -0.020  1.00  0.00            
ATOM     75  C22 ACD     1      35.790  23.700  -1.400  1.00  0.00            
ATOM     76  H36 ACD     1      36.750  23.520  -1.880  1.00  0.00            
ATOM     77  C23 ACD     1      35.050  22.410  -1.320  1.00  0.00            
ATOM     78  H37 ACD     1      34.120  22.610  -0.770  1.00  0.00            
ATOM     79  O19 ACD     1      35.710  21.450  -0.610  1.00  0.00            
ATOM     80  H38 ACD     1      35.430  20.600  -0.970  1.00  0.00            
ATOM     81  C24 ACD     1      34.730  21.950  -2.730  1.00  0.00            
ATOM     82  H39 ACD     1      35.660  21.660  -3.250  1.00  0.00            
ATOM     83  O20 ACD     1      33.940  20.860  -2.530  1.00  0.00            
ATOM     84  H40 ACD     1      33.140  20.990  -3.060  1.00  0.00            
ATOM     85  C25 ACD     1      34.080  22.970  -3.690  1.00  0.00            
ATOM     86  H41 ACD     1      34.090  22.610  -4.720  1.00  0.00            
ATOM     87  O21 ACD     1      34.770  24.180  -3.540  1.00  0.00            
ATOM     88  C26 ACD     1      34.910  24.700  -2.170  1.00  0.00            
ATOM     89  H42 ACD     1      33.910  24.680  -1.710  1.00  0.00            
ATOM     90  C27 ACD     1      35.350  26.120  -2.320  1.00  0.00            
ATOM     91  H43 ACD     1      34.760  26.610  -3.110  1.00  0.00            
ATOM     92  H44 ACD     1      35.100  26.620  -1.380  1.00  0.00            
ATOM     93  O22 ACD     1      36.750  26.290  -2.610  1.00  0.00            
ATOM     94  H45 ACD     1      36.850  27.240  -2.680  1.00  0.00            
ATOM     95  O23 ACD     1      32.770  23.190  -3.210  1.00  0.00            
ATOM     96  C28 ACD     1      31.630  23.040  -4.090  1.00  0.00            
ATOM     97  H46 ACD     1      31.950  22.810  -5.120  1.00  0.00            
ATOM     98  C29 ACD     1      30.950  24.400  -4.010  1.00  0.00            
ATOM     99  H47 ACD     1      30.860  24.740  -2.970  1.00  0.00            
ATOM    100  O24 ACD     1      29.680  24.310  -4.570  1.00  0.00            
ATOM    101  C30 ACD     1      31.790  25.510  -4.660  1.00  0.00            
ATOM    102  H48 ACD     1      31.220  26.450  -4.710  1.00  0.00            
ATOM    103  H49 ACD     1      32.640  25.600  -3.980  1.00  0.00            
ATOM    104  O25 ACD     1      32.320  25.090  -5.930  1.00  0.00            
ATOM    105  H50 ACD     1      31.580  24.960  -6.530  1.00  0.00            
ATOM    106  C31 ACD     1      30.810  21.900  -3.440  1.00  0.00            
ATOM    107  H51 ACD     1      30.820  22.010  -2.350  1.00  0.00            
ATOM    108  O26 ACD     1      31.530  20.660  -3.780  1.00  0.00            
ATOM    109  H52 ACD     1      30.860  19.980  -3.660  1.00  0.00            
ATOM    110  C32 ACD     1      29.390  21.930  -3.950  1.00  0.00            
ATOM    111  H53 ACD     1      29.330  21.630  -5.000  1.00  0.00            
ATOM    112  O27 ACD     1      28.590  21.050  -3.160  1.00  0.00            
ATOM    113  H54 ACD     1      28.280  21.680  -2.510  1.00  0.00            
ATOM    114  C33 ACD     1      28.830  23.350  -3.830  1.00  0.00            
ATOM    115  H55 ACD     1      27.880  23.460  -4.360  1.00  0.00            
ATOM    116  O28 ACD     1      28.630  23.620  -2.470  1.00  0.00            
ATOM    117  C34 ACD     1      27.450  24.280  -2.030  1.00  0.00            
ATOM    118  H56 ACD     1      26.700  24.330  -2.820  1.00  0.00            
ATOM    119  C35 ACD     1      26.880  23.380  -0.940  1.00  0.00            
ATOM    120  H57 ACD     1      27.620  23.060  -0.190  1.00  0.00            
ATOM    121  O29 ACD     1      26.340  22.200  -1.460  1.00  0.00            
ATOM    122  H58 ACD     1      25.930  21.640  -0.800  1.00  0.00            
ATOM    123  C36 ACD     1      25.860  24.110  -0.070  1.00  0.00            
ATOM    124  H59 ACD     1      25.010  24.400  -0.710  1.00  0.00            
ATOM    125  O30 ACD     1      25.460  23.400   1.080  1.00  0.00            
ATOM    126  H60 ACD     1      26.200  23.440   1.700  1.00  0.00            
ATOM    127  O1  GV5     2      33.110  27.290   0.820  1.00  0.00            
ATOM    128  C1  GV5     2      32.410  26.720   0.060  1.00  0.00            
ATOM    129  O2  GV5     2      32.200  27.360  -1.070  1.00  0.00            
ATOM    130  C2  GV5     2      31.990  25.320   0.180  1.00  0.00            
ATOM    131  C3  GV5     2      32.300  24.460   1.140  1.00  0.00            
ATOM    132  C4  GV5     2      31.700  23.080   1.250  1.00  0.00            
ATOM    133  C5  GV5     2      30.420  22.810   0.680  1.00  0.00            
ATOM    134  C6  GV5     2      29.840  21.550   0.880  1.00  0.00            
ATOM    135  C7  GV5     2      30.650  20.580   1.510  1.00  0.00            
ATOM    136  O3  GV5     2      30.000  19.400   1.670  1.00  0.00            
ATOM    137  C8  GV5     2      31.940  20.820   1.820  1.00  0.00            
ATOM    138  O4  GV5     2      32.720  19.850   2.300  1.00  0.00            
ATOM    139  C9  GV5     2      32.490  22.100   1.790  1.00  0.00            
ATOM    140  H1  GV5     2      32.600  28.190  -0.770  1.00  0.00            
ATOM    141  H2  GV5     2      31.400  24.940  -0.660  1.00  0.00            
ATOM    142  H3  GV5     2      33.000  24.780   1.910  1.00  0.00            
ATOM    143  H4  GV5     2      29.800  23.560   0.200  1.00  0.00            
ATOM    144  H5  GV5     2      28.850  21.350   0.480  1.00  0.00            
ATOM    145  H6  GV5     2      30.590  18.660   1.920  1.00  0.00            
ATOM    146  H7  GV5     2      33.650  20.130   2.260  1.00  0.00            
ATOM    147  H8  GV5     2      33.500  22.390   2.070  1.00  0.00            
TER
ENDMDL
MODEL        1
ATOM      1  H1  ACD     1      26.370  30.320  11.470  1.00  0.00            
ATOM      2  O1  ACD     1      26.470  31.250  11.240  1.00  0.00            
ATOM      3  C1  ACD     1      25.690  31.420  10.040  1.00  0.00            
ATOM      4  H2  ACD     1      26.030  30.580   9.410  1.00  0.00            
ATOM      5  H3  ACD     1      25.860  32.360   9.510  1.00  0.00            
ATOM      6  C2  ACD     1      24.190  31.220  10.270  1.00  0.00            
ATOM      7  H4  ACD     1      23.650  31.500   9.360  1.00  0.00            
ATOM      8  O2  ACD     1      23.770  29.850  10.610  1.00  0.00            
ATOM      9  C3  ACD     1      22.330  29.710  10.510  1.00  0.00            
ATOM     10  H5  ACD     1      22.000  28.690  10.690  1.00  0.00            
ATOM     11  O3  ACD     1      21.840  30.020   9.190  1.00  0.00            
ATOM     12  C4  ACD     1      21.610  28.870   8.380  1.00  0.00            
ATOM     13  H6  ACD     1      22.250  28.040   8.710  1.00  0.00            
ATOM     14  C5  ACD     1      20.130  28.450   8.530  1.00  0.00            
ATOM     15  H7  ACD     1      19.500  29.350   8.530  1.00  0.00            
ATOM     16  O4  ACD     1      20.110  27.840   9.760  1.00  0.00            
ATOM     17  H8  ACD     1      20.600  27.020   9.790  1.00  0.00            
ATOM     18  C6  ACD     1      19.630  27.620   7.400  1.00  0.00            
ATOM     19  H9  ACD     1      20.020  26.600   7.430  1.00  0.00            
ATOM     20  O5  ACD     1      18.240  27.510   7.400  1.00  0.00            
ATOM     21  H10 ACD     1      17.980  27.180   8.270  1.00  0.00            
ATOM     22  C7  ACD     1      20.130  28.280   6.100  1.00  0.00            
ATOM     23  H11 ACD     1      19.870  27.670   5.240  1.00  0.00            
ATOM     24  O6  ACD     1      21.520  28.380   6.030  1.00  0.00            
ATOM     25  C8  ACD     1      22.060  29.290   6.980  1.00  0.00            
ATOM     26  H12 ACD     1      21.790  30.340   6.770  1.00  0.00            
ATOM     27  C9  ACD     1      23.610  29.200   6.960  1.00  0.00            
ATOM     28  H13 ACD     1      24.110  29.500   7.900  1.00  0.00            
ATOM     29  H14 ACD     1      24.030  28.190   6.850  1.00  0.00            
ATOM     30  O7  ACD     1      24.160  29.930   5.850  1.00  0.00            
ATOM     31  H15 ACD     1      23.750  29.610   5.040  1.00  0.00            
ATOM     32  O8  ACD     1      19.700  29.630   5.980  1.00  0.00            
ATOM     33  C10 ACD     1      18.940  30.010   4.860  1.00  0.00            
ATOM     34  H16 ACD     1      18.920  29.220   4.100  1.00  0.00            
ATOM     35  C11 ACD     1      17.530  30.340   5.430  1.00  0.00            
ATOM     36  H17 ACD     1      17.710  30.860   6.380  1.00  0.00            
ATOM     37  O9  ACD     1      16.780  29.170   5.750  1.00  0.00            
ATOM     38  H18 ACD     1      17.350  28.470   6.070  1.00  0.00            
ATOM     39  C12 ACD     1      16.740  31.370   4.550  1.00  0.00            
ATOM     40  H19 ACD     1      16.290  30.880   3.680  1.00  0.00            
ATOM     41  O10 ACD     1      15.590  31.880   5.230  1.00  0.00            
ATOM     42  H20 ACD     1      15.920  32.640   5.730  1.00  0.00            
ATOM     43  C13 ACD     1      17.640  32.460   4.020  1.00  0.00            
ATOM     44  H21 ACD     1      17.000  32.900   3.250  1.00  0.00            
ATOM     45  O11 ACD     1      18.700  31.800   3.440  1.00  0.00            
ATOM     46  C14 ACD     1      19.650  31.190   4.310  1.00  0.00            
ATOM     47  H22 ACD     1      19.840  31.940   5.100  1.00  0.00            
ATOM     48  C15 ACD     1      20.940  30.850   3.520  1.00  0.00            
ATOM     49  H23 ACD     1      21.560  30.060   3.970  1.00  0.00            
ATOM     50  H24 ACD     1      20.610  30.450   2.550  1.00  0.00            
ATOM     51  O12 ACD     1      21.720  31.990   3.230  1.00  0.00            
ATOM     52  H25 ACD     1      21.220  32.540   2.630  1.00  0.00            
ATOM     53  O13 ACD     1      18.100  33.390   5.020  1.00  0.00            
ATOM     54  C16 ACD     1      17.510  34.680   5.050  1.00  0.00            
ATOM     55  H26 ACD     1      16.650  34.790   4.370  1.00  0.00            
ATOM     56  C17 ACD     1      17.070  35.020   6.520  1.00  0.00            
ATOM     57  H27 ACD     1      17.890  34.580   7.110  1.00  0.00            
ATOM     58  O14 ACD     1      15.870  34.340   6.740  1.00  0.00            
ATOM     59  H28 ACD     1      15.320  34.840   7.350  1.00  0.00            
ATOM     60  C18 ACD     1      16.900  36.570   6.700  1.00  0.00            
ATOM     61  H29 ACD     1      16.080  36.880   6.050  1.00  0.00            
ATOM     62  O15 ACD     1      16.610  36.890   8.050  1.00  0.00            
ATOM     63  H30 ACD     1      17.480  37.020   8.430  1.00  0.00            
ATOM     64  C19 ACD     1      18.170  37.300   6.370  1.00  0.00            
ATOM     65  H31 ACD     1      18.040  38.360   6.620  1.00  0.00            
ATOM     66  O16 ACD     1      18.260  37.100   4.980  1.00  0.00            
ATOM     67  C20 ACD     1      18.590  35.720   4.540  1.00  0.00            
ATOM     68  H32 ACD     1      19.520  35.450   5.060  1.00  0.00            
ATOM     69  C21 ACD     1      18.920  35.630   3.030  1.00  0.00            
ATOM     70  H33 ACD     1      18.600  34.650   2.640  1.00  0.00            
ATOM     71  H34 ACD     1      18.330  36.330   2.430  1.00  0.00            
ATOM     72  O17 ACD     1      20.270  35.850   2.620  1.00  0.00            
ATOM     73  H35 ACD     1      20.450  36.790   2.720  1.00  0.00            
ATOM     74  O18 ACD     1      19.330  36.840   7.080  1.00  0.00            
ATOM     75  C22 ACD     1      20.370  37.810   7.340  1.00  0.00            
ATOM     76  H36 ACD     1      20.180  38.710   6.740  1.00  0.00            
ATOM     77  C23 ACD     1      20.370  38.220   8.820  1.00  0.00            
ATOM     78  H37 ACD     1      20.450  37.240   9.300  1.00  0.00            
ATOM     79  O19 ACD     1      19.070  38.760   9.320  1.00  0.00            
ATOM     80  H38 ACD     1      19.260  39.700   9.300  1.00  0.00            
ATOM     81  C24 ACD     1      21.580  39.040   9.160  1.00  0.00            
ATOM     82  H39 ACD     1      21.560  39.990   8.600  1.00  0.00            
ATOM     83  O20 ACD     1      21.580  39.230  10.540  1.00  0.00            
ATOM     84  H40 ACD     1      21.740  38.430  11.060  1.00  0.00            
ATOM     85  C25 ACD     1      22.840  38.330   8.820  1.00  0.00            
ATOM     86  H41 ACD     1      23.720  38.960   8.980  1.00  0.00            
ATOM     87  O21 ACD     1      22.770  37.960   7.420  1.00  0.00            
ATOM     88  C26 ACD     1      21.660  37.160   7.000  1.00  0.00            
ATOM     89  H42 ACD     1      21.620  36.240   7.600  1.00  0.00            
ATOM     90  C27 ACD     1      21.930  36.980   5.570  1.00  0.00            
ATOM     91  H43 ACD     1      22.990  36.720   5.400  1.00  0.00            
ATOM     92  H44 ACD     1      21.320  36.140   5.210  1.00  0.00            
ATOM     93  O22 ACD     1      21.660  38.200   4.760  1.00  0.00            
ATOM     94  H45 ACD     1      22.290  38.830   5.090  1.00  0.00            
ATOM     95  O23 ACD     1      22.840  37.140   9.670  1.00  0.00            
ATOM     96  C28 ACD     1      23.940  36.770  10.550  1.00  0.00            
ATOM     97  H46 ACD     1      24.580  37.550  10.960  1.00  0.00            
ATOM     98  C29 ACD     1      24.740  35.770   9.750  1.00  0.00            
ATOM     99  H47 ACD     1      24.120  35.170   9.070  1.00  0.00            
ATOM    100  O24 ACD     1      25.540  34.950  10.620  1.00  0.00            
ATOM    101  C30 ACD     1      25.620  36.330   8.690  1.00  0.00            
ATOM    102  H48 ACD     1      26.280  35.560   8.270  1.00  0.00            
ATOM    103  H49 ACD     1      24.990  36.700   7.880  1.00  0.00            
ATOM    104  O25 ACD     1      26.470  37.420   9.130  1.00  0.00            
ATOM    105  H50 ACD     1      26.980  37.230   9.920  1.00  0.00            
ATOM    106  C31 ACD     1      23.210  36.160  11.720  1.00  0.00            
ATOM    107  H51 ACD     1      22.380  35.560  11.330  1.00  0.00            
ATOM    108  O26 ACD     1      22.610  37.230  12.460  1.00  0.00            
ATOM    109  H52 ACD     1      21.840  36.850  12.890  1.00  0.00            
ATOM    110  C32 ACD     1      24.100  35.350  12.600  1.00  0.00            
ATOM    111  H53 ACD     1      24.810  35.970  13.150  1.00  0.00            
ATOM    112  O27 ACD     1      23.420  34.700  13.600  1.00  0.00            
ATOM    113  H54 ACD     1      22.540  34.700  13.200  1.00  0.00            
ATOM    114  C33 ACD     1      24.790  34.310  11.650  1.00  0.00            
ATOM    115  H55 ACD     1      25.430  33.590  12.170  1.00  0.00            
ATOM    116  O28 ACD     1      23.900  33.490  10.890  1.00  0.00            
ATOM    117  C34 ACD     1      23.640  32.150  11.310  1.00  0.00            
ATOM    118  H56 ACD     1      23.930  31.890  12.340  1.00  0.00            
ATOM    119  C35 ACD     1      22.100  32.100  11.440  1.00  0.00            
ATOM    120  H57 ACD     1      21.730  32.600  10.540  1.00  0.00            
ATOM    121  O29 ACD     1      21.570  32.930  12.480  1.00  0.00            
ATOM    122  H58 ACD     1      20.750  32.580  12.840  1.00  0.00            
ATOM    123  C36 ACD     1      21.640  30.660  11.490  1.00  0.00            
ATOM    124  H59 ACD     1      21.750  30.240  12.500  1.00  0.00            
ATOM    125  O30 ACD     1      20.230  30.670  11.170  1.00  0.00            
ATOM    126  H60 ACD     1      20.170  30.580  10.220  1.00  0.00            
ATOM    127  O1  GV5     2      24.630  33.170   6.480  1.00  0.00            
ATOM    128  C1  GV5     2      23.650  33.110   5.740  1.00  0.00            
ATOM    129  O2  GV5     2      23.850  32.950   4.440  1.00  0.00            
ATOM    130  C2  GV5     2      22.320  33.100   6.280  1.00  0.00            
ATOM    131  C3  GV5     2      22.010  33.380   7.560  1.00  0.00            
ATOM    132  C4  GV5     2      20.660  33.410   8.270  1.00  0.00            
ATOM    133  C5  GV5     2      19.570  32.590   7.860  1.00  0.00            
ATOM    134  C6  GV5     2      18.390  32.400   8.580  1.00  0.00            
ATOM    135  C7  GV5     2      18.130  33.260   9.700  1.00  0.00            
ATOM    136  O3  GV5     2      16.930  33.240  10.310  1.00  0.00            
ATOM    137  C8  GV5     2      19.200  34.150  10.050  1.00  0.00            
ATOM    138  O4  GV5     2      19.150  35.000  11.160  1.00  0.00            
ATOM    139  C9  GV5     2      20.460  34.270   9.420  1.00  0.00            
ATOM    140  H1  GV5     2      23.040  32.500   4.150  1.00  0.00            
ATOM    141  H2  GV5     2      21.460  33.020   5.630  1.00  0.00            
ATOM    142  H3  GV5     2      22.860  33.350   8.230  1.00  0.00            
ATOM    143  H4  GV5     2      19.850  31.950   7.020  1.00  0.00            
ATOM    144  H5  GV5     2      17.540  31.800   8.270  1.00  0.00            
ATOM    145  H6  GV5     2      16.290  32.620   9.930  1.00  0.00            
ATOM    146  H7  GV5     2      18.200  35.070  11.380  1.00  0.00            
ATOM    147  H8  GV5     2      21.260  34.960   9.670  1.00  0.00            
TER
ENDMDL
MODEL        1
ATOM      1  H1  ACD     1      15.750  25.860   5.220  1.00  0.00            
ATOM      2  O1  ACD     1      15.890  25.020   4.780  1.00  0.00            
ATOM      3  C1  ACD     1      14.750  24.610   4.060  1.00  0.00            
ATOM      4  H2  ACD     1      15.050  23.930   3.250  1.00  0.00            
ATOM      5  H3  ACD     1      14.310  25.440   3.480  1.00  0.00            
ATOM      6  C2  ACD     1      13.710  23.900   5.020  1.00  0.00            
ATOM      7  H4  ACD     1      14.270  23.350   5.790  1.00  0.00            
ATOM      8  O2  ACD     1      12.980  24.910   5.700  1.00  0.00            
ATOM      9  C3  ACD     1      11.960  24.410   6.540  1.00  0.00            
ATOM     10  H5  ACD     1      11.400  25.130   7.130  1.00  0.00            
ATOM     11  O3  ACD     1      12.440  23.490   7.480  1.00  0.00            
ATOM     12  C4  ACD     1      12.470  23.890   8.850  1.00  0.00            
ATOM     13  H6  ACD     1      11.510  24.360   9.120  1.00  0.00            
ATOM     14  C5  ACD     1      12.480  22.510   9.520  1.00  0.00            
ATOM     15  H7  ACD     1      13.370  21.990   9.160  1.00  0.00            
ATOM     16  O4  ACD     1      11.270  21.810   9.090  1.00  0.00            
ATOM     17  H8  ACD     1      11.230  21.720   8.130  1.00  0.00            
ATOM     18  C6  ACD     1      12.590  22.610  11.030  1.00  0.00            
ATOM     19  H9  ACD     1      11.660  23.090  11.350  1.00  0.00            
ATOM     20  O5  ACD     1      12.880  21.370  11.610  1.00  0.00            
ATOM     21  H10 ACD     1      12.150  20.790  11.360  1.00  0.00            
ATOM     22  C7  ACD     1      13.770  23.480  11.430  1.00  0.00            
ATOM     23  H11 ACD     1      13.730  23.770  12.480  1.00  0.00            
ATOM     24  O6  ACD     1      13.760  24.740  10.770  1.00  0.00            
ATOM     25  C8  ACD     1      13.730  24.730   9.270  1.00  0.00            
ATOM     26  H12 ACD     1      14.580  24.090   8.970  1.00  0.00            
ATOM     27  C9  ACD     1      13.580  26.110   8.630  1.00  0.00            
ATOM     28  H13 ACD     1      13.990  26.070   7.620  1.00  0.00            
ATOM     29  H14 ACD     1      12.550  26.480   8.710  1.00  0.00            
ATOM     30  O7  ACD     1      14.340  27.130   9.240  1.00  0.00            
ATOM     31  H15 ACD     1      14.450  26.960  10.180  1.00  0.00            
ATOM     32  O8  ACD     1      15.020  22.840  11.050  1.00  0.00            
ATOM     33  C10 ACD     1      15.920  22.750  12.150  1.00  0.00            
ATOM     34  H16 ACD     1      15.650  23.530  12.870  1.00  0.00            
ATOM     35  C11 ACD     1      15.880  21.330  12.680  1.00  0.00            
ATOM     36  H17 ACD     1      15.990  20.630  11.830  1.00  0.00            
ATOM     37  O9  ACD     1      14.630  21.040  13.350  1.00  0.00            
ATOM     38  H18 ACD     1      14.040  21.140  12.600  1.00  0.00            
ATOM     39  C12 ACD     1      17.020  21.090  13.570  1.00  0.00            
ATOM     40  H19 ACD     1      17.060  21.910  14.300  1.00  0.00            
ATOM     41  O10 ACD     1      17.030  19.850  14.190  1.00  0.00            
ATOM     42  H20 ACD     1      16.200  19.610  14.600  1.00  0.00            
ATOM     43  C13 ACD     1      18.320  21.330  12.820  1.00  0.00            
ATOM     44  H21 ACD     1      19.160  21.220  13.510  1.00  0.00            
ATOM     45  O11 ACD     1      18.360  22.650  12.460  1.00  0.00            
ATOM     46  C14 ACD     1      17.290  23.140  11.630  1.00  0.00            
ATOM     47  H22 ACD     1      17.420  22.780  10.600  1.00  0.00            
ATOM     48  C15 ACD     1      17.380  24.670  11.590  1.00  0.00            
ATOM     49  H23 ACD     1      16.380  25.010  11.270  1.00  0.00            
ATOM     50  H24 ACD     1      17.480  24.980  12.640  1.00  0.00            
ATOM     51  O12 ACD     1      18.500  25.120  10.940  1.00  0.00            
ATOM     52  H25 ACD     1      18.300  25.970  10.550  1.00  0.00            
ATOM     53  O13 ACD     1      18.450  20.520  11.650  1.00  0.00            
ATOM     54  C16 ACD     1      19.710  19.880  11.260  1.00  0.00            
ATOM     55  H26 ACD     1      20.380  19.840  12.130  1.00  0.00            
ATOM     56  C17 ACD     1      19.330  18.410  10.900  1.00  0.00            
ATOM     57  H27 ACD     1      18.370  18.430  10.380  1.00  0.00            
ATOM     58  O14 ACD     1      19.320  17.790  12.170  1.00  0.00            
ATOM     59  H28 ACD     1      20.210  17.690  12.510  1.00  0.00            
ATOM     60  C18 ACD     1      20.340  17.760   9.960  1.00  0.00            
ATOM     61  H29 ACD     1      21.330  17.650  10.430  1.00  0.00            
ATOM     62  O15 ACD     1      19.900  16.460   9.540  1.00  0.00            
ATOM     63  H30 ACD     1      20.470  15.800   9.950  1.00  0.00            
ATOM     64  C19 ACD     1      20.490  18.630   8.670  1.00  0.00            
ATOM     65  H31 ACD     1      21.120  18.070   7.980  1.00  0.00            
ATOM     66  O16 ACD     1      21.070  19.860   9.150  1.00  0.00            
ATOM     67  C20 ACD     1      20.250  20.670  10.080  1.00  0.00            
ATOM     68  H32 ACD     1      19.360  21.050   9.560  1.00  0.00            
ATOM     69  C21 ACD     1      21.170  21.770  10.530  1.00  0.00            
ATOM     70  H33 ACD     1      21.170  22.490   9.690  1.00  0.00            
ATOM     71  H34 ACD     1      20.660  22.180  11.410  1.00  0.00            
ATOM     72  O17 ACD     1      22.490  21.350  10.880  1.00  0.00            
ATOM     73  H35 ACD     1      22.830  21.180  10.000  1.00  0.00            
ATOM     74  O18 ACD     1      19.250  18.820   7.940  1.00  0.00            
ATOM     75  C22 ACD     1      19.140  18.080   6.720  1.00  0.00            
ATOM     76  H36 ACD     1      19.980  17.420   6.450  1.00  0.00            
ATOM     77  C23 ACD     1      17.860  17.260   6.690  1.00  0.00            
ATOM     78  H37 ACD     1      17.120  18.020   6.960  1.00  0.00            
ATOM     79  O19 ACD     1      17.920  16.280   7.690  1.00  0.00            
ATOM     80  H38 ACD     1      18.580  16.520   8.350  1.00  0.00            
ATOM     81  C24 ACD     1      17.610  16.680   5.320  1.00  0.00            
ATOM     82  H39 ACD     1      18.410  15.930   5.220  1.00  0.00            
ATOM     83  O20 ACD     1      16.350  16.040   5.130  1.00  0.00            
ATOM     84  H40 ACD     1      16.380  15.500   4.340  1.00  0.00            
ATOM     85  C25 ACD     1      17.710  17.790   4.240  1.00  0.00            
ATOM     86  H41 ACD     1      17.620  17.500   3.190  1.00  0.00            
ATOM     87  O21 ACD     1      18.950  18.530   4.340  1.00  0.00            
ATOM     88  C26 ACD     1      19.220  19.130   5.630  1.00  0.00            
ATOM     89  H42 ACD     1      18.440  19.880   5.820  1.00  0.00            
ATOM     90  C27 ACD     1      20.560  19.830   5.600  1.00  0.00            
ATOM     91  H43 ACD     1      20.550  20.750   5.000  1.00  0.00            
ATOM     92  H44 ACD     1      20.940  20.080   6.600  1.00  0.00            
ATOM     93  O22 ACD     1      21.640  18.950   5.140  1.00  0.00            
ATOM     94  H45 ACD     1      22.330  19.500   4.770  1.00  0.00            
ATOM     95  O23 ACD     1      16.670  18.790   4.470  1.00  0.00            
ATOM     96  C28 ACD     1      15.930  19.240   3.340  1.00  0.00            
ATOM     97  H46 ACD     1      16.390  18.680   2.520  1.00  0.00            
ATOM     98  C29 ACD     1      16.110  20.740   3.330  1.00  0.00            
ATOM     99  H47 ACD     1      15.960  21.170   4.330  1.00  0.00            
ATOM    100  O24 ACD     1      15.100  21.220   2.350  1.00  0.00            
ATOM    101  C30 ACD     1      17.440  21.160   2.790  1.00  0.00            
ATOM    102  H48 ACD     1      18.300  20.690   3.280  1.00  0.00            
ATOM    103  H49 ACD     1      17.430  20.840   1.740  1.00  0.00            
ATOM    104  O25 ACD     1      17.530  22.590   2.810  1.00  0.00            
ATOM    105  H50 ACD     1      18.460  22.840   2.700  1.00  0.00            
ATOM    106  C31 ACD     1      14.480  18.870   3.670  1.00  0.00            
ATOM    107  H51 ACD     1      14.380  19.160   4.720  1.00  0.00            
ATOM    108  O26 ACD     1      14.310  17.390   3.590  1.00  0.00            
ATOM    109  H52 ACD     1      14.790  16.960   4.300  1.00  0.00            
ATOM    110  C32 ACD     1      13.450  19.700   2.830  1.00  0.00            
ATOM    111  H53 ACD     1      13.480  19.330   1.800  1.00  0.00            
ATOM    112  O27 ACD     1      12.150  19.540   3.460  1.00  0.00            
ATOM    113  H54 ACD     1      11.960  18.610   3.540  1.00  0.00            
ATOM    114  C33 ACD     1      13.780  21.190   2.720  1.00  0.00            
ATOM    115  H55 ACD     1      13.130  21.660   1.980  1.00  0.00            
ATOM    116  O28 ACD     1      13.710  21.840   3.980  1.00  0.00            
ATOM    117  C34 ACD     1      12.760  22.860   4.310  1.00  0.00            
ATOM    118  H56 ACD     1      12.410  23.250   3.350  1.00  0.00            
ATOM    119  C35 ACD     1      11.630  22.330   5.140  1.00  0.00            
ATOM    120  H57 ACD     1      12.010  21.770   6.000  1.00  0.00            
ATOM    121  O29 ACD     1      10.660  21.560   4.400  1.00  0.00            
ATOM    122  H58 ACD     1      11.140  20.890   3.900  1.00  0.00            
ATOM    123  C36 ACD     1      10.970  23.560   5.760  1.00  0.00            
ATOM    124  H59 ACD     1      10.570  24.210   4.970  1.00  0.00            
ATOM    125  O30 ACD     1       9.980  23.210   6.720  1.00  0.00            
ATOM    126  H60 ACD     1       9.480  22.470   6.360  1.00  0.00            
ATOM    127  O1  GV5     2      19.190  22.260   7.170  1.00  0.00            
ATOM    128  C1  GV5     2      18.180  22.670   6.660  1.00  0.00            
ATOM    129  O2  GV5     2      18.200  23.450   5.600  1.00  0.00            
ATOM    130  C2  GV5     2      16.820  22.130   7.010  1.00  0.00            
ATOM    131  C3  GV5     2      16.730  21.030   7.820  1.00  0.00            
ATOM    132  C4  GV5     2      15.520  20.240   8.120  1.00  0.00            
ATOM    133  C5  GV5     2      14.420  20.360   7.290  1.00  0.00            
ATOM    134  C6  GV5     2      13.240  19.630   7.460  1.00  0.00            
ATOM    135  C7  GV5     2      13.240  18.690   8.540  1.00  0.00            
ATOM    136  O3  GV5     2      12.090  18.060   8.830  1.00  0.00            
ATOM    137  C8  GV5     2      14.320  18.480   9.390  1.00  0.00            
ATOM    138  O4  GV5     2      14.300  17.550  10.410  1.00  0.00            
ATOM    139  C9  GV5     2      15.430  19.320   9.190  1.00  0.00            
ATOM    140  H1  GV5     2      17.270  23.550   5.340  1.00  0.00            
ATOM    141  H2  GV5     2      15.930  22.610   6.610  1.00  0.00            
ATOM    142  H3  GV5     2      17.690  20.730   8.260  1.00  0.00            
ATOM    143  H4  GV5     2      14.450  21.160   6.560  1.00  0.00            
ATOM    144  H5  GV5     2      12.390  19.690   6.790  1.00  0.00            
ATOM    145  H6  GV5     2      12.310  17.550   9.620  1.00  0.00            
ATOM    146  H7  GV5     2      15.040  17.660  11.030  1.00  0.00            
ATOM    147  H8  GV5     2      16.330  19.130   9.780  1.00  0.00            
TER
ENDMDL
MODEL        1
ATOM      1  H1  ACD     1      12.830  26.450   8.320  1.00  0.00            
ATOM      2  O1  ACD     1      12.980  27.050   7.570  1.00  0.00            
ATOM      3  C1  ACD     1      12.660  28.240   8.250  1.00  0.00            
ATOM      4  H2  ACD     1      11.570  28.240   8.370  1.00  0.00            
ATOM      5  H3  ACD     1      12.670  29.150   7.630  1.00  0.00            
ATOM      6  C2  ACD     1      13.450  28.490   9.570  1.00  0.00            
ATOM      7  H4  ACD     1      13.020  29.400  10.000  1.00  0.00            
ATOM      8  O2  ACD     1      13.300  27.340  10.450  1.00  0.00            
ATOM      9  C3  ACD     1      13.790  27.550  11.690  1.00  0.00            
ATOM     10  H5  ACD     1      13.560  26.630  12.240  1.00  0.00            
ATOM     11  O3  ACD     1      13.160  28.700  12.240  1.00  0.00            
ATOM     12  C4  ACD     1      12.510  28.440  13.420  1.00  0.00            
ATOM     13  H6  ACD     1      12.800  27.500  13.900  1.00  0.00            
ATOM     14  C5  ACD     1      12.990  29.500  14.420  1.00  0.00            
ATOM     15  H7  ACD     1      13.060  30.460  13.900  1.00  0.00            
ATOM     16  O4  ACD     1      14.360  29.180  14.880  1.00  0.00            
ATOM     17  H8  ACD     1      14.910  28.750  14.220  1.00  0.00            
ATOM     18  C6  ACD     1      11.990  29.830  15.620  1.00  0.00            
ATOM     19  H9  ACD     1      12.010  29.000  16.340  1.00  0.00            
ATOM     20  O5  ACD     1      12.380  31.060  16.340  1.00  0.00            
ATOM     21  H10 ACD     1      13.180  30.850  16.830  1.00  0.00            
ATOM     22  C7  ACD     1      10.570  29.880  15.060  1.00  0.00            
ATOM     23  H11 ACD     1       9.760  30.000  15.790  1.00  0.00            
ATOM     24  O6  ACD     1      10.210  28.720  14.350  1.00  0.00            
ATOM     25  C8  ACD     1      11.010  28.480  13.160  1.00  0.00            
ATOM     26  H12 ACD     1      10.760  29.330  12.510  1.00  0.00            
ATOM     27  C9  ACD     1      10.550  27.200  12.530  1.00  0.00            
ATOM     28  H13 ACD     1      10.990  27.000  11.550  1.00  0.00            
ATOM     29  H14 ACD     1      10.720  26.330  13.190  1.00  0.00            
ATOM     30  O7  ACD     1       9.110  27.320  12.450  1.00  0.00            
ATOM     31  H15 ACD     1       8.760  27.660  13.280  1.00  0.00            
ATOM     32  O8  ACD     1      10.480  31.010  14.170  1.00  0.00            
ATOM     33  C10 ACD     1       9.490  32.040  14.370  1.00  0.00            
ATOM     34  H16 ACD     1       9.130  32.050  15.400  1.00  0.00            
ATOM     35  C11 ACD     1      10.380  33.340  14.380  1.00  0.00            
ATOM     36  H17 ACD     1      10.990  33.360  13.460  1.00  0.00            
ATOM     37  O9  ACD     1      11.240  33.310  15.540  1.00  0.00            
ATOM     38  H18 ACD     1      11.630  32.440  15.640  1.00  0.00            
ATOM     39  C12 ACD     1       9.400  34.510  14.240  1.00  0.00            
ATOM     40  H19 ACD     1       8.850  34.540  15.190  1.00  0.00            
ATOM     41  O10 ACD     1      10.130  35.830  14.000  1.00  0.00            
ATOM     42  H20 ACD     1      10.660  35.990  14.780  1.00  0.00            
ATOM     43  C13 ACD     1       8.370  34.380  13.200  1.00  0.00            
ATOM     44  H21 ACD     1       7.560  35.120  13.160  1.00  0.00            
ATOM     45  O11 ACD     1       7.590  33.230  13.390  1.00  0.00            
ATOM     46  C14 ACD     1       8.380  32.020  13.270  1.00  0.00            
ATOM     47  H22 ACD     1       8.870  31.940  12.290  1.00  0.00            
ATOM     48  C15 ACD     1       7.490  30.780  13.390  1.00  0.00            
ATOM     49  H23 ACD     1       8.060  29.910  13.760  1.00  0.00            
ATOM     50  H24 ACD     1       6.760  30.840  14.210  1.00  0.00            
ATOM     51  O12 ACD     1       6.790  30.430  12.130  1.00  0.00            
ATOM     52  H25 ACD     1       6.140  31.120  12.000  1.00  0.00            
ATOM     53  O13 ACD     1       9.120  34.350  11.960  1.00  0.00            
ATOM     54  C16 ACD     1       8.580  35.170  10.890  1.00  0.00            
ATOM     55  H26 ACD     1       7.530  35.450  11.090  1.00  0.00            
ATOM     56  C17 ACD     1       9.470  36.390  10.850  1.00  0.00            
ATOM     57  H27 ACD     1      10.520  36.090  10.950  1.00  0.00            
ATOM     58  O14 ACD     1       9.100  37.310  11.960  1.00  0.00            
ATOM     59  H28 ACD     1       9.480  36.810  12.690  1.00  0.00            
ATOM     60  C18 ACD     1       9.480  37.130   9.530  1.00  0.00            
ATOM     61  H29 ACD     1       8.560  37.720   9.500  1.00  0.00            
ATOM     62  O15 ACD     1      10.690  37.920   9.280  1.00  0.00            
ATOM     63  H30 ACD     1      10.260  38.780   9.330  1.00  0.00            
ATOM     64  C19 ACD     1       9.420  36.180   8.270  1.00  0.00            
ATOM     65  H31 ACD     1       9.110  36.810   7.420  1.00  0.00            
ATOM     66  O16 ACD     1       8.380  35.240   8.440  1.00  0.00            
ATOM     67  C20 ACD     1       8.620  34.360   9.560  1.00  0.00            
ATOM     68  H32 ACD     1       9.590  33.860   9.400  1.00  0.00            
ATOM     69  C21 ACD     1       7.520  33.300   9.590  1.00  0.00            
ATOM     70  H33 ACD     1       7.540  32.840   8.590  1.00  0.00            
ATOM     71  H34 ACD     1       7.800  32.490  10.270  1.00  0.00            
ATOM     72  O17 ACD     1       6.170  33.810   9.820  1.00  0.00            
ATOM     73  H35 ACD     1       5.800  33.300  10.550  1.00  0.00            
ATOM     74  O18 ACD     1      10.740  35.520   8.180  1.00  0.00            
ATOM     75  C22 ACD     1      11.550  35.610   7.050  1.00  0.00            
ATOM     76  H36 ACD     1      11.160  36.400   6.380  1.00  0.00            
ATOM     77  C23 ACD     1      12.890  36.100   7.430  1.00  0.00            
ATOM     78  H37 ACD     1      13.130  35.490   8.310  1.00  0.00            
ATOM     79  O19 ACD     1      12.790  37.450   7.860  1.00  0.00            
ATOM     80  H38 ACD     1      11.980  37.600   8.360  1.00  0.00            
ATOM     81  C24 ACD     1      13.920  35.970   6.370  1.00  0.00            
ATOM     82  H39 ACD     1      13.520  36.600   5.570  1.00  0.00            
ATOM     83  O20 ACD     1      15.220  36.340   6.750  1.00  0.00            
ATOM     84  H40 ACD     1      15.700  36.440   5.920  1.00  0.00            
ATOM     85  C25 ACD     1      13.930  34.530   5.780  1.00  0.00            
ATOM     86  H41 ACD     1      14.690  34.540   4.990  1.00  0.00            
ATOM     87  O21 ACD     1      12.640  34.300   5.270  1.00  0.00            
ATOM     88  C26 ACD     1      11.630  34.280   6.260  1.00  0.00            
ATOM     89  H42 ACD     1      11.860  33.420   6.900  1.00  0.00            
ATOM     90  C27 ACD     1      10.370  33.880   5.490  1.00  0.00            
ATOM     91  H43 ACD     1      10.540  32.950   4.940  1.00  0.00            
ATOM     92  H44 ACD     1       9.500  33.770   6.150  1.00  0.00            
ATOM     93  O22 ACD     1      10.020  34.810   4.480  1.00  0.00            
ATOM     94  H45 ACD     1      10.830  35.320   4.390  1.00  0.00            
ATOM     95  O23 ACD     1      14.250  33.460   6.760  1.00  0.00            
ATOM     96  C28 ACD     1      15.100  32.480   6.250  1.00  0.00            
ATOM     97  H46 ACD     1      15.520  32.670   5.250  1.00  0.00            
ATOM     98  C29 ACD     1      14.220  31.250   6.190  1.00  0.00            
ATOM     99  H47 ACD     1      13.570  31.290   7.070  1.00  0.00            
ATOM    100  O24 ACD     1      15.010  30.060   6.110  1.00  0.00            
ATOM    101  C30 ACD     1      13.180  31.160   5.010  1.00  0.00            
ATOM    102  H48 ACD     1      12.720  30.170   5.130  1.00  0.00            
ATOM    103  H49 ACD     1      12.410  31.900   5.240  1.00  0.00            
ATOM    104  O25 ACD     1      13.690  31.340   3.720  1.00  0.00            
ATOM    105  H50 ACD     1      14.580  30.990   3.790  1.00  0.00            
ATOM    106  C31 ACD     1      16.180  32.320   7.260  1.00  0.00            
ATOM    107  H51 ACD     1      15.670  32.230   8.230  1.00  0.00            
ATOM    108  O26 ACD     1      17.020  33.480   7.250  1.00  0.00            
ATOM    109  H52 ACD     1      17.180  33.720   8.160  1.00  0.00            
ATOM    110  C32 ACD     1      16.880  31.010   7.230  1.00  0.00            
ATOM    111  H53 ACD     1      17.540  30.910   6.360  1.00  0.00            
ATOM    112  O27 ACD     1      17.760  30.810   8.390  1.00  0.00            
ATOM    113  H54 ACD     1      17.430  31.410   9.070  1.00  0.00            
ATOM    114  C33 ACD     1      15.830  29.850   7.220  1.00  0.00            
ATOM    115  H55 ACD     1      16.350  28.890   7.180  1.00  0.00            
ATOM    116  O28 ACD     1      15.120  29.850   8.460  1.00  0.00            
ATOM    117  C34 ACD     1      14.980  28.610   9.220  1.00  0.00            
ATOM    118  H56 ACD     1      15.470  27.730   8.790  1.00  0.00            
ATOM    119  C35 ACD     1      15.740  28.770  10.570  1.00  0.00            
ATOM    120  H57 ACD     1      15.500  29.720  11.050  1.00  0.00            
ATOM    121  O29 ACD     1      17.120  28.690  10.390  1.00  0.00            
ATOM    122  H58 ACD     1      17.600  29.420  10.800  1.00  0.00            
ATOM    123  C36 ACD     1      15.340  27.750  11.610  1.00  0.00            
ATOM    124  H59 ACD     1      15.900  26.850  11.350  1.00  0.00            
ATOM    125  O30 ACD     1      15.820  28.080  12.900  1.00  0.00            
ATOM    126  H60 ACD     1      16.780  28.010  12.890  1.00  0.00            
ATOM    127  O1  GV5     2      10.350  31.690   8.330  1.00  0.00            
ATOM    128  C1  GV5     2      10.640  31.150   9.380  1.00  0.00            
ATOM    129  O2  GV5     2      10.110  30.030   9.810  1.00  0.00            
ATOM    130  C2  GV5     2      11.580  31.780  10.390  1.00  0.00            
ATOM    131  C3  GV5     2      12.200  32.940  10.360  1.00  0.00            
ATOM    132  C4  GV5     2      13.260  33.330  11.320  1.00  0.00            
ATOM    133  C5  GV5     2      14.250  32.370  11.590  1.00  0.00            
ATOM    134  C6  GV5     2      15.370  32.770  12.450  1.00  0.00            
ATOM    135  C7  GV5     2      15.420  34.040  13.040  1.00  0.00            
ATOM    136  O3  GV5     2      16.520  34.460  13.750  1.00  0.00            
ATOM    137  C8  GV5     2      14.420  34.980  12.730  1.00  0.00            
ATOM    138  O4  GV5     2      14.420  36.290  13.200  1.00  0.00            
ATOM    139  C9  GV5     2      13.300  34.620  11.950  1.00  0.00            
ATOM    140  H1  GV5     2       9.800  29.620   8.980  1.00  0.00            
ATOM    141  H2  GV5     2      11.720  31.200  11.300  1.00  0.00            
ATOM    142  H3  GV5     2      12.010  33.610   9.530  1.00  0.00            
ATOM    143  H4  GV5     2      14.340  31.380  11.160  1.00  0.00            
ATOM    144  H5  GV5     2      16.210  32.110  12.630  1.00  0.00            
ATOM    145  H6  GV5     2      16.350  35.410  13.790  1.00  0.00            
ATOM    146  H7  GV5     2      13.810  36.830  12.660  1.00  0.00            
ATOM    147  H8  GV5     2      12.550  35.350  11.640  1.00  0.00            
TER
ENDMDL
MODEL        1
ATOM      1  H1  ACD     1      31.710   9.590  16.700  1.00  0.00            
ATOM      2  O1  ACD     1      31.940   8.780  16.240  1.00  0.00            
ATOM      3  C1  ACD     1      33.310   8.330  16.490  1.00  0.00            
ATOM      4  H2  ACD     1      34.060   8.920  15.950  1.00  0.00            
ATOM      5  H3  ACD     1      33.370   7.280  16.160  1.00  0.00            
ATOM      6  C2  ACD     1      33.830   8.290  17.910  1.00  0.00            
ATOM      7  H4  ACD     1      34.810   7.810  17.860  1.00  0.00            
ATOM      8  O2  ACD     1      33.980   9.620  18.310  1.00  0.00            
ATOM      9  C3  ACD     1      34.440   9.800  19.620  1.00  0.00            
ATOM     10  H5  ACD     1      34.550  10.860  19.870  1.00  0.00            
ATOM     11  O3  ACD     1      35.780   9.210  19.600  1.00  0.00            
ATOM     12  C4  ACD     1      36.840  10.060  19.390  1.00  0.00            
ATOM     13  H6  ACD     1      36.540  11.120  19.430  1.00  0.00            
ATOM     14  C5  ACD     1      37.610   9.810  20.720  1.00  0.00            
ATOM     15  H7  ACD     1      37.820   8.750  20.940  1.00  0.00            
ATOM     16  O4  ACD     1      36.860  10.450  21.830  1.00  0.00            
ATOM     17  H8  ACD     1      37.060  11.390  21.760  1.00  0.00            
ATOM     18  C6  ACD     1      39.020  10.360  20.570  1.00  0.00            
ATOM     19  H9  ACD     1      38.920  11.430  20.330  1.00  0.00            
ATOM     20  O5  ACD     1      39.810  10.080  21.730  1.00  0.00            
ATOM     21  H10 ACD     1      39.450  10.650  22.420  1.00  0.00            
ATOM     22  C7  ACD     1      39.620   9.750  19.360  1.00  0.00            
ATOM     23  H11 ACD     1      40.640  10.090  19.130  1.00  0.00            
ATOM     24  O6  ACD     1      38.940  10.160  18.210  1.00  0.00            
ATOM     25  C8  ACD     1      37.560   9.720  18.150  1.00  0.00            
ATOM     26  H12 ACD     1      37.670   8.630  18.170  1.00  0.00            
ATOM     27  C9  ACD     1      36.870  10.180  16.870  1.00  0.00            
ATOM     28  H13 ACD     1      35.800   9.960  16.850  1.00  0.00            
ATOM     29  H14 ACD     1      36.950  11.270  16.830  1.00  0.00            
ATOM     30  O7  ACD     1      37.500   9.620  15.730  1.00  0.00            
ATOM     31  H15 ACD     1      38.420   9.890  15.700  1.00  0.00            
ATOM     32  O8  ACD     1      39.710   8.290  19.400  1.00  0.00            
ATOM     33  C10 ACD     1      41.010   7.720  19.120  1.00  0.00            
ATOM     34  H16 ACD     1      41.750   8.440  18.750  1.00  0.00            
ATOM     35  C11 ACD     1      41.500   7.140  20.440  1.00  0.00            
ATOM     36  H17 ACD     1      40.660   6.630  20.940  1.00  0.00            
ATOM     37  O9  ACD     1      41.980   8.280  21.270  1.00  0.00            
ATOM     38  H18 ACD     1      41.230   8.680  21.720  1.00  0.00            
ATOM     39  C12 ACD     1      42.570   6.030  20.410  1.00  0.00            
ATOM     40  H19 ACD     1      43.550   6.430  20.130  1.00  0.00            
ATOM     41  O10 ACD     1      42.720   5.330  21.560  1.00  0.00            
ATOM     42  H20 ACD     1      42.000   4.710  21.460  1.00  0.00            
ATOM     43  C13 ACD     1      42.280   5.060  19.260  1.00  0.00            
ATOM     44  H21 ACD     1      43.180   4.450  19.090  1.00  0.00            
ATOM     45  O11 ACD     1      41.960   5.830  18.040  1.00  0.00            
ATOM     46  C14 ACD     1      40.850   6.710  18.080  1.00  0.00            
ATOM     47  H22 ACD     1      39.950   6.130  18.270  1.00  0.00            
ATOM     48  C15 ACD     1      40.740   7.330  16.660  1.00  0.00            
ATOM     49  H23 ACD     1      40.570   6.540  15.920  1.00  0.00            
ATOM     50  H24 ACD     1      39.910   8.040  16.550  1.00  0.00            
ATOM     51  O12 ACD     1      41.880   8.020  16.320  1.00  0.00            
ATOM     52  H25 ACD     1      42.580   7.380  16.160  1.00  0.00            
ATOM     53  O13 ACD     1      41.090   4.310  19.570  1.00  0.00            
ATOM     54  C16 ACD     1      41.170   2.850  19.430  1.00  0.00            
ATOM     55  H26 ACD     1      42.210   2.510  19.390  1.00  0.00            
ATOM     56  C17 ACD     1      40.510   2.280  20.730  1.00  0.00            
ATOM     57  H27 ACD     1      39.620   2.850  21.040  1.00  0.00            
ATOM     58  O14 ACD     1      41.400   2.350  21.870  1.00  0.00            
ATOM     59  H28 ACD     1      40.810   2.620  22.570  1.00  0.00            
ATOM     60  C18 ACD     1      40.090   0.850  20.550  1.00  0.00            
ATOM     61  H29 ACD     1      40.990   0.250  20.730  1.00  0.00            
ATOM     62  O15 ACD     1      39.130   0.590  21.520  1.00  0.00            
ATOM     63  H30 ACD     1      38.380   0.230  21.040  1.00  0.00            
ATOM     64  C19 ACD     1      39.440   0.540  19.180  1.00  0.00            
ATOM     65  H31 ACD     1      39.370  -0.560  19.140  1.00  0.00            
ATOM     66  O16 ACD     1      40.290   1.010  18.130  1.00  0.00            
ATOM     67  C20 ACD     1      40.580   2.460  18.100  1.00  0.00            
ATOM     68  H32 ACD     1      39.640   2.980  17.910  1.00  0.00            
ATOM     69  C21 ACD     1      41.440   2.710  16.890  1.00  0.00            
ATOM     70  H33 ACD     1      40.920   2.220  16.060  1.00  0.00            
ATOM     71  H34 ACD     1      41.550   3.790  16.740  1.00  0.00            
ATOM     72  O17 ACD     1      42.740   2.210  17.060  1.00  0.00            
ATOM     73  H35 ACD     1      43.130   2.170  16.180  1.00  0.00            
ATOM     74  O18 ACD     1      38.160   1.200  19.030  1.00  0.00            
ATOM     75  C22 ACD     1      37.090   0.300  18.670  1.00  0.00            
ATOM     76  H36 ACD     1      37.280  -0.760  18.440  1.00  0.00            
ATOM     77  C23 ACD     1      36.230   0.350  19.950  1.00  0.00            
ATOM     78  H37 ACD     1      36.220   1.410  20.260  1.00  0.00            
ATOM     79  O19 ACD     1      36.790  -0.580  20.960  1.00  0.00            
ATOM     80  H38 ACD     1      36.140  -0.470  21.650  1.00  0.00            
ATOM     81  C24 ACD     1      34.780   0.070  19.700  1.00  0.00            
ATOM     82  H39 ACD     1      34.600  -1.020  19.640  1.00  0.00            
ATOM     83  O20 ACD     1      34.070   0.520  20.840  1.00  0.00            
ATOM     84  H40 ACD     1      33.870   1.410  20.550  1.00  0.00            
ATOM     85  C25 ACD     1      34.250   0.730  18.480  1.00  0.00            
ATOM     86  H41 ACD     1      33.260   0.300  18.300  1.00  0.00            
ATOM     87  O21 ACD     1      35.070   0.400  17.410  1.00  0.00            
ATOM     88  C26 ACD     1      36.460   0.820  17.430  1.00  0.00            
ATOM     89  H42 ACD     1      36.490   1.920  17.420  1.00  0.00            
ATOM     90  C27 ACD     1      37.140   0.340  16.200  1.00  0.00            
ATOM     91  H43 ACD     1      38.190   0.640  16.240  1.00  0.00            
ATOM     92  H44 ACD     1      37.270  -0.760  16.230  1.00  0.00            
ATOM     93  O22 ACD     1      36.450   0.760  15.040  1.00  0.00            
ATOM     94  H45 ACD     1      35.630   0.300  15.220  1.00  0.00            
ATOM     95  O23 ACD     1      34.150   2.140  18.600  1.00  0.00            
ATOM     96  C28 ACD     1      32.930   2.690  18.190  1.00  0.00            
ATOM     97  H46 ACD     1      32.320   1.880  17.760  1.00  0.00            
ATOM     98  C29 ACD     1      33.290   3.680  17.120  1.00  0.00            
ATOM     99  H47 ACD     1      34.250   4.100  17.450  1.00  0.00            
ATOM    100  O24 ACD     1      32.350   4.730  16.890  1.00  0.00            
ATOM    101  C30 ACD     1      33.800   3.070  15.820  1.00  0.00            
ATOM    102  H48 ACD     1      34.110   3.870  15.130  1.00  0.00            
ATOM    103  H49 ACD     1      34.710   2.540  16.120  1.00  0.00            
ATOM    104  O25 ACD     1      32.850   2.240  15.140  1.00  0.00            
ATOM    105  H50 ACD     1      32.200   2.890  14.860  1.00  0.00            
ATOM    106  C31 ACD     1      32.290   3.400  19.420  1.00  0.00            
ATOM    107  H51 ACD     1      33.070   3.970  19.950  1.00  0.00            
ATOM    108  O26 ACD     1      31.700   2.390  20.230  1.00  0.00            
ATOM    109  H52 ACD     1      31.230   2.870  20.910  1.00  0.00            
ATOM    110  C32 ACD     1      31.240   4.370  18.960  1.00  0.00            
ATOM    111  H53 ACD     1      30.290   3.890  18.690  1.00  0.00            
ATOM    112  O27 ACD     1      30.830   5.120  20.040  1.00  0.00            
ATOM    113  H54 ACD     1      29.940   5.370  19.800  1.00  0.00            
ATOM    114  C33 ACD     1      31.870   5.370  18.040  1.00  0.00            
ATOM    115  H55 ACD     1      31.120   6.120  17.740  1.00  0.00            
ATOM    116  O28 ACD     1      33.030   5.980  18.640  1.00  0.00            
ATOM    117  C34 ACD     1      32.890   7.440  18.880  1.00  0.00            
ATOM    118  H56 ACD     1      31.880   7.870  18.830  1.00  0.00            
ATOM    119  C35 ACD     1      33.200   7.630  20.340  1.00  0.00            
ATOM    120  H57 ACD     1      34.150   7.110  20.470  1.00  0.00            
ATOM    121  O29 ACD     1      32.200   7.160  21.180  1.00  0.00            
ATOM    122  H58 ACD     1      31.860   6.400  20.700  1.00  0.00            
ATOM    123  C36 ACD     1      33.460   9.150  20.620  1.00  0.00            
ATOM    124  H59 ACD     1      32.500   9.660  20.620  1.00  0.00            
ATOM    125  O30 ACD     1      34.120   9.390  21.880  1.00  0.00            
ATOM    126  H60 ACD     1      34.940   9.880  21.710  1.00  0.00            
ATOM    127  O1  GV5     2      37.900   5.410  15.530  1.00  0.00            
ATOM    128  C1  GV5     2      37.330   5.890  16.490  1.00  0.00            
ATOM    129  O2  GV5     2      36.400   6.810  16.290  1.00  0.00            
ATOM    130  C2  GV5     2      37.420   5.300  17.830  1.00  0.00            
ATOM    131  C3  GV5     2      36.880   5.880  18.980  1.00  0.00            
ATOM    132  C4  GV5     2      36.860   5.280  20.360  1.00  0.00            
ATOM    133  C5  GV5     2      37.230   3.980  20.680  1.00  0.00            
ATOM    134  C6  GV5     2      37.170   3.510  21.960  1.00  0.00            
ATOM    135  C7  GV5     2      36.950   4.370  23.030  1.00  0.00            
ATOM    136  O3  GV5     2      36.930   3.840  24.320  1.00  0.00            
ATOM    137  C8  GV5     2      36.500   5.640  22.750  1.00  0.00            
ATOM    138  O4  GV5     2      36.310   6.570  23.810  1.00  0.00            
ATOM    139  C9  GV5     2      36.450   6.070  21.430  1.00  0.00            
ATOM    140  H1  GV5     2      36.580   7.090  15.380  1.00  0.00            
ATOM    141  H2  GV5     2      37.870   4.310  17.970  1.00  0.00            
ATOM    142  H3  GV5     2      36.380   6.830  18.830  1.00  0.00            
ATOM    143  H4  GV5     2      37.310   3.240  19.890  1.00  0.00            
ATOM    144  H5  GV5     2      37.260   2.440  22.080  1.00  0.00            
ATOM    145  H6  GV5     2      36.860   2.880  24.250  1.00  0.00            
ATOM    146  H7  GV5     2      36.600   6.160  24.640  1.00  0.00            
ATOM    147  H8  GV5     2      36.010   7.050  21.220  1.00  0.00            
TER
ENDMDL
MODEL        1
ATOM      1  H1  ACD     1      21.370  35.300  11.470  1.00  0.00            
ATOM      2  O1  ACD     1      20.740  35.340  10.750  1.00  0.00            
ATOM      3  C1  ACD     1      21.480  35.290   9.650  1.00  0.00            
ATOM      4  H2  ACD     1      22.380  35.810  10.030  1.00  0.00            
ATOM      5  H3  ACD     1      21.140  35.920   8.820  1.00  0.00            
ATOM      6  C2  ACD     1      21.900  33.920   9.090  1.00  0.00            
ATOM      7  H4  ACD     1      22.180  33.310   9.950  1.00  0.00            
ATOM      8  O2  ACD     1      20.710  33.420   8.480  1.00  0.00            
ATOM      9  C3  ACD     1      20.830  32.190   7.730  1.00  0.00            
ATOM     10  H5  ACD     1      19.870  31.910   7.290  1.00  0.00            
ATOM     11  O3  ACD     1      21.370  31.100   8.500  1.00  0.00            
ATOM     12  C4  ACD     1      21.030  29.680   8.260  1.00  0.00            
ATOM     13  H6  ACD     1      20.500  29.590   7.300  1.00  0.00            
ATOM     14  C5  ACD     1      22.270  28.850   8.050  1.00  0.00            
ATOM     15  H7  ACD     1      22.910  28.940   8.930  1.00  0.00            
ATOM     16  O4  ACD     1      23.040  29.290   6.990  1.00  0.00            
ATOM     17  H8  ACD     1      23.790  28.690   6.930  1.00  0.00            
ATOM     18  C6  ACD     1      21.930  27.330   8.060  1.00  0.00            
ATOM     19  H9  ACD     1      21.520  27.030   7.090  1.00  0.00            
ATOM     20  O5  ACD     1      23.130  26.560   8.220  1.00  0.00            
ATOM     21  H10 ACD     1      23.130  26.180   9.100  1.00  0.00            
ATOM     22  C7  ACD     1      21.010  26.990   9.250  1.00  0.00            
ATOM     23  H11 ACD     1      20.670  25.960   9.120  1.00  0.00            
ATOM     24  O6  ACD     1      19.850  27.740   9.130  1.00  0.00            
ATOM     25  C8  ACD     1      20.150  29.160   9.430  1.00  0.00            
ATOM     26  H12 ACD     1      20.550  29.260  10.440  1.00  0.00            
ATOM     27  C9  ACD     1      18.840  29.910   9.370  1.00  0.00            
ATOM     28  H13 ACD     1      18.910  30.950   9.730  1.00  0.00            
ATOM     29  H14 ACD     1      18.410  29.960   8.370  1.00  0.00            
ATOM     30  O7  ACD     1      18.010  29.350  10.360  1.00  0.00            
ATOM     31  H15 ACD     1      18.380  28.470  10.450  1.00  0.00            
ATOM     32  O8  ACD     1      21.670  27.130  10.550  1.00  0.00            
ATOM     33  C10 ACD     1      21.610  26.140  11.610  1.00  0.00            
ATOM     34  H16 ACD     1      20.820  25.390  11.460  1.00  0.00            
ATOM     35  C11 ACD     1      22.920  25.300  11.660  1.00  0.00            
ATOM     36  H17 ACD     1      23.750  26.010  11.820  1.00  0.00            
ATOM     37  O9  ACD     1      23.200  24.560  10.450  1.00  0.00            
ATOM     38  H18 ACD     1      22.790  23.690  10.450  1.00  0.00            
ATOM     39  C12 ACD     1      23.000  24.480  12.930  1.00  0.00            
ATOM     40  H19 ACD     1      22.300  23.650  12.740  1.00  0.00            
ATOM     41  O10 ACD     1      24.330  23.950  13.170  1.00  0.00            
ATOM     42  H20 ACD     1      24.550  23.350  12.450  1.00  0.00            
ATOM     43  C13 ACD     1      22.580  25.310  14.160  1.00  0.00            
ATOM     44  H21 ACD     1      22.600  24.640  15.030  1.00  0.00            
ATOM     45  O11 ACD     1      21.250  25.760  14.000  1.00  0.00            
ATOM     46  C14 ACD     1      21.160  26.800  12.930  1.00  0.00            
ATOM     47  H22 ACD     1      21.910  27.570  13.140  1.00  0.00            
ATOM     48  C15 ACD     1      19.760  27.380  13.060  1.00  0.00            
ATOM     49  H23 ACD     1      19.540  27.570  14.120  1.00  0.00            
ATOM     50  H24 ACD     1      19.840  28.370  12.610  1.00  0.00            
ATOM     51  O12 ACD     1      18.810  26.490  12.470  1.00  0.00            
ATOM     52  H25 ACD     1      18.500  25.840  13.110  1.00  0.00            
ATOM     53  O13 ACD     1      23.460  26.450  14.320  1.00  0.00            
ATOM     54  C16 ACD     1      23.990  26.720  15.610  1.00  0.00            
ATOM     55  H26 ACD     1      23.730  25.960  16.350  1.00  0.00            
ATOM     56  C17 ACD     1      25.480  26.620  15.240  1.00  0.00            
ATOM     57  H27 ACD     1      25.780  27.030  14.270  1.00  0.00            
ATOM     58  O14 ACD     1      25.890  25.260  15.320  1.00  0.00            
ATOM     59  H28 ACD     1      25.330  24.690  14.790  1.00  0.00            
ATOM     60  C18 ACD     1      26.330  27.270  16.360  1.00  0.00            
ATOM     61  H29 ACD     1      26.190  26.790  17.330  1.00  0.00            
ATOM     62  O15 ACD     1      27.710  27.450  15.960  1.00  0.00            
ATOM     63  H30 ACD     1      27.800  27.830  15.090  1.00  0.00            
ATOM     64  C19 ACD     1      25.860  28.710  16.590  1.00  0.00            
ATOM     65  H31 ACD     1      26.500  29.260  17.280  1.00  0.00            
ATOM     66  O16 ACD     1      24.540  28.720  17.020  1.00  0.00            
ATOM     67  C20 ACD     1      23.670  28.090  16.030  1.00  0.00            
ATOM     68  H32 ACD     1      23.720  28.710  15.120  1.00  0.00            
ATOM     69  C21 ACD     1      22.300  28.170  16.540  1.00  0.00            
ATOM     70  H33 ACD     1      22.200  29.250  16.750  1.00  0.00            
ATOM     71  H34 ACD     1      21.600  27.860  15.760  1.00  0.00            
ATOM     72  O17 ACD     1      22.090  27.430  17.760  1.00  0.00            
ATOM     73  H35 ACD     1      22.550  27.950  18.430  1.00  0.00            
ATOM     74  O18 ACD     1      25.940  29.380  15.380  1.00  0.00            
ATOM     75  C22 ACD     1      26.780  30.560  15.270  1.00  0.00            
ATOM     76  H36 ACD     1      27.470  30.560  16.130  1.00  0.00            
ATOM     77  C23 ACD     1      27.400  30.490  13.880  1.00  0.00            
ATOM     78  H37 ACD     1      26.630  30.420  13.100  1.00  0.00            
ATOM     79  O19 ACD     1      28.310  29.420  13.870  1.00  0.00            
ATOM     80  H38 ACD     1      28.960  29.780  13.260  1.00  0.00            
ATOM     81  C24 ACD     1      28.190  31.770  13.670  1.00  0.00            
ATOM     82  H39 ACD     1      28.980  31.930  14.420  1.00  0.00            
ATOM     83  O20 ACD     1      29.000  31.640  12.520  1.00  0.00            
ATOM     84  H40 ACD     1      28.560  32.120  11.810  1.00  0.00            
ATOM     85  C25 ACD     1      27.310  32.950  13.700  1.00  0.00            
ATOM     86  H41 ACD     1      27.960  33.830  13.620  1.00  0.00            
ATOM     87  O21 ACD     1      26.720  32.970  15.050  1.00  0.00            
ATOM     88  C26 ACD     1      25.930  31.830  15.470  1.00  0.00            
ATOM     89  H42 ACD     1      25.070  31.670  14.820  1.00  0.00            
ATOM     90  C27 ACD     1      25.460  31.970  16.920  1.00  0.00            
ATOM     91  H43 ACD     1      24.880  32.900  16.940  1.00  0.00            
ATOM     92  H44 ACD     1      24.720  31.210  17.170  1.00  0.00            
ATOM     93  O22 ACD     1      26.470  31.940  17.910  1.00  0.00            
ATOM     94  H45 ACD     1      26.260  32.540  18.630  1.00  0.00            
ATOM     95  O23 ACD     1      26.290  32.860  12.780  1.00  0.00            
ATOM     96  C28 ACD     1      26.030  34.000  11.940  1.00  0.00            
ATOM     97  H46 ACD     1      26.510  34.910  12.330  1.00  0.00            
ATOM     98  C29 ACD     1      24.500  34.170  11.760  1.00  0.00            
ATOM     99  H47 ACD     1      24.100  33.220  11.380  1.00  0.00            
ATOM    100  O24 ACD     1      24.340  35.240  10.860  1.00  0.00            
ATOM    101  C30 ACD     1      23.810  34.550  13.040  1.00  0.00            
ATOM    102  H48 ACD     1      24.110  33.940  13.890  1.00  0.00            
ATOM    103  H49 ACD     1      24.260  35.510  13.330  1.00  0.00            
ATOM    104  O25 ACD     1      22.330  34.730  12.940  1.00  0.00            
ATOM    105  H50 ACD     1      21.830  34.140  13.510  1.00  0.00            
ATOM    106  C31 ACD     1      26.730  33.700  10.600  1.00  0.00            
ATOM    107  H51 ACD     1      26.250  32.790  10.210  1.00  0.00            
ATOM    108  O26 ACD     1      28.150  33.530  10.830  1.00  0.00            
ATOM    109  H52 ACD     1      28.670  33.580  10.020  1.00  0.00            
ATOM    110  C32 ACD     1      26.370  34.880   9.700  1.00  0.00            
ATOM    111  H53 ACD     1      26.900  35.720  10.170  1.00  0.00            
ATOM    112  O27 ACD     1      27.180  34.740   8.510  1.00  0.00            
ATOM    113  H54 ACD     1      27.770  35.500   8.500  1.00  0.00            
ATOM    114  C33 ACD     1      24.840  35.040   9.520  1.00  0.00            
ATOM    115  H55 ACD     1      24.600  35.960   8.980  1.00  0.00            
ATOM    116  O28 ACD     1      24.390  33.890   8.890  1.00  0.00            
ATOM    117  C34 ACD     1      23.110  34.000   8.200  1.00  0.00            
ATOM    118  H56 ACD     1      23.080  34.970   7.690  1.00  0.00            
ATOM    119  C35 ACD     1      23.150  32.940   7.110  1.00  0.00            
ATOM    120  H57 ACD     1      23.630  32.010   7.460  1.00  0.00            
ATOM    121  O29 ACD     1      23.990  33.430   6.010  1.00  0.00            
ATOM    122  H58 ACD     1      24.010  32.880   5.220  1.00  0.00            
ATOM    123  C36 ACD     1      21.810  32.490   6.600  1.00  0.00            
ATOM    124  H59 ACD     1      21.390  33.400   6.150  1.00  0.00            
ATOM    125  O30 ACD     1      21.920  31.370   5.720  1.00  0.00            
ATOM    126  H60 ACD     1      22.250  30.620   6.210  1.00  0.00            
ATOM    127  O1  GV5     2      20.370  30.710  13.450  1.00  0.00            
ATOM    128  C1  GV5     2      21.160  30.940  12.540  1.00  0.00            
ATOM    129  O2  GV5     2      20.910  31.950  11.760  1.00  0.00            
ATOM    130  C2  GV5     2      22.370  30.150  12.250  1.00  0.00            
ATOM    131  C3  GV5     2      23.260  30.410  11.200  1.00  0.00            
ATOM    132  C4  GV5     2      24.550  29.730  10.950  1.00  0.00            
ATOM    133  C5  GV5     2      25.000  28.680  11.720  1.00  0.00            
ATOM    134  C6  GV5     2      26.330  28.250  11.590  1.00  0.00            
ATOM    135  C7  GV5     2      27.190  28.800  10.600  1.00  0.00            
ATOM    136  O3  GV5     2      28.430  28.350  10.430  1.00  0.00            
ATOM    137  C8  GV5     2      26.710  29.840   9.760  1.00  0.00            
ATOM    138  O4  GV5     2      27.480  30.380   8.750  1.00  0.00            
ATOM    139  C9  GV5     2      25.360  30.240   9.940  1.00  0.00            
ATOM    140  H1  GV5     2      20.170  32.350  12.250  1.00  0.00            
ATOM    141  H2  GV5     2      22.720  29.460  13.010  1.00  0.00            
ATOM    142  H3  GV5     2      22.980  31.140  10.450  1.00  0.00            
ATOM    143  H4  GV5     2      24.330  28.320  12.500  1.00  0.00            
ATOM    144  H5  GV5     2      26.830  27.610  12.310  1.00  0.00            
ATOM    145  H6  GV5     2      28.770  28.740   9.610  1.00  0.00            
ATOM    146  H7  GV5     2      26.950  30.950   8.160  1.00  0.00            
ATOM    147  H8  GV5     2      24.950  31.030   9.330  1.00  0.00            
TER
ENDMDL
MODEL        1
ATOM      1  H1  ACD     1      19.130  28.810  15.080  1.00  0.00            
ATOM      2  O1  ACD     1      19.060  28.860  14.120  1.00  0.00            
ATOM      3  C1  ACD     1      17.700  29.150  13.810  1.00  0.00            
ATOM      4  H2  ACD     1      17.200  28.330  14.350  1.00  0.00            
ATOM      5  H3  ACD     1      17.380  29.000  12.770  1.00  0.00            
ATOM      6  C2  ACD     1      17.230  30.530  14.200  1.00  0.00            
ATOM      7  H4  ACD     1      16.220  30.680  13.780  1.00  0.00            
ATOM      8  O2  ACD     1      17.160  30.590  15.700  1.00  0.00            
ATOM      9  C3  ACD     1      16.710  31.820  16.220  1.00  0.00            
ATOM     10  H5  ACD     1      16.580  31.750  17.300  1.00  0.00            
ATOM     11  O3  ACD     1      15.460  32.130  15.630  1.00  0.00            
ATOM     12  C4  ACD     1      14.240  32.110  16.400  1.00  0.00            
ATOM     13  H6  ACD     1      14.390  32.010  17.490  1.00  0.00            
ATOM     14  C5  ACD     1      13.570  33.530  16.150  1.00  0.00            
ATOM     15  H7  ACD     1      13.810  33.620  15.090  1.00  0.00            
ATOM     16  O4  ACD     1      14.230  34.510  17.040  1.00  0.00            
ATOM     17  H8  ACD     1      14.200  35.330  16.550  1.00  0.00            
ATOM     18  C6  ACD     1      12.050  33.450  16.410  1.00  0.00            
ATOM     19  H9  ACD     1      11.760  33.090  17.400  1.00  0.00            
ATOM     20  O5  ACD     1      11.320  34.660  16.170  1.00  0.00            
ATOM     21  H10 ACD     1      11.810  35.350  16.630  1.00  0.00            
ATOM     22  C7  ACD     1      11.470  32.350  15.570  1.00  0.00            
ATOM     23  H11 ACD     1      10.400  32.400  15.800  1.00  0.00            
ATOM     24  O6  ACD     1      12.040  31.110  16.080  1.00  0.00            
ATOM     25  C8  ACD     1      13.460  30.960  15.800  1.00  0.00            
ATOM     26  H12 ACD     1      13.570  30.950  14.700  1.00  0.00            
ATOM     27  C9  ACD     1      13.960  29.600  16.250  1.00  0.00            
ATOM     28  H13 ACD     1      15.030  29.610  16.460  1.00  0.00            
ATOM     29  H14 ACD     1      13.430  29.230  17.140  1.00  0.00            
ATOM     30  O7  ACD     1      13.660  28.540  15.310  1.00  0.00            
ATOM     31  H15 ACD     1      13.730  27.670  15.710  1.00  0.00            
ATOM     32  O8  ACD     1      11.750  32.540  14.230  1.00  0.00            
ATOM     33  C10 ACD     1      10.640  32.760  13.360  1.00  0.00            
ATOM     34  H16 ACD     1       9.700  32.670  13.910  1.00  0.00            
ATOM     35  C11 ACD     1      10.720  34.070  12.600  1.00  0.00            
ATOM     36  H17 ACD     1      11.720  34.200  12.160  1.00  0.00            
ATOM     37  O9  ACD     1      10.560  35.150  13.520  1.00  0.00            
ATOM     38  H18 ACD     1      11.050  34.940  14.320  1.00  0.00            
ATOM     39  C12 ACD     1       9.710  34.260  11.470  1.00  0.00            
ATOM     40  H19 ACD     1       8.710  34.370  11.900  1.00  0.00            
ATOM     41  O10 ACD     1      10.050  35.450  10.750  1.00  0.00            
ATOM     42  H20 ACD     1      10.380  36.140  11.330  1.00  0.00            
ATOM     43  C13 ACD     1       9.710  33.030  10.550  1.00  0.00            
ATOM     44  H21 ACD     1       8.840  33.110   9.900  1.00  0.00            
ATOM     45  O11 ACD     1       9.590  31.900  11.390  1.00  0.00            
ATOM     46  C14 ACD     1      10.660  31.700  12.290  1.00  0.00            
ATOM     47  H22 ACD     1      11.550  31.710  11.640  1.00  0.00            
ATOM     48  C15 ACD     1      10.570  30.330  12.860  1.00  0.00            
ATOM     49  H23 ACD     1      11.380  30.180  13.570  1.00  0.00            
ATOM     50  H24 ACD     1       9.530  30.260  13.210  1.00  0.00            
ATOM     51  O12 ACD     1      10.680  29.280  11.860  1.00  0.00            
ATOM     52  H25 ACD     1       9.750  29.200  11.600  1.00  0.00            
ATOM     53  O13 ACD     1      10.930  32.830   9.870  1.00  0.00
[truncated: 1,345,923 more chars]
