# Supplementary material for: Achieving Chemical Accuracy in Cyclodextrin Host–Guest Binding via Integrative Atomistic Modelling
Source: Adv Sci (Weinh). 2025 Dec 14;13(10):e19782. doi: 10.1002/advs.202519782 (PMC12915143; doi:10.1002/advs.202519782)
Supplement: Supplementary file 1 — Supporting Information [file ADVS-13-e19782-s003.zip › all_poses/ACD.GV7.pdb]

MODEL        1
ATOM      1  H1  ACD     1      12.300  20.850  26.790  1.00  0.00            
ATOM      2  O1  ACD     1      11.990  19.950  26.900  1.00  0.00            
ATOM      3  C1  ACD     1      13.000  19.080  27.510  1.00  0.00            
ATOM      4  H2  ACD     1      12.490  18.230  27.980  1.00  0.00            
ATOM      5  H3  ACD     1      13.630  19.600  28.240  1.00  0.00            
ATOM      6  C2  ACD     1      13.970  18.490  26.520  1.00  0.00            
ATOM      7  H4  ACD     1      13.470  18.010  25.670  1.00  0.00            
ATOM      8  O2  ACD     1      14.730  19.590  25.950  1.00  0.00            
ATOM      9  C3  ACD     1      15.700  19.230  25.030  1.00  0.00            
ATOM     10  H5  ACD     1      16.100  20.210  24.720  1.00  0.00            
ATOM     11  O3  ACD     1      15.070  18.560  23.950  1.00  0.00            
ATOM     12  C4  ACD     1      15.220  19.100  22.660  1.00  0.00            
ATOM     13  H6  ACD     1      15.710  20.090  22.660  1.00  0.00            
ATOM     14  C5  ACD     1      16.090  18.150  21.780  1.00  0.00            
ATOM     15  H7  ACD     1      15.790  17.130  22.050  1.00  0.00            
ATOM     16  O4  ACD     1      17.480  18.370  22.060  1.00  0.00            
ATOM     17  H8  ACD     1      17.580  18.170  23.000  1.00  0.00            
ATOM     18  C6  ACD     1      15.830  18.510  20.330  1.00  0.00            
ATOM     19  H9  ACD     1      16.390  19.460  20.340  1.00  0.00            
ATOM     20  O5  ACD     1      16.610  17.740  19.390  1.00  0.00            
ATOM     21  H10 ACD     1      16.110  16.930  19.270  1.00  0.00            
ATOM     22  C7  ACD     1      14.430  18.700  19.840  1.00  0.00            
ATOM     23  H11 ACD     1      14.340  19.000  18.790  1.00  0.00            
ATOM     24  O6  ACD     1      13.850  19.660  20.680  1.00  0.00            
ATOM     25  C8  ACD     1      13.810  19.340  22.140  1.00  0.00            
ATOM     26  H12 ACD     1      13.160  18.500  22.410  1.00  0.00            
ATOM     27  C9  ACD     1      13.190  20.560  22.790  1.00  0.00            
ATOM     28  H13 ACD     1      12.910  20.380  23.830  1.00  0.00            
ATOM     29  H14 ACD     1      13.980  21.330  22.790  1.00  0.00            
ATOM     30  O7  ACD     1      12.050  20.960  22.120  1.00  0.00            
ATOM     31  H15 ACD     1      12.310  21.390  21.310  1.00  0.00            
ATOM     32  O8  ACD     1      13.760  17.420  20.040  1.00  0.00            
ATOM     33  C10 ACD     1      12.890  17.120  19.000  1.00  0.00            
ATOM     34  H16 ACD     1      12.530  18.090  18.630  1.00  0.00            
ATOM     35  C11 ACD     1      13.670  16.280  17.960  1.00  0.00            
ATOM     36  H17 ACD     1      14.200  15.470  18.480  1.00  0.00            
ATOM     37  O9  ACD     1      14.580  17.140  17.220  1.00  0.00            
ATOM     38  H18 ACD     1      13.980  17.630  16.660  1.00  0.00            
ATOM     39  C12 ACD     1      12.670  15.520  17.040  1.00  0.00            
ATOM     40  H19 ACD     1      12.250  16.220  16.310  1.00  0.00            
ATOM     41  O10 ACD     1      13.290  14.510  16.280  1.00  0.00            
ATOM     42  H20 ACD     1      12.570  13.930  16.000  1.00  0.00            
ATOM     43  C13 ACD     1      11.550  14.820  17.800  1.00  0.00            
ATOM     44  H21 ACD     1      10.870  14.480  17.010  1.00  0.00            
ATOM     45  O11 ACD     1      10.870  15.860  18.560  1.00  0.00            
ATOM     46  C14 ACD     1      11.690  16.380  19.590  1.00  0.00            
ATOM     47  H22 ACD     1      12.060  15.530  20.180  1.00  0.00            
ATOM     48  C15 ACD     1      10.780  17.260  20.470  1.00  0.00            
ATOM     49  H23 ACD     1       9.900  16.640  20.680  1.00  0.00            
ATOM     50  H24 ACD     1      11.280  17.490  21.420  1.00  0.00            
ATOM     51  O12 ACD     1      10.310  18.540  19.940  1.00  0.00            
ATOM     52  H25 ACD     1      10.960  19.200  19.700  1.00  0.00            
ATOM     53  O13 ACD     1      12.070  13.840  18.640  1.00  0.00            
ATOM     54  C16 ACD     1      11.210  12.750  18.890  1.00  0.00            
ATOM     55  H26 ACD     1      10.780  12.420  17.930  1.00  0.00            
ATOM     56  C17 ACD     1      12.250  11.630  19.360  1.00  0.00            
ATOM     57  H27 ACD     1      12.900  12.050  20.140  1.00  0.00            
ATOM     58  O14 ACD     1      13.140  11.110  18.380  1.00  0.00            
ATOM     59  H28 ACD     1      14.030  11.470  18.420  1.00  0.00            
ATOM     60  C18 ACD     1      11.460  10.510  19.940  1.00  0.00            
ATOM     61  H29 ACD     1      10.670  10.200  19.250  1.00  0.00            
ATOM     62  O15 ACD     1      12.310   9.500  20.360  1.00  0.00            
ATOM     63  H30 ACD     1      12.930   9.400  19.640  1.00  0.00            
ATOM     64  C19 ACD     1      10.560  11.030  21.080  1.00  0.00            
ATOM     65  H31 ACD     1      10.110  10.180  21.610  1.00  0.00            
ATOM     66  O16 ACD     1       9.540  11.920  20.580  1.00  0.00            
ATOM     67  C20 ACD     1       9.940  13.030  19.770  1.00  0.00            
ATOM     68  H32 ACD     1      10.290  13.860  20.400  1.00  0.00            
ATOM     69  C21 ACD     1       8.700  13.450  19.040  1.00  0.00            
ATOM     70  H33 ACD     1       8.890  14.090  18.160  1.00  0.00            
ATOM     71  H34 ACD     1       8.200  12.540  18.690  1.00  0.00            
ATOM     72  O17 ACD     1       7.790  14.030  20.010  1.00  0.00            
ATOM     73  H35 ACD     1       7.760  13.400  20.740  1.00  0.00            
ATOM     74  O18 ACD     1      11.200  11.830  21.960  1.00  0.00            
ATOM     75  C22 ACD     1      10.740  11.540  23.290  1.00  0.00            
ATOM     76  H36 ACD     1       9.820  10.950  23.390  1.00  0.00            
ATOM     77  C23 ACD     1      11.960  10.860  23.960  1.00  0.00            
ATOM     78  H37 ACD     1      12.810  11.550  23.810  1.00  0.00            
ATOM     79  O19 ACD     1      12.270   9.550  23.430  1.00  0.00            
ATOM     80  H38 ACD     1      12.320   9.580  22.470  1.00  0.00            
ATOM     81  C24 ACD     1      11.490  10.680  25.400  1.00  0.00            
ATOM     82  H39 ACD     1      10.680   9.950  25.380  1.00  0.00            
ATOM     83  O20 ACD     1      12.570  10.150  26.260  1.00  0.00            
ATOM     84  H40 ACD     1      12.990  10.960  26.550  1.00  0.00            
ATOM     85  C25 ACD     1      11.030  12.000  26.040  1.00  0.00            
ATOM     86  H41 ACD     1      10.550  11.820  27.010  1.00  0.00            
ATOM     87  O21 ACD     1      10.070  12.710  25.350  1.00  0.00            
ATOM     88  C26 ACD     1      10.360  12.890  23.970  1.00  0.00            
ATOM     89  H42 ACD     1      11.190  13.610  23.870  1.00  0.00            
ATOM     90  C27 ACD     1       9.110  13.480  23.370  1.00  0.00            
ATOM     91  H43 ACD     1       9.290  13.610  22.290  1.00  0.00            
ATOM     92  H44 ACD     1       8.330  12.710  23.430  1.00  0.00            
ATOM     93  O22 ACD     1       8.720  14.800  23.770  1.00  0.00            
ATOM     94  H45 ACD     1       9.480  15.310  24.090  1.00  0.00            
ATOM     95  O23 ACD     1      12.210  12.780  26.330  1.00  0.00            
ATOM     96  C28 ACD     1      12.350  13.470  27.560  1.00  0.00            
ATOM     97  H46 ACD     1      11.650  12.960  28.240  1.00  0.00            
ATOM     98  C29 ACD     1      11.890  14.920  27.380  1.00  0.00            
ATOM     99  H47 ACD     1      12.190  15.310  26.400  1.00  0.00            
ATOM    100  O24 ACD     1      12.390  15.810  28.400  1.00  0.00            
ATOM    101  C30 ACD     1      10.360  15.010  27.540  1.00  0.00            
ATOM    102  H48 ACD     1      10.110  16.080  27.660  1.00  0.00            
ATOM    103  H49 ACD     1       9.790  14.570  26.720  1.00  0.00            
ATOM    104  O25 ACD     1       9.900  14.380  28.780  1.00  0.00            
ATOM    105  H50 ACD     1      10.610  14.430  29.420  1.00  0.00            
ATOM    106  C31 ACD     1      13.790  13.350  27.900  1.00  0.00            
ATOM    107  H51 ACD     1      14.280  13.560  26.940  1.00  0.00            
ATOM    108  O26 ACD     1      14.080  11.970  28.260  1.00  0.00            
ATOM    109  H52 ACD     1      14.690  11.960  29.000  1.00  0.00            
ATOM    110  C32 ACD     1      14.250  14.370  28.970  1.00  0.00            
ATOM    111  H53 ACD     1      13.790  14.040  29.920  1.00  0.00            
ATOM    112  O27 ACD     1      15.690  14.330  29.090  1.00  0.00            
ATOM    113  H54 ACD     1      15.900  15.060  28.500  1.00  0.00            
ATOM    114  C33 ACD     1      13.790  15.790  28.550  1.00  0.00            
ATOM    115  H55 ACD     1      14.040  16.500  29.340  1.00  0.00            
ATOM    116  O28 ACD     1      14.380  16.080  27.260  1.00  0.00            
ATOM    117  C34 ACD     1      14.970  17.390  27.100  1.00  0.00            
ATOM    118  H56 ACD     1      15.370  17.720  28.070  1.00  0.00            
ATOM    119  C35 ACD     1      16.180  17.080  26.170  1.00  0.00            
ATOM    120  H57 ACD     1      15.680  16.580  25.330  1.00  0.00            
ATOM    121  O29 ACD     1      17.150  16.230  26.850  1.00  0.00            
ATOM    122  H58 ACD     1      17.760  16.010  26.150  1.00  0.00            
ATOM    123  C36 ACD     1      16.810  18.370  25.630  1.00  0.00            
ATOM    124  H59 ACD     1      17.280  18.920  26.450  1.00  0.00            
ATOM    125  O30 ACD     1      17.810  18.100  24.690  1.00  0.00            
ATOM    126  H60 ACD     1      18.230  17.280  24.970  1.00  0.00            
ATOM    127  O1  GV7     2      20.030  13.860  27.260  1.00  0.00            
ATOM    128  C1  GV7     2      20.730  14.700  27.770  1.00  0.00            
ATOM    129  O2  GV7     2      21.580  14.360  28.760  1.00  0.00            
ATOM    130  C2  GV7     2      20.960  16.070  27.230  1.00  0.00            
ATOM    131  C3  GV7     2      21.330  16.130  25.640  1.00  0.00            
ATOM    132  C4  GV7     2      20.320  15.570  24.630  1.00  0.00            
ATOM    133  N1  GV7     2      19.010  15.720  24.720  1.00  0.00            
ATOM    134  C5  GV7     2      18.540  15.070  23.590  1.00  0.00            
ATOM    135  C6  GV7     2      17.220  14.560  23.330  1.00  0.00            
ATOM    136  C7  GV7     2      16.690  14.730  22.020  1.00  0.00            
ATOM    137  C8  GV7     2      15.360  14.400  21.660  1.00  0.00            
ATOM    138  C9  GV7     2      14.570  13.770  22.630  1.00  0.00            
ATOM    139  C10 GV7     2      15.110  13.520  23.920  1.00  0.00            
ATOM    140  C11 GV7     2      16.430  13.950  24.310  1.00  0.00            
ATOM    141  C12 GV7     2      19.620  14.550  22.900  1.00  0.00            
ATOM    142  C13 GV7     2      19.480  13.420  22.010  1.00  0.00            
ATOM    143  C14 GV7     2      19.300  12.170  22.590  1.00  0.00            
ATOM    144  C15 GV7     2      19.040  10.990  21.840  1.00  0.00            
ATOM    145  C16 GV7     2      19.230  11.070  20.460  1.00  0.00            
ATOM    146  C17 GV7     2      19.420  12.300  19.820  1.00  0.00            
ATOM    147  C18 GV7     2      19.470  13.480  20.600  1.00  0.00            
ATOM    148  O3  GV7     2      20.770  14.730  23.620  1.00  0.00            
ATOM    149  H1  GV7     2      21.400  13.400  28.730  1.00  0.00            
ATOM    150  H2  GV7     2      21.680  16.500  27.940  1.00  0.00            
ATOM    151  H3  GV7     2      20.080  16.700  27.350  1.00  0.00            
ATOM    152  H4  GV7     2      22.220  15.510  25.430  1.00  0.00            
ATOM    153  H5  GV7     2      21.680  17.120  25.330  1.00  0.00            
ATOM    154  H6  GV7     2      17.290  15.260  21.270  1.00  0.00            
ATOM    155  H7  GV7     2      14.980  14.610  20.670  1.00  0.00            
ATOM    156  H8  GV7     2      13.550  13.540  22.340  1.00  0.00            
ATOM    157  H9  GV7     2      14.430  13.100  24.650  1.00  0.00            
ATOM    158  H10 GV7     2      16.720  13.980  25.360  1.00  0.00            
ATOM    159  H11 GV7     2      19.130  12.220  23.660  1.00  0.00            
ATOM    160  H12 GV7     2      18.850  10.040  22.340  1.00  0.00            
ATOM    161  H13 GV7     2      19.090  10.260  19.760  1.00  0.00            
ATOM    162  H14 GV7     2      19.550  12.440  18.750  1.00  0.00            
ATOM    163  H15 GV7     2      19.530  14.480  20.180  1.00  0.00            
TER
ENDMDL
MODEL        1
ATOM      1  H1  ACD     1      12.610  23.830  26.870  1.00  0.00            
ATOM      2  O1  ACD     1      12.030  23.130  27.170  1.00  0.00            
ATOM      3  C1  ACD     1      11.260  22.810  26.020  1.00  0.00            
ATOM      4  H2  ACD     1      10.670  23.720  25.840  1.00  0.00            
ATOM      5  H3  ACD     1      10.480  22.070  26.230  1.00  0.00            
ATOM      6  C2  ACD     1      12.050  22.410  24.780  1.00  0.00            
ATOM      7  H4  ACD     1      11.270  21.960  24.150  1.00  0.00            
ATOM      8  O2  ACD     1      12.540  23.620  24.130  1.00  0.00            
ATOM      9  C3  ACD     1      13.180  23.350  22.910  1.00  0.00            
ATOM     10  H5  ACD     1      13.460  24.310  22.460  1.00  0.00            
ATOM     11  O3  ACD     1      12.270  22.760  21.980  1.00  0.00            
ATOM     12  C4  ACD     1      12.060  23.370  20.680  1.00  0.00            
ATOM     13  H6  ACD     1      12.510  24.370  20.680  1.00  0.00            
ATOM     14  C5  ACD     1      12.910  22.560  19.690  1.00  0.00            
ATOM     15  H7  ACD     1      12.920  21.500  19.990  1.00  0.00            
ATOM     16  O4  ACD     1      14.260  23.110  19.500  1.00  0.00            
ATOM     17  H8  ACD     1      14.700  23.080  20.350  1.00  0.00            
ATOM     18  C6  ACD     1      12.290  22.620  18.360  1.00  0.00            
ATOM     19  H9  ACD     1      12.480  23.630  17.980  1.00  0.00            
ATOM     20  O5  ACD     1      12.920  21.700  17.470  1.00  0.00            
ATOM     21  H10 ACD     1      13.860  21.770  17.650  1.00  0.00            
ATOM     22  C7  ACD     1      10.810  22.340  18.350  1.00  0.00            
ATOM     23  H11 ACD     1      10.420  22.490  17.340  1.00  0.00            
ATOM     24  O6  ACD     1      10.170  23.350  19.150  1.00  0.00            
ATOM     25  C8  ACD     1      10.510  23.460  20.460  1.00  0.00            
ATOM     26  H12 ACD     1      10.100  22.560  20.930  1.00  0.00            
ATOM     27  C9  ACD     1       9.960  24.700  21.120  1.00  0.00            
ATOM     28  H13 ACD     1       8.880  24.840  20.990  1.00  0.00            
ATOM     29  H14 ACD     1      10.240  24.630  22.170  1.00  0.00            
ATOM     30  O7  ACD     1      10.560  25.790  20.520  1.00  0.00            
ATOM     31  H15 ACD     1      10.120  25.950  19.680  1.00  0.00            
ATOM     32  O8  ACD     1      10.490  21.050  18.780  1.00  0.00            
ATOM     33  C10 ACD     1       9.500  20.430  18.040  1.00  0.00            
ATOM     34  H16 ACD     1       9.110  21.160  17.330  1.00  0.00            
ATOM     35  C11 ACD     1      10.160  19.350  17.300  1.00  0.00            
ATOM     36  H17 ACD     1      10.730  18.840  18.090  1.00  0.00            
ATOM     37  O9  ACD     1      11.190  19.850  16.370  1.00  0.00            
ATOM     38  H18 ACD     1      11.850  20.270  16.940  1.00  0.00            
ATOM     39  C12 ACD     1       9.170  18.370  16.700  1.00  0.00            
ATOM     40  H19 ACD     1       8.690  18.860  15.840  1.00  0.00            
ATOM     41  O10 ACD     1       9.870  17.310  16.200  1.00  0.00            
ATOM     42  H20 ACD     1      10.200  17.510  15.320  1.00  0.00            
ATOM     43  C13 ACD     1       8.150  17.850  17.720  1.00  0.00            
ATOM     44  H21 ACD     1       7.380  17.240  17.240  1.00  0.00            
ATOM     45  O11 ACD     1       7.470  18.960  18.180  1.00  0.00            
ATOM     46  C14 ACD     1       8.330  19.910  18.860  1.00  0.00            
ATOM     47  H22 ACD     1       8.720  19.440  19.780  1.00  0.00            
ATOM     48  C15 ACD     1       7.470  21.060  19.420  1.00  0.00            
ATOM     49  H23 ACD     1       6.710  20.600  20.070  1.00  0.00            
ATOM     50  H24 ACD     1       8.090  21.670  20.090  1.00  0.00            
ATOM     51  O12 ACD     1       6.800  21.870  18.500  1.00  0.00            
ATOM     52  H25 ACD     1       5.910  21.600  18.250  1.00  0.00            
ATOM     53  O13 ACD     1       8.780  17.130  18.710  1.00  0.00            
ATOM     54  C16 ACD     1       8.320  15.780  19.070  1.00  0.00            
ATOM     55  H26 ACD     1       7.800  15.310  18.220  1.00  0.00            
ATOM     56  C17 ACD     1       9.620  15.060  19.150  1.00  0.00            
ATOM     57  H27 ACD     1      10.340  15.620  19.770  1.00  0.00            
ATOM     58  O14 ACD     1      10.220  14.980  17.840  1.00  0.00            
ATOM     59  H28 ACD     1       9.970  15.800  17.410  1.00  0.00            
ATOM     60  C18 ACD     1       9.400  13.620  19.720  1.00  0.00            
ATOM     61  H29 ACD     1       8.800  12.940  19.090  1.00  0.00            
ATOM     62  O15 ACD     1      10.620  12.970  20.060  1.00  0.00            
ATOM     63  H30 ACD     1      10.560  13.160  21.000  1.00  0.00            
ATOM     64  C19 ACD     1       8.660  13.610  21.060  1.00  0.00            
ATOM     65  H31 ACD     1       8.460  12.580  21.370  1.00  0.00            
ATOM     66  O16 ACD     1       7.450  14.230  20.820  1.00  0.00            
ATOM     67  C20 ACD     1       7.490  15.660  20.420  1.00  0.00            
ATOM     68  H32 ACD     1       8.050  16.270  21.140  1.00  0.00            
ATOM     69  C21 ACD     1       6.150  16.250  20.240  1.00  0.00            
ATOM     70  H33 ACD     1       6.160  17.120  19.570  1.00  0.00            
ATOM     71  H34 ACD     1       5.470  15.460  19.890  1.00  0.00            
ATOM     72  O17 ACD     1       5.640  16.700  21.500  1.00  0.00            
ATOM     73  H35 ACD     1       5.340  15.920  21.970  1.00  0.00            
ATOM     74  O18 ACD     1       9.350  14.390  22.030  1.00  0.00            
ATOM     75  C22 ACD     1       9.480  13.840  23.340  1.00  0.00            
ATOM     76  H36 ACD     1       8.870  12.940  23.430  1.00  0.00            
ATOM     77  C23 ACD     1      10.940  13.550  23.580  1.00  0.00            
ATOM     78  H37 ACD     1      11.600  14.280  23.090  1.00  0.00            
ATOM     79  O19 ACD     1      11.220  12.260  22.900  1.00  0.00            
ATOM     80  H38 ACD     1      10.750  11.550  23.350  1.00  0.00            
ATOM     81  C24 ACD     1      11.210  13.480  25.110  1.00  0.00            
ATOM     82  H39 ACD     1      10.810  12.550  25.530  1.00  0.00            
ATOM     83  O20 ACD     1      12.620  13.430  25.310  1.00  0.00            
ATOM     84  H40 ACD     1      12.850  14.350  25.460  1.00  0.00            
ATOM     85  C25 ACD     1      10.620  14.670  25.870  1.00  0.00            
ATOM     86  H41 ACD     1      10.750  14.650  26.960  1.00  0.00            
ATOM     87  O21 ACD     1       9.250  14.680  25.650  1.00  0.00            
ATOM     88  C26 ACD     1       8.840  14.900  24.290  1.00  0.00            
ATOM     89  H42 ACD     1       9.020  15.900  23.870  1.00  0.00            
ATOM     90  C27 ACD     1       7.290  14.770  24.310  1.00  0.00            
ATOM     91  H43 ACD     1       6.890  15.570  24.950  1.00  0.00            
ATOM     92  H44 ACD     1       6.920  15.030  23.310  1.00  0.00            
ATOM     93  O22 ACD     1       6.800  13.490  24.740  1.00  0.00            
ATOM     94  H45 ACD     1       5.850  13.530  24.860  1.00  0.00            
ATOM     95  O23 ACD     1      11.270  15.850  25.310  1.00  0.00            
ATOM     96  C28 ACD     1      11.480  16.990  26.160  1.00  0.00            
ATOM     97  H46 ACD     1      11.290  16.710  27.200  1.00  0.00            
ATOM     98  C29 ACD     1      10.680  18.280  25.890  1.00  0.00            
ATOM     99  H47 ACD     1      10.640  18.520  24.830  1.00  0.00            
ATOM    100  O24 ACD     1      11.090  19.360  26.670  1.00  0.00            
ATOM    101  C30 ACD     1       9.140  18.060  26.170  1.00  0.00            
ATOM    102  H48 ACD     1       8.520  18.960  26.150  1.00  0.00            
ATOM    103  H49 ACD     1       8.770  17.470  25.320  1.00  0.00            
ATOM    104  O25 ACD     1       8.910  17.420  27.430  1.00  0.00            
ATOM    105  H50 ACD     1       9.430  17.960  28.040  1.00  0.00            
ATOM    106  C31 ACD     1      13.020  17.200  26.130  1.00  0.00            
ATOM    107  H51 ACD     1      13.320  17.550  25.130  1.00  0.00            
ATOM    108  O26 ACD     1      13.790  16.050  26.500  1.00  0.00            
ATOM    109  H52 ACD     1      14.710  16.290  26.390  1.00  0.00            
ATOM    110  C32 ACD     1      13.330  18.430  26.970  1.00  0.00            
ATOM    111  H53 ACD     1      13.250  18.150  28.030  1.00  0.00            
ATOM    112  O27 ACD     1      14.640  18.960  26.680  1.00  0.00            
ATOM    113  H54 ACD     1      14.450  19.280  25.800  1.00  0.00            
ATOM    114  C33 ACD     1      12.440  19.640  26.620  1.00  0.00            
ATOM    115  H55 ACD     1      12.610  20.470  27.320  1.00  0.00            
ATOM    116  O28 ACD     1      12.550  20.140  25.330  1.00  0.00            
ATOM    117  C34 ACD     1      13.170  21.410  25.110  1.00  0.00            
ATOM    118  H56 ACD     1      13.830  21.790  25.900  1.00  0.00            
ATOM    119  C35 ACD     1      13.950  21.140  23.850  1.00  0.00            
ATOM    120  H57 ACD     1      13.370  20.590  23.100  1.00  0.00            
ATOM    121  O29 ACD     1      15.090  20.410  24.350  1.00  0.00            
ATOM    122  H58 ACD     1      15.510  20.180  23.510  1.00  0.00            
ATOM    123  C36 ACD     1      14.390  22.470  23.250  1.00  0.00            
ATOM    124  H59 ACD     1      15.030  23.040  23.930  1.00  0.00            
ATOM    125  O30 ACD     1      15.020  22.190  21.980  1.00  0.00            
ATOM    126  H60 ACD     1      15.560  21.410  22.090  1.00  0.00            
ATOM    127  O1  GV7     2      20.690  20.170  25.680  1.00  0.00            
ATOM    128  C1  GV7     2      19.670  20.040  25.090  1.00  0.00            
ATOM    129  O2  GV7     2      18.930  18.900  25.260  1.00  0.00            
ATOM    130  C2  GV7     2      18.960  21.140  24.370  1.00  0.00            
ATOM    131  C3  GV7     2      19.060  20.950  22.840  1.00  0.00            
ATOM    132  C4  GV7     2      18.120  19.960  22.180  1.00  0.00            
ATOM    133  N1  GV7     2      16.780  20.010  22.280  1.00  0.00            
ATOM    134  C5  GV7     2      16.310  19.070  21.400  1.00  0.00            
ATOM    135  C6  GV7     2      14.950  18.660  21.110  1.00  0.00            
ATOM    136  C7  GV7     2      14.400  18.910  19.820  1.00  0.00            
ATOM    137  C8  GV7     2      13.070  18.620  19.630  1.00  0.00            
ATOM    138  C9  GV7     2      12.300  17.900  20.530  1.00  0.00            
ATOM    139  C10 GV7     2      12.850  17.470  21.720  1.00  0.00            
ATOM    140  C11 GV7     2      14.130  17.920  22.050  1.00  0.00            
ATOM    141  C12 GV7     2      17.440  18.560  20.800  1.00  0.00            
ATOM    142  C13 GV7     2      17.340  17.420  19.850  1.00  0.00            
ATOM    143  C14 GV7     2      16.890  16.200  20.270  1.00  0.00            
ATOM    144  C15 GV7     2      16.500  15.150  19.440  1.00  0.00            
ATOM    145  C16 GV7     2      16.410  15.480  18.080  1.00  0.00            
ATOM    146  C17 GV7     2      16.700  16.760  17.570  1.00  0.00            
ATOM    147  C18 GV7     2      17.230  17.690  18.450  1.00  0.00            
ATOM    148  O3  GV7     2      18.610  19.000  21.400  1.00  0.00            
ATOM    149  H1  GV7     2      19.470  18.360  25.850  1.00  0.00            
ATOM    150  H2  GV7     2      19.460  22.070  24.690  1.00  0.00            
ATOM    151  H3  GV7     2      17.900  21.170  24.640  1.00  0.00            
ATOM    152  H4  GV7     2      20.090  20.670  22.590  1.00  0.00            
ATOM    153  H5  GV7     2      18.890  21.910  22.340  1.00  0.00            
ATOM    154  H6  GV7     2      14.940  19.530  19.110  1.00  0.00            
ATOM    155  H7  GV7     2      12.550  19.000  18.760  1.00  0.00            
ATOM    156  H8  GV7     2      11.300  17.620  20.210  1.00  0.00            
ATOM    157  H9  GV7     2      12.350  16.860  22.460  1.00  0.00            
ATOM    158  H10 GV7     2      14.520  17.670  23.030  1.00  0.00            
ATOM    159  H11 GV7     2      16.910  15.960  21.330  1.00  0.00            
ATOM    160  H12 GV7     2      16.340  14.150  19.830  1.00  0.00            
ATOM    161  H13 GV7     2      15.930  14.760  17.430  1.00  0.00            
ATOM    162  H14 GV7     2      16.640  16.930  16.500  1.00  0.00            
ATOM    163  H15 GV7     2      17.480  18.680  18.080  1.00  0.00            
TER
ENDMDL
MODEL        1
ATOM      1  H1  ACD     1      11.280  18.770  28.200  1.00  0.00            
ATOM      2  O1  ACD     1      10.970  17.940  27.830  1.00  0.00            
ATOM      3  C1  ACD     1       9.650  18.100  27.150  1.00  0.00            
ATOM      4  H2  ACD     1       8.930  18.760  27.650  1.00  0.00            
ATOM      5  H3  ACD     1       9.280  17.070  27.010  1.00  0.00            
ATOM      6  C2  ACD     1       9.890  18.730  25.780  1.00  0.00            
ATOM      7  H4  ACD     1       8.940  18.680  25.240  1.00  0.00            
ATOM      8  O2  ACD     1      10.360  20.060  25.860  1.00  0.00            
ATOM      9  C3  ACD     1      10.520  20.710  24.580  1.00  0.00            
ATOM     10  H5  ACD     1      10.780  21.740  24.840  1.00  0.00            
ATOM     11  O3  ACD     1       9.340  20.690  23.900  1.00  0.00            
ATOM     12  C4  ACD     1       8.390  21.740  23.960  1.00  0.00            
ATOM     13  H6  ACD     1       8.770  22.530  24.630  1.00  0.00            
ATOM     14  C5  ACD     1       8.300  22.320  22.550  1.00  0.00            
ATOM     15  H7  ACD     1       7.950  21.530  21.880  1.00  0.00            
ATOM     16  O4  ACD     1       9.610  22.830  22.230  1.00  0.00            
ATOM     17  H8  ACD     1      10.230  22.100  22.100  1.00  0.00            
ATOM     18  C6  ACD     1       7.190  23.340  22.560  1.00  0.00            
ATOM     19  H9  ACD     1       7.450  24.180  23.230  1.00  0.00            
ATOM     20  O5  ACD     1       6.980  23.920  21.240  1.00  0.00            
ATOM     21  H10 ACD     1       7.690  24.520  21.010  1.00  0.00            
ATOM     22  C7  ACD     1       5.900  22.750  22.960  1.00  0.00            
ATOM     23  H11 ACD     1       5.070  23.470  22.910  1.00  0.00            
ATOM     24  O6  ACD     1       6.050  22.410  24.360  1.00  0.00            
ATOM     25  C8  ACD     1       6.980  21.310  24.550  1.00  0.00            
ATOM     26  H12 ACD     1       6.550  20.470  23.980  1.00  0.00            
ATOM     27  C9  ACD     1       6.920  20.980  26.010  1.00  0.00            
ATOM     28  H13 ACD     1       5.850  20.960  26.260  1.00  0.00            
ATOM     29  H14 ACD     1       7.270  19.960  26.240  1.00  0.00            
ATOM     30  O7  ACD     1       7.680  21.950  26.800  1.00  0.00            
ATOM     31  H15 ACD     1       7.050  22.620  27.090  1.00  0.00            
ATOM     32  O8  ACD     1       5.600  21.660  22.190  1.00  0.00            
ATOM     33  C10 ACD     1       4.350  21.590  21.430  1.00  0.00            
ATOM     34  H16 ACD     1       3.710  22.460  21.640  1.00  0.00            
ATOM     35  C11 ACD     1       4.750  21.630  19.970  1.00  0.00            
ATOM     36  H17 ACD     1       5.680  21.060  19.950  1.00  0.00            
ATOM     37  O9  ACD     1       5.120  23.000  19.660  1.00  0.00            
ATOM     38  H18 ACD     1       5.780  23.390  20.240  1.00  0.00            
ATOM     39  C12 ACD     1       3.780  20.930  19.030  1.00  0.00            
ATOM     40  H19 ACD     1       2.890  21.570  18.970  1.00  0.00            
ATOM     41  O10 ACD     1       4.390  20.660  17.740  1.00  0.00            
ATOM     42  H20 ACD     1       5.130  21.270  17.660  1.00  0.00            
ATOM     43  C13 ACD     1       3.280  19.610  19.590  1.00  0.00            
ATOM     44  H21 ACD     1       2.440  19.240  18.990  1.00  0.00            
ATOM     45  O11 ACD     1       2.750  19.810  20.890  1.00  0.00            
ATOM     46  C14 ACD     1       3.740  20.230  21.840  1.00  0.00            
ATOM     47  H22 ACD     1       4.580  19.530  21.820  1.00  0.00            
ATOM     48  C15 ACD     1       3.200  20.220  23.180  1.00  0.00            
ATOM     49  H23 ACD     1       2.770  19.240  23.420  1.00  0.00            
ATOM     50  H24 ACD     1       4.060  20.510  23.800  1.00  0.00            
ATOM     51  O12 ACD     1       2.160  21.240  23.380  1.00  0.00            
ATOM     52  H25 ACD     1       1.490  21.080  22.710  1.00  0.00            
ATOM     53  O13 ACD     1       4.260  18.590  19.580  1.00  0.00            
ATOM     54  C16 ACD     1       3.880  17.290  19.210  1.00  0.00            
ATOM     55  H26 ACD     1       2.810  17.230  18.950  1.00  0.00            
ATOM     56  C17 ACD     1       4.660  17.050  17.890  1.00  0.00            
ATOM     57  H27 ACD     1       5.710  17.270  18.150  1.00  0.00            
ATOM     58  O14 ACD     1       4.180  17.990  16.940  1.00  0.00            
ATOM     59  H28 ACD     1       4.380  18.900  17.190  1.00  0.00            
ATOM     60  C18 ACD     1       4.560  15.570  17.500  1.00  0.00            
ATOM     61  H29 ACD     1       3.530  15.300  17.240  1.00  0.00            
ATOM     62  O15 ACD     1       5.370  15.180  16.400  1.00  0.00            
ATOM     63  H30 ACD     1       6.210  15.540  16.710  1.00  0.00            
ATOM     64  C19 ACD     1       4.860  14.590  18.680  1.00  0.00            
ATOM     65  H31 ACD     1       4.540  13.610  18.330  1.00  0.00            
ATOM     66  O16 ACD     1       3.940  14.920  19.730  1.00  0.00            
ATOM     67  C20 ACD     1       4.140  16.230  20.350  1.00  0.00            
ATOM     68  H32 ACD     1       5.190  16.270  20.650  1.00  0.00            
ATOM     69  C21 ACD     1       3.230  16.410  21.600  1.00  0.00            
ATOM     70  H33 ACD     1       3.050  17.440  21.920  1.00  0.00            
ATOM     71  H34 ACD     1       2.250  15.940  21.450  1.00  0.00            
ATOM     72  O17 ACD     1       3.900  15.880  22.760  1.00  0.00            
ATOM     73  H35 ACD     1       3.460  15.070  23.040  1.00  0.00            
ATOM     74  O18 ACD     1       6.250  14.670  18.960  1.00  0.00            
ATOM     75  C22 ACD     1       6.880  13.440  19.320  1.00  0.00            
ATOM     76  H36 ACD     1       6.570  12.600  18.680  1.00  0.00            
ATOM     77  C23 ACD     1       8.360  13.700  19.110  1.00  0.00            
ATOM     78  H37 ACD     1       8.590  14.640  19.620  1.00  0.00            
ATOM     79  O19 ACD     1       8.560  13.650  17.660  1.00  0.00            
ATOM     80  H38 ACD     1       8.060  12.930  17.260  1.00  0.00            
ATOM     81  C24 ACD     1       9.180  12.620  19.730  1.00  0.00            
ATOM     82  H39 ACD     1       9.040  11.650  19.240  1.00  0.00            
ATOM     83  O20 ACD     1      10.510  12.970  19.590  1.00  0.00            
ATOM     84  H40 ACD     1      10.590  13.600  20.320  1.00  0.00            
ATOM     85  C25 ACD     1       8.870  12.490  21.190  1.00  0.00            
ATOM     86  H41 ACD     1       9.510  11.770  21.710  1.00  0.00            
ATOM     87  O21 ACD     1       7.510  12.090  21.340  1.00  0.00            
ATOM     88  C26 ACD     1       6.540  12.970  20.800  1.00  0.00            
ATOM     89  H42 ACD     1       6.700  13.910  21.340  1.00  0.00            
ATOM     90  C27 ACD     1       5.130  12.330  21.010  1.00  0.00            
ATOM     91  H43 ACD     1       5.110  12.200  22.100  1.00  0.00            
ATOM     92  H44 ACD     1       4.270  12.960  20.790  1.00  0.00            
ATOM     93  O22 ACD     1       5.050  11.070  20.440  1.00  0.00            
ATOM     94  H45 ACD     1       5.590  10.420  20.890  1.00  0.00            
ATOM     95  O23 ACD     1       9.120  13.760  21.810  1.00  0.00            
ATOM     96  C28 ACD     1       9.710  13.780  23.090  1.00  0.00            
ATOM     97  H46 ACD     1      10.020  12.820  23.540  1.00  0.00            
ATOM     98  C29 ACD     1       8.750  14.570  24.000  1.00  0.00            
ATOM     99  H47 ACD     1       8.650  15.550  23.510  1.00  0.00            
ATOM    100  O24 ACD     1       9.390  14.780  25.240  1.00  0.00            
ATOM    101  C30 ACD     1       7.350  14.040  24.280  1.00  0.00            
ATOM    102  H48 ACD     1       6.840  14.620  25.060  1.00  0.00            
ATOM    103  H49 ACD     1       6.860  14.140  23.300  1.00  0.00            
ATOM    104  O25 ACD     1       7.420  12.630  24.540  1.00  0.00            
ATOM    105  H50 ACD     1       6.510  12.300  24.490  1.00  0.00            
ATOM    106  C31 ACD     1      10.990  14.570  22.890  1.00  0.00            
ATOM    107  H51 ACD     1      10.710  15.530  22.450  1.00  0.00            
ATOM    108  O26 ACD     1      11.870  13.860  21.920  1.00  0.00            
ATOM    109  H52 ACD     1      12.590  14.460  21.690  1.00  0.00            
ATOM    110  C32 ACD     1      11.680  14.790  24.250  1.00  0.00            
ATOM    111  H53 ACD     1      11.980  13.780  24.560  1.00  0.00            
ATOM    112  O27 ACD     1      12.860  15.550  24.030  1.00  0.00            
ATOM    113  H54 ACD     1      12.510  16.370  23.670  1.00  0.00            
ATOM    114  C33 ACD     1      10.620  15.490  25.100  1.00  0.00            
ATOM    115  H55 ACD     1      10.960  15.480  26.140  1.00  0.00            
ATOM    116  O28 ACD     1      10.160  16.720  24.580  1.00  0.00            
ATOM    117  C34 ACD     1      10.900  17.880  24.950  1.00  0.00            
ATOM    118  H56 ACD     1      11.810  17.640  25.510  1.00  0.00            
ATOM    119  C35 ACD     1      11.280  18.590  23.600  1.00  0.00            
ATOM    120  H57 ACD     1      10.310  18.550  23.080  1.00  0.00            
ATOM    121  O29 ACD     1      12.250  17.900  22.830  1.00  0.00            
ATOM    122  H58 ACD     1      12.550  18.410  22.070  1.00  0.00            
ATOM    123  C36 ACD     1      11.640  20.030  23.840  1.00  0.00            
ATOM    124  H59 ACD     1      12.510  20.120  24.510  1.00  0.00            
ATOM    125  O30 ACD     1      11.810  20.750  22.620  1.00  0.00            
ATOM    126  H60 ACD     1      12.100  20.090  21.980  1.00  0.00            
ATOM    127  O1  GV7     2      15.650  16.950  22.030  1.00  0.00            
ATOM    128  C1  GV7     2      15.590  17.910  22.750  1.00  0.00            
ATOM    129  O2  GV7     2      15.790  17.690  24.010  1.00  0.00            
ATOM    130  C2  GV7     2      15.720  19.390  22.390  1.00  0.00            
ATOM    131  C3  GV7     2      15.740  19.610  20.870  1.00  0.00            
ATOM    132  C4  GV7     2      14.430  19.150  20.230  1.00  0.00            
ATOM    133  N1  GV7     2      13.210  19.330  20.740  1.00  0.00            
ATOM    134  C5  GV7     2      12.380  18.830  19.780  1.00  0.00            
ATOM    135  C6  GV7     2      10.940  18.830  19.800  1.00  0.00            
ATOM    136  C7  GV7     2      10.220  20.030  19.560  1.00  0.00            
ATOM    137  C8  GV7     2       8.850  20.010  19.670  1.00  0.00            
ATOM    138  C9  GV7     2       8.200  18.790  19.870  1.00  0.00            
ATOM    139  C10 GV7     2       8.860  17.570  20.070  1.00  0.00            
ATOM    140  C11 GV7     2      10.260  17.590  19.960  1.00  0.00            
ATOM    141  C12 GV7     2      13.040  18.130  18.820  1.00  0.00            
ATOM    142  C13 GV7     2      12.470  17.820  17.580  1.00  0.00            
ATOM    143  C14 GV7     2      12.120  16.530  17.260  1.00  0.00            
ATOM    144  C15 GV7     2      11.440  16.220  16.090  1.00  0.00            
ATOM    145  C16 GV7     2      11.140  17.230  15.200  1.00  0.00            
ATOM    146  C17 GV7     2      11.520  18.580  15.490  1.00  0.00            
ATOM    147  C18 GV7     2      12.080  18.840  16.730  1.00  0.00            
ATOM    148  O3  GV7     2      14.370  18.470  18.990  1.00  0.00            
ATOM    149  H1  GV7     2      15.750  16.720  24.080  1.00  0.00            
ATOM    150  H2  GV7     2      16.530  19.870  22.960  1.00  0.00            
ATOM    151  H3  GV7     2      14.820  19.900  22.750  1.00  0.00            
ATOM    152  H4  GV7     2      16.580  19.140  20.340  1.00  0.00            
ATOM    153  H5  GV7     2      15.850  20.670  20.590  1.00  0.00            
ATOM    154  H6  GV7     2      10.760  20.970  19.590  1.00  0.00            
ATOM    155  H7  GV7     2       8.210  20.880  19.660  1.00  0.00            
ATOM    156  H8  GV7     2       7.120  18.770  19.960  1.00  0.00            
ATOM    157  H9  GV7     2       8.260  16.660  20.100  1.00  0.00            
ATOM    158  H10 GV7     2      10.830  16.710  20.220  1.00  0.00            
ATOM    159  H11 GV7     2      12.360  15.740  17.970  1.00  0.00            
ATOM    160  H12 GV7     2      11.110  15.180  16.010  1.00  0.00            
ATOM    161  H13 GV7     2      10.690  16.910  14.260  1.00  0.00            
ATOM    162  H14 GV7     2      11.250  19.390  14.820  1.00  0.00            
ATOM    163  H15 GV7     2      12.260  19.880  16.970  1.00  0.00            
TER
ENDMDL
MODEL        1
ATOM      1  H1  ACD     1       8.850  23.200  18.720  1.00  0.00            
ATOM      2  O1  ACD     1       9.800  23.050  18.700  1.00  0.00            
ATOM      3  C1  ACD     1      10.130  21.710  18.410  1.00  0.00            
ATOM      4  H2  ACD     1       9.380  21.300  17.740  1.00  0.00            
ATOM      5  H3  ACD     1      10.090  21.180  19.370  1.00  0.00            
ATOM      6  C2  ACD     1      11.500  21.570  17.740  1.00  0.00            
ATOM      7  H4  ACD     1      11.640  20.480  17.740  1.00  0.00            
ATOM      8  O2  ACD     1      11.380  22.100  16.410  1.00  0.00            
ATOM      9  C3  ACD     1      12.570  21.880  15.560  1.00  0.00            
ATOM     10  H5  ACD     1      12.430  22.270  14.540  1.00  0.00            
ATOM     11  O3  ACD     1      12.910  20.480  15.630  1.00  0.00            
ATOM     12  C4  ACD     1      12.760  19.700  14.520  1.00  0.00            
ATOM     13  H6  ACD     1      12.700  20.180  13.530  1.00  0.00            
ATOM     14  C5  ACD     1      14.050  18.860  14.560  1.00  0.00            
ATOM     15  H7  ACD     1      14.070  18.510  15.600  1.00  0.00            
ATOM     16  O4  ACD     1      15.170  19.830  14.330  1.00  0.00            
ATOM     17  H8  ACD     1      15.570  19.790  13.450  1.00  0.00            
ATOM     18  C6  ACD     1      14.020  17.700  13.680  1.00  0.00            
ATOM     19  H9  ACD     1      13.880  18.040  12.650  1.00  0.00            
ATOM     20  O5  ACD     1      15.240  16.920  13.920  1.00  0.00            
ATOM     21  H10 ACD     1      15.650  17.410  14.640  1.00  0.00            
ATOM     22  C7  ACD     1      12.780  16.900  13.940  1.00  0.00            
ATOM     23  H11 ACD     1      12.760  16.120  13.170  1.00  0.00            
ATOM     24  O6  ACD     1      11.640  17.730  13.810  1.00  0.00            
ATOM     25  C8  ACD     1      11.570  18.810  14.740  1.00  0.00            
ATOM     26  H12 ACD     1      11.640  18.410  15.760  1.00  0.00            
ATOM     27  C9  ACD     1      10.210  19.480  14.490  1.00  0.00            
ATOM     28  H13 ACD     1       9.370  18.780  14.480  1.00  0.00            
ATOM     29  H14 ACD     1       9.990  20.040  15.400  1.00  0.00            
ATOM     30  O7  ACD     1      10.240  20.300  13.320  1.00  0.00            
ATOM     31  H15 ACD     1      10.050  19.780  12.530  1.00  0.00            
ATOM     32  O8  ACD     1      12.860  16.300  15.240  1.00  0.00            
ATOM     33  C10 ACD     1      12.770  14.850  15.250  1.00  0.00            
ATOM     34  H16 ACD     1      12.800  14.410  14.240  1.00  0.00            
ATOM     35  C11 ACD     1      13.870  14.340  16.130  1.00  0.00            
ATOM     36  H17 ACD     1      13.820  15.110  16.910  1.00  0.00            
ATOM     37  O9  ACD     1      15.170  14.560  15.480  1.00  0.00            
ATOM     38  H18 ACD     1      15.210  15.400  15.020  1.00  0.00            
ATOM     39  C12 ACD     1      13.630  12.910  16.730  1.00  0.00            
ATOM     40  H19 ACD     1      13.750  12.160  15.940  1.00  0.00            
ATOM     41  O10 ACD     1      14.530  12.650  17.780  1.00  0.00            
ATOM     42  H20 ACD     1      14.000  12.760  18.570  1.00  0.00            
ATOM     43  C13 ACD     1      12.310  12.700  17.340  1.00  0.00            
ATOM     44  H21 ACD     1      12.030  11.670  17.560  1.00  0.00            
ATOM     45  O11 ACD     1      11.400  13.140  16.280  1.00  0.00            
ATOM     46  C14 ACD     1      11.390  14.490  15.890  1.00  0.00            
ATOM     47  H22 ACD     1      11.320  15.080  16.810  1.00  0.00            
ATOM     48  C15 ACD     1      10.130  14.900  15.090  1.00  0.00            
ATOM     49  H23 ACD     1       9.250  14.730  15.730  1.00  0.00            
ATOM     50  H24 ACD     1      10.070  15.970  14.860  1.00  0.00            
ATOM     51  O12 ACD     1       9.990  14.050  13.960  1.00  0.00            
ATOM     52  H25 ACD     1      10.350  13.230  14.300  1.00  0.00            
ATOM     53  O13 ACD     1      12.210  13.560  18.490  1.00  0.00            
ATOM     54  C16 ACD     1      11.710  13.030  19.770  1.00  0.00            
ATOM     55  H26 ACD     1      11.190  12.070  19.680  1.00  0.00            
ATOM     56  C17 ACD     1      12.920  12.770  20.680  1.00  0.00            
ATOM     57  H27 ACD     1      13.440  13.730  20.710  1.00  0.00            
ATOM     58  O14 ACD     1      13.760  11.760  20.150  1.00  0.00            
ATOM     59  H28 ACD     1      14.420  11.510  20.800  1.00  0.00            
ATOM     60  C18 ACD     1      12.430  12.570  22.190  1.00  0.00            
ATOM     61  H29 ACD     1      11.980  11.560  22.190  1.00  0.00            
ATOM     62  O15 ACD     1      13.520  12.490  23.060  1.00  0.00            
ATOM     63  H30 ACD     1      13.710  13.420  23.260  1.00  0.00            
ATOM     64  C19 ACD     1      11.380  13.590  22.690  1.00  0.00            
ATOM     65  H31 ACD     1      11.000  13.370  23.700  1.00  0.00            
ATOM     66  O16 ACD     1      10.340  13.530  21.780  1.00  0.00            
ATOM     67  C20 ACD     1      10.680  13.960  20.410  1.00  0.00            
ATOM     68  H32 ACD     1      11.120  14.960  20.510  1.00  0.00            
ATOM     69  C21 ACD     1       9.420  14.070  19.600  1.00  0.00            
ATOM     70  H33 ACD     1       9.820  14.430  18.650  1.00  0.00            
ATOM     71  H34 ACD     1       9.050  13.060  19.340  1.00  0.00            
ATOM     72  O17 ACD     1       8.460  14.850  20.280  1.00  0.00            
ATOM     73  H35 ACD     1       8.080  14.480  21.080  1.00  0.00            
ATOM     74  O18 ACD     1      11.900  14.890  22.700  1.00  0.00            
ATOM     75  C22 ACD     1      12.050  15.550  23.940  1.00  0.00            
ATOM     76  H36 ACD     1      12.040  14.910  24.830  1.00  0.00            
ATOM     77  C23 ACD     1      13.430  16.120  23.840  1.00  0.00            
ATOM     78  H37 ACD     1      13.540  16.560  22.850  1.00  0.00            
ATOM     79  O19 ACD     1      14.370  15.020  24.110  1.00  0.00            
ATOM     80  H38 ACD     1      15.210  15.490  24.150  1.00  0.00            
ATOM     81  C24 ACD     1      13.640  17.250  24.820  1.00  0.00            
ATOM     82  H39 ACD     1      13.490  16.840  25.830  1.00  0.00            
ATOM     83  O20 ACD     1      14.900  17.870  24.700  1.00  0.00            
ATOM     84  H40 ACD     1      14.960  18.440  23.930  1.00  0.00            
ATOM     85  C25 ACD     1      12.590  18.340  24.520  1.00  0.00            
ATOM     86  H41 ACD     1      12.820  19.150  25.220  1.00  0.00            
ATOM     87  O21 ACD     1      11.370  17.740  24.800  1.00  0.00            
ATOM     88  C26 ACD     1      11.000  16.650  24.030  1.00  0.00            
ATOM     89  H42 ACD     1      10.790  17.000  23.010  1.00  0.00            
ATOM     90  C27 ACD     1       9.600  16.100  24.490  1.00  0.00            
ATOM     91  H43 ACD     1       8.930  16.970  24.500  1.00  0.00            
ATOM     92  H44 ACD     1       9.160  15.340  23.830  1.00  0.00            
ATOM     93  O22 ACD     1       9.750  15.500  25.820  1.00  0.00            
ATOM     94  H45 ACD     1       9.400  14.610  25.720  1.00  0.00            
ATOM     95  O23 ACD     1      12.610  18.880  23.130  1.00  0.00            
ATOM     96  C28 ACD     1      12.460  20.290  22.900  1.00  0.00            
ATOM     97  H46 ACD     1      12.260  20.830  23.830  1.00  0.00            
ATOM     98  C29 ACD     1      11.270  20.550  21.930  1.00  0.00            
ATOM     99  H47 ACD     1      11.420  19.910  21.050  1.00  0.00            
ATOM    100  O24 ACD     1      11.320  21.890  21.550  1.00  0.00            
ATOM    101  C30 ACD     1       9.920  20.350  22.590  1.00  0.00            
ATOM    102  H48 ACD     1       9.130  20.420  21.830  1.00  0.00            
ATOM    103  H49 ACD     1       9.840  19.320  22.960  1.00  0.00            
ATOM    104  O25 ACD     1       9.680  21.400  23.580  1.00  0.00            
ATOM    105  H50 ACD     1       9.910  22.160  23.040  1.00  0.00            
ATOM    106  C31 ACD     1      13.820  20.780  22.380  1.00  0.00            
ATOM    107  H51 ACD     1      14.010  20.110  21.530  1.00  0.00            
ATOM    108  O26 ACD     1      14.860  20.670  23.360  1.00  0.00            
ATOM    109  H52 ACD     1      15.680  20.490  22.900  1.00  0.00            
ATOM    110  C32 ACD     1      13.750  22.220  21.790  1.00  0.00            
ATOM    111  H53 ACD     1      13.650  22.980  22.580  1.00  0.00            
ATOM    112  O27 ACD     1      14.870  22.620  20.970  1.00  0.00            
ATOM    113  H54 ACD     1      15.580  21.990  21.150  1.00  0.00            
ATOM    114  C33 ACD     1      12.530  22.360  20.900  1.00  0.00            
ATOM    115  H55 ACD     1      12.270  23.390  20.620  1.00  0.00            
ATOM    116  O28 ACD     1      12.780  21.620  19.720  1.00  0.00            
ATOM    117  C34 ACD     1      12.530  22.330  18.510  1.00  0.00            
ATOM    118  H56 ACD     1      12.130  23.350  18.630  1.00  0.00            
ATOM    119  C35 ACD     1      13.880  22.260  17.710  1.00  0.00            
ATOM    120  H57 ACD     1      14.270  21.240  17.640  1.00  0.00            
ATOM    121  O29 ACD     1      14.820  23.130  18.440  1.00  0.00            
ATOM    122  H58 ACD     1      14.850  22.870  19.360  1.00  0.00            
ATOM    123  C36 ACD     1      13.640  22.750  16.260  1.00  0.00            
ATOM    124  H59 ACD     1      13.320  23.800  16.270  1.00  0.00            
ATOM    125  O30 ACD     1      14.810  22.710  15.380  1.00  0.00            
ATOM    126  H60 ACD     1      15.050  21.780  15.310  1.00  0.00            
ATOM    127  O1  GV7     2      17.920  20.930  24.790  1.00  0.00            
ATOM    128  C1  GV7     2      17.460  22.050  24.870  1.00  0.00            
ATOM    129  O2  GV7     2      16.570  22.270  25.780  1.00  0.00            
ATOM    130  C2  GV7     2      17.590  23.030  23.760  1.00  0.00            
ATOM    131  C3  GV7     2      18.500  22.540  22.600  1.00  0.00            
ATOM    132  C4  GV7     2      18.210  21.190  22.000  1.00  0.00            
ATOM    133  N1  GV7     2      16.970  20.760  21.940  1.00  0.00            
ATOM    134  C5  GV7     2      17.060  19.520  21.420  1.00  0.00            
ATOM    135  C6  GV7     2      16.030  18.720  20.700  1.00  0.00            
ATOM    136  C7  GV7     2      15.410  19.200  19.500  1.00  0.00            
ATOM    137  C8  GV7     2      14.510  18.430  18.760  1.00  0.00            
ATOM    138  C9  GV7     2      14.060  17.190  19.250  1.00  0.00            
ATOM    139  C10 GV7     2      14.600  16.760  20.490  1.00  0.00            
ATOM    140  C11 GV7     2      15.560  17.510  21.130  1.00  0.00            
ATOM    141  C12 GV7     2      18.350  19.360  21.120  1.00  0.00            
ATOM    142  C13 GV7     2      18.790  18.380  20.180  1.00  0.00            
ATOM    143  C14 GV7     2      18.820  17.030  20.570  1.00  0.00            
ATOM    144  C15 GV7     2      19.120  16.110  19.590  1.00  0.00            
ATOM    145  C16 GV7     2      19.470  16.510  18.290  1.00  0.00            
ATOM    146  C17 GV7     2      19.460  17.850  17.900  1.00  0.00            
ATOM    147  C18 GV7     2      18.970  18.740  18.860  1.00  0.00            
ATOM    148  O3  GV7     2      19.180  20.390  21.460  1.00  0.00            
ATOM    149  H1  GV7     2      16.460  21.360  26.100  1.00  0.00            
ATOM    150  H2  GV7     2      18.030  23.930  24.210  1.00  0.00            
ATOM    151  H3  GV7     2      16.590  23.420  23.510  1.00  0.00            
ATOM    152  H4  GV7     2      19.520  22.510  22.990  1.00  0.00            
ATOM    153  H5  GV7     2      18.440  23.270  21.780  1.00  0.00            
ATOM    154  H6  GV7     2      15.750  20.180  19.190  1.00  0.00            
ATOM    155  H7  GV7     2      14.090  18.770  17.830  1.00  0.00            
ATOM    156  H8  GV7     2      13.490  16.500  18.640  1.00  0.00            
ATOM    157  H9  GV7     2      14.280  15.830  20.960  1.00  0.00            
ATOM    158  H10 GV7     2      15.950  17.240  22.110  1.00  0.00            
ATOM    159  H11 GV7     2      18.500  16.700  21.560  1.00  0.00            
ATOM    160  H12 GV7     2      19.170  15.050  19.850  1.00  0.00            
ATOM    161  H13 GV7     2      19.690  15.720  17.580  1.00  0.00            
ATOM    162  H14 GV7     2      19.600  18.200  16.880  1.00  0.00            
ATOM    163  H15 GV7     2      18.800  19.780  18.600  1.00  0.00            
TER
ENDMDL
MODEL        1
ATOM      1  H1  ACD     1      14.210  13.080  22.170  1.00  0.00            
ATOM      2  O1  ACD     1      14.200  13.770  21.500  1.00  0.00            
ATOM      3  C1  ACD     1      13.000  13.570  20.780  1.00  0.00            
ATOM      4  H2  ACD     1      12.190  13.710  21.510  1.00  0.00            
ATOM      5  H3  ACD     1      13.000  12.560  20.350  1.00  0.00            
ATOM      6  C2  ACD     1      12.770  14.640  19.710  1.00  0.00            
ATOM      7  H4  ACD     1      11.830  14.390  19.200  1.00  0.00            
ATOM      8  O2  ACD     1      12.710  15.840  20.420  1.00  0.00            
ATOM      9  C3  ACD     1      12.410  16.970  19.700  1.00  0.00            
ATOM     10  H5  ACD     1      12.480  17.910  20.270  1.00  0.00            
ATOM     11  O3  ACD     1      11.290  16.880  18.870  1.00  0.00            
ATOM     12  C4  ACD     1      10.210  17.710  19.290  1.00  0.00            
ATOM     13  H6  ACD     1      10.440  18.350  20.150  1.00  0.00            
ATOM     14  C5  ACD     1       9.850  18.450  18.030  1.00  0.00            
ATOM     15  H7  ACD     1       9.730  17.690  17.250  1.00  0.00            
ATOM     16  O4  ACD     1      10.800  19.490  17.780  1.00  0.00            
ATOM     17  H8  ACD     1      11.650  19.080  17.590  1.00  0.00            
ATOM     18  C6  ACD     1       8.450  19.190  18.250  1.00  0.00            
ATOM     19  H9  ACD     1       8.630  19.940  19.020  1.00  0.00            
ATOM     20  O5  ACD     1       8.010  19.840  17.030  1.00  0.00            
ATOM     21  H10 ACD     1       8.770  20.260  16.620  1.00  0.00            
ATOM     22  C7  ACD     1       7.430  18.220  18.700  1.00  0.00            
ATOM     23  H11 ACD     1       6.460  18.720  18.820  1.00  0.00            
ATOM     24  O6  ACD     1       7.870  17.660  19.930  1.00  0.00            
ATOM     25  C8  ACD     1       9.000  16.830  19.790  1.00  0.00            
ATOM     26  H12 ACD     1       8.850  15.960  19.150  1.00  0.00            
ATOM     27  C9  ACD     1       9.340  16.160  21.140  1.00  0.00            
ATOM     28  H13 ACD     1       8.440  15.620  21.440  1.00  0.00            
ATOM     29  H14 ACD     1      10.180  15.450  21.020  1.00  0.00            
ATOM     30  O7  ACD     1       9.660  16.960  22.260  1.00  0.00            
ATOM     31  H15 ACD     1       9.000  17.660  22.300  1.00  0.00            
ATOM     32  O8  ACD     1       7.270  17.240  17.660  1.00  0.00            
ATOM     33  C10 ACD     1       5.990  16.730  17.290  1.00  0.00            
ATOM     34  H16 ACD     1       5.120  17.180  17.780  1.00  0.00            
ATOM     35  C11 ACD     1       5.940  16.990  15.770  1.00  0.00            
ATOM     36  H17 ACD     1       6.930  16.600  15.510  1.00  0.00            
ATOM     37  O9  ACD     1       5.920  18.430  15.660  1.00  0.00            
ATOM     38  H18 ACD     1       6.570  18.780  16.280  1.00  0.00            
ATOM     39  C12 ACD     1       4.840  16.230  15.050  1.00  0.00            
ATOM     40  H19 ACD     1       3.850  16.430  15.470  1.00  0.00            
ATOM     41  O10 ACD     1       4.770  16.430  13.640  1.00  0.00            
ATOM     42  H20 ACD     1       4.200  17.190  13.480  1.00  0.00            
ATOM     43  C13 ACD     1       4.950  14.750  15.380  1.00  0.00            
ATOM     44  H21 ACD     1       4.070  14.210  15.040  1.00  0.00            
ATOM     45  O11 ACD     1       4.950  14.630  16.810  1.00  0.00            
ATOM     46  C14 ACD     1       5.990  15.210  17.540  1.00  0.00            
ATOM     47  H22 ACD     1       6.860  14.650  17.160  1.00  0.00            
ATOM     48  C15 ACD     1       5.780  14.760  18.970  1.00  0.00            
ATOM     49  H23 ACD     1       5.620  13.670  18.920  1.00  0.00            
ATOM     50  H24 ACD     1       6.670  14.990  19.570  1.00  0.00            
ATOM     51  O12 ACD     1       4.600  15.320  19.570  1.00  0.00            
ATOM     52  H25 ACD     1       3.880  15.060  18.990  1.00  0.00            
ATOM     53  O13 ACD     1       6.060  14.060  14.890  1.00  0.00            
ATOM     54  C16 ACD     1       5.870  12.830  14.210  1.00  0.00            
ATOM     55  H26 ACD     1       4.840  12.600  13.890  1.00  0.00            
ATOM     56  C17 ACD     1       6.560  12.990  12.880  1.00  0.00            
ATOM     57  H27 ACD     1       7.590  13.310  13.040  1.00  0.00            
ATOM     58  O14 ACD     1       5.920  14.050  12.090  1.00  0.00            
ATOM     59  H28 ACD     1       5.890  14.830  12.630  1.00  0.00            
ATOM     60  C18 ACD     1       6.520  11.670  12.090  1.00  0.00            
ATOM     61  H29 ACD     1       5.450  11.500  11.960  1.00  0.00            
ATOM     62  O15 ACD     1       7.240  11.720  10.890  1.00  0.00            
ATOM     63  H30 ACD     1       8.160  11.800  11.150  1.00  0.00            
ATOM     64  C19 ACD     1       7.200  10.510  12.880  1.00  0.00            
ATOM     65  H31 ACD     1       6.960   9.550  12.420  1.00  0.00            
ATOM     66  O16 ACD     1       6.550  10.500  14.130  1.00  0.00            
ATOM     67  C20 ACD     1       6.590  11.710  14.930  1.00  0.00            
ATOM     68  H32 ACD     1       7.630  11.980  15.160  1.00  0.00            
ATOM     69  C21 ACD     1       5.920  11.390  16.290  1.00  0.00            
ATOM     70  H33 ACD     1       6.240  12.110  17.060  1.00  0.00            
ATOM     71  H34 ACD     1       4.830  11.440  16.170  1.00  0.00            
ATOM     72  O17 ACD     1       6.160  10.060  16.820  1.00  0.00            
ATOM     73  H35 ACD     1       6.190  10.200  17.770  1.00  0.00            
ATOM     74  O18 ACD     1       8.620  10.640  12.950  1.00  0.00            
ATOM     75  C22 ACD     1       9.440   9.490  13.180  1.00  0.00            
ATOM     76  H36 ACD     1       9.140   8.640  12.570  1.00  0.00            
ATOM     77  C23 ACD     1      10.780   9.980  12.520  1.00  0.00            
ATOM     78  H37 ACD     1      10.900  11.040  12.790  1.00  0.00            
ATOM     79  O19 ACD     1      10.730   9.820  11.020  1.00  0.00            
ATOM     80  H38 ACD     1      11.340  10.500  10.710  1.00  0.00            
ATOM     81  C24 ACD     1      11.930   9.110  13.070  1.00  0.00            
ATOM     82  H39 ACD     1      11.860   8.040  12.800  1.00  0.00            
ATOM     83  O20 ACD     1      13.180   9.580  12.650  1.00  0.00            
ATOM     84  H40 ACD     1      13.600  10.110  13.330  1.00  0.00            
ATOM     85  C25 ACD     1      11.950   9.020  14.550  1.00  0.00            
ATOM     86  H41 ACD     1      12.810   8.440  14.900  1.00  0.00            
ATOM     87  O21 ACD     1      10.770   8.460  14.940  1.00  0.00            
ATOM     88  C26 ACD     1       9.520   9.190  14.710  1.00  0.00            
ATOM     89  H42 ACD     1       9.490  10.140  15.260  1.00  0.00            
ATOM     90  C27 ACD     1       8.470   8.260  15.200  1.00  0.00            
ATOM     91  H43 ACD     1       8.770   7.850  16.170  1.00  0.00            
ATOM     92  H44 ACD     1       7.510   8.780  15.350  1.00  0.00            
ATOM     93  O22 ACD     1       8.220   7.130  14.350  1.00  0.00            
ATOM     94  H45 ACD     1       8.840   6.430  14.570  1.00  0.00            
ATOM     95  O23 ACD     1      12.010  10.350  15.110  1.00  0.00            
ATOM     96  C28 ACD     1      12.930  10.420  16.240  1.00  0.00            
ATOM     97  H46 ACD     1      13.240   9.420  16.560  1.00  0.00            
ATOM     98  C29 ACD     1      12.230  11.220  17.410  1.00  0.00            
ATOM     99  H47 ACD     1      11.910  12.190  17.010  1.00  0.00            
ATOM    100  O24 ACD     1      13.160  11.520  18.440  1.00  0.00            
ATOM    101  C30 ACD     1      11.130  10.370  17.960  1.00  0.00            
ATOM    102  H48 ACD     1      10.750  10.850  18.880  1.00  0.00            
ATOM    103  H49 ACD     1      10.310  10.320  17.240  1.00  0.00            
ATOM    104  O25 ACD     1      11.500   9.010  18.210  1.00  0.00            
ATOM    105  H50 ACD     1      10.690   8.640  18.580  1.00  0.00            
ATOM    106  C31 ACD     1      14.150  11.230  15.750  1.00  0.00            
ATOM    107  H51 ACD     1      13.750  12.170  15.350  1.00  0.00            
ATOM    108  O26 ACD     1      14.860  10.510  14.750  1.00  0.00            
ATOM    109  H52 ACD     1      15.620  11.020  14.480  1.00  0.00            
ATOM    110  C32 ACD     1      15.030  11.520  16.990  1.00  0.00            
ATOM    111  H53 ACD     1      15.450  10.570  17.350  1.00  0.00            
ATOM    112  O27 ACD     1      16.060  12.390  16.490  1.00  0.00            
ATOM    113  H54 ACD     1      15.620  13.050  15.940  1.00  0.00            
ATOM    114  C33 ACD     1      14.290  12.300  18.100  1.00  0.00            
ATOM    115  H55 ACD     1      14.950  12.350  18.970  1.00  0.00            
ATOM    116  O28 ACD     1      13.810  13.570  17.670  1.00  0.00            
ATOM    117  C34 ACD     1      13.870  14.630  18.620  1.00  0.00            
ATOM    118  H56 ACD     1      14.880  14.720  19.030  1.00  0.00            
ATOM    119  C35 ACD     1      13.710  15.970  17.880  1.00  0.00            
ATOM    120  H57 ACD     1      12.780  15.940  17.300  1.00  0.00            
ATOM    121  O29 ACD     1      14.750  16.030  16.940  1.00  0.00            
ATOM    122  H58 ACD     1      14.720  15.300  16.310  1.00  0.00            
ATOM    123  C36 ACD     1      13.570  17.160  18.800  1.00  0.00            
ATOM    124  H59 ACD     1      14.430  17.340  19.460  1.00  0.00            
ATOM    125  O30 ACD     1      13.400  18.370  18.060  1.00  0.00            
ATOM    126  H60 ACD     1      13.410  18.130  17.130  1.00  0.00            
ATOM    127  O1  GV7     2      16.520  12.010  13.600  1.00  0.00            
ATOM    128  C1  GV7     2      17.670  12.290  13.670  1.00  0.00            
ATOM    129  O2  GV7     2      18.590  11.270  13.620  1.00  0.00            
ATOM    130  C2  GV7     2      18.180  13.750  13.540  1.00  0.00            
ATOM    131  C3  GV7     2      17.470  14.820  14.310  1.00  0.00            
ATOM    132  C4  GV7     2      16.050  14.850  13.960  1.00  0.00            
ATOM    133  N1  GV7     2      15.020  14.370  14.750  1.00  0.00            
ATOM    134  C5  GV7     2      13.810  14.870  14.240  1.00  0.00            
ATOM    135  C6  GV7     2      12.410  14.670  14.610  1.00  0.00            
ATOM    136  C7  GV7     2      11.600  15.670  15.200  1.00  0.00            
ATOM    137  C8  GV7     2      10.210  15.400  15.410  1.00  0.00            
ATOM    138  C9  GV7     2       9.650  14.220  14.960  1.00  0.00            
ATOM    139  C10 GV7     2      10.460  13.180  14.440  1.00  0.00            
ATOM    140  C11 GV7     2      11.830  13.460  14.280  1.00  0.00            
ATOM    141  C12 GV7     2      14.150  15.570  13.170  1.00  0.00            
ATOM    142  C13 GV7     2      13.140  16.110  12.290  1.00  0.00            
ATOM    143  C14 GV7     2      12.750  15.390  11.130  1.00  0.00            
ATOM    144  C15 GV7     2      11.640  15.850  10.360  1.00  0.00            
ATOM    145  C16 GV7     2      11.040  17.030  10.690  1.00  0.00            
ATOM    146  C17 GV7     2      11.490  17.890  11.680  1.00  0.00            
ATOM    147  C18 GV7     2      12.470  17.360  12.540  1.00  0.00            
ATOM    148  O3  GV7     2      15.520  15.710  13.040  1.00  0.00            
ATOM    149  H1  GV7     2      17.900  10.590  13.670  1.00  0.00            
ATOM    150  H2  GV7     2      18.230  14.020  12.480  1.00  0.00            
ATOM    151  H3  GV7     2      19.190  13.710  13.970  1.00  0.00            
ATOM    152  H4  GV7     2      18.000  15.760  14.090  1.00  0.00            
ATOM    153  H5  GV7     2      17.570  14.540  15.360  1.00  0.00            
ATOM    154  H6  GV7     2      12.020  16.660  15.400  1.00  0.00            
ATOM    155  H7  GV7     2       9.600  16.230  15.740  1.00  0.00            
ATOM    156  H8  GV7     2       8.570  14.100  14.990  1.00  0.00            
ATOM    157  H9  GV7     2       9.970  12.230  14.230  1.00  0.00            
ATOM    158  H10 GV7     2      12.450  12.710  13.780  1.00  0.00            
ATOM    159  H11 GV7     2      13.260  14.490  10.800  1.00  0.00            
ATOM    160  H12 GV7     2      11.220  15.140   9.650  1.00  0.00            
ATOM    161  H13 GV7     2      10.190  17.380  10.110  1.00  0.00            
ATOM    162  H14 GV7     2      11.000  18.840  11.840  1.00  0.00            
ATOM    163  H15 GV7     2      12.810  17.950  13.390  1.00  0.00            
TER
ENDMDL
MODEL        1
ATOM      1  H1  ACD     1      14.380  14.970  31.500  1.00  0.00            
ATOM      2  O1  ACD     1      14.610  15.790  31.040  1.00  0.00            
ATOM      3  C1  ACD     1      13.650  16.310  30.160  1.00  0.00            
ATOM      4  H2  ACD     1      12.770  16.630  30.730  1.00  0.00            
ATOM      5  H3  ACD     1      13.360  15.430  29.570  1.00  0.00            
ATOM      6  C2  ACD     1      14.090  17.410  29.280  1.00  0.00            
ATOM      7  H4  ACD     1      13.120  17.670  28.830  1.00  0.00            
ATOM      8  O2  ACD     1      14.580  18.520  30.120  1.00  0.00            
ATOM      9  C3  ACD     1      14.860  19.670  29.310  1.00  0.00            
ATOM     10  H5  ACD     1      15.010  20.530  29.970  1.00  0.00            
ATOM     11  O3  ACD     1      13.660  20.040  28.620  1.00  0.00            
ATOM     12  C4  ACD     1      12.950  21.220  28.960  1.00  0.00            
ATOM     13  H6  ACD     1      13.360  21.650  29.880  1.00  0.00            
ATOM     14  C5  ACD     1      13.110  22.180  27.750  1.00  0.00            
ATOM     15  H7  ACD     1      12.910  21.630  26.820  1.00  0.00            
ATOM     16  O4  ACD     1      14.460  22.700  27.750  1.00  0.00            
ATOM     17  H8  ACD     1      15.040  21.930  27.690  1.00  0.00            
ATOM     18  C6  ACD     1      12.110  23.270  27.850  1.00  0.00            
ATOM     19  H9  ACD     1      12.390  23.870  28.720  1.00  0.00            
ATOM     20  O5  ACD     1      12.370  24.120  26.730  1.00  0.00            
ATOM     21  H10 ACD     1      12.230  23.600  25.930  1.00  0.00            
ATOM     22  C7  ACD     1      10.750  22.740  27.940  1.00  0.00            
ATOM     23  H11 ACD     1      10.020  23.550  28.020  1.00  0.00            
ATOM     24  O6  ACD     1      10.610  22.030  29.190  1.00  0.00            
ATOM     25  C8  ACD     1      11.450  20.850  29.220  1.00  0.00            
ATOM     26  H12 ACD     1      11.080  20.080  28.540  1.00  0.00            
ATOM     27  C9  ACD     1      11.450  20.270  30.600  1.00  0.00            
ATOM     28  H13 ACD     1      10.500  19.740  30.730  1.00  0.00            
ATOM     29  H14 ACD     1      12.170  19.440  30.690  1.00  0.00            
ATOM     30  O7  ACD     1      11.600  21.310  31.600  1.00  0.00            
ATOM     31  H15 ACD     1      11.410  22.100  31.080  1.00  0.00            
ATOM     32  O8  ACD     1      10.450  21.910  26.790  1.00  0.00            
ATOM     33  C10 ACD     1       9.060  21.920  26.300  1.00  0.00            
ATOM     34  H16 ACD     1       8.470  22.630  26.890  1.00  0.00            
ATOM     35  C11 ACD     1       9.080  22.360  24.860  1.00  0.00            
ATOM     36  H17 ACD     1       9.840  21.740  24.370  1.00  0.00            
ATOM     37  O9  ACD     1       9.440  23.730  24.830  1.00  0.00            
ATOM     38  H18 ACD     1       8.740  24.320  25.120  1.00  0.00            
ATOM     39  C12 ACD     1       7.720  22.000  24.200  1.00  0.00            
ATOM     40  H19 ACD     1       6.840  22.440  24.700  1.00  0.00            
ATOM     41  O10 ACD     1       7.720  22.370  22.830  1.00  0.00            
ATOM     42  H20 ACD     1       7.560  23.320  22.740  1.00  0.00            
ATOM     43  C13 ACD     1       7.500  20.530  24.320  1.00  0.00            
ATOM     44  H21 ACD     1       6.600  20.270  23.750  1.00  0.00            
ATOM     45  O11 ACD     1       7.370  20.190  25.650  1.00  0.00            
ATOM     46  C14 ACD     1       8.490  20.520  26.460  1.00  0.00            
ATOM     47  H22 ACD     1       9.280  19.810  26.180  1.00  0.00            
ATOM     48  C15 ACD     1       8.170  20.200  27.850  1.00  0.00            
ATOM     49  H23 ACD     1       7.640  19.240  27.870  1.00  0.00            
ATOM     50  H24 ACD     1       9.040  20.030  28.500  1.00  0.00            
ATOM     51  O12 ACD     1       7.250  21.140  28.420  1.00  0.00            
ATOM     52  H25 ACD     1       7.460  21.100  29.360  1.00  0.00            
ATOM     53  O13 ACD     1       8.600  19.780  23.770  1.00  0.00            
ATOM     54  C16 ACD     1       8.360  18.910  22.660  1.00  0.00            
ATOM     55  H26 ACD     1       7.300  18.950  22.360  1.00  0.00            
ATOM     56  C17 ACD     1       9.250  19.270  21.460  1.00  0.00            
ATOM     57  H27 ACD     1      10.300  19.190  21.770  1.00  0.00            
ATOM     58  O14 ACD     1       8.950  20.610  21.010  1.00  0.00            
ATOM     59  H28 ACD     1       9.090  21.170  21.780  1.00  0.00            
ATOM     60  C18 ACD     1       9.030  18.240  20.280  1.00  0.00            
ATOM     61  H29 ACD     1       8.100  18.410  19.730  1.00  0.00            
ATOM     62  O15 ACD     1      10.070  18.450  19.310  1.00  0.00            
ATOM     63  H30 ACD     1      10.760  17.820  19.560  1.00  0.00            
ATOM     64  C19 ACD     1       9.120  16.790  20.800  1.00  0.00            
ATOM     65  H31 ACD     1       8.760  16.020  20.120  1.00  0.00            
ATOM     66  O16 ACD     1       8.370  16.620  22.100  1.00  0.00            
ATOM     67  C20 ACD     1       8.820  17.500  23.110  1.00  0.00            
ATOM     68  H32 ACD     1       9.910  17.530  23.220  1.00  0.00            
ATOM     69  C21 ACD     1       8.100  17.040  24.320  1.00  0.00            
ATOM     70  H33 ACD     1       8.330  17.730  25.140  1.00  0.00            
ATOM     71  H34 ACD     1       7.000  17.020  24.270  1.00  0.00            
ATOM     72  O17 ACD     1       8.600  15.740  24.730  1.00  0.00            
ATOM     73  H35 ACD     1       8.430  15.160  23.990  1.00  0.00            
ATOM     74  O18 ACD     1      10.540  16.520  21.020  1.00  0.00            
ATOM     75  C22 ACD     1      10.950  15.140  20.940  1.00  0.00            
ATOM     76  H36 ACD     1      10.520  14.680  20.040  1.00  0.00            
ATOM     77  C23 ACD     1      12.480  15.340  20.700  1.00  0.00            
ATOM     78  H37 ACD     1      12.910  16.060  21.410  1.00  0.00            
ATOM     79  O19 ACD     1      12.790  15.650  19.380  1.00  0.00            
ATOM     80  H38 ACD     1      12.500  14.940  18.800  1.00  0.00            
ATOM     81  C24 ACD     1      13.280  14.140  21.070  1.00  0.00            
ATOM     82  H39 ACD     1      13.170  13.330  20.350  1.00  0.00            
ATOM     83  O20 ACD     1      14.660  14.480  21.170  1.00  0.00            
ATOM     84  H40 ACD     1      14.750  15.380  20.840  1.00  0.00            
ATOM     85  C25 ACD     1      12.880  13.660  22.430  1.00  0.00            
ATOM     86  H41 ACD     1      13.430  12.770  22.750  1.00  0.00            
ATOM     87  O21 ACD     1      11.460  13.380  22.380  1.00  0.00            
ATOM     88  C26 ACD     1      10.570  14.420  22.230  1.00  0.00            
ATOM     89  H42 ACD     1      10.650  15.090  23.100  1.00  0.00            
ATOM     90  C27 ACD     1       9.160  13.750  22.030  1.00  0.00            
ATOM     91  H43 ACD     1       8.400  14.450  21.650  1.00  0.00            
ATOM     92  H44 ACD     1       9.330  12.930  21.310  1.00  0.00            
ATOM     93  O22 ACD     1       8.680  13.360  23.270  1.00  0.00            
ATOM     94  H45 ACD     1       9.010  12.480  23.450  1.00  0.00            
ATOM     95  O23 ACD     1      13.210  14.600  23.430  1.00  0.00            
ATOM     96  C28 ACD     1      13.540  14.110  24.760  1.00  0.00            
ATOM     97  H46 ACD     1      13.310  13.040  24.780  1.00  0.00            
ATOM     98  C29 ACD     1      12.630  14.690  25.840  1.00  0.00            
ATOM     99  H47 ACD     1      12.590  15.780  25.700  1.00  0.00            
ATOM    100  O24 ACD     1      13.240  14.400  27.080  1.00  0.00            
ATOM    101  C30 ACD     1      11.240  14.100  26.020  1.00  0.00            
ATOM    102  H48 ACD     1      10.720  14.590  26.860  1.00  0.00            
ATOM    103  H49 ACD     1      10.680  14.390  25.120  1.00  0.00            
ATOM    104  O25 ACD     1      11.260  12.700  26.270  1.00  0.00            
ATOM    105  H50 ACD     1      11.790  12.540  27.060  1.00  0.00            
ATOM    106  C31 ACD     1      15.020  14.410  24.910  1.00  0.00            
ATOM    107  H51 ACD     1      15.210  15.460  24.640  1.00  0.00            
ATOM    108  O26 ACD     1      15.860  13.610  24.100  1.00  0.00            
ATOM    109  H52 ACD     1      15.640  13.900  23.210  1.00  0.00            
ATOM    110  C32 ACD     1      15.500  14.310  26.310  1.00  0.00            
ATOM    111  H53 ACD     1      15.660  13.250  26.580  1.00  0.00            
ATOM    112  O27 ACD     1      16.760  14.940  26.460  1.00  0.00            
ATOM    113  H54 ACD     1      16.680  15.820  26.080  1.00  0.00            
ATOM    114  C33 ACD     1      14.530  14.880  27.310  1.00  0.00            
ATOM    115  H55 ACD     1      14.820  14.670  28.350  1.00  0.00            
ATOM    116  O28 ACD     1      14.510  16.270  27.240  1.00  0.00            
ATOM    117  C34 ACD     1      15.170  17.020  28.230  1.00  0.00            
ATOM    118  H56 ACD     1      15.950  16.400  28.680  1.00  0.00            
ATOM    119  C35 ACD     1      15.720  18.200  27.460  1.00  0.00            
ATOM    120  H57 ACD     1      14.960  18.440  26.710  1.00  0.00            
ATOM    121  O29 ACD     1      16.880  17.910  26.730  1.00  0.00            
ATOM    122  H58 ACD     1      17.070  18.620  26.100  1.00  0.00            
ATOM    123  C36 ACD     1      16.020  19.400  28.360  1.00  0.00            
ATOM    124  H59 ACD     1      16.960  19.150  28.860  1.00  0.00            
ATOM    125  O30 ACD     1      16.180  20.600  27.600  1.00  0.00            
ATOM    126  H60 ACD     1      16.600  20.300  26.790  1.00  0.00            
ATOM    127  O1  GV7     2      20.610  17.940  23.930  1.00  0.00            
ATOM    128  C1  GV7     2      20.240  18.010  25.090  1.00  0.00            
ATOM    129  O2  GV7     2      19.970  16.900  25.870  1.00  0.00            
ATOM    130  C2  GV7     2      20.100  19.290  25.950  1.00  0.00            
ATOM    131  C3  GV7     2      19.800  20.580  25.130  1.00  0.00            
ATOM    132  C4  GV7     2      18.490  20.480  24.510  1.00  0.00            
ATOM    133  N1  GV7     2      17.340  20.170  25.130  1.00  0.00            
ATOM    134  C5  GV7     2      16.470  20.160  24.100  1.00  0.00            
ATOM    135  C6  GV7     2      15.050  19.750  24.080  1.00  0.00            
ATOM    136  C7  GV7     2      14.140  20.760  24.440  1.00  0.00            
ATOM    137  C8  GV7     2      12.780  20.490  24.300  1.00  0.00            
ATOM    138  C9  GV7     2      12.380  19.220  23.920  1.00  0.00            
ATOM    139  C10 GV7     2      13.240  18.160  23.710  1.00  0.00            
ATOM    140  C11 GV7     2      14.610  18.430  23.830  1.00  0.00            
ATOM    141  C12 GV7     2      17.190  20.480  23.000  1.00  0.00            
ATOM    142  C13 GV7     2      16.450  20.880  21.830  1.00  0.00            
ATOM    143  C14 GV7     2      16.310  20.040  20.720  1.00  0.00            
ATOM    144  C15 GV7     2      15.530  20.290  19.620  1.00  0.00            
ATOM    145  C16 GV7     2      14.870  21.530  19.620  1.00  0.00            
ATOM    146  C17 GV7     2      15.000  22.470  20.650  1.00  0.00            
ATOM    147  C18 GV7     2      15.760  22.110  21.760  1.00  0.00            
ATOM    148  O3  GV7     2      18.460  20.820  23.180  1.00  0.00            
ATOM    149  H1  GV7     2      20.430  16.250  25.320  1.00  0.00            
ATOM    150  H2  GV7     2      20.950  19.550  26.590  1.00  0.00            
ATOM    151  H3  GV7     2      19.330  19.160  26.720  1.00  0.00            
ATOM    152  H4  GV7     2      20.580  20.850  24.400  1.00  0.00            
ATOM    153  H5  GV7     2      19.850  21.430  25.830  1.00  0.00            
ATOM    154  H6  GV7     2      14.440  21.760  24.730  1.00  0.00            
ATOM    155  H7  GV7     2      12.090  21.330  24.380  1.00  0.00            
ATOM    156  H8  GV7     2      11.300  19.080  23.870  1.00  0.00            
ATOM    157  H9  GV7     2      12.740  17.220  23.470  1.00  0.00            
ATOM    158  H10 GV7     2      15.380  17.710  23.560  1.00  0.00            
ATOM    159  H11 GV7     2      16.880  19.120  20.840  1.00  0.00            
ATOM    160  H12 GV7     2      15.310  19.530  18.870  1.00  0.00            
ATOM    161  H13 GV7     2      14.120  21.710  18.860  1.00  0.00            
ATOM    162  H14 GV7     2      14.490  23.420  20.720  1.00  0.00            
ATOM    163  H15 GV7     2      15.760  22.850  22.560  1.00  0.00            
TER
ENDMDL
MODEL        1
ATOM      1  H1  ACD     1      15.080  15.690  32.190  1.00  0.00            
ATOM      2  O1  ACD     1      15.380  16.260  31.480  1.00  0.00            
ATOM      3  C1  ACD     1      14.220  16.990  31.060  1.00  0.00            
ATOM      4  H2  ACD     1      13.910  17.750  31.790  1.00  0.00            
ATOM      5  H3  ACD     1      13.360  16.310  31.060  1.00  0.00            
ATOM      6  C2  ACD     1      14.370  17.680  29.750  1.00  0.00            
ATOM      7  H4  ACD     1      13.330  17.860  29.470  1.00  0.00            
ATOM      8  O2  ACD     1      15.090  18.870  29.920  1.00  0.00            
ATOM      9  C3  ACD     1      15.510  19.520  28.730  1.00  0.00            
ATOM     10  H5  ACD     1      16.110  20.380  29.040  1.00  0.00            
ATOM     11  O3  ACD     1      14.390  20.010  28.000  1.00  0.00            
ATOM     12  C4  ACD     1      14.000  21.410  28.080  1.00  0.00            
ATOM     13  H6  ACD     1      14.790  21.970  28.580  1.00  0.00            
ATOM     14  C5  ACD     1      14.200  21.900  26.650  1.00  0.00            
ATOM     15  H7  ACD     1      13.650  21.280  25.930  1.00  0.00            
ATOM     16  O4  ACD     1      15.560  21.970  26.350  1.00  0.00            
ATOM     17  H8  ACD     1      15.970  21.100  26.470  1.00  0.00            
ATOM     18  C6  ACD     1      13.440  23.190  26.370  1.00  0.00            
ATOM     19  H9  ACD     1      13.810  24.100  26.850  1.00  0.00            
ATOM     20  O5  ACD     1      13.550  23.420  24.980  1.00  0.00            
ATOM     21  H10 ACD     1      12.830  22.830  24.720  1.00  0.00            
ATOM     22  C7  ACD     1      12.050  23.060  26.840  1.00  0.00            
ATOM     23  H11 ACD     1      11.610  24.030  26.600  1.00  0.00            
ATOM     24  O6  ACD     1      12.040  22.780  28.240  1.00  0.00            
ATOM     25  C8  ACD     1      12.650  21.600  28.680  1.00  0.00            
ATOM     26  H12 ACD     1      12.050  20.750  28.330  1.00  0.00            
ATOM     27  C9  ACD     1      12.720  21.510  30.160  1.00  0.00            
ATOM     28  H13 ACD     1      11.710  21.450  30.590  1.00  0.00            
ATOM     29  H14 ACD     1      13.300  20.680  30.560  1.00  0.00            
ATOM     30  O7  ACD     1      13.430  22.650  30.660  1.00  0.00            
ATOM     31  H15 ACD     1      12.840  23.410  30.700  1.00  0.00            
ATOM     32  O8  ACD     1      11.400  22.020  26.150  1.00  0.00            
ATOM     33  C10 ACD     1      10.040  22.210  25.840  1.00  0.00            
ATOM     34  H16 ACD     1       9.590  23.200  26.000  1.00  0.00            
ATOM     35  C11 ACD     1      10.070  22.070  24.270  1.00  0.00            
ATOM     36  H17 ACD     1      10.470  21.070  24.040  1.00  0.00            
ATOM     37  O9  ACD     1      10.900  23.040  23.540  1.00  0.00            
ATOM     38  H18 ACD     1      10.460  23.890  23.400  1.00  0.00            
ATOM     39  C12 ACD     1       8.670  21.980  23.690  1.00  0.00            
ATOM     40  H19 ACD     1       8.180  22.940  23.920  1.00  0.00            
ATOM     41  O10 ACD     1       8.610  21.740  22.260  1.00  0.00            
ATOM     42  H20 ACD     1       9.190  22.430  21.920  1.00  0.00            
ATOM     43  C13 ACD     1       7.830  20.930  24.480  1.00  0.00            
ATOM     44  H21 ACD     1       6.800  21.180  24.210  1.00  0.00            
ATOM     45  O11 ACD     1       7.870  21.130  25.900  1.00  0.00            
ATOM     46  C14 ACD     1       9.200  21.080  26.460  1.00  0.00            
ATOM     47  H22 ACD     1       9.570  20.060  26.300  1.00  0.00            
ATOM     48  C15 ACD     1       9.030  21.230  27.950  1.00  0.00            
ATOM     49  H23 ACD     1       8.270  20.530  28.320  1.00  0.00            
ATOM     50  H24 ACD     1      10.000  21.240  28.480  1.00  0.00            
ATOM     51  O12 ACD     1       8.410  22.530  28.190  1.00  0.00            
ATOM     52  H25 ACD     1       7.460  22.390  28.140  1.00  0.00            
ATOM     53  O13 ACD     1       8.270  19.580  24.170  1.00  0.00            
ATOM     54  C16 ACD     1       7.400  18.610  23.670  1.00  0.00            
ATOM     55  H26 ACD     1       6.390  18.980  23.450  1.00  0.00            
ATOM     56  C17 ACD     1       7.870  18.130  22.330  1.00  0.00            
ATOM     57  H27 ACD     1       8.940  17.940  22.470  1.00  0.00            
ATOM     58  O14 ACD     1       7.650  19.220  21.350  1.00  0.00            
ATOM     59  H28 ACD     1       8.000  20.020  21.770  1.00  0.00            
ATOM     60  C18 ACD     1       7.090  16.870  21.900  1.00  0.00            
ATOM     61  H29 ACD     1       6.100  17.290  21.660  1.00  0.00            
ATOM     62  O15 ACD     1       7.610  16.360  20.630  1.00  0.00            
ATOM     63  H30 ACD     1       8.440  15.930  20.880  1.00  0.00            
ATOM     64  C19 ACD     1       7.120  15.830  22.980  1.00  0.00            
ATOM     65  H31 ACD     1       6.420  15.040  22.690  1.00  0.00            
ATOM     66  O16 ACD     1       6.680  16.460  24.190  1.00  0.00            
ATOM     67  C20 ACD     1       7.440  17.500  24.730  1.00  0.00            
ATOM     68  H32 ACD     1       8.440  17.250  25.090  1.00  0.00            
ATOM     69  C21 ACD     1       6.680  17.830  26.030  1.00  0.00            
ATOM     70  H33 ACD     1       6.920  18.850  26.360  1.00  0.00            
ATOM     71  H34 ACD     1       5.590  17.860  25.910  1.00  0.00            
ATOM     72  O17 ACD     1       6.880  16.940  27.160  1.00  0.00            
ATOM     73  H35 ACD     1       6.210  17.180  27.810  1.00  0.00            
ATOM     74  O18 ACD     1       8.440  15.400  23.000  1.00  0.00            
ATOM     75  C22 ACD     1       8.600  14.040  23.420  1.00  0.00            
ATOM     76  H36 ACD     1       7.980  13.270  22.960  1.00  0.00            
ATOM     77  C23 ACD     1      10.070  13.850  22.910  1.00  0.00            
ATOM     78  H37 ACD     1      10.810  14.610  23.180  1.00  0.00            
ATOM     79  O19 ACD     1      10.060  13.670  21.490  1.00  0.00            
ATOM     80  H38 ACD     1      10.990  13.700  21.240  1.00  0.00            
ATOM     81  C24 ACD     1      10.660  12.540  23.480  1.00  0.00            
ATOM     82  H39 ACD     1      10.030  11.720  23.110  1.00  0.00            
ATOM     83  O20 ACD     1      12.050  12.340  23.100  1.00  0.00            
ATOM     84  H40 ACD     1      12.180  12.600  22.180  1.00  0.00            
ATOM     85  C25 ACD     1      10.560  12.540  24.980  1.00  0.00            
ATOM     86  H41 ACD     1      10.900  11.600  25.440  1.00  0.00            
ATOM     87  O21 ACD     1       9.230  12.670  25.380  1.00  0.00            
ATOM     88  C26 ACD     1       8.470  13.820  24.980  1.00  0.00            
ATOM     89  H42 ACD     1       8.860  14.680  25.540  1.00  0.00            
ATOM     90  C27 ACD     1       7.030  13.590  25.450  1.00  0.00            
ATOM     91  H43 ACD     1       6.350  14.150  24.790  1.00  0.00            
ATOM     92  H44 ACD     1       6.720  12.540  25.410  1.00  0.00            
ATOM     93  O22 ACD     1       6.920  14.120  26.770  1.00  0.00            
ATOM     94  H45 ACD     1       6.750  15.060  26.770  1.00  0.00            
ATOM     95  O23 ACD     1      11.270  13.640  25.540  1.00  0.00            
ATOM     96  C28 ACD     1      12.090  13.400  26.650  1.00  0.00            
ATOM     97  H46 ACD     1      12.140  12.330  26.900  1.00  0.00            
ATOM     98  C29 ACD     1      11.640  14.200  27.840  1.00  0.00            
ATOM     99  H47 ACD     1      11.510  15.250  27.560  1.00  0.00            
ATOM    100  O24 ACD     1      12.430  14.120  28.990  1.00  0.00            
ATOM    101  C30 ACD     1      10.280  13.680  28.280  1.00  0.00            
ATOM    102  H48 ACD     1       9.780  14.340  29.010  1.00  0.00            
ATOM    103  H49 ACD     1       9.660  13.730  27.370  1.00  0.00            
ATOM    104  O25 ACD     1      10.240  12.360  28.750  1.00  0.00            
ATOM    105  H50 ACD     1       9.330  12.030  28.750  1.00  0.00            
ATOM    106  C31 ACD     1      13.520  13.720  26.350  1.00  0.00            
ATOM    107  H51 ACD     1      13.580  14.770  26.040  1.00  0.00            
ATOM    108  O26 ACD     1      13.990  12.900  25.330  1.00  0.00            
ATOM    109  H52 ACD     1      13.390  13.000  24.580  1.00  0.00            
ATOM    110  C32 ACD     1      14.280  13.540  27.710  1.00  0.00            
ATOM    111  H53 ACD     1      14.160  12.500  28.040  1.00  0.00            
ATOM    112  O27 ACD     1      15.700  13.820  27.470  1.00  0.00            
ATOM    113  H54 ACD     1      15.770  14.760  27.280  1.00  0.00            
ATOM    114  C33 ACD     1      13.800  14.470  28.750  1.00  0.00            
ATOM    115  H55 ACD     1      14.340  14.320  29.690  1.00  0.00            
ATOM    116  O28 ACD     1      13.920  15.840  28.210  1.00  0.00            
ATOM    117  C34 ACD     1      14.910  16.710  28.660  1.00  0.00            
ATOM    118  H56 ACD     1      15.710  16.120  29.130  1.00  0.00            
ATOM    119  C35 ACD     1      15.440  17.450  27.420  1.00  0.00            
ATOM    120  H57 ACD     1      14.630  17.780  26.760  1.00  0.00            
ATOM    121  O29 ACD     1      16.200  16.480  26.680  1.00  0.00            
ATOM    122  H58 ACD     1      16.490  16.910  25.870  1.00  0.00            
ATOM    123  C36 ACD     1      16.340  18.650  27.810  1.00  0.00            
ATOM    124  H59 ACD     1      17.180  18.320  28.440  1.00  0.00            
ATOM    125  O30 ACD     1      16.810  19.470  26.780  1.00  0.00            
ATOM    126  H60 ACD     1      17.090  18.890  26.070  1.00  0.00            
ATOM    127  O1  GV7     2      20.010  15.190  25.550  1.00  0.00            
ATOM    128  C1  GV7     2      19.490  15.990  26.200  1.00  0.00            
ATOM    129  O2  GV7     2      19.100  15.520  27.420  1.00  0.00            
ATOM    130  C2  GV7     2      20.040  17.480  26.140  1.00  0.00            
ATOM    131  C3  GV7     2      19.930  18.170  24.730  1.00  0.00            
ATOM    132  C4  GV7     2      18.570  18.050  24.030  1.00  0.00            
ATOM    133  N1  GV7     2      17.390  17.960  24.660  1.00  0.00            
ATOM    134  C5  GV7     2      16.570  18.390  23.640  1.00  0.00            
ATOM    135  C6  GV7     2      15.110  18.370  23.600  1.00  0.00            
ATOM    136  C7  GV7     2      14.320  19.520  23.850  1.00  0.00            
ATOM    137  C8  GV7     2      12.980  19.430  24.030  1.00  0.00            
ATOM    138  C9  GV7     2      12.250  18.190  23.850  1.00  0.00            
ATOM    139  C10 GV7     2      12.980  17.040  23.430  1.00  0.00            
ATOM    140  C11 GV7     2      14.370  17.170  23.280  1.00  0.00            
ATOM    141  C12 GV7     2      17.330  18.630  22.480  1.00  0.00            
ATOM    142  C13 GV7     2      16.780  19.030  21.240  1.00  0.00            
ATOM    143  C14 GV7     2      16.920  18.280  20.060  1.00  0.00            
ATOM    144  C15 GV7     2      16.200  18.740  18.890  1.00  0.00            
ATOM    145  C16 GV7     2      15.510  19.940  18.940  1.00  0.00            
ATOM    146  C17 GV7     2      15.390  20.620  20.120  1.00  0.00            
ATOM    147  C18 GV7     2      16.050  20.200  21.230  1.00  0.00            
ATOM    148  O3  GV7     2      18.570  18.230  22.690  1.00  0.00            
ATOM    149  H1  GV7     2      19.110  14.580  27.190  1.00  0.00            
ATOM    150  H2  GV7     2      21.100  17.460  26.430  1.00  0.00            
ATOM    151  H3  GV7     2      19.410  18.020  26.850  1.00  0.00            
ATOM    152  H4  GV7     2      20.680  17.780  24.040  1.00  0.00            
ATOM    153  H5  GV7     2      20.220  19.220  24.840  1.00  0.00            
ATOM    154  H6  GV7     2      14.820  20.460  24.060  1.00  0.00            
ATOM    155  H7  GV7     2      12.430  20.310  24.350  1.00  0.00            
ATOM    156  H8  GV7     2      11.190  18.070  24.050  1.00  0.00            
ATOM    157  H9  GV7     2      12.530  16.060  23.290  1.00  0.00            
ATOM    158  H10 GV7     2      14.960  16.270  23.120  1.00  0.00            
ATOM    159  H11 GV7     2      17.540  17.390  19.980  1.00  0.00            
ATOM    160  H12 GV7     2      16.390  18.170  17.990  1.00  0.00            
ATOM    161  H13 GV7     2      15.030  20.390  18.070  1.00  0.00            
ATOM    162  H14 GV7     2      14.830  21.530  20.320  1.00  0.00            
ATOM    163  H15 GV7     2      16.050  20.840  22.110  1.00  0.00            
TER
ENDMDL
MODEL        1
ATOM      1  H1  ACD     1      17.530  15.880  17.180  1.00  0.00            
ATOM      2  O1  ACD     1      16.920  16.010  16.450  1.00  0.00            
ATOM      3  C1  ACD     1      15.630  15.600  16.950  1.00  0.00            
ATOM      4  H2  ACD     1      15.630  16.020  17.970  1.00  0.00            
ATOM      5  H3  ACD     1      15.540  14.510  17.100  1.00  0.00            
ATOM      6  C2  ACD     1      14.470  16.290  16.210  1.00  0.00            
ATOM      7  H4  ACD     1      13.510  15.790  16.330  1.00  0.00            
ATOM      8  O2  ACD     1      14.370  17.490  16.900  1.00  0.00            
ATOM      9  C3  ACD     1      13.540  18.490  16.380  1.00  0.00            
ATOM     10  H5  ACD     1      13.720  19.350  17.030  1.00  0.00            
ATOM     11  O3  ACD     1      12.200  18.070  16.290  1.00  0.00            
ATOM     12  C4  ACD     1      11.240  18.600  17.220  1.00  0.00            
ATOM     13  H6  ACD     1      11.790  19.110  18.020  1.00  0.00            
ATOM     14  C5  ACD     1      10.410  19.660  16.540  1.00  0.00            
ATOM     15  H7  ACD     1      10.000  19.260  15.600  1.00  0.00            
ATOM     16  O4  ACD     1      11.280  20.720  16.200  1.00  0.00            
ATOM     17  H8  ACD     1      11.940  20.400  15.580  1.00  0.00            
ATOM     18  C6  ACD     1       9.260  20.080  17.470  1.00  0.00            
ATOM     19  H9  ACD     1       9.720  20.310  18.440  1.00  0.00            
ATOM     20  O5  ACD     1       8.510  21.160  17.030  1.00  0.00            
ATOM     21  H10 ACD     1       7.980  21.550  17.730  1.00  0.00            
ATOM     22  C7  ACD     1       8.330  18.920  17.580  1.00  0.00            
ATOM     23  H11 ACD     1       7.540  19.190  18.290  1.00  0.00            
ATOM     24  O6  ACD     1       9.090  17.920  18.230  1.00  0.00            
ATOM     25  C8  ACD     1      10.360  17.420  17.620  1.00  0.00            
ATOM     26  H12 ACD     1      10.090  16.890  16.700  1.00  0.00            
ATOM     27  C9  ACD     1      11.110  16.480  18.550  1.00  0.00            
ATOM     28  H13 ACD     1      10.350  15.860  19.030  1.00  0.00            
ATOM     29  H14 ACD     1      11.740  15.820  17.940  1.00  0.00            
ATOM     30  O7  ACD     1      11.860  17.180  19.570  1.00  0.00            
ATOM     31  H15 ACD     1      11.180  17.630  20.070  1.00  0.00            
ATOM     32  O8  ACD     1       7.730  18.520  16.300  1.00  0.00            
ATOM     33  C10 ACD     1       6.310  18.420  16.080  1.00  0.00            
ATOM     34  H16 ACD     1       5.730  19.220  16.570  1.00  0.00            
ATOM     35  C11 ACD     1       6.150  18.500  14.550  1.00  0.00            
ATOM     36  H17 ACD     1       6.950  17.840  14.180  1.00  0.00            
ATOM     37  O9  ACD     1       6.370  19.820  14.040  1.00  0.00            
ATOM     38  H18 ACD     1       7.250  20.120  14.280  1.00  0.00            
ATOM     39  C12 ACD     1       4.820  18.030  13.930  1.00  0.00            
ATOM     40  H19 ACD     1       4.140  18.870  14.100  1.00  0.00            
ATOM     41  O10 ACD     1       4.990  17.790  12.570  1.00  0.00            
ATOM     42  H20 ACD     1       5.360  16.900  12.540  1.00  0.00            
ATOM     43  C13 ACD     1       4.390  16.710  14.530  1.00  0.00            
ATOM     44  H21 ACD     1       3.360  16.370  14.370  1.00  0.00            
ATOM     45  O11 ACD     1       4.530  16.900  15.900  1.00  0.00            
ATOM     46  C14 ACD     1       5.760  17.080  16.510  1.00  0.00            
ATOM     47  H22 ACD     1       6.440  16.300  16.140  1.00  0.00            
ATOM     48  C15 ACD     1       5.710  16.960  18.020  1.00  0.00            
ATOM     49  H23 ACD     1       5.290  15.980  18.250  1.00  0.00            
ATOM     50  H24 ACD     1       6.760  17.020  18.340  1.00  0.00            
ATOM     51  O12 ACD     1       4.920  17.940  18.720  1.00  0.00            
ATOM     52  H25 ACD     1       4.070  17.630  18.400  1.00  0.00            
ATOM     53  O13 ACD     1       5.300  15.610  14.000  1.00  0.00            
ATOM     54  C16 ACD     1       4.770  14.310  13.610  1.00  0.00            
ATOM     55  H26 ACD     1       3.690  14.420  13.410  1.00  0.00            
ATOM     56  C17 ACD     1       5.390  14.020  12.240  1.00  0.00            
ATOM     57  H27 ACD     1       6.460  14.210  12.400  1.00  0.00            
ATOM     58  O14 ACD     1       4.760  14.710  11.230  1.00  0.00            
ATOM     59  H28 ACD     1       3.810  14.640  11.350  1.00  0.00            
ATOM     60  C18 ACD     1       5.320  12.540  11.870  1.00  0.00            
ATOM     61  H29 ACD     1       4.260  12.380  11.660  1.00  0.00            
ATOM     62  O15 ACD     1       6.090  12.230  10.620  1.00  0.00            
ATOM     63  H30 ACD     1       5.670  12.690   9.880  1.00  0.00            
ATOM     64  C19 ACD     1       5.820  11.720  13.030  1.00  0.00            
ATOM     65  H31 ACD     1       5.720  10.640  12.910  1.00  0.00            
ATOM     66  O16 ACD     1       5.050  12.010  14.210  1.00  0.00            
ATOM     67  C20 ACD     1       5.250  13.320  14.730  1.00  0.00            
ATOM     68  H32 ACD     1       6.270  13.500  15.080  1.00  0.00            
ATOM     69  C21 ACD     1       4.430  13.430  15.960  1.00  0.00            
ATOM     70  H33 ACD     1       4.370  14.490  16.240  1.00  0.00            
ATOM     71  H34 ACD     1       3.470  12.910  15.810  1.00  0.00            
ATOM     72  O17 ACD     1       5.020  12.740  17.060  1.00  0.00            
ATOM     73  H35 ACD     1       4.970  11.800  16.880  1.00  0.00            
ATOM     74  O18 ACD     1       7.230  12.080  13.170  1.00  0.00            
ATOM     75  C22 ACD     1       8.090  10.980  13.190  1.00  0.00            
ATOM     76  H36 ACD     1       7.680   9.970  13.270  1.00  0.00            
ATOM     77  C23 ACD     1       8.820  11.080  11.890  1.00  0.00            
ATOM     78  H37 ACD     1       9.130  12.130  11.800  1.00  0.00            
ATOM     79  O19 ACD     1       8.010  10.540  10.800  1.00  0.00            
ATOM     80  H38 ACD     1       7.350  11.210  10.630  1.00  0.00            
ATOM     81  C24 ACD     1      10.140  10.220  12.040  1.00  0.00            
ATOM     82  H39 ACD     1       9.770   9.180  12.000  1.00  0.00            
ATOM     83  O20 ACD     1      11.070  10.400  10.980  1.00  0.00            
ATOM     84  H40 ACD     1      11.700  11.070  11.250  1.00  0.00            
ATOM     85  C25 ACD     1      10.940  10.500  13.300  1.00  0.00            
ATOM     86  H41 ACD     1      11.760   9.770  13.400  1.00  0.00            
ATOM     87  O21 ACD     1      10.110  10.320  14.500  1.00  0.00            
ATOM     88  C26 ACD     1       8.930  11.150  14.440  1.00  0.00            
ATOM     89  H42 ACD     1       9.320  12.170  14.510  1.00  0.00            
ATOM     90  C27 ACD     1       8.100  10.900  15.720  1.00  0.00            
ATOM     91  H43 ACD     1       8.850  11.050  16.510  1.00  0.00            
ATOM     92  H44 ACD     1       7.400  11.730  15.880  1.00  0.00            
ATOM     93  O22 ACD     1       7.510   9.670  15.840  1.00  0.00            
ATOM     94  H45 ACD     1       8.230   9.060  16.050  1.00  0.00            
ATOM     95  O23 ACD     1      11.520  11.820  13.240  1.00  0.00            
ATOM     96  C28 ACD     1      12.870  11.970  13.730  1.00  0.00            
ATOM     97  H46 ACD     1      13.410  11.020  13.780  1.00  0.00            
ATOM     98  C29 ACD     1      12.840  12.790  15.000  1.00  0.00            
ATOM     99  H47 ACD     1      12.230  13.690  14.910  1.00  0.00            
ATOM    100  O24 ACD     1      14.170  13.290  15.310  1.00  0.00            
ATOM    101  C30 ACD     1      12.220  12.010  16.170  1.00  0.00            
ATOM    102  H48 ACD     1      12.160  12.630  17.080  1.00  0.00            
ATOM    103  H49 ACD     1      11.160  11.760  16.050  1.00  0.00            
ATOM    104  O25 ACD     1      13.060  10.900  16.440  1.00  0.00            
ATOM    105  H50 ACD     1      14.000  11.080  16.520  1.00  0.00            
ATOM    106  C31 ACD     1      13.590  12.760  12.680  1.00  0.00            
ATOM    107  H51 ACD     1      13.010  13.650  12.420  1.00  0.00            
ATOM    108  O26 ACD     1      13.590  11.850  11.550  1.00  0.00            
ATOM    109  H52 ACD     1      13.900  12.350  10.790  1.00  0.00            
ATOM    110  C32 ACD     1      14.960  13.110  13.160  1.00  0.00            
ATOM    111  H53 ACD     1      15.560  12.210  13.360  1.00  0.00            
ATOM    112  O27 ACD     1      15.670  13.770  12.160  1.00  0.00            
ATOM    113  H54 ACD     1      15.080  14.430  11.770  1.00  0.00            
ATOM    114  C33 ACD     1      14.770  14.030  14.300  1.00  0.00            
ATOM    115  H55 ACD     1      15.790  14.190  14.680  1.00  0.00            
ATOM    116  O28 ACD     1      13.960  15.160  14.130  1.00  0.00            
ATOM    117  C34 ACD     1      14.540  16.370  14.720  1.00  0.00            
ATOM    118  H56 ACD     1      15.580  16.390  14.370  1.00  0.00            
ATOM    119  C35 ACD     1      13.810  17.600  14.070  1.00  0.00            
ATOM    120  H57 ACD     1      12.740  17.370  14.020  1.00  0.00            
ATOM    121  O29 ACD     1      14.350  17.710  12.770  1.00  0.00            
ATOM    122  H58 ACD     1      14.000  16.970  12.260  1.00  0.00            
ATOM    123  C36 ACD     1      13.990  18.840  14.970  1.00  0.00            
ATOM    124  H59 ACD     1      15.030  19.180  14.990  1.00  0.00            
ATOM    125  O30 ACD     1      13.220  19.900  14.440  1.00  0.00            
ATOM    126  H60 ACD     1      13.560  20.190  13.590  1.00  0.00            
ATOM    127  O1  GV7     2      14.580  12.950   9.360  1.00  0.00            
ATOM    128  C1  GV7     2      14.890  13.400   8.290  1.00  0.00            
ATOM    129  O2  GV7     2      14.440  12.900   7.160  1.00  0.00            
ATOM    130  C2  GV7     2      15.790  14.690   8.080  1.00  0.00            
ATOM    131  C3  GV7     2      15.750  15.730   9.220  1.00  0.00            
ATOM    132  C4  GV7     2      14.310  16.090   9.580  1.00  0.00            
ATOM    133  N1  GV7     2      13.770  15.770  10.790  1.00  0.00            
ATOM    134  C5  GV7     2      12.540  16.300  10.660  1.00  0.00            
ATOM    135  C6  GV7     2      11.430  16.320  11.580  1.00  0.00            
ATOM    136  C7  GV7     2      10.990  17.440  12.310  1.00  0.00            
ATOM    137  C8  GV7     2       9.660  17.550  12.850  1.00  0.00            
ATOM    138  C9  GV7     2       8.830  16.400  12.760  1.00  0.00            
ATOM    139  C10 GV7     2       9.290  15.250  12.190  1.00  0.00            
ATOM    140  C11 GV7     2      10.580  15.190  11.590  1.00  0.00            
ATOM    141  C12 GV7     2      12.480  17.020   9.500  1.00  0.00            
ATOM    142  C13 GV7     2      11.210  17.500   9.020  1.00  0.00            
ATOM    143  C14 GV7     2      10.360  16.700   8.280  1.00  0.00            
ATOM    144  C15 GV7     2       9.160  17.220   7.790  1.00  0.00            
ATOM    145  C16 GV7     2       8.810  18.540   8.040  1.00  0.00            
ATOM    146  C17 GV7     2       9.630  19.340   8.870  1.00  0.00            
ATOM    147  C18 GV7     2      10.800  18.820   9.420  1.00  0.00            
ATOM    148  O3  GV7     2      13.560  16.860   8.700  1.00  0.00            
ATOM    149  H1  GV7     2      13.940  12.130   7.490  1.00  0.00            
ATOM    150  H2  GV7     2      15.500  15.190   7.150  1.00  0.00            
ATOM    151  H3  GV7     2      16.800  14.300   7.960  1.00  0.00            
ATOM    152  H4  GV7     2      16.260  16.620   8.850  1.00  0.00            
ATOM    153  H5  GV7     2      16.220  15.430  10.170  1.00  0.00            
ATOM    154  H6  GV7     2      11.620  18.330  12.350  1.00  0.00            
ATOM    155  H7  GV7     2       9.290  18.320  13.520  1.00  0.00            
ATOM    156  H8  GV7     2       7.880  16.370  13.300  1.00  0.00            
ATOM    157  H9  GV7     2       8.620  14.400  12.070  1.00  0.00            
ATOM    158  H10 GV7     2      10.820  14.310  11.000  1.00  0.00            
ATOM    159  H11 GV7     2      10.530  15.640   8.090  1.00  0.00            
ATOM    160  H12 GV7     2       8.510  16.620   7.170  1.00  0.00            
ATOM    161  H13 GV7     2       7.840  18.920   7.710  1.00  0.00            
ATOM    162  H14 GV7     2       9.400  20.360   9.170  1.00  0.00            
ATOM    163  H15 GV7     2      11.410  19.380  10.120  1.00  0.00            
TER
ENDMDL
MODEL        1
ATOM      1  H1  ACD     1       8.110  18.120  20.430  1.00  0.00            
ATOM      2  O1  ACD     1       7.680  17.610  21.120  1.00  0.00            
ATOM      3  C1  ACD     1       8.760  17.220  22.000  1.00  0.00            
ATOM      4  H2  ACD     1       8.350  16.700  22.880  1.00  0.00            
ATOM      5  H3  ACD     1       9.240  18.110  22.440  1.00  0.00            
ATOM      6  C2  ACD     1       9.840  16.430  21.300  1.00  0.00            
ATOM      7  H4  ACD     1       9.270  15.860  20.560  1.00  0.00            
ATOM      8  O2  ACD     1      10.750  17.300  20.520  1.00  0.00            
ATOM      9  C3  ACD     1      11.680  16.570  19.810  1.00  0.00            
ATOM     10  H5  ACD     1      12.250  17.350  19.280  1.00  0.00            
ATOM     11  O3  ACD     1      11.060  15.740  18.880  1.00  0.00            
ATOM     12  C4  ACD     1      10.860  16.070  17.510  1.00  0.00            
ATOM     13  H6  ACD     1      11.510  16.920  17.250  1.00  0.00            
ATOM     14  C5  ACD     1      11.490  14.820  16.870  1.00  0.00            
ATOM     15  H7  ACD     1      11.240  13.910  17.440  1.00  0.00            
ATOM     16  O4  ACD     1      12.940  14.960  16.920  1.00  0.00            
ATOM     17  H8  ACD     1      13.410  14.270  16.440  1.00  0.00            
ATOM     18  C6  ACD     1      11.060  14.730  15.400  1.00  0.00            
ATOM     19  H9  ACD     1      11.520  15.510  14.790  1.00  0.00            
ATOM     20  O5  ACD     1      11.400  13.420  14.870  1.00  0.00            
ATOM     21  H10 ACD     1      12.260  13.340  15.280  1.00  0.00            
ATOM     22  C7  ACD     1       9.540  14.880  15.210  1.00  0.00            
ATOM     23  H11 ACD     1       9.450  14.810  14.120  1.00  0.00            
ATOM     24  O6  ACD     1       9.190  16.160  15.820  1.00  0.00            
ATOM     25  C8  ACD     1       9.370  16.290  17.240  1.00  0.00            
ATOM     26  H12 ACD     1       8.730  15.650  17.840  1.00  0.00            
ATOM     27  C9  ACD     1       8.910  17.730  17.560  1.00  0.00            
ATOM     28  H13 ACD     1       7.830  17.840  17.420  1.00  0.00            
ATOM     29  H14 ACD     1       9.120  17.900  18.630  1.00  0.00            
ATOM     30  O7  ACD     1       9.570  18.750  16.800  1.00  0.00            
ATOM     31  H15 ACD     1       9.450  18.550  15.860  1.00  0.00            
ATOM     32  O8  ACD     1       8.840  13.800  15.840  1.00  0.00            
ATOM     33  C10 ACD     1       7.900  13.180  15.000  1.00  0.00            
ATOM     34  H16 ACD     1       7.550  13.910  14.260  1.00  0.00            
ATOM     35  C11 ACD     1       8.480  11.810  14.520  1.00  0.00            
ATOM     36  H17 ACD     1       8.810  11.160  15.350  1.00  0.00            
ATOM     37  O9  ACD     1       9.560  11.970  13.550  1.00  0.00            
ATOM     38  H18 ACD     1      10.320  12.380  13.980  1.00  0.00            
ATOM     39  C12 ACD     1       7.400  11.010  13.880  1.00  0.00            
ATOM     40  H19 ACD     1       6.970  11.590  13.050  1.00  0.00            
ATOM     41  O10 ACD     1       7.890   9.790  13.400  1.00  0.00            
ATOM     42  H20 ACD     1       8.710   9.940  12.930  1.00  0.00            
ATOM     43  C13 ACD     1       6.340  10.760  14.980  1.00  0.00            
ATOM     44  H21 ACD     1       5.540  10.130  14.580  1.00  0.00            
ATOM     45  O11 ACD     1       5.790  11.980  15.480  1.00  0.00            
ATOM     46  C14 ACD     1       6.770  12.880  16.000  1.00  0.00            
ATOM     47  H22 ACD     1       7.250  12.400  16.870  1.00  0.00            
ATOM     48  C15 ACD     1       6.030  14.070  16.490  1.00  0.00            
ATOM     49  H23 ACD     1       5.180  13.730  17.100  1.00  0.00            
ATOM     50  H24 ACD     1       6.680  14.570  17.210  1.00  0.00            
ATOM     51  O12 ACD     1       5.570  15.010  15.520  1.00  0.00            
ATOM     52  H25 ACD     1       5.110  14.570  14.800  1.00  0.00            
ATOM     53  O13 ACD     1       6.880  10.120  16.180  1.00  0.00            
ATOM     54  C16 ACD     1       5.940   9.190  16.910  1.00  0.00            
ATOM     55  H26 ACD     1       4.900   9.250  16.550  1.00  0.00            
ATOM     56  C17 ACD     1       6.600   7.900  16.760  1.00  0.00            
ATOM     57  H27 ACD     1       7.650   8.020  17.070  1.00  0.00            
ATOM     58  O14 ACD     1       6.390   7.380  15.470  1.00  0.00            
ATOM     59  H28 ACD     1       6.910   7.950  14.900  1.00  0.00            
ATOM     60  C18 ACD     1       5.990   6.830  17.670  1.00  0.00            
ATOM     61  H29 ACD     1       4.950   6.720  17.340  1.00  0.00            
ATOM     62  O15 ACD     1       6.620   5.490  17.610  1.00  0.00            
ATOM     63  H30 ACD     1       6.710   5.290  16.670  1.00  0.00            
ATOM     64  C19 ACD     1       5.930   7.330  19.170  1.00  0.00            
ATOM     65  H31 ACD     1       5.240   6.650  19.670  1.00  0.00            
ATOM     66  O16 ACD     1       5.360   8.610  19.250  1.00  0.00            
ATOM     67  C20 ACD     1       6.070   9.600  18.410  1.00  0.00            
ATOM     68  H32 ACD     1       7.100   9.790  18.750  1.00  0.00            
ATOM     69  C21 ACD     1       5.270  10.900  18.610  1.00  0.00            
ATOM     70  H33 ACD     1       5.700  11.690  17.980  1.00  0.00            
ATOM     71  H34 ACD     1       4.240  10.820  18.260  1.00  0.00            
ATOM     72  O17 ACD     1       5.260  11.350  20.030  1.00  0.00            
ATOM     73  H35 ACD     1       4.590  10.870  20.520  1.00  0.00            
ATOM     74  O18 ACD     1       7.200   7.240  19.740  1.00  0.00            
ATOM     75  C22 ACD     1       7.470   7.170  21.130  1.00  0.00            
ATOM     76  H36 ACD     1       7.170   6.160  21.450  1.00  0.00            
ATOM     77  C23 ACD     1       8.970   7.340  21.130  1.00  0.00            
ATOM     78  H37 ACD     1       9.300   8.190  20.520  1.00  0.00            
ATOM     79  O19 ACD     1       9.690   6.130  20.770  1.00  0.00            
ATOM     80  H38 ACD     1       9.280   5.700  20.010  1.00  0.00            
ATOM     81  C24 ACD     1       9.330   7.680  22.510  1.00  0.00            
ATOM     82  H39 ACD     1       9.110   6.750  23.060  1.00  0.00            
ATOM     83  O20 ACD     1      10.690   8.040  22.650  1.00  0.00            
ATOM     84  H40 ACD     1      11.130   7.490  22.000  1.00  0.00            
ATOM     85  C25 ACD     1       8.500   8.800  23.230  1.00  0.00            
ATOM     86  H41 ACD     1       8.900   8.780  24.250  1.00  0.00            
ATOM     87  O21 ACD     1       7.160   8.440  23.220  1.00  0.00            
ATOM     88  C26 ACD     1       6.570   8.180  21.910  1.00  0.00            
ATOM     89  H42 ACD     1       6.430   9.050  21.250  1.00  0.00            
ATOM     90  C27 ACD     1       5.160   7.700  22.290  1.00  0.00            
ATOM     91  H43 ACD     1       4.650   8.360  23.000  1.00  0.00            
ATOM     92  H44 ACD     1       4.480   7.740  21.430  1.00  0.00            
ATOM     93  O22 ACD     1       5.160   6.460  23.040  1.00  0.00            
ATOM     94  H45 ACD     1       4.240   6.300  23.280  1.00  0.00            
ATOM     95  O23 ACD     1       8.670  10.080  22.570  1.00  0.00            
ATOM     96  C28 ACD     1       8.600  11.160  23.530  1.00  0.00            
ATOM     97  H46 ACD     1       8.190  10.760  24.460  1.00  0.00            
ATOM     98  C29 ACD     1       7.800  12.320  22.980  1.00  0.00            
ATOM     99  H47 ACD     1       8.130  12.620  21.970  1.00  0.00            
ATOM    100  O24 ACD     1       7.990  13.480  23.770  1.00  0.00            
ATOM    101  C30 ACD     1       6.290  12.030  22.950  1.00  0.00            
ATOM    102  H48 ACD     1       5.790  12.930  22.570  1.00  0.00            
ATOM    103  H49 ACD     1       6.120  11.200  22.250  1.00  0.00            
ATOM    104  O25 ACD     1       5.780  11.590  24.200  1.00  0.00            
ATOM    105  H50 ACD     1       6.030  12.340  24.750  1.00  0.00            
ATOM    106  C31 ACD     1      10.150  11.630  23.640  1.00  0.00            
ATOM    107  H51 ACD     1      10.650  11.900  22.710  1.00  0.00            
ATOM    108  O26 ACD     1      10.860  10.570  24.220  1.00  0.00            
ATOM    109  H52 ACD     1      10.790   9.810  23.630  1.00  0.00            
ATOM    110  C32 ACD     1      10.150  12.880  24.470  1.00  0.00            
ATOM    111  H53 ACD     1       9.620  12.510  25.360  1.00  0.00            
ATOM    112  O27 ACD     1      11.460  13.330  24.730  1.00  0.00            
ATOM    113  H54 ACD     1      11.800  13.470  23.840  1.00  0.00            
ATOM    114  C33 ACD     1       9.320  13.950  23.820  1.00  0.00            
ATOM    115  H55 ACD     1       9.350  14.870  24.420  1.00  0.00            
ATOM    116  O28 ACD     1       9.780  14.310  22.500  1.00  0.00            
ATOM    117  C34 ACD     1      10.610  15.500  22.240  1.00  0.00            
ATOM    118  H56 ACD     1      10.920  15.940  23.190  1.00  0.00            
ATOM    119  C35 ACD     1      11.770  14.770  21.510  1.00  0.00            
ATOM    120  H57 ACD     1      11.420  14.120  20.690  1.00  0.00            
ATOM    121  O29 ACD     1      12.540  14.070  22.470  1.00  0.00            
ATOM    122  H58 ACD     1      13.400  13.780  22.170  1.00  0.00            
ATOM    123  C36 ACD     1      12.610  15.800  20.780  1.00  0.00            
ATOM    124  H59 ACD     1      13.080  16.380  21.590  1.00  0.00            
ATOM    125  O30 ACD     1      13.600  15.130  19.990  1.00  0.00            
ATOM    126  H60 ACD     1      13.300  15.100  19.080  1.00  0.00            
ATOM    127  O1  GV7     2      13.520  11.330  11.660  1.00  0.00            
ATOM    128  C1  GV7     2      13.170  12.410  12.040  1.00  0.00            
ATOM    129  O2  GV7     2      11.900  12.770  11.780  1.00  0.00            
ATOM    130  C2  GV7     2      14.210  13.450  12.370  1.00  0.00            
ATOM    131  C3  GV7     2      15.350  12.810  13.230  1.00  0.00            
ATOM    132  C4  GV7     2      14.910  12.200  14.550  1.00  0.00            
ATOM    133  N1  GV7     2      13.940  12.700  15.350  1.00  0.00            
ATOM    134  C5  GV7     2      13.680  11.680  16.220  1.00  0.00            
ATOM    135  C6  GV7     2      12.780  11.650  17.360  1.00  0.00            
ATOM    136  C7  GV7     2      11.520  11.110  17.220  1.00  0.00            
ATOM    137  C8  GV7     2      10.640  10.940  18.280  1.00  0.00            
ATOM    138  C9  GV7     2      11.070  11.250  19.570  1.00  0.00            
ATOM    139  C10 GV7     2      12.270  11.900  19.750  1.00  0.00            
ATOM    140  C11 GV7     2      13.120  12.060  18.650  1.00  0.00            
ATOM    141  C12 GV7     2      14.310  10.580  15.730  1.00  0.00            
ATOM    142  C13 GV7     2      14.270   9.340  16.380  1.00  0.00            
ATOM    143  C14 GV7     2      14.810   9.120  17.630  1.00  0.00            
ATOM    144  C15 GV7     2      14.850   7.850  18.290  1.00  0.00            
ATOM    145  C16 GV7     2      14.370   6.790  17.550  1.00  0.00            
ATOM    146  C17 GV7     2      14.050   6.960  16.180  1.00  0.00            
ATOM    147  C18 GV7     2      13.930   8.230  15.580  1.00  0.00            
ATOM    148  O3  GV7     2      15.090  10.850  14.590  1.00  0.00            
ATOM    149  H1  GV7     2      11.980  13.740  11.860  1.00  0.00            
ATOM    150  H2  GV7     2      13.840  14.350  12.880  1.00  0.00            
ATOM    151  H3  GV7     2      14.640  13.820  11.430  1.00  0.00            
ATOM    152  H4  GV7     2      16.120  13.580  13.390  1.00  0.00            
ATOM    153  H5  GV7     2      15.800  12.030  12.590  1.00  0.00            
ATOM    154  H6  GV7     2      11.260  10.760  16.230  1.00  0.00            
ATOM    155  H7  GV7     2       9.710  10.380  18.190  1.00  0.00            
ATOM    156  H8  GV7     2      10.510  10.960  20.450  1.00  0.00            
ATOM    157  H9  GV7     2      12.580  12.120  20.770  1.00  0.00            
ATOM    158  H10 GV7     2      14.170  12.290  18.800  1.00  0.00            
ATOM    159  H11 GV7     2      15.210  10.030  18.080  1.00  0.00            
ATOM    160  H12 GV7     2      15.080   7.750  19.350  1.00  0.00            
ATOM    161  H13 GV7     2      14.400   5.790  17.970  1.00  0.00            
ATOM    162  H14 GV7     2      13.770   6.120  15.550  1.00  0.00            
ATOM    163  H15 GV7     2      13.620   8.370  14.550  1.00  0.00            
TER
ENDMDL
MODEL        1
ATOM      1  H1  ACD     1       9.720  17.530  15.550  1.00  0.00            
ATOM      2  O1  ACD     1      10.250  16.760  15.730  1.00  0.00            
ATOM      3  C1  ACD     1       9.500  15.610  15.200  1.00  0.00            
ATOM      4  H2  ACD     1       8.420  15.780  15.340  1.00  0.00            
ATOM      5  H3  ACD     1       9.850  14.720  15.750  1.00  0.00            
ATOM      6  C2  ACD     1       9.720  15.370  13.740  1.00  0.00            
ATOM      7  H4  ACD     1       9.410  14.340  13.510  1.00  0.00            
ATOM      8  O2  ACD     1       8.940  16.280  13.030  1.00  0.00            
ATOM      9  C3  ACD     1       9.020  16.220  11.600  1.00  0.00            
ATOM     10  H5  ACD     1       8.290  16.970  11.260  1.00  0.00            
ATOM     11  O3  ACD     1       8.550  14.910  11.260  1.00  0.00            
ATOM     12  C4  ACD     1       7.260  14.700  10.540  1.00  0.00            
ATOM     13  H6  ACD     1       6.830  15.630  10.140  1.00  0.00            
ATOM     14  C5  ACD     1       7.710  13.860   9.380  1.00  0.00            
ATOM     15  H7  ACD     1       8.210  13.000   9.860  1.00  0.00            
ATOM     16  O4  ACD     1       8.630  14.530   8.500  1.00  0.00            
ATOM     17  H8  ACD     1       9.290  14.930   9.070  1.00  0.00            
ATOM     18  C6  ACD     1       6.600  13.270   8.700  1.00  0.00            
ATOM     19  H9  ACD     1       5.860  14.030   8.420  1.00  0.00            
ATOM     20  O5  ACD     1       6.960  12.620   7.490  1.00  0.00            
ATOM     21  H10 ACD     1       7.760  12.970   7.090  1.00  0.00            
ATOM     22  C7  ACD     1       5.800  12.310   9.650  1.00  0.00            
ATOM     23  H11 ACD     1       4.930  11.960   9.090  1.00  0.00            
ATOM     24  O6  ACD     1       5.240  13.140  10.660  1.00  0.00            
ATOM     25  C8  ACD     1       6.280  13.880  11.440  1.00  0.00            
ATOM     26  H12 ACD     1       6.860  13.110  11.960  1.00  0.00            
ATOM     27  C9  ACD     1       5.630  14.740  12.540  1.00  0.00            
ATOM     28  H13 ACD     1       4.870  14.110  13.010  1.00  0.00            
ATOM     29  H14 ACD     1       6.450  14.970  13.230  1.00  0.00            
ATOM     30  O7  ACD     1       5.090  15.900  11.960  1.00  0.00            
ATOM     31  H15 ACD     1       4.960  16.550  12.670  1.00  0.00            
ATOM     32  O8  ACD     1       6.520  11.240  10.160  1.00  0.00            
ATOM     33  C10 ACD     1       5.840   9.950  10.170  1.00  0.00            
ATOM     34  H16 ACD     1       4.820  10.090   9.810  1.00  0.00            
ATOM     35  C11 ACD     1       6.640   9.040   9.140  1.00  0.00            
ATOM     36  H17 ACD     1       7.700   9.140   9.380  1.00  0.00            
ATOM     37  O9  ACD     1       6.380   9.650   7.890  1.00  0.00            
ATOM     38  H18 ACD     1       6.770  10.530   7.950  1.00  0.00            
ATOM     39  C12 ACD     1       6.350   7.560   9.260  1.00  0.00            
ATOM     40  H19 ACD     1       5.380   7.220   8.870  1.00  0.00            
ATOM     41  O10 ACD     1       7.370   6.920   8.480  1.00  0.00            
ATOM     42  H20 ACD     1       8.040   6.700   9.140  1.00  0.00            
ATOM     43  C13 ACD     1       6.490   7.100  10.670  1.00  0.00            
ATOM     44  H21 ACD     1       6.130   6.100  10.930  1.00  0.00            
ATOM     45  O11 ACD     1       5.690   7.990  11.540  1.00  0.00            
ATOM     46  C14 ACD     1       5.970   9.360  11.510  1.00  0.00            
ATOM     47  H22 ACD     1       7.040   9.540  11.680  1.00  0.00            
ATOM     48  C15 ACD     1       5.200  10.090  12.610  1.00  0.00            
ATOM     49  H23 ACD     1       5.480   9.690  13.590  1.00  0.00            
ATOM     50  H24 ACD     1       5.540  11.140  12.610  1.00  0.00            
ATOM     51  O12 ACD     1       3.820  10.020  12.300  1.00  0.00            
ATOM     52  H25 ACD     1       3.580   9.100  12.210  1.00  0.00            
ATOM     53  O13 ACD     1       7.870   7.210  11.190  1.00  0.00            
ATOM     54  C16 ACD     1       8.410   6.040  11.840  1.00  0.00            
ATOM     55  H26 ACD     1       7.890   5.130  11.520  1.00  0.00            
ATOM     56  C17 ACD     1       9.780   6.020  11.120  1.00  0.00            
ATOM     57  H27 ACD     1      10.260   7.000  11.180  1.00  0.00            
ATOM     58  O14 ACD     1       9.640   5.520   9.790  1.00  0.00            
ATOM     59  H28 ACD     1      10.530   5.450   9.420  1.00  0.00            
ATOM     60  C18 ACD     1      10.700   5.050  11.850  1.00  0.00            
ATOM     61  H29 ACD     1      10.330   4.020  11.710  1.00  0.00            
ATOM     62  O15 ACD     1      12.030   5.170  11.430  1.00  0.00            
ATOM     63  H30 ACD     1      12.390   5.860  11.990  1.00  0.00            
ATOM     64  C19 ACD     1      10.840   5.390  13.360  1.00  0.00            
ATOM     65  H31 ACD     1      11.550   4.680  13.800  1.00  0.00            
ATOM     66  O16 ACD     1       9.520   5.380  13.950  1.00  0.00            
ATOM     67  C20 ACD     1       8.590   6.240  13.390  1.00  0.00            
ATOM     68  H32 ACD     1       8.900   7.250  13.670  1.00  0.00            
ATOM     69  C21 ACD     1       7.310   5.990  14.150  1.00  0.00            
ATOM     70  H33 ACD     1       7.520   5.830  15.220  1.00  0.00            
ATOM     71  H34 ACD     1       6.660   6.870  14.140  1.00  0.00            
ATOM     72  O17 ACD     1       6.550   4.920  13.630  1.00  0.00            
ATOM     73  H35 ACD     1       6.770   4.090  14.060  1.00  0.00            
ATOM     74  O18 ACD     1      11.430   6.730  13.410  1.00  0.00            
ATOM     75  C22 ACD     1      12.430   7.060  14.410  1.00  0.00            
ATOM     76  H36 ACD     1      12.860   6.140  14.830  1.00  0.00            
ATOM     77  C23 ACD     1      13.480   7.880  13.680  1.00  0.00            
ATOM     78  H37 ACD     1      13.020   8.740  13.200  1.00  0.00            
ATOM     79  O19 ACD     1      14.050   7.030  12.760  1.00  0.00            
ATOM     80  H38 ACD     1      14.820   7.460  12.370  1.00  0.00            
ATOM     81  C24 ACD     1      14.510   8.480  14.620  1.00  0.00            
ATOM     82  H39 ACD     1      14.960   7.670  15.200  1.00  0.00            
ATOM     83  O20 ACD     1      15.460   9.300  13.950  1.00  0.00            
ATOM     84  H40 ACD     1      16.230   8.870  13.580  1.00  0.00            
ATOM     85  C25 ACD     1      13.780   9.340  15.640  1.00  0.00            
ATOM     86  H41 ACD     1      14.610   9.670  16.270  1.00  0.00            
ATOM     87  O21 ACD     1      12.820   8.430  16.310  1.00  0.00            
ATOM     88  C26 ACD     1      11.750   7.910  15.510  1.00  0.00            
ATOM     89  H42 ACD     1      11.130   8.680  15.050  1.00  0.00            
ATOM     90  C27 ACD     1      10.820   7.150  16.480  1.00  0.00            
ATOM     91  H43 ACD     1      10.500   7.830  17.270  1.00  0.00            
ATOM     92  H44 ACD     1       9.900   6.880  15.950  1.00  0.00            
ATOM     93  O22 ACD     1      11.350   5.960  17.060  1.00  0.00            
ATOM     94  H45 ACD     1      10.750   5.710  17.770  1.00  0.00            
ATOM     95  O23 ACD     1      13.100  10.400  14.970  1.00  0.00            
ATOM     96  C28 ACD     1      13.270  11.760  15.450  1.00  0.00            
ATOM     97  H46 ACD     1      13.810  11.800  16.410  1.00  0.00            
ATOM     98  C29 ACD     1      11.870  12.480  15.670  1.00  0.00            
ATOM     99  H47 ACD     1      11.280  12.250  14.770  1.00  0.00            
ATOM    100  O24 ACD     1      12.070  13.910  15.890  1.00  0.00            
ATOM    101  C30 ACD     1      11.070  11.800  16.770  1.00  0.00            
ATOM    102  H48 ACD     1      10.090  12.240  16.970  1.00  0.00            
ATOM    103  H49 ACD     1      10.890  10.790  16.380  1.00  0.00            
ATOM    104  O25 ACD     1      11.780  11.620  18.040  1.00  0.00            
ATOM    105  H50 ACD     1      12.120  12.480  18.310  1.00  0.00            
ATOM    106  C31 ACD     1      14.190  12.530  14.480  1.00  0.00            
ATOM    107  H51 ACD     1      13.850  12.500  13.440  1.00  0.00            
ATOM    108  O26 ACD     1      15.510  11.990  14.770  1.00  0.00            
ATOM    109  H52 ACD     1      15.360  11.070  14.550  1.00  0.00            
ATOM    110  C32 ACD     1      14.130  14.040  14.760  1.00  0.00            
ATOM    111  H53 ACD     1      14.560  14.110  15.760  1.00  0.00            
ATOM    112  O27 ACD     1      14.960  14.750  13.890  1.00  0.00            
ATOM    113  H54 ACD     1      14.760  14.340  13.040  1.00  0.00            
ATOM    114  C33 ACD     1      12.780  14.610  14.930  1.00  0.00            
ATOM    115  H55 ACD     1      12.860  15.640  15.280  1.00  0.00            
ATOM    116  O28 ACD     1      12.030  14.440  13.720  1.00  0.00            
ATOM    117  C34 ACD     1      11.200  15.510  13.380  1.00  0.00            
ATOM    118  H56 ACD     1      11.500  16.470  13.820  1.00  0.00            
ATOM    119  C35 ACD     1      11.420  15.600  11.860  1.00  0.00            
ATOM    120  H57 ACD     1      11.230  14.580  11.500  1.00  0.00            
ATOM    121  O29 ACD     1      12.730  15.990  11.500  1.00  0.00            
ATOM    122  H58 ACD     1      13.310  15.240  11.640  1.00  0.00            
ATOM    123  C36 ACD     1      10.400  16.440  11.130  1.00  0.00            
ATOM    124  H59 ACD     1      10.670  17.480  11.350  1.00  0.00            
ATOM    125  O30 ACD     1      10.480  16.110   9.770  1.00  0.00            
ATOM    126  H60 ACD     1      11.390  15.860   9.580  1.00  0.00            
ATOM    127  O1  GV7     2      19.210  13.900  10.170  1.00  0.00            
ATOM    128  C1  GV7     2      18.840  15.000  10.590  1.00  0.00            
ATOM    129  O2  GV7     2      19.220  16.130   9.940  1.00  0.00            
ATOM    130  C2  GV7     2      17.740  15.300  11.590  1.00  0.00            
ATOM    131  C3  GV7     2      16.320  15.500  11.030  1.00  0.00            
ATOM    132  C4  GV7     2      15.610  14.200  10.720  1.00  0.00            
ATOM    133  N1  GV7     2      14.460  13.890  11.270  1.00  0.00            
ATOM    134  C5  GV7     2      14.080  12.780  10.590  1.00  0.00            
ATOM    135  C6  GV7     2      12.840  11.990  10.610  1.00  0.00            
ATOM    136  C7  GV7     2      11.770  12.380   9.650  1.00  0.00            
ATOM    137  C8  GV7     2      10.610  11.580   9.590  1.00  0.00            
ATOM    138  C9  GV7     2      10.540  10.430  10.330  1.00  0.00            
ATOM    139  C10 GV7     2      11.560  10.050  11.220  1.00  0.00            
ATOM    140  C11 GV7     2      12.690  10.830  11.340  1.00  0.00            
ATOM    141  C12 GV7     2      15.030  12.550   9.660  1.00  0.00            
ATOM    142  C13 GV7     2      14.940  11.390   8.770  1.00  0.00            
ATOM    143  C14 GV7     2      15.130  10.110   9.180  1.00  0.00            
ATOM    144  C15 GV7     2      14.830   8.970   8.350  1.00  0.00            
ATOM    145  C16 GV7     2      14.490   9.160   6.990  1.00  0.00            
ATOM    146  C17 GV7     2      14.400  10.530   6.550  1.00  0.00            
ATOM    147  C18 GV7     2      14.570  11.620   7.400  1.00  0.00            
ATOM    148  O3  GV7     2      16.060  13.410   9.690  1.00  0.00            
ATOM    149  H1  GV7     2      18.540  16.790  10.170  1.00  0.00            
ATOM    150  H2  GV7     2      18.100  16.110  12.230  1.00  0.00            
ATOM    151  H3  GV7     2      17.600  14.420  12.240  1.00  0.00            
ATOM    152  H4  GV7     2      16.350  16.190  10.180  1.00  0.00            
ATOM    153  H5  GV7     2      15.720  16.040  11.760  1.00  0.00            
ATOM    154  H6  GV7     2      11.970  13.170   8.930  1.00  0.00            
ATOM    155  H7  GV7     2       9.830  11.810   8.860  1.00  0.00            
ATOM    156  H8  GV7     2       9.820   9.630  10.170  1.00  0.00            
ATOM    157  H9  GV7     2      11.580   9.040  11.610  1.00  0.00            
ATOM    158  H10 GV7     2      13.510  10.510  11.970  1.00  0.00            
ATOM    159  H11 GV7     2      15.440   9.990  10.220  1.00  0.00            
ATOM    160  H12 GV7     2      14.860   7.980   8.820  1.00  0.00            
ATOM    161  H13 GV7     2      14.330   8.280   6.380  1.00  0.00            
ATOM    162  H14 GV7     2      14.130  10.680   5.510  1.00  0.00            
ATOM    163  H15 GV7     2      14.340  12.610   7.020  1.00  0.00            
TER
ENDMDL
MODEL        1
ATOM      1  H1  ACD     1       5.660  11.940  26.360  1.00  0.00            
ATOM      2  O1  ACD     1       5.550  12.330  25.490  1.00  0.00            
ATOM      3  C1  ACD     1       6.780  13.070  25.220  1.00  0.00            
ATOM      4  H2  ACD     1       7.610  12.670  25.820  1.00  0.00            
ATOM      5  H3  ACD     1       6.650  14.130  25.450  1.00  0.00            
ATOM      6  C2  ACD     1       7.300  13.060  23.760  1.00  0.00            
ATOM      7  H4  ACD     1       7.190  12.040  23.350  1.00  0.00            
ATOM      8  O2  ACD     1       6.440  13.970  23.000  1.00  0.00            
ATOM      9  C3  ACD     1       6.890  14.220  21.730  1.00  0.00            
ATOM     10  H5  ACD     1       6.080  14.800  21.260  1.00  0.00            
ATOM     11  O3  ACD     1       7.090  13.050  21.020  1.00  0.00            
ATOM     12  C4  ACD     1       6.480  12.870  19.760  1.00  0.00            
ATOM     13  H6  ACD     1       6.160  13.810  19.310  1.00  0.00            
ATOM     14  C5  ACD     1       7.630  12.200  18.960  1.00  0.00            
ATOM     15  H7  ACD     1       8.030  11.340  19.520  1.00  0.00            
ATOM     16  O4  ACD     1       8.720  13.150  18.830  1.00  0.00            
ATOM     17  H8  ACD     1       9.320  12.880  18.130  1.00  0.00            
ATOM     18  C6  ACD     1       7.050  11.610  17.670  1.00  0.00            
ATOM     19  H9  ACD     1       6.650  12.480  17.140  1.00  0.00            
ATOM     20  O5  ACD     1       8.070  10.870  16.870  1.00  0.00            
ATOM     21  H10 ACD     1       8.880  11.380  17.000  1.00  0.00            
ATOM     22  C7  ACD     1       5.980  10.710  18.020  1.00  0.00            
ATOM     23  H11 ACD     1       5.640  10.270  17.080  1.00  0.00            
ATOM     24  O6  ACD     1       4.880  11.410  18.630  1.00  0.00            
ATOM     25  C8  ACD     1       5.230  11.980  19.930  1.00  0.00            
ATOM     26  H12 ACD     1       5.600  11.190  20.600  1.00  0.00            
ATOM     27  C9  ACD     1       4.080  12.740  20.560  1.00  0.00            
ATOM     28  H13 ACD     1       3.210  12.080  20.700  1.00  0.00            
ATOM     29  H14 ACD     1       4.460  13.250  21.450  1.00  0.00            
ATOM     30  O7  ACD     1       3.650  13.810  19.700  1.00  0.00            
ATOM     31  H15 ACD     1       3.260  13.290  18.990  1.00  0.00            
ATOM     32  O8  ACD     1       6.420   9.670  18.940  1.00  0.00            
ATOM     33  C10 ACD     1       6.010   8.380  18.570  1.00  0.00            
ATOM     34  H16 ACD     1       5.110   8.400  17.930  1.00  0.00            
ATOM     35  C11 ACD     1       7.100   7.750  17.740  1.00  0.00            
ATOM     36  H17 ACD     1       8.030   7.940  18.290  1.00  0.00            
ATOM     37  O9  ACD     1       7.330   8.350  16.460  1.00  0.00            
ATOM     38  H18 ACD     1       7.670   9.240  16.580  1.00  0.00            
ATOM     39  C12 ACD     1       6.840   6.210  17.560  1.00  0.00            
ATOM     40  H19 ACD     1       5.930   6.070  16.950  1.00  0.00            
ATOM     41  O10 ACD     1       7.930   5.600  16.860  1.00  0.00            
ATOM     42  H20 ACD     1       8.010   5.990  15.980  1.00  0.00            
ATOM     43  C13 ACD     1       6.460   5.530  18.880  1.00  0.00            
ATOM     44  H21 ACD     1       6.230   4.460  18.810  1.00  0.00            
ATOM     45  O11 ACD     1       5.320   6.170  19.470  1.00  0.00            
ATOM     46  C14 ACD     1       5.570   7.620  19.760  1.00  0.00            
ATOM     47  H22 ACD     1       6.370   7.770  20.500  1.00  0.00            
ATOM     48  C15 ACD     1       4.310   8.210  20.350  1.00  0.00            
ATOM     49  H23 ACD     1       4.160   7.760  21.340  1.00  0.00            
ATOM     50  H24 ACD     1       4.450   9.300  20.450  1.00  0.00            
ATOM     51  O12 ACD     1       3.160   7.900  19.600  1.00  0.00            
ATOM     52  H25 ACD     1       3.090   6.950  19.470  1.00  0.00            
ATOM     53  O13 ACD     1       7.590   5.720  19.770  1.00  0.00            
ATOM     54  C16 ACD     1       8.240   4.600  20.410  1.00  0.00            
ATOM     55  H26 ACD     1       7.760   3.620  20.320  1.00  0.00            
ATOM     56  C17 ACD     1       9.660   4.480  19.770  1.00  0.00            
ATOM     57  H27 ACD     1      10.090   5.490  19.840  1.00  0.00            
ATOM     58  O14 ACD     1       9.630   4.090  18.400  1.00  0.00            
ATOM     59  H28 ACD     1       8.930   4.550  17.940  1.00  0.00            
ATOM     60  C18 ACD     1      10.540   3.590  20.610  1.00  0.00            
ATOM     61  H29 ACD     1      10.120   2.570  20.550  1.00  0.00            
ATOM     62  O15 ACD     1      11.910   3.690  20.170  1.00  0.00            
ATOM     63  H30 ACD     1      12.330   3.120  20.820  1.00  0.00            
ATOM     64  C19 ACD     1      10.490   3.980  22.130  1.00  0.00            
ATOM     65  H31 ACD     1      10.930   3.220  22.790  1.00  0.00            
ATOM     66  O16 ACD     1       9.170   4.020  22.590  1.00  0.00            
ATOM     67  C20 ACD     1       8.350   4.890  21.900  1.00  0.00            
ATOM     68  H32 ACD     1       8.760   5.910  21.900  1.00  0.00            
ATOM     69  C21 ACD     1       7.020   5.080  22.570  1.00  0.00            
ATOM     70  H33 ACD     1       6.360   5.780  22.040  1.00  0.00            
ATOM     71  H34 ACD     1       6.540   4.100  22.700  1.00  0.00            
ATOM     72  O17 ACD     1       7.170   5.650  23.830  1.00  0.00            
ATOM     73  H35 ACD     1       6.340   5.480  24.300  1.00  0.00            
ATOM     74  O18 ACD     1      11.130   5.220  22.350  1.00  0.00            
ATOM     75  C22 ACD     1      11.800   5.360  23.570  1.00  0.00            
ATOM     76  H36 ACD     1      12.270   4.430  23.930  1.00  0.00            
ATOM     77  C23 ACD     1      12.980   6.320  23.220  1.00  0.00            
ATOM     78  H37 ACD     1      12.550   7.180  22.700  1.00  0.00            
ATOM     79  O19 ACD     1      13.980   5.620  22.370  1.00  0.00            
ATOM     80  H38 ACD     1      14.310   4.840  22.820  1.00  0.00            
ATOM     81  C24 ACD     1      13.660   6.910  24.500  1.00  0.00            
ATOM     82  H39 ACD     1      14.130   6.070  25.020  1.00  0.00            
ATOM     83  O20 ACD     1      14.490   8.060  24.260  1.00  0.00            
ATOM     84  H40 ACD     1      13.900   8.820  24.150  1.00  0.00            
ATOM     85  C25 ACD     1      12.590   7.490  25.340  1.00  0.00            
ATOM     86  H41 ACD     1      13.080   7.840  26.250  1.00  0.00            
ATOM     87  O21 ACD     1      11.620   6.550  25.750  1.00  0.00            
ATOM     88  C26 ACD     1      10.890   5.860  24.730  1.00  0.00            
ATOM     89  H42 ACD     1      10.120   6.550  24.350  1.00  0.00            
ATOM     90  C27 ACD     1      10.100   4.790  25.520  1.00  0.00            
ATOM     91  H43 ACD     1       9.620   5.270  26.380  1.00  0.00            
ATOM     92  H44 ACD     1       9.330   4.340  24.880  1.00  0.00            
ATOM     93  O22 ACD     1      10.910   3.630  25.800  1.00  0.00            
ATOM     94  H45 ACD     1      11.500   3.800  26.550  1.00  0.00            
ATOM     95  O23 ACD     1      11.850   8.540  24.630  1.00  0.00            
ATOM     96  C28 ACD     1      11.470   9.730  25.330  1.00  0.00            
ATOM     97  H46 ACD     1      11.740   9.760  26.390  1.00  0.00            
ATOM     98  C29 ACD     1       9.960   9.910  25.260  1.00  0.00            
ATOM     99  H47 ACD     1       9.620   9.980  24.220  1.00  0.00            
ATOM    100  O24 ACD     1       9.700  11.080  25.980  1.00  0.00            
ATOM    101  C30 ACD     1       9.130   8.780  25.910  1.00  0.00            
ATOM    102  H48 ACD     1       8.070   9.040  25.880  1.00  0.00            
ATOM    103  H49 ACD     1       9.210   7.950  25.200  1.00  0.00            
ATOM    104  O25 ACD     1       9.500   8.320  27.250  1.00  0.00            
ATOM    105  H50 ACD     1       9.310   9.100  27.780  1.00  0.00            
ATOM    106  C31 ACD     1      12.100  10.900  24.710  1.00  0.00            
ATOM    107  H51 ACD     1      11.850  10.790  23.650  1.00  0.00            
ATOM    108  O26 ACD     1      13.530  10.820  24.800  1.00  0.00            
ATOM    109  H52 ACD     1      13.880  11.000  25.680  1.00  0.00            
ATOM    110  C32 ACD     1      11.600  12.300  25.330  1.00  0.00            
ATOM    111  H53 ACD     1      12.000  12.300  26.350  1.00  0.00            
ATOM    112  O27 ACD     1      12.040  13.390  24.530  1.00  0.00            
ATOM    113  H54 ACD     1      11.330  13.750  24.000  1.00  0.00            
ATOM    114  C33 ACD     1      10.110  12.310  25.390  1.00  0.00            
ATOM    115  H55 ACD     1       9.780  13.130  26.040  1.00  0.00            
ATOM    116  O28 ACD     1       9.630  12.420  24.020  1.00  0.00            
ATOM    117  C34 ACD     1       8.750  13.540  23.800  1.00  0.00            
ATOM    118  H56 ACD     1       8.790  14.300  24.590  1.00  0.00            
ATOM    119  C35 ACD     1       9.250  14.160  22.540  1.00  0.00            
ATOM    120  H57 ACD     1       9.330  13.290  21.870  1.00  0.00            
ATOM    121  O29 ACD     1      10.520  14.800  22.700  1.00  0.00            
ATOM    122  H58 ACD     1      10.890  14.900  21.820  1.00  0.00            
ATOM    123  C36 ACD     1       8.190  14.940  21.810  1.00  0.00            
ATOM    124  H59 ACD     1       8.050  15.820  22.450  1.00  0.00            
ATOM    125  O30 ACD     1       8.710  15.470  20.580  1.00  0.00            
ATOM    126  H60 ACD     1       8.840  14.810  19.890  1.00  0.00            
ATOM    127  O1  GV7     2       9.300  15.720  16.670  1.00  0.00            
ATOM    128  C1  GV7     2      10.510  15.740  16.570  1.00  0.00            
ATOM    129  O2  GV7     2      11.260  16.310  17.520  1.00  0.00            
ATOM    130  C2  GV7     2      11.290  15.370  15.340  1.00  0.00            
ATOM    131  C3  GV7     2      10.970  14.010  14.690  1.00  0.00            
ATOM    132  C4  GV7     2      11.280  12.880  15.690  1.00  0.00            
ATOM    133  N1  GV7     2      10.520  12.450  16.700  1.00  0.00            
ATOM    134  C5  GV7     2      11.360  11.580  17.340  1.00  0.00            
ATOM    135  C6  GV7     2      11.040  10.730  18.450  1.00  0.00            
ATOM    136  C7  GV7     2      10.490   9.490  18.270  1.00  0.00            
ATOM    137  C8  GV7     2      10.450   8.500  19.260  1.00  0.00            
ATOM    138  C9  GV7     2      10.920   8.890  20.530  1.00  0.00            
ATOM    139  C10 GV7     2      11.380  10.200  20.760  1.00  0.00            
ATOM    140  C11 GV7     2      11.430  11.090  19.740  1.00  0.00            
ATOM    141  C12 GV7     2      12.560  11.520  16.670  1.00  0.00            
ATOM    142  C13 GV7     2      13.600  10.570  17.010  1.00  0.00            
ATOM    143  C14 GV7     2      14.410  10.840  17.990  1.00  0.00            
ATOM    144  C15 GV7     2      15.290   9.830  18.470  1.00  0.00            
ATOM    145  C16 GV7     2      15.270   8.610  17.850  1.00  0.00            
ATOM    146  C17 GV7     2      14.500   8.320  16.690  1.00  0.00            
ATOM    147  C18 GV7     2      13.640   9.370  16.300  1.00  0.00            
ATOM    148  O3  GV7     2      12.600  12.340  15.610  1.00  0.00            
ATOM    149  H1  GV7     2      12.170  16.150  17.220  1.00  0.00            
ATOM    150  H2  GV7     2      12.330  15.560  15.620  1.00  0.00            
ATOM    151  H3  GV7     2      11.080  16.130  14.580  1.00  0.00            
ATOM    152  H4  GV7     2      11.550  13.940  13.770  1.00  0.00            
ATOM    153  H5  GV7     2       9.900  13.820  14.520  1.00  0.00            
ATOM    154  H6  GV7     2      10.050   9.170  17.330  1.00  0.00            
ATOM    155  H7  GV7     2       9.980   7.540  19.070  1.00  0.00            
ATOM    156  H8  GV7     2      10.860   8.130  21.310  1.00  0.00            
ATOM    157  H9  GV7     2      11.590  10.520  21.780  1.00  0.00            
ATOM    158  H10 GV7     2      11.850  12.050  20.000  1.00  0.00            
ATOM    159  H11 GV7     2      14.430  11.800  18.510  1.00  0.00            
ATOM    160  H12 GV7     2      15.940   9.970  19.330  1.00  0.00            
ATOM    161  H13 GV7     2      15.910   7.840  18.280  1.00  0.00            
ATOM    162  H14 GV7     2      14.430   7.470  16.030  1.00  0.00            
ATOM    163  H15 GV7     2      13.100   9.260  15.370  1.00  0.00            
TER
ENDMDL
MODEL        1
ATOM      1  H1  ACD     1      13.630  20.100  30.410  1.00  0.00            
ATOM      2  O1  ACD     1      14.190  20.180  29.640  1.00  0.00            
ATOM      3  C1  ACD     1      13.430  20.350  28.460  1.00  0.00            
ATOM      4  H2  ACD     1      13.250  21.430  28.430  1.00  0.00            
ATOM      5  H3  ACD     1      12.400  20.020  28.630  1.00  0.00            
ATOM      6  C2  ACD     1      14.000  19.840  27.150  1.00  0.00            
ATOM      7  H4  ACD     1      13.170  19.860  26.430  1.00  0.00            
ATOM      8  O2  ACD     1      14.950  20.750  26.640  1.00  0.00            
ATOM      9  C3  ACD     1      15.660  20.440  25.440  1.00  0.00            
ATOM     10  H5  ACD     1      16.360  21.280  25.340  1.00  0.00            
ATOM     11  O3  ACD     1      14.750  20.490  24.380  1.00  0.00            
ATOM     12  C4  ACD     1      14.830  21.520  23.320  1.00  0.00            
ATOM     13  H6  ACD     1      15.360  22.390  23.730  1.00  0.00            
ATOM     14  C5  ACD     1      15.630  20.940  22.140  1.00  0.00            
ATOM     15  H7  ACD     1      15.150  19.970  22.030  1.00  0.00            
ATOM     16  O4  ACD     1      16.980  20.730  22.440  1.00  0.00            
ATOM     17  H8  ACD     1      17.060  20.110  23.160  1.00  0.00            
ATOM     18  C6  ACD     1      15.430  21.880  20.920  1.00  0.00            
ATOM     19  H9  ACD     1      15.960  22.780  21.260  1.00  0.00            
ATOM     20  O5  ACD     1      15.990  21.390  19.700  1.00  0.00            
ATOM     21  H10 ACD     1      15.380  20.700  19.430  1.00  0.00            
ATOM     22  C7  ACD     1      13.960  22.150  20.720  1.00  0.00            
ATOM     23  H11 ACD     1      13.800  22.880  19.920  1.00  0.00            
ATOM     24  O6  ACD     1      13.280  22.730  21.900  1.00  0.00            
ATOM     25  C8  ACD     1      13.400  21.920  23.030  1.00  0.00            
ATOM     26  H12 ACD     1      12.890  20.990  22.750  1.00  0.00            
ATOM     27  C9  ACD     1      12.800  22.540  24.240  1.00  0.00            
ATOM     28  H13 ACD     1      11.710  22.680  24.190  1.00  0.00            
ATOM     29  H14 ACD     1      12.800  21.830  25.070  1.00  0.00            
ATOM     30  O7  ACD     1      13.400  23.720  24.670  1.00  0.00            
ATOM     31  H15 ACD     1      12.850  23.940  25.430  1.00  0.00            
ATOM     32  O8  ACD     1      13.290  20.910  20.480  1.00  0.00            
ATOM     33  C10 ACD     1      12.680  20.640  19.190  1.00  0.00            
ATOM     34  H16 ACD     1      12.970  21.210  18.300  1.00  0.00            
ATOM     35  C11 ACD     1      13.060  19.230  18.900  1.00  0.00            
ATOM     36  H17 ACD     1      12.880  18.610  19.790  1.00  0.00            
ATOM     37  O9  ACD     1      14.460  19.180  18.550  1.00  0.00            
ATOM     38  H18 ACD     1      14.740  18.350  18.150  1.00  0.00            
ATOM     39  C12 ACD     1      12.160  18.630  17.800  1.00  0.00            
ATOM     40  H19 ACD     1      12.340  19.080  16.810  1.00  0.00            
ATOM     41  O10 ACD     1      12.450  17.210  17.760  1.00  0.00            
ATOM     42  H20 ACD     1      13.390  17.160  17.590  1.00  0.00            
ATOM     43  C13 ACD     1      10.680  18.880  18.080  1.00  0.00            
ATOM     44  H21 ACD     1      10.080  18.450  17.270  1.00  0.00            
ATOM     45  O11 ACD     1      10.440  20.260  18.180  1.00  0.00            
ATOM     46  C14 ACD     1      11.190  20.870  19.300  1.00  0.00            
ATOM     47  H22 ACD     1      10.940  20.470  20.290  1.00  0.00            
ATOM     48  C15 ACD     1      10.740  22.380  19.400  1.00  0.00            
ATOM     49  H23 ACD     1       9.650  22.250  19.430  1.00  0.00            
ATOM     50  H24 ACD     1      11.130  22.800  20.340  1.00  0.00            
ATOM     51  O12 ACD     1      11.280  23.190  18.290  1.00  0.00            
ATOM     52  H25 ACD     1      11.180  24.090  18.610  1.00  0.00            
ATOM     53  O13 ACD     1      10.310  18.290  19.290  1.00  0.00            
ATOM     54  C16 ACD     1       9.090  17.660  19.500  1.00  0.00            
ATOM     55  H26 ACD     1       8.460  17.650  18.600  1.00  0.00            
ATOM     56  C17 ACD     1       9.520  16.190  19.770  1.00  0.00            
ATOM     57  H27 ACD     1      10.410  16.310  20.390  1.00  0.00            
ATOM     58  O14 ACD     1       9.930  15.700  18.460  1.00  0.00            
ATOM     59  H28 ACD     1      10.760  16.110  18.210  1.00  0.00            
ATOM     60  C18 ACD     1       8.410  15.320  20.330  1.00  0.00            
ATOM     61  H29 ACD     1       7.810  15.110  19.440  1.00  0.00            
ATOM     62  O15 ACD     1       8.900  14.090  20.830  1.00  0.00            
ATOM     63  H30 ACD     1       8.860  14.300  21.770  1.00  0.00            
ATOM     64  C19 ACD     1       7.630  16.030  21.480  1.00  0.00            
ATOM     65  H31 ACD     1       6.740  15.400  21.600  1.00  0.00            
ATOM     66  O16 ACD     1       7.390  17.350  21.040  1.00  0.00            
ATOM     67  C20 ACD     1       8.440  18.200  20.720  1.00  0.00            
ATOM     68  H32 ACD     1       9.110  18.230  21.590  1.00  0.00            
ATOM     69  C21 ACD     1       7.850  19.620  20.390  1.00  0.00            
ATOM     70  H33 ACD     1       8.670  20.240  20.010  1.00  0.00            
ATOM     71  H34 ACD     1       7.030  19.500  19.660  1.00  0.00            
ATOM     72  O17 ACD     1       7.400  20.330  21.480  1.00  0.00            
ATOM     73  H35 ACD     1       6.670  19.850  21.880  1.00  0.00            
ATOM     74  O18 ACD     1       8.550  16.000  22.590  1.00  0.00            
ATOM     75  C22 ACD     1       8.060  15.770  23.880  1.00  0.00            
ATOM     76  H36 ACD     1       6.970  15.670  23.880  1.00  0.00            
ATOM     77  C23 ACD     1       8.530  14.380  24.360  1.00  0.00            
ATOM     78  H37 ACD     1       9.630  14.420  24.300  1.00  0.00            
ATOM     79  O19 ACD     1       8.120  13.380  23.370  1.00  0.00            
ATOM     80  H38 ACD     1       7.170  13.330  23.340  1.00  0.00            
ATOM     81  C24 ACD     1       8.050  14.090  25.810  1.00  0.00            
ATOM     82  H39 ACD     1       6.950  14.040  25.810  1.00  0.00            
ATOM     83  O20 ACD     1       8.650  12.890  26.290  1.00  0.00            
ATOM     84  H40 ACD     1       9.500  13.030  26.720  1.00  0.00            
ATOM     85  C25 ACD     1       8.520  15.290  26.700  1.00  0.00            
ATOM     86  H41 ACD     1       8.210  15.150  27.740  1.00  0.00            
ATOM     87  O21 ACD     1       7.990  16.510  26.210  1.00  0.00            
ATOM     88  C26 ACD     1       8.470  16.890  24.850  1.00  0.00            
ATOM     89  H42 ACD     1       9.560  16.990  24.830  1.00  0.00            
ATOM     90  C27 ACD     1       7.670  18.250  24.600  1.00  0.00            
ATOM     91  H43 ACD     1       7.980  18.710  23.650  1.00  0.00            
ATOM     92  H44 ACD     1       6.620  17.940  24.490  1.00  0.00            
ATOM     93  O22 ACD     1       7.790  19.160  25.680  1.00  0.00            
ATOM     94  H45 ACD     1       7.770  18.690  26.530  1.00  0.00            
ATOM     95  O23 ACD     1       9.930  15.360  26.690  1.00  0.00            
ATOM     96  C28 ACD     1      10.620  15.560  27.910  1.00  0.00            
ATOM     97  H46 ACD     1      10.180  14.980  28.730  1.00  0.00            
ATOM     98  C29 ACD     1      10.730  17.090  28.170  1.00  0.00            
ATOM     99  H47 ACD     1      10.840  17.740  27.290  1.00  0.00            
ATOM    100  O24 ACD     1      11.720  17.460  29.080  1.00  0.00            
ATOM    101  C30 ACD     1       9.510  17.600  28.840  1.00  0.00            
ATOM    102  H48 ACD     1       9.720  18.630  29.150  1.00  0.00            
ATOM    103  H49 ACD     1       8.700  17.720  28.110  1.00  0.00            
ATOM    104  O25 ACD     1       9.100  16.670  29.940  1.00  0.00            
ATOM    105  H50 ACD     1       8.320  16.950  30.430  1.00  0.00            
ATOM    106  C31 ACD     1      12.050  14.990  27.650  1.00  0.00            
ATOM    107  H51 ACD     1      12.350  15.390  26.670  1.00  0.00            
ATOM    108  O26 ACD     1      12.030  13.530  27.590  1.00  0.00            
ATOM    109  H52 ACD     1      12.860  13.200  27.230  1.00  0.00            
ATOM    110  C32 ACD     1      13.100  15.450  28.670  1.00  0.00            
ATOM    111  H53 ACD     1      12.830  14.970  29.630  1.00  0.00            
ATOM    112  O27 ACD     1      14.410  15.000  28.270  1.00  0.00            
ATOM    113  H54 ACD     1      14.760  15.670  27.680  1.00  0.00            
ATOM    114  C33 ACD     1      13.000  17.040  28.660  1.00  0.00            
ATOM    115  H55 ACD     1      13.760  17.380  29.370  1.00  0.00            
ATOM    116  O28 ACD     1      13.380  17.490  27.360  1.00  0.00            
ATOM    117  C34 ACD     1      14.530  18.410  27.240  1.00  0.00            
ATOM    118  H56 ACD     1      15.170  18.180  28.100  1.00  0.00            
ATOM    119  C35 ACD     1      15.280  18.010  26.000  1.00  0.00            
ATOM    120  H57 ACD     1      14.640  18.010  25.110  1.00  0.00            
ATOM    121  O29 ACD     1      15.810  16.710  26.320  1.00  0.00            
ATOM    122  H58 ACD     1      16.220  16.210  25.600  1.00  0.00            
ATOM    123  C36 ACD     1      16.350  19.020  25.650  1.00  0.00            
ATOM    124  H59 ACD     1      17.000  19.030  26.540  1.00  0.00            
ATOM    125  O30 ACD     1      17.070  18.700  24.490  1.00  0.00            
ATOM    126  H60 ACD     1      17.180  17.740  24.460  1.00  0.00            
ATOM    127  O1  GV7     2      18.890  14.540  26.640  1.00  0.00            
ATOM    128  C1  GV7     2      19.380  15.630  26.710  1.00  0.00            
ATOM    129  O2  GV7     2      19.300  16.390  27.770  1.00  0.00            
ATOM    130  C2  GV7     2      20.000  16.270  25.450  1.00  0.00            
ATOM    131  C3  GV7     2      19.970  15.430  24.240  1.00  0.00            
ATOM    132  C4  GV7     2      18.540  15.130  23.820  1.00  0.00            
ATOM    133  N1  GV7     2      17.540  16.010  23.880  1.00  0.00            
ATOM    134  C5  GV7     2      16.440  15.300  23.500  1.00  0.00            
ATOM    135  C6  GV7     2      15.090  15.690  23.300  1.00  0.00            
ATOM    136  C7  GV7     2      14.760  16.840  22.500  1.00  0.00            
ATOM    137  C8  GV7     2      13.420  17.150  22.310  1.00  0.00            
ATOM    138  C9  GV7     2      12.400  16.410  22.870  1.00  0.00            
ATOM    139  C10 GV7     2      12.720  15.290  23.740  1.00  0.00            
ATOM    140  C11 GV7     2      14.100  14.980  23.940  1.00  0.00            
ATOM    141  C12 GV7     2      16.900  14.040  23.150  1.00  0.00            
ATOM    142  C13 GV7     2      16.120  13.140  22.290  1.00  0.00            
ATOM    143  C14 GV7     2      15.830  11.820  22.660  1.00  0.00            
ATOM    144  C15 GV7     2      15.010  11.050  21.850  1.00  0.00            
ATOM    145  C16 GV7     2      14.490  11.600  20.660  1.00  0.00            
ATOM    146  C17 GV7     2      14.710  12.930  20.330  1.00  0.00            
ATOM    147  C18 GV7     2      15.570  13.690  21.170  1.00  0.00            
ATOM    148  O3  GV7     2      18.220  13.820  23.390  1.00  0.00            
ATOM    149  H1  GV7     2      19.860  17.140  27.510  1.00  0.00            
ATOM    150  H2  GV7     2      21.040  16.530  25.690  1.00  0.00            
ATOM    151  H3  GV7     2      19.560  17.250  25.230  1.00  0.00            
ATOM    152  H4  GV7     2      20.520  14.520  24.510  1.00  0.00            
ATOM    153  H5  GV7     2      20.570  15.900  23.460  1.00  0.00            
ATOM    154  H6  GV7     2      15.550  17.430  22.050  1.00  0.00            
ATOM    155  H7  GV7     2      13.060  17.980  21.720  1.00  0.00            
ATOM    156  H8  GV7     2      11.400  16.680  22.550  1.00  0.00            
ATOM    157  H9  GV7     2      11.920  14.740  24.220  1.00  0.00            
ATOM    158  H10 GV7     2      14.430  14.220  24.660  1.00  0.00            
ATOM    159  H11 GV7     2      16.340  11.310  23.480  1.00  0.00            
ATOM    160  H12 GV7     2      14.890  10.000  22.110  1.00  0.00            
ATOM    161  H13 GV7     2      13.780  11.140  19.980  1.00  0.00            
ATOM    162  H14 GV7     2      14.310  13.400  19.440  1.00  0.00            
ATOM    163  H15 GV7     2      15.680  14.740  20.940  1.00  0.00            
TER
ENDMDL
MODEL        1
ATOM      1  H1  ACD     1      12.850   8.750  15.420  1.00  0.00            
ATOM      2  O1  ACD     1      12.730   8.440  14.520  1.00  0.00            
ATOM      3  C1  ACD     1      12.300   9.630  13.860  1.00  0.00            
ATOM      4  H2  ACD     1      11.370  10.000  14.330  1.00  0.00            
ATOM      5  H3  ACD     1      12.080   9.380  12.820  1.00  0.00            
ATOM      6  C2  ACD     1      13.330  10.700  13.890  1.00  0.00            
ATOM      7  H4  ACD     1      12.960  11.390  13.120  1.00  0.00            
ATOM      8  O2  ACD     1      13.280  11.340  15.170  1.00  0.00            
ATOM      9  C3  ACD     1      13.960  12.560  15.160  1.00  0.00            
ATOM     10  H5  ACD     1      13.790  13.070  16.110  1.00  0.00            
ATOM     11  O3  ACD     1      13.510  13.400  14.110  1.00  0.00            
ATOM     12  C4  ACD     1      12.670  14.450  14.530  1.00  0.00            
ATOM     13  H6  ACD     1      12.660  14.630  15.620  1.00  0.00            
ATOM     14  C5  ACD     1      13.380  15.570  13.900  1.00  0.00            
ATOM     15  H7  ACD     1      13.640  15.360  12.850  1.00  0.00            
ATOM     16  O4  ACD     1      14.590  15.690  14.700  1.00  0.00            
ATOM     17  H8  ACD     1      15.030  14.860  14.530  1.00  0.00            
ATOM     18  C6  ACD     1      12.530  16.890  13.910  1.00  0.00            
ATOM     19  H9  ACD     1      12.510  17.220  14.960  1.00  0.00            
ATOM     20  O5  ACD     1      13.190  17.900  13.090  1.00  0.00            
ATOM     21  H10 ACD     1      13.890  18.350  13.580  1.00  0.00            
ATOM     22  C7  ACD     1      11.130  16.640  13.440  1.00  0.00            
ATOM     23  H11 ACD     1      10.520  17.550  13.500  1.00  0.00            
ATOM     24  O6  ACD     1      10.530  15.550  14.120  1.00  0.00            
ATOM     25  C8  ACD     1      11.260  14.290  14.060  1.00  0.00            
ATOM     26  H12 ACD     1      11.200  13.960  13.010  1.00  0.00            
ATOM     27  C9  ACD     1      10.560  13.240  14.890  1.00  0.00            
ATOM     28  H13 ACD     1       9.480  13.270  14.710  1.00  0.00            
ATOM     29  H14 ACD     1      10.920  12.250  14.580  1.00  0.00            
ATOM     30  O7  ACD     1      10.770  13.390  16.290  1.00  0.00            
ATOM     31  H15 ACD     1      10.470  14.270  16.520  1.00  0.00            
ATOM     32  O8  ACD     1      11.340  16.320  12.060  1.00  0.00            
ATOM     33  C10 ACD     1      10.650  17.150  11.070  1.00  0.00            
ATOM     34  H16 ACD     1      10.170  18.100  11.330  1.00  0.00            
ATOM     35  C11 ACD     1      11.680  17.530  10.010  1.00  0.00            
ATOM     36  H17 ACD     1      12.170  16.570   9.810  1.00  0.00            
ATOM     37  O9  ACD     1      12.470  18.560  10.600  1.00  0.00            
ATOM     38  H18 ACD     1      12.650  18.310  11.510  1.00  0.00            
ATOM     39  C12 ACD     1      10.950  18.040   8.810  1.00  0.00            
ATOM     40  H19 ACD     1      10.370  18.900   9.190  1.00  0.00            
ATOM     41  O10 ACD     1      11.800  18.460   7.770  1.00  0.00            
ATOM     42  H20 ACD     1      11.270  18.630   6.990  1.00  0.00            
ATOM     43  C13 ACD     1       9.970  17.020   8.250  1.00  0.00            
ATOM     44  H21 ACD     1       9.490  17.380   7.330  1.00  0.00            
ATOM     45  O11 ACD     1       9.080  16.780   9.210  1.00  0.00            
ATOM     46  C14 ACD     1       9.630  16.210  10.440  1.00  0.00            
ATOM     47  H22 ACD     1      10.140  15.280  10.150  1.00  0.00            
ATOM     48  C15 ACD     1       8.420  15.870  11.380  1.00  0.00            
ATOM     49  H23 ACD     1       8.010  14.900  11.060  1.00  0.00            
ATOM     50  H24 ACD     1       8.740  15.890  12.420  1.00  0.00            
ATOM     51  O12 ACD     1       7.340  16.810  11.320  1.00  0.00            
ATOM     52  H25 ACD     1       7.640  17.580  11.820  1.00  0.00            
ATOM     53  O13 ACD     1      10.660  15.790   7.840  1.00  0.00            
ATOM     54  C16 ACD     1      10.090  15.000   6.820  1.00  0.00            
ATOM     55  H26 ACD     1       9.130  15.440   6.530  1.00  0.00            
ATOM     56  C17 ACD     1      11.020  15.020   5.670  1.00  0.00            
ATOM     57  H27 ACD     1      11.960  14.640   6.080  1.00  0.00            
ATOM     58  O14 ACD     1      11.350  16.280   5.150  1.00  0.00            
ATOM     59  H28 ACD     1      10.740  16.590   4.480  1.00  0.00            
ATOM     60  C18 ACD     1      10.640  14.020   4.560  1.00  0.00            
ATOM     61  H29 ACD     1       9.690  14.330   4.110  1.00  0.00            
ATOM     62  O15 ACD     1      11.760  13.840   3.710  1.00  0.00            
ATOM     63  H30 ACD     1      12.510  13.580   4.250  1.00  0.00            
ATOM     64  C19 ACD     1      10.350  12.610   5.140  1.00  0.00            
ATOM     65  H31 ACD     1       9.910  12.010   4.330  1.00  0.00            
ATOM     66  O16 ACD     1       9.370  12.850   6.210  1.00  0.00            
ATOM     67  C20 ACD     1       9.790  13.590   7.350  1.00  0.00            
ATOM     68  H32 ACD     1      10.690  13.110   7.760  1.00  0.00            
ATOM     69  C21 ACD     1       8.570  13.650   8.340  1.00  0.00            
ATOM     70  H33 ACD     1       8.520  14.580   8.920  1.00  0.00            
ATOM     71  H34 ACD     1       7.690  13.680   7.690  1.00  0.00            
ATOM     72  O17 ACD     1       8.510  12.550   9.180  1.00  0.00            
ATOM     73  H35 ACD     1       7.580  12.300   9.140  1.00  0.00            
ATOM     74  O18 ACD     1      11.550  12.050   5.590  1.00  0.00            
ATOM     75  C22 ACD     1      11.710  10.610   5.570  1.00  0.00            
ATOM     76  H36 ACD     1      11.410  10.040   4.690  1.00  0.00            
ATOM     77  C23 ACD     1      13.270  10.400   5.470  1.00  0.00            
ATOM     78  H37 ACD     1      13.710  10.970   6.300  1.00  0.00            
ATOM     79  O19 ACD     1      13.810  10.990   4.230  1.00  0.00            
ATOM     80  H38 ACD     1      13.440  10.510   3.490  1.00  0.00            
ATOM     81  C24 ACD     1      13.710   8.990   5.670  1.00  0.00            
ATOM     82  H39 ACD     1      13.320   8.430   4.810  1.00  0.00            
ATOM     83  O20 ACD     1      15.150   8.910   5.790  1.00  0.00            
ATOM     84  H40 ACD     1      15.400   9.310   6.630  1.00  0.00            
ATOM     85  C25 ACD     1      13.140   8.400   6.990  1.00  0.00            
ATOM     86  H41 ACD     1      13.360   7.330   7.030  1.00  0.00            
ATOM     87  O21 ACD     1      11.710   8.580   6.940  1.00  0.00            
ATOM     88  C26 ACD     1      11.070   9.890   6.800  1.00  0.00            
ATOM     89  H42 ACD     1      11.200  10.550   7.670  1.00  0.00            
ATOM     90  C27 ACD     1       9.560   9.660   6.670  1.00  0.00            
ATOM     91  H43 ACD     1       9.270   9.030   7.520  1.00  0.00            
ATOM     92  H44 ACD     1       9.140  10.670   6.770  1.00  0.00            
ATOM     93  O22 ACD     1       9.180   9.160   5.400  1.00  0.00            
ATOM     94  H45 ACD     1       8.460   9.680   5.050  1.00  0.00            
ATOM     95  O23 ACD     1      13.590   9.120   8.160  1.00  0.00            
ATOM     96  C28 ACD     1      14.470   8.510   9.080  1.00  0.00            
ATOM     97  H46 ACD     1      14.860   7.550   8.740  1.00  0.00            
ATOM     98  C29 ACD     1      13.680   8.180  10.340  1.00  0.00            
ATOM     99  H47 ACD     1      13.160   9.090  10.660  1.00  0.00            
ATOM    100  O24 ACD     1      14.480   7.820  11.570  1.00  0.00            
ATOM    101  C30 ACD     1      12.610   7.150  10.230  1.00  0.00            
ATOM    102  H48 ACD     1      12.240   6.960  11.240  1.00  0.00            
ATOM    103  H49 ACD     1      11.790   7.610   9.660  1.00  0.00            
ATOM    104  O25 ACD     1      13.020   5.970   9.650  1.00  0.00            
ATOM    105  H50 ACD     1      13.500   5.430  10.290  1.00  0.00            
ATOM    106  C31 ACD     1      15.590   9.460   9.410  1.00  0.00            
ATOM    107  H51 ACD     1      15.190  10.440   9.730  1.00  0.00            
ATOM    108  O26 ACD     1      16.410   9.670   8.180  1.00  0.00            
ATOM    109  H52 ACD     1      17.160  10.240   8.370  1.00  0.00            
ATOM    110  C32 ACD     1      16.430   8.940  10.570  1.00  0.00            
ATOM    111  H53 ACD     1      16.980   8.060  10.240  1.00  0.00            
ATOM    112  O27 ACD     1      17.310  10.060  10.860  1.00  0.00            
ATOM    113  H54 ACD     1      17.540  10.520  10.050  1.00  0.00            
ATOM    114  C33 ACD     1      15.560   8.700  11.820  1.00  0.00            
ATOM    115  H55 ACD     1      16.130   8.300  12.670  1.00  0.00            
ATOM    116  O28 ACD     1      14.950   9.880  12.210  1.00  0.00            
ATOM    117  C34 ACD     1      14.820  10.350  13.510  1.00  0.00            
ATOM    118  H56 ACD     1      15.130   9.670  14.310  1.00  0.00            
ATOM    119  C35 ACD     1      15.650  11.580  13.540  1.00  0.00            
ATOM    120  H57 ACD     1      15.290  12.240  12.740  1.00  0.00            
ATOM    121  O29 ACD     1      17.020  11.200  13.230  1.00  0.00            
ATOM    122  H58 ACD     1      16.910  10.690  12.420  1.00  0.00            
ATOM    123  C36 ACD     1      15.460  12.360  14.900  1.00  0.00            
ATOM    124  H59 ACD     1      15.820  11.650  15.660  1.00  0.00            
ATOM    125  O30 ACD     1      16.190  13.550  14.800  1.00  0.00            
ATOM    126  H60 ACD     1      17.030  13.290  14.390  1.00  0.00            
ATOM    127  O1  GV7     2      19.440   7.780   8.500  1.00  0.00            
ATOM    128  C1  GV7     2      19.410   8.470   7.510  1.00  0.00            
ATOM    129  O2  GV7     2      18.560   8.220   6.560  1.00  0.00            
ATOM    130  C2  GV7     2      20.600   9.380   7.140  1.00  0.00            
ATOM    131  C3  GV7     2      20.850  10.580   8.110  1.00  0.00            
ATOM    132  C4  GV7     2      19.750  11.580   8.100  1.00  0.00            
ATOM    133  N1  GV7     2      18.570  11.390   8.710  1.00  0.00            
ATOM    134  C5  GV7     2      17.900  12.520   8.300  1.00  0.00            
ATOM    135  C6  GV7     2      16.570  13.020   8.710  1.00  0.00            
ATOM    136  C7  GV7     2      16.300  13.490  10.030  1.00  0.00            
ATOM    137  C8  GV7     2      15.030  13.940  10.350  1.00  0.00            
ATOM    138  C9  GV7     2      13.960  14.000   9.400  1.00  0.00            
ATOM    139  C10 GV7     2      14.200  13.390   8.180  1.00  0.00            
ATOM    140  C11 GV7     2      15.470  12.830   7.860  1.00  0.00            
ATOM    141  C12 GV7     2      18.780  13.300   7.640  1.00  0.00            
ATOM    142  C13 GV7     2      18.340  14.660   7.230  1.00  0.00            
ATOM    143  C14 GV7     2      17.900  14.770   5.920  1.00  0.00            
ATOM    144  C15 GV7     2      17.460  16.010   5.430  1.00  0.00            
ATOM    145  C16 GV7     2      17.410  17.140   6.270  1.00  0.00            
ATOM    146  C17 GV7     2      17.670  16.980   7.660  1.00  0.00            
ATOM    147  C18 GV7     2      18.130  15.730   8.160  1.00  0.00            
ATOM    148  O3  GV7     2      19.930  12.680   7.280  1.00  0.00            
ATOM    149  H1  GV7     2      17.860   7.670   6.940  1.00  0.00            
ATOM    150  H2  GV7     2      20.460   9.770   6.120  1.00  0.00            
ATOM    151  H3  GV7     2      21.460   8.700   7.110  1.00  0.00            
ATOM    152  H4  GV7     2      21.750  11.100   7.780  1.00  0.00            
ATOM    153  H5  GV7     2      21.010  10.210   9.130  1.00  0.00            
ATOM    154  H6  GV7     2      17.110  13.490  10.760  1.00  0.00            
ATOM    155  H7  GV7     2      14.750  14.210  11.370  1.00  0.00            
ATOM    156  H8  GV7     2      12.970  14.400   9.640  1.00  0.00            
ATOM    157  H9  GV7     2      13.400  13.400   7.450  1.00  0.00            
ATOM    158  H10 GV7     2      15.630  12.350   6.900  1.00  0.00            
ATOM    159  H11 GV7     2      17.980  13.930   5.240  1.00  0.00            
ATOM    160  H12 GV7     2      17.040  16.050   4.430  1.00  0.00            
ATOM    161  H13 GV7     2      17.210  18.110   5.840  1.00  0.00            
ATOM    162  H14 GV7     2      17.650  17.810   8.360  1.00  0.00            
ATOM    163  H15 GV7     2      18.370  15.560   9.200  1.00  0.00            
TER
ENDMDL
MODEL        1
ATOM      1  H1  ACD     1      11.350   8.620  14.470  1.00  0.00            
ATOM      2  O1  ACD     1      10.730   9.320  14.680  1.00  0.00            
ATOM      3  C1  ACD     1      10.400  10.180  13.560  1.00  0.00            
ATOM      4  H2  ACD     1       9.310  10.260  13.420  1.00  0.00            
ATOM      5  H3  ACD     1      10.880   9.700  12.690  1.00  0.00            
ATOM      6  C2  ACD     1      10.900  11.690  13.720  1.00  0.00            
ATOM      7  H4  ACD     1      10.440  12.240  12.890  1.00  0.00            
ATOM      8  O2  ACD     1      10.270  12.190  14.900  1.00  0.00            
ATOM      9  C3  ACD     1      10.620  13.660  15.200  1.00  0.00            
ATOM     10  H5  ACD     1      10.160  13.850  16.170  1.00  0.00            
ATOM     11  O3  ACD     1      10.060  14.590  14.240  1.00  0.00            
ATOM     12  C4  ACD     1       8.990  15.300  14.590  1.00  0.00            
ATOM     13  H6  ACD     1       8.870  15.430  15.670  1.00  0.00            
ATOM     14  C5  ACD     1       9.240  16.660  13.890  1.00  0.00            
ATOM     15  H7  ACD     1       9.610  16.400  12.890  1.00  0.00            
ATOM     16  O4  ACD     1      10.110  17.470  14.720  1.00  0.00            
ATOM     17  H8  ACD     1      10.380  18.200  14.160  1.00  0.00            
ATOM     18  C6  ACD     1       7.970  17.450  13.750  1.00  0.00            
ATOM     19  H9  ACD     1       7.480  17.630  14.720  1.00  0.00            
ATOM     20  O5  ACD     1       8.170  18.610  12.990  1.00  0.00            
ATOM     21  H10 ACD     1       7.660  19.360  13.300  1.00  0.00            
ATOM     22  C7  ACD     1       6.910  16.620  13.000  1.00  0.00            
ATOM     23  H11 ACD     1       6.030  17.270  13.000  1.00  0.00            
ATOM     24  O6  ACD     1       6.670  15.470  13.780  1.00  0.00            
ATOM     25  C8  ACD     1       7.720  14.600  14.010  1.00  0.00            
ATOM     26  H12 ACD     1       7.980  14.150  13.040  1.00  0.00            
ATOM     27  C9  ACD     1       7.220  13.460  14.890  1.00  0.00            
ATOM     28  H13 ACD     1       6.350  12.910  14.500  1.00  0.00            
ATOM     29  H14 ACD     1       8.040  12.730  14.950  1.00  0.00            
ATOM     30  O7  ACD     1       7.020  13.880  16.150  1.00  0.00            
ATOM     31  H15 ACD     1       6.150  14.280  16.180  1.00  0.00            
ATOM     32  O8  ACD     1       7.370  16.250  11.620  1.00  0.00            
ATOM     33  C10 ACD     1       6.420  16.470  10.560  1.00  0.00            
ATOM     34  H16 ACD     1       5.550  16.940  11.020  1.00  0.00            
ATOM     35  C11 ACD     1       7.070  17.290   9.430  1.00  0.00            
ATOM     36  H17 ACD     1       8.100  16.940   9.280  1.00  0.00            
ATOM     37  O9  ACD     1       7.260  18.610   9.950  1.00  0.00            
ATOM     38  H18 ACD     1       7.930  18.480  10.620  1.00  0.00            
ATOM     39  C12 ACD     1       6.370  17.240   8.100  1.00  0.00            
ATOM     40  H19 ACD     1       5.470  17.870   8.140  1.00  0.00            
ATOM     41  O10 ACD     1       7.190  17.780   7.040  1.00  0.00            
ATOM     42  H20 ACD     1       7.750  17.030   6.820  1.00  0.00            
ATOM     43  C13 ACD     1       6.070  15.780   7.690  1.00  0.00            
ATOM     44  H21 ACD     1       5.480  15.800   6.770  1.00  0.00            
ATOM     45  O11 ACD     1       5.290  15.240   8.740  1.00  0.00            
ATOM     46  C14 ACD     1       5.950  15.060  10.000  1.00  0.00            
ATOM     47  H22 ACD     1       6.860  14.460   9.860  1.00  0.00            
ATOM     48  C15 ACD     1       4.960  14.260  10.950  1.00  0.00            
ATOM     49  H23 ACD     1       4.710  13.270  10.550  1.00  0.00            
ATOM     50  H24 ACD     1       5.380  14.100  11.950  1.00  0.00            
ATOM     51  O12 ACD     1       3.800  14.980  11.130  1.00  0.00            
ATOM     52  H25 ACD     1       3.140  14.340  11.420  1.00  0.00            
ATOM     53  O13 ACD     1       7.300  15.110   7.470  1.00  0.00            
ATOM     54  C16 ACD     1       7.510  14.230   6.320  1.00  0.00            
ATOM     55  H26 ACD     1       6.730  14.350   5.560  1.00  0.00            
ATOM     56  C17 ACD     1       8.820  14.610   5.650  1.00  0.00            
ATOM     57  H27 ACD     1       9.570  14.400   6.430  1.00  0.00            
ATOM     58  O14 ACD     1       8.800  16.040   5.280  1.00  0.00            
ATOM     59  H28 ACD     1       8.180  16.230   4.570  1.00  0.00            
ATOM     60  C18 ACD     1       9.130  13.740   4.430  1.00  0.00            
ATOM     61  H29 ACD     1       8.380  13.860   3.640  1.00  0.00            
ATOM     62  O15 ACD     1      10.380  13.970   3.870  1.00  0.00            
ATOM     63  H30 ACD     1      10.960  13.370   4.350  1.00  0.00            
ATOM     64  C19 ACD     1       9.160  12.310   4.920  1.00  0.00            
ATOM     65  H31 ACD     1       9.160  11.560   4.120  1.00  0.00            
ATOM     66  O16 ACD     1       7.900  12.040   5.550  1.00  0.00            
ATOM     67  C20 ACD     1       7.590  12.730   6.720  1.00  0.00            
ATOM     68  H32 ACD     1       8.420  12.560   7.430  1.00  0.00            
ATOM     69  C21 ACD     1       6.220  12.230   7.200  1.00  0.00            
ATOM     70  H33 ACD     1       5.940  12.740   8.130  1.00  0.00            
ATOM     71  H34 ACD     1       5.350  12.310   6.540  1.00  0.00            
ATOM     72  O17 ACD     1       6.420  10.860   7.600  1.00  0.00            
ATOM     73  H35 ACD     1       6.510  10.280   6.830  1.00  0.00            
ATOM     74  O18 ACD     1      10.240  12.160   5.830  1.00  0.00            
ATOM     75  C22 ACD     1      11.230  11.130   5.480  1.00  0.00            
ATOM     76  H36 ACD     1      11.160  10.700   4.470  1.00  0.00            
ATOM     77  C23 ACD     1      12.670  11.720   5.710  1.00  0.00            
ATOM     78  H37 ACD     1      12.590  12.430   6.550  1.00  0.00            
ATOM     79  O19 ACD     1      13.100  12.410   4.570  1.00  0.00            
ATOM     80  H38 ACD     1      13.860  11.990   4.150  1.00  0.00            
ATOM     81  C24 ACD     1      13.630  10.550   6.060  1.00  0.00            
ATOM     82  H39 ACD     1      13.630   9.920   5.160  1.00  0.00            
ATOM     83  O20 ACD     1      14.910  10.990   6.440  1.00  0.00            
ATOM     84  H40 ACD     1      14.770  11.400   7.300  1.00  0.00            
ATOM     85  C25 ACD     1      13.130   9.730   7.180  1.00  0.00            
ATOM     86  H41 ACD     1      13.910   9.000   7.390  1.00  0.00            
ATOM     87  O21 ACD     1      11.960   9.060   6.660  1.00  0.00            
ATOM     88  C26 ACD     1      10.920  10.020   6.510  1.00  0.00            
ATOM     89  H42 ACD     1      10.760  10.700   7.360  1.00  0.00            
ATOM     90  C27 ACD     1       9.670   9.150   6.220  1.00  0.00            
ATOM     91  H43 ACD     1       9.700   8.280   6.880  1.00  0.00            
ATOM     92  H44 ACD     1       8.820   9.810   6.450  1.00  0.00            
ATOM     93  O22 ACD     1       9.510   8.810   4.810  1.00  0.00            
ATOM     94  H45 ACD     1      10.040   8.030   4.600  1.00  0.00            
ATOM     95  O23 ACD     1      12.830  10.530   8.330  1.00  0.00            
ATOM     96  C28 ACD     1      13.630  10.280   9.470  1.00  0.00            
ATOM     97  H46 ACD     1      14.480   9.640   9.210  1.00  0.00            
ATOM     98  C29 ACD     1      12.850   9.540  10.510  1.00  0.00            
ATOM     99  H47 ACD     1      11.980  10.130  10.830  1.00  0.00            
ATOM    100  O24 ACD     1      13.610   9.380  11.730  1.00  0.00            
ATOM    101  C30 ACD     1      12.340   8.220  10.090  1.00  0.00            
ATOM    102  H48 ACD     1      11.600   7.960  10.860  1.00  0.00            
ATOM    103  H49 ACD     1      11.860   8.240   9.100  1.00  0.00            
ATOM    104  O25 ACD     1      13.300   7.190   9.980  1.00  0.00            
ATOM    105  H50 ACD     1      14.000   7.530  10.550  1.00  0.00            
ATOM    106  C31 ACD     1      14.220  11.560   9.950  1.00  0.00            
ATOM    107  H51 ACD     1      13.400  12.270  10.130  1.00  0.00            
ATOM    108  O26 ACD     1      15.020  12.230   9.050  1.00  0.00            
ATOM    109  H52 ACD     1      15.290  13.110   9.350  1.00  0.00            
ATOM    110  C32 ACD     1      14.960  11.350  11.270  1.00  0.00            
ATOM    111  H53 ACD     1      15.870  10.750  11.190  1.00  0.00            
ATOM    112  O27 ACD     1      15.410  12.540  11.870  1.00  0.00            
ATOM    113  H54 ACD     1      15.720  13.050  11.110  1.00  0.00            
ATOM    114  C33 ACD     1      14.000  10.660  12.270  1.00  0.00            
ATOM    115  H55 ACD     1      14.650  10.510  13.140  1.00  0.00            
ATOM    116  O28 ACD     1      12.890  11.500  12.460  1.00  0.00            
ATOM    117  C34 ACD     1      12.440  11.810  13.830  1.00  0.00            
ATOM    118  H56 ACD     1      12.680  11.030  14.570  1.00  0.00            
ATOM    119  C35 ACD     1      12.910  13.270  14.120  1.00  0.00            
ATOM    120  H57 ACD     1      12.570  13.860  13.260  1.00  0.00            
ATOM    121  O29 ACD     1      14.340  13.370  14.170  1.00  0.00            
ATOM    122  H58 ACD     1      14.720  12.940  13.400  1.00  0.00            
ATOM    123  C36 ACD     1      12.160  13.790  15.330  1.00  0.00            
ATOM    124  H59 ACD     1      12.350  13.190  16.230  1.00  0.00            
ATOM    125  O30 ACD     1      12.520  15.190  15.580  1.00  0.00            
ATOM    126  H60 ACD     1      12.160  15.640  14.810  1.00  0.00            
ATOM    127  O1  GV7     2      18.310  11.320  10.530  1.00  0.00            
ATOM    128  C1  GV7     2      18.240  11.960   9.480  1.00  0.00            
ATOM    129  O2  GV7     2      18.000  11.190   8.400  1.00  0.00            
ATOM    130  C2  GV7     2      19.110  13.150   9.080  1.00  0.00            
ATOM    131  C3  GV7     2      18.900  14.300  10.060  1.00  0.00            
ATOM    132  C4  GV7     2      17.600  14.890   9.810  1.00  0.00            
ATOM    133  N1  GV7     2      16.420  14.370  10.160  1.00  0.00            
ATOM    134  C5  GV7     2      15.520  15.350   9.890  1.00  0.00            
ATOM    135  C6  GV7     2      14.050  15.260   9.950  1.00  0.00            
ATOM    136  C7  GV7     2      13.420  15.580  11.190  1.00  0.00            
ATOM    137  C8  GV7     2      12.080  15.480  11.390  1.00  0.00            
ATOM    138  C9  GV7     2      11.280  15.160  10.310  1.00  0.00            
ATOM    139  C10 GV7     2      11.820  14.650   9.090  1.00  0.00            
ATOM    140  C11 GV7     2      13.230  14.730   8.910  1.00  0.00            
ATOM    141  C12 GV7     2      16.150  16.350   9.240  1.00  0.00            
ATOM    142  C13 GV7     2      15.390  17.460   8.660  1.00  0.00            
ATOM    143  C14 GV7     2      15.250  17.550   7.250  1.00  0.00            
ATOM    144  C15 GV7     2      14.540  18.660   6.700  1.00  0.00            
ATOM    145  C16 GV7     2      13.850  19.530   7.560  1.00  0.00            
ATOM    146  C17 GV7     2      14.030  19.530   8.930  1.00  0.00            
ATOM    147  C18 GV7     2      14.740  18.420   9.500  1.00  0.00            
ATOM    148  O3  GV7     2      17.510  16.140   9.220  1.00  0.00            
ATOM    149  H1  GV7     2      17.690  10.330   8.730  1.00  0.00            
ATOM    150  H2  GV7     2      18.920  13.530   8.070  1.00  0.00            
ATOM    151  H3  GV7     2      20.180  12.930   9.110  1.00  0.00            
ATOM    152  H4  GV7     2      19.670  15.080   9.950  1.00  0.00            
ATOM    153  H5  GV7     2      19.030  13.840  11.050  1.00  0.00            
ATOM    154  H6  GV7     2      14.080  15.850  12.010  1.00  0.00            
ATOM    155  H7  GV7     2      11.630  15.880  12.290  1.00  0.00            
ATOM    156  H8  GV7     2      10.200  15.290  10.410  1.00  0.00            
ATOM    157  H9  GV7     2      11.280  14.180   8.270  1.00  0.00            
ATOM    158  H10 GV7     2      13.690  14.380   7.990  1.00  0.00            
ATOM    159  H11 GV7     2      15.740  16.860   6.560  1.00  0.00            
ATOM    160  H12 GV7     2      14.580  18.810   5.630  1.00  0.00            
ATOM    161  H13 GV7     2      13.190  20.230   7.060  1.00  0.00            
ATOM    162  H14 GV7     2      13.500  20.180   9.610  1.00  0.00            
ATOM    163  H15 GV7     2      14.860  18.310  10.570  1.00  0.00            
TER
ENDMDL
MODEL        1
ATOM      1  H1  ACD     1       2.990  13.350  24.960  1.00  0.00            
ATOM      2  O1  ACD     1       3.590  12.610  25.060  1.00  0.00            
ATOM      3  C1  ACD     1       4.900  13.260  25.190  1.00  0.00            
ATOM      4  H2  ACD     1       5.520  12.630  25.850  1.00  0.00            
ATOM      5  H3  ACD     1       4.760  14.270  25.600  1.00  0.00            
ATOM      6  C2  ACD     1       5.630  13.370  23.900  1.00  0.00            
ATOM      7  H4  ACD     1       5.390  12.500  23.280  1.00  0.00            
ATOM      8  O2  ACD     1       5.090  14.490  23.240  1.00  0.00            
ATOM      9  C3  ACD     1       5.720  14.830  22.010  1.00  0.00            
ATOM     10  H5  ACD     1       5.070  15.690  21.810  1.00  0.00            
ATOM     11  O3  ACD     1       5.520  13.770  21.060  1.00  0.00            
ATOM     12  C4  ACD     1       4.850  14.010  19.830  1.00  0.00            
ATOM     13  H6  ACD     1       5.010  15.090  19.670  1.00  0.00            
ATOM     14  C5  ACD     1       5.770  13.310  18.860  1.00  0.00            
ATOM     15  H7  ACD     1       5.890  12.310  19.300  1.00  0.00            
ATOM     16  O4  ACD     1       7.070  13.940  18.740  1.00  0.00            
ATOM     17  H8  ACD     1       7.620  13.460  18.120  1.00  0.00            
ATOM     18  C6  ACD     1       5.070  13.150  17.530  1.00  0.00            
ATOM     19  H9  ACD     1       4.920  14.090  16.980  1.00  0.00            
ATOM     20  O5  ACD     1       5.750  12.240  16.700  1.00  0.00            
ATOM     21  H10 ACD     1       6.620  12.120  17.100  1.00  0.00            
ATOM     22  C7  ACD     1       3.700  12.520  17.670  1.00  0.00            
ATOM     23  H11 ACD     1       3.250  12.550  16.670  1.00  0.00            
ATOM     24  O6  ACD     1       2.880  13.330  18.550  1.00  0.00            
ATOM     25  C8  ACD     1       3.400  13.500  19.880  1.00  0.00            
ATOM     26  H12 ACD     1       3.330  12.510  20.330  1.00  0.00            
ATOM     27  C9  ACD     1       2.450  14.390  20.620  1.00  0.00            
ATOM     28  H13 ACD     1       1.430  14.090  20.330  1.00  0.00            
ATOM     29  H14 ACD     1       2.680  14.270  21.690  1.00  0.00            
ATOM     30  O7  ACD     1       2.480  15.790  20.480  1.00  0.00            
ATOM     31  H15 ACD     1       1.760  16.170  20.990  1.00  0.00            
ATOM     32  O8  ACD     1       3.810  11.180  18.090  1.00  0.00            
ATOM     33  C10 ACD     1       3.060  10.220  17.320  1.00  0.00            
ATOM     34  H16 ACD     1       2.670  10.530  16.340  1.00  0.00            
ATOM     35  C11 ACD     1       4.100   9.160  16.820  1.00  0.00            
ATOM     36  H17 ACD     1       4.720   8.870  17.670  1.00  0.00            
ATOM     37  O9  ACD     1       5.040   9.720  15.830  1.00  0.00            
ATOM     38  H18 ACD     1       5.280  10.590  16.140  1.00  0.00            
ATOM     39  C12 ACD     1       3.420   7.930  16.270  1.00  0.00            
ATOM     40  H19 ACD     1       2.940   8.270  15.350  1.00  0.00            
ATOM     41  O10 ACD     1       4.350   6.920  15.850  1.00  0.00            
ATOM     42  H20 ACD     1       5.030   7.320  15.300  1.00  0.00            
ATOM     43  C13 ACD     1       2.470   7.340  17.380  1.00  0.00            
ATOM     44  H21 ACD     1       1.990   6.490  16.890  1.00  0.00            
ATOM     45  O11 ACD     1       1.490   8.320  17.720  1.00  0.00            
ATOM     46  C14 ACD     1       2.000   9.530  18.240  1.00  0.00            
ATOM     47  H22 ACD     1       2.440   9.330  19.230  1.00  0.00            
ATOM     48  C15 ACD     1       0.810  10.490  18.450  1.00  0.00            
ATOM     49  H23 ACD     1      -0.040   9.940  18.890  1.00  0.00            
ATOM     50  H24 ACD     1       1.220  11.310  19.050  1.00  0.00            
ATOM     51  O12 ACD     1       0.270  11.050  17.320  1.00  0.00            
ATOM     52  H25 ACD     1      -0.580  10.580  17.250  1.00  0.00            
ATOM     53  O13 ACD     1       3.220   6.960  18.470  1.00  0.00            
ATOM     54  C16 ACD     1       2.770   5.900  19.250  1.00  0.00            
ATOM     55  H26 ACD     1       1.920   5.380  18.790  1.00  0.00            
ATOM     56  C17 ACD     1       4.070   5.070  19.310  1.00  0.00            
ATOM     57  H27 ACD     1       4.810   5.770  19.710  1.00  0.00            
ATOM     58  O14 ACD     1       4.370   4.680  17.960  1.00  0.00            
ATOM     59  H28 ACD     1       4.240   5.390  17.330  1.00  0.00            
ATOM     60  C18 ACD     1       3.940   3.910  20.320  1.00  0.00            
ATOM     61  H29 ACD     1       3.090   3.320  19.960  1.00  0.00            
ATOM     62  O15 ACD     1       5.210   3.240  20.470  1.00  0.00            
ATOM     63  H30 ACD     1       5.760   3.960  20.790  1.00  0.00            
ATOM     64  C19 ACD     1       3.670   4.530  21.690  1.00  0.00            
ATOM     65  H31 ACD     1       3.670   3.800  22.510  1.00  0.00            
ATOM     66  O16 ACD     1       2.420   5.130  21.580  1.00  0.00            
ATOM     67  C20 ACD     1       2.400   6.330  20.730  1.00  0.00            
ATOM     68  H32 ACD     1       3.140   7.070  21.060  1.00  0.00            
ATOM     69  C21 ACD     1       1.000   6.980  20.820  1.00  0.00            
ATOM     70  H33 ACD     1       0.940   7.860  20.150  1.00  0.00            
ATOM     71  H34 ACD     1       0.350   6.200  20.410  1.00  0.00            
ATOM     72  O17 ACD     1       0.690   7.330  22.170  1.00  0.00            
ATOM     73  H35 ACD     1       0.960   6.600  22.730  1.00  0.00            
ATOM     74  O18 ACD     1       4.660   5.440  22.010  1.00  0.00            
ATOM     75  C22 ACD     1       5.530   5.120  23.110  1.00  0.00            
ATOM     76  H36 ACD     1       5.470   4.040  23.300  1.00  0.00            
ATOM     77  C23 ACD     1       6.930   5.580  22.740  1.00  0.00            
ATOM     78  H37 ACD     1       6.940   6.630  22.430  1.00  0.00            
ATOM     79  O19 ACD     1       7.330   4.780  21.660  1.00  0.00            
ATOM     80  H38 ACD     1       7.990   5.280  21.170  1.00  0.00            
ATOM     81  C24 ACD     1       7.800   5.600  23.940  1.00  0.00            
ATOM     82  H39 ACD     1       7.840   4.610  24.390  1.00  0.00            
ATOM     83  O20 ACD     1       9.080   6.250  23.560  1.00  0.00            
ATOM     84  H40 ACD     1       9.260   6.850  24.290  1.00  0.00            
ATOM     85  C25 ACD     1       7.260   6.500  25.030  1.00  0.00            
ATOM     86  H41 ACD     1       7.810   6.490  25.970  1.00  0.00            
ATOM     87  O21 ACD     1       5.960   6.030  25.270  1.00  0.00            
ATOM     88  C26 ACD     1       4.970   5.930  24.230  1.00  0.00            
ATOM     89  H42 ACD     1       4.780   6.970  23.940  1.00  0.00            
ATOM     90  C27 ACD     1       3.770   5.390  24.910  1.00  0.00            
ATOM     91  H43 ACD     1       3.440   6.120  25.650  1.00  0.00            
ATOM     92  H44 ACD     1       2.990   5.260  24.150  1.00  0.00            
ATOM     93  O22 ACD     1       3.930   4.040  25.350  1.00  0.00            
ATOM     94  H45 ACD     1       4.400   3.490  24.720  1.00  0.00            
ATOM     95  O23 ACD     1       7.150   7.870  24.610  1.00  0.00            
ATOM     96  C28 ACD     1       7.710   8.910  25.410  1.00  0.00            
ATOM     97  H46 ACD     1       7.940   8.410  26.360  1.00  0.00            
ATOM     98  C29 ACD     1       6.530   9.870  25.640  1.00  0.00            
ATOM     99  H47 ACD     1       5.970  10.220  24.760  1.00  0.00            
ATOM    100  O24 ACD     1       7.050  11.020  26.270  1.00  0.00            
ATOM    101  C30 ACD     1       5.420   9.210  26.410  1.00  0.00            
ATOM    102  H48 ACD     1       4.610   9.950  26.400  1.00  0.00            
ATOM    103  H49 ACD     1       4.970   8.390  25.840  1.00  0.00            
ATOM    104  O25 ACD     1       5.930   8.910  27.670  1.00  0.00            
ATOM    105  H50 ACD     1       5.190   9.060  28.280  1.00  0.00            
ATOM    106  C31 ACD     1       8.940   9.520  24.750  1.00  0.00            
ATOM    107  H51 ACD     1       8.660   9.820  23.730  1.00  0.00            
ATOM    108  O26 ACD     1      10.020   8.600  24.770  1.00  0.00            
ATOM    109  H52 ACD     1      10.910   8.960  24.780  1.00  0.00            
ATOM    110  C32 ACD     1       9.270  10.760  25.500  1.00  0.00            
ATOM    111  H53 ACD     1       9.560  10.490  26.520  1.00  0.00            
ATOM    112  O27 ACD     1      10.420  11.390  24.970  1.00  0.00            
ATOM    113  H54 ACD     1      10.300  11.250  24.030  1.00  0.00            
ATOM    114  C33 ACD     1       8.120  11.740  25.550  1.00  0.00            
ATOM    115  H55 ACD     1       8.500  12.620  26.070  1.00  0.00            
ATOM    116  O28 ACD     1       7.730  12.110  24.240  1.00  0.00            
ATOM    117  C34 ACD     1       7.170  13.490  24.020  1.00  0.00            
ATOM    118  H56 ACD     1       7.460  14.090  24.900  1.00  0.00            
ATOM    119  C35 ACD     1       7.910  13.900  22.700  1.00  0.00            
ATOM    120  H57 ACD     1       7.810  13.120  21.940  1.00  0.00            
ATOM    121  O29 ACD     1       9.300  14.050  22.900  1.00  0.00            
ATOM    122  H58 ACD     1       9.710  13.280  22.490  1.00  0.00            
ATOM    123  C36 ACD     1       7.180  15.120  22.150  1.00  0.00            
ATOM    124  H59 ACD     1       7.250  15.890  22.920  1.00  0.00            
ATOM    125  O30 ACD     1       7.610  15.630  20.940  1.00  0.00            
ATOM    126  H60 ACD     1       7.500  14.920  20.300  1.00  0.00            
ATOM    127  O1  GV7     2       6.990  15.120  15.670  1.00  0.00            
ATOM    128  C1  GV7     2       7.870  15.710  16.300  1.00  0.00            
ATOM    129  O2  GV7     2       7.550  16.630  17.160  1.00  0.00            
ATOM    130  C2  GV7     2       9.360  15.370  16.340  1.00  0.00            
ATOM    131  C3  GV7     2       9.820  14.140  15.470  1.00  0.00            
ATOM    132  C4  GV7     2       9.660  12.830  16.250  1.00  0.00            
ATOM    133  N1  GV7     2       8.470  12.440  16.770  1.00  0.00            
ATOM    134  C5  GV7     2       8.920  11.290  17.380  1.00  0.00            
ATOM    135  C6  GV7     2       8.220  10.470  18.330  1.00  0.00            
ATOM    136  C7  GV7     2       7.510   9.300  17.960  1.00  0.00            
ATOM    137  C8  GV7     2       7.030   8.470  18.960  1.00  0.00            
ATOM    138  C9  GV7     2       7.040   8.850  20.300  1.00  0.00            
ATOM    139  C10 GV7     2       7.580  10.070  20.640  1.00  0.00            
ATOM    140  C11 GV7     2       8.180  10.840  19.680  1.00  0.00            
ATOM    141  C12 GV7     2      10.200  11.000  17.000  1.00  0.00            
ATOM    142  C13 GV7     2      10.840   9.820  17.570  1.00  0.00            
ATOM    143  C14 GV7     2      11.550  10.020  18.770  1.00  0.00            
ATOM    144  C15 GV7     2      12.110   8.900  19.400  1.00  0.00            
ATOM    145  C16 GV7     2      11.770   7.620  18.870  1.00  0.00            
ATOM    146  C17 GV7     2      11.130   7.410  17.640  1.00  0.00            
ATOM    147  C18 GV7     2      10.640   8.580  17.080  1.00  0.00            
ATOM    148  O3  GV7     2      10.780  12.040  16.390  1.00  0.00            
ATOM    149  H1  GV7     2       8.430  17.000  17.350  1.00  0.00            
ATOM    150  H2  GV7     2       9.680  15.340  17.390  1.00  0.00            
ATOM    151  H3  GV7     2       9.870  16.240  15.920  1.00  0.00            
ATOM    152  H4  GV7     2      10.840  14.270  15.090  1.00  0.00            
ATOM    153  H5  GV7     2       9.130  14.170  14.620  1.00  0.00            
ATOM    154  H6  GV7     2       7.490   9.000  16.920  1.00  0.00            
ATOM    155  H7  GV7     2       6.620   7.520  18.620  1.00  0.00            
ATOM    156  H8  GV7     2       6.520   8.180  20.980  1.00  0.00            
ATOM    157  H9  GV7     2       7.560  10.390  21.680  1.00  0.00            
ATOM    158  H10 GV7     2       8.640  11.780  19.940  1.00  0.00            
ATOM    159  H11 GV7     2      11.550  11.030  19.170  1.00  0.00            
ATOM    160  H12 GV7     2      12.530   8.960  20.400  1.00  0.00            
ATOM    161  H13 GV7     2      12.020   6.720  19.430  1.00  0.00            
ATOM    162  H14 GV7     2      10.900   6.420  17.280  1.00  0.00            
ATOM    163  H15 GV7     2      10.200   8.470  16.090  1.00  0.00            
TER
ENDMDL
MODEL        1
ATOM      1  H1  ACD     1       5.000  13.190  24.820  1.00  0.00            
ATOM      2  O1  ACD     1       5.220  12.710  25.620  1.00  0.00            
ATOM      3  C1  ACD     1       6.630  12.970  25.720  1.00  0.00            
ATOM      4  H2  ACD     1       7.110  12.090  26.170  1.00  0.00            
ATOM      5  H3  ACD     1       6.820  13.880  26.320  1.00  0.00            
ATOM      6  C2  ACD     1       7.190  13.060  24.330  1.00  0.00            
ATOM      7  H4  ACD     1       6.710  12.310  23.690  1.00  0.00            
ATOM      8  O2  ACD     1       6.920  14.420  23.860  1.00  0.00            
ATOM      9  C3  ACD     1       7.500  14.660  22.610  1.00  0.00            
ATOM     10  H5  ACD     1       7.190  15.690  22.390  1.00  0.00            
ATOM     11  O3  ACD     1       7.130  13.750  21.620  1.00  0.00            
ATOM     12  C4  ACD     1       6.420  14.240  20.480  1.00  0.00            
ATOM     13  H6  ACD     1       6.620  15.310  20.350  1.00  0.00            
ATOM     14  C5  ACD     1       7.050  13.510  19.270  1.00  0.00            
ATOM     15  H7  ACD     1       7.100  12.430  19.480  1.00  0.00            
ATOM     16  O4  ACD     1       8.380  13.990  19.100  1.00  0.00            
ATOM     17  H8  ACD     1       8.790  13.320  18.550  1.00  0.00            
ATOM     18  C6  ACD     1       6.200  13.640  17.990  1.00  0.00            
ATOM     19  H9  ACD     1       6.360  14.640  17.570  1.00  0.00            
ATOM     20  O5  ACD     1       6.680  12.710  16.990  1.00  0.00            
ATOM     21  H10 ACD     1       7.640  12.640  17.000  1.00  0.00            
ATOM     22  C7  ACD     1       4.670  13.430  18.330  1.00  0.00            
ATOM     23  H11 ACD     1       4.000  13.650  17.490  1.00  0.00            
ATOM     24  O6  ACD     1       4.250  14.360  19.370  1.00  0.00            
ATOM     25  C8  ACD     1       4.900  14.050  20.650  1.00  0.00            
ATOM     26  H12 ACD     1       4.800  13.020  21.030  1.00  0.00            
ATOM     27  C9  ACD     1       4.210  14.920  21.700  1.00  0.00            
ATOM     28  H13 ACD     1       3.190  15.140  21.340  1.00  0.00            
ATOM     29  H14 ACD     1       4.130  14.420  22.670  1.00  0.00            
ATOM     30  O7  ACD     1       4.790  16.190  21.890  1.00  0.00            
ATOM     31  H15 ACD     1       4.490  16.480  22.760  1.00  0.00            
ATOM     32  O8  ACD     1       4.460  12.070  18.750  1.00  0.00            
ATOM     33  C10 ACD     1       3.470  11.380  18.060  1.00  0.00            
ATOM     34  H16 ACD     1       3.000  11.980  17.280  1.00  0.00            
ATOM     35  C11 ACD     1       4.200  10.190  17.380  1.00  0.00            
ATOM     36  H17 ACD     1       4.920   9.740  18.080  1.00  0.00            
ATOM     37  O9  ACD     1       4.900  10.690  16.220  1.00  0.00            
ATOM     38  H18 ACD     1       5.670  11.210  16.460  1.00  0.00            
ATOM     39  C12 ACD     1       3.210   9.110  17.020  1.00  0.00            
ATOM     40  H19 ACD     1       2.610   9.420  16.160  1.00  0.00            
ATOM     41  O10 ACD     1       3.960   7.990  16.660  1.00  0.00            
ATOM     42  H20 ACD     1       4.090   7.970  15.710  1.00  0.00            
ATOM     43  C13 ACD     1       2.390   8.690  18.150  1.00  0.00            
ATOM     44  H21 ACD     1       1.670   7.930  17.840  1.00  0.00            
ATOM     45  O11 ACD     1       1.670   9.800  18.740  1.00  0.00            
ATOM     46  C14 ACD     1       2.500  10.920  19.150  1.00  0.00            
ATOM     47  H22 ACD     1       3.100  10.510  19.970  1.00  0.00            
ATOM     48  C15 ACD     1       1.600  12.090  19.630  1.00  0.00            
ATOM     49  H23 ACD     1       0.690  11.780  20.150  1.00  0.00            
ATOM     50  H24 ACD     1       2.020  12.680  20.460  1.00  0.00            
ATOM     51  O12 ACD     1       1.220  12.930  18.580  1.00  0.00            
ATOM     52  H25 ACD     1       0.540  13.500  18.950  1.00  0.00            
ATOM     53  O13 ACD     1       3.230   8.190  19.190  1.00  0.00            
ATOM     54  C16 ACD     1       2.880   6.970  19.820  1.00  0.00            
ATOM     55  H26 ACD     1       1.910   6.540  19.550  1.00  0.00            
ATOM     56  C17 ACD     1       4.000   6.060  19.420  1.00  0.00            
ATOM     57  H27 ACD     1       4.950   6.590  19.540  1.00  0.00            
ATOM     58  O14 ACD     1       3.810   5.730  18.010  1.00  0.00            
ATOM     59  H28 ACD     1       4.100   6.460  17.450  1.00  0.00            
ATOM     60  C18 ACD     1       3.910   4.750  20.210  1.00  0.00            
ATOM     61  H29 ACD     1       2.890   4.360  20.070  1.00  0.00            
ATOM     62  O15 ACD     1       4.890   3.780  19.920  1.00  0.00            
ATOM     63  H30 ACD     1       5.740   4.160  20.190  1.00  0.00            
ATOM     64  C19 ACD     1       4.020   5.120  21.730  1.00  0.00            
ATOM     65  H31 ACD     1       3.860   4.200  22.300  1.00  0.00            
ATOM     66  O16 ACD     1       3.050   6.040  22.120  1.00  0.00            
ATOM     67  C20 ACD     1       3.060   7.300  21.340  1.00  0.00            
ATOM     68  H32 ACD     1       3.970   7.900  21.520  1.00  0.00            
ATOM     69  C21 ACD     1       1.850   8.070  21.840  1.00  0.00            
ATOM     70  H33 ACD     1       1.870   8.980  21.220  1.00  0.00            
ATOM     71  H34 ACD     1       0.960   7.440  21.760  1.00  0.00            
ATOM     72  O17 ACD     1       2.010   8.410  23.230  1.00  0.00            
ATOM     73  H35 ACD     1       2.760   9.000  23.370  1.00  0.00            
ATOM     74  O18 ACD     1       5.260   5.720  22.040  1.00  0.00            
ATOM     75  C22 ACD     1       6.150   5.080  22.860  1.00  0.00            
ATOM     76  H36 ACD     1       5.840   4.030  22.940  1.00  0.00            
ATOM     77  C23 ACD     1       7.460   5.110  22.070  1.00  0.00            
ATOM     78  H37 ACD     1       7.450   6.090  21.580  1.00  0.00            
ATOM     79  O19 ACD     1       7.390   4.140  20.990  1.00  0.00            
ATOM     80  H38 ACD     1       8.250   4.050  20.590  1.00  0.00            
ATOM     81  C24 ACD     1       8.720   4.950  23.000  1.00  0.00            
ATOM     82  H39 ACD     1       8.650   3.930  23.410  1.00  0.00            
ATOM     83  O20 ACD     1       9.870   5.130  22.300  1.00  0.00            
ATOM     84  H40 ACD     1       9.840   6.060  22.040  1.00  0.00            
ATOM     85  C25 ACD     1       8.610   5.840  24.230  1.00  0.00            
ATOM     86  H41 ACD     1       9.400   5.650  24.960  1.00  0.00            
ATOM     87  O21 ACD     1       7.400   5.440  24.930  1.00  0.00            
ATOM     88  C26 ACD     1       6.160   5.700  24.230  1.00  0.00            
ATOM     89  H42 ACD     1       6.080   6.790  24.110  1.00  0.00            
ATOM     90  C27 ACD     1       5.000   5.250  25.110  1.00  0.00            
ATOM     91  H43 ACD     1       5.130   5.810  26.050  1.00  0.00            
ATOM     92  H44 ACD     1       4.010   5.500  24.700  1.00  0.00            
ATOM     93  O22 ACD     1       5.010   3.820  25.150  1.00  0.00            
ATOM     94  H45 ACD     1       4.220   3.500  25.580  1.00  0.00            
ATOM     95  O23 ACD     1       8.680   7.230  24.030  1.00  0.00            
ATOM     96  C28 ACD     1       9.160   8.120  25.100  1.00  0.00            
ATOM     97  H46 ACD     1       9.700   7.610  25.920  1.00  0.00            
ATOM     98  C29 ACD     1       8.050   9.010  25.670  1.00  0.00            
ATOM     99  H47 ACD     1       7.380   9.380  24.880  1.00  0.00            
ATOM    100  O24 ACD     1       8.600  10.160  26.350  1.00  0.00            
ATOM    101  C30 ACD     1       7.120   8.350  26.680  1.00  0.00            
ATOM    102  H48 ACD     1       6.270   9.000  26.920  1.00  0.00            
ATOM    103  H49 ACD     1       6.700   7.420  26.290  1.00  0.00            
ATOM    104  O25 ACD     1       7.880   8.050  27.850  1.00  0.00            
ATOM    105  H50 ACD     1       8.450   8.790  28.100  1.00  0.00            
ATOM    106  C31 ACD     1      10.180   8.940  24.360  1.00  0.00            
ATOM    107  H51 ACD     1       9.760   9.350  23.430  1.00  0.00            
ATOM    108  O26 ACD     1      11.220   8.090  23.870  1.00  0.00            
ATOM    109  H52 ACD     1      11.470   7.450  24.550  1.00  0.00            
ATOM    110  C32 ACD     1      10.730  10.080  25.300  1.00  0.00            
ATOM    111  H53 ACD     1      11.190   9.610  26.180  1.00  0.00            
ATOM    112  O27 ACD     1      11.610  11.030  24.760  1.00  0.00            
ATOM    113  H54 ACD     1      11.090  11.530  24.130  1.00  0.00            
ATOM    114  C33 ACD     1       9.510  10.920  25.700  1.00  0.00            
ATOM    115  H55 ACD     1       9.830  11.710  26.390  1.00  0.00            
ATOM    116  O28 ACD     1       8.900  11.410  24.500  1.00  0.00            
ATOM    117  C34 ACD     1       8.710  12.830  24.480  1.00  0.00            
ATOM    118  H56 ACD     1       9.170  13.250  25.380  1.00  0.00            
ATOM    119  C35 ACD     1       9.470  13.300  23.200  1.00  0.00            
ATOM    120  H57 ACD     1       9.310  12.590  22.380  1.00  0.00            
ATOM    121  O29 ACD     1      10.940  13.340  23.480  1.00  0.00            
ATOM    122  H58 ACD     1      11.190  14.200  23.830  1.00  0.00            
ATOM    123  C36 ACD     1       9.020  14.670  22.670  1.00  0.00            
ATOM    124  H59 ACD     1       9.420  15.460  23.330  1.00  0.00            
ATOM    125  O30 ACD     1       9.610  14.790  21.420  1.00  0.00            
ATOM    126  H60 ACD     1       9.050  14.240  20.860  1.00  0.00            
ATOM    127  O1  GV7     2       8.190  14.990  14.720  1.00  0.00            
ATOM    128  C1  GV7     2       8.810  15.330  15.760  1.00  0.00            
ATOM    129  O2  GV7     2       8.280  16.180  16.690  1.00  0.00            
ATOM    130  C2  GV7     2      10.290  14.950  16.050  1.00  0.00            
ATOM    131  C3  GV7     2      10.690  13.710  15.250  1.00  0.00            
ATOM    132  C4  GV7     2      10.200  12.450  15.870  1.00  0.00            
ATOM    133  N1  GV7     2       9.350  12.400  16.910  1.00  0.00            
ATOM    134  C5  GV7     2       9.440  11.120  17.350  1.00  0.00            
ATOM    135  C6  GV7     2       8.770  10.570  18.480  1.00  0.00            
ATOM    136  C7  GV7     2       7.710   9.650  18.340  1.00  0.00            
ATOM    137  C8  GV7     2       7.260   8.940  19.410  1.00  0.00            
ATOM    138  C9  GV7     2       7.790   9.150  20.620  1.00  0.00            
ATOM    139  C10 GV7     2       8.750  10.130  20.820  1.00  0.00            
ATOM    140  C11 GV7     2       9.250  10.850  19.740  1.00  0.00            
ATOM    141  C12 GV7     2      10.470  10.560  16.710  1.00  0.00            
ATOM    142  C13 GV7     2      11.000   9.250  17.210  1.00  0.00            
ATOM    143  C14 GV7     2      11.860   9.130  18.300  1.00  0.00            
ATOM    144  C15 GV7     2      12.180   7.860  18.850  1.00  0.00            
ATOM    145  C16 GV7     2      11.700   6.690  18.220  1.00  0.00            
ATOM    146  C17 GV7     2      10.860   6.810  17.120  1.00  0.00            
ATOM    147  C18 GV7     2      10.640   8.090  16.590  1.00  0.00            
ATOM    148  O3  GV7     2      10.970  11.310  15.770  1.00  0.00            
ATOM    149  H1  GV7     2       8.920  16.320  17.410  1.00  0.00            
ATOM    150  H2  GV7     2      10.470  14.900  17.130  1.00  0.00            
ATOM    151  H3  GV7     2      10.910  15.780  15.690  1.00  0.00            
ATOM    152  H4  GV7     2      11.780  13.630  15.300  1.00  0.00            
ATOM    153  H5  GV7     2      10.470  13.850  14.180  1.00  0.00            
ATOM    154  H6  GV7     2       7.340   9.360  17.360  1.00  0.00            
ATOM    155  H7  GV7     2       6.360   8.340  19.330  1.00  0.00            
ATOM    156  H8  GV7     2       7.520   8.540  21.470  1.00  0.00            
ATOM    157  H9  GV7     2       9.150  10.360  21.800  1.00  0.00            
ATOM    158  H10 GV7     2      10.050  11.550  19.950  1.00  0.00            
ATOM    159  H11 GV7     2      12.300  10.030  18.710  1.00  0.00            
ATOM    160  H12 GV7     2      12.810   7.820  19.740  1.00  0.00            
ATOM    161  H13 GV7     2      12.060   5.750  18.620  1.00  0.00            
ATOM    162  H14 GV7     2      10.660   5.980  16.460  1.00  0.00            
ATOM    163  H15 GV7     2      10.080   8.170  15.660  1.00  0.00            
TER
ENDMDL
MODEL        1
ATOM      1  H1  ACD     1       9.480  12.830  24.420  1.00  0.00            
ATOM      2  O1  ACD     1      10.170  13.400  24.070  1.00  0.00            
ATOM      3  C1  ACD     1      11.200  12.560  23.380  1.00  0.00            
ATOM      4  H2  ACD     1      11.230  11.570  23.850  1.00  0.00            
ATOM      5  H3  ACD     1      12.160  13.090  23.440  1.00  0.00            
ATOM      6  C2  ACD     1      10.890  12.320  21.920  1.00  0.00            
ATOM      7  H4  ACD     1       9.950  11.790  21.710  1.00  0.00            
ATOM      8  O2  ACD     1      10.810  13.690  21.300  1.00  0.00            
ATOM      9  C3  ACD     1      10.660  13.590  19.900  1.00  0.00            
ATOM     10  H5  ACD     1      10.450  14.580  19.460  1.00  0.00            
ATOM     11  O3  ACD     1       9.580  12.770  19.460  1.00  0.00            
ATOM     12  C4  ACD     1       8.740  13.350  18.410  1.00  0.00            
ATOM     13  H6  ACD     1       9.290  14.130  17.860  1.00  0.00            
ATOM     14  C5  ACD     1       8.500  12.240  17.360  1.00  0.00            
ATOM     15  H7  ACD     1       8.200  11.330  17.900  1.00  0.00            
ATOM     16  O4  ACD     1       9.790  12.120  16.660  1.00  0.00            
ATOM     17  H8  ACD     1       9.790  11.530  15.900  1.00  0.00            
ATOM     18  C6  ACD     1       7.470  12.680  16.340  1.00  0.00            
ATOM     19  H9  ACD     1       7.800  13.620  15.870  1.00  0.00            
ATOM     20  O5  ACD     1       7.230  11.580  15.360  1.00  0.00            
ATOM     21  H10 ACD     1       8.130  11.410  15.070  1.00  0.00            
ATOM     22  C7  ACD     1       6.170  13.050  17.090  1.00  0.00            
ATOM     23  H11 ACD     1       5.400  13.360  16.380  1.00  0.00            
ATOM     24  O6  ACD     1       6.460  14.160  17.940  1.00  0.00            
ATOM     25  C8  ACD     1       7.480  13.890  18.990  1.00  0.00            
ATOM     26  H12 ACD     1       7.070  13.250  19.780  1.00  0.00            
ATOM     27  C9  ACD     1       7.790  15.200  19.780  1.00  0.00            
ATOM     28  H13 ACD     1       6.810  15.600  20.080  1.00  0.00            
ATOM     29  H14 ACD     1       8.410  15.060  20.680  1.00  0.00            
ATOM     30  O7  ACD     1       8.350  16.230  18.880  1.00  0.00            
ATOM     31  H15 ACD     1       8.270  17.110  19.260  1.00  0.00            
ATOM     32  O8  ACD     1       5.730  11.980  17.850  1.00  0.00            
ATOM     33  C10 ACD     1       4.400  11.480  17.610  1.00  0.00            
ATOM     34  H16 ACD     1       3.850  12.180  16.960  1.00  0.00            
ATOM     35  C11 ACD     1       4.530  10.090  16.950  1.00  0.00            
ATOM     36  H17 ACD     1       5.290   9.580  17.550  1.00  0.00            
ATOM     37  O9  ACD     1       4.960  10.160  15.560  1.00  0.00            
ATOM     38  H18 ACD     1       5.870  10.460  15.530  1.00  0.00            
ATOM     39  C12 ACD     1       3.290   9.190  17.100  1.00  0.00            
ATOM     40  H19 ACD     1       2.470   9.570  16.480  1.00  0.00            
ATOM     41  O10 ACD     1       3.610   7.920  16.650  1.00  0.00            
ATOM     42  H20 ACD     1       4.100   7.890  15.820  1.00  0.00            
ATOM     43  C13 ACD     1       2.830   9.200  18.540  1.00  0.00            
ATOM     44  H21 ACD     1       1.950   8.570  18.720  1.00  0.00            
ATOM     45  O11 ACD     1       2.500  10.550  18.820  1.00  0.00            
ATOM     46  C14 ACD     1       3.550  11.510  18.900  1.00  0.00            
ATOM     47  H22 ACD     1       4.180  11.240  19.760  1.00  0.00            
ATOM     48  C15 ACD     1       2.980  12.880  19.250  1.00  0.00            
ATOM     49  H23 ACD     1       2.430  12.840  20.200  1.00  0.00            
ATOM     50  H24 ACD     1       3.810  13.600  19.240  1.00  0.00            
ATOM     51  O12 ACD     1       2.180  13.310  18.170  1.00  0.00            
ATOM     52  H25 ACD     1       1.510  12.640  17.960  1.00  0.00            
ATOM     53  O13 ACD     1       3.940   8.800  19.390  1.00  0.00            
ATOM     54  C16 ACD     1       3.730   7.730  20.290  1.00  0.00            
ATOM     55  H26 ACD     1       2.700   7.610  20.630  1.00  0.00            
ATOM     56  C17 ACD     1       4.260   6.410  19.700  1.00  0.00            
ATOM     57  H27 ACD     1       5.300   6.560  19.380  1.00  0.00            
ATOM     58  O14 ACD     1       3.480   6.030  18.560  1.00  0.00            
ATOM     59  H28 ACD     1       3.490   6.640  17.810  1.00  0.00            
ATOM     60  C18 ACD     1       4.320   5.220  20.740  1.00  0.00            
ATOM     61  H29 ACD     1       3.300   4.930  21.030  1.00  0.00            
ATOM     62  O15 ACD     1       5.140   4.070  20.350  1.00  0.00            
ATOM     63  H30 ACD     1       6.050   4.340  20.520  1.00  0.00            
ATOM     64  C19 ACD     1       5.010   5.660  22.070  1.00  0.00            
ATOM     65  H31 ACD     1       4.840   4.840  22.770  1.00  0.00            
ATOM     66  O16 ACD     1       4.400   6.850  22.520  1.00  0.00            
ATOM     67  C20 ACD     1       4.520   8.020  21.590  1.00  0.00            
ATOM     68  H32 ACD     1       5.580   8.110  21.330  1.00  0.00            
ATOM     69  C21 ACD     1       3.990   9.280  22.380  1.00  0.00            
ATOM     70  H33 ACD     1       4.020  10.080  21.620  1.00  0.00            
ATOM     71  H34 ACD     1       2.940   9.040  22.620  1.00  0.00            
ATOM     72  O17 ACD     1       4.650   9.650  23.550  1.00  0.00            
ATOM     73  H35 ACD     1       4.230   9.180  24.270  1.00  0.00            
ATOM     74  O18 ACD     1       6.400   5.860  21.860  1.00  0.00            
ATOM     75  C22 ACD     1       7.310   5.310  22.800  1.00  0.00            
ATOM     76  H36 ACD     1       6.940   4.490  23.420  1.00  0.00            
ATOM     77  C23 ACD     1       8.410   4.740  21.910  1.00  0.00            
ATOM     78  H37 ACD     1       8.690   5.540  21.220  1.00  0.00            
ATOM     79  O19 ACD     1       7.960   3.640  21.090  1.00  0.00            
ATOM     80  H38 ACD     1       7.710   2.960  21.720  1.00  0.00            
ATOM     81  C24 ACD     1       9.580   4.330  22.790  1.00  0.00            
ATOM     82  H39 ACD     1       9.210   3.580  23.490  1.00  0.00            
ATOM     83  O20 ACD     1      10.670   3.820  22.080  1.00  0.00            
ATOM     84  H40 ACD     1      11.040   4.560  21.600  1.00  0.00            
ATOM     85  C25 ACD     1      10.040   5.520  23.680  1.00  0.00            
ATOM     86  H41 ACD     1      10.910   5.150  24.240  1.00  0.00            
ATOM     87  O21 ACD     1       8.970   5.800  24.540  1.00  0.00            
ATOM     88  C26 ACD     1       7.830   6.390  23.790  1.00  0.00            
ATOM     89  H42 ACD     1       8.180   7.290  23.260  1.00  0.00            
ATOM     90  C27 ACD     1       6.770   6.820  24.790  1.00  0.00            
ATOM     91  H43 ACD     1       7.300   7.430  25.530  1.00  0.00            
ATOM     92  H44 ACD     1       6.080   7.490  24.260  1.00  0.00            
ATOM     93  O22 ACD     1       6.090   5.780  25.490  1.00  0.00            
ATOM     94  H45 ACD     1       5.700   6.160  26.280  1.00  0.00            
ATOM     95  O23 ACD     1      10.400   6.560  22.800  1.00  0.00            
ATOM     96  C28 ACD     1      11.500   7.360  23.150  1.00  0.00            
ATOM     97  H46 ACD     1      12.140   6.720  23.760  1.00  0.00            
ATOM     98  C29 ACD     1      11.230   8.690  23.930  1.00  0.00            
ATOM     99  H47 ACD     1      10.480   9.300  23.410  1.00  0.00            
ATOM    100  O24 ACD     1      12.500   9.370  23.940  1.00  0.00            
ATOM    101  C30 ACD     1      10.810   8.390  25.370  1.00  0.00            
ATOM    102  H48 ACD     1      10.880   9.320  25.950  1.00  0.00            
ATOM    103  H49 ACD     1       9.770   8.030  25.340  1.00  0.00            
ATOM    104  O25 ACD     1      11.660   7.460  26.080  1.00  0.00            
ATOM    105  H50 ACD     1      12.570   7.510  25.770  1.00  0.00            
ATOM    106  C31 ACD     1      12.260   7.540  21.790  1.00  0.00            
ATOM    107  H51 ACD     1      11.510   7.980  21.110  1.00  0.00            
ATOM    108  O26 ACD     1      12.700   6.300  21.260  1.00  0.00            
ATOM    109  H52 ACD     1      13.290   5.910  21.920  1.00  0.00            
ATOM    110  C32 ACD     1      13.500   8.470  21.970  1.00  0.00            
ATOM    111  H53 ACD     1      14.200   7.950  22.630  1.00  0.00            
ATOM    112  O27 ACD     1      14.160   8.730  20.740  1.00  0.00            
ATOM    113  H54 ACD     1      13.680   9.360  20.190  1.00  0.00            
ATOM    114  C33 ACD     1      13.040   9.740  22.680  1.00  0.00            
ATOM    115  H55 ACD     1      13.880  10.420  22.850  1.00  0.00            
ATOM    116  O28 ACD     1      12.000  10.270  21.850  1.00  0.00            
ATOM    117  C34 ACD     1      12.090  11.610  21.290  1.00  0.00            
ATOM    118  H56 ACD     1      13.070  12.030  21.570  1.00  0.00            
ATOM    119  C35 ACD     1      12.120  11.530  19.790  1.00  0.00            
ATOM    120  H57 ACD     1      11.220  11.040  19.400  1.00  0.00            
ATOM    121  O29 ACD     1      13.330  10.900  19.300  1.00  0.00            
ATOM    122  H58 ACD     1      13.320  11.230  18.400  1.00  0.00            
ATOM    123  C36 ACD     1      11.960  12.960  19.320  1.00  0.00            
ATOM    124  H59 ACD     1      12.790  13.520  19.780  1.00  0.00            
ATOM    125  O30 ACD     1      12.010  13.180  17.920  1.00  0.00            
ATOM    126  H60 ACD     1      11.180  12.770  17.650  1.00  0.00            
ATOM    127  O1  GV7     2       9.590  13.510  13.470  1.00  0.00            
ATOM    128  C1  GV7     2      10.680  13.180  13.020  1.00  0.00            
ATOM    129  O2  GV7     2      11.730  13.990  13.120  1.00  0.00            
ATOM    130  C2  GV7     2      10.910  12.050  11.990  1.00  0.00            
ATOM    131  C3  GV7     2       9.910  10.890  11.990  1.00  0.00            
ATOM    132  C4  GV7     2      10.000  10.000  13.230  1.00  0.00            
ATOM    133  N1  GV7     2       9.670  10.380  14.490  1.00  0.00            
ATOM    134  C5  GV7     2       9.850   9.310  15.240  1.00  0.00            
ATOM    135  C6  GV7     2       9.190   8.990  16.510  1.00  0.00            
ATOM    136  C7  GV7     2       7.940   8.370  16.490  1.00  0.00            
ATOM    137  C8  GV7     2       7.390   7.890  17.680  1.00  0.00            
ATOM    138  C9  GV7     2       8.040   8.080  18.930  1.00  0.00            
ATOM    139  C10 GV7     2       9.330   8.670  18.970  1.00  0.00            
ATOM    140  C11 GV7     2       9.910   9.100  17.760  1.00  0.00            
ATOM    141  C12 GV7     2      10.350   8.360  14.440  1.00  0.00            
ATOM    142  C13 GV7     2      10.610   6.980  14.930  1.00  0.00            
ATOM    143  C14 GV7     2      11.590   6.740  15.850  1.00  0.00            
ATOM    144  C15 GV7     2      11.680   5.510  16.580  1.00  0.00            
ATOM    145  C16 GV7     2      10.750   4.560  16.340  1.00  0.00            
ATOM    146  C17 GV7     2       9.670   4.830  15.510  1.00  0.00            
ATOM    147  C18 GV7     2       9.620   6.030  14.750  1.00  0.00            
ATOM    148  O3  GV7     2      10.440   8.730  13.120  1.00  0.00            
ATOM    149  H1  GV7     2      12.360  13.620  12.470  1.00  0.00            
ATOM    150  H2  GV7     2      11.920  11.630  12.050  1.00  0.00            
ATOM    151  H3  GV7     2      10.790  12.570  11.040  1.00  0.00            
ATOM    152  H4  GV7     2      10.080  10.300  11.080  1.00  0.00            
ATOM    153  H5  GV7     2       8.870  11.250  11.970  1.00  0.00            
ATOM    154  H6  GV7     2       7.400   8.300  15.550  1.00  0.00            
ATOM    155  H7  GV7     2       6.410   7.450  17.510  1.00  0.00            
ATOM    156  H8  GV7     2       7.620   7.830  19.900  1.00  0.00            
ATOM    157  H9  GV7     2       9.780   8.850  19.940  1.00  0.00            
ATOM    158  H10 GV7     2      10.850   9.650  17.860  1.00  0.00            
ATOM    159  H11 GV7     2      12.300   7.500  16.160  1.00  0.00            
ATOM    160  H12 GV7     2      12.470   5.240  17.270  1.00  0.00            
ATOM    161  H13 GV7     2      10.880   3.580  16.790  1.00  0.00            
ATOM    162  H14 GV7     2       8.840   4.130  15.490  1.00  0.00            
ATOM    163  H15 GV7     2       8.860   6.330  14.030  1.00  0.00            
TER
ENDMDL
MODEL        1
ATOM      1  H1  ACD     1       9.180  22.710  12.960  1.00  0.00            
ATOM      2  O1  ACD     1       8.490  23.020  13.550  1.00  0.00            
ATOM      3  C1  ACD     1       7.680  21.890  13.750  1.00  0.00            
ATOM      4  H2  ACD     1       6.940  22.000  12.940  1.00  0.00            
ATOM      5  H3  ACD     1       7.200  21.970  14.730  1.00  0.00            
ATOM      6  C2  ACD     1       8.470  20.550  13.600  1.00  0.00            
ATOM      7  H4  ACD     1       7.700  19.800  13.840  1.00  0.00            
ATOM      8  O2  ACD     1       8.930  20.360  12.230  1.00  0.00            
ATOM      9  C3  ACD     1       9.420  19.050  11.980  1.00  0.00            
ATOM     10  H5  ACD     1       9.770  18.960  10.950  1.00  0.00            
ATOM     11  O3  ACD     1       8.460  18.080  12.350  1.00  0.00            
ATOM     12  C4  ACD     1       7.720  17.650  11.250  1.00  0.00            
ATOM     13  H6  ACD     1       7.870  18.300  10.380  1.00  0.00            
ATOM     14  C5  ACD     1       8.240  16.270  10.960  1.00  0.00            
ATOM     15  H7  ACD     1       8.310  15.680  11.890  1.00  0.00            
ATOM     16  O4  ACD     1       9.520  16.370  10.330  1.00  0.00            
ATOM     17  H8  ACD     1      10.240  16.450  10.960  1.00  0.00            
ATOM     18  C6  ACD     1       7.340  15.380  10.110  1.00  0.00            
ATOM     19  H9  ACD     1       7.440  15.830   9.110  1.00  0.00            
ATOM     20  O5  ACD     1       7.700  14.030  10.120  1.00  0.00            
ATOM     21  H10 ACD     1       7.210  13.760  10.900  1.00  0.00            
ATOM     22  C7  ACD     1       5.870  15.500  10.630  1.00  0.00            
ATOM     23  H11 ACD     1       5.150  14.920  10.030  1.00  0.00            
ATOM     24  O6  ACD     1       5.520  16.890  10.630  1.00  0.00            
ATOM     25  C8  ACD     1       6.190  17.690  11.580  1.00  0.00            
ATOM     26  H12 ACD     1       6.000  17.330  12.600  1.00  0.00            
ATOM     27  C9  ACD     1       5.660  19.070  11.470  1.00  0.00            
ATOM     28  H13 ACD     1       4.670  19.080  11.960  1.00  0.00            
ATOM     29  H14 ACD     1       6.260  19.780  12.060  1.00  0.00            
ATOM     30  O7  ACD     1       5.660  19.460  10.080  1.00  0.00            
ATOM     31  H15 ACD     1       5.210  18.740   9.640  1.00  0.00            
ATOM     32  O8  ACD     1       5.810  14.890  11.930  1.00  0.00            
ATOM     33  C10 ACD     1       4.990  13.800  12.160  1.00  0.00            
ATOM     34  H16 ACD     1       4.650  13.320  11.240  1.00  0.00            
ATOM     35  C11 ACD     1       5.830  12.750  12.890  1.00  0.00            
ATOM     36  H17 ACD     1       6.370  13.140  13.770  1.00  0.00            
ATOM     37  O9  ACD     1       6.800  12.200  12.000  1.00  0.00            
ATOM     38  H18 ACD     1       6.450  12.040  11.120  1.00  0.00            
ATOM     39  C12 ACD     1       4.950  11.630  13.420  1.00  0.00            
ATOM     40  H19 ACD     1       4.480  11.120  12.560  1.00  0.00            
ATOM     41  O10 ACD     1       5.740  10.770  14.300  1.00  0.00            
ATOM     42  H20 ACD     1       6.560  10.650  13.800  1.00  0.00            
ATOM     43  C13 ACD     1       3.850  12.240  14.290  1.00  0.00            
ATOM     44  H21 ACD     1       3.270  11.440  14.760  1.00  0.00            
ATOM     45  O11 ACD     1       3.070  12.960  13.430  1.00  0.00            
ATOM     46  C14 ACD     1       3.660  14.160  12.880  1.00  0.00            
ATOM     47  H22 ACD     1       3.920  14.840  13.700  1.00  0.00            
ATOM     48  C15 ACD     1       2.640  14.940  12.060  1.00  0.00            
ATOM     49  H23 ACD     1       1.690  15.110  12.570  1.00  0.00            
ATOM     50  H24 ACD     1       3.100  15.930  11.940  1.00  0.00            
ATOM     51  O12 ACD     1       2.490  14.410  10.780  1.00  0.00            
ATOM     52  H25 ACD     1       1.750  13.800  10.850  1.00  0.00            
ATOM     53  O13 ACD     1       4.390  13.000  15.310  1.00  0.00            
ATOM     54  C16 ACD     1       3.860  12.760  16.600  1.00  0.00            
ATOM     55  H26 ACD     1       3.370  11.780  16.690  1.00  0.00            
ATOM     56  C17 ACD     1       5.120  12.710  17.450  1.00  0.00            
ATOM     57  H27 ACD     1       5.630  13.660  17.250  1.00  0.00            
ATOM     58  O14 ACD     1       5.880  11.580  17.030  1.00  0.00            
ATOM     59  H28 ACD     1       5.840  11.560  16.070  1.00  0.00            
ATOM     60  C18 ACD     1       4.750  12.870  18.890  1.00  0.00            
ATOM     61  H29 ACD     1       4.090  12.070  19.270  1.00  0.00            
ATOM     62  O15 ACD     1       5.930  13.120  19.720  1.00  0.00            
ATOM     63  H30 ACD     1       5.790  14.010  20.060  1.00  0.00            
ATOM     64  C19 ACD     1       3.900  14.200  19.100  1.00  0.00            
ATOM     65  H31 ACD     1       3.660  14.380  20.150  1.00  0.00            
ATOM     66  O16 ACD     1       2.700  13.990  18.350  1.00  0.00            
ATOM     67  C20 ACD     1       2.900  13.930  16.960  1.00  0.00            
ATOM     68  H32 ACD     1       3.220  14.910  16.580  1.00  0.00            
ATOM     69  C21 ACD     1       1.440  13.630  16.410  1.00  0.00            
ATOM     70  H33 ACD     1       1.460  13.370  15.340  1.00  0.00            
ATOM     71  H34 ACD     1       1.000  12.760  16.910  1.00  0.00            
ATOM     72  O17 ACD     1       0.460  14.670  16.550  1.00  0.00            
ATOM     73  H35 ACD     1       0.310  14.700  17.500  1.00  0.00            
ATOM     74  O18 ACD     1       4.630  15.420  18.700  1.00  0.00            
ATOM     75  C22 ACD     1       4.510  16.630  19.520  1.00  0.00            
ATOM     76  H36 ACD     1       3.520  16.870  19.910  1.00  0.00            
ATOM     77  C23 ACD     1       5.550  16.590  20.580  1.00  0.00            
ATOM     78  H37 ACD     1       6.380  16.330  19.920  1.00  0.00            
ATOM     79  O19 ACD     1       5.250  15.480  21.530  1.00  0.00            
ATOM     80  H38 ACD     1       5.910  15.430  22.230  1.00  0.00            
ATOM     81  C24 ACD     1       5.680  17.950  21.220  1.00  0.00            
ATOM     82  H39 ACD     1       4.690  18.090  21.690  1.00  0.00            
ATOM     83  O20 ACD     1       6.740  18.130  22.100  1.00  0.00            
ATOM     84  H40 ACD     1       7.520  18.270  21.560  1.00  0.00            
ATOM     85  C25 ACD     1       5.800  19.060  20.120  1.00  0.00            
ATOM     86  H41 ACD     1       5.710  20.080  20.510  1.00  0.00            
ATOM     87  O21 ACD     1       4.710  18.970  19.300  1.00  0.00            
ATOM     88  C26 ACD     1       4.650  17.750  18.580  1.00  0.00            
ATOM     89  H42 ACD     1       5.580  17.700  18.000  1.00  0.00            
ATOM     90  C27 ACD     1       3.740  17.840  17.360  1.00  0.00            
ATOM     91  H43 ACD     1       3.700  16.820  16.940  1.00  0.00            
ATOM     92  H44 ACD     1       2.740  18.140  17.700  1.00  0.00            
ATOM     93  O22 ACD     1       4.220  18.720  16.340  1.00  0.00            
ATOM     94  H45 ACD     1       5.150  18.480  16.260  1.00  0.00            
ATOM     95  O23 ACD     1       7.030  18.950  19.470  1.00  0.00            
ATOM     96  C28 ACD     1       7.750  20.060  19.140  1.00  0.00            
ATOM     97  H46 ACD     1       7.780  20.670  20.060  1.00  0.00            
ATOM     98  C29 ACD     1       7.090  20.870  18.020  1.00  0.00            
ATOM     99  H47 ACD     1       6.890  20.120  17.240  1.00  0.00            
ATOM    100  O24 ACD     1       8.090  21.750  17.480  1.00  0.00            
ATOM    101  C30 ACD     1       5.870  21.710  18.290  1.00  0.00            
ATOM    102  H48 ACD     1       5.740  22.540  17.580  1.00  0.00            
ATOM    103  H49 ACD     1       5.010  21.040  18.150  1.00  0.00            
ATOM    104  O25 ACD     1       5.900  22.330  19.590  1.00  0.00            
ATOM    105  H50 ACD     1       6.400  23.150  19.600  1.00  0.00            
ATOM    106  C31 ACD     1       9.210  19.780  18.940  1.00  0.00            
ATOM    107  H51 ACD     1       9.200  18.890  18.290  1.00  0.00            
ATOM    108  O26 ACD     1       9.820  19.440  20.160  1.00  0.00            
ATOM    109  H52 ACD     1      10.750  19.690  20.140  1.00  0.00            
ATOM    110  C32 ACD     1      10.020  20.780  18.150  1.00  0.00            
ATOM    111  H53 ACD     1      10.190  21.680  18.750  1.00  0.00            
ATOM    112  O27 ACD     1      11.290  20.140  17.750  1.00  0.00            
ATOM    113  H54 ACD     1      11.290  19.850  16.840  1.00  0.00            
ATOM    114  C33 ACD     1       9.210  21.230  16.960  1.00  0.00            
ATOM    115  H55 ACD     1       9.780  22.030  16.480  1.00  0.00            
ATOM    116  O28 ACD     1       9.030  20.150  15.960  1.00  0.00            
ATOM    117  C34 ACD     1       9.630  20.370  14.620  1.00  0.00            
ATOM    118  H56 ACD     1      10.230  21.290  14.610  1.00  0.00            
ATOM    119  C35 ACD     1      10.470  19.120  14.330  1.00  0.00            
ATOM    120  H57 ACD     1      10.010  18.210  14.740  1.00  0.00            
ATOM    121  O29 ACD     1      11.760  19.230  15.040  1.00  0.00            
ATOM    122  H58 ACD     1      12.220  18.390  15.040  1.00  0.00            
ATOM    123  C36 ACD     1      10.690  18.860  12.800  1.00  0.00            
ATOM    124  H59 ACD     1      11.370  19.680  12.510  1.00  0.00            
ATOM    125  O30 ACD     1      11.110  17.540  12.430  1.00  0.00            
ATOM    126  H60 ACD     1      11.590  17.130  13.150  1.00  0.00            
ATOM    127  O1  GV7     2      15.380  18.490  16.130  1.00  0.00            
ATOM    128  C1  GV7     2      15.090  19.130  15.140  1.00  0.00            
ATOM    129  O2  GV7     2      15.230  20.480  15.090  1.00  0.00            
ATOM    130  C2  GV7     2      15.190  18.490  13.720  1.00  0.00            
ATOM    131  C3  GV7     2      15.380  16.930  13.700  1.00  0.00            
ATOM    132  C4  GV7     2      14.120  16.220  14.120  1.00  0.00            
ATOM    133  N1  GV7     2      12.950  16.770  14.470  1.00  0.00            
ATOM    134  C5  GV7     2      12.190  15.650  14.760  1.00  0.00            
ATOM    135  C6  GV7     2      10.790  15.640  15.310  1.00  0.00            
ATOM    136  C7  GV7     2       9.640  15.110  14.620  1.00  0.00            
ATOM    137  C8  GV7     2       8.360  15.110  15.160  1.00  0.00            
ATOM    138  C9  GV7     2       8.200  15.650  16.450  1.00  0.00            
ATOM    139  C10 GV7     2       9.260  16.280  17.080  1.00  0.00            
ATOM    140  C11 GV7     2      10.560  16.230  16.580  1.00  0.00            
ATOM    141  C12 GV7     2      12.970  14.540  14.600  1.00  0.00            
ATOM    142  C13 GV7     2      12.680  13.350  15.400  1.00  0.00            
ATOM    143  C14 GV7     2      12.380  13.480  16.810  1.00  0.00            
ATOM    144  C15 GV7     2      12.080  12.350  17.560  1.00  0.00            
ATOM    145  C16 GV7     2      12.150  11.080  16.940  1.00  0.00            
ATOM    146  C17 GV7     2      12.590  10.970  15.620  1.00  0.00            
ATOM    147  C18 GV7     2      12.770  12.100  14.830  1.00  0.00            
ATOM    148  O3  GV7     2      14.240  14.830  14.320  1.00  0.00            
ATOM    149  H1  GV7     2      15.170  20.580  14.120  1.00  0.00            
ATOM    150  H2  GV7     2      15.990  18.920  13.110  1.00  0.00            
ATOM    151  H3  GV7     2      14.210  18.720  13.270  1.00  0.00            
ATOM    152  H4  GV7     2      16.280  16.650  14.260  1.00  0.00            
ATOM    153  H5  GV7     2      15.560  16.700  12.650  1.00  0.00            
ATOM    154  H6  GV7     2       9.790  14.690  13.630  1.00  0.00            
ATOM    155  H7  GV7     2       7.540  14.760  14.530  1.00  0.00            
ATOM    156  H8  GV7     2       7.200  15.610  16.880  1.00  0.00            
ATOM    157  H9  GV7     2       9.080  16.810  18.020  1.00  0.00            
ATOM    158  H10 GV7     2      11.390  16.650  17.140  1.00  0.00            
ATOM    159  H11 GV7     2      12.170  14.450  17.240  1.00  0.00            
ATOM    160  H12 GV7     2      11.620  12.450  18.540  1.00  0.00            
ATOM    161  H13 GV7     2      11.930  10.150  17.450  1.00  0.00            
ATOM    162  H14 GV7     2      12.790  10.010  15.150  1.00  0.00            
ATOM    163  H15 GV7     2      12.880  12.120  13.750  1.00  0.00            
TER
ENDMDL
MODEL        1
ATOM      1  H1  ACD     1       7.930  10.290  18.210  1.00  0.00            
ATOM      2  O1  ACD     1       7.650  11.200  18.060  1.00  0.00            
ATOM      3  C1  ACD     1       6.870  11.300  16.860  1.00  0.00            
ATOM      4  H2  ACD     1       6.090  10.530  16.800  1.00  0.00            
ATOM      5  H3  ACD     1       7.540  11.180  16.000  1.00  0.00            
ATOM      6  C2  ACD     1       6.370  12.780  16.660  1.00  0.00            
ATOM      7  H4  ACD     1       5.950  12.870  15.650  1.00  0.00            
ATOM      8  O2  ACD     1       5.360  13.120  17.670  1.00  0.00            
ATOM      9  C3  ACD     1       4.650  14.370  17.530  1.00  0.00            
ATOM     10  H5  ACD     1       3.810  14.470  18.230  1.00  0.00            
ATOM     11  O3  ACD     1       4.060  14.450  16.170  1.00  0.00            
ATOM     12  C4  ACD     1       2.700  14.550  16.060  1.00  0.00            
ATOM     13  H6  ACD     1       2.380  14.050  16.990  1.00  0.00            
ATOM     14  C5  ACD     1       2.240  15.990  16.040  1.00  0.00            
ATOM     15  H7  ACD     1       2.800  16.520  15.260  1.00  0.00            
ATOM     16  O4  ACD     1       2.500  16.530  17.340  1.00  0.00            
ATOM     17  H8  ACD     1       3.450  16.660  17.440  1.00  0.00            
ATOM     18  C6  ACD     1       0.830  16.090  15.570  1.00  0.00            
ATOM     19  H9  ACD     1       0.170  15.620  16.310  1.00  0.00            
ATOM     20  O5  ACD     1       0.360  17.430  15.440  1.00  0.00            
ATOM     21  H10 ACD     1       1.080  17.970  15.110  1.00  0.00            
ATOM     22  C7  ACD     1       0.590  15.350  14.280  1.00  0.00            
ATOM     23  H11 ACD     1      -0.470  15.450  14.040  1.00  0.00            
ATOM     24  O6  ACD     1       0.910  13.980  14.530  1.00  0.00            
ATOM     25  C8  ACD     1       2.280  13.700  14.890  1.00  0.00            
ATOM     26  H12 ACD     1       2.880  13.880  13.990  1.00  0.00            
ATOM     27  C9  ACD     1       2.380  12.180  15.250  1.00  0.00            
ATOM     28  H13 ACD     1       2.140  11.640  14.330  1.00  0.00            
ATOM     29  H14 ACD     1       3.400  11.860  15.490  1.00  0.00            
ATOM     30  O7  ACD     1       1.540  11.810  16.400  1.00  0.00            
ATOM     31  H15 ACD     1       0.650  11.830  16.030  1.00  0.00            
ATOM     32  O8  ACD     1       1.340  15.800  13.190  1.00  0.00            
ATOM     33  C10 ACD     1       0.650  16.060  12.000  1.00  0.00            
ATOM     34  H16 ACD     1      -0.290  16.590  12.220  1.00  0.00            
ATOM     35  C11 ACD     1       1.580  17.020  11.120  1.00  0.00            
ATOM     36  H17 ACD     1       2.570  16.550  11.190  1.00  0.00            
ATOM     37  O9  ACD     1       1.520  18.310  11.740  1.00  0.00            
ATOM     38  H18 ACD     1       1.940  18.140  12.590  1.00  0.00            
ATOM     39  C12 ACD     1       1.130  17.090   9.690  1.00  0.00            
ATOM     40  H19 ACD     1       0.090  17.430   9.680  1.00  0.00            
ATOM     41  O10 ACD     1       1.920  18.000   8.870  1.00  0.00            
ATOM     42  H20 ACD     1       1.370  18.180   8.100  1.00  0.00            
ATOM     43  C13 ACD     1       1.100  15.750   9.140  1.00  0.00            
ATOM     44  H21 ACD     1       0.780  15.840   8.090  1.00  0.00            
ATOM     45  O11 ACD     1       0.170  14.970   9.840  1.00  0.00            
ATOM     46  C14 ACD     1       0.420  14.740  11.210  1.00  0.00            
ATOM     47  H22 ACD     1       1.290  14.100  11.440  1.00  0.00            
ATOM     48  C15 ACD     1      -0.780  13.870  11.690  1.00  0.00            
ATOM     49  H23 ACD     1      -0.920  12.920  11.150  1.00  0.00            
ATOM     50  H24 ACD     1      -0.570  13.630  12.740  1.00  0.00            
ATOM     51  O12 ACD     1      -1.980  14.610  11.600  1.00  0.00            
ATOM     52  H25 ACD     1      -2.620  13.930  11.840  1.00  0.00            
ATOM     53  O13 ACD     1       2.450  15.260   9.080  1.00  0.00            
ATOM     54  C16 ACD     1       2.990  14.660   7.850  1.00  0.00            
ATOM     55  H26 ACD     1       2.300  14.600   7.010  1.00  0.00            
ATOM     56  C17 ACD     1       4.260  15.570   7.530  1.00  0.00            
ATOM     57  H27 ACD     1       4.720  15.870   8.480  1.00  0.00            
ATOM     58  O14 ACD     1       3.780  16.800   6.970  1.00  0.00            
ATOM     59  H28 ACD     1       3.360  17.300   7.670  1.00  0.00            
ATOM     60  C18 ACD     1       5.350  14.880   6.690  1.00  0.00            
ATOM     61  H29 ACD     1       5.020  14.870   5.640  1.00  0.00            
ATOM     62  O15 ACD     1       6.610  15.560   6.720  1.00  0.00            
ATOM     63  H30 ACD     1       6.960  15.220   7.550  1.00  0.00            
ATOM     64  C19 ACD     1       5.620  13.400   7.030  1.00  0.00            
ATOM     65  H31 ACD     1       6.110  12.970   6.150  1.00  0.00            
ATOM     66  O16 ACD     1       4.300  12.810   7.140  1.00  0.00            
ATOM     67  C20 ACD     1       3.470  13.290   8.180  1.00  0.00            
ATOM     68  H32 ACD     1       4.030  13.230   9.130  1.00  0.00            
ATOM     69  C21 ACD     1       2.170  12.440   8.280  1.00  0.00            
ATOM     70  H33 ACD     1       1.400  13.040   8.790  1.00  0.00            
ATOM     71  H34 ACD     1       1.810  12.210   7.280  1.00  0.00            
ATOM     72  O17 ACD     1       2.310  11.200   8.940  1.00  0.00            
ATOM     73  H35 ACD     1       3.250  11.010   9.010  1.00  0.00            
ATOM     74  O18 ACD     1       6.300  13.210   8.280  1.00  0.00            
ATOM     75  C22 ACD     1       7.520  12.500   8.340  1.00  0.00            
ATOM     76  H36 ACD     1       7.640  12.080   7.340  1.00  0.00            
ATOM     77  C23 ACD     1       8.600  13.480   8.870  1.00  0.00            
ATOM     78  H37 ACD     1       8.150  13.930   9.770  1.00  0.00            
ATOM     79  O19 ACD     1       8.950  14.450   7.830  1.00  0.00            
ATOM     80  H38 ACD     1       9.660  14.980   8.190  1.00  0.00            
ATOM     81  C24 ACD     1       9.800  12.660   9.460  1.00  0.00            
ATOM     82  H39 ACD     1      10.160  12.010   8.660  1.00  0.00            
ATOM     83  O20 ACD     1      10.870  13.500   9.940  1.00  0.00            
ATOM     84  H40 ACD     1      10.610  14.060  10.670  1.00  0.00            
ATOM     85  C25 ACD     1       9.390  11.750  10.570  1.00  0.00            
ATOM     86  H41 ACD     1      10.240  11.170  10.920  1.00  0.00            
ATOM     87  O21 ACD     1       8.470  10.780   9.990  1.00  0.00            
ATOM     88  C26 ACD     1       7.250  11.310   9.370  1.00  0.00            
ATOM     89  H42 ACD     1       6.710  11.800  10.190  1.00  0.00            
ATOM     90  C27 ACD     1       6.490  10.190   8.680  1.00  0.00            
ATOM     91  H43 ACD     1       6.190   9.470   9.450  1.00  0.00            
ATOM     92  H44 ACD     1       5.580  10.630   8.240  1.00  0.00            
ATOM     93  O22 ACD     1       7.120   9.470   7.620  1.00  0.00            
ATOM     94  H45 ACD     1       6.580   8.690   7.510  1.00  0.00            
ATOM     95  O23 ACD     1       8.840  12.420  11.730  1.00  0.00            
ATOM     96  C28 ACD     1       9.780  12.810  12.690  1.00  0.00            
ATOM     97  H46 ACD     1      10.820  12.740  12.350  1.00  0.00            
ATOM     98  C29 ACD     1       9.520  11.930  13.860  1.00  0.00            
ATOM     99  H47 ACD     1       8.430  11.790  13.810  1.00  0.00            
ATOM    100  O24 ACD     1       9.960  12.470  15.140  1.00  0.00            
ATOM    101  C30 ACD     1      10.200  10.600  13.760  1.00  0.00            
ATOM    102  H48 ACD     1       9.810  10.000  14.590  1.00  0.00            
ATOM    103  H49 ACD     1       9.830  10.080  12.870  1.00  0.00            
ATOM    104  O25 ACD     1      11.580  10.590  13.600  1.00  0.00            
ATOM    105  H50 ACD     1      12.080  10.780  14.400  1.00  0.00            
ATOM    106  C31 ACD     1       9.490  14.270  12.910  1.00  0.00            
ATOM    107  H51 ACD     1       8.400  14.370  13.040  1.00  0.00            
ATOM    108  O26 ACD     1      10.020  15.040  11.780  1.00  0.00            
ATOM    109  H52 ACD     1       9.680  15.930  11.680  1.00  0.00            
ATOM    110  C32 ACD     1      10.130  14.660  14.220  1.00  0.00            
ATOM    111  H53 ACD     1      11.220  14.630  14.210  1.00  0.00            
ATOM    112  O27 ACD     1       9.640  15.930  14.730  1.00  0.00            
ATOM    113  H54 ACD     1       9.660  16.530  13.980  1.00  0.00            
ATOM    114  C33 ACD     1       9.590  13.770  15.390  1.00  0.00            
ATOM    115  H55 ACD     1      10.030  14.030  16.350  1.00  0.00            
ATOM    116  O28 ACD     1       8.160  13.780  15.420  1.00  0.00            
ATOM    117  C34 ACD     1       7.450  13.870  16.630  1.00  0.00            
ATOM    118  H56 ACD     1       8.070  13.750  17.530  1.00  0.00            
ATOM    119  C35 ACD     1       6.800  15.220  16.700  1.00  0.00            
ATOM    120  H57 ACD     1       6.310  15.290  15.710  1.00  0.00            
ATOM    121  O29 ACD     1       7.770  16.250  16.780  1.00  0.00            
ATOM    122  H58 ACD     1       8.410  16.150  16.070  1.00  0.00            
ATOM    123  C36 ACD     1       5.740  15.320  17.760  1.00  0.00            
ATOM    124  H59 ACD     1       6.180  15.170  18.750  1.00  0.00            
ATOM    125  O30 ACD     1       5.290  16.700  17.850  1.00  0.00            
ATOM    126  H60 ACD     1       6.090  17.220  17.750  1.00  0.00            
ATOM    127  O1  GV7     2      12.760  16.380  12.830  1.00  0.00            
ATOM    128  C1  GV7     2      12.830  16.680  11.640  1.00  0.00            
ATOM    129  O2  GV7     2      12.930  15.690  10.750  1.00  0.00            
ATOM    130  C2  GV7     2      12.830  18.050  10.950  1.00  0.00            
ATOM    131  C3  GV7     2      12.200  19.250  11.850  1.00  0.00            
ATOM    132  C4  GV7     2      10.700  19.040  12.130  1.00  0.00            
ATOM    133  N1  GV7     2       9.950  17.900  11.920  1.00  0.00            
ATOM    134  C5  GV7     2       8.640  18.310  12.160  1.00  0.00            
ATOM    135  C6  GV7     2       7.400  17.510  12.080  1.00  0.00            
ATOM    136  C7  GV7     2       6.280  17.710  12.980  1.00  0.00            
ATOM    137  C8  GV7     2       5.130  16.920  12.820  1.00  0.00            
ATOM    138  C9  GV7     2       5.120  15.950  11.740  1.00  0.00            
ATOM    139  C10 GV7     2       6.180  15.730  10.850  1.00  0.00            
ATOM    140  C11 GV7     2       7.270  16.630  10.990  1.00  0.00            
ATOM    141  C12 GV7     2       8.690  19.620  12.420  1.00  0.00            
ATOM    142  C13 GV7     2       7.530  20.510  12.330  1.00  0.00            
ATOM    143  C14 GV7     2       6.990  20.870  11.100  1.00  0.00            
ATOM    144  C15 GV7     2       5.910  21.760  11.080  1.00  0.00            
ATOM    145  C16 GV7     2       5.520  22.480  12.170  1.00  0.00            
ATOM    146  C17 GV7     2       6.140  22.230  13.410  1.00  0.00            
ATOM    147  C18 GV7     2       7.130  21.210  13.460  1.00  0.00            
ATOM    148  O3  GV7     2       9.960  20.190  12.300  1.00  0.00            
ATOM    149  H1  GV7     2      13.060  14.950  11.360  1.00  0.00            
ATOM    150  H2  GV7     2      12.290  17.990  10.000  1.00  0.00            
ATOM    151  H3  GV7     2      13.890  18.200  10.710  1.00  0.00            
ATOM    152  H4  GV7     2      12.480  20.120  11.240  1.00  0.00            
ATOM    153  H5  GV7     2      12.770  19.180  12.780  1.00  0.00            
ATOM    154  H6  GV7     2       6.380  18.250  13.920  1.00  0.00            
ATOM    155  H7  GV7     2       4.360  17.010  13.570  1.00  0.00            
ATOM    156  H8  GV7     2       4.250  15.300  11.670  1.00  0.00            
ATOM    157  H9  GV7     2       6.280  15.020  10.030  1.00  0.00            
ATOM    158  H10 GV7     2       8.120  16.580  10.320  1.00  0.00            
ATOM    159  H11 GV7     2       7.350  20.500  10.140  1.00  0.00            
ATOM    160  H12 GV7     2       5.440  22.100  10.170  1.00  0.00            
ATOM    161  H13 GV7     2       4.690  23.190  12.170  1.00  0.00            
ATOM    162  H14 GV7     2       5.800  22.630  14.360  1.00  0.00            
ATOM    163  H15 GV7     2       7.690  21.020  14.380  1.00  0.00            
TER
ENDMDL
MODEL        1
ATOM      1  H1  ACD     1      17.210  16.370  33.660  1.00  0.00            
ATOM      2  O1  ACD     1      16.780  15.690  34.180  1.00  0.00            
ATOM      3  C1  ACD     1      16.060  14.770  33.330  1.00  0.00            
ATOM      4  H2  ACD     1      15.200  15.350  32.990  1.00  0.00            
ATOM      5  H3  ACD     1      15.840  13.890  33.960  1.00  0.00            
ATOM      6  C2  ACD     1      16.930  14.420  32.100  1.00  0.00            
ATOM      7  H4  ACD     1      16.300  13.920  31.360  1.00  0.00            
ATOM      8  O2  ACD     1      17.390  15.600  31.490  1.00  0.00            
ATOM      9  C3  ACD     1      18.220  15.390  30.350  1.00  0.00            
ATOM     10  H5  ACD     1      18.440  16.390  29.970  1.00  0.00            
ATOM     11  O3  ACD     1      17.420  14.700  29.360  1.00  0.00            
ATOM     12  C4  ACD     1      16.950  15.380  28.180  1.00  0.00            
ATOM     13  H6  ACD     1      17.610  16.220  27.940  1.00  0.00            
ATOM     14  C5  ACD     1      16.930  14.390  26.930  1.00  0.00            
ATOM     15  H7  ACD     1      16.470  13.420  27.170  1.00  0.00            
ATOM     16  O4  ACD     1      18.190  14.130  26.360  1.00  0.00            
ATOM     17  H8  ACD     1      18.050  13.690  25.520  1.00  0.00            
ATOM     18  C6  ACD     1      16.030  14.890  25.820  1.00  0.00            
ATOM     19  H9  ACD     1      16.480  15.780  25.350  1.00  0.00            
ATOM     20  O5  ACD     1      15.870  13.860  24.820  1.00  0.00            
ATOM     21  H10 ACD     1      15.250  13.240  25.220  1.00  0.00            
ATOM     22  C7  ACD     1      14.630  15.130  26.390  1.00  0.00            
ATOM     23  H11 ACD     1      14.100  15.620  25.570  1.00  0.00            
ATOM     24  O6  ACD     1      14.750  16.140  27.420  1.00  0.00            
ATOM     25  C8  ACD     1      15.560  15.930  28.550  1.00  0.00            
ATOM     26  H12 ACD     1      15.040  15.200  29.180  1.00  0.00            
ATOM     27  C9  ACD     1      15.570  17.220  29.420  1.00  0.00            
ATOM     28  H13 ACD     1      14.530  17.560  29.400  1.00  0.00            
ATOM     29  H14 ACD     1      15.770  16.840  30.430  1.00  0.00            
ATOM     30  O7  ACD     1      16.400  18.310  29.060  1.00  0.00            
ATOM     31  H15 ACD     1      16.480  18.940  29.790  1.00  0.00            
ATOM     32  O8  ACD     1      14.030  13.940  26.770  1.00  0.00            
ATOM     33  C10 ACD     1      12.590  13.850  26.550  1.00  0.00            
ATOM     34  H16 ACD     1      12.320  14.400  25.640  1.00  0.00            
ATOM     35  C11 ACD     1      12.380  12.380  26.140  1.00  0.00            
ATOM     36  H17 ACD     1      12.860  11.700  26.850  1.00  0.00            
ATOM     37  O9  ACD     1      13.000  12.200  24.940  1.00  0.00            
ATOM     38  H18 ACD     1      12.570  12.710  24.240  1.00  0.00            
ATOM     39  C12 ACD     1      10.830  12.160  26.130  1.00  0.00            
ATOM     40  H19 ACD     1      10.490  12.820  25.320  1.00  0.00            
ATOM     41  O10 ACD     1      10.480  10.770  25.970  1.00  0.00            
ATOM     42  H20 ACD     1      10.860  10.470  25.140  1.00  0.00            
ATOM     43  C13 ACD     1      10.180  12.610  27.390  1.00  0.00            
ATOM     44  H21 ACD     1       9.110  12.390  27.330  1.00  0.00            
ATOM     45  O11 ACD     1      10.370  14.000  27.480  1.00  0.00            
ATOM     46  C14 ACD     1      11.720  14.300  27.760  1.00  0.00            
ATOM     47  H22 ACD     1      12.100  13.740  28.620  1.00  0.00            
ATOM     48  C15 ACD     1      11.760  15.850  28.070  1.00  0.00            
ATOM     49  H23 ACD     1      10.940  16.080  28.760  1.00  0.00            
ATOM     50  H24 ACD     1      12.640  16.020  28.700  1.00  0.00            
ATOM     51  O12 ACD     1      11.730  16.810  26.970  1.00  0.00            
ATOM     52  H25 ACD     1      11.780  17.730  27.220  1.00  0.00            
ATOM     53  O13 ACD     1      10.700  11.880  28.500  1.00  0.00            
ATOM     54  C16 ACD     1       9.810  11.280  29.520  1.00  0.00            
ATOM     55  H26 ACD     1       8.780  11.440  29.180  1.00  0.00            
ATOM     56  C17 ACD     1      10.060   9.840  29.560  1.00  0.00            
ATOM     57  H27 ACD     1      11.110   9.560  29.720  1.00  0.00            
ATOM     58  O14 ACD     1       9.770   9.260  28.300  1.00  0.00            
ATOM     59  H28 ACD     1      10.220   9.680  27.570  1.00  0.00            
ATOM     60  C18 ACD     1       9.260   9.280  30.770  1.00  0.00            
ATOM     61  H29 ACD     1       8.180   9.440  30.660  1.00  0.00            
ATOM     62  O15 ACD     1       9.450   7.860  30.970  1.00  0.00            
ATOM     63  H30 ACD     1      10.370   7.670  31.200  1.00  0.00            
ATOM     64  C19 ACD     1       9.740  10.000  32.090  1.00  0.00            
ATOM     65  H31 ACD     1       9.230   9.650  33.000  1.00  0.00            
ATOM     66  O16 ACD     1       9.420  11.370  31.960  1.00  0.00            
ATOM     67  C20 ACD     1      10.080  12.010  30.840  1.00  0.00            
ATOM     68  H32 ACD     1      11.160  11.980  31.010  1.00  0.00            
ATOM     69  C21 ACD     1       9.650  13.440  30.870  1.00  0.00            
ATOM     70  H33 ACD     1       9.760  13.860  31.880  1.00  0.00            
ATOM     71  H34 ACD     1      10.300  14.080  30.260  1.00  0.00            
ATOM     72  O17 ACD     1       8.340  13.720  30.310  1.00  0.00            
ATOM     73  H35 ACD     1       7.700  13.360  30.920  1.00  0.00            
ATOM     74  O18 ACD     1      11.130   9.860  32.110  1.00  0.00            
ATOM     75  C22 ACD     1      11.550   8.930  33.060  1.00  0.00            
ATOM     76  H36 ACD     1      10.820   8.160  33.330  1.00  0.00            
ATOM     77  C23 ACD     1      12.680   8.200  32.380  1.00  0.00            
ATOM     78  H37 ACD     1      13.380   8.970  32.010  1.00  0.00            
ATOM     79  O19 ACD     1      12.350   7.330  31.370  1.00  0.00            
ATOM     80  H38 ACD     1      13.130   6.830  31.090  1.00  0.00            
ATOM     81  C24 ACD     1      13.460   7.370  33.510  1.00  0.00            
ATOM     82  H39 ACD     1      12.880   6.610  34.040  1.00  0.00            
ATOM     83  O20 ACD     1      14.580   6.810  32.880  1.00  0.00            
ATOM     84  H40 ACD     1      15.250   7.490  32.750  1.00  0.00            
ATOM     85  C25 ACD     1      13.900   8.310  34.620  1.00  0.00            
ATOM     86  H41 ACD     1      14.530   7.780  35.350  1.00  0.00            
ATOM     87  O21 ACD     1      12.720   8.850  35.230  1.00  0.00            
ATOM     88  C26 ACD     1      11.930   9.630  34.350  1.00  0.00            
ATOM     89  H42 ACD     1      12.570  10.450  33.980  1.00  0.00            
ATOM     90  C27 ACD     1      10.770  10.100  35.250  1.00  0.00            
ATOM     91  H43 ACD     1      11.220  10.580  36.130  1.00  0.00            
ATOM     92  H44 ACD     1      10.290  10.900  34.670  1.00  0.00            
ATOM     93  O22 ACD     1       9.830   9.030  35.560  1.00  0.00            
ATOM     94  H45 ACD     1       8.940   9.360  35.730  1.00  0.00            
ATOM     95  O23 ACD     1      14.730   9.380  34.100  1.00  0.00            
ATOM     96  C28 ACD     1      16.090   9.560  34.500  1.00  0.00            
ATOM     97  H46 ACD     1      16.380   8.770  35.210  1.00  0.00            
ATOM     98  C29 ACD     1      16.100  10.980  35.170  1.00  0.00            
ATOM     99  H47 ACD     1      15.420  11.690  34.690  1.00  0.00            
ATOM    100  O24 ACD     1      17.430  11.580  35.040  1.00  0.00            
ATOM    101  C30 ACD     1      15.830  10.810  36.660  1.00  0.00            
ATOM    102  H48 ACD     1      14.890  10.260  36.680  1.00  0.00            
ATOM    103  H49 ACD     1      16.580  10.160  37.130  1.00  0.00            
ATOM    104  O25 ACD     1      15.670  12.090  37.260  1.00  0.00            
ATOM    105  H50 ACD     1      16.500  12.510  37.020  1.00  0.00            
ATOM    106  C31 ACD     1      16.820   9.390  33.200  1.00  0.00            
ATOM    107  H51 ACD     1      16.310  10.060  32.500  1.00  0.00            
ATOM    108  O26 ACD     1      16.810   8.080  32.790  1.00  0.00            
ATOM    109  H52 ACD     1      17.110   8.070  31.880  1.00  0.00            
ATOM    110  C32 ACD     1      18.220  10.000  33.300  1.00  0.00            
ATOM    111  H53 ACD     1      18.640   9.380  34.100  1.00  0.00            
ATOM    112  O27 ACD     1      19.010   9.980  32.150  1.00  0.00            
ATOM    113  H54 ACD     1      18.860   9.180  31.640  1.00  0.00            
ATOM    114  C33 ACD     1      18.050  11.480  33.720  1.00  0.00            
ATOM    115  H55 ACD     1      19.060  11.890  33.780  1.00  0.00            
ATOM    116  O28 ACD     1      17.350  12.180  32.710  1.00  0.00            
ATOM    117  C34 ACD     1      18.020  13.420  32.400  1.00  0.00            
ATOM    118  H56 ACD     1      18.590  13.810  33.250  1.00  0.00            
ATOM    119  C35 ACD     1      19.040  13.180  31.320  1.00  0.00            
ATOM    120  H57 ACD     1      18.570  12.670  30.470  1.00  0.00            
ATOM    121  O29 ACD     1      20.180  12.510  31.820  1.00  0.00            
ATOM    122  H58 ACD     1      19.950  11.590  31.930  1.00  0.00            
ATOM    123  C36 ACD     1      19.440  14.550  30.660  1.00  0.00            
ATOM    124  H59 ACD     1      20.000  15.190  31.360  1.00  0.00            
ATOM    125  O30 ACD     1      20.290  14.470  29.510  1.00  0.00            
ATOM    126  H60 ACD     1      19.980  13.800  28.890  1.00  0.00            
ATOM    127  O1  GV7     2      20.880   7.150  33.790  1.00  0.00            
ATOM    128  C1  GV7     2      19.910   6.470  33.510  1.00  0.00            
ATOM    129  O2  GV7     2      18.940   6.390  34.470  1.00  0.00            
ATOM    130  C2  GV7     2      19.590   5.470  32.330  1.00  0.00            
ATOM    131  C3  GV7     2      20.160   5.860  30.950  1.00  0.00            
ATOM    132  C4  GV7     2      19.330   6.820  30.090  1.00  0.00            
ATOM    133  N1  GV7     2      18.490   7.660  30.680  1.00  0.00            
ATOM    134  C5  GV7     2      17.870   8.270  29.560  1.00  0.00            
ATOM    135  C6  GV7     2      16.760   9.210  29.580  1.00  0.00            
ATOM    136  C7  GV7     2      16.870  10.580  29.300  1.00  0.00            
ATOM    137  C8  GV7     2      15.740  11.470  29.090  1.00  0.00            
ATOM    138  C9  GV7     2      14.470  10.920  29.160  1.00  0.00            
ATOM    139  C10 GV7     2      14.340   9.540  29.370  1.00  0.00            
ATOM    140  C11 GV7     2      15.450   8.720  29.570  1.00  0.00            
ATOM    141  C12 GV7     2      18.430   7.760  28.430  1.00  0.00            
ATOM    142  C13 GV7     2      18.100   8.070  27.020  1.00  0.00            
ATOM    143  C14 GV7     2      17.800   6.950  26.140  1.00  0.00            
ATOM    144  C15 GV7     2      17.560   7.240  24.800  1.00  0.00            
ATOM    145  C16 GV7     2      17.480   8.570  24.410  1.00  0.00            
ATOM    146  C17 GV7     2      17.830   9.670  25.210  1.00  0.00            
ATOM    147  C18 GV7     2      18.160   9.410  26.570  1.00  0.00            
ATOM    148  O3  GV7     2      19.340   6.810  28.710  1.00  0.00            
ATOM    149  H1  GV7     2      18.290   5.800  34.050  1.00  0.00            
ATOM    150  H2  GV7     2      18.510   5.350  32.160  1.00  0.00            
ATOM    151  H3  GV7     2      19.990   4.510  32.660  1.00  0.00            
ATOM    152  H4  GV7     2      20.110   4.910  30.420  1.00  0.00            
ATOM    153  H5  GV7     2      21.220   6.150  30.980  1.00  0.00            
ATOM    154  H6  GV7     2      17.910  10.880  29.280  1.00  0.00            
ATOM    155  H7  GV7     2      15.920  12.530  28.970  1.00  0.00            
ATOM    156  H8  GV7     2      13.550  11.460  28.980  1.00  0.00            
ATOM    157  H9  GV7     2      13.340   9.120  29.350  1.00  0.00            
ATOM    158  H10 GV7     2      15.280   7.650  29.580  1.00  0.00            
ATOM    159  H11 GV7     2      17.860   5.920  26.480  1.00  0.00            
ATOM    160  H12 GV7     2      17.260   6.450  24.120  1.00  0.00            
ATOM    161  H13 GV7     2      17.310   8.750  23.350  1.00  0.00            
ATOM    162  H14 GV7     2      17.950  10.670  24.800  1.00  0.00            
ATOM    163  H15 GV7     2      18.470  10.290  27.130  1.00  0.00            
TER
ENDMDL
MODEL        1
ATOM      1  H1  ACD     1       9.620  12.430  22.230  1.00  0.00            
ATOM      2  O1  ACD     1       9.780  11.940  23.040  1.00  0.00            
ATOM      3  C1  ACD     1      11.040  11.330  22.890  1.00  0.00            
ATOM      4  H2  ACD     1      11.190  10.560  23.660  1.00  0.00            
ATOM      5  H3  ACD     1      11.790  12.060  23.210  1.00  0.00            
ATOM      6  C2  ACD     1      11.150  10.710  21.510  1.00  0.00            
ATOM      7  H4  ACD     1      10.450   9.870  21.410  1.00  0.00            
ATOM      8  O2  ACD     1      10.820  11.690  20.570  1.00  0.00            
ATOM      9  C3  ACD     1      10.760  11.260  19.220  1.00  0.00            
ATOM     10  H5  ACD     1      10.300  12.030  18.600  1.00  0.00            
ATOM     11  O3  ACD     1       9.800  10.150  19.180  1.00  0.00            
ATOM     12  C4  ACD     1       8.930   9.890  18.150  1.00  0.00            
ATOM     13  H6  ACD     1       9.240  10.490  17.280  1.00  0.00            
ATOM     14  C5  ACD     1       9.170   8.410  17.870  1.00  0.00            
ATOM     15  H7  ACD     1       9.150   7.900  18.840  1.00  0.00            
ATOM     16  O4  ACD     1      10.440   8.170  17.340  1.00  0.00            
ATOM     17  H8  ACD     1      10.650   7.230  17.330  1.00  0.00            
ATOM     18  C6  ACD     1       8.070   7.850  17.000  1.00  0.00            
ATOM     19  H9  ACD     1       8.000   8.250  15.980  1.00  0.00            
ATOM     20  O5  ACD     1       8.180   6.450  16.880  1.00  0.00            
ATOM     21  H10 ACD     1       9.110   6.270  16.730  1.00  0.00            
ATOM     22  C7  ACD     1       6.750   8.110  17.680  1.00  0.00            
ATOM     23  H11 ACD     1       5.990   7.630  17.050  1.00  0.00            
ATOM     24  O6  ACD     1       6.540   9.480  17.820  1.00  0.00            
ATOM     25  C8  ACD     1       7.510  10.110  18.610  1.00  0.00            
ATOM     26  H12 ACD     1       7.310   9.810  19.650  1.00  0.00            
ATOM     27  C9  ACD     1       7.090  11.640  18.520  1.00  0.00            
ATOM     28  H13 ACD     1       6.000  11.660  18.600  1.00  0.00            
ATOM     29  H14 ACD     1       7.540  12.230  19.340  1.00  0.00            
ATOM     30  O7  ACD     1       7.540  12.260  17.330  1.00  0.00            
ATOM     31  H15 ACD     1       7.270  11.840  16.510  1.00  0.00            
ATOM     32  O8  ACD     1       6.730   7.470  18.960  1.00  0.00            
ATOM     33  C10 ACD     1       5.570   6.710  19.290  1.00  0.00            
ATOM     34  H16 ACD     1       4.870   6.710  18.440  1.00  0.00            
ATOM     35  C11 ACD     1       6.110   5.300  19.500  1.00  0.00            
ATOM     36  H17 ACD     1       7.070   5.490  19.990  1.00  0.00            
ATOM     37  O9  ACD     1       6.340   4.710  18.220  1.00  0.00            
ATOM     38  H18 ACD     1       6.920   5.300  17.740  1.00  0.00            
ATOM     39  C12 ACD     1       5.170   4.450  20.320  1.00  0.00            
ATOM     40  H19 ACD     1       4.340   4.270  19.630  1.00  0.00            
ATOM     41  O10 ACD     1       5.740   3.210  20.730  1.00  0.00            
ATOM     42  H20 ACD     1       6.050   2.870  19.880  1.00  0.00            
ATOM     43  C13 ACD     1       4.580   5.140  21.550  1.00  0.00            
ATOM     44  H21 ACD     1       3.820   4.470  21.960  1.00  0.00            
ATOM     45  O11 ACD     1       3.910   6.300  21.030  1.00  0.00            
ATOM     46  C14 ACD     1       4.780   7.320  20.450  1.00  0.00            
ATOM     47  H22 ACD     1       5.420   7.640  21.270  1.00  0.00            
ATOM     48  C15 ACD     1       3.890   8.500  19.980  1.00  0.00            
ATOM     49  H23 ACD     1       3.510   9.150  20.780  1.00  0.00            
ATOM     50  H24 ACD     1       4.590   9.120  19.400  1.00  0.00            
ATOM     51  O12 ACD     1       2.780   8.150  19.150  1.00  0.00            
ATOM     52  H25 ACD     1       2.100   7.760  19.720  1.00  0.00            
ATOM     53  O13 ACD     1       5.670   5.450  22.370  1.00  0.00            
ATOM     54  C16 ACD     1       5.490   5.360  23.800  1.00  0.00            
ATOM     55  H26 ACD     1       4.500   5.070  24.180  1.00  0.00            
ATOM     56  C17 ACD     1       6.530   4.360  24.180  1.00  0.00            
ATOM     57  H27 ACD     1       7.470   4.630  23.680  1.00  0.00            
ATOM     58  O14 ACD     1       6.230   3.050  23.650  1.00  0.00            
ATOM     59  H28 ACD     1       6.140   3.050  22.700  1.00  0.00            
ATOM     60  C18 ACD     1       6.670   4.310  25.760  1.00  0.00            
ATOM     61  H29 ACD     1       5.700   3.950  26.130  1.00  0.00            
ATOM     62  O15 ACD     1       7.800   3.500  26.210  1.00  0.00            
ATOM     63  H30 ACD     1       8.240   4.060  26.860  1.00  0.00            
ATOM     64  C19 ACD     1       7.000   5.760  26.170  1.00  0.00            
ATOM     65  H31 ACD     1       7.150   5.790  27.250  1.00  0.00            
ATOM     66  O16 ACD     1       5.980   6.570  25.770  1.00  0.00            
ATOM     67  C20 ACD     1       5.790   6.740  24.400  1.00  0.00            
ATOM     68  H32 ACD     1       6.690   7.130  23.920  1.00  0.00            
ATOM     69  C21 ACD     1       4.560   7.690  24.360  1.00  0.00            
ATOM     70  H33 ACD     1       4.150   7.800  23.350  1.00  0.00            
ATOM     71  H34 ACD     1       3.710   7.300  24.930  1.00  0.00            
ATOM     72  O17 ACD     1       5.010   8.920  24.880  1.00  0.00            
ATOM     73  H35 ACD     1       5.740   9.250  24.350  1.00  0.00            
ATOM     74  O18 ACD     1       8.280   6.150  25.570  1.00  0.00            
ATOM     75  C22 ACD     1       9.050   6.970  26.490  1.00  0.00            
ATOM     76  H36 ACD     1       8.390   7.430  27.240  1.00  0.00            
ATOM     77  C23 ACD     1      10.020   5.960  27.180  1.00  0.00            
ATOM     78  H37 ACD     1      10.530   5.350  26.420  1.00  0.00            
ATOM     79  O19 ACD     1       9.360   5.120  28.070  1.00  0.00            
ATOM     80  H38 ACD     1       9.330   5.580  28.910  1.00  0.00            
ATOM     81  C24 ACD     1      11.210   6.660  27.880  1.00  0.00            
ATOM     82  H39 ACD     1      10.690   7.250  28.640  1.00  0.00            
ATOM     83  O20 ACD     1      12.200   5.690  28.300  1.00  0.00            
ATOM     84  H40 ACD     1      12.820   6.110  28.910  1.00  0.00            
ATOM     85  C25 ACD     1      11.820   7.650  26.940  1.00  0.00            
ATOM     86  H41 ACD     1      12.510   8.120  27.650  1.00  0.00            
ATOM     87  O21 ACD     1      10.840   8.590  26.510  1.00  0.00            
ATOM     88  C26 ACD     1       9.740   8.120  25.730  1.00  0.00            
ATOM     89  H42 ACD     1      10.150   7.740  24.790  1.00  0.00            
ATOM     90  C27 ACD     1       8.780   9.370  25.520  1.00  0.00            
ATOM     91  H43 ACD     1       9.370  10.240  25.220  1.00  0.00            
ATOM     92  H44 ACD     1       8.080   9.210  24.690  1.00  0.00            
ATOM     93  O22 ACD     1       7.950   9.720  26.600  1.00  0.00            
ATOM     94  H45 ACD     1       7.390  10.370  26.170  1.00  0.00            
ATOM     95  O23 ACD     1      12.390   6.990  25.870  1.00  0.00            
ATOM     96  C28 ACD     1      13.430   7.500  25.020  1.00  0.00            
ATOM     97  H46 ACD     1      14.400   7.130  25.380  1.00  0.00            
ATOM     98  C29 ACD     1      13.480   8.960  24.730  1.00  0.00            
ATOM     99  H47 ACD     1      12.450   9.280  24.560  1.00  0.00            
ATOM    100  O24 ACD     1      14.360   9.240  23.600  1.00  0.00            
ATOM    101  C30 ACD     1      14.040   9.840  25.870  1.00  0.00            
ATOM    102  H48 ACD     1      14.230  10.880  25.580  1.00  0.00            
ATOM    103  H49 ACD     1      13.330   9.860  26.710  1.00  0.00            
ATOM    104  O25 ACD     1      15.310   9.300  26.310  1.00  0.00            
ATOM    105  H50 ACD     1      15.790   8.840  25.620  1.00  0.00            
ATOM    106  C31 ACD     1      13.250   6.630  23.790  1.00  0.00            
ATOM    107  H51 ACD     1      12.190   6.640  23.480  1.00  0.00            
ATOM    108  O26 ACD     1      13.510   5.240  24.030  1.00  0.00            
ATOM    109  H52 ACD     1      12.850   4.910  24.650  1.00  0.00            
ATOM    110  C32 ACD     1      14.180   7.120  22.620  1.00  0.00            
ATOM    111  H53 ACD     1      15.180   6.950  23.050  1.00  0.00            
ATOM    112  O27 ACD     1      14.090   6.370  21.370  1.00  0.00            
ATOM    113  H54 ACD     1      13.570   6.790  20.690  1.00  0.00            
ATOM    114  C33 ACD     1      14.000   8.620  22.370  1.00  0.00            
ATOM    115  H55 ACD     1      14.730   8.950  21.630  1.00  0.00            
ATOM    116  O28 ACD     1      12.680   9.040  22.110  1.00  0.00            
ATOM    117  C34 ACD     1      12.540  10.200  21.240  1.00  0.00            
ATOM    118  H56 ACD     1      13.220  11.010  21.520  1.00  0.00            
ATOM    119  C35 ACD     1      12.690   9.780  19.780  1.00  0.00            
ATOM    120  H57 ACD     1      11.980   8.950  19.700  1.00  0.00            
ATOM    121  O29 ACD     1      14.000   9.320  19.460  1.00  0.00            
ATOM    122  H58 ACD     1      13.860   8.700  18.740  1.00  0.00            
ATOM    123  C36 ACD     1      12.190  10.860  18.850  1.00  0.00            
ATOM    124  H59 ACD     1      12.890  11.710  18.840  1.00  0.00            
ATOM    125  O30 ACD     1      12.090  10.410  17.540  1.00  0.00            
ATOM    126  H60 ACD     1      11.570   9.600  17.580  1.00  0.00            
ATOM    127  O1  GV7     2       9.440   6.480  14.070  1.00  0.00            
ATOM    128  C1  GV7     2      10.350   7.300  14.240  1.00  0.00            
ATOM    129  O2  GV7     2      10.100   8.610  14.050  1.00  0.00            
ATOM    130  C2  GV7     2      11.890   6.960  14.280  1.00  0.00            
ATOM    131  C3  GV7     2      12.160   5.420  14.480  1.00  0.00            
ATOM    132  C4  GV7     2      12.020   4.940  15.900  1.00  0.00            
ATOM    133  N1  GV7     2      11.190   5.490  16.810  1.00  0.00            
ATOM    134  C5  GV7     2      11.090   4.490  17.770  1.00  0.00            
ATOM    135  C6  GV7     2      10.650   4.680  19.170  1.00  0.00            
ATOM    136  C7  GV7     2       9.690   3.820  19.770  1.00  0.00            
ATOM    137  C8  GV7     2       9.120   4.080  21.040  1.00  0.00            
ATOM    138  C9  GV7     2       9.660   5.150  21.770  1.00  0.00            
ATOM    139  C10 GV7     2      10.600   6.030  21.180  1.00  0.00            
ATOM    140  C11 GV7     2      11.080   5.790  19.900  1.00  0.00            
ATOM    141  C12 GV7     2      11.960   3.520  17.450  1.00  0.00            
ATOM    142  C13 GV7     2      12.190   2.350  18.340  1.00  0.00            
ATOM    143  C14 GV7     2      13.370   2.130  19.030  1.00  0.00            
ATOM    144  C15 GV7     2      13.600   0.950  19.750  1.00  0.00            
ATOM    145  C16 GV7     2      12.620  -0.120  19.770  1.00  0.00            
ATOM    146  C17 GV7     2      11.440   0.110  18.960  1.00  0.00            
ATOM    147  C18 GV7     2      11.250   1.300  18.310  1.00  0.00            
ATOM    148  O3  GV7     2      12.460   3.690  16.250  1.00  0.00            
ATOM    149  H1  GV7     2      11.010   8.960  13.970  1.00  0.00            
ATOM    150  H2  GV7     2      12.400   7.580  15.030  1.00  0.00            
ATOM    151  H3  GV7     2      12.360   7.120  13.300  1.00  0.00            
ATOM    152  H4  GV7     2      13.190   5.280  14.120  1.00  0.00            
ATOM    153  H5  GV7     2      11.560   4.830  13.770  1.00  0.00            
ATOM    154  H6  GV7     2       9.410   2.960  19.180  1.00  0.00            
ATOM    155  H7  GV7     2       8.450   3.390  21.540  1.00  0.00            
ATOM    156  H8  GV7     2       9.330   5.280  22.790  1.00  0.00            
ATOM    157  H9  GV7     2      10.980   6.900  21.700  1.00  0.00            
ATOM    158  H10 GV7     2      11.670   6.530  19.370  1.00  0.00            
ATOM    159  H11 GV7     2      14.140   2.900  19.100  1.00  0.00            
ATOM    160  H12 GV7     2      14.510   0.750  20.310  1.00  0.00            
ATOM    161  H13 GV7     2      12.810  -0.990  20.390  1.00  0.00            
ATOM    162  H14 GV7     2      10.730  -0.710  18.890  1.00  0.00            
ATOM    163  H15 GV7     2      10.380   1.400  17.670  1.00  0.00            
TER
ENDMDL
MODEL        1
ATOM      1  H1  ACD     1      17.700  17.330  26.780  1.00  0.00            
ATOM      2  O1  ACD     1      17.900  17.750  25.940  1.00  0.00            
ATOM      3  C1  ACD     1      18.360  19.150  26.100  1.00  0.00            
ATOM      4  H2  ACD     1      17.500  19.780  26.360  1.00  0.00            
ATOM      5  H3  ACD     1      18.810  19.540  25.180  1.00  0.00            
ATOM      6  C2  ACD     1      19.360  19.290  27.250  1.00  0.00            
ATOM      7  H4  ACD     1      19.640  20.340  27.430  1.00  0.00            
ATOM      8  O2  ACD     1      18.810  18.640  28.350  1.00  0.00            
ATOM      9  C3  ACD     1      19.720  18.690  29.460  1.00  0.00            
ATOM     10  H5  ACD     1      19.250  18.280  30.360  1.00  0.00            
ATOM     11  O3  ACD     1      20.300  20.000  29.720  1.00  0.00            
ATOM     12  C4  ACD     1      19.970  20.720  30.940  1.00  0.00            
ATOM     13  H6  ACD     1      19.060  20.240  31.330  1.00  0.00            
ATOM     14  C5  ACD     1      21.070  20.680  31.970  1.00  0.00            
ATOM     15  H7  ACD     1      22.020  20.940  31.490  1.00  0.00            
ATOM     16  O4  ACD     1      21.180  19.350  32.520  1.00  0.00            
ATOM     17  H8  ACD     1      21.290  18.760  31.760  1.00  0.00            
ATOM     18  C6  ACD     1      20.930  21.820  33.020  1.00  0.00            
ATOM     19  H9  ACD     1      20.110  21.500  33.680  1.00  0.00            
ATOM     20  O5  ACD     1      22.140  21.970  33.720  1.00  0.00            
ATOM     21  H10 ACD     1      22.120  21.200  34.310  1.00  0.00            
ATOM     22  C7  ACD     1      20.680  23.160  32.280  1.00  0.00            
ATOM     23  H11 ACD     1      20.490  23.930  33.020  1.00  0.00            
ATOM     24  O6  ACD     1      19.530  23.010  31.480  1.00  0.00            
ATOM     25  C8  ACD     1      19.680  22.100  30.430  1.00  0.00            
ATOM     26  H12 ACD     1      20.550  22.300  29.800  1.00  0.00            
ATOM     27  C9  ACD     1      18.460  22.200  29.510  1.00  0.00            
ATOM     28  H13 ACD     1      18.200  21.330  28.900  1.00  0.00            
ATOM     29  H14 ACD     1      17.600  22.320  30.180  1.00  0.00            
ATOM     30  O7  ACD     1      18.480  23.310  28.660  1.00  0.00            
ATOM     31  H15 ACD     1      18.380  24.020  29.290  1.00  0.00            
ATOM     32  O8  ACD     1      21.840  23.530  31.500  1.00  0.00            
ATOM     33  C10 ACD     1      22.210  24.930  31.600  1.00  0.00            
ATOM     34  H16 ACD     1      21.420  25.460  32.150  1.00  0.00            
ATOM     35  C11 ACD     1      23.550  24.990  32.330  1.00  0.00            
ATOM     36  H17 ACD     1      24.300  24.350  31.840  1.00  0.00            
ATOM     37  O9  ACD     1      23.430  24.580  33.720  1.00  0.00            
ATOM     38  H18 ACD     1      22.980  23.740  33.620  1.00  0.00            
ATOM     39  C12 ACD     1      23.990  26.480  32.410  1.00  0.00            
ATOM     40  H19 ACD     1      23.280  26.970  33.080  1.00  0.00            
ATOM     41  O10 ACD     1      25.270  26.650  32.960  1.00  0.00            
ATOM     42  H20 ACD     1      25.950  26.000  32.780  1.00  0.00            
ATOM     43  C13 ACD     1      23.950  27.080  31.010  1.00  0.00            
ATOM     44  H21 ACD     1      24.130  28.150  31.160  1.00  0.00            
ATOM     45  O11 ACD     1      22.700  26.890  30.410  1.00  0.00            
ATOM     46  C14 ACD     1      22.280  25.540  30.140  1.00  0.00            
ATOM     47  H22 ACD     1      23.070  25.050  29.540  1.00  0.00            
ATOM     48  C15 ACD     1      20.970  25.360  29.340  1.00  0.00            
ATOM     49  H23 ACD     1      21.010  26.100  28.530  1.00  0.00            
ATOM     50  H24 ACD     1      20.990  24.320  28.970  1.00  0.00            
ATOM     51  O12 ACD     1      19.850  25.430  30.180  1.00  0.00            
ATOM     52  H25 ACD     1      19.920  24.640  30.730  1.00  0.00            
ATOM     53  O13 ACD     1      24.900  26.360  30.240  1.00  0.00            
ATOM     54  C16 ACD     1      25.760  27.000  29.310  1.00  0.00            
ATOM     55  H26 ACD     1      26.520  27.590  29.830  1.00  0.00            
ATOM     56  C17 ACD     1      26.540  25.800  28.610  1.00  0.00            
ATOM     57  H27 ACD     1      25.860  24.950  28.440  1.00  0.00            
ATOM     58  O14 ACD     1      27.660  25.480  29.460  1.00  0.00            
ATOM     59  H28 ACD     1      28.500  25.480  28.980  1.00  0.00            
ATOM     60  C18 ACD     1      27.070  26.190  27.170  1.00  0.00            
ATOM     61  H29 ACD     1      27.840  26.960  27.330  1.00  0.00            
ATOM     62  O15 ACD     1      27.640  25.040  26.550  1.00  0.00            
ATOM     63  H30 ACD     1      28.260  25.450  25.940  1.00  0.00            
ATOM     64  C19 ACD     1      26.010  26.930  26.350  1.00  0.00            
ATOM     65  H31 ACD     1      26.370  27.300  25.380  1.00  0.00            
ATOM     66  O16 ACD     1      25.640  28.100  27.070  1.00  0.00            
ATOM     67  C20 ACD     1      24.960  27.890  28.270  1.00  0.00            
ATOM     68  H32 ACD     1      24.090  27.280  28.040  1.00  0.00            
ATOM     69  C21 ACD     1      24.580  29.270  28.740  1.00  0.00            
ATOM     70  H33 ACD     1      24.380  29.870  27.840  1.00  0.00            
ATOM     71  H34 ACD     1      23.750  29.240  29.450  1.00  0.00            
ATOM     72  O17 ACD     1      25.610  29.880  29.480  1.00  0.00            
ATOM     73  H35 ACD     1      26.270  30.290  28.910  1.00  0.00            
ATOM     74  O18 ACD     1      24.900  26.140  26.110  1.00  0.00            
ATOM     75  C22 ACD     1      24.420  25.860  24.730  1.00  0.00            
ATOM     76  H36 ACD     1      24.330  26.770  24.120  1.00  0.00            
ATOM     77  C23 ACD     1      25.210  24.750  23.990  1.00  0.00            
ATOM     78  H37 ACD     1      25.360  23.940  24.720  1.00  0.00            
ATOM     79  O19 ACD     1      26.490  25.210  23.660  1.00  0.00            
ATOM     80  H38 ACD     1      27.040  24.450  23.460  1.00  0.00            
ATOM     81  C24 ACD     1      24.460  24.230  22.760  1.00  0.00            
ATOM     82  H39 ACD     1      24.560  25.080  22.070  1.00  0.00            
ATOM     83  O20 ACD     1      25.150  23.110  22.160  1.00  0.00            
ATOM     84  H40 ACD     1      24.960  22.310  22.670  1.00  0.00            
ATOM     85  C25 ACD     1      23.010  23.950  23.030  1.00  0.00            
ATOM     86  H41 ACD     1      22.470  23.710  22.110  1.00  0.00            
ATOM     87  O21 ACD     1      22.460  25.070  23.700  1.00  0.00            
ATOM     88  C26 ACD     1      22.970  25.460  24.960  1.00  0.00            
ATOM     89  H42 ACD     1      23.000  24.650  25.690  1.00  0.00            
ATOM     90  C27 ACD     1      22.140  26.590  25.550  1.00  0.00            
ATOM     91  H43 ACD     1      22.370  26.940  26.560  1.00  0.00            
ATOM     92  H44 ACD     1      22.110  27.480  24.910  1.00  0.00            
ATOM     93  O22 ACD     1      20.820  26.110  25.650  1.00  0.00            
ATOM     94  H45 ACD     1      20.900  25.380  25.020  1.00  0.00            
ATOM     95  O23 ACD     1      22.850  22.890  23.970  1.00  0.00            
ATOM     96  C28 ACD     1      22.630  21.570  23.430  1.00  0.00            
ATOM     97  H46 ACD     1      22.940  21.490  22.380  1.00  0.00            
ATOM     98  C29 ACD     1      21.160  21.200  23.610  1.00  0.00            
ATOM     99  H47 ACD     1      20.810  21.590  24.570  1.00  0.00            
ATOM    100  O24 ACD     1      20.950  19.770  23.700  1.00  0.00            
ATOM    101  C30 ACD     1      20.260  21.790  22.510  1.00  0.00            
ATOM    102  H48 ACD     1      19.190  21.600  22.650  1.00  0.00            
ATOM    103  H49 ACD     1      20.430  22.880  22.490  1.00  0.00            
ATOM    104  O25 ACD     1      20.730  21.300  21.220  1.00  0.00            
ATOM    105  H50 ACD     1      20.540  21.980  20.570  1.00  0.00            
ATOM    106  C31 ACD     1      23.590  20.710  24.230  1.00  0.00            
ATOM    107  H51 ACD     1      23.530  21.190  25.210  1.00  0.00            
ATOM    108  O26 ACD     1      24.890  20.900  23.760  1.00  0.00            
ATOM    109  H52 ACD     1      25.510  20.470  24.360  1.00  0.00            
ATOM    110  C32 ACD     1      23.210  19.240  24.370  1.00  0.00            
ATOM    111  H53 ACD     1      23.310  18.780  23.380  1.00  0.00            
ATOM    112  O27 ACD     1      24.040  18.530  25.360  1.00  0.00            
ATOM    113  H54 ACD     1      24.780  19.120  25.520  1.00  0.00            
ATOM    114  C33 ACD     1      21.680  19.030  24.700  1.00  0.00            
ATOM    115  H55 ACD     1      21.390  17.970  24.640  1.00  0.00            
ATOM    116  O28 ACD     1      21.330  19.560  25.930  1.00  0.00            
ATOM    117  C34 ACD     1      20.600  18.690  26.750  1.00  0.00            
ATOM    118  H56 ACD     1      20.350  17.700  26.350  1.00  0.00            
ATOM    119  C35 ACD     1      21.590  18.260  27.870  1.00  0.00            
ATOM    120  H57 ACD     1      22.080  19.230  28.050  1.00  0.00            
ATOM    121  O29 ACD     1      22.520  17.260  27.350  1.00  0.00            
ATOM    122  H58 ACD     1      23.100  17.570  26.650  1.00  0.00            
ATOM    123  C36 ACD     1      20.880  17.760  29.190  1.00  0.00            
ATOM    124  H59 ACD     1      20.400  16.790  29.030  1.00  0.00            
ATOM    125  O30 ACD     1      21.740  17.590  30.360  1.00  0.00            
ATOM    126  H60 ACD     1      22.550  17.140  30.090  1.00  0.00            
ATOM    127  O1  GV7     2      29.080  18.770  21.200  1.00  0.00            
ATOM    128  C1  GV7     2      28.030  18.410  21.640  1.00  0.00            
ATOM    129  O2  GV7     2      27.390  17.300  21.120  1.00  0.00            
ATOM    130  C2  GV7     2      27.550  18.800  23.060  1.00  0.00            
ATOM    131  C3  GV7     2      28.310  18.180  24.270  1.00  0.00            
ATOM    132  C4  GV7     2      27.690  18.720  25.530  1.00  0.00            
ATOM    133  N1  GV7     2      26.620  19.430  25.550  1.00  0.00            
ATOM    134  C5  GV7     2      26.610  19.980  26.840  1.00  0.00            
ATOM    135  C6  GV7     2      25.600  20.740  27.480  1.00  0.00            
ATOM    136  C7  GV7     2      24.940  20.230  28.610  1.00  0.00            
ATOM    137  C8  GV7     2      23.950  20.980  29.200  1.00  0.00            
ATOM    138  C9  GV7     2      23.630  22.270  28.780  1.00  0.00            
ATOM    139  C10 GV7     2      24.350  22.820  27.730  1.00  0.00            
ATOM    140  C11 GV7     2      25.320  22.050  27.010  1.00  0.00            
ATOM    141  C12 GV7     2      27.620  19.370  27.470  1.00  0.00            
ATOM    142  C13 GV7     2      28.070  19.730  28.830  1.00  0.00            
ATOM    143  C14 GV7     2      28.270  21.100  29.120  1.00  0.00            
ATOM    144  C15 GV7     2      28.700  21.540  30.340  1.00  0.00            
ATOM    145  C16 GV7     2      28.940  20.690  31.410  1.00  0.00            
ATOM    146  C17 GV7     2      28.780  19.250  31.180  1.00  0.00            
ATOM    147  C18 GV7     2      28.410  18.850  29.840  1.00  0.00            
ATOM    148  O3  GV7     2      28.500  18.700  26.620  1.00  0.00            
ATOM    149  H1  GV7     2      27.920  17.170  20.310  1.00  0.00            
ATOM    150  H2  GV7     2      26.480  18.570  23.150  1.00  0.00            
ATOM    151  H3  GV7     2      27.530  19.890  23.180  1.00  0.00            
ATOM    152  H4  GV7     2      29.350  18.520  24.250  1.00  0.00            
ATOM    153  H5  GV7     2      28.320  17.090  24.280  1.00  0.00            
ATOM    154  H6  GV7     2      24.990  19.170  28.860  1.00  0.00            
ATOM    155  H7  GV7     2      23.440  20.510  30.040  1.00  0.00            
ATOM    156  H8  GV7     2      22.870  22.800  29.340  1.00  0.00            
ATOM    157  H9  GV7     2      24.120  23.860  27.520  1.00  0.00            
ATOM    158  H10 GV7     2      25.910  22.450  26.180  1.00  0.00            
ATOM    159  H11 GV7     2      28.160  21.840  28.330  1.00  0.00            
ATOM    160  H12 GV7     2      28.750  22.620  30.470  1.00  0.00            
ATOM    161  H13 GV7     2      29.140  21.120  32.390  1.00  0.00            
ATOM    162  H14 GV7     2      28.870  18.530  31.990  1.00  0.00            
ATOM    163  H15 GV7     2      28.180  17.800  29.720  1.00  0.00            
TER
ENDMDL
MODEL        1
ATOM      1  H1  ACD     1      16.280  15.390  25.070  1.00  0.00            
ATOM      2  O1  ACD     1      16.420  15.910  24.270  1.00  0.00            
ATOM      3  C1  ACD     1      16.470  17.260  24.800  1.00  0.00            
ATOM      4  H2  ACD     1      15.530  17.600  25.260  1.00  0.00            
ATOM      5  H3  ACD     1      16.690  17.970  23.990  1.00  0.00            
ATOM      6  C2  ACD     1      17.460  17.580  25.920  1.00  0.00            
ATOM      7  H4  ACD     1      17.350  18.640  26.190  1.00  0.00            
ATOM      8  O2  ACD     1      17.050  16.720  27.020  1.00  0.00            
ATOM      9  C3  ACD     1      17.800  16.690  28.270  1.00  0.00            
ATOM     10  H5  ACD     1      17.340  15.960  28.940  1.00  0.00            
ATOM     11  O3  ACD     1      17.930  18.140  28.690  1.00  0.00            
ATOM     12  C4  ACD     1      17.370  18.440  29.970  1.00  0.00            
ATOM     13  H6  ACD     1      16.520  17.820  30.270  1.00  0.00            
ATOM     14  C5  ACD     1      18.590  18.420  30.960  1.00  0.00            
ATOM     15  H7  ACD     1      19.360  18.930  30.360  1.00  0.00            
ATOM     16  O4  ACD     1      18.970  17.060  31.240  1.00  0.00            
ATOM     17  H8  ACD     1      19.270  16.710  30.400  1.00  0.00            
ATOM     18  C6  ACD     1      18.180  19.190  32.230  1.00  0.00            
ATOM     19  H9  ACD     1      17.480  18.510  32.730  1.00  0.00            
ATOM     20  O5  ACD     1      19.270  19.500  33.140  1.00  0.00            
ATOM     21  H10 ACD     1      19.600  18.640  33.420  1.00  0.00            
ATOM     22  C7  ACD     1      17.510  20.590  31.920  1.00  0.00            
ATOM     23  H11 ACD     1      17.320  21.020  32.910  1.00  0.00            
ATOM     24  O6  ACD     1      16.420  20.370  31.060  1.00  0.00            
ATOM     25  C8  ACD     1      16.800  19.900  29.800  1.00  0.00            
ATOM     26  H12 ACD     1      17.590  20.530  29.370  1.00  0.00            
ATOM     27  C9  ACD     1      15.550  19.900  28.900  1.00  0.00            
ATOM     28  H13 ACD     1      15.760  19.390  27.950  1.00  0.00            
ATOM     29  H14 ACD     1      14.680  19.480  29.410  1.00  0.00            
ATOM     30  O7  ACD     1      15.280  21.310  28.520  1.00  0.00            
ATOM     31  H15 ACD     1      14.490  21.600  28.990  1.00  0.00            
ATOM     32  O8  ACD     1      18.500  21.480  31.370  1.00  0.00            
ATOM     33  C10 ACD     1      18.770  22.770  31.830  1.00  0.00            
ATOM     34  H16 ACD     1      18.340  22.840  32.840  1.00  0.00            
ATOM     35  C11 ACD     1      20.300  22.880  31.990  1.00  0.00            
ATOM     36  H17 ACD     1      20.590  22.550  30.980  1.00  0.00            
ATOM     37  O9  ACD     1      20.620  21.930  33.060  1.00  0.00            
ATOM     38  H18 ACD     1      20.170  21.130  32.770  1.00  0.00            
ATOM     39  C12 ACD     1      20.790  24.300  32.220  1.00  0.00            
ATOM     40  H19 ACD     1      20.320  24.610  33.170  1.00  0.00            
ATOM     41  O10 ACD     1      22.230  24.320  32.250  1.00  0.00            
ATOM     42  H20 ACD     1      22.610  24.520  31.390  1.00  0.00            
ATOM     43  C13 ACD     1      20.350  25.140  31.080  1.00  0.00            
ATOM     44  H21 ACD     1      20.500  26.200  31.320  1.00  0.00            
ATOM     45  O11 ACD     1      18.900  25.040  30.910  1.00  0.00            
ATOM     46  C14 ACD     1      18.220  23.830  30.900  1.00  0.00            
ATOM     47  H22 ACD     1      18.300  23.430  29.870  1.00  0.00            
ATOM     48  C15 ACD     1      16.750  24.200  31.210  1.00  0.00            
ATOM     49  H23 ACD     1      16.450  25.130  30.700  1.00  0.00            
ATOM     50  H24 ACD     1      16.090  23.390  30.890  1.00  0.00            
ATOM     51  O12 ACD     1      16.400  24.280  32.620  1.00  0.00            
ATOM     52  H25 ACD     1      15.700  24.920  32.710  1.00  0.00            
ATOM     53  O13 ACD     1      20.990  24.820  29.890  1.00  0.00            
ATOM     54  C16 ACD     1      21.810  25.870  29.380  1.00  0.00            
ATOM     55  H26 ACD     1      22.110  26.630  30.110  1.00  0.00            
ATOM     56  C17 ACD     1      23.130  25.230  28.950  1.00  0.00            
ATOM     57  H27 ACD     1      22.920  24.220  28.590  1.00  0.00            
ATOM     58  O14 ACD     1      23.990  25.080  30.080  1.00  0.00            
ATOM     59  H28 ACD     1      24.760  24.590  29.760  1.00  0.00            
ATOM     60  C18 ACD     1      23.810  26.010  27.800  1.00  0.00            
ATOM     61  H29 ACD     1      24.210  26.990  28.100  1.00  0.00            
ATOM     62  O15 ACD     1      24.880  25.150  27.260  1.00  0.00            
ATOM     63  H30 ACD     1      24.710  25.200  26.310  1.00  0.00            
ATOM     64  C19 ACD     1      22.840  26.470  26.750  1.00  0.00            
ATOM     65  H31 ACD     1      23.360  27.010  25.950  1.00  0.00            
ATOM     66  O16 ACD     1      21.950  27.300  27.420  1.00  0.00            
ATOM     67  C20 ACD     1      21.020  26.630  28.250  1.00  0.00            
ATOM     68  H32 ACD     1      20.380  25.930  27.710  1.00  0.00            
ATOM     69  C21 ACD     1      19.930  27.610  28.800  1.00  0.00            
ATOM     70  H33 ACD     1      19.460  28.070  27.920  1.00  0.00            
ATOM     71  H34 ACD     1      19.140  27.000  29.260  1.00  0.00            
ATOM     72  O17 ACD     1      20.510  28.610  29.740  1.00  0.00            
ATOM     73  H35 ACD     1      19.780  29.200  29.940  1.00  0.00            
ATOM     74  O18 ACD     1      22.240  25.370  26.250  1.00  0.00            
ATOM     75  C22 ACD     1      21.930  25.300  24.920  1.00  0.00            
ATOM     76  H36 ACD     1      22.090  26.240  24.380  1.00  0.00            
ATOM     77  C23 ACD     1      22.760  24.210  24.220  1.00  0.00            
ATOM     78  H37 ACD     1      22.680  23.240  24.740  1.00  0.00            
ATOM     79  O19 ACD     1      24.180  24.450  24.300  1.00  0.00            
ATOM     80  H38 ACD     1      24.320  25.240  23.770  1.00  0.00            
ATOM     81  C24 ACD     1      22.200  23.900  22.820  1.00  0.00            
ATOM     82  H39 ACD     1      22.100  24.780  22.170  1.00  0.00            
ATOM     83  O20 ACD     1      22.950  22.820  22.180  1.00  0.00            
ATOM     84  H40 ACD     1      22.840  22.020  22.710  1.00  0.00            
ATOM     85  C25 ACD     1      20.680  23.570  23.010  1.00  0.00            
ATOM     86  H41 ACD     1      20.300  23.250  22.030  1.00  0.00            
ATOM     87  O21 ACD     1      20.000  24.730  23.460  1.00  0.00            
ATOM     88  C26 ACD     1      20.370  25.190  24.730  1.00  0.00            
ATOM     89  H42 ACD     1      20.080  24.430  25.470  1.00  0.00            
ATOM     90  C27 ACD     1      19.790  26.500  25.000  1.00  0.00            
ATOM     91  H43 ACD     1      20.420  27.150  25.620  1.00  0.00            
ATOM     92  H44 ACD     1      19.820  27.000  24.020  1.00  0.00            
ATOM     93  O22 ACD     1      18.470  26.420  25.520  1.00  0.00            
ATOM     94  H45 ACD     1      17.960  26.910  24.860  1.00  0.00            
ATOM     95  O23 ACD     1      20.420  22.470  23.820  1.00  0.00            
ATOM     96  C28 ACD     1      20.610  21.160  23.170  1.00  0.00            
ATOM     97  H46 ACD     1      20.960  21.310  22.140  1.00  0.00            
ATOM     98  C29 ACD     1      19.210  20.520  23.110  1.00  0.00            
ATOM     99  H47 ACD     1      18.730  20.690  24.080  1.00  0.00            
ATOM    100  O24 ACD     1      19.270  19.110  22.840  1.00  0.00            
ATOM    101  C30 ACD     1      18.430  21.340  22.050  1.00  0.00            
ATOM    102  H48 ACD     1      17.390  21.000  22.100  1.00  0.00            
ATOM    103  H49 ACD     1      18.330  22.390  22.340  1.00  0.00            
ATOM    104  O25 ACD     1      18.920  21.240  20.700  1.00  0.00            
ATOM    105  H50 ACD     1      18.650  20.390  20.350  1.00  0.00            
ATOM    106  C31 ACD     1      21.620  20.320  23.970  1.00  0.00            
ATOM    107  H51 ACD     1      21.340  20.460  25.020  1.00  0.00            
ATOM    108  O26 ACD     1      22.910  20.810  23.760  1.00  0.00            
ATOM    109  H52 ACD     1      23.420  20.430  24.480  1.00  0.00            
ATOM    110  C32 ACD     1      21.510  18.840  23.700  1.00  0.00            
ATOM    111  H53 ACD     1      21.830  18.790  22.650  1.00  0.00            
ATOM    112  O27 ACD     1      22.260  18.080  24.690  1.00  0.00            
ATOM    113  H54 ACD     1      23.020  18.660  24.710  1.00  0.00            
ATOM    114  C33 ACD     1      20.040  18.340  23.710  1.00  0.00            
ATOM    115  H55 ACD     1      20.030  17.310  23.330  1.00  0.00            
ATOM    116  O28 ACD     1      19.430  18.480  24.950  1.00  0.00            
ATOM    117  C34 ACD     1      18.920  17.300  25.540  1.00  0.00            
ATOM    118  H56 ACD     1      19.040  16.440  24.880  1.00  0.00            
ATOM    119  C35 ACD     1      19.780  17.050  26.770  1.00  0.00            
ATOM    120  H57 ACD     1      19.850  18.040  27.240  1.00  0.00            
ATOM    121  O29 ACD     1      21.050  16.500  26.390  1.00  0.00            
ATOM    122  H58 ACD     1      21.520  17.100  25.810  1.00  0.00            
ATOM    123  C36 ACD     1      19.170  16.180  27.850  1.00  0.00            
ATOM    124  H59 ACD     1      19.000  15.180  27.420  1.00  0.00            
ATOM    125  O30 ACD     1      20.050  16.100  29.010  1.00  0.00            
ATOM    126  H60 ACD     1      20.930  15.920  28.680  1.00  0.00            
ATOM    127  O1  GV7     2      28.190  17.350  21.480  1.00  0.00            
ATOM    128  C1  GV7     2      28.030  16.780  22.550  1.00  0.00            
ATOM    129  O2  GV7     2      28.840  15.830  22.920  1.00  0.00            
ATOM    130  C2  GV7     2      27.170  17.370  23.700  1.00  0.00            
ATOM    131  C3  GV7     2      26.540  18.750  23.500  1.00  0.00            
ATOM    132  C4  GV7     2      25.960  19.380  24.710  1.00  0.00            
ATOM    133  N1  GV7     2      24.660  19.330  25.070  1.00  0.00            
ATOM    134  C5  GV7     2      24.750  19.930  26.340  1.00  0.00            
ATOM    135  C6  GV7     2      23.580  20.110  27.260  1.00  0.00            
ATOM    136  C7  GV7     2      23.070  19.070  28.100  1.00  0.00            
ATOM    137  C8  GV7     2      21.860  19.330  28.800  1.00  0.00            
ATOM    138  C9  GV7     2      21.190  20.540  28.660  1.00  0.00            
ATOM    139  C10 GV7     2      21.640  21.510  27.780  1.00  0.00            
ATOM    140  C11 GV7     2      22.890  21.340  27.120  1.00  0.00            
ATOM    141  C12 GV7     2      26.000  20.270  26.620  1.00  0.00            
ATOM    142  C13 GV7     2      26.480  20.810  27.980  1.00  0.00            
ATOM    143  C14 GV7     2      25.850  21.930  28.580  1.00  0.00            
ATOM    144  C15 GV7     2      26.180  22.230  29.850  1.00  0.00            
ATOM    145  C16 GV7     2      27.060  21.440  30.560  1.00  0.00            
ATOM    146  C17 GV7     2      27.740  20.350  29.950  1.00  0.00            
ATOM    147  C18 GV7     2      27.390  20.050  28.710  1.00  0.00            
ATOM    148  O3  GV7     2      26.830  19.820  25.670  1.00  0.00            
ATOM    149  H1  GV7     2      29.340  15.790  22.090  1.00  0.00            
ATOM    150  H2  GV7     2      27.800  17.510  24.590  1.00  0.00            
ATOM    151  H3  GV7     2      26.380  16.680  24.000  1.00  0.00            
ATOM    152  H4  GV7     2      25.690  18.640  22.820  1.00  0.00            
ATOM    153  H5  GV7     2      27.110  19.540  22.990  1.00  0.00            
ATOM    154  H6  GV7     2      23.620  18.130  28.060  1.00  0.00            
ATOM    155  H7  GV7     2      21.530  18.510  29.420  1.00  0.00            
ATOM    156  H8  GV7     2      20.230  20.670  29.170  1.00  0.00            
ATOM    157  H9  GV7     2      21.060  22.430  27.690  1.00  0.00            
ATOM    158  H10 GV7     2      23.340  22.100  26.480  1.00  0.00            
ATOM    159  H11 GV7     2      25.180  22.530  27.970  1.00  0.00            
ATOM    160  H12 GV7     2      25.720  23.120  30.260  1.00  0.00            
ATOM    161  H13 GV7     2      27.260  21.680  31.600  1.00  0.00            
ATOM    162  H14 GV7     2      28.450  19.790  30.550  1.00  0.00            
ATOM    163  H15 GV7     2      27.960  19.290  28.170  1.00  0.00            
TER
ENDMDL
MODEL        1
ATOM      1  H1  ACD     1       2.500  11.930  15.520  1.00  0.00            
ATOM      2  O1  ACD     1       2.110  12.810  15.530  1.00  0.00            
ATOM      3  C1  ACD     1       1.930  13.280  14.190  1.00  0.00            
ATOM      4  H2  ACD     1       1.030  12.720  13.910  1.00  0.00            
ATOM      5  H3  ACD     1       2.840  12.990  13.650  1.00  0.00            
ATOM      6  C2  ACD     1       1.760  14.790  14.160  1.00  0.00            
ATOM      7  H4  ACD     1       1.720  15.110  13.110  1.00  0.00            
ATOM      8  O2  ACD     1       0.530  15.100  14.830  1.00  0.00            
ATOM      9  C3  ACD     1       0.240  16.470  14.870  1.00  0.00            
ATOM     10  H5  ACD     1      -0.710  16.650  15.390  1.00  0.00            
ATOM     11  O3  ACD     1       0.290  17.010  13.530  1.00  0.00            
ATOM     12  C4  ACD     1      -0.980  17.230  12.940  1.00  0.00            
ATOM     13  H6  ACD     1      -1.790  16.870  13.580  1.00  0.00            
ATOM     14  C5  ACD     1      -1.140  18.740  12.880  1.00  0.00            
ATOM     15  H7  ACD     1      -0.270  19.140  12.340  1.00  0.00            
ATOM     16  O4  ACD     1      -1.230  19.390  14.190  1.00  0.00            
ATOM     17  H8  ACD     1      -0.500  18.990  14.670  1.00  0.00            
ATOM     18  C6  ACD     1      -2.270  19.120  11.950  1.00  0.00            
ATOM     19  H9  ACD     1      -3.230  19.020  12.470  1.00  0.00            
ATOM     20  O5  ACD     1      -2.310  20.540  11.560  1.00  0.00            
ATOM     21  H10 ACD     1      -1.620  20.690  10.900  1.00  0.00            
ATOM     22  C7  ACD     1      -2.120  18.340  10.630  1.00  0.00            
ATOM     23  H11 ACD     1      -2.930  18.480   9.910  1.00  0.00            
ATOM     24  O6  ACD     1      -2.140  16.920  10.890  1.00  0.00            
ATOM     25  C8  ACD     1      -1.070  16.470  11.650  1.00  0.00            
ATOM     26  H12 ACD     1      -0.110  16.670  11.160  1.00  0.00            
ATOM     27  C9  ACD     1      -1.260  15.010  11.930  1.00  0.00            
ATOM     28  H13 ACD     1      -0.980  14.320  11.130  1.00  0.00            
ATOM     29  H14 ACD     1      -0.660  14.810  12.830  1.00  0.00            
ATOM     30  O7  ACD     1      -2.630  14.700  12.250  1.00  0.00            
ATOM     31  H15 ACD     1      -3.010  14.550  11.380  1.00  0.00            
ATOM     32  O8  ACD     1      -0.860  18.640  10.030  1.00  0.00            
ATOM     33  C10 ACD     1      -0.870  19.450   8.770  1.00  0.00            
ATOM     34  H16 ACD     1      -1.820  20.010   8.710  1.00  0.00            
ATOM     35  C11 ACD     1       0.220  20.430   8.900  1.00  0.00            
ATOM     36  H17 ACD     1       1.220  20.080   9.180  1.00  0.00            
ATOM     37  O9  ACD     1      -0.170  21.440   9.770  1.00  0.00            
ATOM     38  H18 ACD     1       0.570  21.680  10.330  1.00  0.00            
ATOM     39  C12 ACD     1       0.550  21.080   7.540  1.00  0.00            
ATOM     40  H19 ACD     1      -0.290  21.690   7.190  1.00  0.00            
ATOM     41  O10 ACD     1       1.800  21.840   7.600  1.00  0.00            
ATOM     42  H20 ACD     1       2.490  21.370   8.080  1.00  0.00            
ATOM     43  C13 ACD     1       0.690  20.110   6.390  1.00  0.00            
ATOM     44  H21 ACD     1       0.770  20.670   5.450  1.00  0.00            
ATOM     45  O11 ACD     1      -0.480  19.220   6.340  1.00  0.00            
ATOM     46  C14 ACD     1      -0.740  18.500   7.530  1.00  0.00            
ATOM     47  H22 ACD     1       0.120  17.840   7.710  1.00  0.00            
ATOM     48  C15 ACD     1      -1.980  17.580   7.330  1.00  0.00            
ATOM     49  H23 ACD     1      -1.850  17.090   6.360  1.00  0.00            
ATOM     50  H24 ACD     1      -2.040  16.700   7.980  1.00  0.00            
ATOM     51  O12 ACD     1      -3.310  18.250   7.360  1.00  0.00            
ATOM     52  H25 ACD     1      -3.250  18.850   6.610  1.00  0.00            
ATOM     53  O13 ACD     1       1.870  19.350   6.520  1.00  0.00            
ATOM     54  C16 ACD     1       2.330  18.690   5.340  1.00  0.00            
ATOM     55  H26 ACD     1       1.670  18.860   4.480  1.00  0.00            
ATOM     56  C17 ACD     1       3.770  19.230   5.200  1.00  0.00            
ATOM     57  H27 ACD     1       4.090  19.260   6.250  1.00  0.00            
ATOM     58  O14 ACD     1       3.890  20.490   4.470  1.00  0.00            
ATOM     59  H28 ACD     1       4.180  21.140   5.130  1.00  0.00            
ATOM     60  C18 ACD     1       4.770  18.270   4.540  1.00  0.00            
ATOM     61  H29 ACD     1       4.570  18.150   3.470  1.00  0.00            
ATOM     62  O15 ACD     1       6.160  18.680   4.790  1.00  0.00            
ATOM     63  H30 ACD     1       6.300  19.630   4.790  1.00  0.00            
ATOM     64  C19 ACD     1       4.510  16.860   5.070  1.00  0.00            
ATOM     65  H31 ACD     1       5.160  16.210   4.470  1.00  0.00            
ATOM     66  O16 ACD     1       3.220  16.430   4.830  1.00  0.00            
ATOM     67  C20 ACD     1       2.250  17.140   5.550  1.00  0.00            
ATOM     68  H32 ACD     1       2.400  17.040   6.630  1.00  0.00            
ATOM     69  C21 ACD     1       0.940  16.480   5.050  1.00  0.00            
ATOM     70  H33 ACD     1       0.110  17.200   5.060  1.00  0.00            
ATOM     71  H34 ACD     1       1.040  16.090   4.020  1.00  0.00            
ATOM     72  O17 ACD     1       0.640  15.300   5.900  1.00  0.00            
ATOM     73  H35 ACD     1       1.420  14.750   5.820  1.00  0.00            
ATOM     74  O18 ACD     1       4.820  16.750   6.500  1.00  0.00            
ATOM     75  C22 ACD     1       5.820  15.750   6.880  1.00  0.00            
ATOM     76  H36 ACD     1       6.310  15.230   6.050  1.00  0.00            
ATOM     77  C23 ACD     1       6.970  16.450   7.540  1.00  0.00            
ATOM     78  H37 ACD     1       6.610  17.130   8.330  1.00  0.00            
ATOM     79  O19 ACD     1       7.780  17.180   6.590  1.00  0.00            
ATOM     80  H38 ACD     1       7.230  17.760   6.060  1.00  0.00            
ATOM     81  C24 ACD     1       7.880  15.510   8.390  1.00  0.00            
ATOM     82  H39 ACD     1       8.440  14.910   7.670  1.00  0.00            
ATOM     83  O20 ACD     1       8.630  16.290   9.350  1.00  0.00            
ATOM     84  H40 ACD     1       8.010  16.690   9.960  1.00  0.00            
ATOM     85  C25 ACD     1       6.980  14.600   9.280  1.00  0.00            
ATOM     86  H41 ACD     1       7.710  13.920   9.730  1.00  0.00            
ATOM     87  O21 ACD     1       6.080  13.880   8.490  1.00  0.00            
ATOM     88  C26 ACD     1       5.140  14.740   7.830  1.00  0.00            
ATOM     89  H42 ACD     1       4.760  15.440   8.590  1.00  0.00            
ATOM     90  C27 ACD     1       3.920  13.980   7.300  1.00  0.00            
ATOM     91  H43 ACD     1       3.760  13.080   7.900  1.00  0.00            
ATOM     92  H44 ACD     1       3.030  14.630   7.300  1.00  0.00            
ATOM     93  O22 ACD     1       4.110  13.580   5.980  1.00  0.00            
ATOM     94  H45 ACD     1       3.290  13.120   5.790  1.00  0.00            
ATOM     95  O23 ACD     1       6.210  15.320  10.240  1.00  0.00            
ATOM     96  C28 ACD     1       6.430  14.970  11.590  1.00  0.00            
ATOM     97  H46 ACD     1       7.410  14.470  11.630  1.00  0.00            
ATOM     98  C29 ACD     1       5.420  13.960  11.990  1.00  0.00            
ATOM     99  H47 ACD     1       4.460  14.290  11.570  1.00  0.00            
ATOM    100  O24 ACD     1       5.260  13.870  13.440  1.00  0.00            
ATOM    101  C30 ACD     1       5.640  12.600  11.360  1.00  0.00            
ATOM    102  H48 ACD     1       4.900  11.960  11.840  1.00  0.00            
ATOM    103  H49 ACD     1       5.390  12.520  10.290  1.00  0.00            
ATOM    104  O25 ACD     1       6.940  12.170  11.630  1.00  0.00            
ATOM    105  H50 ACD     1       6.990  11.310  11.210  1.00  0.00            
ATOM    106  C31 ACD     1       6.430  16.250  12.360  1.00  0.00            
ATOM    107  H51 ACD     1       5.590  16.850  11.990  1.00  0.00            
ATOM    108  O26 ACD     1       7.640  17.010  12.090  1.00  0.00            
ATOM    109  H52 ACD     1       7.450  17.940  12.250  1.00  0.00            
ATOM    110  C32 ACD     1       6.250  16.050  13.830  1.00  0.00            
ATOM    111  H53 ACD     1       7.190  15.620  14.200  1.00  0.00            
ATOM    112  O27 ACD     1       6.140  17.290  14.510  1.00  0.00            
ATOM    113  H54 ACD     1       6.800  17.830  14.080  1.00  0.00            
ATOM    114  C33 ACD     1       5.100  15.100  14.160  1.00  0.00            
ATOM    115  H55 ACD     1       5.170  14.960  15.240  1.00  0.00            
ATOM    116  O28 ACD     1       3.910  15.640  13.710  1.00  0.00            
ATOM    117  C34 ACD     1       2.940  15.510  14.720  1.00  0.00            
ATOM    118  H56 ACD     1       3.290  14.910  15.580  1.00  0.00            
ATOM    119  C35 ACD     1       2.660  16.950  15.120  1.00  0.00            
ATOM    120  H57 ACD     1       2.590  17.550  14.200  1.00  0.00            
ATOM    121  O29 ACD     1       3.690  17.480  15.920  1.00  0.00            
ATOM    122  H58 ACD     1       4.420  17.480  15.290  1.00  0.00            
ATOM    123  C36 ACD     1       1.200  17.110  15.750  1.00  0.00            
ATOM    124  H59 ACD     1       1.150  16.620  16.720  1.00  0.00            
ATOM    125  O30 ACD     1       0.820  18.490  15.810  1.00  0.00            
ATOM    126  H60 ACD     1       1.490  19.030  16.250  1.00  0.00            
ATOM    127  O1  GV7     2       7.950  18.340  17.060  1.00  0.00            
ATOM    128  C1  GV7     2       8.760  17.870  16.250  1.00  0.00            
ATOM    129  O2  GV7     2       9.060  16.520  16.130  1.00  0.00            
ATOM    130  C2  GV7     2       9.700  18.710  15.340  1.00  0.00            
ATOM    131  C3  GV7     2       9.100  20.090  15.160  1.00  0.00            
ATOM    132  C4  GV7     2       7.790  20.160  14.390  1.00  0.00            
ATOM    133  N1  GV7     2       7.450  19.530  13.250  1.00  0.00            
ATOM    134  C5  GV7     2       6.170  20.010  13.000  1.00  0.00            
ATOM    135  C6  GV7     2       5.210  19.570  11.940  1.00  0.00            
ATOM    136  C7  GV7     2       3.860  19.340  12.330  1.00  0.00            
ATOM    137  C8  GV7     2       2.930  18.650  11.520  1.00  0.00            
ATOM    138  C9  GV7     2       3.330  18.340  10.200  1.00  0.00            
ATOM    139  C10 GV7     2       4.590  18.640   9.710  1.00  0.00            
ATOM    140  C11 GV7     2       5.560  19.170  10.660  1.00  0.00            
ATOM    141  C12 GV7     2       5.900  20.940  13.980  1.00  0.00            
ATOM    142  C13 GV7     2       4.800  21.830  13.980  1.00  0.00            
ATOM    143  C14 GV7     2       4.650  22.800  12.940  1.00  0.00            
ATOM    144  C15 GV7     2       3.580  23.640  12.910  1.00  0.00            
ATOM    145  C16 GV7     2       2.480  23.400  13.800  1.00  0.00            
ATOM    146  C17 GV7     2       2.570  22.370  14.750  1.00  0.00            
ATOM    147  C18 GV7     2       3.750  21.680  14.930  1.00  0.00            
ATOM    148  O3  GV7     2       6.940  21.140  14.830  1.00  0.00            
ATOM    149  H1  GV7     2       8.710  16.090  16.930  1.00  0.00            
ATOM    150  H2  GV7     2       9.860  18.240  14.360  1.00  0.00            
ATOM    151  H3  GV7     2      10.710  18.790  15.770  1.00  0.00            
ATOM    152  H4  GV7     2       9.880  20.760  14.780  1.00  0.00            
ATOM    153  H5  GV7     2       8.830  20.380  16.180  1.00  0.00            
ATOM    154  H6  GV7     2       3.570  19.630  13.340  1.00  0.00            
ATOM    155  H7  GV7     2       1.930  18.330  11.790  1.00  0.00            
ATOM    156  H8  GV7     2       2.650  17.840   9.520  1.00  0.00            
ATOM    157  H9  GV7     2       4.840  18.430   8.680  1.00  0.00            
ATOM    158  H10 GV7     2       6.600  19.210  10.330  1.00  0.00            
ATOM    159  H11 GV7     2       5.510  22.910  12.290  1.00  0.00            
ATOM    160  H12 GV7     2       3.590  24.490  12.230  1.00  0.00            
ATOM    161  H13 GV7     2       1.600  24.030  13.730  1.00  0.00            
ATOM    162  H14 GV7     2       1.670  22.180  15.330  1.00  0.00            
ATOM    163  H15 GV7     2       3.770  20.880  15.670  1.00  0.00            
TER
ENDMDL
MODEL        1
ATOM      1  H1  ACD     1       6.160  18.350  20.830  1.00  0.00            
ATOM      2  O1  ACD     1       6.560  18.690  20.020  1.00  0.00            
ATOM      3  C1  ACD     1       6.990  20.030  20.220  1.00  0.00            
ATOM      4  H2  ACD     1       7.570  20.250  19.310  1.00  0.00            
ATOM      5  H3  ACD     1       7.600  20.030  21.130  1.00  0.00            
ATOM      6  C2  ACD     1       5.990  21.110  20.360  1.00  0.00            
ATOM      7  H4  ACD     1       5.570  21.290  19.370  1.00  0.00            
ATOM      8  O2  ACD     1       5.010  20.570  21.290  1.00  0.00            
ATOM      9  C3  ACD     1       3.890  21.390  21.470  1.00  0.00            
ATOM     10  H5  ACD     1       3.120  20.890  22.070  1.00  0.00            
ATOM     11  O3  ACD     1       3.330  21.790  20.260  1.00  0.00            
ATOM     12  C4  ACD     1       2.260  20.960  19.660  1.00  0.00            
ATOM     13  H6  ACD     1       1.410  21.070  20.350  1.00  0.00            
ATOM     14  C5  ACD     1       2.000  21.710  18.300  1.00  0.00            
ATOM     15  H7  ACD     1       2.990  21.870  17.860  1.00  0.00            
ATOM     16  O4  ACD     1       1.280  22.920  18.550  1.00  0.00            
ATOM     17  H8  ACD     1       1.740  23.450  19.200  1.00  0.00            
ATOM     18  C6  ACD     1       1.330  20.790  17.270  1.00  0.00            
ATOM     19  H9  ACD     1       0.290  20.570  17.550  1.00  0.00            
ATOM     20  O5  ACD     1       1.280  21.370  15.990  1.00  0.00            
ATOM     21  H10 ACD     1       0.810  22.210  16.010  1.00  0.00            
ATOM     22  C7  ACD     1       1.930  19.350  17.210  1.00  0.00            
ATOM     23  H11 ACD     1       1.290  18.820  16.500  1.00  0.00            
ATOM     24  O6  ACD     1       1.910  18.760  18.550  1.00  0.00            
ATOM     25  C8  ACD     1       2.750  19.480  19.520  1.00  0.00            
ATOM     26  H12 ACD     1       3.780  19.470  19.140  1.00  0.00            
ATOM     27  C9  ACD     1       2.660  18.510  20.710  1.00  0.00            
ATOM     28  H13 ACD     1       3.140  18.960  21.590  1.00  0.00            
ATOM     29  H14 ACD     1       1.610  18.240  20.890  1.00  0.00            
ATOM     30  O7  ACD     1       3.330  17.280  20.490  1.00  0.00            
ATOM     31  H15 ACD     1       4.210  17.310  20.870  1.00  0.00            
ATOM     32  O8  ACD     1       3.270  19.530  16.730  1.00  0.00            
ATOM     33  C10 ACD     1       3.800  18.670  15.720  1.00  0.00            
ATOM     34  H16 ACD     1       3.040  17.940  15.410  1.00  0.00            
ATOM     35  C11 ACD     1       4.180  19.480  14.530  1.00  0.00            
ATOM     36  H17 ACD     1       4.680  20.400  14.860  1.00  0.00            
ATOM     37  O9  ACD     1       2.900  19.930  14.030  1.00  0.00            
ATOM     38  H18 ACD     1       2.350  20.290  14.730  1.00  0.00            
ATOM     39  C12 ACD     1       4.870  18.630  13.450  1.00  0.00            
ATOM     40  H19 ACD     1       4.090  17.930  13.130  1.00  0.00            
ATOM     41  O10 ACD     1       5.370  19.420  12.430  1.00  0.00            
ATOM     42  H20 ACD     1       6.010  20.040  12.770  1.00  0.00            
ATOM     43  C13 ACD     1       6.030  17.770  14.060  1.00  0.00            
ATOM     44  H21 ACD     1       6.450  16.970  13.450  1.00  0.00            
ATOM     45  O11 ACD     1       5.530  17.140  15.180  1.00  0.00            
ATOM     46  C14 ACD     1       5.110  18.010  16.260  1.00  0.00            
ATOM     47  H22 ACD     1       5.780  18.860  16.430  1.00  0.00            
ATOM     48  C15 ACD     1       4.950  17.190  17.470  1.00  0.00            
ATOM     49  H23 ACD     1       4.640  17.880  18.260  1.00  0.00            
ATOM     50  H24 ACD     1       4.150  16.480  17.230  1.00  0.00            
ATOM     51  O12 ACD     1       6.210  16.640  17.920  1.00  0.00            
ATOM     52  H25 ACD     1       6.430  17.000  18.780  1.00  0.00            
ATOM     53  O13 ACD     1       7.150  18.640  14.330  1.00  0.00            
ATOM     54  C16 ACD     1       8.470  18.150  14.420  1.00  0.00            
ATOM     55  H26 ACD     1       8.520  17.070  14.600  1.00  0.00            
ATOM     56  C17 ACD     1       9.010  18.320  13.010  1.00  0.00            
ATOM     57  H27 ACD     1       8.680  19.300  12.640  1.00  0.00            
ATOM     58  O14 ACD     1       8.630  17.290  12.040  1.00  0.00            
ATOM     59  H28 ACD     1       9.100  17.430  11.210  1.00  0.00            
ATOM     60  C18 ACD     1      10.530  18.420  12.910  1.00  0.00            
ATOM     61  H29 ACD     1      10.880  17.430  13.230  1.00  0.00            
ATOM     62  O15 ACD     1      11.160  18.720  11.660  1.00  0.00            
ATOM     63  H30 ACD     1      11.350  19.660  11.730  1.00  0.00            
ATOM     64  C19 ACD     1      11.110  19.280  13.950  1.00  0.00            
ATOM     65  H31 ACD     1      12.180  19.060  14.020  1.00  0.00            
ATOM     66  O16 ACD     1      10.620  18.840  15.190  1.00  0.00            
ATOM     67  C20 ACD     1       9.220  18.960  15.430  1.00  0.00            
ATOM     68  H32 ACD     1       8.940  20.010  15.300  1.00  0.00            
ATOM     69  C21 ACD     1       8.930  18.430  16.830  1.00  0.00            
ATOM     70  H33 ACD     1       7.900  18.150  17.080  1.00  0.00            
ATOM     71  H34 ACD     1       9.460  17.470  16.920  1.00  0.00            
ATOM     72  O17 ACD     1       9.330  19.410  17.790  1.00  0.00            
ATOM     73  H35 ACD     1       9.000  19.140  18.650  1.00  0.00            
ATOM     74  O18 ACD     1      10.870  20.690  13.550  1.00  0.00            
ATOM     75  C22 ACD     1      11.740  21.740  13.990  1.00  0.00            
ATOM     76  H36 ACD     1      12.480  21.950  13.210  1.00  0.00            
ATOM     77  C23 ACD     1      10.720  22.860  14.020  1.00  0.00            
ATOM     78  H37 ACD     1       9.870  22.580  14.650  1.00  0.00            
ATOM     79  O19 ACD     1      10.230  23.140  12.710  1.00  0.00            
ATOM     80  H38 ACD     1       9.530  22.490  12.620  1.00  0.00            
ATOM     81  C24 ACD     1      11.250  24.080  14.760  1.00  0.00            
ATOM     82  H39 ACD     1      12.120  24.500  14.240  1.00  0.00            
ATOM     83  O20 ACD     1      10.200  25.080  14.900  1.00  0.00            
ATOM     84  H40 ACD     1       9.590  25.020  14.160  1.00  0.00            
ATOM     85  C25 ACD     1      11.650  23.620  16.210  1.00  0.00            
ATOM     86  H41 ACD     1      11.980  24.550  16.680  1.00  0.00            
ATOM     87  O21 ACD     1      12.800  22.770  16.100  1.00  0.00            
ATOM     88  C26 ACD     1      12.480  21.560  15.340  1.00  0.00            
ATOM     89  H42 ACD     1      11.920  20.910  16.030  1.00  0.00            
ATOM     90  C27 ACD     1      13.800  20.810  15.190  1.00  0.00            
ATOM     91  H43 ACD     1      13.950  20.440  14.170  1.00  0.00            
ATOM     92  H44 ACD     1      14.540  21.580  15.420  1.00  0.00            
ATOM     93  O22 ACD     1      14.120  19.750  16.140  1.00  0.00            
ATOM     94  H45 ACD     1      14.660  19.020  15.830  1.00  0.00            
ATOM     95  O23 ACD     1      10.640  23.020  16.940  1.00  0.00            
ATOM     96  C28 ACD     1      10.290  23.580  18.180  1.00  0.00            
ATOM     97  H46 ACD     1      11.160  24.060  18.640  1.00  0.00            
ATOM     98  C29 ACD     1       9.860  22.430  19.110  1.00  0.00            
ATOM     99  H47 ACD     1       9.030  21.880  18.640  1.00  0.00            
ATOM    100  O24 ACD     1       9.380  23.000  20.230  1.00  0.00            
ATOM    101  C30 ACD     1      10.970  21.530  19.590  1.00  0.00            
ATOM    102  H48 ACD     1      11.350  21.070  18.670  1.00  0.00            
ATOM    103  H49 ACD     1      11.750  22.130  20.080  1.00  0.00            
ATOM    104  O25 ACD     1      10.510  20.490  20.530  1.00  0.00            
ATOM    105  H50 ACD     1       9.810  20.860  21.080  1.00  0.00            
ATOM    106  C31 ACD     1       9.180  24.630  17.980  1.00  0.00            
ATOM    107  H51 ACD     1       8.410  24.280  17.290  1.00  0.00            
ATOM    108  O26 ACD     1       9.700  25.840  17.430  1.00  0.00            
ATOM    109  H52 ACD     1      10.120  25.580  16.600  1.00  0.00            
ATOM    110  C32 ACD     1       8.610  25.070  19.320  1.00  0.00            
ATOM    111  H53 ACD     1       9.430  25.570  19.850  1.00  0.00            
ATOM    112  O27 ACD     1       7.470  25.940  19.230  1.00  0.00            
ATOM    113  H54 ACD     1       6.780  25.310  18.970  1.00  0.00            
ATOM    114  C33 ACD     1       8.310  23.850  20.280  1.00  0.00            
ATOM    115  H55 ACD     1       8.100  24.170  21.300  1.00  0.00            
ATOM    116  O28 ACD     1       7.140  23.140  19.860  1.00  0.00            
ATOM    117  C34 ACD     1       6.590  22.420  20.880  1.00  0.00            
ATOM    118  H56 ACD     1       7.340  22.300  21.680  1.00  0.00            
ATOM    119  C35 ACD     1       5.480  23.310  21.470  1.00  0.00            
ATOM    120  H57 ACD     1       5.060  23.770  20.560  1.00  0.00            
ATOM    121  O29 ACD     1       6.050  24.270  22.300  1.00  0.00            
ATOM    122  H58 ACD     1       5.660  25.110  22.040  1.00  0.00            
ATOM    123  C36 ACD     1       4.400  22.510  22.300  1.00  0.00            
ATOM    124  H59 ACD     1       4.900  22.160  23.210  1.00  0.00            
ATOM    125  O30 ACD     1       3.320  23.290  22.640  1.00  0.00            
ATOM    126  H60 ACD     1       3.700  23.820  23.350  1.00  0.00            
ATOM    127  O1  GV7     2       5.560  24.480  18.030  1.00  0.00            
ATOM    128  C1  GV7     2       5.330  24.030  16.930  1.00  0.00            
ATOM    129  O2  GV7     2       5.460  24.840  15.870  1.00  0.00            
ATOM    130  C2  GV7     2       5.420  22.520  16.630  1.00  0.00            
ATOM    131  C3  GV7     2       6.670  22.080  15.760  1.00  0.00            
ATOM    132  C4  GV7     2       6.540  22.330  14.270  1.00  0.00            
ATOM    133  N1  GV7     2       5.630  23.130  13.660  1.00  0.00            
ATOM    134  C5  GV7     2       6.020  23.080  12.300  1.00  0.00            
ATOM    135  C6  GV7     2       5.380  23.840  11.200  1.00  0.00            
ATOM    136  C7  GV7     2       5.090  23.310   9.910  1.00  0.00            
ATOM    137  C8  GV7     2       4.360  24.050   8.950  1.00  0.00            
ATOM    138  C9  GV7     2       3.820  25.330   9.300  1.00  0.00            
ATOM    139  C10 GV7     2       4.130  25.900  10.570  1.00  0.00            
ATOM    140  C11 GV7     2       4.820  25.130  11.500  1.00  0.00            
ATOM    141  C12 GV7     2       7.010  22.190  12.230  1.00  0.00            
ATOM    142  C13 GV7     2       7.770  21.980  11.020  1.00  0.00            
ATOM    143  C14 GV7     2       7.970  20.720  10.540  1.00  0.00            
ATOM    144  C15 GV7     2       8.800  20.440   9.520  1.00  0.00            
ATOM    145  C16 GV7     2       9.500  21.440   8.900  1.00  0.00            
ATOM    146  C17 GV7     2       9.310  22.760   9.300  1.00  0.00            
ATOM    147  C18 GV7     2       8.480  22.960  10.420  1.00  0.00            
ATOM    148  O3  GV7     2       7.430  21.740  13.470  1.00  0.00            
ATOM    149  H1  GV7     2       5.320  24.250  15.110  1.00  0.00            
ATOM    150  H2  GV7     2       4.510  22.150  16.140  1.00  0.00            
ATOM    151  H3  GV7     2       5.470  21.970  17.580  1.00  0.00            
ATOM    152  H4  GV7     2       6.880  21.010  15.870  1.00  0.00            
ATOM    153  H5  GV7     2       7.590  22.450  16.220  1.00  0.00            
ATOM    154  H6  GV7     2       5.440  22.320   9.630  1.00  0.00            
ATOM    155  H7  GV7     2       4.160  23.600   7.980  1.00  0.00            
ATOM    156  H8  GV7     2       3.280  25.850   8.510  1.00  0.00            
ATOM    157  H9  GV7     2       3.770  26.900  10.820  1.00  0.00            
ATOM    158  H10 GV7     2       5.010  25.440  12.530  1.00  0.00            
ATOM    159  H11 GV7     2       7.400  19.880  10.940  1.00  0.00            
ATOM    160  H12 GV7     2       9.040  19.400   9.310  1.00  0.00            
ATOM    161  H13 GV7     2      10.290  21.250   8.170  1.00  0.00            
ATOM    162  H14 GV7     2       9.830  23.610   8.860  1.00  0.00            
ATOM    163  H15 GV7     2       8.280  23.940  10.860  1.00  0.00            
TER
ENDMDL
MODEL        1
ATOM      1  H1  ACD     1      15.040  23.640  24.770  1.00  0.00            
ATOM      2  O1  ACD     1      15.590  24.410  24.970  1.00  0.00            
ATOM      3  C1  ACD     1      15.850  24.520  26.330  1.00  0.00            
ATOM      4  H2  ACD     1      15.210  25.240  26.840  1.00  0.00            
ATOM      5  H3  ACD     1      16.890  24.860  26.360  1.00  0.00            
ATOM      6  C2  ACD     1      15.850  23.120  26.950  1.00  0.00            
ATOM      7  H4  ACD     1      16.270  23.200  27.960  1.00  0.00            
ATOM      8  O2  ACD     1      14.480  22.660  27.010  1.00  0.00            
ATOM      9  C3  ACD     1      14.230  21.400  27.670  1.00  0.00            
ATOM     10  H5  ACD     1      13.150  21.220  27.630  1.00  0.00            
ATOM     11  O3  ACD     1      14.640  21.210  29.020  1.00  0.00            
ATOM     12  C4  ACD     1      13.640  21.460  30.020  1.00  0.00            
ATOM     13  H6  ACD     1      12.780  21.920  29.520  1.00  0.00            
ATOM     14  C5  ACD     1      13.280  20.120  30.590  1.00  0.00            
ATOM     15  H7  ACD     1      14.220  19.690  30.950  1.00  0.00            
ATOM     16  O4  ACD     1      12.680  19.330  29.550  1.00  0.00            
ATOM     17  H8  ACD     1      13.330  19.070  28.890  1.00  0.00            
ATOM     18  C6  ACD     1      12.450  20.240  31.830  1.00  0.00            
ATOM     19  H9  ACD     1      11.560  20.850  31.680  1.00  0.00            
ATOM     20  O5  ACD     1      12.120  18.970  32.340  1.00  0.00            
ATOM     21  H10 ACD     1      11.580  19.050  33.130  1.00  0.00            
ATOM     22  C7  ACD     1      13.210  21.040  32.820  1.00  0.00            
ATOM     23  H11 ACD     1      12.500  21.250  33.630  1.00  0.00            
ATOM     24  O6  ACD     1      13.520  22.260  32.250  1.00  0.00            
ATOM     25  C8  ACD     1      14.330  22.340  31.070  1.00  0.00            
ATOM     26  H12 ACD     1      15.400  22.150  31.270  1.00  0.00            
ATOM     27  C9  ACD     1      14.250  23.760  30.610  1.00  0.00            
ATOM     28  H13 ACD     1      14.750  23.840  29.640  1.00  0.00            
ATOM     29  H14 ACD     1      13.230  24.080  30.360  1.00  0.00            
ATOM     30  O7  ACD     1      14.790  24.720  31.550  1.00  0.00            
ATOM     31  H15 ACD     1      15.250  25.370  31.010  1.00  0.00            
ATOM     32  O8  ACD     1      14.380  20.410  33.300  1.00  0.00            
ATOM     33  C10 ACD     1      14.880  20.730  34.610  1.00  0.00            
ATOM     34  H16 ACD     1      14.280  20.390  35.460  1.00  0.00            
ATOM     35  C11 ACD     1      16.190  19.960  34.530  1.00  0.00            
ATOM     36  H17 ACD     1      16.670  20.180  33.570  1.00  0.00            
ATOM     37  O9  ACD     1      16.060  18.550  34.450  1.00  0.00            
ATOM     38  H18 ACD     1      15.430  18.400  33.740  1.00  0.00            
ATOM     39  C12 ACD     1      17.140  20.310  35.680  1.00  0.00            
ATOM     40  H19 ACD     1      16.620  20.120  36.630  1.00  0.00            
ATOM     41  O10 ACD     1      18.420  19.600  35.630  1.00  0.00            
ATOM     42  H20 ACD     1      18.260  18.740  35.230  1.00  0.00            
ATOM     43  C13 ACD     1      17.320  21.770  35.760  1.00  0.00            
ATOM     44  H21 ACD     1      17.810  22.040  36.690  1.00  0.00            
ATOM     45  O11 ACD     1      16.070  22.570  35.700  1.00  0.00            
ATOM     46  C14 ACD     1      15.130  22.210  34.730  1.00  0.00            
ATOM     47  H22 ACD     1      15.470  22.640  33.780  1.00  0.00            
ATOM     48  C15 ACD     1      13.910  23.050  35.060  1.00  0.00            
ATOM     49  H23 ACD     1      14.130  24.130  35.020  1.00  0.00            
ATOM     50  H24 ACD     1      13.050  22.810  34.420  1.00  0.00            
ATOM     51  O12 ACD     1      13.560  22.680  36.400  1.00  0.00            
ATOM     52  H25 ACD     1      14.300  23.010  36.930  1.00  0.00            
ATOM     53  O13 ACD     1      18.220  22.120  34.690  1.00  0.00            
ATOM     54  C16 ACD     1      19.200  23.030  34.950  1.00  0.00            
ATOM     55  H26 ACD     1      19.180  23.440  35.970  1.00  0.00            
ATOM     56  C17 ACD     1      20.570  22.310  34.730  1.00  0.00            
ATOM     57  H27 ACD     1      20.590  21.980  33.680  1.00  0.00            
ATOM     58  O14 ACD     1      20.650  21.270  35.660  1.00  0.00            
ATOM     59  H28 ACD     1      19.870  20.710  35.650  1.00  0.00            
ATOM     60  C18 ACD     1      21.770  23.350  34.810  1.00  0.00            
ATOM     61  H29 ACD     1      21.780  23.890  35.770  1.00  0.00            
ATOM     62  O15 ACD     1      23.040  22.790  34.430  1.00  0.00            
ATOM     63  H30 ACD     1      22.780  22.320  33.630  1.00  0.00            
ATOM     64  C19 ACD     1      21.400  24.490  33.760  1.00  0.00            
ATOM     65  H31 ACD     1      22.150  25.270  33.930  1.00  0.00            
ATOM     66  O16 ACD     1      20.180  25.050  34.080  1.00  0.00            
ATOM     67  C20 ACD     1      19.010  24.230  34.020  1.00  0.00            
ATOM     68  H32 ACD     1      18.890  23.710  33.060  1.00  0.00            
ATOM     69  C21 ACD     1      17.770  25.070  34.260  1.00  0.00            
ATOM     70  H33 ACD     1      17.720  25.960  33.620  1.00  0.00            
ATOM     71  H34 ACD     1      16.910  24.420  34.070  1.00  0.00            
ATOM     72  O17 ACD     1      17.580  25.650  35.590  1.00  0.00            
ATOM     73  H35 ACD     1      16.900  25.120  36.020  1.00  0.00            
ATOM     74  O18 ACD     1      21.390  23.900  32.430  1.00  0.00            
ATOM     75  C22 ACD     1      21.990  24.610  31.390  1.00  0.00            
ATOM     76  H36 ACD     1      22.530  25.460  31.820  1.00  0.00            
ATOM     77  C23 ACD     1      22.920  23.570  30.650  1.00  0.00            
ATOM     78  H37 ACD     1      22.300  22.680  30.470  1.00  0.00            
ATOM     79  O19 ACD     1      24.020  23.300  31.570  1.00  0.00            
ATOM     80  H38 ACD     1      24.490  24.110  31.790  1.00  0.00            
ATOM     81  C24 ACD     1      23.340  23.940  29.230  1.00  0.00            
ATOM     82  H39 ACD     1      24.060  24.740  29.460  1.00  0.00            
ATOM     83  O20 ACD     1      23.990  22.880  28.550  1.00  0.00            
ATOM     84  H40 ACD     1      23.370  22.150  28.620  1.00  0.00            
ATOM     85  C25 ACD     1      22.220  24.600  28.420  1.00  0.00            
ATOM     86  H41 ACD     1      22.650  25.140  27.570  1.00  0.00            
ATOM     87  O21 ACD     1      21.570  25.600  29.170  1.00  0.00            
ATOM     88  C26 ACD     1      20.950  25.200  30.360  1.00  0.00            
ATOM     89  H42 ACD     1      20.210  24.410  30.190  1.00  0.00            
ATOM     90  C27 ACD     1      20.330  26.490  30.890  1.00  0.00            
ATOM     91  H43 ACD     1      19.820  26.320  31.840  1.00  0.00            
ATOM     92  H44 ACD     1      21.100  27.200  31.220  1.00  0.00            
ATOM     93  O22 ACD     1      19.340  26.990  29.980  1.00  0.00            
ATOM     94  H45 ACD     1      19.630  27.110  29.080  1.00  0.00            
ATOM     95  O23 ACD     1      21.220  23.720  28.130  1.00  0.00            
ATOM     96  C28 ACD     1      21.040  23.350  26.800  1.00  0.00            
ATOM     97  H46 ACD     1      22.000  23.480  26.290  1.00  0.00            
ATOM     98  C29 ACD     1      19.810  24.190  26.200  1.00  0.00            
ATOM     99  H47 ACD     1      19.080  24.300  27.010  1.00  0.00            
ATOM    100  O24 ACD     1      19.380  23.510  25.020  1.00  0.00            
ATOM    101  C30 ACD     1      20.290  25.540  25.710  1.00  0.00            
ATOM    102  H48 ACD     1      19.570  26.070  25.080  1.00  0.00            
ATOM    103  H49 ACD     1      20.420  26.170  26.600  1.00  0.00            
ATOM    104  O25 ACD     1      21.580  25.490  25.020  1.00  0.00            
ATOM    105  H50 ACD     1      21.300  25.250  24.140  1.00  0.00            
ATOM    106  C31 ACD     1      20.750  21.820  26.910  1.00  0.00            
ATOM    107  H51 ACD     1      20.190  21.510  27.800  1.00  0.00            
ATOM    108  O26 ACD     1      22.060  21.260  27.110  1.00  0.00            
ATOM    109  H52 ACD     1      21.920  20.710  27.890  1.00  0.00            
ATOM    110  C32 ACD     1      20.060  21.280  25.640  1.00  0.00            
ATOM    111  H53 ACD     1      20.710  21.290  24.760  1.00  0.00            
ATOM    112  O27 ACD     1      19.620  19.940  25.900  1.00  0.00            
ATOM    113  H54 ACD     1      20.320  19.330  25.650  1.00  0.00            
ATOM    114  C33 ACD     1      18.900  22.220  25.300  1.00  0.00            
ATOM    115  H55 ACD     1      18.370  21.890  24.410  1.00  0.00            
ATOM    116  O28 ACD     1      18.010  22.250  26.390  1.00  0.00            
ATOM    117  C34 ACD     1      16.630  22.020  26.190  1.00  0.00            
ATOM    118  H56 ACD     1      16.280  22.090  25.150  1.00  0.00            
ATOM    119  C35 ACD     1      16.420  20.630  26.740  1.00  0.00            
ATOM    120  H57 ACD     1      16.850  20.590  27.750  1.00  0.00            
ATOM    121  O29 ACD     1      17.080  19.710  25.840  1.00  0.00            
ATOM    122  H58 ACD     1      18.020  19.820  26.010  1.00  0.00            
ATOM    123  C36 ACD     1      14.890  20.250  26.900  1.00  0.00            
ATOM    124  H59 ACD     1      14.430  20.010  25.930  1.00  0.00            
ATOM    125  O30 ACD     1      14.820  19.080  27.740  1.00  0.00            
ATOM    126  H60 ACD     1      15.420  19.360  28.440  1.00  0.00            
ATOM    127  O1  GV7     2      27.490  20.720  27.790  1.00  0.00            
ATOM    128  C1  GV7     2      26.640  20.140  27.140  1.00  0.00            
ATOM    129  O2  GV7     2      26.930  19.550  26.060  1.00  0.00            
ATOM    130  C2  GV7     2      25.250  19.990  27.570  1.00  0.00            
ATOM    131  C3  GV7     2      25.120  20.090  29.120  1.00  0.00            
ATOM    132  C4  GV7     2      23.780  19.670  29.660  1.00  0.00            
ATOM    133  N1  GV7     2      22.620  20.390  29.600  1.00  0.00            
ATOM    134  C5  GV7     2      21.680  19.650  30.260  1.00  0.00            
ATOM    135  C6  GV7     2      20.190  19.660  30.230  1.00  0.00            
ATOM    136  C7  GV7     2      19.400  18.960  29.310  1.00  0.00            
ATOM    137  C8  GV7     2      17.980  19.050  29.340  1.00  0.00            
ATOM    138  C9  GV7     2      17.370  19.840  30.250  1.00  0.00            
ATOM    139  C10 GV7     2      18.140  20.590  31.180  1.00  0.00            
ATOM    140  C11 GV7     2      19.550  20.590  31.080  1.00  0.00            
ATOM    141  C12 GV7     2      22.310  18.590  30.770  1.00  0.00            
ATOM    142  C13 GV7     2      21.590  17.620  31.530  1.00  0.00            
ATOM    143  C14 GV7     2      20.890  18.090  32.690  1.00  0.00            
ATOM    144  C15 GV7     2      20.270  17.160  33.500  1.00  0.00            
ATOM    145  C16 GV7     2      20.270  15.790  33.050  1.00  0.00            
ATOM    146  C17 GV7     2      20.990  15.250  31.960  1.00  0.00            
ATOM    147  C18 GV7     2      21.610  16.250  31.150  1.00  0.00            
ATOM    148  O3  GV7     2      23.670  18.600  30.520  1.00  0.00            
ATOM    149  H1  GV7     2      27.900  19.480  26.030  1.00  0.00            
ATOM    150  H2  GV7     2      24.760  19.050  27.290  1.00  0.00            
ATOM    151  H3  GV7     2      24.700  20.770  27.030  1.00  0.00            
ATOM    152  H4  GV7     2      25.310  21.150  29.310  1.00  0.00            
ATOM    153  H5  GV7     2      25.880  19.550  29.690  1.00  0.00            
ATOM    154  H6  GV7     2      20.000  18.340  28.640  1.00  0.00            
ATOM    155  H7  GV7     2      17.330  18.500  28.660  1.00  0.00            
ATOM    156  H8  GV7     2      16.300  19.840  30.420  1.00  0.00            
ATOM    157  H9  GV7     2      17.670  21.090  32.020  1.00  0.00            
ATOM    158  H10 GV7     2      20.140  21.210  31.750  1.00  0.00            
ATOM    159  H11 GV7     2      20.960  19.100  33.080  1.00  0.00            
ATOM    160  H12 GV7     2      19.740  17.560  34.350  1.00  0.00            
ATOM    161  H13 GV7     2      19.670  15.110  33.650  1.00  0.00            
ATOM    162  H14 GV7     2      20.960  14.240  31.560  1.00  0.00            
ATOM    163  H15 GV7     2      22.190  16.000  30.280  1.00  0.00            
TER
ENDMDL
MODEL        1
ATOM      1  H1  ACD     1      17.470  27.740  26.560  1.00  0.00            
ATOM      2  O1  ACD     1      18.370  27.450  26.700  1.00  0.00            
ATOM      3  C1  ACD     1      18.420  26.500  27.750  1.00  0.00            
ATOM      4  H2  ACD     1      17.770  26.820  28.570  1.00  0.00            
ATOM      5  H3  ACD     1      19.460  26.500  28.080  1.00  0.00            
ATOM      6  C2  ACD     1      17.950  25.110  27.290  1.00  0.00            
ATOM      7  H4  ACD     1      18.040  24.410  28.130  1.00  0.00            
ATOM      8  O2  ACD     1      16.510  25.090  26.990  1.00  0.00            
ATOM      9  C3  ACD     1      15.990  23.820  26.760  1.00  0.00            
ATOM     10  H5  ACD     1      14.920  23.850  26.550  1.00  0.00            
ATOM     11  O3  ACD     1      16.090  23.000  27.960  1.00  0.00            
ATOM     12  C4  ACD     1      14.960  23.020  28.800  1.00  0.00            
ATOM     13  H6  ACD     1      14.260  23.830  28.530  1.00  0.00            
ATOM     14  C5  ACD     1      14.280  21.660  28.680  1.00  0.00            
ATOM     15  H7  ACD     1      15.000  20.870  28.950  1.00  0.00            
ATOM     16  O4  ACD     1      13.880  21.410  27.220  1.00  0.00            
ATOM     17  H8  ACD     1      13.570  20.500  27.320  1.00  0.00            
ATOM     18  C6  ACD     1      13.110  21.530  29.670  1.00  0.00            
ATOM     19  H9  ACD     1      12.310  22.220  29.360  1.00  0.00            
ATOM     20  O5  ACD     1      12.640  20.190  29.510  1.00  0.00            
ATOM     21  H10 ACD     1      11.980  20.210  30.210  1.00  0.00            
ATOM     22  C7  ACD     1      13.640  21.820  31.110  1.00  0.00            
ATOM     23  H11 ACD     1      12.830  22.020  31.810  1.00  0.00            
ATOM     24  O6  ACD     1      14.200  23.080  30.970  1.00  0.00            
ATOM     25  C8  ACD     1      15.430  23.220  30.220  1.00  0.00            
ATOM     26  H12 ACD     1      16.160  22.430  30.440  1.00  0.00            
ATOM     27  C9  ACD     1      16.150  24.610  30.510  1.00  0.00            
ATOM     28  H13 ACD     1      16.380  25.190  29.600  1.00  0.00            
ATOM     29  H14 ACD     1      15.330  25.140  31.000  1.00  0.00            
ATOM     30  O7  ACD     1      17.230  24.570  31.510  1.00  0.00            
ATOM     31  H15 ACD     1      17.990  24.180  31.060  1.00  0.00            
ATOM     32  O8  ACD     1      14.600  20.940  31.650  1.00  0.00            
ATOM     33  C10 ACD     1      14.770  20.830  33.060  1.00  0.00            
ATOM     34  H16 ACD     1      13.890  20.320  33.460  1.00  0.00            
ATOM     35  C11 ACD     1      15.960  19.890  33.180  1.00  0.00            
ATOM     36  H17 ACD     1      16.820  20.290  32.630  1.00  0.00            
ATOM     37  O9  ACD     1      15.580  18.580  32.700  1.00  0.00            
ATOM     38  H18 ACD     1      15.030  18.580  31.910  1.00  0.00            
ATOM     39  C12 ACD     1      16.320  19.780  34.670  1.00  0.00            
ATOM     40  H19 ACD     1      15.450  19.400  35.230  1.00  0.00            
ATOM     41  O10 ACD     1      17.410  18.880  34.900  1.00  0.00            
ATOM     42  H20 ACD     1      18.230  19.380  34.980  1.00  0.00            
ATOM     43  C13 ACD     1      16.740  21.140  35.190  1.00  0.00            
ATOM     44  H21 ACD     1      17.030  21.080  36.250  1.00  0.00            
ATOM     45  O11 ACD     1      15.590  21.990  35.040  1.00  0.00            
ATOM     46  C14 ACD     1      14.920  22.230  33.810  1.00  0.00            
ATOM     47  H22 ACD     1      15.580  22.830  33.160  1.00  0.00            
ATOM     48  C15 ACD     1      13.690  23.040  34.120  1.00  0.00            
ATOM     49  H23 ACD     1      13.930  23.930  34.710  1.00  0.00            
ATOM     50  H24 ACD     1      13.210  23.360  33.190  1.00  0.00            
ATOM     51  O12 ACD     1      12.830  22.270  34.860  1.00  0.00            
ATOM     52  H25 ACD     1      12.740  22.700  35.710  1.00  0.00            
ATOM     53  O13 ACD     1      17.830  21.700  34.400  1.00  0.00            
ATOM     54  C16 ACD     1      18.730  22.530  35.180  1.00  0.00            
ATOM     55  H26 ACD     1      18.480  22.550  36.250  1.00  0.00            
ATOM     56  C17 ACD     1      20.050  21.740  35.080  1.00  0.00            
ATOM     57  H27 ACD     1      20.150  21.540  34.010  1.00  0.00            
ATOM     58  O14 ACD     1      20.030  20.470  35.740  1.00  0.00            
ATOM     59  H28 ACD     1      20.670  19.880  35.340  1.00  0.00            
ATOM     60  C18 ACD     1      21.230  22.630  35.540  1.00  0.00            
ATOM     61  H29 ACD     1      21.090  22.790  36.610  1.00  0.00            
ATOM     62  O15 ACD     1      22.570  22.060  35.430  1.00  0.00            
ATOM     63  H30 ACD     1      22.780  22.250  34.520  1.00  0.00            
ATOM     64  C19 ACD     1      21.260  23.930  34.700  1.00  0.00            
ATOM     65  H31 ACD     1      22.020  24.620  35.090  1.00  0.00            
ATOM     66  O16 ACD     1      20.030  24.660  34.930  1.00  0.00            
ATOM     67  C20 ACD     1      18.820  23.950  34.540  1.00  0.00            
ATOM     68  H32 ACD     1      18.820  23.820  33.450  1.00  0.00            
ATOM     69  C21 ACD     1      17.570  24.740  34.820  1.00  0.00            
ATOM     70  H33 ACD     1      17.680  25.760  34.440  1.00  0.00            
ATOM     71  H34 ACD     1      16.770  24.400  34.150  1.00  0.00            
ATOM     72  O17 ACD     1      17.200  24.740  36.160  1.00  0.00            
ATOM     73  H35 ACD     1      16.260  24.860  36.250  1.00  0.00            
ATOM     74  O18 ACD     1      21.240  23.800  33.290  1.00  0.00            
ATOM     75  C22 ACD     1      22.400  24.380  32.620  1.00  0.00            
ATOM     76  H36 ACD     1      22.890  24.940  33.420  1.00  0.00            
ATOM     77  C23 ACD     1      23.180  23.200  32.090  1.00  0.00            
ATOM     78  H37 ACD     1      22.390  22.640  31.580  1.00  0.00            
ATOM     79  O19 ACD     1      23.770  22.460  33.170  1.00  0.00            
ATOM     80  H38 ACD     1      24.140  21.640  32.840  1.00  0.00            
ATOM     81  C24 ACD     1      24.280  23.730  31.110  1.00  0.00            
ATOM     82  H39 ACD     1      25.020  24.290  31.690  1.00  0.00            
ATOM     83  O20 ACD     1      25.000  22.710  30.490  1.00  0.00            
ATOM     84  H40 ACD     1      24.300  22.420  29.900  1.00  0.00            
ATOM     85  C25 ACD     1      23.830  24.750  30.090  1.00  0.00            
ATOM     86  H41 ACD     1      24.710  25.230  29.650  1.00  0.00            
ATOM     87  O21 ACD     1      23.100  25.800  30.740  1.00  0.00            
ATOM     88  C26 ACD     1      21.950  25.310  31.490  1.00  0.00            
ATOM     89  H42 ACD     1      21.230  24.850  30.800  1.00  0.00            
ATOM     90  C27 ACD     1      21.330  26.520  32.180  1.00  0.00            
ATOM     91  H43 ACD     1      20.470  26.250  32.800  1.00  0.00            
ATOM     92  H44 ACD     1      22.070  26.980  32.860  1.00  0.00            
ATOM     93  O22 ACD     1      20.760  27.520  31.370  1.00  0.00            
ATOM     94  H45 ACD     1      21.470  28.020  30.960  1.00  0.00            
ATOM     95  O23 ACD     1      23.090  24.090  29.070  1.00  0.00            
ATOM     96  C28 ACD     1      23.150  24.660  27.740  1.00  0.00            
ATOM     97  H46 ACD     1      24.110  25.050  27.390  1.00  0.00            
ATOM     98  C29 ACD     1      22.160  25.790  27.620  1.00  0.00            
ATOM     99  H47 ACD     1      21.330  25.560  28.300  1.00  0.00            
ATOM    100  O24 ACD     1      21.690  25.960  26.290  1.00  0.00            
ATOM    101  C30 ACD     1      22.630  27.260  27.900  1.00  0.00            
ATOM    102  H48 ACD     1      21.960  28.060  27.570  1.00  0.00            
ATOM    103  H49 ACD     1      22.680  27.450  28.980  1.00  0.00            
ATOM    104  O25 ACD     1      23.900  27.490  27.330  1.00  0.00            
ATOM    105  H50 ACD     1      23.690  27.510  26.390  1.00  0.00            
ATOM    106  C31 ACD     1      22.730  23.460  26.910  1.00  0.00            
ATOM    107  H51 ACD     1      21.930  22.950  27.450  1.00  0.00            
ATOM    108  O26 ACD     1      23.810  22.490  26.870  1.00  0.00            
ATOM    109  H52 ACD     1      23.810  21.840  27.580  1.00  0.00            
ATOM    110  C32 ACD     1      22.190  23.790  25.530  1.00  0.00            
ATOM    111  H53 ACD     1      23.030  24.260  24.990  1.00  0.00            
ATOM    112  O27 ACD     1      21.690  22.610  24.860  1.00  0.00            
ATOM    113  H54 ACD     1      22.420  21.980  24.800  1.00  0.00            
ATOM    114  C33 ACD     1      21.070  24.790  25.730  1.00  0.00            
ATOM    115  H55 ACD     1      20.600  24.950  24.750  1.00  0.00            
ATOM    116  O28 ACD     1      20.070  24.350  26.590  1.00  0.00            
ATOM    117  C34 ACD     1      18.690  24.570  26.120  1.00  0.00            
ATOM    118  H56 ACD     1      18.650  25.270  25.270  1.00  0.00            
ATOM    119  C35 ACD     1      18.210  23.220  25.740  1.00  0.00            
ATOM    120  H57 ACD     1      18.450  22.530  26.560  1.00  0.00            
ATOM    121  O29 ACD     1      18.880  22.810  24.540  1.00  0.00            
ATOM    122  H58 ACD     1      19.750  22.470  24.770  1.00  0.00            
ATOM    123  C36 ACD     1      16.680  23.210  25.590  1.00  0.00            
ATOM    124  H59 ACD     1      16.490  23.840  24.720  1.00  0.00            
ATOM    125  O30 ACD     1      16.220  21.870  25.470  1.00  0.00            
ATOM    126  H60 ACD     1      15.810  21.780  26.330  1.00  0.00            
ATOM    127  O1  GV7     2      29.670  19.770  28.130  1.00  0.00            
ATOM    128  C1  GV7     2      28.620  19.480  27.640  1.00  0.00            
ATOM    129  O2  GV7     2      28.420  19.470  26.300  1.00  0.00            
ATOM    130  C2  GV7     2      27.340  19.060  28.330  1.00  0.00            
ATOM    131  C3  GV7     2      26.190  20.050  28.010  1.00  0.00            
ATOM    132  C4  GV7     2      24.910  19.750  28.680  1.00  0.00            
ATOM    133  N1  GV7     2      23.880  20.560  28.780  1.00  0.00            
ATOM    134  C5  GV7     2      22.970  19.850  29.440  1.00  0.00            
ATOM    135  C6  GV7     2      21.560  20.130  29.800  1.00  0.00            
ATOM    136  C7  GV7     2      20.560  20.140  28.780  1.00  0.00            
ATOM    137  C8  GV7     2      19.240  20.350  29.130  1.00  0.00            
ATOM    138  C9  GV7     2      18.860  20.300  30.500  1.00  0.00            
ATOM    139  C10 GV7     2      19.840  20.180  31.500  1.00  0.00            
ATOM    140  C11 GV7     2      21.220  20.130  31.120  1.00  0.00            
ATOM    141  C12 GV7     2      23.460  18.560  29.460  1.00  0.00            
ATOM    142  C13 GV7     2      22.570  17.480  29.860  1.00  0.00            
ATOM    143  C14 GV7     2      22.510  17.090  31.240  1.00  0.00            
ATOM    144  C15 GV7     2      21.760  15.960  31.560  1.00  0.00            
ATOM    145  C16 GV7     2      20.950  15.380  30.550  1.00  0.00            
ATOM    146  C17 GV7     2      20.880  15.820  29.270  1.00  0.00            
ATOM    147  C18 GV7     2      21.720  16.880  28.900  1.00  0.00            
ATOM    148  O3  GV7     2      24.730  18.420  29.020  1.00  0.00            
ATOM    149  H1  GV7     2      29.370  19.380  26.100  1.00  0.00            
ATOM    150  H2  GV7     2      27.480  18.960  29.420  1.00  0.00            
ATOM    151  H3  GV7     2      27.000  18.080  27.990  1.00  0.00            
ATOM    152  H4  GV7     2      26.030  20.070  26.930  1.00  0.00            
ATOM    153  H5  GV7     2      26.410  21.080  28.300  1.00  0.00            
ATOM    154  H6  GV7     2      20.810  20.150  27.720  1.00  0.00            
ATOM    155  H7  GV7     2      18.560  20.420  28.280  1.00  0.00            
ATOM    156  H8  GV7     2      17.790  20.330  30.690  1.00  0.00            
ATOM    157  H9  GV7     2      19.480  20.040  32.520  1.00  0.00            
ATOM    158  H10 GV7     2      22.000  19.980  31.850  1.00  0.00            
ATOM    159  H11 GV7     2      23.270  17.440  31.940  1.00  0.00            
ATOM    160  H12 GV7     2      21.630  15.640  32.590  1.00  0.00            
ATOM    161  H13 GV7     2      20.180  14.720  30.940  1.00  0.00            
ATOM    162  H14 GV7     2      20.220  15.260  28.610  1.00  0.00            
ATOM    163  H15 GV7     2      21.560  17.390  27.960  1.00  0.00            
TER
ENDMDL
MODEL        1
ATOM      1  H1  ACD     1      10.190  16.710  16.220  1.00  0.00            
ATOM      2  O1  ACD     1      10.660  17.180  15.520  1.00  0.00            
ATOM      3  C1  ACD     1      11.350  18.320  16.140  1.00  0.00            
ATOM      4  H2  ACD     1      11.800  18.940  15.360  1.00  0.00            
ATOM      5  H3  ACD     1      12.140  18.020  16.840  1.00  0.00            
ATOM      6  C2  ACD     1      10.350  19.150  16.880  1.00  0.00            
ATOM      7  H4  ACD     1       9.670  19.240  16.020  1.00  0.00            
ATOM      8  O2  ACD     1       9.810  18.380  18.030  1.00  0.00            
ATOM      9  C3  ACD     1       8.670  19.060  18.620  1.00  0.00            
ATOM     10  H5  ACD     1       8.150  18.480  19.400  1.00  0.00            
ATOM     11  O3  ACD     1       7.730  19.420  17.630  1.00  0.00            
ATOM     12  C4  ACD     1       6.810  18.460  17.110  1.00  0.00            
ATOM     13  H6  ACD     1       6.250  17.980  17.920  1.00  0.00            
ATOM     14  C5  ACD     1       5.890  19.340  16.270  1.00  0.00            
ATOM     15  H7  ACD     1       6.550  20.040  15.740  1.00  0.00            
ATOM     16  O4  ACD     1       5.070  20.140  17.080  1.00  0.00            
ATOM     17  H8  ACD     1       5.560  20.910  17.370  1.00  0.00            
ATOM     18  C6  ACD     1       5.020  18.540  15.350  1.00  0.00            
ATOM     19  H9  ACD     1       4.220  17.960  15.830  1.00  0.00            
ATOM     20  O5  ACD     1       4.420  19.400  14.420  1.00  0.00            
ATOM     21  H10 ACD     1       3.760  19.880  14.940  1.00  0.00            
ATOM     22  C7  ACD     1       5.800  17.450  14.640  1.00  0.00            
ATOM     23  H11 ACD     1       5.170  16.760  14.070  1.00  0.00            
ATOM     24  O6  ACD     1       6.410  16.660  15.560  1.00  0.00            
ATOM     25  C8  ACD     1       7.460  17.320  16.330  1.00  0.00            
ATOM     26  H12 ACD     1       8.260  17.730  15.710  1.00  0.00            
ATOM     27  C9  ACD     1       7.960  16.180  17.210  1.00  0.00            
ATOM     28  H13 ACD     1       8.390  16.540  18.150  1.00  0.00            
ATOM     29  H14 ACD     1       7.080  15.560  17.420  1.00  0.00            
ATOM     30  O7  ACD     1       8.970  15.400  16.600  1.00  0.00            
ATOM     31  H15 ACD     1       8.470  14.850  16.000  1.00  0.00            
ATOM     32  O8  ACD     1       6.730  18.040  13.730  1.00  0.00            
ATOM     33  C10 ACD     1       6.790  17.510  12.400  1.00  0.00            
ATOM     34  H16 ACD     1       6.200  16.600  12.240  1.00  0.00            
ATOM     35  C11 ACD     1       6.230  18.630  11.570  1.00  0.00            
ATOM     36  H17 ACD     1       6.930  19.460  11.730  1.00  0.00            
ATOM     37  O9  ACD     1       4.870  19.040  11.860  1.00  0.00            
ATOM     38  H18 ACD     1       4.750  19.120  12.810  1.00  0.00            
ATOM     39  C12 ACD     1       6.420  18.330  10.070  1.00  0.00            
ATOM     40  H19 ACD     1       5.820  17.470   9.740  1.00  0.00            
ATOM     41  O10 ACD     1       6.060  19.440   9.270  1.00  0.00            
ATOM     42  H20 ACD     1       5.760  19.980  10.010  1.00  0.00            
ATOM     43  C13 ACD     1       7.870  18.010   9.740  1.00  0.00            
ATOM     44  H21 ACD     1       7.980  17.550   8.750  1.00  0.00            
ATOM     45  O11 ACD     1       8.380  17.070  10.610  1.00  0.00            
ATOM     46  C14 ACD     1       8.290  17.240  12.060  1.00  0.00            
ATOM     47  H22 ACD     1       8.870  18.150  12.250  1.00  0.00            
ATOM     48  C15 ACD     1       8.860  16.030  12.860  1.00  0.00            
ATOM     49  H23 ACD     1       8.380  15.960  13.840  1.00  0.00            
ATOM     50  H24 ACD     1       8.630  15.110  12.300  1.00  0.00            
ATOM     51  O12 ACD     1      10.250  16.090  13.070  1.00  0.00            
ATOM     52  H25 ACD     1      10.340  16.390  13.970  1.00  0.00            
ATOM     53  O13 ACD     1       8.750  19.140   9.800  1.00  0.00            
ATOM     54  C16 ACD     1       9.820  19.290   8.830  1.00  0.00            
ATOM     55  H26 ACD     1       9.860  18.340   8.300  1.00  0.00            
ATOM     56  C17 ACD     1       9.410  20.450   7.910  1.00  0.00            
ATOM     57  H27 ACD     1       9.210  21.320   8.540  1.00  0.00            
ATOM     58  O14 ACD     1       8.290  20.020   7.110  1.00  0.00            
ATOM     59  H28 ACD     1       7.490  19.800   7.600  1.00  0.00            
ATOM     60  C18 ACD     1      10.610  20.710   6.970  1.00  0.00            
ATOM     61  H29 ACD     1      10.770  19.810   6.360  1.00  0.00            
ATOM     62  O15 ACD     1      10.290  21.740   6.090  1.00  0.00            
ATOM     63  H30 ACD     1      10.190  22.470   6.700  1.00  0.00            
ATOM     64  C19 ACD     1      11.850  21.010   7.760  1.00  0.00            
ATOM     65  H31 ACD     1      12.620  21.150   6.990  1.00  0.00            
ATOM     66  O16 ACD     1      12.110  19.850   8.620  1.00  0.00            
ATOM     67  C20 ACD     1      11.130  19.520   9.640  1.00  0.00            
ATOM     68  H32 ACD     1      11.000  20.420  10.250  1.00  0.00            
ATOM     69  C21 ACD     1      11.670  18.320  10.460  1.00  0.00            
ATOM     70  H33 ACD     1      10.790  17.980  11.030  1.00  0.00            
ATOM     71  H34 ACD     1      12.070  17.470   9.880  1.00  0.00            
ATOM     72  O17 ACD     1      12.730  18.690  11.320  1.00  0.00            
ATOM     73  H35 ACD     1      13.470  18.830  10.720  1.00  0.00            
ATOM     74  O18 ACD     1      11.710  22.200   8.520  1.00  0.00            
ATOM     75  C22 ACD     1      12.920  22.820   8.940  1.00  0.00            
ATOM     76  H36 ACD     1      13.540  23.140   8.100  1.00  0.00            
ATOM     77  C23 ACD     1      12.510  24.130   9.760  1.00  0.00            
ATOM     78  H37 ACD     1      11.680  23.800  10.400  1.00  0.00            
ATOM     79  O19 ACD     1      11.970  25.150   8.940  1.00  0.00            
ATOM     80  H38 ACD     1      11.100  24.830   8.690  1.00  0.00            
ATOM     81  C24 ACD     1      13.670  24.600  10.660  1.00  0.00            
ATOM     82  H39 ACD     1      14.520  24.810  10.000  1.00  0.00            
ATOM     83  O20 ACD     1      13.440  25.760  11.380  1.00  0.00            
ATOM     84  H40 ACD     1      12.540  26.090  11.250  1.00  0.00            
ATOM     85  C25 ACD     1      14.200  23.510  11.590  1.00  0.00            
ATOM     86  H41 ACD     1      15.000  23.920  12.220  1.00  0.00            
ATOM     87  O21 ACD     1      14.780  22.580  10.690  1.00  0.00            
ATOM     88  C26 ACD     1      13.840  21.860   9.840  1.00  0.00            
ATOM     89  H42 ACD     1      13.220  21.190  10.450  1.00  0.00            
ATOM     90  C27 ACD     1      14.760  20.920   9.060  1.00  0.00            
ATOM     91  H43 ACD     1      14.330  20.410   8.190  1.00  0.00            
ATOM     92  H44 ACD     1      15.650  21.500   8.790  1.00  0.00            
ATOM     93  O22 ACD     1      15.280  19.970   9.920  1.00  0.00            
ATOM     94  H45 ACD     1      15.720  20.500  10.600  1.00  0.00            
ATOM     95  O23 ACD     1      13.240  22.830  12.420  1.00  0.00            
ATOM     96  C28 ACD     1      13.510  22.810  13.780  1.00  0.00            
ATOM     97  H46 ACD     1      14.440  23.350  14.010  1.00  0.00            
ATOM     98  C29 ACD     1      13.490  21.330  14.240  1.00  0.00            
ATOM     99  H47 ACD     1      12.560  20.870  13.880  1.00  0.00            
ATOM    100  O24 ACD     1      13.480  21.260  15.680  1.00  0.00            
ATOM    101  C30 ACD     1      14.610  20.520  13.600  1.00  0.00            
ATOM    102  H48 ACD     1      14.590  20.680  12.510  1.00  0.00            
ATOM    103  H49 ACD     1      15.600  20.790  13.980  1.00  0.00            
ATOM    104  O25 ACD     1      14.380  19.090  13.720  1.00  0.00            
ATOM    105  H50 ACD     1      13.560  18.850  13.300  1.00  0.00            
ATOM    106  C31 ACD     1      12.350  23.570  14.540  1.00  0.00            
ATOM    107  H51 ACD     1      11.410  23.140  14.150  1.00  0.00            
ATOM    108  O26 ACD     1      12.410  24.970  14.250  1.00  0.00            
ATOM    109  H52 ACD     1      12.570  25.110  13.310  1.00  0.00            
ATOM    110  C32 ACD     1      12.440  23.400  16.030  1.00  0.00            
ATOM    111  H53 ACD     1      13.350  23.890  16.390  1.00  0.00            
ATOM    112  O27 ACD     1      11.290  23.930  16.670  1.00  0.00            
ATOM    113  H54 ACD     1      10.530  23.670  16.140  1.00  0.00            
ATOM    114  C33 ACD     1      12.530  21.980  16.390  1.00  0.00            
ATOM    115  H55 ACD     1      12.870  21.800  17.410  1.00  0.00            
ATOM    116  O28 ACD     1      11.290  21.300  16.330  1.00  0.00            
ATOM    117  C34 ACD     1      10.870  20.450  17.370  1.00  0.00            
ATOM    118  H56 ACD     1      11.680  20.190  18.060  1.00  0.00            
ATOM    119  C35 ACD     1       9.810  21.280  18.150  1.00  0.00            
ATOM    120  H57 ACD     1       9.020  21.580  17.450  1.00  0.00            
ATOM    121  O29 ACD     1      10.400  22.440  18.780  1.00  0.00            
ATOM    122  H58 ACD     1      10.680  22.940  18.010  1.00  0.00            
ATOM    123  C36 ACD     1       9.210  20.400  19.200  1.00  0.00            
ATOM    124  H59 ACD     1       9.970  20.180  19.960  1.00  0.00            
ATOM    125  O30 ACD     1       8.230  21.120  19.930  1.00  0.00            
ATOM    126  H60 ACD     1       8.560  22.000  19.740  1.00  0.00            
ATOM    127  O1  GV7     2       9.260  22.880  15.380  1.00  0.00            
ATOM    128  C1  GV7     2       8.320  22.500  14.720  1.00  0.00            
ATOM    129  O2  GV7     2       7.200  23.200  14.510  1.00  0.00            
ATOM    130  C2  GV7     2       8.350  21.260  13.890  1.00  0.00            
ATOM    131  C3  GV7     2       8.900  21.590  12.460  1.00  0.00            
ATOM    132  C4  GV7     2       7.930  22.320  11.630  1.00  0.00            
ATOM    133  N1  GV7     2       6.610  22.130  11.710  1.00  0.00            
ATOM    134  C5  GV7     2       6.170  23.120  10.940  1.00  0.00            
ATOM    135  C6  GV7     2       4.810  23.480  10.580  1.00  0.00            
ATOM    136  C7  GV7     2       3.850  22.440  10.480  1.00  0.00            
ATOM    137  C8  GV7     2       2.560  22.630  10.000  1.00  0.00            
ATOM    138  C9  GV7     2       2.170  23.910   9.560  1.00  0.00            
ATOM    139  C10 GV7     2       3.120  24.970   9.730  1.00  0.00            
ATOM    140  C11 GV7     2       4.350  24.790  10.360  1.00  0.00            
ATOM    141  C12 GV7     2       7.170  23.810  10.390  1.00  0.00            
ATOM    142  C13 GV7     2       7.000  24.530   9.110  1.00  0.00            
ATOM    143  C14 GV7     2       6.590  23.790   7.980  1.00  0.00            
ATOM    144  C15 GV7     2       6.480  24.510   6.750  1.00  0.00            
ATOM    145  C16 GV7     2       6.950  25.840   6.660  1.00  0.00            
ATOM    146  C17 GV7     2       7.490  26.550   7.740  1.00  0.00            
ATOM    147  C18 GV7     2       7.490  25.870   9.040  1.00  0.00            
ATOM    148  O3  GV7     2       8.350  23.270  10.660  1.00  0.00            
ATOM    149  H1  GV7     2       6.520  22.730  14.000  1.00  0.00            
ATOM    150  H2  GV7     2       7.380  20.770  14.030  1.00  0.00            
ATOM    151  H3  GV7     2       8.980  20.540  14.430  1.00  0.00            
ATOM    152  H4  GV7     2       9.220  20.610  12.070  1.00  0.00            
ATOM    153  H5  GV7     2       9.840  22.140  12.590  1.00  0.00            
ATOM    154  H6  GV7     2       4.210  21.450  10.760  1.00  0.00            
ATOM    155  H7  GV7     2       1.830  21.830  10.100  1.00  0.00            
ATOM    156  H8  GV7     2       1.130  24.080   9.270  1.00  0.00            
ATOM    157  H9  GV7     2       2.740  25.980   9.590  1.00  0.00            
ATOM    158  H10 GV7     2       5.040  25.640  10.410  1.00  0.00            
ATOM    159  H11 GV7     2       6.300  22.750   8.090  1.00  0.00            
ATOM    160  H12 GV7     2       6.330  24.050   5.770  1.00  0.00            
ATOM    161  H13 GV7     2       6.860  26.310   5.690  1.00  0.00            
ATOM    162  H14 GV7     2       7.900  27.560   7.640  1.00  0.00            
ATOM    163  H15 GV7     2       7.830  26.390   9.930  1.00  0.00            
TER
ENDMDL
MODEL        1
ATOM      1  H1  ACD     1       8.850  14.850   8.800  1.00  0.00            
ATOM      2  O1  ACD     1       8.100  14.360   8.470  1.00  0.00            
ATOM      3  C1  ACD     1       7.080  15.340   8.550  1.00  0.00            
ATOM      4  H2  ACD     1       7.210  16.270   7.970  1.00  0.00            
ATOM      5  H3  ACD     1       7.060  15.580   9.620  1.00  0.00            
ATOM      6  C2  ACD     1       5.720  14.680   8.240  1.00  0.00            
ATOM      7  H4  ACD     1       4.890  15.240   8.690  1.00  0.00            
ATOM      8  O2  ACD     1       5.540  14.690   6.870  1.00  0.00            
ATOM      9  C3  ACD     1       4.330  14.190   6.360  1.00  0.00            
ATOM     10  H5  ACD     1       4.420  14.320   5.280  1.00  0.00            
ATOM     11  O3  ACD     1       3.160  14.850   6.800  1.00  0.00            
ATOM     12  C4  ACD     1       2.880  16.130   6.250  1.00  0.00            
ATOM     13  H6  ACD     1       3.820  16.690   6.180  1.00  0.00            
ATOM     14  C5  ACD     1       2.140  15.920   4.960  1.00  0.00            
ATOM     15  H7  ACD     1       1.350  15.170   5.100  1.00  0.00            
ATOM     16  O4  ACD     1       2.950  15.410   3.880  1.00  0.00            
ATOM     17  H8  ACD     1       2.510  14.600   3.590  1.00  0.00            
ATOM     18  C6  ACD     1       1.520  17.240   4.550  1.00  0.00            
ATOM     19  H9  ACD     1       2.360  17.840   4.180  1.00  0.00            
ATOM     20  O5  ACD     1       0.510  17.130   3.540  1.00  0.00            
ATOM     21  H10 ACD     1      -0.130  16.550   3.980  1.00  0.00            
ATOM     22  C7  ACD     1       0.820  17.960   5.710  1.00  0.00            
ATOM     23  H11 ACD     1       0.690  19.000   5.400  1.00  0.00            
ATOM     24  O6  ACD     1       1.620  18.020   6.890  1.00  0.00            
ATOM     25  C8  ACD     1       1.940  16.700   7.310  1.00  0.00            
ATOM     26  H12 ACD     1       1.050  16.060   7.380  1.00  0.00            
ATOM     27  C9  ACD     1       2.460  16.760   8.750  1.00  0.00            
ATOM     28  H13 ACD     1       1.640  17.270   9.270  1.00  0.00            
ATOM     29  H14 ACD     1       2.500  15.730   9.140  1.00  0.00            
ATOM     30  O7  ACD     1       3.660  17.550   8.810  1.00  0.00            
ATOM     31  H15 ACD     1       4.260  17.220   9.500  1.00  0.00            
ATOM     32  O8  ACD     1      -0.530  17.440   5.970  1.00  0.00            
ATOM     33  C10 ACD     1      -1.460  18.040   7.020  1.00  0.00            
ATOM     34  H16 ACD     1      -2.360  18.290   6.430  1.00  0.00            
ATOM     35  C11 ACD     1      -1.620  16.990   8.130  1.00  0.00            
ATOM     36  H17 ACD     1      -0.590  16.830   8.460  1.00  0.00            
ATOM     37  O9  ACD     1      -2.000  15.690   7.600  1.00  0.00            
ATOM     38  H18 ACD     1      -1.910  15.040   8.310  1.00  0.00            
ATOM     39  C12 ACD     1      -2.500  17.460   9.230  1.00  0.00            
ATOM     40  H19 ACD     1      -3.520  17.620   8.860  1.00  0.00            
ATOM     41  O10 ACD     1      -2.620  16.660  10.380  1.00  0.00            
ATOM     42  H20 ACD     1      -1.820  16.880  10.860  1.00  0.00            
ATOM     43  C13 ACD     1      -1.940  18.770   9.790  1.00  0.00            
ATOM     44  H21 ACD     1      -2.570  19.130  10.610  1.00  0.00            
ATOM     45  O11 ACD     1      -1.920  19.660   8.780  1.00  0.00            
ATOM     46  C14 ACD     1      -1.130  19.370   7.600  1.00  0.00            
ATOM     47  H22 ACD     1      -0.070  19.400   7.900  1.00  0.00            
ATOM     48  C15 ACD     1      -1.330  20.530   6.670  1.00  0.00            
ATOM     49  H23 ACD     1      -0.720  20.290   5.790  1.00  0.00            
ATOM     50  H24 ACD     1      -2.330  20.430   6.240  1.00  0.00            
ATOM     51  O12 ACD     1      -0.940  21.790   7.200  1.00  0.00            
ATOM     52  H25 ACD     1      -0.890  22.380   6.440  1.00  0.00            
ATOM     53  O13 ACD     1      -0.670  18.590  10.360  1.00  0.00            
ATOM     54  C16 ACD     1      -0.250  19.410  11.440  1.00  0.00            
ATOM     55  H26 ACD     1      -0.980  20.230  11.440  1.00  0.00            
ATOM     56  C17 ACD     1      -0.550  18.550  12.610  1.00  0.00            
ATOM     57  H27 ACD     1      -0.130  17.540  12.510  1.00  0.00            
ATOM     58  O14 ACD     1      -1.980  18.620  12.820  1.00  0.00            
ATOM     59  H28 ACD     1      -2.160  18.030  13.560  1.00  0.00            
ATOM     60  C18 ACD     1       0.180  19.040  13.900  1.00  0.00            
ATOM     61  H29 ACD     1      -0.330  19.970  14.190  1.00  0.00            
ATOM     62  O15 ACD     1       0.100  18.160  15.020  1.00  0.00            
ATOM     63  H30 ACD     1       0.640  17.380  14.890  1.00  0.00            
ATOM     64  C19 ACD     1       1.630  19.440  13.650  1.00  0.00            
ATOM     65  H31 ACD     1       1.980  20.080  14.470  1.00  0.00            
ATOM     66  O16 ACD     1       1.770  20.250  12.500  1.00  0.00            
ATOM     67  C20 ACD     1       1.220  19.800  11.280  1.00  0.00            
ATOM     68  H32 ACD     1       1.850  18.940  11.020  1.00  0.00            
ATOM     69  C21 ACD     1       1.450  20.900  10.270  1.00  0.00            
ATOM     70  H33 ACD     1       0.750  20.780   9.420  1.00  0.00            
ATOM     71  H34 ACD     1       1.220  21.870  10.720  1.00  0.00            
ATOM     72  O17 ACD     1       2.820  20.890   9.740  1.00  0.00            
ATOM     73  H35 ACD     1       3.300  20.870  10.570  1.00  0.00            
ATOM     74  O18 ACD     1       2.450  18.250  13.530  1.00  0.00            
ATOM     75  C22 ACD     1       3.790  18.290  14.150  1.00  0.00            
ATOM     76  H36 ACD     1       4.050  19.310  14.460  1.00  0.00            
ATOM     77  C23 ACD     1       3.780  17.410  15.350  1.00  0.00            
ATOM     78  H37 ACD     1       3.250  16.500  15.030  1.00  0.00            
ATOM     79  O19 ACD     1       3.100  17.960  16.540  1.00  0.00            
ATOM     80  H38 ACD     1       2.730  17.220  17.040  1.00  0.00            
ATOM     81  C24 ACD     1       5.170  16.950  15.800  1.00  0.00            
ATOM     82  H39 ACD     1       5.730  17.830  16.140  1.00  0.00            
ATOM     83  O20 ACD     1       5.150  16.080  16.980  1.00  0.00            
ATOM     84  H40 ACD     1       5.940  15.540  17.040  1.00  0.00            
ATOM     85  C25 ACD     1       5.970  16.330  14.650  1.00  0.00            
ATOM     86  H41 ACD     1       7.020  16.130  14.910  1.00  0.00            
ATOM     87  O21 ACD     1       6.050  17.370  13.670  1.00  0.00            
ATOM     88  C26 ACD     1       4.750  17.700  13.080  1.00  0.00            
ATOM     89  H42 ACD     1       4.350  16.740  12.740  1.00  0.00            
ATOM     90  C27 ACD     1       4.870  18.520  11.810  1.00  0.00            
ATOM     91  H43 ACD     1       3.900  18.710  11.330  1.00  0.00            
ATOM     92  H44 ACD     1       5.330  19.480  12.090  1.00  0.00            
ATOM     93  O22 ACD     1       5.730  17.820  10.940  1.00  0.00            
ATOM     94  H45 ACD     1       6.590  18.030  11.330  1.00  0.00            
ATOM     95  O23 ACD     1       5.260  15.150  14.130  1.00  0.00            
ATOM     96  C28 ACD     1       5.960  14.050  13.600  1.00  0.00            
ATOM     97  H46 ACD     1       6.620  13.620  14.360  1.00  0.00            
ATOM     98  C29 ACD     1       6.890  14.420  12.360  1.00  0.00            
ATOM     99  H47 ACD     1       6.390  15.180  11.740  1.00  0.00            
ATOM    100  O24 ACD     1       7.200  13.220  11.590  1.00  0.00            
ATOM    101  C30 ACD     1       8.250  15.030  12.760  1.00  0.00            
ATOM    102  H48 ACD     1       8.910  14.990  11.890  1.00  0.00            
ATOM    103  H49 ACD     1       8.050  16.100  12.750  1.00  0.00            
ATOM    104  O25 ACD     1       8.820  14.540  13.970  1.00  0.00            
ATOM    105  H50 ACD     1       8.970  13.590  13.910  1.00  0.00            
ATOM    106  C31 ACD     1       4.830  13.020  13.180  1.00  0.00            
ATOM    107  H51 ACD     1       4.020  13.460  12.580  1.00  0.00            
ATOM    108  O26 ACD     1       4.250  12.470  14.390  1.00  0.00            
ATOM    109  H52 ACD     1       3.700  13.120  14.830  1.00  0.00            
ATOM    110  C32 ACD     1       5.350  11.960  12.220  1.00  0.00            
ATOM    111  H53 ACD     1       6.070  11.390  12.830  1.00  0.00            
ATOM    112  O27 ACD     1       4.330  11.070  11.670  1.00  0.00            
ATOM    113  H54 ACD     1       4.190  11.510  10.830  1.00  0.00            
ATOM    114  C33 ACD     1       6.170  12.550  11.050  1.00  0.00            
ATOM    115  H55 ACD     1       6.530  11.660  10.520  1.00  0.00            
ATOM    116  O28 ACD     1       5.320  13.350  10.230  1.00  0.00            
ATOM    117  C34 ACD     1       5.540  13.260   8.840  1.00  0.00            
ATOM    118  H56 ACD     1       6.440  12.640   8.720  1.00  0.00            
ATOM    119  C35 ACD     1       4.300  12.530   8.200  1.00  0.00            
ATOM    120  H57 ACD     1       3.380  12.990   8.570  1.00  0.00            
ATOM    121  O29 ACD     1       4.310  11.070   8.430  1.00  0.00            
ATOM    122  H58 ACD     1       3.710  10.620   7.820  1.00  0.00            
ATOM    123  C36 ACD     1       4.240  12.660   6.730  1.00  0.00            
ATOM    124  H59 ACD     1       5.170  12.220   6.350  1.00  0.00            
ATOM    125  O30 ACD     1       3.060  12.100   6.190  1.00  0.00            
ATOM    126  H60 ACD     1       2.350  12.730   6.320  1.00  0.00            
ATOM    127  O1  GV7     2      41.940  15.210  10.590  1.00  0.00            
ATOM    128  C1  GV7     2      42.540  14.140  10.680  1.00  0.00            
ATOM    129  O2  GV7     2      42.320  13.070   9.850  1.00  0.00            
ATOM    130  C2  GV7     2      43.820  14.140  11.440  1.00  0.00            
ATOM    131  C3  GV7     2      43.860  15.020  12.720  1.00  0.00            
ATOM    132  C4  GV7     2      42.730  14.930  13.730  1.00  0.00            
ATOM    133  N1  GV7     2      42.870  15.430  14.950  1.00  0.00            
ATOM    134  C5  GV7     2      41.770  14.970  15.670  1.00  0.00            
ATOM    135  C6  GV7     2      41.390  15.090  17.040  1.00  0.00            
ATOM    136  C7  GV7     2      41.920  14.250  18.010  1.00  0.00            
ATOM    137  C8  GV7     2      41.730  14.470  19.410  1.00  0.00            
ATOM    138  C9  GV7     2      41.060  15.660  19.800  1.00  0.00            
ATOM    139  C10 GV7     2      40.620  16.610  18.880  1.00  0.00            
ATOM    140  C11 GV7     2      40.830  16.270  17.510  1.00  0.00            
ATOM    141  C12 GV7     2      41.110  14.130  14.830  1.00  0.00            
ATOM    142  C13 GV7     2      39.990  13.240  15.200  1.00  0.00            
ATOM    143  C14 GV7     2      39.980  11.840  14.940  1.00  0.00            
ATOM    144  C15 GV7     2      38.940  11.010  15.330  1.00  0.00            
ATOM    145  C16 GV7     2      37.830  11.580  15.970  1.00  0.00            
ATOM    146  C17 GV7     2      37.780  12.980  16.240  1.00  0.00            
ATOM    147  C18 GV7     2      38.900  13.750  15.880  1.00  0.00            
ATOM    148  O3  GV7     2      41.730  13.980  13.600  1.00  0.00            
ATOM    149  H1  GV7     2      41.420  13.230   9.510  1.00  0.00            
ATOM    150  H2  GV7     2      44.720  14.420  10.870  1.00  0.00            
ATOM    151  H3  GV7     2      43.950  13.100  11.760  1.00  0.00            
ATOM    152  H4  GV7     2      43.930  16.070  12.390  1.00  0.00            
ATOM    153  H5  GV7     2      44.780  14.850  13.290  1.00  0.00            
ATOM    154  H6  GV7     2      42.490  13.420  17.610  1.00  0.00            
ATOM    155  H7  GV7     2      42.120  13.800  20.170  1.00  0.00            
ATOM    156  H8  GV7     2      40.890  15.830  20.860  1.00  0.00            
ATOM    157  H9  GV7     2      39.970  17.410  19.250  1.00  0.00            
ATOM    158  H10 GV7     2      40.430  16.950  16.760  1.00  0.00            
ATOM    159  H11 GV7     2      40.870  11.430  14.480  1.00  0.00            
ATOM    160  H12 GV7     2      39.070   9.960  15.120  1.00  0.00            
ATOM    161  H13 GV7     2      37.010  10.920  16.240  1.00  0.00            
ATOM    162  H14 GV7     2      36.870  13.350  16.690  1.00  0.00            
ATOM    163  H15 GV7     2      39.000  14.790  16.180  1.00  0.00            
TER
ENDMDL
MODEL        1
ATOM      1  H1  ACD     1       7.860  15.700   6.540  1.00  0.00            
ATOM      2  O1  ACD     1       8.000  16.300   7.280  1.00  0.00            
ATOM      3  C1  ACD     1       6.760  16.750   7.770  1.00  0.00            
ATOM      4  H2  ACD     1       6.350  17.550   7.140  1.00  0.00            
ATOM      5  H3  ACD     1       6.860  17.150   8.790  1.00  0.00            
ATOM      6  C2  ACD     1       5.740  15.630   7.900  1.00  0.00            
ATOM      7  H4  ACD     1       4.760  16.030   8.210  1.00  0.00            
ATOM      8  O2  ACD     1       5.600  15.010   6.650  1.00  0.00            
ATOM      9  C3  ACD     1       4.620  14.030   6.670  1.00  0.00            
ATOM     10  H5  ACD     1       4.610  13.660   5.640  1.00  0.00            
ATOM     11  O3  ACD     1       3.330  14.470   6.970  1.00  0.00            
ATOM     12  C4  ACD     1       2.820  15.570   6.210  1.00  0.00            
ATOM     13  H6  ACD     1       3.670  16.250   6.060  1.00  0.00            
ATOM     14  C5  ACD     1       2.260  15.090   4.950  1.00  0.00            
ATOM     15  H7  ACD     1       1.600  14.230   5.120  1.00  0.00            
ATOM     16  O4  ACD     1       3.280  14.660   4.080  1.00  0.00            
ATOM     17  H8  ACD     1       2.910  13.950   3.550  1.00  0.00            
ATOM     18  C6  ACD     1       1.550  16.170   4.290  1.00  0.00            
ATOM     19  H9  ACD     1       2.240  16.990   4.050  1.00  0.00            
ATOM     20  O5  ACD     1       0.840  15.620   3.140  1.00  0.00            
ATOM     21  H10 ACD     1       0.010  15.590   3.630  1.00  0.00            
ATOM     22  C7  ACD     1       0.420  16.770   5.180  1.00  0.00            
ATOM     23  H11 ACD     1       0.160  17.730   4.710  1.00  0.00            
ATOM     24  O6  ACD     1       0.930  17.190   6.390  1.00  0.00            
ATOM     25  C8  ACD     1       1.720  16.240   7.140  1.00  0.00            
ATOM     26  H12 ACD     1       1.190  15.420   7.650  1.00  0.00            
ATOM     27  C9  ACD     1       2.310  17.080   8.180  1.00  0.00            
ATOM     28  H13 ACD     1       1.610  17.750   8.700  1.00  0.00            
ATOM     29  H14 ACD     1       2.690  16.400   8.950  1.00  0.00            
ATOM     30  O7  ACD     1       3.320  17.970   7.700  1.00  0.00            
ATOM     31  H15 ACD     1       3.410  18.630   8.400  1.00  0.00            
ATOM     32  O8  ACD     1      -0.700  15.920   5.220  1.00  0.00            
ATOM     33  C10 ACD     1      -1.940  16.190   5.940  1.00  0.00            
ATOM     34  H16 ACD     1      -2.810  15.940   5.320  1.00  0.00            
ATOM     35  C11 ACD     1      -1.810  15.400   7.230  1.00  0.00            
ATOM     36  H17 ACD     1      -0.930  15.590   7.860  1.00  0.00            
ATOM     37  O9  ACD     1      -1.810  13.980   6.740  1.00  0.00            
ATOM     38  H18 ACD     1      -1.240  13.460   7.310  1.00  0.00            
ATOM     39  C12 ACD     1      -3.030  15.640   8.200  1.00  0.00            
ATOM     40  H19 ACD     1      -3.890  15.270   7.640  1.00  0.00            
ATOM     41  O10 ACD     1      -2.820  14.990   9.470  1.00  0.00            
ATOM     42  H20 ACD     1      -1.900  15.010   9.730  1.00  0.00            
ATOM     43  C13 ACD     1      -3.120  17.160   8.390  1.00  0.00            
ATOM     44  H21 ACD     1      -4.040  17.370   8.940  1.00  0.00            
ATOM     45  O11 ACD     1      -3.150  17.920   7.200  1.00  0.00            
ATOM     46  C14 ACD     1      -2.180  17.660   6.190  1.00  0.00            
ATOM     47  H22 ACD     1      -1.260  18.130   6.550  1.00  0.00            
ATOM     48  C15 ACD     1      -2.700  18.330   4.940  1.00  0.00            
ATOM     49  H23 ACD     1      -2.370  17.810   4.020  1.00  0.00            
ATOM     50  H24 ACD     1      -3.790  18.220   4.890  1.00  0.00            
ATOM     51  O12 ACD     1      -2.380  19.720   4.830  1.00  0.00            
ATOM     52  H25 ACD     1      -2.780  20.200   5.570  1.00  0.00            
ATOM     53  O13 ACD     1      -2.020  17.560   9.170  1.00  0.00            
ATOM     54  C16 ACD     1      -2.250  18.520  10.180  1.00  0.00            
ATOM     55  H26 ACD     1      -3.200  19.060  10.070  1.00  0.00            
ATOM     56  C17 ACD     1      -2.250  17.830  11.560  1.00  0.00            
ATOM     57  H27 ACD     1      -1.520  17.020  11.440  1.00  0.00            
ATOM     58  O14 ACD     1      -3.540  17.240  11.740  1.00  0.00            
ATOM     59  H28 ACD     1      -3.410  16.330  12.030  1.00  0.00            
ATOM     60  C18 ACD     1      -1.910  18.910  12.610  1.00  0.00            
ATOM     61  H29 ACD     1      -2.770  19.590  12.660  1.00  0.00            
ATOM     62  O15 ACD     1      -1.760  18.290  13.860  1.00  0.00            
ATOM     63  H30 ACD     1      -1.250  17.480  13.790  1.00  0.00            
ATOM     64  C19 ACD     1      -0.710  19.770  12.220  1.00  0.00            
ATOM     65  H31 ACD     1      -0.690  20.590  12.950  1.00  0.00            
ATOM     66  O16 ACD     1      -0.950  20.360  10.920  1.00  0.00            
ATOM     67  C20 ACD     1      -1.070  19.480   9.880  1.00  0.00            
ATOM     68  H32 ACD     1      -0.120  18.940   9.810  1.00  0.00            
ATOM     69  C21 ACD     1      -1.200  20.220   8.550  1.00  0.00            
ATOM     70  H33 ACD     1      -1.000  19.450   7.790  1.00  0.00            
ATOM     71  H34 ACD     1      -2.200  20.660   8.500  1.00  0.00            
ATOM     72  O17 ACD     1      -0.250  21.220   8.250  1.00  0.00            
ATOM     73  H35 ACD     1      -0.020  21.680   9.060  1.00  0.00            
ATOM     74  O18 ACD     1       0.430  18.940  12.370  1.00  0.00            
ATOM     75  C22 ACD     1       1.510  19.560  12.880  1.00  0.00            
ATOM     76  H36 ACD     1       1.300  20.620  13.070  1.00  0.00            
ATOM     77  C23 ACD     1       1.780  18.880  14.210  1.00  0.00            
ATOM     78  H37 ACD     1       1.780  17.800  14.010  1.00  0.00            
ATOM     79  O19 ACD     1       0.720  19.150  15.070  1.00  0.00            
ATOM     80  H38 ACD     1      -0.150  18.960  14.700  1.00  0.00            
ATOM     81  C24 ACD     1       3.150  19.280  14.730  1.00  0.00            
ATOM     82  H39 ACD     1       3.090  20.350  14.990  1.00  0.00            
ATOM     83  O20 ACD     1       3.550  18.510  15.940  1.00  0.00            
ATOM     84  H40 ACD     1       2.920  18.860  16.570  1.00  0.00            
ATOM     85  C25 ACD     1       4.190  19.120  13.660  1.00  0.00            
ATOM     86  H41 ACD     1       5.150  19.500  14.020  1.00  0.00            
ATOM     87  O21 ACD     1       3.850  19.820  12.470  1.00  0.00            
ATOM     88  C26 ACD     1       2.640  19.390  11.800  1.00  0.00            
ATOM     89  H42 ACD     1       2.780  18.350  11.490  1.00  0.00            
ATOM     90  C27 ACD     1       2.370  20.290  10.610  1.00  0.00            
ATOM     91  H43 ACD     1       1.330  20.210  10.250  1.00  0.00            
ATOM     92  H44 ACD     1       2.770  21.300  10.760  1.00  0.00            
ATOM     93  O22 ACD     1       3.210  19.780   9.650  1.00  0.00            
ATOM     94  H45 ACD     1       4.100  20.120   9.750  1.00  0.00            
ATOM     95  O23 ACD     1       4.220  17.710  13.300  1.00  0.00            
ATOM     96  C28 ACD     1       5.570  17.180  13.110  1.00  0.00            
ATOM     97  H46 ACD     1       6.180  17.400  14.000  1.00  0.00            
ATOM     98  C29 ACD     1       6.210  17.680  11.730  1.00  0.00            
ATOM     99  H47 ACD     1       5.370  17.810  11.030  1.00  0.00            
ATOM    100  O24 ACD     1       7.270  16.700  11.320  1.00  0.00            
ATOM    101  C30 ACD     1       6.980  18.930  11.730  1.00  0.00            
ATOM    102  H48 ACD     1       7.400  19.100  10.730  1.00  0.00            
ATOM    103  H49 ACD     1       6.310  19.740  12.050  1.00  0.00            
ATOM    104  O25 ACD     1       8.060  18.910  12.630  1.00  0.00            
ATOM    105  H50 ACD     1       8.570  18.120  12.450  1.00  0.00            
ATOM    106  C31 ACD     1       5.370  15.640  13.030  1.00  0.00            
ATOM    107  H51 ACD     1       4.530  15.470  12.340  1.00  0.00            
ATOM    108  O26 ACD     1       4.840  15.120  14.270  1.00  0.00            
ATOM    109  H52 ACD     1       4.000  15.550  14.450  1.00  0.00            
ATOM    110  C32 ACD     1       6.570  14.880  12.620  1.00  0.00            
ATOM    111  H53 ACD     1       7.360  14.950  13.380  1.00  0.00            
ATOM    112  O27 ACD     1       6.240  13.500  12.500  1.00  0.00            
ATOM    113  H54 ACD     1       5.930  13.400  11.590  1.00  0.00            
ATOM    114  C33 ACD     1       6.930  15.340  11.210  1.00  0.00            
ATOM    115  H55 ACD     1       7.820  14.750  10.950  1.00  0.00            
ATOM    116  O28 ACD     1       5.890  15.200  10.250  1.00  0.00            
ATOM    117  C34 ACD     1       6.150  14.600   8.960  1.00  0.00            
ATOM    118  H56 ACD     1       7.200  14.300   8.920  1.00  0.00            
ATOM    119  C35 ACD     1       5.300  13.330   8.960  1.00  0.00            
ATOM    120  H57 ACD     1       4.320  13.630   9.350  1.00  0.00            
ATOM    121  O29 ACD     1       5.900  12.330   9.790  1.00  0.00            
ATOM    122  H58 ACD     1       6.730  12.020   9.410  1.00  0.00            
ATOM    123  C36 ACD     1       4.970  12.840   7.590  1.00  0.00            
ATOM    124  H59 ACD     1       5.840  12.340   7.120  1.00  0.00            
ATOM    125  O30 ACD     1       3.920  11.890   7.650  1.00  0.00            
ATOM    126  H60 ACD     1       3.240  12.330   8.160  1.00  0.00            
ATOM    127  O1  GV7     2      41.680  14.360   9.970  1.00  0.00            
ATOM    128  C1  GV7     2      42.800  13.970  10.200  1.00  0.00            
ATOM    129  O2  GV7     2      43.310  12.970   9.560  1.00  0.00            
ATOM    130  C2  GV7     2      43.850  14.510  11.130  1.00  0.00            
ATOM    131  C3  GV7     2      43.360  15.660  12.080  1.00  0.00            
ATOM    132  C4  GV7     2      42.320  15.250  13.060  1.00  0.00            
ATOM    133  N1  GV7     2      41.660  16.030  13.890  1.00  0.00            
ATOM    134  C5  GV7     2      41.140  15.240  14.820  1.00  0.00            
ATOM    135  C6  GV7     2      40.540  15.600  16.110  1.00  0.00            
ATOM    136  C7  GV7     2      41.190  16.400  17.020  1.00  0.00            
ATOM    137  C8  GV7     2      40.580  16.790  18.190  1.00  0.00            
ATOM    138  C9  GV7     2      39.300  16.340  18.450  1.00  0.00            
ATOM    139  C10 GV7     2      38.600  15.550  17.510  1.00  0.00            
ATOM    140  C11 GV7     2      39.260  15.090  16.390  1.00  0.00            
ATOM    141  C12 GV7     2      41.450  13.920  14.460  1.00  0.00            
ATOM    142  C13 GV7     2      41.130  12.780  15.240  1.00  0.00            
ATOM    143  C14 GV7     2      41.570  12.660  16.520  1.00  0.00            
ATOM    144  C15 GV7     2      41.430  11.430  17.160  1.00  0.00            
ATOM    145  C16 GV7     2      40.820  10.330  16.500  1.00  0.00            
ATOM    146  C17 GV7     2      40.260  10.480  15.240  1.00  0.00            
ATOM    147  C18 GV7     2      40.520  11.690  14.620  1.00  0.00            
ATOM    148  O3  GV7     2      42.180  13.870  13.290  1.00  0.00            
ATOM    149  H1  GV7     2      42.540  12.640   9.050  1.00  0.00            
ATOM    150  H2  GV7     2      44.650  14.860  10.470  1.00  0.00            
ATOM    151  H3  GV7     2      44.350  13.760  11.750  1.00  0.00            
ATOM    152  H4  GV7     2      42.930  16.430  11.430  1.00  0.00            
ATOM    153  H5  GV7     2      44.280  16.020  12.560  1.00  0.00            
ATOM    154  H6  GV7     2      42.200  16.720  16.810  1.00  0.00            
ATOM    155  H7  GV7     2      41.100  17.370  18.960  1.00  0.00            
ATOM    156  H8  GV7     2      38.750  16.610  19.350  1.00  0.00            
ATOM    157  H9  GV7     2      37.600  15.210  17.720  1.00  0.00            
ATOM    158  H10 GV7     2      38.720  14.460  15.700  1.00  0.00            
ATOM    159  H11 GV7     2      42.060  13.470  17.070  1.00  0.00            
ATOM    160  H12 GV7     2      41.830  11.320  18.170  1.00  0.00            
ATOM    161  H13 GV7     2      40.770   9.350  16.970  1.00  0.00            
ATOM    162  H14 GV7     2      39.820   9.700  14.630  1.00  0.00            
ATOM    163  H15 GV7     2      40.210  11.870  13.590  1.00  0.00            
TER
ENDMDL
MODEL        1
ATOM      1  H1  ACD     1      23.500  22.480  27.270  1.00  0.00            
ATOM      2  O1  ACD     1      23.210  21.560  27.270  1.00  0.00            
ATOM      3  C1  ACD     1      23.040  21.230  28.630  1.00  0.00            
ATOM      4  H2  ACD     1      22.590  22.080  29.170  1.00  0.00            
ATOM      5  H3  ACD     1      23.970  20.970  29.130  1.00  0.00            
ATOM      6  C2  ACD     1      22.090  20.060  28.820  1.00  0.00            
ATOM      7  H4  ACD     1      22.000  19.740  29.860  1.00  0.00            
ATOM      8  O2  ACD     1      20.800  20.420  28.290  1.00  0.00            
ATOM      9  C3  ACD     1      19.780  19.380  28.440  1.00  0.00            
ATOM     10  H5  ACD     1      18.850  19.570  27.900  1.00  0.00            
ATOM     11  O3  ACD     1      19.500  19.080  29.780  1.00  0.00            
ATOM     12  C4  ACD     1      18.600  19.850  30.410  1.00  0.00            
ATOM     13  H6  ACD     1      17.600  19.810  29.960  1.00  0.00            
ATOM     14  C5  ACD     1      18.710  19.200  31.790  1.00  0.00            
ATOM     15  H7  ACD     1      19.750  19.230  32.130  1.00  0.00            
ATOM     16  O4  ACD     1      18.320  17.830  31.840  1.00  0.00            
ATOM     17  H8  ACD     1      17.480  17.690  31.410  1.00  0.00            
ATOM     18  C6  ACD     1      17.930  20.040  32.870  1.00  0.00            
ATOM     19  H9  ACD     1      16.860  19.930  32.680  1.00  0.00            
ATOM     20  O5  ACD     1      18.180  19.510  34.130  1.00  0.00            
ATOM     21  H10 ACD     1      18.870  20.060  34.500  1.00  0.00            
ATOM     22  C7  ACD     1      18.470  21.410  32.920  1.00  0.00            
ATOM     23  H11 ACD     1      17.860  21.910  33.680  1.00  0.00            
ATOM     24  O6  ACD     1      18.260  21.960  31.610  1.00  0.00            
ATOM     25  C8  ACD     1      18.870  21.390  30.420  1.00  0.00            
ATOM     26  H12 ACD     1      19.960  21.490  30.400  1.00  0.00            
ATOM     27  C9  ACD     1      18.240  22.040  29.160  1.00  0.00            
ATOM     28  H13 ACD     1      18.730  21.780  28.210  1.00  0.00            
ATOM     29  H14 ACD     1      17.190  21.780  28.970  1.00  0.00            
ATOM     30  O7  ACD     1      18.410  23.470  29.170  1.00  0.00            
ATOM     31  H15 ACD     1      17.920  23.950  29.850  1.00  0.00            
ATOM     32  O8  ACD     1      19.830  21.480  33.250  1.00  0.00            
ATOM     33  C10 ACD     1      20.260  22.520  34.210  1.00  0.00            
ATOM     34  H16 ACD     1      19.440  23.140  34.600  1.00  0.00            
ATOM     35  C11 ACD     1      20.770  21.690  35.360  1.00  0.00            
ATOM     36  H17 ACD     1      21.400  20.880  34.970  1.00  0.00            
ATOM     37  O9  ACD     1      19.710  21.020  36.070  1.00  0.00            
ATOM     38  H18 ACD     1      19.040  21.630  36.390  1.00  0.00            
ATOM     39  C12 ACD     1      21.560  22.540  36.300  1.00  0.00            
ATOM     40  H19 ACD     1      20.830  23.240  36.730  1.00  0.00            
ATOM     41  O10 ACD     1      22.110  21.810  37.380  1.00  0.00            
ATOM     42  H20 ACD     1      21.450  21.320  37.890  1.00  0.00            
ATOM     43  C13 ACD     1      22.620  23.320  35.620  1.00  0.00            
ATOM     44  H21 ACD     1      23.150  23.900  36.380  1.00  0.00            
ATOM     45  O11 ACD     1      21.910  24.140  34.720  1.00  0.00            
ATOM     46  C14 ACD     1      21.270  23.510  33.620  1.00  0.00            
ATOM     47  H22 ACD     1      22.050  22.980  33.070  1.00  0.00            
ATOM     48  C15 ACD     1      20.590  24.500  32.730  1.00  0.00            
ATOM     49  H23 ACD     1      20.270  24.020  31.800  1.00  0.00            
ATOM     50  H24 ACD     1      19.680  24.880  33.210  1.00  0.00            
ATOM     51  O12 ACD     1      21.440  25.600  32.450  1.00  0.00            
ATOM     52  H25 ACD     1      21.510  26.030  33.310  1.00  0.00            
ATOM     53  O13 ACD     1      23.570  22.530  35.000  1.00  0.00            
ATOM     54  C16 ACD     1      24.910  22.890  35.160  1.00  0.00            
ATOM     55  H26 ACD     1      24.930  23.940  35.480  1.00  0.00            
ATOM     56  C17 ACD     1      25.670  22.090  36.250  1.00  0.00            
ATOM     57  H27 ACD     1      25.640  21.040  35.930  1.00  0.00            
ATOM     58  O14 ACD     1      25.130  22.350  37.570  1.00  0.00            
ATOM     59  H28 ACD     1      24.260  21.940  37.620  1.00  0.00            
ATOM     60  C18 ACD     1      27.200  22.510  36.260  1.00  0.00            
ATOM     61  H29 ACD     1      27.250  23.560  36.580  1.00  0.00            
ATOM     62  O15 ACD     1      27.900  21.770  37.150  1.00  0.00            
ATOM     63  H30 ACD     1      27.580  20.870  37.050  1.00  0.00            
ATOM     64  C19 ACD     1      27.720  22.440  34.880  1.00  0.00            
ATOM     65  H31 ACD     1      28.710  22.890  34.960  1.00  0.00            
ATOM     66  O16 ACD     1      26.980  23.290  33.980  1.00  0.00            
ATOM     67  C20 ACD     1      25.590  22.840  33.850  1.00  0.00            
ATOM     68  H32 ACD     1      25.510  21.800  33.500  1.00  0.00            
ATOM     69  C21 ACD     1      24.910  23.730  32.780  1.00  0.00            
ATOM     70  H33 ACD     1      23.820  23.740  32.960  1.00  0.00            
ATOM     71  H34 ACD     1      25.230  24.780  32.810  1.00  0.00            
ATOM     72  O17 ACD     1      25.160  23.210  31.470  1.00  0.00            
ATOM     73  H35 ACD     1      24.780  22.350  31.340  1.00  0.00            
ATOM     74  O18 ACD     1      27.870  21.080  34.460  1.00  0.00            
ATOM     75  C22 ACD     1      28.720  20.800  33.410  1.00  0.00            
ATOM     76  H36 ACD     1      29.710  21.070  33.790  1.00  0.00            
ATOM     77  C23 ACD     1      28.590  19.270  33.280  1.00  0.00            
ATOM     78  H37 ACD     1      27.530  19.070  33.070  1.00  0.00            
ATOM     79  O19 ACD     1      29.090  18.670  34.430  1.00  0.00            
ATOM     80  H38 ACD     1      29.230  17.720  34.340  1.00  0.00            
ATOM     81  C24 ACD     1      29.420  18.770  32.140  1.00  0.00            
ATOM     82  H39 ACD     1      30.460  19.000  32.400  1.00  0.00            
ATOM     83  O20 ACD     1      29.260  17.400  31.900  1.00  0.00            
ATOM     84  H40 ACD     1      28.380  17.260  31.530  1.00  0.00            
ATOM     85  C25 ACD     1      28.960  19.480  30.900  1.00  0.00            
ATOM     86  H41 ACD     1      29.520  19.120  30.030  1.00  0.00            
ATOM     87  O21 ACD     1      29.210  20.840  31.040  1.00  0.00            
ATOM     88  C26 ACD     1      28.580  21.520  32.070  1.00  0.00            
ATOM     89  H42 ACD     1      27.510  21.520  31.820  1.00  0.00            
ATOM     90  C27 ACD     1      29.170  22.960  32.190  1.00  0.00            
ATOM     91  H43 ACD     1      29.120  23.360  33.210  1.00  0.00            
ATOM     92  H44 ACD     1      30.230  22.970  31.920  1.00  0.00            
ATOM     93  O22 ACD     1      28.400  23.760  31.310  1.00  0.00            
ATOM     94  H45 ACD     1      28.720  23.570  30.420  1.00  0.00            
ATOM     95  O23 ACD     1      27.580  19.150  30.720  1.00  0.00            
ATOM     96  C28 ACD     1      27.240  18.410  29.500  1.00  0.00            
ATOM     97  H46 ACD     1      28.140  18.040  28.990  1.00  0.00            
ATOM     98  C29 ACD     1      26.460  19.400  28.670  1.00  0.00            
ATOM     99  H47 ACD     1      25.700  19.890  29.290  1.00  0.00            
ATOM    100  O24 ACD     1      25.880  18.710  27.530  1.00  0.00            
ATOM    101  C30 ACD     1      27.320  20.570  28.150  1.00  0.00            
ATOM    102  H48 ACD     1      26.610  21.170  27.570  1.00  0.00            
ATOM    103  H49 ACD     1      27.720  21.140  29.000  1.00  0.00            
ATOM    104  O25 ACD     1      28.440  20.060  27.380  1.00  0.00            
ATOM    105  H50 ACD     1      28.030  19.590  26.640  1.00  0.00            
ATOM    106  C31 ACD     1      26.360  17.210  29.860  1.00  0.00            
ATOM    107  H51 ACD     1      25.570  17.550  30.540  1.00  0.00            
ATOM    108  O26 ACD     1      27.120  16.290  30.650  1.00  0.00            
ATOM    109  H52 ACD     1      26.530  15.990  31.350  1.00  0.00            
ATOM    110  C32 ACD     1      25.540  16.680  28.690  1.00  0.00            
ATOM    111  H53 ACD     1      26.290  16.270  28.010  1.00  0.00            
ATOM    112  O27 ACD     1      24.470  15.760  29.090  1.00  0.00            
ATOM    113  H54 ACD     1      23.680  16.180  28.720  1.00  0.00            
ATOM    114  C33 ACD     1      24.850  17.780  27.890  1.00  0.00            
ATOM    115  H55 ACD     1      24.330  17.370  27.020  1.00  0.00            
ATOM    116  O28 ACD     1      23.870  18.420  28.740  1.00  0.00            
ATOM    117  C34 ACD     1      22.620  18.800  28.140  1.00  0.00            
ATOM    118  H56 ACD     1      22.780  19.060  27.090  1.00  0.00            
ATOM    119  C35 ACD     1      21.670  17.600  28.270  1.00  0.00            
ATOM    120  H57 ACD     1      21.680  17.260  29.320  1.00  0.00            
ATOM    121  O29 ACD     1      22.170  16.540  27.410  1.00  0.00            
ATOM    122  H58 ACD     1      21.760  15.710  27.670  1.00  0.00            
ATOM    123  C36 ACD     1      20.220  18.030  27.820  1.00  0.00            
ATOM    124  H59 ACD     1      20.140  18.210  26.740  1.00  0.00            
ATOM    125  O30 ACD     1      19.290  17.050  28.190  1.00  0.00            
ATOM    126  H60 ACD     1      19.480  16.750  29.080  1.00  0.00            
ATOM    127  O1  GV7     2      28.690  11.710  30.690  1.00  0.00            
ATOM    128  C1  GV7     2      29.280  12.330  31.570  1.00  0.00            
ATOM    129  O2  GV7     2      30.600  12.120  31.790  1.00  0.00            
ATOM    130  C2  GV7     2      28.820  13.540  32.310  1.00  0.00            
ATOM    131  C3  GV7     2      27.750  13.120  33.330  1.00  0.00            
ATOM    132  C4  GV7     2      26.750  14.160  33.800  1.00  0.00            
ATOM    133  N1  GV7     2      26.350  15.260  33.090  1.00  0.00            
ATOM    134  C5  GV7     2      25.450  15.850  33.880  1.00  0.00            
ATOM    135  C6  GV7     2      24.580  16.930  33.550  1.00  0.00            
ATOM    136  C7  GV7     2      23.420  16.630  32.770  1.00  0.00            
ATOM    137  C8  GV7     2      22.400  17.570  32.610  1.00  0.00            
ATOM    138  C9  GV7     2      22.560  18.840  33.180  1.00  0.00            
ATOM    139  C10 GV7     2      23.650  19.160  33.930  1.00  0.00            
ATOM    140  C11 GV7     2      24.650  18.210  34.110  1.00  0.00            
ATOM    141  C12 GV7     2      25.370  15.110  35.000  1.00  0.00            
ATOM    142  C13 GV7     2      24.080  15.200  35.750  1.00  0.00            
ATOM    143  C14 GV7     2      24.030  15.930  36.920  1.00  0.00            
ATOM    144  C15 GV7     2      22.790  15.970  37.600  1.00  0.00            
ATOM    145  C16 GV7     2      21.690  15.380  37.040  1.00  0.00            
ATOM    146  C17 GV7     2      21.680  14.690  35.840  1.00  0.00            
ATOM    147  C18 GV7     2      22.910  14.510  35.260  1.00  0.00            
ATOM    148  O3  GV7     2      26.170  14.050  35.020  1.00  0.00            
ATOM    149  H1  GV7     2      30.600  11.260  31.340  1.00  0.00            
ATOM    150  H2  GV7     2      28.480  14.210  31.520  1.00  0.00            
ATOM    151  H3  GV7     2      29.640  14.080  32.810  1.00  0.00            
ATOM    152  H4  GV7     2      28.310  12.680  34.160  1.00  0.00            
ATOM    153  H5  GV7     2      27.130  12.310  32.930  1.00  0.00            
ATOM    154  H6  GV7     2      23.440  15.610  32.390  1.00  0.00            
ATOM    155  H7  GV7     2      21.570  17.510  31.910  1.00  0.00            
ATOM    156  H8  GV7     2      21.870  19.650  32.960  1.00  0.00            
ATOM    157  H9  GV7     2      23.660  20.120  34.450  1.00  0.00            
ATOM    158  H10 GV7     2      25.520  18.380  34.740  1.00  0.00            
ATOM    159  H11 GV7     2      24.820  16.570  37.290  1.00  0.00            
ATOM    160  H12 GV7     2      22.770  16.590  38.490  1.00  0.00            
ATOM    161  H13 GV7     2      20.720  15.510  37.500  1.00  0.00            
ATOM    162  H14 GV7     2      20.800  14.100  35.590  1.00  0.00            
ATOM    163  H15 GV7     2      23.020  13.860  34.400  1.00  0.00            
TER
ENDMDL
[truncated: 1,535,458 more chars]
