# Supplementary material for: Achieving Chemical Accuracy in Cyclodextrin Host–Guest Binding via Integrative Atomistic Modelling
Source: Adv Sci (Weinh). 2025 Dec 14;13(10):e19782. doi: 10.1002/advs.202519782 (PMC12915143; doi:10.1002/advs.202519782)
Supplement: Supplementary file 1 — Supporting Information [file ADVS-13-e19782-s003.zip › all_poses/ACD.HA8.pdb]

MODEL        1
ATOM      1  H1  ACD     1      11.600  22.090  35.010  1.00  0.00            
ATOM      2  O1  ACD     1      11.850  22.580  34.220  1.00  0.00            
ATOM      3  C1  ACD     1      12.500  21.620  33.450  1.00  0.00            
ATOM      4  H2  ACD     1      12.520  20.730  34.090  1.00  0.00            
ATOM      5  H3  ACD     1      13.520  21.920  33.180  1.00  0.00            
ATOM      6  C2  ACD     1      11.680  21.340  32.190  1.00  0.00            
ATOM      7  H4  ACD     1      12.180  20.600  31.550  1.00  0.00            
ATOM      8  O2  ACD     1      10.420  20.770  32.700  1.00  0.00            
ATOM      9  C3  ACD     1       9.340  20.600  31.770  1.00  0.00            
ATOM     10  H5  ACD     1       8.490  20.240  32.360  1.00  0.00            
ATOM     11  O3  ACD     1       9.640  19.770  30.630  1.00  0.00            
ATOM     12  C4  ACD     1       8.860  18.590  30.500  1.00  0.00            
ATOM     13  H6  ACD     1       7.890  18.690  31.000  1.00  0.00            
ATOM     14  C5  ACD     1       8.680  18.530  28.990  1.00  0.00            
ATOM     15  H7  ACD     1       9.680  18.700  28.570  1.00  0.00            
ATOM     16  O4  ACD     1       7.850  19.590  28.550  1.00  0.00            
ATOM     17  H8  ACD     1       7.490  19.510  27.660  1.00  0.00            
ATOM     18  C6  ACD     1       8.080  17.170  28.590  1.00  0.00            
ATOM     19  H9  ACD     1       7.170  17.060  29.210  1.00  0.00            
ATOM     20  O5  ACD     1       7.850  17.000  27.170  1.00  0.00            
ATOM     21  H10 ACD     1       8.600  16.550  26.790  1.00  0.00            
ATOM     22  C7  ACD     1       8.980  16.050  29.030  1.00  0.00            
ATOM     23  H11 ACD     1       8.670  15.020  28.820  1.00  0.00            
ATOM     24  O6  ACD     1       9.000  16.140  30.460  1.00  0.00            
ATOM     25  C8  ACD     1       9.580  17.320  30.980  1.00  0.00            
ATOM     26  H12 ACD     1      10.620  17.380  30.640  1.00  0.00            
ATOM     27  C9  ACD     1       9.620  17.210  32.510  1.00  0.00            
ATOM     28  H13 ACD     1      10.220  16.320  32.770  1.00  0.00            
ATOM     29  H14 ACD     1      10.180  18.040  32.950  1.00  0.00            
ATOM     30  O7  ACD     1       8.340  17.060  33.100  1.00  0.00            
ATOM     31  H15 ACD     1       8.490  16.870  34.030  1.00  0.00            
ATOM     32  O8  ACD     1      10.280  16.190  28.440  1.00  0.00            
ATOM     33  C10 ACD     1      10.800  14.970  27.940  1.00  0.00            
ATOM     34  H16 ACD     1      10.140  14.120  28.110  1.00  0.00            
ATOM     35  C11 ACD     1      11.000  15.140  26.400  1.00  0.00            
ATOM     36  H17 ACD     1      11.510  16.060  26.100  1.00  0.00            
ATOM     37  O9  ACD     1       9.750  15.320  25.780  1.00  0.00            
ATOM     38  H18 ACD     1       9.730  15.130  24.840  1.00  0.00            
ATOM     39  C12 ACD     1      11.860  14.030  25.780  1.00  0.00            
ATOM     40  H19 ACD     1      11.290  13.100  25.920  1.00  0.00            
ATOM     41  O10 ACD     1      12.180  14.290  24.390  1.00  0.00            
ATOM     42  H20 ACD     1      13.060  14.660  24.370  1.00  0.00            
ATOM     43  C13 ACD     1      13.180  13.820  26.510  1.00  0.00            
ATOM     44  H21 ACD     1      13.590  12.880  26.130  1.00  0.00            
ATOM     45  O11 ACD     1      12.880  13.620  27.880  1.00  0.00            
ATOM     46  C14 ACD     1      12.160  14.650  28.610  1.00  0.00            
ATOM     47  H22 ACD     1      12.800  15.540  28.610  1.00  0.00            
ATOM     48  C15 ACD     1      12.140  14.240  30.080  1.00  0.00            
ATOM     49  H23 ACD     1      13.200  14.090  30.280  1.00  0.00            
ATOM     50  H24 ACD     1      11.780  15.150  30.590  1.00  0.00            
ATOM     51  O12 ACD     1      11.360  13.040  30.240  1.00  0.00            
ATOM     52  H25 ACD     1      11.940  12.420  30.680  1.00  0.00            
ATOM     53  O13 ACD     1      13.970  14.970  26.240  1.00  0.00            
ATOM     54  C16 ACD     1      15.340  14.740  26.040  1.00  0.00            
ATOM     55  H26 ACD     1      15.480  13.670  25.830  1.00  0.00            
ATOM     56  C17 ACD     1      15.690  15.630  24.900  1.00  0.00            
ATOM     57  H27 ACD     1      15.150  16.560  25.150  1.00  0.00            
ATOM     58  O14 ACD     1      15.190  15.180  23.660  1.00  0.00            
ATOM     59  H28 ACD     1      15.700  14.430  23.350  1.00  0.00            
ATOM     60  C18 ACD     1      17.220  16.040  24.840  1.00  0.00            
ATOM     61  H29 ACD     1      17.820  15.200  24.460  1.00  0.00            
ATOM     62  O15 ACD     1      17.460  17.180  23.990  1.00  0.00            
ATOM     63  H30 ACD     1      17.580  16.820  23.110  1.00  0.00            
ATOM     64  C19 ACD     1      17.700  16.410  26.260  1.00  0.00            
ATOM     65  H31 ACD     1      18.760  16.690  26.240  1.00  0.00            
ATOM     66  O16 ACD     1      17.500  15.270  27.110  1.00  0.00            
ATOM     67  C20 ACD     1      16.080  15.000  27.380  1.00  0.00            
ATOM     68  H32 ACD     1      15.600  15.820  27.940  1.00  0.00            
ATOM     69  C21 ACD     1      16.100  13.940  28.400  1.00  0.00            
ATOM     70  H33 ACD     1      16.840  14.170  29.180  1.00  0.00            
ATOM     71  H34 ACD     1      15.090  13.910  28.830  1.00  0.00            
ATOM     72  O17 ACD     1      16.410  12.650  27.770  1.00  0.00            
ATOM     73  H35 ACD     1      15.630  12.120  27.580  1.00  0.00            
ATOM     74  O18 ACD     1      16.930  17.500  26.710  1.00  0.00            
ATOM     75  C22 ACD     1      17.640  18.540  27.330  1.00  0.00            
ATOM     76  H36 ACD     1      18.700  18.280  27.440  1.00  0.00            
ATOM     77  C23 ACD     1      17.450  19.820  26.480  1.00  0.00            
ATOM     78  H37 ACD     1      16.380  20.040  26.480  1.00  0.00            
ATOM     79  O19 ACD     1      17.920  19.610  25.140  1.00  0.00            
ATOM     80  H38 ACD     1      17.640  18.760  24.820  1.00  0.00            
ATOM     81  C24 ACD     1      18.190  20.960  27.150  1.00  0.00            
ATOM     82  H39 ACD     1      19.260  20.740  27.290  1.00  0.00            
ATOM     83  O20 ACD     1      18.030  22.210  26.370  1.00  0.00            
ATOM     84  H40 ACD     1      17.130  22.230  26.030  1.00  0.00            
ATOM     85  C25 ACD     1      17.670  21.140  28.620  1.00  0.00            
ATOM     86  H41 ACD     1      18.150  22.040  29.010  1.00  0.00            
ATOM     87  O21 ACD     1      17.900  19.910  29.340  1.00  0.00            
ATOM     88  C26 ACD     1      17.190  18.800  28.780  1.00  0.00            
ATOM     89  H42 ACD     1      16.150  19.150  28.830  1.00  0.00            
ATOM     90  C27 ACD     1      17.290  17.590  29.760  1.00  0.00            
ATOM     91  H43 ACD     1      16.920  16.650  29.330  1.00  0.00            
ATOM     92  H44 ACD     1      18.340  17.450  30.040  1.00  0.00            
ATOM     93  O22 ACD     1      16.680  17.760  31.060  1.00  0.00            
ATOM     94  H45 ACD     1      17.230  18.410  31.510  1.00  0.00            
ATOM     95  O23 ACD     1      16.280  21.450  28.640  1.00  0.00            
ATOM     96  C28 ACD     1      15.810  22.600  29.380  1.00  0.00            
ATOM     97  H46 ACD     1      16.580  23.370  29.470  1.00  0.00            
ATOM     98  C29 ACD     1      15.380  22.210  30.730  1.00  0.00            
ATOM     99  H47 ACD     1      14.750  21.310  30.720  1.00  0.00            
ATOM    100  O24 ACD     1      14.630  23.210  31.370  1.00  0.00            
ATOM    101  C30 ACD     1      16.560  22.040  31.630  1.00  0.00            
ATOM    102  H48 ACD     1      16.250  21.700  32.620  1.00  0.00            
ATOM    103  H49 ACD     1      17.240  21.300  31.170  1.00  0.00            
ATOM    104  O25 ACD     1      17.340  23.210  31.830  1.00  0.00            
ATOM    105  H50 ACD     1      16.740  23.890  32.140  1.00  0.00            
ATOM    106  C31 ACD     1      14.690  23.250  28.580  1.00  0.00            
ATOM    107  H51 ACD     1      13.950  22.510  28.280  1.00  0.00            
ATOM    108  O26 ACD     1      15.300  23.930  27.430  1.00  0.00            
ATOM    109  H52 ACD     1      15.830  23.300  26.940  1.00  0.00            
ATOM    110  C32 ACD     1      13.960  24.320  29.330  1.00  0.00            
ATOM    111  H53 ACD     1      14.780  25.010  29.540  1.00  0.00            
ATOM    112  O27 ACD     1      12.850  24.890  28.610  1.00  0.00            
ATOM    113  H54 ACD     1      12.090  24.350  28.860  1.00  0.00            
ATOM    114  C33 ACD     1      13.530  23.750  30.630  1.00  0.00            
ATOM    115  H55 ACD     1      13.060  24.530  31.240  1.00  0.00            
ATOM    116  O28 ACD     1      12.560  22.740  30.400  1.00  0.00            
ATOM    117  C34 ACD     1      11.470  22.620  31.410  1.00  0.00            
ATOM    118  H56 ACD     1      11.520  23.500  32.060  1.00  0.00            
ATOM    119  C35 ACD     1      10.180  22.690  30.600  1.00  0.00            
ATOM    120  H57 ACD     1      10.390  22.210  29.640  1.00  0.00            
ATOM    121  O29 ACD     1       9.950  24.040  30.130  1.00  0.00            
ATOM    122  H58 ACD     1       9.210  24.080  29.530  1.00  0.00            
ATOM    123  C36 ACD     1       8.950  21.960  31.210  1.00  0.00            
ATOM    124  H59 ACD     1       8.650  22.640  32.020  1.00  0.00            
ATOM    125  O30 ACD     1       7.960  21.880  30.210  1.00  0.00            
ATOM    126  H60 ACD     1       8.090  21.220  29.530  1.00  0.00            
ATOM    127  O1  HA8     2      11.030  19.070  24.030  1.00  0.00            
ATOM    128  C1  HA8     2      11.570  19.770  23.170  1.00  0.00            
ATOM    129  O2  HA8     2      11.180  19.730  21.910  1.00  0.00            
ATOM    130  C2  HA8     2      12.740  20.750  23.450  1.00  0.00            
ATOM    131  O3  HA8     2      12.810  21.260  24.790  1.00  0.00            
ATOM    132  C3  HA8     2      12.920  20.440  25.890  1.00  0.00            
ATOM    133  C4  HA8     2      13.630  19.230  25.790  1.00  0.00            
ATOM    134  C5  HA8     2      13.620  18.400  26.890  1.00  0.00            
ATOM    135  C6  HA8     2      13.020  18.700  28.110  1.00  0.00            
ATOM    136  Cl1 HA8     2      13.460  17.800  29.550  1.00  0.00            
ATOM    137  C7  HA8     2      12.300  19.930  28.220  1.00  0.00            
ATOM    138  C8  HA8     2      12.300  20.790  27.100  1.00  0.00            
ATOM    139  Cl2 HA8     2      11.240  22.150  27.040  1.00  0.00            
ATOM    140  H1  HA8     2      10.350  19.220  21.870  1.00  0.00            
ATOM    141  H2  HA8     2      12.500  21.560  22.760  1.00  0.00            
ATOM    142  H3  HA8     2      13.670  20.260  23.120  1.00  0.00            
ATOM    143  H4  HA8     2      14.320  18.920  25.010  1.00  0.00            
ATOM    144  H5  HA8     2      14.190  17.480  26.790  1.00  0.00            
ATOM    145  H6  HA8     2      11.870  20.140  29.190  1.00  0.00            
TER
ENDMDL
MODEL        1
ATOM      1  H1  ACD     1      12.730  21.410  33.750  1.00  0.00            
ATOM      2  O1  ACD     1      13.660  21.520  33.570  1.00  0.00            
ATOM      3  C1  ACD     1      14.130  20.630  32.600  1.00  0.00            
ATOM      4  H2  ACD     1      14.090  19.620  33.020  1.00  0.00            
ATOM      5  H3  ACD     1      15.160  20.940  32.410  1.00  0.00            
ATOM      6  C2  ACD     1      13.270  20.840  31.340  1.00  0.00            
ATOM      7  H4  ACD     1      13.730  20.200  30.570  1.00  0.00            
ATOM      8  O2  ACD     1      11.920  20.510  31.680  1.00  0.00            
ATOM      9  C3  ACD     1      11.050  20.410  30.570  1.00  0.00            
ATOM     10  H5  ACD     1      10.140  19.870  30.860  1.00  0.00            
ATOM     11  O3  ACD     1      11.590  19.450  29.630  1.00  0.00            
ATOM     12  C4  ACD     1      10.860  18.250  29.400  1.00  0.00            
ATOM     13  H6  ACD     1       9.810  18.320  29.720  1.00  0.00            
ATOM     14  C5  ACD     1      10.780  18.100  27.880  1.00  0.00            
ATOM     15  H7  ACD     1      11.780  18.080  27.430  1.00  0.00            
ATOM     16  O4  ACD     1      10.010  19.240  27.420  1.00  0.00            
ATOM     17  H8  ACD     1      10.240  19.990  27.960  1.00  0.00            
ATOM     18  C6  ACD     1      10.060  16.770  27.560  1.00  0.00            
ATOM     19  H9  ACD     1       9.040  16.810  27.970  1.00  0.00            
ATOM     20  O5  ACD     1      10.120  16.480  26.170  1.00  0.00            
ATOM     21  H10 ACD     1      11.040  16.260  26.020  1.00  0.00            
ATOM     22  C7  ACD     1      10.940  15.690  28.220  1.00  0.00            
ATOM     23  H11 ACD     1      10.420  14.730  28.140  1.00  0.00            
ATOM     24  O6  ACD     1      10.960  15.900  29.600  1.00  0.00            
ATOM     25  C8  ACD     1      11.620  17.050  30.030  1.00  0.00            
ATOM     26  H12 ACD     1      12.670  17.040  29.710  1.00  0.00            
ATOM     27  C9  ACD     1      11.620  17.120  31.580  1.00  0.00            
ATOM     28  H13 ACD     1      12.220  16.280  31.970  1.00  0.00            
ATOM     29  H14 ACD     1      12.300  17.950  31.840  1.00  0.00            
ATOM     30  O7  ACD     1      10.300  17.110  32.120  1.00  0.00            
ATOM     31  H15 ACD     1      10.150  17.900  32.650  1.00  0.00            
ATOM     32  O8  ACD     1      12.250  15.620  27.680  1.00  0.00            
ATOM     33  C10 ACD     1      12.960  14.350  27.510  1.00  0.00            
ATOM     34  H16 ACD     1      12.260  13.500  27.510  1.00  0.00            
ATOM     35  C11 ACD     1      13.320  14.370  25.970  1.00  0.00            
ATOM     36  H17 ACD     1      13.810  15.310  25.670  1.00  0.00            
ATOM     37  O9  ACD     1      12.060  14.110  25.270  1.00  0.00            
ATOM     38  H18 ACD     1      11.760  13.200  25.340  1.00  0.00            
ATOM     39  C12 ACD     1      14.360  13.240  25.720  1.00  0.00            
ATOM     40  H19 ACD     1      13.870  12.250  25.700  1.00  0.00            
ATOM     41  O10 ACD     1      14.870  13.320  24.390  1.00  0.00            
ATOM     42  H20 ACD     1      15.580  13.970  24.450  1.00  0.00            
ATOM     43  C13 ACD     1      15.520  13.150  26.720  1.00  0.00            
ATOM     44  H21 ACD     1      16.080  12.230  26.510  1.00  0.00            
ATOM     45  O11 ACD     1      14.950  13.070  28.020  1.00  0.00            
ATOM     46  C14 ACD     1      14.140  14.090  28.500  1.00  0.00            
ATOM     47  H22 ACD     1      14.750  15.000  28.600  1.00  0.00            
ATOM     48  C15 ACD     1      13.660  13.690  29.860  1.00  0.00            
ATOM     49  H23 ACD     1      14.470  13.160  30.390  1.00  0.00            
ATOM     50  H24 ACD     1      13.390  14.510  30.530  1.00  0.00            
ATOM     51  O12 ACD     1      12.600  12.750  29.790  1.00  0.00            
ATOM     52  H25 ACD     1      12.210  12.650  30.660  1.00  0.00            
ATOM     53  O13 ACD     1      16.230  14.320  26.540  1.00  0.00            
ATOM     54  C16 ACD     1      17.630  14.250  26.550  1.00  0.00            
ATOM     55  H26 ACD     1      17.990  13.220  26.450  1.00  0.00            
ATOM     56  C17 ACD     1      18.180  15.160  25.390  1.00  0.00            
ATOM     57  H27 ACD     1      17.670  16.120  25.260  1.00  0.00            
ATOM     58  O14 ACD     1      17.920  14.340  24.160  1.00  0.00            
ATOM     59  H28 ACD     1      18.700  13.810  23.980  1.00  0.00            
ATOM     60  C18 ACD     1      19.640  15.510  25.580  1.00  0.00            
ATOM     61  H29 ACD     1      20.180  14.560  25.630  1.00  0.00            
ATOM     62  O15 ACD     1      20.040  16.430  24.570  1.00  0.00            
ATOM     63  H30 ACD     1      19.620  17.250  24.870  1.00  0.00            
ATOM     64  C19 ACD     1      19.740  16.210  26.920  1.00  0.00            
ATOM     65  H31 ACD     1      20.760  16.610  27.000  1.00  0.00            
ATOM     66  O16 ACD     1      19.460  15.230  27.940  1.00  0.00            
ATOM     67  C20 ACD     1      18.070  14.760  27.880  1.00  0.00            
ATOM     68  H32 ACD     1      17.430  15.590  28.220  1.00  0.00            
ATOM     69  C21 ACD     1      17.930  13.760  29.030  1.00  0.00            
ATOM     70  H33 ACD     1      18.380  14.210  29.930  1.00  0.00            
ATOM     71  H34 ACD     1      16.940  13.540  29.430  1.00  0.00            
ATOM     72  O17 ACD     1      18.650  12.500  28.880  1.00  0.00            
ATOM     73  H35 ACD     1      18.760  12.290  29.810  1.00  0.00            
ATOM     74  O18 ACD     1      18.890  17.360  26.900  1.00  0.00            
ATOM     75  C22 ACD     1      19.540  18.630  27.020  1.00  0.00            
ATOM     76  H36 ACD     1      20.610  18.510  26.810  1.00  0.00            
ATOM     77  C23 ACD     1      18.980  19.600  25.940  1.00  0.00            
ATOM     78  H37 ACD     1      17.890  19.570  26.090  1.00  0.00            
ATOM     79  O19 ACD     1      19.280  19.160  24.620  1.00  0.00            
ATOM     80  H38 ACD     1      20.160  19.450  24.360  1.00  0.00            
ATOM     81  C24 ACD     1      19.450  20.990  26.270  1.00  0.00            
ATOM     82  H39 ACD     1      20.510  21.180  26.040  1.00  0.00            
ATOM     83  O20 ACD     1      18.760  21.860  25.420  1.00  0.00            
ATOM     84  H40 ACD     1      17.820  21.920  25.620  1.00  0.00            
ATOM     85  C25 ACD     1      19.180  21.400  27.720  1.00  0.00            
ATOM     86  H41 ACD     1      19.740  22.330  27.880  1.00  0.00            
ATOM     87  O21 ACD     1      19.760  20.420  28.560  1.00  0.00            
ATOM     88  C26 ACD     1      19.340  19.100  28.470  1.00  0.00            
ATOM     89  H42 ACD     1      18.270  19.210  28.690  1.00  0.00            
ATOM     90  C27 ACD     1      20.000  18.130  29.470  1.00  0.00            
ATOM     91  H43 ACD     1      19.810  18.570  30.450  1.00  0.00            
ATOM     92  H44 ACD     1      19.600  17.100  29.440  1.00  0.00            
ATOM     93  O22 ACD     1      21.400  18.010  29.360  1.00  0.00            
ATOM     94  H45 ACD     1      21.780  18.810  28.970  1.00  0.00            
ATOM     95  O23 ACD     1      17.840  21.540  28.140  1.00  0.00            
ATOM     96  C28 ACD     1      17.390  22.810  28.660  1.00  0.00            
ATOM     97  H46 ACD     1      18.090  23.600  28.380  1.00  0.00            
ATOM     98  C29 ACD     1      17.140  22.590  30.130  1.00  0.00            
ATOM     99  H47 ACD     1      16.630  21.630  30.300  1.00  0.00            
ATOM    100  O24 ACD     1      16.370  23.650  30.750  1.00  0.00            
ATOM    101  C30 ACD     1      18.420  22.550  30.940  1.00  0.00            
ATOM    102  H48 ACD     1      18.140  22.640  32.000  1.00  0.00            
ATOM    103  H49 ACD     1      18.930  21.590  30.850  1.00  0.00            
ATOM    104  O25 ACD     1      19.340  23.620  30.550  1.00  0.00            
ATOM    105  H50 ACD     1      18.910  24.430  30.810  1.00  0.00            
ATOM    106  C31 ACD     1      16.220  23.290  27.850  1.00  0.00            
ATOM    107  H51 ACD     1      15.620  22.420  27.560  1.00  0.00            
ATOM    108  O26 ACD     1      16.820  23.910  26.650  1.00  0.00            
ATOM    109  H52 ACD     1      16.240  24.370  26.030  1.00  0.00            
ATOM    110  C32 ACD     1      15.390  24.330  28.630  1.00  0.00            
ATOM    111  H53 ACD     1      16.010  25.230  28.760  1.00  0.00            
ATOM    112  O27 ACD     1      14.140  24.610  28.070  1.00  0.00            
ATOM    113  H54 ACD     1      14.290  24.550  27.120  1.00  0.00            
ATOM    114  C33 ACD     1      15.110  23.810  30.080  1.00  0.00            
ATOM    115  H55 ACD     1      14.440  24.520  30.570  1.00  0.00            
ATOM    116  O28 ACD     1      14.530  22.520  30.090  1.00  0.00            
ATOM    117  C34 ACD     1      13.250  22.300  30.710  1.00  0.00            
ATOM    118  H56 ACD     1      12.980  23.070  31.440  1.00  0.00            
ATOM    119  C35 ACD     1      12.160  22.340  29.630  1.00  0.00            
ATOM    120  H57 ACD     1      12.520  21.670  28.840  1.00  0.00            
ATOM    121  O29 ACD     1      11.970  23.680  29.190  1.00  0.00            
ATOM    122  H58 ACD     1      12.720  23.860  28.620  1.00  0.00            
ATOM    123  C36 ACD     1      10.810  21.790  29.990  1.00  0.00            
ATOM    124  H59 ACD     1      10.290  22.390  30.740  1.00  0.00            
ATOM    125  O30 ACD     1       9.930  21.600  28.850  1.00  0.00            
ATOM    126  H60 ACD     1       9.640  22.490  28.630  1.00  0.00            
ATOM    127  O1  HA8     2      11.650  17.250  23.450  1.00  0.00            
ATOM    128  C1  HA8     2      11.060  18.330  23.540  1.00  0.00            
ATOM    129  O2  HA8     2       9.840  18.450  23.060  1.00  0.00            
ATOM    130  C2  HA8     2      11.670  19.750  23.980  1.00  0.00            
ATOM    131  O3  HA8     2      13.140  19.740  24.020  1.00  0.00            
ATOM    132  C3  HA8     2      13.680  19.260  25.120  1.00  0.00            
ATOM    133  C4  HA8     2      14.380  18.060  25.120  1.00  0.00            
ATOM    134  C5  HA8     2      15.020  17.640  26.280  1.00  0.00            
ATOM    135  C6  HA8     2      14.970  18.400  27.470  1.00  0.00            
ATOM    136  Cl1 HA8     2      15.620  17.770  29.020  1.00  0.00            
ATOM    137  C7  HA8     2      14.330  19.660  27.390  1.00  0.00            
ATOM    138  C8  HA8     2      13.660  20.060  26.260  1.00  0.00            
ATOM    139  Cl2 HA8     2      12.940  21.690  26.300  1.00  0.00            
ATOM    140  H1  HA8     2       9.700  17.620  22.570  1.00  0.00            
ATOM    141  H2  HA8     2      11.130  19.950  24.910  1.00  0.00            
ATOM    142  H3  HA8     2      11.350  20.500  23.250  1.00  0.00            
ATOM    143  H4  HA8     2      14.410  17.420  24.240  1.00  0.00            
ATOM    144  H5  HA8     2      15.420  16.640  26.380  1.00  0.00            
ATOM    145  H6  HA8     2      14.210  20.250  28.300  1.00  0.00            
TER
ENDMDL
MODEL        1
ATOM      1  H1  ACD     1      15.470  26.460  31.470  1.00  0.00            
ATOM      2  O1  ACD     1      16.390  26.560  31.240  1.00  0.00            
ATOM      3  C1  ACD     1      16.570  26.090  29.890  1.00  0.00            
ATOM      4  H2  ACD     1      16.450  25.010  29.990  1.00  0.00            
ATOM      5  H3  ACD     1      17.600  26.310  29.600  1.00  0.00            
ATOM      6  C2  ACD     1      15.560  26.610  28.870  1.00  0.00            
ATOM      7  H4  ACD     1      15.950  26.300  27.900  1.00  0.00            
ATOM      8  O2  ACD     1      14.280  26.040  29.180  1.00  0.00            
ATOM      9  C3  ACD     1      13.140  26.360  28.390  1.00  0.00            
ATOM     10  H5  ACD     1      12.360  25.730  28.820  1.00  0.00            
ATOM     11  O3  ACD     1      13.420  26.120  27.040  1.00  0.00            
ATOM     12  C4  ACD     1      12.430  25.350  26.360  1.00  0.00            
ATOM     13  H6  ACD     1      11.490  25.230  26.910  1.00  0.00            
ATOM     14  C5  ACD     1      12.170  25.970  25.000  1.00  0.00            
ATOM     15  H7  ACD     1      13.110  26.030  24.440  1.00  0.00            
ATOM     16  O4  ACD     1      11.590  27.240  25.200  1.00  0.00            
ATOM     17  H8  ACD     1      11.200  27.350  24.320  1.00  0.00            
ATOM     18  C6  ACD     1      11.310  25.100  24.120  1.00  0.00            
ATOM     19  H9  ACD     1      10.390  24.850  24.660  1.00  0.00            
ATOM     20  O5  ACD     1      11.120  25.650  22.750  1.00  0.00            
ATOM     21  H10 ACD     1      11.850  25.330  22.220  1.00  0.00            
ATOM     22  C7  ACD     1      11.930  23.680  23.890  1.00  0.00            
ATOM     23  H11 ACD     1      11.190  23.010  23.450  1.00  0.00            
ATOM     24  O6  ACD     1      12.120  23.230  25.230  1.00  0.00            
ATOM     25  C8  ACD     1      13.050  23.970  26.040  1.00  0.00            
ATOM     26  H12 ACD     1      13.970  24.070  25.460  1.00  0.00            
ATOM     27  C9  ACD     1      13.270  23.170  27.280  1.00  0.00            
ATOM     28  H13 ACD     1      13.640  22.190  26.950  1.00  0.00            
ATOM     29  H14 ACD     1      14.100  23.640  27.830  1.00  0.00            
ATOM     30  O7  ACD     1      12.040  23.120  28.070  1.00  0.00            
ATOM     31  H15 ACD     1      12.320  22.540  28.780  1.00  0.00            
ATOM     32  O8  ACD     1      13.170  23.790  23.150  1.00  0.00            
ATOM     33  C10 ACD     1      13.460  22.670  22.270  1.00  0.00            
ATOM     34  H16 ACD     1      12.680  21.910  22.090  1.00  0.00            
ATOM     35  C11 ACD     1      13.650  23.400  20.950  1.00  0.00            
ATOM     36  H17 ACD     1      14.370  24.140  21.300  1.00  0.00            
ATOM     37  O9  ACD     1      12.400  23.950  20.510  1.00  0.00            
ATOM     38  H18 ACD     1      12.470  24.130  19.570  1.00  0.00            
ATOM     39  C12 ACD     1      14.310  22.570  19.860  1.00  0.00            
ATOM     40  H19 ACD     1      13.660  21.750  19.520  1.00  0.00            
ATOM     41  O10 ACD     1      14.650  23.360  18.790  1.00  0.00            
ATOM     42  H20 ACD     1      15.480  23.720  19.130  1.00  0.00            
ATOM     43  C13 ACD     1      15.600  21.980  20.380  1.00  0.00            
ATOM     44  H21 ACD     1      16.070  21.250  19.710  1.00  0.00            
ATOM     45  O11 ACD     1      15.260  21.180  21.510  1.00  0.00            
ATOM     46  C14 ACD     1      14.760  21.960  22.620  1.00  0.00            
ATOM     47  H22 ACD     1      15.520  22.710  22.880  1.00  0.00            
ATOM     48  C15 ACD     1      14.530  21.050  23.860  1.00  0.00            
ATOM     49  H23 ACD     1      15.480  20.510  23.980  1.00  0.00            
ATOM     50  H24 ACD     1      14.310  21.620  24.770  1.00  0.00            
ATOM     51  O12 ACD     1      13.420  20.130  23.750  1.00  0.00            
ATOM     52  H25 ACD     1      12.980  19.910  24.570  1.00  0.00            
ATOM     53  O13 ACD     1      16.490  23.020  20.660  1.00  0.00            
ATOM     54  C16 ACD     1      17.880  23.040  20.340  1.00  0.00            
ATOM     55  H26 ACD     1      18.040  22.230  19.630  1.00  0.00            
ATOM     56  C17 ACD     1      18.100  24.350  19.530  1.00  0.00            
ATOM     57  H27 ACD     1      17.730  25.160  20.160  1.00  0.00            
ATOM     58  O14 ACD     1      17.460  24.280  18.160  1.00  0.00            
ATOM     59  H28 ACD     1      17.760  23.500  17.680  1.00  0.00            
ATOM     60  C18 ACD     1      19.570  24.560  19.310  1.00  0.00            
ATOM     61  H29 ACD     1      19.970  23.730  18.720  1.00  0.00            
ATOM     62  O15 ACD     1      19.760  25.700  18.550  1.00  0.00            
ATOM     63  H30 ACD     1      19.340  26.360  19.110  1.00  0.00            
ATOM     64  C19 ACD     1      20.270  24.530  20.680  1.00  0.00            
ATOM     65  H31 ACD     1      21.340  24.750  20.610  1.00  0.00            
ATOM     66  O16 ACD     1      20.090  23.300  21.350  1.00  0.00            
ATOM     67  C20 ACD     1      18.720  22.950  21.620  1.00  0.00            
ATOM     68  H32 ACD     1      18.280  23.590  22.390  1.00  0.00            
ATOM     69  C21 ACD     1      18.620  21.560  22.290  1.00  0.00            
ATOM     70  H33 ACD     1      19.320  21.560  23.130  1.00  0.00            
ATOM     71  H34 ACD     1      17.620  21.430  22.740  1.00  0.00            
ATOM     72  O17 ACD     1      18.830  20.470  21.480  1.00  0.00            
ATOM     73  H35 ACD     1      19.780  20.330  21.520  1.00  0.00            
ATOM     74  O18 ACD     1      19.690  25.520  21.550  1.00  0.00            
ATOM     75  C22 ACD     1      20.220  26.780  21.720  1.00  0.00            
ATOM     76  H36 ACD     1      20.910  27.030  20.900  1.00  0.00            
ATOM     77  C23 ACD     1      19.080  27.790  21.620  1.00  0.00            
ATOM     78  H37 ACD     1      18.270  27.510  22.310  1.00  0.00            
ATOM     79  O19 ACD     1      18.650  27.770  20.220  1.00  0.00            
ATOM     80  H38 ACD     1      18.380  28.690  20.180  1.00  0.00            
ATOM     81  C24 ACD     1      19.530  29.200  22.080  1.00  0.00            
ATOM     82  H39 ACD     1      20.400  29.560  21.520  1.00  0.00            
ATOM     83  O20 ACD     1      18.440  30.070  22.050  1.00  0.00            
ATOM     84  H40 ACD     1      18.100  29.970  22.940  1.00  0.00            
ATOM     85  C25 ACD     1      20.120  29.010  23.480  1.00  0.00            
ATOM     86  H41 ACD     1      20.520  30.010  23.680  1.00  0.00            
ATOM     87  O21 ACD     1      21.260  28.160  23.420  1.00  0.00            
ATOM     88  C26 ACD     1      20.920  26.830  23.070  1.00  0.00            
ATOM     89  H42 ACD     1      20.300  26.350  23.840  1.00  0.00            
ATOM     90  C27 ACD     1      22.220  25.880  23.110  1.00  0.00            
ATOM     91  H43 ACD     1      22.510  25.830  24.160  1.00  0.00            
ATOM     92  H44 ACD     1      21.940  24.890  22.720  1.00  0.00            
ATOM     93  O22 ACD     1      23.180  26.440  22.250  1.00  0.00            
ATOM     94  H45 ACD     1      23.410  27.280  22.660  1.00  0.00            
ATOM     95  O23 ACD     1      19.080  28.630  24.370  1.00  0.00            
ATOM     96  C28 ACD     1      19.050  29.300  25.640  1.00  0.00            
ATOM     97  H46 ACD     1      19.850  30.050  25.730  1.00  0.00            
ATOM     98  C29 ACD     1      19.100  28.330  26.770  1.00  0.00            
ATOM     99  H47 ACD     1      18.330  27.600  26.470  1.00  0.00            
ATOM    100  O24 ACD     1      18.750  28.960  28.000  1.00  0.00            
ATOM    101  C30 ACD     1      20.450  27.630  26.830  1.00  0.00            
ATOM    102  H48 ACD     1      20.440  26.950  27.700  1.00  0.00            
ATOM    103  H49 ACD     1      20.680  26.960  25.990  1.00  0.00            
ATOM    104  O25 ACD     1      21.540  28.500  26.950  1.00  0.00            
ATOM    105  H50 ACD     1      21.470  28.920  27.810  1.00  0.00            
ATOM    106  C31 ACD     1      17.770  30.160  25.730  1.00  0.00            
ATOM    107  H51 ACD     1      16.900  29.540  25.470  1.00  0.00            
ATOM    108  O26 ACD     1      17.780  31.200  24.730  1.00  0.00            
ATOM    109  H52 ACD     1      16.900  31.590  24.740  1.00  0.00            
ATOM    110  C32 ACD     1      17.480  30.750  27.210  1.00  0.00            
ATOM    111  H53 ACD     1      18.280  31.430  27.540  1.00  0.00            
ATOM    112  O27 ACD     1      16.240  31.440  27.140  1.00  0.00            
ATOM    113  H54 ACD     1      15.790  31.300  27.980  1.00  0.00            
ATOM    114  C33 ACD     1      17.450  29.520  28.180  1.00  0.00            
ATOM    115  H55 ACD     1      17.400  29.800  29.240  1.00  0.00            
ATOM    116  O28 ACD     1      16.430  28.530  27.840  1.00  0.00            
ATOM    117  C34 ACD     1      15.440  28.190  28.780  1.00  0.00            
ATOM    118  H56 ACD     1      15.610  28.510  29.820  1.00  0.00            
ATOM    119  C35 ACD     1      14.060  28.730  28.230  1.00  0.00            
ATOM    120  H57 ACD     1      14.030  28.710  27.130  1.00  0.00            
ATOM    121  O29 ACD     1      13.950  30.020  28.790  1.00  0.00            
ATOM    122  H58 ACD     1      13.210  30.540  28.450  1.00  0.00            
ATOM    123  C36 ACD     1      12.910  27.840  28.620  1.00  0.00            
ATOM    124  H59 ACD     1      12.850  28.010  29.700  1.00  0.00            
ATOM    125  O30 ACD     1      11.750  28.130  27.870  1.00  0.00            
ATOM    126  H60 ACD     1      12.020  28.080  26.940  1.00  0.00            
ATOM    127  O1  HA8     2      12.570  27.070  20.120  1.00  0.00            
ATOM    128  C1  HA8     2      13.730  27.220  19.680  1.00  0.00            
ATOM    129  O2  HA8     2      14.070  26.390  18.730  1.00  0.00            
ATOM    130  C2  HA8     2      14.710  28.360  19.980  1.00  0.00            
ATOM    131  O3  HA8     2      14.950  28.670  21.370  1.00  0.00            
ATOM    132  C3  HA8     2      15.350  27.730  22.340  1.00  0.00            
ATOM    133  C4  HA8     2      15.770  26.430  22.010  1.00  0.00            
ATOM    134  C5  HA8     2      16.190  25.620  23.090  1.00  0.00            
ATOM    135  C6  HA8     2      16.010  25.990  24.410  1.00  0.00            
ATOM    136  Cl1 HA8     2      16.560  24.830  25.610  1.00  0.00            
ATOM    137  C7  HA8     2      15.580  27.260  24.700  1.00  0.00            
ATOM    138  C8  HA8     2      15.250  28.190  23.670  1.00  0.00            
ATOM    139  Cl2 HA8     2      14.550  29.710  24.040  1.00  0.00            
ATOM    140  H1  HA8     2      13.220  25.950  18.540  1.00  0.00            
ATOM    141  H2  HA8     2      14.390  29.280  19.460  1.00  0.00            
ATOM    142  H3  HA8     2      15.690  28.070  19.580  1.00  0.00            
ATOM    143  H4  HA8     2      15.860  26.130  20.970  1.00  0.00            
ATOM    144  H5  HA8     2      16.590  24.630  22.910  1.00  0.00            
ATOM    145  H6  HA8     2      15.440  27.560  25.730  1.00  0.00            
TER
ENDMDL
MODEL        1
ATOM      1  H1  ACD     1       5.130  13.870  31.740  1.00  0.00            
ATOM      2  O1  ACD     1       5.710  14.360  31.150  1.00  0.00            
ATOM      3  C1  ACD     1       6.790  13.480  31.060  1.00  0.00            
ATOM      4  H2  ACD     1       6.900  12.890  31.980  1.00  0.00            
ATOM      5  H3  ACD     1       7.740  14.030  30.940  1.00  0.00            
ATOM      6  C2  ACD     1       6.600  12.650  29.820  1.00  0.00            
ATOM      7  H4  ACD     1       7.510  12.160  29.420  1.00  0.00            
ATOM      8  O2  ACD     1       5.620  11.620  30.000  1.00  0.00            
ATOM      9  C3  ACD     1       5.450  10.730  28.930  1.00  0.00            
ATOM     10  H5  ACD     1       4.710   9.980  29.220  1.00  0.00            
ATOM     11  O3  ACD     1       6.710  10.080  28.680  1.00  0.00            
ATOM     12  C4  ACD     1       6.940   8.700  28.980  1.00  0.00            
ATOM     13  H6  ACD     1       6.070   8.240  29.470  1.00  0.00            
ATOM     14  C5  ACD     1       7.350   8.090  27.610  1.00  0.00            
ATOM     15  H7  ACD     1       8.120   8.760  27.220  1.00  0.00            
ATOM     16  O4  ACD     1       6.200   8.250  26.740  1.00  0.00            
ATOM     17  H8  ACD     1       5.760   9.060  27.010  1.00  0.00            
ATOM     18  C6  ACD     1       7.900   6.670  27.890  1.00  0.00            
ATOM     19  H9  ACD     1       7.060   6.150  28.370  1.00  0.00            
ATOM     20  O5  ACD     1       8.560   6.120  26.660  1.00  0.00            
ATOM     21  H10 ACD     1       9.480   6.410  26.670  1.00  0.00            
ATOM     22  C7  ACD     1       9.000   6.720  28.930  1.00  0.00            
ATOM     23  H11 ACD     1       9.260   5.680  29.120  1.00  0.00            
ATOM     24  O6  ACD     1       8.520   7.310  30.050  1.00  0.00            
ATOM     25  C8  ACD     1       8.140   8.670  30.000  1.00  0.00            
ATOM     26  H12 ACD     1       8.950   9.360  29.720  1.00  0.00            
ATOM     27  C9  ACD     1       7.560   9.080  31.360  1.00  0.00            
ATOM     28  H13 ACD     1       6.970  10.000  31.280  1.00  0.00            
ATOM     29  H14 ACD     1       6.950   8.230  31.700  1.00  0.00            
ATOM     30  O7  ACD     1       8.540   9.360  32.370  1.00  0.00            
ATOM     31  H15 ACD     1       8.610   8.450  32.690  1.00  0.00            
ATOM     32  O8  ACD     1      10.080   7.500  28.400  1.00  0.00            
ATOM     33  C10 ACD     1      11.390   7.130  28.680  1.00  0.00            
ATOM     34  H16 ACD     1      11.310   6.090  29.000  1.00  0.00            
ATOM     35  C11 ACD     1      12.060   7.130  27.280  1.00  0.00            
ATOM     36  H17 ACD     1      11.770   8.080  26.820  1.00  0.00            
ATOM     37  O9  ACD     1      11.650   5.930  26.500  1.00  0.00            
ATOM     38  H18 ACD     1      12.200   5.770  25.730  1.00  0.00            
ATOM     39  C12 ACD     1      13.580   7.200  27.370  1.00  0.00            
ATOM     40  H19 ACD     1      13.900   6.230  27.780  1.00  0.00            
ATOM     41  O10 ACD     1      14.070   7.530  26.130  1.00  0.00            
ATOM     42  H20 ACD     1      13.610   8.320  25.840  1.00  0.00            
ATOM     43  C13 ACD     1      13.980   8.400  28.290  1.00  0.00            
ATOM     44  H21 ACD     1      15.050   8.570  28.480  1.00  0.00            
ATOM     45  O11 ACD     1      13.450   8.020  29.580  1.00  0.00            
ATOM     46  C14 ACD     1      11.960   8.090  29.680  1.00  0.00            
ATOM     47  H22 ACD     1      11.540   9.100  29.690  1.00  0.00            
ATOM     48  C15 ACD     1      11.730   7.560  31.070  1.00  0.00            
ATOM     49  H23 ACD     1      10.700   7.760  31.400  1.00  0.00            
ATOM     50  H24 ACD     1      11.950   6.490  31.080  1.00  0.00            
ATOM     51  O12 ACD     1      12.560   8.320  31.970  1.00  0.00            
ATOM     52  H25 ACD     1      13.260   8.750  31.480  1.00  0.00            
ATOM     53  O13 ACD     1      13.620   9.710  27.920  1.00  0.00            
ATOM     54  C16 ACD     1      14.400  10.440  26.990  1.00  0.00            
ATOM     55  H26 ACD     1      15.200   9.800  26.590  1.00  0.00            
ATOM     56  C17 ACD     1      13.630  10.830  25.770  1.00  0.00            
ATOM     57  H27 ACD     1      12.750  11.350  26.170  1.00  0.00            
ATOM     58  O14 ACD     1      13.110   9.730  24.940  1.00  0.00            
ATOM     59  H28 ACD     1      12.710  10.070  24.130  1.00  0.00            
ATOM     60  C18 ACD     1      14.370  11.770  24.830  1.00  0.00            
ATOM     61  H29 ACD     1      15.190  11.200  24.370  1.00  0.00            
ATOM     62  O15 ACD     1      13.470  12.210  23.850  1.00  0.00            
ATOM     63  H30 ACD     1      13.640  13.130  23.650  1.00  0.00            
ATOM     64  C19 ACD     1      14.930  12.940  25.640  1.00  0.00            
ATOM     65  H31 ACD     1      15.600  13.560  25.040  1.00  0.00            
ATOM     66  O16 ACD     1      15.730  12.500  26.660  1.00  0.00            
ATOM     67  C20 ACD     1      15.050  11.710  27.630  1.00  0.00            
ATOM     68  H32 ACD     1      14.240  12.370  27.970  1.00  0.00            
ATOM     69  C21 ACD     1      16.020  11.340  28.750  1.00  0.00            
ATOM     70  H33 ACD     1      15.550  10.660  29.460  1.00  0.00            
ATOM     71  H34 ACD     1      16.850  10.790  28.290  1.00  0.00            
ATOM     72  O17 ACD     1      16.530  12.490  29.430  1.00  0.00            
ATOM     73  H35 ACD     1      16.620  12.340  30.380  1.00  0.00            
ATOM     74  O18 ACD     1      13.810  13.760  26.070  1.00  0.00            
ATOM     75  C22 ACD     1      13.830  15.180  26.020  1.00  0.00            
ATOM     76  H36 ACD     1      14.870  15.540  25.990  1.00  0.00            
ATOM     77  C23 ACD     1      12.900  15.450  24.800  1.00  0.00            
ATOM     78  H37 ACD     1      12.130  14.700  24.980  1.00  0.00            
ATOM     79  O19 ACD     1      13.480  15.170  23.470  1.00  0.00            
ATOM     80  H38 ACD     1      14.380  15.510  23.410  1.00  0.00            
ATOM     81  C24 ACD     1      12.310  16.870  24.850  1.00  0.00            
ATOM     82  H39 ACD     1      13.190  17.520  24.760  1.00  0.00            
ATOM     83  O20 ACD     1      11.400  17.160  23.840  1.00  0.00            
ATOM     84  H40 ACD     1      10.590  16.910  24.280  1.00  0.00            
ATOM     85  C25 ACD     1      11.750  17.170  26.210  1.00  0.00            
ATOM     86  H41 ACD     1      11.430  18.220  26.260  1.00  0.00            
ATOM     87  O21 ACD     1      12.800  17.060  27.100  1.00  0.00            
ATOM     88  C26 ACD     1      13.300  15.720  27.320  1.00  0.00            
ATOM     89  H42 ACD     1      12.370  15.160  27.470  1.00  0.00            
ATOM     90  C27 ACD     1      14.290  15.640  28.450  1.00  0.00            
ATOM     91  H43 ACD     1      15.010  14.820  28.320  1.00  0.00            
ATOM     92  H44 ACD     1      14.930  16.530  28.470  1.00  0.00            
ATOM     93  O22 ACD     1      13.570  15.580  29.630  1.00  0.00            
ATOM     94  H45 ACD     1      13.530  16.470  29.990  1.00  0.00            
ATOM     95  O23 ACD     1      10.590  16.370  26.410  1.00  0.00            
ATOM     96  C28 ACD     1       9.530  16.830  27.200  1.00  0.00            
ATOM     97  H46 ACD     1       9.630  17.900  27.430  1.00  0.00            
ATOM     98  C29 ACD     1       9.520  16.160  28.580  1.00  0.00            
ATOM     99  H47 ACD     1       9.810  15.100  28.470  1.00  0.00            
ATOM    100  O24 ACD     1       8.240  16.200  29.180  1.00  0.00            
ATOM    101  C30 ACD     1      10.460  16.650  29.600  1.00  0.00            
ATOM    102  H48 ACD     1      10.420  15.990  30.470  1.00  0.00            
ATOM    103  H49 ACD     1      11.430  16.590  29.070  1.00  0.00            
ATOM    104  O25 ACD     1      10.330  18.060  29.930  1.00  0.00            
ATOM    105  H50 ACD     1       9.510  18.160  30.410  1.00  0.00            
ATOM    106  C31 ACD     1       8.330  16.540  26.350  1.00  0.00            
ATOM    107  H51 ACD     1       8.380  15.520  25.930  1.00  0.00            
ATOM    108  O26 ACD     1       8.230  17.370  25.230  1.00  0.00            
ATOM    109  H52 ACD     1       7.510  17.070  24.680  1.00  0.00            
ATOM    110  C32 ACD     1       7.020  16.610  27.280  1.00  0.00            
ATOM    111  H53 ACD     1       7.040  17.620  27.700  1.00  0.00            
ATOM    112  O27 ACD     1       5.840  16.430  26.540  1.00  0.00            
ATOM    113  H54 ACD     1       5.670  17.340  26.250  1.00  0.00            
ATOM    114  C33 ACD     1       7.190  15.740  28.500  1.00  0.00            
ATOM    115  H55 ACD     1       6.350  15.820  29.190  1.00  0.00            
ATOM    116  O28 ACD     1       7.360  14.370  28.070  1.00  0.00            
ATOM    117  C34 ACD     1       6.270  13.490  28.560  1.00  0.00            
ATOM    118  H56 ACD     1       5.360  14.100  28.670  1.00  0.00            
ATOM    119  C35 ACD     1       5.950  12.630  27.400  1.00  0.00            
ATOM    120  H57 ACD     1       6.900  12.180  27.050  1.00  0.00            
ATOM    121  O29 ACD     1       5.370  13.400  26.310  1.00  0.00            
ATOM    122  H58 ACD     1       5.900  14.200  26.290  1.00  0.00            
ATOM    123  C36 ACD     1       5.010  11.490  27.700  1.00  0.00            
ATOM    124  H59 ACD     1       3.980  11.850  27.840  1.00  0.00            
ATOM    125  O30 ACD     1       4.980  10.620  26.650  1.00  0.00            
ATOM    126  H60 ACD     1       4.650  11.030  25.840  1.00  0.00            
ATOM    127  O1  HA8     2       6.100  10.870  23.460  1.00  0.00            
ATOM    128  C1  HA8     2       6.540  10.040  22.650  1.00  0.00            
ATOM    129  O2  HA8     2       5.600   9.220  22.190  1.00  0.00            
ATOM    130  C2  HA8     2       7.920  10.010  22.030  1.00  0.00            
ATOM    131  O3  HA8     2       8.930  10.960  22.510  1.00  0.00            
ATOM    132  C3  HA8     2       9.150  11.190  23.800  1.00  0.00            
ATOM    133  C4  HA8     2       9.540  10.190  24.750  1.00  0.00            
ATOM    134  C5  HA8     2      10.000  10.550  26.030  1.00  0.00            
ATOM    135  C6  HA8     2       9.930  11.900  26.490  1.00  0.00            
ATOM    136  Cl1 HA8     2      10.440  12.390  28.090  1.00  0.00            
ATOM    137  C7  HA8     2       9.460  12.860  25.640  1.00  0.00            
ATOM    138  C8  HA8     2       9.140  12.550  24.280  1.00  0.00            
ATOM    139  Cl2 HA8     2       8.510  13.880  23.300  1.00  0.00            
ATOM    140  H1  HA8     2       6.050   8.730  21.490  1.00  0.00            
ATOM    141  H2  HA8     2       7.830  10.120  20.940  1.00  0.00            
ATOM    142  H3  HA8     2       8.240   8.970  22.170  1.00  0.00            
ATOM    143  H4  HA8     2       9.690   9.190  24.340  1.00  0.00            
ATOM    144  H5  HA8     2      10.330   9.740  26.680  1.00  0.00            
ATOM    145  H6  HA8     2       9.410  13.880  26.010  1.00  0.00            
TER
ENDMDL
MODEL        1
ATOM      1  H1  ACD     1       4.030  18.570  28.560  1.00  0.00            
ATOM      2  O1  ACD     1       4.480  19.130  29.210  1.00  0.00            
ATOM      3  C1  ACD     1       5.620  18.340  29.510  1.00  0.00            
ATOM      4  H2  ACD     1       5.210  17.540  30.140  1.00  0.00            
ATOM      5  H3  ACD     1       6.320  18.930  30.100  1.00  0.00            
ATOM      6  C2  ACD     1       6.320  17.730  28.290  1.00  0.00            
ATOM      7  H4  ACD     1       6.950  16.930  28.710  1.00  0.00            
ATOM      8  O2  ACD     1       5.330  17.170  27.470  1.00  0.00            
ATOM      9  C3  ACD     1       5.880  16.490  26.340  1.00  0.00            
ATOM     10  H5  ACD     1       5.080  16.040  25.740  1.00  0.00            
ATOM     11  O3  ACD     1       6.810  15.490  26.670  1.00  0.00            
ATOM     12  C4  ACD     1       6.680  14.070  26.440  1.00  0.00            
ATOM     13  H6  ACD     1       5.930  13.940  25.650  1.00  0.00            
ATOM     14  C5  ACD     1       8.030  13.630  25.870  1.00  0.00            
ATOM     15  H7  ACD     1       8.730  13.980  26.640  1.00  0.00            
ATOM     16  O4  ACD     1       8.330  14.260  24.640  1.00  0.00            
ATOM     17  H8  ACD     1       8.050  15.170  24.810  1.00  0.00            
ATOM     18  C6  ACD     1       8.230  12.120  25.860  1.00  0.00            
ATOM     19  H9  ACD     1       7.870  11.740  24.900  1.00  0.00            
ATOM     20  O5  ACD     1       9.590  11.890  25.750  1.00  0.00            
ATOM     21  H10 ACD     1       9.820  11.420  26.560  1.00  0.00            
ATOM     22  C7  ACD     1       7.680  11.400  27.090  1.00  0.00            
ATOM     23  H11 ACD     1       7.500  10.320  26.990  1.00  0.00            
ATOM     24  O6  ACD     1       6.350  11.870  27.350  1.00  0.00            
ATOM     25  C8  ACD     1       6.220  13.290  27.630  1.00  0.00            
ATOM     26  H12 ACD     1       6.910  13.470  28.470  1.00  0.00            
ATOM     27  C9  ACD     1       4.840  13.580  28.040  1.00  0.00            
ATOM     28  H13 ACD     1       4.550  12.930  28.870  1.00  0.00            
ATOM     29  H14 ACD     1       4.760  14.610  28.410  1.00  0.00            
ATOM     30  O7  ACD     1       3.940  13.350  26.960  1.00  0.00            
ATOM     31  H15 ACD     1       3.180  13.930  26.880  1.00  0.00            
ATOM     32  O8  ACD     1       8.520  11.660  28.210  1.00  0.00            
ATOM     33  C10 ACD     1       8.930  10.490  29.020  1.00  0.00            
ATOM     34  H16 ACD     1       8.450   9.600  28.590  1.00  0.00            
ATOM     35  C11 ACD     1      10.500  10.360  28.960  1.00  0.00            
ATOM     36  H17 ACD     1      10.920  11.350  29.170  1.00  0.00            
ATOM     37  O9  ACD     1      10.850  10.010  27.590  1.00  0.00            
ATOM     38  H18 ACD     1      10.430   9.160  27.410  1.00  0.00            
ATOM     39  C12 ACD     1      10.990   9.440  30.030  1.00  0.00            
ATOM     40  H19 ACD     1      10.550   8.450  29.840  1.00  0.00            
ATOM     41  O10 ACD     1      12.400   9.270  30.130  1.00  0.00            
ATOM     42  H20 ACD     1      12.650   8.880  29.290  1.00  0.00            
ATOM     43  C13 ACD     1      10.430   9.810  31.450  1.00  0.00            
ATOM     44  H21 ACD     1      10.780   9.110  32.210  1.00  0.00            
ATOM     45  O11 ACD     1       8.990   9.820  31.320  1.00  0.00            
ATOM     46  C14 ACD     1       8.430  10.750  30.430  1.00  0.00            
ATOM     47  H22 ACD     1       8.640  11.770  30.770  1.00  0.00            
ATOM     48  C15 ACD     1       6.900  10.510  30.480  1.00  0.00            
ATOM     49  H23 ACD     1       6.520  10.830  31.460  1.00  0.00            
ATOM     50  H24 ACD     1       6.410  11.140  29.720  1.00  0.00            
ATOM     51  O12 ACD     1       6.490   9.190  30.230  1.00  0.00            
ATOM     52  H25 ACD     1       7.000   8.650  30.850  1.00  0.00            
ATOM     53  O13 ACD     1      10.910  11.090  31.700  1.00  0.00            
ATOM     54  C16 ACD     1      11.410  11.290  33.030  1.00  0.00            
ATOM     55  H26 ACD     1      11.210  10.430  33.680  1.00  0.00            
ATOM     56  C17 ACD     1      12.960  11.390  32.930  1.00  0.00            
ATOM     57  H27 ACD     1      13.110  12.030  32.050  1.00  0.00            
ATOM     58  O14 ACD     1      13.460  10.120  32.740  1.00  0.00            
ATOM     59  H28 ACD     1      13.090   9.740  31.940  1.00  0.00            
ATOM     60  C18 ACD     1      13.560  12.140  34.120  1.00  0.00            
ATOM     61  H29 ACD     1      13.680  11.320  34.840  1.00  0.00            
ATOM     62  O15 ACD     1      14.800  12.750  33.650  1.00  0.00            
ATOM     63  H30 ACD     1      14.500  13.500  33.120  1.00  0.00            
ATOM     64  C19 ACD     1      12.710  13.350  34.500  1.00  0.00            
ATOM     65  H31 ACD     1      13.120  13.870  35.370  1.00  0.00            
ATOM     66  O16 ACD     1      11.390  12.860  34.780  1.00  0.00            
ATOM     67  C20 ACD     1      10.660  12.420  33.740  1.00  0.00            
ATOM     68  H32 ACD     1      10.480  13.120  32.910  1.00  0.00            
ATOM     69  C21 ACD     1       9.280  11.900  34.340  1.00  0.00            
ATOM     70  H33 ACD     1       8.810  11.300  33.560  1.00  0.00            
ATOM     71  H34 ACD     1       9.410  11.160  35.140  1.00  0.00            
ATOM     72  O17 ACD     1       8.410  12.970  34.830  1.00  0.00            
ATOM     73  H35 ACD     1       8.880  13.230  35.620  1.00  0.00            
ATOM     74  O18 ACD     1      12.670  14.250  33.370  1.00  0.00            
ATOM     75  C22 ACD     1      12.980  15.650  33.610  1.00  0.00            
ATOM     76  H36 ACD     1      13.610  15.700  34.510  1.00  0.00            
ATOM     77  C23 ACD     1      13.740  16.210  32.400  1.00  0.00            
ATOM     78  H37 ACD     1      13.080  16.100  31.530  1.00  0.00            
ATOM     79  O19 ACD     1      14.900  15.500  32.300  1.00  0.00            
ATOM     80  H38 ACD     1      15.210  15.460  31.400  1.00  0.00            
ATOM     81  C24 ACD     1      13.880  17.730  32.430  1.00  0.00            
ATOM     82  H39 ACD     1      14.560  18.030  33.230  1.00  0.00            
ATOM     83  O20 ACD     1      14.310  18.200  31.160  1.00  0.00            
ATOM     84  H40 ACD     1      13.540  18.490  30.670  1.00  0.00            
ATOM     85  C25 ACD     1      12.540  18.320  32.610  1.00  0.00            
ATOM     86  H41 ACD     1      12.730  19.390  32.700  1.00  0.00            
ATOM     87  O21 ACD     1      11.950  17.930  33.810  1.00  0.00            
ATOM     88  C26 ACD     1      11.680  16.480  33.860  1.00  0.00            
ATOM     89  H42 ACD     1      10.950  16.230  33.080  1.00  0.00            
ATOM     90  C27 ACD     1      10.870  16.280  35.170  1.00  0.00            
ATOM     91  H43 ACD     1       9.940  16.850  35.080  1.00  0.00            
ATOM     92  H44 ACD     1      10.640  15.220  35.320  1.00  0.00            
ATOM     93  O22 ACD     1      11.750  16.630  36.260  1.00  0.00            
ATOM     94  H45 ACD     1      11.950  17.540  36.050  1.00  0.00            
ATOM     95  O23 ACD     1      11.730  18.110  31.440  1.00  0.00            
ATOM     96  C28 ACD     1      10.890  19.180  31.020  1.00  0.00            
ATOM     97  H46 ACD     1      11.070  20.050  31.680  1.00  0.00            
ATOM     98  C29 ACD     1       9.350  18.870  31.200  1.00  0.00            
ATOM     99  H47 ACD     1       9.220  17.820  30.920  1.00  0.00            
ATOM    100  O24 ACD     1       8.620  19.900  30.470  1.00  0.00            
ATOM    101  C30 ACD     1       9.040  19.040  32.690  1.00  0.00            
ATOM    102  H48 ACD     1       9.620  18.290  33.260  1.00  0.00            
ATOM    103  H49 ACD     1       9.400  20.030  33.010  1.00  0.00            
ATOM    104  O25 ACD     1       7.680  18.720  32.940  1.00  0.00            
ATOM    105  H50 ACD     1       7.090  19.440  32.710  1.00  0.00            
ATOM    106  C31 ACD     1      11.280  19.530  29.580  1.00  0.00            
ATOM    107  H51 ACD     1      11.270  18.620  28.960  1.00  0.00            
ATOM    108  O26 ACD     1      12.610  20.050  29.480  1.00  0.00            
ATOM    109  H52 ACD     1      12.550  20.660  28.740  1.00  0.00            
ATOM    110  C32 ACD     1      10.260  20.420  28.810  1.00  0.00            
ATOM    111  H53 ACD     1      10.380  21.470  29.110  1.00  0.00            
ATOM    112  O27 ACD     1      10.470  20.510  27.350  1.00  0.00            
ATOM    113  H54 ACD     1       9.880  21.200  27.060  1.00  0.00            
ATOM    114  C33 ACD     1       8.780  20.050  29.030  1.00  0.00            
ATOM    115  H55 ACD     1       8.190  20.920  28.700  1.00  0.00            
ATOM    116  O28 ACD     1       8.380  18.870  28.350  1.00  0.00            
ATOM    117  C34 ACD     1       7.240  18.770  27.590  1.00  0.00            
ATOM    118  H56 ACD     1       6.780  19.740  27.340  1.00  0.00            
ATOM    119  C35 ACD     1       7.740  18.160  26.280  1.00  0.00            
ATOM    120  H57 ACD     1       8.340  17.260  26.500  1.00  0.00            
ATOM    121  O29 ACD     1       8.510  19.190  25.580  1.00  0.00            
ATOM    122  H58 ACD     1       9.270  19.420  26.130  1.00  0.00            
ATOM    123  C36 ACD     1       6.620  17.530  25.480  1.00  0.00            
ATOM    124  H59 ACD     1       5.940  18.360  25.230  1.00  0.00            
ATOM    125  O30 ACD     1       7.110  16.920  24.250  1.00  0.00            
ATOM    126  H60 ACD     1       7.660  17.610  23.860  1.00  0.00            
ATOM    127  O1  HA8     2      15.720  15.460  29.720  1.00  0.00            
ATOM    128  C1  HA8     2      15.960  15.530  28.530  1.00  0.00            
ATOM    129  O2  HA8     2      16.950  14.820  27.950  1.00  0.00            
ATOM    130  C2  HA8     2      15.150  16.410  27.590  1.00  0.00            
ATOM    131  O3  HA8     2      13.950  15.750  27.040  1.00  0.00            
ATOM    132  C3  HA8     2      12.880  15.510  27.880  1.00  0.00            
ATOM    133  C4  HA8     2      12.970  14.550  28.900  1.00  0.00            
ATOM    134  C5  HA8     2      11.900  14.310  29.790  1.00  0.00            
ATOM    135  C6  HA8     2      10.690  14.990  29.620  1.00  0.00            
ATOM    136  Cl1 HA8     2       9.320  14.910  30.710  1.00  0.00            
ATOM    137  C7  HA8     2      10.590  15.820  28.490  1.00  0.00            
ATOM    138  C8  HA8     2      11.630  16.130  27.630  1.00  0.00            
ATOM    139  Cl2 HA8     2      11.390  17.270  26.300  1.00  0.00            
ATOM    140  H1  HA8     2      16.810  14.960  27.000  1.00  0.00            
ATOM    141  H2  HA8     2      15.820  16.600  26.730  1.00  0.00            
ATOM    142  H3  HA8     2      14.900  17.400  27.990  1.00  0.00            
ATOM    143  H4  HA8     2      13.880  14.000  29.110  1.00  0.00            
ATOM    144  H5  HA8     2      11.990  13.600  30.610  1.00  0.00            
ATOM    145  H6  HA8     2       9.660  16.370  28.410  1.00  0.00            
TER
ENDMDL
MODEL        1
ATOM      1  H1  ACD     1      14.950  25.330  31.220  1.00  0.00            
ATOM      2  O1  ACD     1      15.390  25.960  31.790  1.00  0.00            
ATOM      3  C1  ACD     1      16.600  25.240  32.230  1.00  0.00            
ATOM      4  H2  ACD     1      16.360  24.540  33.040  1.00  0.00            
ATOM      5  H3  ACD     1      17.340  25.850  32.770  1.00  0.00            
ATOM      6  C2  ACD     1      17.230  24.440  31.120  1.00  0.00            
ATOM      7  H4  ACD     1      18.010  23.860  31.630  1.00  0.00            
ATOM      8  O2  ACD     1      16.230  23.520  30.660  1.00  0.00            
ATOM      9  C3  ACD     1      16.640  22.680  29.600  1.00  0.00            
ATOM     10  H5  ACD     1      15.720  22.170  29.310  1.00  0.00            
ATOM     11  O3  ACD     1      17.670  21.740  30.010  1.00  0.00            
ATOM     12  C4  ACD     1      17.330  20.400  29.910  1.00  0.00            
ATOM     13  H6  ACD     1      16.500  20.280  29.200  1.00  0.00            
ATOM     14  C5  ACD     1      18.520  19.750  29.320  1.00  0.00            
ATOM     15  H7  ACD     1      19.420  19.980  29.900  1.00  0.00            
ATOM     16  O4  ACD     1      18.570  20.210  27.920  1.00  0.00            
ATOM     17  H8  ACD     1      18.760  21.160  27.900  1.00  0.00            
ATOM     18  C6  ACD     1      18.570  18.270  29.470  1.00  0.00            
ATOM     19  H9  ACD     1      17.890  17.770  28.760  1.00  0.00            
ATOM     20  O5  ACD     1      19.870  17.880  29.140  1.00  0.00            
ATOM     21  H10 ACD     1      20.030  18.320  28.300  1.00  0.00            
ATOM     22  C7  ACD     1      18.230  17.870  30.870  1.00  0.00            
ATOM     23  H11 ACD     1      18.160  16.780  30.940  1.00  0.00            
ATOM     24  O6  ACD     1      16.990  18.400  31.190  1.00  0.00            
ATOM     25  C8  ACD     1      16.930  19.860  31.260  1.00  0.00            
ATOM     26  H12 ACD     1      17.550  20.290  32.040  1.00  0.00            
ATOM     27  C9  ACD     1      15.520  20.220  31.700  1.00  0.00            
ATOM     28  H13 ACD     1      15.350  19.830  32.720  1.00  0.00            
ATOM     29  H14 ACD     1      15.430  21.310  31.760  1.00  0.00            
ATOM     30  O7  ACD     1      14.540  19.760  30.760  1.00  0.00            
ATOM     31  H15 ACD     1      14.430  18.800  30.710  1.00  0.00            
ATOM     32  O8  ACD     1      19.160  18.360  31.850  1.00  0.00            
ATOM     33  C10 ACD     1      19.740  17.460  32.770  1.00  0.00            
ATOM     34  H16 ACD     1      19.120  16.550  32.860  1.00  0.00            
ATOM     35  C11 ACD     1      21.130  17.000  32.260  1.00  0.00            
ATOM     36  H17 ACD     1      21.620  17.890  31.830  1.00  0.00            
ATOM     37  O9  ACD     1      21.040  16.130  31.140  1.00  0.00            
ATOM     38  H18 ACD     1      20.660  16.700  30.470  1.00  0.00            
ATOM     39  C12 ACD     1      22.050  16.410  33.370  1.00  0.00            
ATOM     40  H19 ACD     1      21.540  15.500  33.720  1.00  0.00            
ATOM     41  O10 ACD     1      23.380  16.200  32.920  1.00  0.00            
ATOM     42  H20 ACD     1      23.790  15.710  33.640  1.00  0.00            
ATOM     43  C13 ACD     1      22.110  17.380  34.570  1.00  0.00            
ATOM     44  H21 ACD     1      22.640  16.980  35.440  1.00  0.00            
ATOM     45  O11 ACD     1      20.750  17.620  34.960  1.00  0.00            
ATOM     46  C14 ACD     1      19.760  18.240  34.040  1.00  0.00            
ATOM     47  H22 ACD     1      20.120  19.270  33.900  1.00  0.00            
ATOM     48  C15 ACD     1      18.430  18.340  34.680  1.00  0.00            
ATOM     49  H23 ACD     1      18.540  18.660  35.720  1.00  0.00            
ATOM     50  H24 ACD     1      17.740  19.070  34.230  1.00  0.00            
ATOM     51  O12 ACD     1      17.670  17.130  34.570  1.00  0.00            
ATOM     52  H25 ACD     1      17.330  16.960  33.690  1.00  0.00            
ATOM     53  O13 ACD     1      22.650  18.590  33.990  1.00  0.00            
ATOM     54  C16 ACD     1      23.860  19.040  34.620  1.00  0.00            
ATOM     55  H26 ACD     1      24.440  18.280  35.160  1.00  0.00            
ATOM     56  C17 ACD     1      24.710  19.600  33.420  1.00  0.00            
ATOM     57  H27 ACD     1      24.100  20.100  32.650  1.00  0.00            
ATOM     58  O14 ACD     1      25.260  18.470  32.720  1.00  0.00            
ATOM     59  H28 ACD     1      24.580  17.900  32.350  1.00  0.00            
ATOM     60  C18 ACD     1      25.740  20.590  33.780  1.00  0.00            
ATOM     61  H29 ACD     1      26.540  20.070  34.330  1.00  0.00            
ATOM     62  O15 ACD     1      26.240  21.180  32.590  1.00  0.00            
ATOM     63  H30 ACD     1      26.840  20.530  32.220  1.00  0.00            
ATOM     64  C19 ACD     1      25.190  21.640  34.660  1.00  0.00            
ATOM     65  H31 ACD     1      25.980  22.280  35.060  1.00  0.00            
ATOM     66  O16 ACD     1      24.630  21.160  35.830  1.00  0.00            
ATOM     67  C20 ACD     1      23.480  20.230  35.580  1.00  0.00            
ATOM     68  H32 ACD     1      22.560  20.700  35.230  1.00  0.00            
ATOM     69  C21 ACD     1      23.050  19.700  36.960  1.00  0.00            
ATOM     70  H33 ACD     1      22.310  18.920  36.720  1.00  0.00            
ATOM     71  H34 ACD     1      24.000  19.310  37.340  1.00  0.00            
ATOM     72  O17 ACD     1      22.430  20.750  37.720  1.00  0.00            
ATOM     73  H35 ACD     1      23.070  21.270  38.210  1.00  0.00            
ATOM     74  O18 ACD     1      24.260  22.470  33.970  1.00  0.00            
ATOM     75  C22 ACD     1      24.560  23.860  33.910  1.00  0.00            
ATOM     76  H36 ACD     1      25.270  24.170  34.690  1.00  0.00            
ATOM     77  C23 ACD     1      24.950  24.330  32.480  1.00  0.00            
ATOM     78  H37 ACD     1      24.180  23.920  31.800  1.00  0.00            
ATOM     79  O19 ACD     1      26.230  23.750  32.180  1.00  0.00            
ATOM     80  H38 ACD     1      26.150  22.800  32.300  1.00  0.00            
ATOM     81  C24 ACD     1      24.930  25.850  32.230  1.00  0.00            
ATOM     82  H39 ACD     1      25.690  26.290  32.880  1.00  0.00            
ATOM     83  O20 ACD     1      24.970  26.280  30.900  1.00  0.00            
ATOM     84  H40 ACD     1      25.750  25.900  30.490  1.00  0.00            
ATOM     85  C25 ACD     1      23.760  26.500  32.940  1.00  0.00            
ATOM     86  H41 ACD     1      23.960  27.560  33.130  1.00  0.00            
ATOM     87  O21 ACD     1      23.590  25.950  34.230  1.00  0.00            
ATOM     88  C26 ACD     1      23.310  24.540  34.380  1.00  0.00            
ATOM     89  H42 ACD     1      22.530  24.090  33.750  1.00  0.00            
ATOM     90  C27 ACD     1      23.000  24.180  35.790  1.00  0.00            
ATOM     91  H43 ACD     1      22.720  23.130  35.870  1.00  0.00            
ATOM     92  H44 ACD     1      23.920  24.260  36.390  1.00  0.00            
ATOM     93  O22 ACD     1      21.920  24.940  36.420  1.00  0.00            
ATOM     94  H45 ACD     1      22.140  25.880  36.430  1.00  0.00            
ATOM     95  O23 ACD     1      22.560  26.270  32.210  1.00  0.00            
ATOM     96  C28 ACD     1      21.750  27.310  31.720  1.00  0.00            
ATOM     97  H46 ACD     1      22.200  28.290  31.930  1.00  0.00            
ATOM     98  C29 ACD     1      20.370  27.220  32.480  1.00  0.00            
ATOM     99  H47 ACD     1      20.040  26.180  32.640  1.00  0.00            
ATOM    100  O24 ACD     1      19.380  27.910  31.750  1.00  0.00            
ATOM    101  C30 ACD     1      20.590  27.830  33.850  1.00  0.00            
ATOM    102  H48 ACD     1      21.450  27.320  34.290  1.00  0.00            
ATOM    103  H49 ACD     1      20.850  28.900  33.810  1.00  0.00            
ATOM    104  O25 ACD     1      19.490  27.680  34.720  1.00  0.00            
ATOM    105  H50 ACD     1      18.770  28.170  34.320  1.00  0.00            
ATOM    106  C31 ACD     1      21.640  27.100  30.160  1.00  0.00            
ATOM    107  H51 ACD     1      21.480  26.030  29.960  1.00  0.00            
ATOM    108  O26 ACD     1      22.900  27.520  29.580  1.00  0.00            
ATOM    109  H52 ACD     1      23.550  27.010  30.060  1.00  0.00            
ATOM    110  C32 ACD     1      20.320  27.700  29.640  1.00  0.00            
ATOM    111  H53 ACD     1      20.390  28.800  29.600  1.00  0.00            
ATOM    112  O27 ACD     1      20.160  27.290  28.280  1.00  0.00            
ATOM    113  H54 ACD     1      19.820  26.390  28.260  1.00  0.00            
ATOM    114  C33 ACD     1      19.120  27.320  30.460  1.00  0.00            
ATOM    115  H55 ACD     1      18.310  27.870  29.960  1.00  0.00            
ATOM    116  O28 ACD     1      19.000  25.830  30.460  1.00  0.00            
ATOM    117  C34 ACD     1      17.750  25.290  30.030  1.00  0.00            
ATOM    118  H56 ACD     1      17.020  26.100  29.860  1.00  0.00            
ATOM    119  C35 ACD     1      18.050  24.510  28.720  1.00  0.00            
ATOM    120  H57 ACD     1      19.050  24.080  28.870  1.00  0.00            
ATOM    121  O29 ACD     1      18.140  25.370  27.650  1.00  0.00            
ATOM    122  H58 ACD     1      18.010  24.840  26.860  1.00  0.00            
ATOM    123  C36 ACD     1      16.990  23.460  28.380  1.00  0.00            
ATOM    124  H59 ACD     1      16.050  23.970  28.130  1.00  0.00            
ATOM    125  O30 ACD     1      17.430  22.600  27.290  1.00  0.00            
ATOM    126  H60 ACD     1      16.680  22.060  27.030  1.00  0.00            
ATOM    127  O1  HA8     2      20.930  23.450  26.910  1.00  0.00            
ATOM    128  C1  HA8     2      21.690  22.530  26.660  1.00  0.00            
ATOM    129  O2  HA8     2      21.450  21.610  25.780  1.00  0.00            
ATOM    130  C2  HA8     2      23.130  22.510  27.260  1.00  0.00            
ATOM    131  O3  HA8     2      23.320  21.740  28.480  1.00  0.00            
ATOM    132  C3  HA8     2      22.570  22.010  29.570  1.00  0.00            
ATOM    133  C4  HA8     2      22.150  23.270  29.970  1.00  0.00            
ATOM    134  C5  HA8     2      21.340  23.430  31.100  1.00  0.00            
ATOM    135  C6  HA8     2      21.040  22.270  31.860  1.00  0.00            
ATOM    136  Cl1 HA8     2      20.010  22.410  33.290  1.00  0.00            
ATOM    137  C7  HA8     2      21.450  21.010  31.540  1.00  0.00            
ATOM    138  C8  HA8     2      22.280  20.940  30.400  1.00  0.00            
ATOM    139  Cl2 HA8     2      23.070  19.410  30.110  1.00  0.00            
ATOM    140  H1  HA8     2      22.220  21.020  25.800  1.00  0.00            
ATOM    141  H2  HA8     2      23.510  23.520  27.490  1.00  0.00            
ATOM    142  H3  HA8     2      23.750  22.080  26.460  1.00  0.00            
ATOM    143  H4  HA8     2      22.470  24.120  29.370  1.00  0.00            
ATOM    144  H5  HA8     2      21.090  24.410  31.470  1.00  0.00            
ATOM    145  H6  HA8     2      21.250  20.150  32.170  1.00  0.00            
TER
ENDMDL
MODEL        1
ATOM      1  H1  ACD     1      12.950  14.740  31.040  1.00  0.00            
ATOM      2  O1  ACD     1      13.420  13.970  30.700  1.00  0.00            
ATOM      3  C1  ACD     1      14.410  14.530  29.870  1.00  0.00            
ATOM      4  H2  ACD     1      15.030  13.710  29.490  1.00  0.00            
ATOM      5  H3  ACD     1      15.030  15.270  30.390  1.00  0.00            
ATOM      6  C2  ACD     1      13.680  15.250  28.730  1.00  0.00            
ATOM      7  H4  ACD     1      13.050  14.510  28.220  1.00  0.00            
ATOM      8  O2  ACD     1      12.860  16.240  29.380  1.00  0.00            
ATOM      9  C3  ACD     1      12.150  17.250  28.520  1.00  0.00            
ATOM     10  H5  ACD     1      11.530  17.880  29.160  1.00  0.00            
ATOM     11  O3  ACD     1      11.250  16.510  27.640  1.00  0.00            
ATOM     12  C4  ACD     1       9.810  16.550  27.890  1.00  0.00            
ATOM     13  H6  ACD     1       9.510  17.220  28.710  1.00  0.00            
ATOM     14  C5  ACD     1       9.200  17.150  26.630  1.00  0.00            
ATOM     15  H7  ACD     1       9.560  16.570  25.770  1.00  0.00            
ATOM     16  O4  ACD     1       9.600  18.490  26.350  1.00  0.00            
ATOM     17  H8  ACD     1      10.560  18.460  26.360  1.00  0.00            
ATOM     18  C6  ACD     1       7.670  16.980  26.770  1.00  0.00            
ATOM     19  H9  ACD     1       7.400  17.660  27.590  1.00  0.00            
ATOM     20  O5  ACD     1       7.100  17.460  25.550  1.00  0.00            
ATOM     21  H10 ACD     1       7.560  18.300  25.480  1.00  0.00            
ATOM     22  C7  ACD     1       7.230  15.500  27.070  1.00  0.00            
ATOM     23  H11 ACD     1       6.160  15.420  27.280  1.00  0.00            
ATOM     24  O6  ACD     1       7.960  15.070  28.290  1.00  0.00            
ATOM     25  C8  ACD     1       9.380  15.090  28.130  1.00  0.00            
ATOM     26  H12 ACD     1       9.760  14.510  27.280  1.00  0.00            
ATOM     27  C9  ACD     1       9.880  14.530  29.390  1.00  0.00            
ATOM     28  H13 ACD     1      10.950  14.420  29.200  1.00  0.00            
ATOM     29  H14 ACD     1       9.670  15.250  30.190  1.00  0.00            
ATOM     30  O7  ACD     1       9.430  13.190  29.710  1.00  0.00            
ATOM     31  H15 ACD     1       9.980  12.570  29.220  1.00  0.00            
ATOM     32  O8  ACD     1       7.650  14.640  26.030  1.00  0.00            
ATOM     33  C10 ACD     1       6.700  13.650  25.540  1.00  0.00            
ATOM     34  H16 ACD     1       5.890  13.510  26.260  1.00  0.00            
ATOM     35  C11 ACD     1       6.010  14.350  24.300  1.00  0.00            
ATOM     36  H17 ACD     1       6.780  14.820  23.680  1.00  0.00            
ATOM     37  O9  ACD     1       5.090  15.300  24.810  1.00  0.00            
ATOM     38  H18 ACD     1       5.600  16.100  24.910  1.00  0.00            
ATOM     39  C12 ACD     1       5.340  13.320  23.440  1.00  0.00            
ATOM     40  H19 ACD     1       4.620  12.920  24.170  1.00  0.00            
ATOM     41  O10 ACD     1       4.740  13.950  22.320  1.00  0.00            
ATOM     42  H20 ACD     1       4.140  14.650  22.560  1.00  0.00            
ATOM     43  C13 ACD     1       6.180  12.140  23.160  1.00  0.00            
ATOM     44  H21 ACD     1       5.690  11.330  22.600  1.00  0.00            
ATOM     45  O11 ACD     1       6.580  11.520  24.320  1.00  0.00            
ATOM     46  C14 ACD     1       7.400  12.400  25.170  1.00  0.00            
ATOM     47  H22 ACD     1       8.350  12.620  24.670  1.00  0.00            
ATOM     48  C15 ACD     1       7.610  11.520  26.420  1.00  0.00            
ATOM     49  H23 ACD     1       8.150  12.160  27.140  1.00  0.00            
ATOM     50  H24 ACD     1       6.620  11.250  26.810  1.00  0.00            
ATOM     51  O12 ACD     1       8.330  10.340  26.020  1.00  0.00            
ATOM     52  H25 ACD     1       7.590   9.800  25.730  1.00  0.00            
ATOM     53  O13 ACD     1       7.270  12.580  22.400  1.00  0.00            
ATOM     54  C16 ACD     1       7.780  11.580  21.440  1.00  0.00            
ATOM     55  H26 ACD     1       6.970  11.150  20.840  1.00  0.00            
ATOM     56  C17 ACD     1       8.550  12.540  20.420  1.00  0.00            
ATOM     57  H27 ACD     1       9.160  13.290  20.930  1.00  0.00            
ATOM     58  O14 ACD     1       7.550  13.140  19.580  1.00  0.00            
ATOM     59  H28 ACD     1       7.220  13.910  20.050  1.00  0.00            
ATOM     60  C18 ACD     1       9.490  11.800  19.490  1.00  0.00            
ATOM     61  H29 ACD     1       8.850  11.190  18.850  1.00  0.00            
ATOM     62  O15 ACD     1      10.310  12.620  18.720  1.00  0.00            
ATOM     63  H30 ACD     1       9.630  13.260  18.490  1.00  0.00            
ATOM     64  C19 ACD     1      10.310  10.760  20.300  1.00  0.00            
ATOM     65  H31 ACD     1      10.920  10.270  19.540  1.00  0.00            
ATOM     66  O16 ACD     1       9.500   9.920  21.050  1.00  0.00            
ATOM     67  C20 ACD     1       8.650  10.500  22.070  1.00  0.00            
ATOM     68  H32 ACD     1       9.200  11.030  22.860  1.00  0.00            
ATOM     69  C21 ACD     1       7.830   9.320  22.580  1.00  0.00            
ATOM     70  H33 ACD     1       8.570   8.670  23.060  1.00  0.00            
ATOM     71  H34 ACD     1       6.990   9.520  23.250  1.00  0.00            
ATOM     72  O17 ACD     1       7.220   8.620  21.470  1.00  0.00            
ATOM     73  H35 ACD     1       7.900   8.160  20.970  1.00  0.00            
ATOM     74  O18 ACD     1      11.090  11.500  21.210  1.00  0.00            
ATOM     75  C22 ACD     1      12.500  11.220  21.320  1.00  0.00            
ATOM     76  H36 ACD     1      12.710  10.400  20.630  1.00  0.00            
ATOM     77  C23 ACD     1      13.250  12.410  20.890  1.00  0.00            
ATOM     78  H37 ACD     1      12.970  13.250  21.540  1.00  0.00            
ATOM     79  O19 ACD     1      12.930  12.710  19.510  1.00  0.00            
ATOM     80  H38 ACD     1      11.970  12.730  19.460  1.00  0.00            
ATOM     81  C24 ACD     1      14.750  12.160  21.030  1.00  0.00            
ATOM     82  H39 ACD     1      15.050  11.370  20.330  1.00  0.00            
ATOM     83  O20 ACD     1      15.450  13.400  20.810  1.00  0.00            
ATOM     84  H40 ACD     1      16.300  13.050  20.520  1.00  0.00            
ATOM     85  C25 ACD     1      15.150  11.600  22.380  1.00  0.00            
ATOM     86  H41 ACD     1      16.210  11.330  22.320  1.00  0.00            
ATOM     87  O21 ACD     1      14.340  10.510  22.690  1.00  0.00            
ATOM     88  C26 ACD     1      12.910  10.700  22.680  1.00  0.00            
ATOM     89  H42 ACD     1      12.640  11.410  23.470  1.00  0.00            
ATOM     90  C27 ACD     1      12.190   9.400  23.060  1.00  0.00            
ATOM     91  H43 ACD     1      12.530   9.140  24.070  1.00  0.00            
ATOM     92  H44 ACD     1      11.110   9.590  23.120  1.00  0.00            
ATOM     93  O22 ACD     1      12.420   8.310  22.160  1.00  0.00            
ATOM     94  H45 ACD     1      13.350   8.140  22.320  1.00  0.00            
ATOM     95  O23 ACD     1      14.940  12.700  23.290  1.00  0.00            
ATOM     96  C28 ACD     1      15.850  12.560  24.390  1.00  0.00            
ATOM     97  H46 ACD     1      16.690  11.870  24.260  1.00  0.00            
ATOM     98  C29 ACD     1      15.130  12.140  25.650  1.00  0.00            
ATOM     99  H47 ACD     1      14.150  12.640  25.670  1.00  0.00            
ATOM    100  O24 ACD     1      15.830  12.630  26.860  1.00  0.00            
ATOM    101  C30 ACD     1      14.920  10.650  25.860  1.00  0.00            
ATOM    102  H48 ACD     1      14.280  10.340  26.690  1.00  0.00            
ATOM    103  H49 ACD     1      14.420  10.290  24.950  1.00  0.00            
ATOM    104  O25 ACD     1      16.230  10.020  25.910  1.00  0.00            
ATOM    105  H50 ACD     1      16.700  10.380  26.670  1.00  0.00            
ATOM    106  C31 ACD     1      16.390  14.010  24.450  1.00  0.00            
ATOM    107  H51 ACD     1      15.490  14.640  24.410  1.00  0.00            
ATOM    108  O26 ACD     1      17.300  14.180  23.350  1.00  0.00            
ATOM    109  H52 ACD     1      16.920  14.020  22.480  1.00  0.00            
ATOM    110  C32 ACD     1      17.110  14.300  25.790  1.00  0.00            
ATOM    111  H53 ACD     1      18.020  13.670  25.790  1.00  0.00            
ATOM    112  O27 ACD     1      17.660  15.560  25.930  1.00  0.00            
ATOM    113  H54 ACD     1      17.810  15.790  25.010  1.00  0.00            
ATOM    114  C33 ACD     1      16.170  14.000  26.910  1.00  0.00            
ATOM    115  H55 ACD     1      16.660  14.310  27.830  1.00  0.00            
ATOM    116  O28 ACD     1      14.890  14.670  26.800  1.00  0.00            
ATOM    117  C34 ACD     1      14.640  15.770  27.740  1.00  0.00            
ATOM    118  H56 ACD     1      15.550  16.170  28.220  1.00  0.00            
ATOM    119  C35 ACD     1      14.050  16.920  26.920  1.00  0.00            
ATOM    120  H57 ACD     1      13.370  16.530  26.150  1.00  0.00            
ATOM    121  O29 ACD     1      15.050  17.630  26.210  1.00  0.00            
ATOM    122  H58 ACD     1      15.650  16.990  25.810  1.00  0.00            
ATOM    123  C36 ACD     1      13.190  17.960  27.600  1.00  0.00            
ATOM    124  H59 ACD     1      13.780  18.620  28.250  1.00  0.00            
ATOM    125  O30 ACD     1      12.560  18.860  26.650  1.00  0.00            
ATOM    126  H60 ACD     1      13.270  19.320  26.200  1.00  0.00            
ATOM    127  O1  HA8     2       9.860  17.010  19.840  1.00  0.00            
ATOM    128  C1  HA8     2       9.690  18.140  20.320  1.00  0.00            
ATOM    129  O2  HA8     2       8.650  18.790  19.910  1.00  0.00            
ATOM    130  C2  HA8     2      10.450  18.810  21.520  1.00  0.00            
ATOM    131  O3  HA8     2      11.620  18.070  22.090  1.00  0.00            
ATOM    132  C3  HA8     2      11.570  16.800  22.680  1.00  0.00            
ATOM    133  C4  HA8     2      10.300  16.210  22.870  1.00  0.00            
ATOM    134  C5  HA8     2      10.140  15.080  23.660  1.00  0.00            
ATOM    135  C6  HA8     2      11.300  14.480  24.180  1.00  0.00            
ATOM    136  Cl1 HA8     2      11.110  13.000  25.110  1.00  0.00            
ATOM    137  C7  HA8     2      12.550  15.060  24.030  1.00  0.00            
ATOM    138  C8  HA8     2      12.700  16.190  23.220  1.00  0.00            
ATOM    139  Cl2 HA8     2      14.330  16.850  23.050  1.00  0.00            
ATOM    140  H1  HA8     2       8.410  18.150  19.210  1.00  0.00            
ATOM    141  H2  HA8     2       9.720  18.910  22.330  1.00  0.00            
ATOM    142  H3  HA8     2      10.760  19.800  21.140  1.00  0.00            
ATOM    143  H4  HA8     2       9.430  16.720  22.460  1.00  0.00            
ATOM    144  H5  HA8     2       9.170  14.600  23.700  1.00  0.00            
ATOM    145  H6  HA8     2      13.490  14.590  24.290  1.00  0.00            
TER
ENDMDL
MODEL        1
ATOM      1  H1  ACD     1       7.050  14.900  32.090  1.00  0.00            
ATOM      2  O1  ACD     1       7.250  15.330  32.920  1.00  0.00            
ATOM      3  C1  ACD     1       7.080  16.680  32.740  1.00  0.00            
ATOM      4  H2  ACD     1       7.570  17.240  33.550  1.00  0.00            
ATOM      5  H3  ACD     1       6.030  16.970  32.650  1.00  0.00            
ATOM      6  C2  ACD     1       7.740  17.070  31.470  1.00  0.00            
ATOM      7  H4  ACD     1       8.680  16.490  31.400  1.00  0.00            
ATOM      8  O2  ACD     1       6.890  16.680  30.300  1.00  0.00            
ATOM      9  C3  ACD     1       7.510  16.940  29.080  1.00  0.00            
ATOM     10  H5  ACD     1       6.800  16.490  28.380  1.00  0.00            
ATOM     11  O3  ACD     1       8.820  16.370  29.040  1.00  0.00            
ATOM     12  C4  ACD     1       9.050  15.290  28.070  1.00  0.00            
ATOM     13  H6  ACD     1       8.180  15.020  27.450  1.00  0.00            
ATOM     14  C5  ACD     1      10.180  15.870  27.130  1.00  0.00            
ATOM     15  H7  ACD     1      11.030  16.180  27.760  1.00  0.00            
ATOM     16  O4  ACD     1       9.660  16.910  26.330  1.00  0.00            
ATOM     17  H8  ACD     1       9.310  17.590  26.910  1.00  0.00            
ATOM     18  C6  ACD     1      10.670  14.690  26.320  1.00  0.00            
ATOM     19  H9  ACD     1       9.740  14.320  25.860  1.00  0.00            
ATOM     20  O5  ACD     1      11.640  14.940  25.310  1.00  0.00            
ATOM     21  H10 ACD     1      11.340  15.630  24.710  1.00  0.00            
ATOM     22  C7  ACD     1      11.130  13.560  27.300  1.00  0.00            
ATOM     23  H11 ACD     1      11.460  12.700  26.700  1.00  0.00            
ATOM     24  O6  ACD     1      10.030  13.120  28.110  1.00  0.00            
ATOM     25  C8  ACD     1       9.540  14.130  28.910  1.00  0.00            
ATOM     26  H12 ACD     1      10.210  14.490  29.700  1.00  0.00            
ATOM     27  C9  ACD     1       8.440  13.410  29.690  1.00  0.00            
ATOM     28  H13 ACD     1       8.010  14.040  30.480  1.00  0.00            
ATOM     29  H14 ACD     1       7.640  13.150  28.980  1.00  0.00            
ATOM     30  O7  ACD     1       8.880  12.230  30.350  1.00  0.00            
ATOM     31  H15 ACD     1       9.010  11.620  29.610  1.00  0.00            
ATOM     32  O8  ACD     1      12.200  13.890  28.130  1.00  0.00            
ATOM     33  C10 ACD     1      13.360  13.070  28.010  1.00  0.00            
ATOM     34  H16 ACD     1      13.300  12.220  27.310  1.00  0.00            
ATOM     35  C11 ACD     1      14.590  13.890  27.480  1.00  0.00            
ATOM     36  H17 ACD     1      14.770  14.710  28.180  1.00  0.00            
ATOM     37  O9  ACD     1      14.470  14.310  26.080  1.00  0.00            
ATOM     38  H18 ACD     1      13.610  14.740  26.110  1.00  0.00            
ATOM     39  C12 ACD     1      15.820  13.000  27.610  1.00  0.00            
ATOM     40  H19 ACD     1      15.660  12.180  26.900  1.00  0.00            
ATOM     41  O10 ACD     1      16.990  13.750  27.250  1.00  0.00            
ATOM     42  H20 ACD     1      17.220  14.420  27.900  1.00  0.00            
ATOM     43  C13 ACD     1      16.050  12.510  29.020  1.00  0.00            
ATOM     44  H21 ACD     1      16.900  11.820  29.000  1.00  0.00            
ATOM     45  O11 ACD     1      14.910  11.760  29.410  1.00  0.00            
ATOM     46  C14 ACD     1      13.650  12.460  29.290  1.00  0.00            
ATOM     47  H22 ACD     1      13.740  13.330  29.950  1.00  0.00            
ATOM     48  C15 ACD     1      12.600  11.470  29.820  1.00  0.00            
ATOM     49  H23 ACD     1      12.670  11.420  30.910  1.00  0.00            
ATOM     50  H24 ACD     1      11.610  11.860  29.570  1.00  0.00            
ATOM     51  O12 ACD     1      12.730  10.170  29.150  1.00  0.00            
ATOM     52  H25 ACD     1      11.900   9.700  29.280  1.00  0.00            
ATOM     53  O13 ACD     1      16.210  13.630  29.900  1.00  0.00            
ATOM     54  C16 ACD     1      17.120  13.330  31.060  1.00  0.00            
ATOM     55  H26 ACD     1      17.760  12.450  30.950  1.00  0.00            
ATOM     56  C17 ACD     1      18.100  14.530  31.140  1.00  0.00            
ATOM     57  H27 ACD     1      17.510  15.440  30.940  1.00  0.00            
ATOM     58  O14 ACD     1      19.030  14.510  30.050  1.00  0.00            
ATOM     59  H28 ACD     1      19.420  13.640  29.890  1.00  0.00            
ATOM     60  C18 ACD     1      18.730  14.720  32.450  1.00  0.00            
ATOM     61  H29 ACD     1      19.400  13.860  32.610  1.00  0.00            
ATOM     62  O15 ACD     1      19.500  15.980  32.470  1.00  0.00            
ATOM     63  H30 ACD     1      18.830  16.670  32.480  1.00  0.00            
ATOM     64  C19 ACD     1      17.700  14.660  33.530  1.00  0.00            
ATOM     65  H31 ACD     1      18.180  14.890  34.480  1.00  0.00            
ATOM     66  O16 ACD     1      17.180  13.390  33.500  1.00  0.00            
ATOM     67  C20 ACD     1      16.350  13.170  32.330  1.00  0.00            
ATOM     68  H32 ACD     1      15.380  13.690  32.310  1.00  0.00            
ATOM     69  C21 ACD     1      15.920  11.690  32.410  1.00  0.00            
ATOM     70  H33 ACD     1      15.150  11.480  31.660  1.00  0.00            
ATOM     71  H34 ACD     1      16.770  11.020  32.260  1.00  0.00            
ATOM     72  O17 ACD     1      15.240  11.430  33.710  1.00  0.00            
ATOM     73  H35 ACD     1      15.840  11.720  34.400  1.00  0.00            
ATOM     74  O18 ACD     1      16.680  15.650  33.250  1.00  0.00            
ATOM     75  C22 ACD     1      16.420  16.680  34.230  1.00  0.00            
ATOM     76  H36 ACD     1      17.290  16.770  34.900  1.00  0.00            
ATOM     77  C23 ACD     1      16.390  18.000  33.460  1.00  0.00            
ATOM     78  H37 ACD     1      15.760  17.820  32.580  1.00  0.00            
ATOM     79  O19 ACD     1      17.700  18.280  32.950  1.00  0.00            
ATOM     80  H38 ACD     1      17.760  19.080  32.420  1.00  0.00            
ATOM     81  C24 ACD     1      15.820  19.180  34.270  1.00  0.00            
ATOM     82  H39 ACD     1      16.540  19.440  35.060  1.00  0.00            
ATOM     83  O20 ACD     1      15.570  20.280  33.480  1.00  0.00            
ATOM     84  H40 ACD     1      16.410  20.740  33.590  1.00  0.00            
ATOM     85  C25 ACD     1      14.520  18.670  34.990  1.00  0.00            
ATOM     86  H41 ACD     1      14.240  19.490  35.660  1.00  0.00            
ATOM     87  O21 ACD     1      14.730  17.560  35.850  1.00  0.00            
ATOM     88  C26 ACD     1      15.130  16.430  35.020  1.00  0.00            
ATOM     89  H42 ACD     1      14.350  16.190  34.290  1.00  0.00            
ATOM     90  C27 ACD     1      15.030  15.140  35.860  1.00  0.00            
ATOM     91  H43 ACD     1      14.150  15.060  36.500  1.00  0.00            
ATOM     92  H44 ACD     1      14.850  14.360  35.100  1.00  0.00            
ATOM     93  O22 ACD     1      16.290  14.940  36.610  1.00  0.00            
ATOM     94  H45 ACD     1      16.480  14.010  36.470  1.00  0.00            
ATOM     95  O23 ACD     1      13.470  18.510  34.050  1.00  0.00            
ATOM     96  C28 ACD     1      12.270  19.310  34.200  1.00  0.00            
ATOM     97  H46 ACD     1      12.450  20.120  34.920  1.00  0.00            
ATOM     98  C29 ACD     1      11.080  18.410  34.540  1.00  0.00            
ATOM     99  H47 ACD     1      11.060  17.590  33.810  1.00  0.00            
ATOM    100  O24 ACD     1       9.800  19.090  34.390  1.00  0.00            
ATOM    101  C30 ACD     1      11.100  17.800  35.910  1.00  0.00            
ATOM    102  H48 ACD     1      12.110  17.560  36.260  1.00  0.00            
ATOM    103  H49 ACD     1      10.860  18.630  36.580  1.00  0.00            
ATOM    104  O25 ACD     1      10.160  16.700  35.900  1.00  0.00            
ATOM    105  H50 ACD     1      10.540  15.950  35.430  1.00  0.00            
ATOM    106  C31 ACD     1      12.080  19.960  32.820  1.00  0.00            
ATOM    107  H51 ACD     1      11.930  19.240  32.010  1.00  0.00            
ATOM    108  O26 ACD     1      13.060  20.860  32.580  1.00  0.00            
ATOM    109  H52 ACD     1      13.920  20.540  32.860  1.00  0.00            
ATOM    110  C32 ACD     1      10.730  20.670  32.770  1.00  0.00            
ATOM    111  H53 ACD     1      10.860  21.390  33.600  1.00  0.00            
ATOM    112  O27 ACD     1      10.550  21.220  31.420  1.00  0.00            
ATOM    113  H54 ACD     1      11.450  21.500  31.210  1.00  0.00            
ATOM    114  C33 ACD     1       9.590  19.710  33.140  1.00  0.00            
ATOM    115  H55 ACD     1       8.680  20.290  33.290  1.00  0.00            
ATOM    116  O28 ACD     1       9.430  18.640  32.220  1.00  0.00            
ATOM    117  C34 ACD     1       8.200  18.550  31.460  1.00  0.00            
ATOM    118  H56 ACD     1       7.410  19.070  32.010  1.00  0.00            
ATOM    119  C35 ACD     1       8.370  19.140  30.030  1.00  0.00            
ATOM    120  H57 ACD     1       9.390  18.810  29.790  1.00  0.00            
ATOM    121  O29 ACD     1       8.370  20.530  29.990  1.00  0.00            
ATOM    122  H58 ACD     1       9.060  20.810  30.590  1.00  0.00            
ATOM    123  C36 ACD     1       7.500  18.410  28.920  1.00  0.00            
ATOM    124  H59 ACD     1       6.430  18.670  28.970  1.00  0.00            
ATOM    125  O30 ACD     1       7.940  18.740  27.550  1.00  0.00            
ATOM    126  H60 ACD     1       8.090  19.690  27.590  1.00  0.00            
ATOM    127  O1  HA8     2      13.170  20.020  26.400  1.00  0.00            
ATOM    128  C1  HA8     2      13.680  18.940  26.330  1.00  0.00            
ATOM    129  O2  HA8     2      12.920  17.900  25.910  1.00  0.00            
ATOM    130  C2  HA8     2      14.960  18.560  27.050  1.00  0.00            
ATOM    131  O3  HA8     2      14.920  18.930  28.460  1.00  0.00            
ATOM    132  C3  HA8     2      14.380  18.030  29.340  1.00  0.00            
ATOM    133  C4  HA8     2      15.140  16.950  29.850  1.00  0.00            
ATOM    134  C5  HA8     2      14.590  16.170  30.880  1.00  0.00            
ATOM    135  C6  HA8     2      13.190  16.310  31.200  1.00  0.00            
ATOM    136  Cl1 HA8     2      12.370  15.230  32.280  1.00  0.00            
ATOM    137  C7  HA8     2      12.390  17.220  30.580  1.00  0.00            
ATOM    138  C8  HA8     2      12.980  18.120  29.710  1.00  0.00            
ATOM    139  Cl2 HA8     2      11.920  19.350  29.010  1.00  0.00            
ATOM    140  H1  HA8     2      12.120  18.350  25.600  1.00  0.00            
ATOM    141  H2  HA8     2      15.730  19.070  26.450  1.00  0.00            
ATOM    142  H3  HA8     2      15.040  17.480  26.910  1.00  0.00            
ATOM    143  H4  HA8     2      16.180  16.850  29.540  1.00  0.00            
ATOM    144  H5  HA8     2      15.070  15.320  31.360  1.00  0.00            
ATOM    145  H6  HA8     2      11.320  17.290  30.750  1.00  0.00            
TER
ENDMDL
MODEL        1
ATOM      1  H1  ACD     1      19.030  32.310  31.290  1.00  0.00            
ATOM      2  O1  ACD     1      19.340  31.810  30.530  1.00  0.00            
ATOM      3  C1  ACD     1      18.270  31.100  29.900  1.00  0.00            
ATOM      4  H2  ACD     1      17.380  31.580  30.330  1.00  0.00            
ATOM      5  H3  ACD     1      18.390  30.050  30.180  1.00  0.00            
ATOM      6  C2  ACD     1      18.230  31.340  28.360  1.00  0.00            
ATOM      7  H4  ACD     1      17.430  30.700  27.960  1.00  0.00            
ATOM      8  O2  ACD     1      17.920  32.730  28.010  1.00  0.00            
ATOM      9  C3  ACD     1      17.950  32.940  26.620  1.00  0.00            
ATOM     10  H5  ACD     1      17.720  33.990  26.390  1.00  0.00            
ATOM     11  O3  ACD     1      16.960  32.110  26.020  1.00  0.00            
ATOM     12  C4  ACD     1      15.840  32.780  25.420  1.00  0.00            
ATOM     13  H6  ACD     1      16.000  33.860  25.320  1.00  0.00            
ATOM     14  C5  ACD     1      15.720  32.360  24.000  1.00  0.00            
ATOM     15  H7  ACD     1      15.590  31.270  24.010  1.00  0.00            
ATOM     16  O4  ACD     1      16.850  32.760  23.240  1.00  0.00            
ATOM     17  H8  ACD     1      17.650  32.670  23.780  1.00  0.00            
ATOM     18  C6  ACD     1      14.440  32.890  23.360  1.00  0.00            
ATOM     19  H9  ACD     1      14.530  33.980  23.380  1.00  0.00            
ATOM     20  O5  ACD     1      14.180  32.420  21.970  1.00  0.00            
ATOM     21  H10 ACD     1      14.930  32.740  21.460  1.00  0.00            
ATOM     22  C7  ACD     1      13.270  32.540  24.280  1.00  0.00            
ATOM     23  H11 ACD     1      12.380  33.030  23.860  1.00  0.00            
ATOM     24  O6  ACD     1      13.520  33.080  25.590  1.00  0.00            
ATOM     25  C8  ACD     1      14.640  32.470  26.210  1.00  0.00            
ATOM     26  H12 ACD     1      14.590  31.370  26.280  1.00  0.00            
ATOM     27  C9  ACD     1      14.700  32.930  27.670  1.00  0.00            
ATOM     28  H13 ACD     1      15.550  32.480  28.200  1.00  0.00            
ATOM     29  H14 ACD     1      14.830  34.020  27.650  1.00  0.00            
ATOM     30  O7  ACD     1      13.460  32.520  28.350  1.00  0.00            
ATOM     31  H15 ACD     1      13.430  31.570  28.220  1.00  0.00            
ATOM     32  O8  ACD     1      13.020  31.190  24.310  1.00  0.00            
ATOM     33  C10 ACD     1      11.880  30.570  23.760  1.00  0.00            
ATOM     34  H16 ACD     1      11.070  31.300  23.620  1.00  0.00            
ATOM     35  C11 ACD     1      12.260  29.870  22.460  1.00  0.00            
ATOM     36  H17 ACD     1      13.280  29.500  22.670  1.00  0.00            
ATOM     37  O9  ACD     1      12.280  30.750  21.280  1.00  0.00            
ATOM     38  H18 ACD     1      12.910  31.440  21.500  1.00  0.00            
ATOM     39  C12 ACD     1      11.390  28.700  22.230  1.00  0.00            
ATOM     40  H19 ACD     1      10.410  29.120  21.970  1.00  0.00            
ATOM     41  O10 ACD     1      11.840  27.820  21.200  1.00  0.00            
ATOM     42  H20 ACD     1      11.970  28.350  20.410  1.00  0.00            
ATOM     43  C13 ACD     1      11.210  27.810  23.450  1.00  0.00            
ATOM     44  H21 ACD     1      10.470  27.040  23.200  1.00  0.00            
ATOM     45  O11 ACD     1      10.700  28.600  24.510  1.00  0.00            
ATOM     46  C14 ACD     1      11.520  29.640  24.890  1.00  0.00            
ATOM     47  H22 ACD     1      12.420  29.180  25.320  1.00  0.00            
ATOM     48  C15 ACD     1      10.880  30.440  26.090  1.00  0.00            
ATOM     49  H23 ACD     1      11.420  31.380  26.270  1.00  0.00            
ATOM     50  H24 ACD     1       9.820  30.630  25.900  1.00  0.00            
ATOM     51  O12 ACD     1      11.080  29.640  27.240  1.00  0.00            
ATOM     52  H25 ACD     1      10.570  30.070  27.940  1.00  0.00            
ATOM     53  O13 ACD     1      12.450  27.190  23.740  1.00  0.00            
ATOM     54  C16 ACD     1      12.630  25.810  23.590  1.00  0.00            
ATOM     55  H26 ACD     1      11.780  25.300  23.120  1.00  0.00            
ATOM     56  C17 ACD     1      13.790  25.560  22.640  1.00  0.00            
ATOM     57  H27 ACD     1      14.660  26.150  22.960  1.00  0.00            
ATOM     58  O14 ACD     1      13.460  25.880  21.300  1.00  0.00            
ATOM     59  H28 ACD     1      12.910  26.670  21.260  1.00  0.00            
ATOM     60  C18 ACD     1      14.280  24.130  22.750  1.00  0.00            
ATOM     61  H29 ACD     1      13.470  23.450  22.460  1.00  0.00            
ATOM     62  O15 ACD     1      15.430  23.770  21.980  1.00  0.00            
ATOM     63  H30 ACD     1      15.170  23.910  21.060  1.00  0.00            
ATOM     64  C19 ACD     1      14.620  23.820  24.220  1.00  0.00            
ATOM     65  H31 ACD     1      14.950  22.780  24.220  1.00  0.00            
ATOM     66  O16 ACD     1      13.500  23.990  25.010  1.00  0.00            
ATOM     67  C20 ACD     1      12.850  25.250  25.040  1.00  0.00            
ATOM     68  H32 ACD     1      13.470  25.950  25.630  1.00  0.00            
ATOM     69  C21 ACD     1      11.510  25.080  25.780  1.00  0.00            
ATOM     70  H33 ACD     1      11.770  24.570  26.710  1.00  0.00            
ATOM     71  H34 ACD     1      11.080  26.060  26.020  1.00  0.00            
ATOM     72  O17 ACD     1      10.480  24.470  24.940  1.00  0.00            
ATOM     73  H35 ACD     1      10.980  23.800  24.460  1.00  0.00            
ATOM     74  O18 ACD     1      15.700  24.610  24.730  1.00  0.00            
ATOM     75  C22 ACD     1      16.810  23.890  25.280  1.00  0.00            
ATOM     76  H36 ACD     1      16.680  22.810  25.190  1.00  0.00            
ATOM     77  C23 ACD     1      18.050  24.360  24.440  1.00  0.00            
ATOM     78  H37 ACD     1      17.910  25.440  24.330  1.00  0.00            
ATOM     79  O19 ACD     1      17.900  23.810  23.130  1.00  0.00            
ATOM     80  H38 ACD     1      16.960  23.900  22.930  1.00  0.00            
ATOM     81  C24 ACD     1      19.420  23.950  25.090  1.00  0.00            
ATOM     82  H39 ACD     1      19.450  22.860  24.940  1.00  0.00            
ATOM     83  O20 ACD     1      20.460  24.620  24.310  1.00  0.00            
ATOM     84  H40 ACD     1      20.280  25.520  24.610  1.00  0.00            
ATOM     85  C25 ACD     1      19.390  24.370  26.600  1.00  0.00            
ATOM     86  H41 ACD     1      20.260  23.900  27.080  1.00  0.00            
ATOM     87  O21 ACD     1      18.160  23.950  27.250  1.00  0.00            
ATOM     88  C26 ACD     1      16.960  24.420  26.670  1.00  0.00            
ATOM     89  H42 ACD     1      16.970  25.520  26.700  1.00  0.00            
ATOM     90  C27 ACD     1      15.830  23.990  27.580  1.00  0.00            
ATOM     91  H43 ACD     1      15.840  24.360  28.610  1.00  0.00            
ATOM     92  H44 ACD     1      14.860  24.230  27.120  1.00  0.00            
ATOM     93  O22 ACD     1      15.810  22.540  27.750  1.00  0.00            
ATOM     94  H45 ACD     1      15.550  22.440  28.680  1.00  0.00            
ATOM     95  O23 ACD     1      19.430  25.810  26.670  1.00  0.00            
ATOM     96  C28 ACD     1      20.150  26.310  27.820  1.00  0.00            
ATOM     97  H46 ACD     1      20.540  25.500  28.440  1.00  0.00            
ATOM     98  C29 ACD     1      19.100  27.020  28.660  1.00  0.00            
ATOM     99  H47 ACD     1      18.360  27.480  27.990  1.00  0.00            
ATOM    100  O24 ACD     1      19.580  28.010  29.470  1.00  0.00            
ATOM    101  C30 ACD     1      18.420  26.060  29.690  1.00  0.00            
ATOM    102  H48 ACD     1      18.040  25.200  29.120  1.00  0.00            
ATOM    103  H49 ACD     1      19.040  25.760  30.540  1.00  0.00            
ATOM    104  O25 ACD     1      17.390  26.720  30.340  1.00  0.00            
ATOM    105  H50 ACD     1      17.700  27.420  30.930  1.00  0.00            
ATOM    106  C31 ACD     1      21.260  27.220  27.300  1.00  0.00            
ATOM    107  H51 ACD     1      20.780  27.750  26.470  1.00  0.00            
ATOM    108  O26 ACD     1      22.430  26.530  26.890  1.00  0.00            
ATOM    109  H52 ACD     1      22.780  26.800  26.030  1.00  0.00            
ATOM    110  C32 ACD     1      21.690  28.290  28.320  1.00  0.00            
ATOM    111  H53 ACD     1      22.270  27.880  29.160  1.00  0.00            
ATOM    112  O27 ACD     1      22.390  29.290  27.620  1.00  0.00            
ATOM    113  H54 ACD     1      23.020  28.870  27.030  1.00  0.00            
ATOM    114  C33 ACD     1      20.400  28.920  28.800  1.00  0.00            
ATOM    115  H55 ACD     1      20.780  29.600  29.570  1.00  0.00            
ATOM    116  O28 ACD     1      19.630  29.560  27.760  1.00  0.00            
ATOM    117  C34 ACD     1      19.560  30.950  27.710  1.00  0.00            
ATOM    118  H56 ACD     1      20.400  31.400  28.260  1.00  0.00            
ATOM    119  C35 ACD     1      19.680  31.280  26.270  1.00  0.00            
ATOM    120  H57 ACD     1      19.030  30.540  25.790  1.00  0.00            
ATOM    121  O29 ACD     1      21.130  31.110  25.930  1.00  0.00            
ATOM    122  H58 ACD     1      21.390  30.290  26.370  1.00  0.00            
ATOM    123  C36 ACD     1      19.300  32.710  26.010  1.00  0.00            
ATOM    124  H59 ACD     1      20.040  33.270  26.590  1.00  0.00            
ATOM    125  O30 ACD     1      19.230  33.020  24.610  1.00  0.00            
ATOM    126  H60 ACD     1      19.920  32.540  24.140  1.00  0.00            
ATOM    127  O1  HA8     2      18.200  30.220  18.230  1.00  0.00            
ATOM    128  C1  HA8     2      18.580  30.330  19.380  1.00  0.00            
ATOM    129  O2  HA8     2      19.740  31.040  19.670  1.00  0.00            
ATOM    130  C2  HA8     2      17.650  30.210  20.670  1.00  0.00            
ATOM    131  O3  HA8     2      17.870  28.960  21.390  1.00  0.00            
ATOM    132  C3  HA8     2      17.420  28.750  22.700  1.00  0.00            
ATOM    133  C4  HA8     2      16.080  28.870  22.940  1.00  0.00            
ATOM    134  C5  HA8     2      15.560  28.640  24.250  1.00  0.00            
ATOM    135  C6  HA8     2      16.450  28.260  25.260  1.00  0.00            
ATOM    136  Cl1 HA8     2      15.740  28.190  26.910  1.00  0.00            
ATOM    137  C7  HA8     2      17.790  28.300  25.080  1.00  0.00            
ATOM    138  C8  HA8     2      18.270  28.480  23.760  1.00  0.00            
ATOM    139  Cl2 HA8     2      19.960  28.310  23.310  1.00  0.00            
ATOM    140  H1  HA8     2      20.040  31.230  18.760  1.00  0.00            
ATOM    141  H2  HA8     2      16.600  30.300  20.360  1.00  0.00            
ATOM    142  H3  HA8     2      17.970  31.020  21.330  1.00  0.00            
ATOM    143  H4  HA8     2      15.430  28.900  22.080  1.00  0.00            
ATOM    144  H5  HA8     2      14.510  28.460  24.470  1.00  0.00            
ATOM    145  H6  HA8     2      18.440  28.220  25.940  1.00  0.00            
TER
ENDMDL
MODEL        1
ATOM      1  H1  ACD     1      14.450  19.030  30.660  1.00  0.00            
ATOM      2  O1  ACD     1      13.900  18.780  29.920  1.00  0.00            
ATOM      3  C1  ACD     1      14.170  17.460  29.470  1.00  0.00            
ATOM      4  H2  ACD     1      13.640  16.800  30.170  1.00  0.00            
ATOM      5  H3  ACD     1      15.240  17.210  29.420  1.00  0.00            
ATOM      6  C2  ACD     1      13.550  17.130  28.100  1.00  0.00            
ATOM      7  H4  ACD     1      14.060  16.270  27.640  1.00  0.00            
ATOM      8  O2  ACD     1      12.120  16.850  28.260  1.00  0.00            
ATOM      9  C3  ACD     1      11.430  16.580  27.010  1.00  0.00            
ATOM     10  H5  ACD     1      10.360  16.520  27.220  1.00  0.00            
ATOM     11  O3  ACD     1      11.930  15.320  26.590  1.00  0.00            
ATOM     12  C4  ACD     1      11.000  14.180  26.830  1.00  0.00            
ATOM     13  H6  ACD     1      10.210  14.430  27.550  1.00  0.00            
ATOM     14  C5  ACD     1      10.460  13.760  25.490  1.00  0.00            
ATOM     15  H7  ACD     1      11.290  13.480  24.820  1.00  0.00            
ATOM     16  O4  ACD     1       9.540  14.750  24.970  1.00  0.00            
ATOM     17  H8  ACD     1       9.050  14.360  24.240  1.00  0.00            
ATOM     18  C6  ACD     1       9.670  12.450  25.550  1.00  0.00            
ATOM     19  H9  ACD     1       8.870  12.650  26.270  1.00  0.00            
ATOM     20  O5  ACD     1       9.290  12.020  24.260  1.00  0.00            
ATOM     21  H10 ACD     1       8.400  11.680  24.410  1.00  0.00            
ATOM     22  C7  ACD     1      10.580  11.450  26.250  1.00  0.00            
ATOM     23  H11 ACD     1      10.040  10.510  26.380  1.00  0.00            
ATOM     24  O6  ACD     1      11.150  11.920  27.490  1.00  0.00            
ATOM     25  C8  ACD     1      11.890  13.130  27.430  1.00  0.00            
ATOM     26  H12 ACD     1      12.740  12.970  26.760  1.00  0.00            
ATOM     27  C9  ACD     1      12.360  13.440  28.810  1.00  0.00            
ATOM     28  H13 ACD     1      12.690  14.460  29.050  1.00  0.00            
ATOM     29  H14 ACD     1      11.540  13.300  29.530  1.00  0.00            
ATOM     30  O7  ACD     1      13.460  12.630  29.090  1.00  0.00            
ATOM     31  H15 ACD     1      13.080  11.780  28.880  1.00  0.00            
ATOM     32  O8  ACD     1      11.670  11.220  25.410  1.00  0.00            
ATOM     33  C10 ACD     1      11.870   9.940  24.860  1.00  0.00            
ATOM     34  H16 ACD     1      10.990   9.300  25.010  1.00  0.00            
ATOM     35  C11 ACD     1      12.130  10.140  23.470  1.00  0.00            
ATOM     36  H17 ACD     1      12.780  11.020  23.390  1.00  0.00            
ATOM     37  O9  ACD     1      10.780  10.390  22.850  1.00  0.00            
ATOM     38  H18 ACD     1      10.390  11.040  23.450  1.00  0.00            
ATOM     39  C12 ACD     1      12.850   8.990  22.790  1.00  0.00            
ATOM     40  H19 ACD     1      12.200   8.110  22.750  1.00  0.00            
ATOM     41  O10 ACD     1      13.300   9.330  21.480  1.00  0.00            
ATOM     42  H20 ACD     1      14.110   9.840  21.560  1.00  0.00            
ATOM     43  C13 ACD     1      14.160   8.640  23.510  1.00  0.00            
ATOM     44  H21 ACD     1      14.670   7.800  23.020  1.00  0.00            
ATOM     45  O11 ACD     1      13.730   8.220  24.840  1.00  0.00            
ATOM     46  C14 ACD     1      13.160   9.310  25.540  1.00  0.00            
ATOM     47  H22 ACD     1      13.970  10.050  25.580  1.00  0.00            
ATOM     48  C15 ACD     1      12.900   9.130  27.070  1.00  0.00            
ATOM     49  H23 ACD     1      13.840   8.840  27.560  1.00  0.00            
ATOM     50  H24 ACD     1      12.650  10.070  27.570  1.00  0.00            
ATOM     51  O12 ACD     1      11.900   8.120  27.390  1.00  0.00            
ATOM     52  H25 ACD     1      12.150   7.740  28.240  1.00  0.00            
ATOM     53  O13 ACD     1      14.970   9.850  23.510  1.00  0.00            
ATOM     54  C16 ACD     1      16.400   9.830  23.210  1.00  0.00            
ATOM     55  H26 ACD     1      16.600   8.790  22.940  1.00  0.00            
ATOM     56  C17 ACD     1      16.610  10.770  22.000  1.00  0.00            
ATOM     57  H27 ACD     1      16.090  11.730  22.100  1.00  0.00            
ATOM     58  O14 ACD     1      16.170  10.130  20.790  1.00  0.00            
ATOM     59  H28 ACD     1      16.490  10.630  20.030  1.00  0.00            
ATOM     60  C18 ACD     1      18.120  10.990  21.730  1.00  0.00            
ATOM     61  H29 ACD     1      18.510  10.080  21.250  1.00  0.00            
ATOM     62  O15 ACD     1      18.250  12.090  20.870  1.00  0.00            
ATOM     63  H30 ACD     1      18.290  12.870  21.430  1.00  0.00            
ATOM     64  C19 ACD     1      18.900  11.360  23.040  1.00  0.00            
ATOM     65  H31 ACD     1      19.970  11.350  22.840  1.00  0.00            
ATOM     66  O16 ACD     1      18.700  10.220  23.940  1.00  0.00            
ATOM     67  C20 ACD     1      17.370  10.180  24.440  1.00  0.00            
ATOM     68  H32 ACD     1      17.100  11.100  24.990  1.00  0.00            
ATOM     69  C21 ACD     1      17.310   9.110  25.520  1.00  0.00            
ATOM     70  H33 ACD     1      16.320   9.220  25.990  1.00  0.00            
ATOM     71  H34 ACD     1      17.600   8.130  25.120  1.00  0.00            
ATOM     72  O17 ACD     1      18.200   9.360  26.620  1.00  0.00            
ATOM     73  H35 ACD     1      19.040   9.530  26.190  1.00  0.00            
ATOM     74  O18 ACD     1      18.430  12.550  23.640  1.00  0.00            
ATOM     75  C22 ACD     1      19.350  13.590  23.690  1.00  0.00            
ATOM     76  H36 ACD     1      20.290  13.350  23.180  1.00  0.00            
ATOM     77  C23 ACD     1      18.870  14.870  22.950  1.00  0.00            
ATOM     78  H37 ACD     1      17.820  14.980  23.240  1.00  0.00            
ATOM     79  O19 ACD     1      18.790  14.600  21.600  1.00  0.00            
ATOM     80  H38 ACD     1      19.020  15.400  21.120  1.00  0.00            
ATOM     81  C24 ACD     1      19.640  16.150  23.290  1.00  0.00            
ATOM     82  H39 ACD     1      20.660  15.970  22.930  1.00  0.00            
ATOM     83  O20 ACD     1      18.960  17.240  22.640  1.00  0.00            
ATOM     84  H40 ACD     1      19.150  17.250  21.700  1.00  0.00            
ATOM     85  C25 ACD     1      19.810  16.330  24.740  1.00  0.00            
ATOM     86  H41 ACD     1      20.610  17.050  24.920  1.00  0.00            
ATOM     87  O21 ACD     1      20.340  15.150  25.320  1.00  0.00            
ATOM     88  C26 ACD     1      19.590  13.940  25.180  1.00  0.00            
ATOM     89  H42 ACD     1      18.560  14.070  25.540  1.00  0.00            
ATOM     90  C27 ACD     1      20.260  12.810  25.990  1.00  0.00            
ATOM     91  H43 ACD     1      20.640  13.280  26.900  1.00  0.00            
ATOM     92  H44 ACD     1      19.460  12.090  26.200  1.00  0.00            
ATOM     93  O22 ACD     1      21.320  12.170  25.280  1.00  0.00            
ATOM     94  H45 ACD     1      21.800  11.610  25.890  1.00  0.00            
ATOM     95  O23 ACD     1      18.610  16.640  25.420  1.00  0.00            
ATOM     96  C28 ACD     1      18.480  17.920  26.010  1.00  0.00            
ATOM     97  H46 ACD     1      19.470  18.380  26.140  1.00  0.00            
ATOM     98  C29 ACD     1      17.900  17.590  27.370  1.00  0.00            
ATOM     99  H47 ACD     1      17.220  16.730  27.270  1.00  0.00            
ATOM    100  O24 ACD     1      17.110  18.660  28.000  1.00  0.00            
ATOM    101  C30 ACD     1      19.030  17.020  28.240  1.00  0.00            
ATOM    102  H48 ACD     1      18.610  16.400  29.030  1.00  0.00            
ATOM    103  H49 ACD     1      19.620  16.370  27.580  1.00  0.00            
ATOM    104  O25 ACD     1      19.890  18.040  28.730  1.00  0.00            
ATOM    105  H50 ACD     1      20.470  17.600  29.350  1.00  0.00            
ATOM    106  C31 ACD     1      17.470  18.770  25.160  1.00  0.00            
ATOM    107  H51 ACD     1      16.670  18.150  24.740  1.00  0.00            
ATOM    108  O26 ACD     1      18.170  19.360  24.040  1.00  0.00            
ATOM    109  H52 ACD     1      18.620  18.580  23.720  1.00  0.00            
ATOM    110  C32 ACD     1      16.730  19.810  26.000  1.00  0.00            
ATOM    111  H53 ACD     1      17.480  20.560  26.280  1.00  0.00            
ATOM    112  O27 ACD     1      15.720  20.390  25.220  1.00  0.00            
ATOM    113  H54 ACD     1      14.930  19.840  25.280  1.00  0.00            
ATOM    114  C33 ACD     1      16.080  19.200  27.190  1.00  0.00            
ATOM    115  H55 ACD     1      15.530  19.950  27.770  1.00  0.00            
ATOM    116  O28 ACD     1      15.250  18.160  26.790  1.00  0.00            
ATOM    117  C34 ACD     1      13.800  18.240  27.040  1.00  0.00            
ATOM    118  H56 ACD     1      13.680  19.240  27.460  1.00  0.00            
ATOM    119  C35 ACD     1      13.160  17.830  25.730  1.00  0.00            
ATOM    120  H57 ACD     1      13.480  16.890  25.250  1.00  0.00            
ATOM    121  O29 ACD     1      13.430  18.890  24.780  1.00  0.00            
ATOM    122  H58 ACD     1      13.070  18.760  23.900  1.00  0.00            
ATOM    123  C36 ACD     1      11.690  17.660  25.930  1.00  0.00            
ATOM    124  H59 ACD     1      11.240  18.590  26.290  1.00  0.00            
ATOM    125  O30 ACD     1      11.010  17.250  24.760  1.00  0.00            
ATOM    126  H60 ACD     1      10.530  16.420  24.790  1.00  0.00            
ATOM    127  O1  HA8     2      14.960  13.820  18.980  1.00  0.00            
ATOM    128  C1  HA8     2      15.740  14.730  19.340  1.00  0.00            
ATOM    129  O2  HA8     2      17.020  14.460  19.030  1.00  0.00            
ATOM    130  C2  HA8     2      15.410  16.040  20.060  1.00  0.00            
ATOM    131  O3  HA8     2      14.440  15.960  21.050  1.00  0.00            
ATOM    132  C3  HA8     2      14.770  15.360  22.210  1.00  0.00            
ATOM    133  C4  HA8     2      15.460  16.100  23.170  1.00  0.00            
ATOM    134  C5  HA8     2      15.680  15.630  24.460  1.00  0.00            
ATOM    135  C6  HA8     2      15.330  14.310  24.710  1.00  0.00            
ATOM    136  Cl1 HA8     2      15.730  13.520  26.240  1.00  0.00            
ATOM    137  C7  HA8     2      14.600  13.570  23.790  1.00  0.00            
ATOM    138  C8  HA8     2      14.270  14.130  22.540  1.00  0.00            
ATOM    139  Cl2 HA8     2      13.170  13.240  21.520  1.00  0.00            
ATOM    140  H1  HA8     2      17.000  13.590  18.600  1.00  0.00            
ATOM    141  H2  HA8     2      15.050  16.700  19.270  1.00  0.00            
ATOM    142  H3  HA8     2      16.340  16.480  20.450  1.00  0.00            
ATOM    143  H4  HA8     2      15.650  17.140  22.900  1.00  0.00            
ATOM    144  H5  HA8     2      16.140  16.190  25.270  1.00  0.00            
ATOM    145  H6  HA8     2      14.420  12.540  24.090  1.00  0.00            
TER
ENDMDL
MODEL        1
ATOM      1  H1  ACD     1      23.800  20.360  35.520  1.00  0.00            
ATOM      2  O1  ACD     1      23.520  19.480  35.250  1.00  0.00            
ATOM      3  C1  ACD     1      23.040  18.870  36.470  1.00  0.00            
ATOM      4  H2  ACD     1      22.290  19.540  36.910  1.00  0.00            
ATOM      5  H3  ACD     1      23.880  18.770  37.160  1.00  0.00            
ATOM      6  C2  ACD     1      22.340  17.560  35.960  1.00  0.00            
ATOM      7  H4  ACD     1      21.610  17.710  35.160  1.00  0.00            
ATOM      8  O2  ACD     1      23.380  16.580  35.550  1.00  0.00            
ATOM      9  C3  ACD     1      22.900  15.350  35.140  1.00  0.00            
ATOM     10  H5  ACD     1      23.710  14.780  34.670  1.00  0.00            
ATOM     11  O3  ACD     1      21.880  15.610  34.180  1.00  0.00            
ATOM     12  C4  ACD     1      22.050  15.130  32.820  1.00  0.00            
ATOM     13  H6  ACD     1      23.080  14.800  32.660  1.00  0.00            
ATOM     14  C5  ACD     1      21.090  13.960  32.680  1.00  0.00            
ATOM     15  H7  ACD     1      20.200  14.280  33.230  1.00  0.00            
ATOM     16  O4  ACD     1      21.700  12.850  33.290  1.00  0.00            
ATOM     17  H8  ACD     1      22.400  12.470  32.760  1.00  0.00            
ATOM     18  C6  ACD     1      20.730  13.630  31.130  1.00  0.00            
ATOM     19  H9  ACD     1      21.550  13.120  30.610  1.00  0.00            
ATOM     20  O5  ACD     1      19.590  12.900  31.230  1.00  0.00            
ATOM     21  H10 ACD     1      18.860  13.530  31.230  1.00  0.00            
ATOM     22  C7  ACD     1      20.460  14.940  30.360  1.00  0.00            
ATOM     23  H11 ACD     1      20.400  14.770  29.280  1.00  0.00            
ATOM     24  O6  ACD     1      21.610  15.790  30.530  1.00  0.00            
ATOM     25  C8  ACD     1      21.840  16.280  31.870  1.00  0.00            
ATOM     26  H12 ACD     1      20.870  16.730  32.110  1.00  0.00            
ATOM     27  C9  ACD     1      22.990  17.280  31.880  1.00  0.00            
ATOM     28  H13 ACD     1      22.940  17.930  31.000  1.00  0.00            
ATOM     29  H14 ACD     1      22.980  17.890  32.790  1.00  0.00            
ATOM     30  O7  ACD     1      24.230  16.670  31.810  1.00  0.00            
ATOM     31  H15 ACD     1      24.870  17.210  32.280  1.00  0.00            
ATOM     32  O8  ACD     1      19.310  15.550  30.830  1.00  0.00            
ATOM     33  C10 ACD     1      18.180  15.640  29.830  1.00  0.00            
ATOM     34  H16 ACD     1      18.300  14.930  29.000  1.00  0.00            
ATOM     35  C11 ACD     1      16.900  15.240  30.610  1.00  0.00            
ATOM     36  H17 ACD     1      16.980  15.850  31.520  1.00  0.00            
ATOM     37  O9  ACD     1      16.950  13.800  30.880  1.00  0.00            
ATOM     38  H18 ACD     1      16.240  13.620  31.520  1.00  0.00            
ATOM     39  C12 ACD     1      15.620  15.580  29.840  1.00  0.00            
ATOM     40  H19 ACD     1      15.640  14.980  28.930  1.00  0.00            
ATOM     41  O10 ACD     1      14.450  15.430  30.630  1.00  0.00            
ATOM     42  H20 ACD     1      14.240  16.290  31.010  1.00  0.00            
ATOM     43  C13 ACD     1      15.650  17.020  29.380  1.00  0.00            
ATOM     44  H21 ACD     1      14.770  17.310  28.800  1.00  0.00            
ATOM     45  O11 ACD     1      16.870  17.210  28.590  1.00  0.00            
ATOM     46  C14 ACD     1      18.140  17.010  29.290  1.00  0.00            
ATOM     47  H22 ACD     1      18.150  17.630  30.190  1.00  0.00            
ATOM     48  C15 ACD     1      19.320  17.430  28.400  1.00  0.00            
ATOM     49  H23 ACD     1      19.110  18.310  27.780  1.00  0.00            
ATOM     50  H24 ACD     1      20.040  17.840  29.120  1.00  0.00            
ATOM     51  O12 ACD     1      19.950  16.430  27.630  1.00  0.00            
ATOM     52  H25 ACD     1      19.680  16.510  26.710  1.00  0.00            
ATOM     53  O13 ACD     1      15.740  17.870  30.550  1.00  0.00            
ATOM     54  C16 ACD     1      14.930  19.040  30.660  1.00  0.00            
ATOM     55  H26 ACD     1      14.400  19.300  29.740  1.00  0.00            
ATOM     56  C17 ACD     1      14.090  18.880  31.840  1.00  0.00            
ATOM     57  H27 ACD     1      14.760  18.690  32.700  1.00  0.00            
ATOM     58  O14 ACD     1      13.180  17.690  31.770  1.00  0.00            
ATOM     59  H28 ACD     1      12.510  17.870  32.440  1.00  0.00            
ATOM     60  C18 ACD     1      13.260  20.150  32.200  1.00  0.00            
ATOM     61  H29 ACD     1      12.610  20.450  31.360  1.00  0.00            
ATOM     62  O15 ACD     1      12.460  19.740  33.280  1.00  0.00            
ATOM     63  H30 ACD     1      13.000  19.830  34.070  1.00  0.00            
ATOM     64  C19 ACD     1      14.280  21.230  32.510  1.00  0.00            
ATOM     65  H31 ACD     1      13.760  22.170  32.720  1.00  0.00            
ATOM     66  O16 ACD     1      15.120  21.390  31.300  1.00  0.00            
ATOM     67  C20 ACD     1      15.870  20.230  30.970  1.00  0.00            
ATOM     68  H32 ACD     1      16.490  20.060  31.860  1.00  0.00            
ATOM     69  C21 ACD     1      16.930  20.510  29.900  1.00  0.00            
ATOM     70  H33 ACD     1      17.330  21.490  30.210  1.00  0.00            
ATOM     71  H34 ACD     1      17.820  19.870  29.990  1.00  0.00            
ATOM     72  O17 ACD     1      16.370  20.610  28.610  1.00  0.00            
ATOM     73  H35 ACD     1      15.950  21.470  28.580  1.00  0.00            
ATOM     74  O18 ACD     1      14.980  20.850  33.670  1.00  0.00            
ATOM     75  C22 ACD     1      15.080  21.760  34.690  1.00  0.00            
ATOM     76  H36 ACD     1      14.330  22.550  34.560  1.00  0.00            
ATOM     77  C23 ACD     1      14.750  21.080  36.050  1.00  0.00            
ATOM     78  H37 ACD     1      15.250  20.120  36.180  1.00  0.00            
ATOM     79  O19 ACD     1      13.330  20.840  36.180  1.00  0.00            
ATOM     80  H38 ACD     1      13.260  20.130  36.820  1.00  0.00            
ATOM     81  C24 ACD     1      15.230  21.890  37.240  1.00  0.00            
ATOM     82  H39 ACD     1      14.630  22.800  37.160  1.00  0.00            
ATOM     83  O20 ACD     1      15.140  21.120  38.450  1.00  0.00            
ATOM     84  H40 ACD     1      15.700  20.340  38.370  1.00  0.00            
ATOM     85  C25 ACD     1      16.730  22.180  37.130  1.00  0.00            
ATOM     86  H41 ACD     1      17.050  22.620  38.080  1.00  0.00            
ATOM     87  O21 ACD     1      16.770  22.970  35.890  1.00  0.00            
ATOM     88  C26 ACD     1      16.480  22.260  34.670  1.00  0.00            
ATOM     89  H42 ACD     1      17.320  21.580  34.480  1.00  0.00            
ATOM     90  C27 ACD     1      16.630  23.400  33.670  1.00  0.00            
ATOM     91  H43 ACD     1      16.220  23.050  32.720  1.00  0.00            
ATOM     92  H44 ACD     1      16.080  24.300  33.980  1.00  0.00            
ATOM     93  O22 ACD     1      18.030  23.810  33.580  1.00  0.00            
ATOM     94  H45 ACD     1      18.560  23.100  33.220  1.00  0.00            
ATOM     95  O23 ACD     1      17.480  20.870  36.850  1.00  0.00            
ATOM     96  C28 ACD     1      18.170  20.180  37.920  1.00  0.00            
ATOM     97  H46 ACD     1      17.880  20.570  38.900  1.00  0.00            
ATOM     98  C29 ACD     1      19.660  20.320  37.730  1.00  0.00            
ATOM     99  H47 ACD     1      19.990  20.020  36.730  1.00  0.00            
ATOM    100  O24 ACD     1      20.360  19.510  38.600  1.00  0.00            
ATOM    101  C30 ACD     1      20.190  21.740  37.830  1.00  0.00            
ATOM    102  H48 ACD     1      21.220  21.820  37.450  1.00  0.00            
ATOM    103  H49 ACD     1      19.580  22.390  37.180  1.00  0.00            
ATOM    104  O25 ACD     1      20.110  22.230  39.180  1.00  0.00            
ATOM    105  H50 ACD     1      20.360  21.470  39.710  1.00  0.00            
ATOM    106  C31 ACD     1      17.770  18.740  37.790  1.00  0.00            
ATOM    107  H51 ACD     1      17.830  18.470  36.720  1.00  0.00            
ATOM    108  O26 ACD     1      16.350  18.530  38.050  1.00  0.00            
ATOM    109  H52 ACD     1      16.230  17.590  37.920  1.00  0.00            
ATOM    110  C32 ACD     1      18.640  17.820  38.680  1.00  0.00            
ATOM    111  H53 ACD     1      18.370  18.110  39.700  1.00  0.00            
ATOM    112  O27 ACD     1      18.470  16.440  38.460  1.00  0.00            
ATOM    113  H54 ACD     1      19.310  16.150  38.100  1.00  0.00            
ATOM    114  C33 ACD     1      20.080  18.140  38.510  1.00  0.00            
ATOM    115  H55 ACD     1      20.510  17.560  39.330  1.00  0.00            
ATOM    116  O28 ACD     1      20.410  17.610  37.260  1.00  0.00            
ATOM    117  C34 ACD     1      21.650  16.930  37.180  1.00  0.00            
ATOM    118  H56 ACD     1      22.250  17.110  38.080  1.00  0.00            
ATOM    119  C35 ACD     1      21.230  15.440  36.960  1.00  0.00            
ATOM    120  H57 ACD     1      20.390  15.470  36.250  1.00  0.00            
ATOM    121  O29 ACD     1      20.670  14.910  38.210  1.00  0.00            
ATOM    122  H58 ACD     1      20.190  14.110  38.000  1.00  0.00            
ATOM    123  C36 ACD     1      22.370  14.610  36.350  1.00  0.00            
ATOM    124  H59 ACD     1      23.160  14.560  37.120  1.00  0.00            
ATOM    125  O30 ACD     1      21.870  13.340  36.000  1.00  0.00            
ATOM    126  H60 ACD     1      21.870  13.350  35.040  1.00  0.00            
ATOM    127  O1  HA8     2      15.040  13.360  32.970  1.00  0.00            
ATOM    128  C1  HA8     2      14.850  13.210  34.200  1.00  0.00            
ATOM    129  O2  HA8     2      14.890  12.040  34.800  1.00  0.00            
ATOM    130  C2  HA8     2      14.080  14.320  34.950  1.00  0.00            
ATOM    131  O3  HA8     2      15.030  15.070  35.720  1.00  0.00            
ATOM    132  C3  HA8     2      15.990  15.880  35.270  1.00  0.00            
ATOM    133  C4  HA8     2      15.570  17.200  34.980  1.00  0.00            
ATOM    134  C5  HA8     2      16.540  18.070  34.400  1.00  0.00            
ATOM    135  C6  HA8     2      17.870  17.600  34.100  1.00  0.00            
ATOM    136  Cl1 HA8     2      18.940  18.740  33.200  1.00  0.00            
ATOM    137  C7  HA8     2      18.260  16.270  34.410  1.00  0.00            
ATOM    138  C8  HA8     2      17.320  15.490  35.110  1.00  0.00            
ATOM    139  Cl2 HA8     2      17.860  13.880  35.480  1.00  0.00            
ATOM    140  H1  HA8     2      14.500  12.230  35.670  1.00  0.00            
ATOM    141  H2  HA8     2      13.230  13.860  35.460  1.00  0.00            
ATOM    142  H3  HA8     2      13.620  15.020  34.250  1.00  0.00            
ATOM    143  H4  HA8     2      14.550  17.520  35.180  1.00  0.00            
ATOM    144  H5  HA8     2      16.260  19.120  34.290  1.00  0.00            
ATOM    145  H6  HA8     2      19.250  15.910  34.170  1.00  0.00            
TER
ENDMDL
MODEL        1
ATOM      1  H1  ACD     1       9.560  13.200  30.940  1.00  0.00            
ATOM      2  O1  ACD     1       9.320  14.120  31.090  1.00  0.00            
ATOM      3  C1  ACD     1       8.790  14.510  29.810  1.00  0.00            
ATOM      4  H2  ACD     1       8.430  15.540  29.810  1.00  0.00            
ATOM      5  H3  ACD     1       7.930  13.900  29.490  1.00  0.00            
ATOM      6  C2  ACD     1       9.810  14.450  28.670  1.00  0.00            
ATOM      7  H4  ACD     1      10.560  15.230  28.870  1.00  0.00            
ATOM      8  O2  ACD     1      10.450  13.150  28.710  1.00  0.00            
ATOM      9  C3  ACD     1      11.430  13.000  27.730  1.00  0.00            
ATOM     10  H5  ACD     1      11.890  12.010  27.780  1.00  0.00            
ATOM     11  O3  ACD     1      12.420  13.930  27.920  1.00  0.00            
ATOM     12  C4  ACD     1      13.660  13.400  28.300  1.00  0.00            
ATOM     13  H6  ACD     1      13.710  12.310  28.200  1.00  0.00            
ATOM     14  C5  ACD     1      14.600  14.030  27.340  1.00  0.00            
ATOM     15  H7  ACD     1      14.320  15.080  27.160  1.00  0.00            
ATOM     16  O4  ACD     1      14.560  13.190  26.180  1.00  0.00            
ATOM     17  H8  ACD     1      13.650  13.220  25.850  1.00  0.00            
ATOM     18  C6  ACD     1      15.990  14.280  27.830  1.00  0.00            
ATOM     19  H9  ACD     1      16.470  13.300  27.990  1.00  0.00            
ATOM     20  O5  ACD     1      16.670  15.130  26.830  1.00  0.00            
ATOM     21  H10 ACD     1      16.470  14.800  25.950  1.00  0.00            
ATOM     22  C7  ACD     1      15.970  15.000  29.210  1.00  0.00            
ATOM     23  H11 ACD     1      16.960  15.130  29.670  1.00  0.00            
ATOM     24  O6  ACD     1      15.260  14.240  30.110  1.00  0.00            
ATOM     25  C8  ACD     1      13.910  13.890  29.770  1.00  0.00            
ATOM     26  H12 ACD     1      13.370  14.830  29.890  1.00  0.00            
ATOM     27  C9  ACD     1      13.330  13.000  30.790  1.00  0.00            
ATOM     28  H13 ACD     1      13.530  13.390  31.800  1.00  0.00            
ATOM     29  H14 ACD     1      12.240  13.100  30.810  1.00  0.00            
ATOM     30  O7  ACD     1      13.710  11.660  30.700  1.00  0.00            
ATOM     31  H15 ACD     1      14.590  11.670  31.080  1.00  0.00            
ATOM     32  O8  ACD     1      15.400  16.310  29.090  1.00  0.00            
ATOM     33  C10 ACD     1      16.250  17.400  29.360  1.00  0.00            
ATOM     34  H16 ACD     1      17.290  17.060  29.390  1.00  0.00            
ATOM     35  C11 ACD     1      16.230  18.430  28.230  1.00  0.00            
ATOM     36  H17 ACD     1      15.180  18.640  28.010  1.00  0.00            
ATOM     37  O9  ACD     1      16.770  17.800  26.970  1.00  0.00            
ATOM     38  H18 ACD     1      16.490  16.880  26.970  1.00  0.00            
ATOM     39  C12 ACD     1      17.020  19.700  28.580  1.00  0.00            
ATOM     40  H19 ACD     1      18.040  19.340  28.780  1.00  0.00            
ATOM     41  O10 ACD     1      16.910  20.670  27.550  1.00  0.00            
ATOM     42  H20 ACD     1      16.880  20.360  26.640  1.00  0.00            
ATOM     43  C13 ACD     1      16.380  20.260  29.840  1.00  0.00            
ATOM     44  H21 ACD     1      16.860  21.170  30.210  1.00  0.00            
ATOM     45  O11 ACD     1      16.660  19.240  30.790  1.00  0.00            
ATOM     46  C14 ACD     1      15.840  18.010  30.710  1.00  0.00            
ATOM     47  H22 ACD     1      14.770  18.240  30.770  1.00  0.00            
ATOM     48  C15 ACD     1      16.010  17.120  31.940  1.00  0.00            
ATOM     49  H23 ACD     1      15.400  16.210  31.950  1.00  0.00            
ATOM     50  H24 ACD     1      17.080  16.910  32.030  1.00  0.00            
ATOM     51  O12 ACD     1      15.530  17.760  33.130  1.00  0.00            
ATOM     52  H25 ACD     1      15.950  18.630  33.160  1.00  0.00            
ATOM     53  O13 ACD     1      14.970  20.520  29.660  1.00  0.00            
ATOM     54  C16 ACD     1      14.520  21.760  30.070  1.00  0.00            
ATOM     55  H26 ACD     1      15.310  22.330  30.580  1.00  0.00            
ATOM     56  C17 ACD     1      14.260  22.480  28.780  1.00  0.00            
ATOM     57  H27 ACD     1      13.690  21.750  28.180  1.00  0.00            
ATOM     58  O14 ACD     1      15.430  22.890  28.080  1.00  0.00            
ATOM     59  H28 ACD     1      15.840  22.040  27.900  1.00  0.00            
ATOM     60  C18 ACD     1      13.370  23.730  29.020  1.00  0.00            
ATOM     61  H29 ACD     1      14.010  24.430  29.570  1.00  0.00            
ATOM     62  O15 ACD     1      12.870  24.210  27.790  1.00  0.00            
ATOM     63  H30 ACD     1      12.210  23.540  27.590  1.00  0.00            
ATOM     64  C19 ACD     1      12.160  23.430  29.890  1.00  0.00            
ATOM     65  H31 ACD     1      11.620  24.330  30.220  1.00  0.00            
ATOM     66  O16 ACD     1      12.560  22.720  31.030  1.00  0.00            
ATOM     67  C20 ACD     1      13.280  21.450  30.870  1.00  0.00            
ATOM     68  H32 ACD     1      12.720  20.680  30.330  1.00  0.00            
ATOM     69  C21 ACD     1      13.580  20.900  32.280  1.00  0.00            
ATOM     70  H33 ACD     1      14.300  20.080  32.120  1.00  0.00            
ATOM     71  H34 ACD     1      13.990  21.710  32.900  1.00  0.00            
ATOM     72  O17 ACD     1      12.400  20.440  32.920  1.00  0.00            
ATOM     73  H35 ACD     1      12.610  19.700  33.500  1.00  0.00            
ATOM     74  O18 ACD     1      11.240  22.630  29.110  1.00  0.00            
ATOM     75  C22 ACD     1       9.870  22.950  29.250  1.00  0.00            
ATOM     76  H36 ACD     1       9.680  23.950  29.660  1.00  0.00            
ATOM     77  C23 ACD     1       9.320  22.970  27.800  1.00  0.00            
ATOM     78  H37 ACD     1       9.670  22.140  27.170  1.00  0.00            
ATOM     79  O19 ACD     1       9.820  24.200  27.170  1.00  0.00            
ATOM     80  H38 ACD     1       9.260  24.950  27.400  1.00  0.00            
ATOM     81  C24 ACD     1       7.850  22.760  27.740  1.00  0.00            
ATOM     82  H39 ACD     1       7.380  23.690  28.100  1.00  0.00            
ATOM     83  O20 ACD     1       7.390  22.630  26.380  1.00  0.00            
ATOM     84  H40 ACD     1       7.380  23.450  25.880  1.00  0.00            
ATOM     85  C25 ACD     1       7.450  21.550  28.530  1.00  0.00            
ATOM     86  H41 ACD     1       6.370  21.470  28.430  1.00  0.00            
ATOM     87  O21 ACD     1       7.790  21.860  29.870  1.00  0.00            
ATOM     88  C26 ACD     1       9.190  21.850  30.110  1.00  0.00            
ATOM     89  H42 ACD     1       9.620  20.860  29.880  1.00  0.00            
ATOM     90  C27 ACD     1       9.360  21.880  31.630  1.00  0.00            
ATOM     91  H43 ACD     1       8.750  21.090  32.090  1.00  0.00            
ATOM     92  H44 ACD     1      10.380  21.690  31.980  1.00  0.00            
ATOM     93  O22 ACD     1       8.870  23.150  32.160  1.00  0.00            
ATOM     94  H45 ACD     1       7.910  23.150  32.140  1.00  0.00            
ATOM     95  O23 ACD     1       8.080  20.400  28.040  1.00  0.00            
ATOM     96  C28 ACD     1       7.390  19.320  27.490  1.00  0.00            
ATOM     97  H46 ACD     1       6.380  19.580  27.170  1.00  0.00            
ATOM     98  C29 ACD     1       7.390  18.210  28.540  1.00  0.00            
ATOM     99  H47 ACD     1       8.410  17.960  28.880  1.00  0.00            
ATOM    100  O24 ACD     1       6.960  17.010  27.870  1.00  0.00            
ATOM    101  C30 ACD     1       6.450  18.500  29.710  1.00  0.00            
ATOM    102  H48 ACD     1       6.640  19.480  30.160  1.00  0.00            
ATOM    103  H49 ACD     1       5.400  18.640  29.410  1.00  0.00            
ATOM    104  O25 ACD     1       6.540  17.460  30.730  1.00  0.00            
ATOM    105  H50 ACD     1       7.390  17.670  31.140  1.00  0.00            
ATOM    106  C31 ACD     1       8.220  19.010  26.220  1.00  0.00            
ATOM    107  H51 ACD     1       9.270  18.900  26.520  1.00  0.00            
ATOM    108  O26 ACD     1       7.990  20.010  25.210  1.00  0.00            
ATOM    109  H52 ACD     1       8.090  20.850  25.650  1.00  0.00            
ATOM    110  C32 ACD     1       7.830  17.600  25.670  1.00  0.00            
ATOM    111  H53 ACD     1       6.820  17.760  25.250  1.00  0.00            
ATOM    112  O27 ACD     1       8.680  17.170  24.560  1.00  0.00            
ATOM    113  H54 ACD     1       8.790  17.950  24.010  1.00  0.00            
ATOM    114  C33 ACD     1       7.690  16.560  26.790  1.00  0.00            
ATOM    115  H55 ACD     1       7.230  15.660  26.360  1.00  0.00            
ATOM    116  O28 ACD     1       8.970  16.160  27.250  1.00  0.00            
ATOM    117  C34 ACD     1       9.280  14.790  27.290  1.00  0.00            
ATOM    118  H56 ACD     1       8.410  14.200  26.970  1.00  0.00            
ATOM    119  C35 ACD     1      10.260  14.550  26.140  1.00  0.00            
ATOM    120  H57 ACD     1      11.080  15.280  26.130  1.00  0.00            
ATOM    121  O29 ACD     1       9.450  14.650  24.930  1.00  0.00            
ATOM    122  H58 ACD     1       9.190  15.570  24.890  1.00  0.00            
ATOM    123  C36 ACD     1      10.900  13.200  26.310  1.00  0.00            
ATOM    124  H59 ACD     1      10.040  12.520  26.200  1.00  0.00            
ATOM    125  O30 ACD     1      11.920  12.890  25.380  1.00  0.00            
ATOM    126  H60 ACD     1      11.620  13.160  24.510  1.00  0.00            
ATOM    127  O1  HA8     2      12.670  17.980  21.560  1.00  0.00            
ATOM    128  C1  HA8     2      13.250  18.940  22.010  1.00  0.00            
ATOM    129  O2  HA8     2      13.720  19.950  21.250  1.00  0.00            
ATOM    130  C2  HA8     2      12.760  19.460  23.370  1.00  0.00            
ATOM    131  O3  HA8     2      13.550  19.050  24.530  1.00  0.00            
ATOM    132  C3  HA8     2      12.980  18.870  25.760  1.00  0.00            
ATOM    133  C4  HA8     2      13.130  17.570  26.340  1.00  0.00            
ATOM    134  C5  HA8     2      12.540  17.310  27.660  1.00  0.00            
ATOM    135  C6  HA8     2      11.810  18.270  28.380  1.00  0.00            
ATOM    136  Cl1 HA8     2      11.290  17.870  30.050  1.00  0.00            
ATOM    137  C7  HA8     2      11.740  19.550  27.760  1.00  0.00            
ATOM    138  C8  HA8     2      12.410  19.860  26.530  1.00  0.00            
ATOM    139  Cl2 HA8     2      12.150  21.430  25.830  1.00  0.00            
ATOM    140  H1  HA8     2      14.110  20.520  21.930  1.00  0.00            
ATOM    141  H2  HA8     2      11.780  18.980  23.510  1.00  0.00            
ATOM    142  H3  HA8     2      12.690  20.550  23.320  1.00  0.00            
ATOM    143  H4  HA8     2      13.580  16.780  25.740  1.00  0.00            
ATOM    144  H5  HA8     2      12.630  16.370  28.190  1.00  0.00            
ATOM    145  H6  HA8     2      11.110  20.310  28.200  1.00  0.00            
TER
ENDMDL
MODEL        1
ATOM      1  H1  ACD     1      20.530  11.490  32.710  1.00  0.00            
ATOM      2  O1  ACD     1      19.780  11.040  32.320  1.00  0.00            
ATOM      3  C1  ACD     1      19.470  11.730  31.140  1.00  0.00            
ATOM      4  H2  ACD     1      20.120  11.560  30.270  1.00  0.00            
ATOM      5  H3  ACD     1      19.600  12.800  31.390  1.00  0.00            
ATOM      6  C2  ACD     1      17.980  11.420  30.750  1.00  0.00            
ATOM      7  H4  ACD     1      17.740  12.250  30.080  1.00  0.00            
ATOM      8  O2  ACD     1      17.920  10.140  30.080  1.00  0.00            
ATOM      9  C3  ACD     1      16.690   9.840  29.570  1.00  0.00            
ATOM     10  H5  ACD     1      16.830   8.960  28.940  1.00  0.00            
ATOM     11  O3  ACD     1      16.200  10.870  28.750  1.00  0.00            
ATOM     12  C4  ACD     1      16.190  10.750  27.340  1.00  0.00            
ATOM     13  H6  ACD     1      16.820   9.960  26.920  1.00  0.00            
ATOM     14  C5  ACD     1      14.760  10.720  26.840  1.00  0.00            
ATOM     15  H7  ACD     1      14.110  11.300  27.510  1.00  0.00            
ATOM     16  O4  ACD     1      14.410   9.290  27.010  1.00  0.00            
ATOM     17  H8  ACD     1      14.430   9.110  27.960  1.00  0.00            
ATOM     18  C6  ACD     1      14.680  11.070  25.360  1.00  0.00            
ATOM     19  H9  ACD     1      15.130  10.250  24.800  1.00  0.00            
ATOM     20  O5  ACD     1      13.300  11.370  24.950  1.00  0.00            
ATOM     21  H10 ACD     1      13.300  11.510  24.000  1.00  0.00            
ATOM     22  C7  ACD     1      15.400  12.420  25.180  1.00  0.00            
ATOM     23  H11 ACD     1      15.350  12.830  24.170  1.00  0.00            
ATOM     24  O6  ACD     1      16.800  12.270  25.500  1.00  0.00            
ATOM     25  C8  ACD     1      17.020  12.020  26.880  1.00  0.00            
ATOM     26  H12 ACD     1      16.760  12.940  27.420  1.00  0.00            
ATOM     27  C9  ACD     1      18.500  11.780  27.060  1.00  0.00            
ATOM     28  H13 ACD     1      18.690  11.380  28.060  1.00  0.00            
ATOM     29  H14 ACD     1      18.730  11.140  26.190  1.00  0.00            
ATOM     30  O7  ACD     1      19.170  12.970  26.950  1.00  0.00            
ATOM     31  H15 ACD     1      18.840  13.280  26.100  1.00  0.00            
ATOM     32  O8  ACD     1      14.890  13.470  26.030  1.00  0.00            
ATOM     33  C10 ACD     1      14.130  14.570  25.490  1.00  0.00            
ATOM     34  H16 ACD     1      13.780  14.340  24.470  1.00  0.00            
ATOM     35  C11 ACD     1      12.870  14.740  26.300  1.00  0.00            
ATOM     36  H17 ACD     1      13.180  14.680  27.350  1.00  0.00            
ATOM     37  O9  ACD     1      12.030  13.610  26.050  1.00  0.00            
ATOM     38  H18 ACD     1      12.520  12.790  26.120  1.00  0.00            
ATOM     39  C12 ACD     1      12.080  15.990  26.080  1.00  0.00            
ATOM     40  H19 ACD     1      11.780  15.930  25.020  1.00  0.00            
ATOM     41  O10 ACD     1      11.120  16.210  27.080  1.00  0.00            
ATOM     42  H20 ACD     1      10.540  15.450  27.040  1.00  0.00            
ATOM     43  C13 ACD     1      13.070  17.170  26.120  1.00  0.00            
ATOM     44  H21 ACD     1      12.600  18.090  25.770  1.00  0.00            
ATOM     45  O11 ACD     1      14.180  17.040  25.210  1.00  0.00            
ATOM     46  C14 ACD     1      14.950  15.880  25.450  1.00  0.00            
ATOM     47  H22 ACD     1      15.580  15.970  26.340  1.00  0.00            
ATOM     48  C15 ACD     1      15.950  15.890  24.270  1.00  0.00            
ATOM     49  H23 ACD     1      16.460  16.860  24.260  1.00  0.00            
ATOM     50  H24 ACD     1      16.690  15.120  24.510  1.00  0.00            
ATOM     51  O12 ACD     1      15.260  15.450  23.070  1.00  0.00            
ATOM     52  H25 ACD     1      14.660  16.170  22.850  1.00  0.00            
ATOM     53  O13 ACD     1      13.550  17.540  27.370  1.00  0.00            
ATOM     54  C16 ACD     1      13.370  18.860  27.800  1.00  0.00            
ATOM     55  H26 ACD     1      12.860  19.520  27.080  1.00  0.00            
ATOM     56  C17 ACD     1      12.470  18.780  29.050  1.00  0.00            
ATOM     57  H27 ACD     1      12.810  17.950  29.690  1.00  0.00            
ATOM     58  O14 ACD     1      11.130  18.500  28.560  1.00  0.00            
ATOM     59  H28 ACD     1      11.230  17.690  28.050  1.00  0.00            
ATOM     60  C18 ACD     1      12.550  20.110  29.880  1.00  0.00            
ATOM     61  H29 ACD     1      12.080  20.810  29.170  1.00  0.00            
ATOM     62  O15 ACD     1      11.800  20.100  31.160  1.00  0.00            
ATOM     63  H30 ACD     1      12.310  19.610  31.800  1.00  0.00            
ATOM     64  C19 ACD     1      14.010  20.420  30.160  1.00  0.00            
ATOM     65  H31 ACD     1      14.100  21.320  30.770  1.00  0.00            
ATOM     66  O16 ACD     1      14.640  20.630  28.930  1.00  0.00            
ATOM     67  C20 ACD     1      14.710  19.440  28.050  1.00  0.00            
ATOM     68  H32 ACD     1      15.470  18.750  28.440  1.00  0.00            
ATOM     69  C21 ACD     1      15.330  20.000  26.740  1.00  0.00            
ATOM     70  H33 ACD     1      16.330  20.390  26.930  1.00  0.00            
ATOM     71  H34 ACD     1      15.460  19.110  26.110  1.00  0.00            
ATOM     72  O17 ACD     1      14.500  20.920  25.990  1.00  0.00            
ATOM     73  H35 ACD     1      14.980  21.750  26.010  1.00  0.00            
ATOM     74  O18 ACD     1      14.610  19.340  30.940  1.00  0.00            
ATOM     75  C22 ACD     1      15.500  19.700  31.960  1.00  0.00            
ATOM     76  H36 ACD     1      15.530  20.790  32.070  1.00  0.00            
ATOM     77  C23 ACD     1      14.820  19.100  33.220  1.00  0.00            
ATOM     78  H37 ACD     1      14.440  18.110  32.940  1.00  0.00            
ATOM     79  O19 ACD     1      13.740  19.920  33.660  1.00  0.00            
ATOM     80  H38 ACD     1      13.810  20.130  34.600  1.00  0.00            
ATOM     81  C24 ACD     1      15.900  18.900  34.250  1.00  0.00            
ATOM     82  H39 ACD     1      16.160  19.930  34.540  1.00  0.00            
ATOM     83  O20 ACD     1      15.450  18.110  35.390  1.00  0.00            
ATOM     84  H40 ACD     1      15.380  17.200  35.090  1.00  0.00            
ATOM     85  C25 ACD     1      17.220  18.350  33.770  1.00  0.00            
ATOM     86  H41 ACD     1      17.980  18.240  34.550  1.00  0.00            
ATOM     87  O21 ACD     1      17.700  19.160  32.750  1.00  0.00            
ATOM     88  C26 ACD     1      16.880  19.170  31.570  1.00  0.00            
ATOM     89  H42 ACD     1      16.760  18.170  31.150  1.00  0.00            
ATOM     90  C27 ACD     1      17.550  19.980  30.390  1.00  0.00            
ATOM     91  H43 ACD     1      16.820  19.920  29.560  1.00  0.00            
ATOM     92  H44 ACD     1      17.560  21.050  30.620  1.00  0.00            
ATOM     93  O22 ACD     1      18.820  19.500  29.900  1.00  0.00            
ATOM     94  H45 ACD     1      18.670  18.860  29.190  1.00  0.00            
ATOM     95  O23 ACD     1      16.910  16.960  33.320  1.00  0.00            
ATOM     96  C28 ACD     1      17.180  15.740  34.050  1.00  0.00            
ATOM     97  H46 ACD     1      17.530  15.930  35.070  1.00  0.00            
ATOM     98  C29 ACD     1      18.420  15.070  33.370  1.00  0.00            
ATOM     99  H47 ACD     1      18.250  15.130  32.290  1.00  0.00            
ATOM    100  O24 ACD     1      18.540  13.710  33.810  1.00  0.00            
ATOM    101  C30 ACD     1      19.690  15.960  33.490  1.00  0.00            
ATOM    102  H48 ACD     1      20.520  15.500  32.940  1.00  0.00            
ATOM    103  H49 ACD     1      19.530  16.930  33.000  1.00  0.00            
ATOM    104  O25 ACD     1      20.070  16.170  34.830  1.00  0.00            
ATOM    105  H50 ACD     1      20.600  16.960  34.930  1.00  0.00            
ATOM    106  C31 ACD     1      15.920  14.920  34.060  1.00  0.00            
ATOM    107  H51 ACD     1      15.490  14.850  33.050  1.00  0.00            
ATOM    108  O26 ACD     1      14.920  15.450  34.950  1.00  0.00            
ATOM    109  H52 ACD     1      14.160  14.860  34.910  1.00  0.00            
ATOM    110  C32 ACD     1      16.180  13.500  34.520  1.00  0.00            
ATOM    111  H53 ACD     1      16.380  13.540  35.590  1.00  0.00            
ATOM    112  O27 ACD     1      15.090  12.650  34.380  1.00  0.00            
ATOM    113  H54 ACD     1      15.120  12.200  33.530  1.00  0.00            
ATOM    114  C33 ACD     1      17.370  12.840  33.780  1.00  0.00            
ATOM    115  H55 ACD     1      17.750  11.920  34.240  1.00  0.00            
ATOM    116  O28 ACD     1      16.940  12.670  32.410  1.00  0.00            
ATOM    117  C34 ACD     1      17.030  11.380  31.910  1.00  0.00            
ATOM    118  H56 ACD     1      17.400  10.640  32.630  1.00  0.00            
ATOM    119  C35 ACD     1      15.610  10.840  31.530  1.00  0.00            
ATOM    120  H57 ACD     1      15.320  11.750  31.000  1.00  0.00            
ATOM    121  O29 ACD     1      14.720  10.600  32.700  1.00  0.00            
ATOM    122  H58 ACD     1      15.020   9.840  33.200  1.00  0.00            
ATOM    123  C36 ACD     1      15.730   9.550  30.700  1.00  0.00            
ATOM    124  H59 ACD     1      16.150   8.780  31.360  1.00  0.00            
ATOM    125  O30 ACD     1      14.460   9.210  30.120  1.00  0.00            
ATOM    126  H60 ACD     1      13.900   9.800  30.620  1.00  0.00            
ATOM    127  O1  HA8     2       8.390  13.610  30.280  1.00  0.00            
ATOM    128  C1  HA8     2       9.000  14.420  30.970  1.00  0.00            
ATOM    129  O2  HA8     2       8.620  14.510  32.290  1.00  0.00            
ATOM    130  C2  HA8     2      10.320  15.120  30.590  1.00  0.00            
ATOM    131  O3  HA8     2      11.330  14.750  31.470  1.00  0.00            
ATOM    132  C3  HA8     2      12.600  14.660  30.970  1.00  0.00            
ATOM    133  C4  HA8     2      13.480  15.670  31.370  1.00  0.00            
ATOM    134  C5  HA8     2      14.750  15.730  30.830  1.00  0.00            
ATOM    135  C6  HA8     2      15.160  14.740  29.930  1.00  0.00            
ATOM    136  Cl1 HA8     2      16.860  14.740  29.410  1.00  0.00            
ATOM    137  C7  HA8     2      14.270  13.780  29.510  1.00  0.00            
ATOM    138  C8  HA8     2      12.960  13.670  29.980  1.00  0.00            
ATOM    139  Cl2 HA8     2      11.920  12.380  29.300  1.00  0.00            
ATOM    140  H1  HA8     2       9.480  14.810  32.640  1.00  0.00            
ATOM    141  H2  HA8     2      10.090  16.190  30.630  1.00  0.00            
ATOM    142  H3  HA8     2      10.510  14.790  29.560  1.00  0.00            
ATOM    143  H4  HA8     2      13.160  16.460  32.050  1.00  0.00            
ATOM    144  H5  HA8     2      15.470  16.480  31.150  1.00  0.00            
ATOM    145  H6  HA8     2      14.570  13.000  28.810  1.00  0.00            
TER
ENDMDL
MODEL        1
ATOM      1  H1  ACD     1      16.380  20.290  22.750  1.00  0.00            
ATOM      2  O1  ACD     1      17.090  20.930  22.630  1.00  0.00            
ATOM      3  C1  ACD     1      18.430  20.390  22.500  1.00  0.00            
ATOM      4  H2  ACD     1      18.720  20.310  23.560  1.00  0.00            
ATOM      5  H3  ACD     1      19.090  21.110  22.020  1.00  0.00            
ATOM      6  C2  ACD     1      18.570  19.060  21.820  1.00  0.00            
ATOM      7  H4  ACD     1      19.650  18.890  21.800  1.00  0.00            
ATOM      8  O2  ACD     1      17.870  18.050  22.510  1.00  0.00            
ATOM      9  C3  ACD     1      18.110  16.710  21.990  1.00  0.00            
ATOM     10  H5  ACD     1      17.590  16.080  22.710  1.00  0.00            
ATOM     11  O3  ACD     1      19.480  16.380  21.840  1.00  0.00            
ATOM     12  C4  ACD     1      19.960  15.320  22.650  1.00  0.00            
ATOM     13  H6  ACD     1      19.240  15.000  23.410  1.00  0.00            
ATOM     14  C5  ACD     1      20.430  14.150  21.750  1.00  0.00            
ATOM     15  H7  ACD     1      20.900  14.630  20.880  1.00  0.00            
ATOM     16  O4  ACD     1      19.340  13.360  21.370  1.00  0.00            
ATOM     17  H8  ACD     1      18.970  13.900  20.670  1.00  0.00            
ATOM     18  C6  ACD     1      21.490  13.180  22.330  1.00  0.00            
ATOM     19  H9  ACD     1      21.070  12.700  23.230  1.00  0.00            
ATOM     20  O5  ACD     1      21.970  12.300  21.320  1.00  0.00            
ATOM     21  H10 ACD     1      22.210  12.870  20.580  1.00  0.00            
ATOM     22  C7  ACD     1      22.600  14.040  22.920  1.00  0.00            
ATOM     23  H11 ACD     1      23.310  13.450  23.510  1.00  0.00            
ATOM     24  O6  ACD     1      22.020  14.950  23.870  1.00  0.00            
ATOM     25  C8  ACD     1      21.160  15.940  23.320  1.00  0.00            
ATOM     26  H12 ACD     1      21.750  16.490  22.580  1.00  0.00            
ATOM     27  C9  ACD     1      20.700  16.900  24.440  1.00  0.00            
ATOM     28  H13 ACD     1      20.140  17.720  23.960  1.00  0.00            
ATOM     29  H14 ACD     1      20.010  16.440  25.150  1.00  0.00            
ATOM     30  O7  ACD     1      21.830  17.370  25.210  1.00  0.00            
ATOM     31  H15 ACD     1      21.650  18.080  25.830  1.00  0.00            
ATOM     32  O8  ACD     1      23.260  14.760  21.900  1.00  0.00            
ATOM     33  C10 ACD     1      24.400  14.310  21.120  1.00  0.00            
ATOM     34  H16 ACD     1      24.640  13.240  21.110  1.00  0.00            
ATOM     35  C11 ACD     1      23.980  14.690  19.720  1.00  0.00            
ATOM     36  H17 ACD     1      23.750  15.760  19.770  1.00  0.00            
ATOM     37  O9  ACD     1      22.830  13.950  19.250  1.00  0.00            
ATOM     38  H18 ACD     1      22.800  13.890  18.290  1.00  0.00            
ATOM     39  C12 ACD     1      25.280  14.540  18.820  1.00  0.00            
ATOM     40  H19 ACD     1      25.660  13.530  18.630  1.00  0.00            
ATOM     41  O10 ACD     1      25.020  15.000  17.480  1.00  0.00            
ATOM     42  H20 ACD     1      24.550  14.220  17.170  1.00  0.00            
ATOM     43  C13 ACD     1      26.410  15.270  19.470  1.00  0.00            
ATOM     44  H21 ACD     1      27.330  14.990  18.950  1.00  0.00            
ATOM     45  O11 ACD     1      26.670  14.910  20.810  1.00  0.00            
ATOM     46  C14 ACD     1      25.520  15.200  21.670  1.00  0.00            
ATOM     47  H22 ACD     1      25.190  16.240  21.610  1.00  0.00            
ATOM     48  C15 ACD     1      25.820  14.920  23.190  1.00  0.00            
ATOM     49  H23 ACD     1      26.640  15.460  23.690  1.00  0.00            
ATOM     50  H24 ACD     1      25.010  15.400  23.750  1.00  0.00            
ATOM     51  O12 ACD     1      25.940  13.550  23.520  1.00  0.00            
ATOM     52  H25 ACD     1      26.080  13.480  24.470  1.00  0.00            
ATOM     53  O13 ACD     1      26.270  16.720  19.430  1.00  0.00            
ATOM     54  C16 ACD     1      27.370  17.600  19.120  1.00  0.00            
ATOM     55  H26 ACD     1      28.350  17.120  19.200  1.00  0.00            
ATOM     56  C17 ACD     1      27.140  17.930  17.660  1.00  0.00            
ATOM     57  H27 ACD     1      26.120  18.300  17.490  1.00  0.00            
ATOM     58  O14 ACD     1      27.270  16.770  16.880  1.00  0.00            
ATOM     59  H28 ACD     1      26.510  16.220  17.080  1.00  0.00            
ATOM     60  C18 ACD     1      28.020  19.160  17.250  1.00  0.00            
ATOM     61  H29 ACD     1      29.080  18.900  17.210  1.00  0.00            
ATOM     62  O15 ACD     1      27.690  19.630  15.890  1.00  0.00            
ATOM     63  H30 ACD     1      27.860  18.880  15.310  1.00  0.00            
ATOM     64  C19 ACD     1      27.780  20.340  18.210  1.00  0.00            
ATOM     65  H31 ACD     1      28.440  21.200  18.090  1.00  0.00            
ATOM     66  O16 ACD     1      28.140  19.930  19.510  1.00  0.00            
ATOM     67  C20 ACD     1      27.290  18.790  20.050  1.00  0.00            
ATOM     68  H32 ACD     1      26.260  19.140  20.190  1.00  0.00            
ATOM     69  C21 ACD     1      27.830  18.280  21.390  1.00  0.00            
ATOM     70  H33 ACD     1      27.440  17.330  21.780  1.00  0.00            
ATOM     71  H34 ACD     1      28.920  18.160  21.260  1.00  0.00            
ATOM     72  O17 ACD     1      27.600  19.170  22.410  1.00  0.00            
ATOM     73  H35 ACD     1      26.800  18.940  22.880  1.00  0.00            
ATOM     74  O18 ACD     1      26.430  20.700  18.270  1.00  0.00            
ATOM     75  C22 ACD     1      26.030  22.030  17.860  1.00  0.00            
ATOM     76  H36 ACD     1      26.930  22.650  17.760  1.00  0.00            
ATOM     77  C23 ACD     1      25.210  21.980  16.650  1.00  0.00            
ATOM     78  H37 ACD     1      24.570  21.130  16.920  1.00  0.00            
ATOM     79  O19 ACD     1      25.960  21.670  15.480  1.00  0.00            
ATOM     80  H38 ACD     1      26.530  20.930  15.700  1.00  0.00            
ATOM     81  C24 ACD     1      24.280  23.190  16.490  1.00  0.00            
ATOM     82  H39 ACD     1      24.880  24.110  16.510  1.00  0.00            
ATOM     83  O20 ACD     1      23.400  23.090  15.290  1.00  0.00            
ATOM     84  H40 ACD     1      24.010  23.200  14.560  1.00  0.00            
ATOM     85  C25 ACD     1      23.370  23.370  17.680  1.00  0.00            
ATOM     86  H41 ACD     1      22.710  24.240  17.560  1.00  0.00            
ATOM     87  O21 ACD     1      24.270  23.680  18.760  1.00  0.00            
ATOM     88  C26 ACD     1      25.300  22.660  19.060  1.00  0.00            
ATOM     89  H42 ACD     1      24.780  21.880  19.630  1.00  0.00            
ATOM     90  C27 ACD     1      26.350  23.270  19.990  1.00  0.00            
ATOM     91  H43 ACD     1      27.160  23.870  19.550  1.00  0.00            
ATOM     92  H44 ACD     1      25.780  23.980  20.590  1.00  0.00            
ATOM     93  O22 ACD     1      26.780  22.320  20.980  1.00  0.00            
ATOM     94  H45 ACD     1      26.950  21.470  20.580  1.00  0.00            
ATOM     95  O23 ACD     1      22.680  22.210  18.010  1.00  0.00            
ATOM     96  C28 ACD     1      21.310  22.360  18.080  1.00  0.00            
ATOM     97  H46 ACD     1      20.960  23.280  17.600  1.00  0.00            
ATOM     98  C29 ACD     1      20.880  22.360  19.520  1.00  0.00            
ATOM     99  H47 ACD     1      21.310  21.450  19.960  1.00  0.00            
ATOM    100  O24 ACD     1      19.460  22.330  19.590  1.00  0.00            
ATOM    101  C30 ACD     1      21.400  23.600  20.290  1.00  0.00            
ATOM    102  H48 ACD     1      20.980  23.500  21.300  1.00  0.00            
ATOM    103  H49 ACD     1      22.490  23.700  20.290  1.00  0.00            
ATOM    104  O25 ACD     1      20.980  24.830  19.690  1.00  0.00            
ATOM    105  H50 ACD     1      20.030  24.950  19.830  1.00  0.00            
ATOM    106  C31 ACD     1      20.790  21.200  17.300  1.00  0.00            
ATOM    107  H51 ACD     1      21.240  20.260  17.650  1.00  0.00            
ATOM    108  O26 ACD     1      21.190  21.430  15.910  1.00  0.00            
ATOM    109  H52 ACD     1      22.080  21.780  15.830  1.00  0.00            
ATOM    110  C32 ACD     1      19.220  21.150  17.420  1.00  0.00            
ATOM    111  H53 ACD     1      18.730  22.010  16.950  1.00  0.00            
ATOM    112  O27 ACD     1      18.750  19.900  16.790  1.00  0.00            
ATOM    113  H54 ACD     1      19.220  19.890  15.950  1.00  0.00            
ATOM    114  C33 ACD     1      18.800  21.160  18.890  1.00  0.00            
ATOM    115  H55 ACD     1      17.720  21.320  18.830  1.00  0.00            
ATOM    116  O28 ACD     1      19.120  19.930  19.600  1.00  0.00            
ATOM    117  C34 ACD     1      18.120  19.210  20.310  1.00  0.00            
ATOM    118  H56 ACD     1      17.130  19.670  20.410  1.00  0.00            
ATOM    119  C35 ACD     1      18.090  17.830  19.660  1.00  0.00            
ATOM    120  H57 ACD     1      19.160  17.580  19.620  1.00  0.00            
ATOM    121  O29 ACD     1      17.600  17.860  18.270  1.00  0.00            
ATOM    122  H58 ACD     1      18.090  18.550  17.820  1.00  0.00            
ATOM    123  C36 ACD     1      17.480  16.710  20.540  1.00  0.00            
ATOM    124  H59 ACD     1      16.440  17.010  20.690  1.00  0.00            
ATOM    125  O30 ACD     1      17.500  15.310  20.060  1.00  0.00            
ATOM    126  H60 ACD     1      17.010  15.310  19.230  1.00  0.00            
ATOM    127  O1  HA8     2      20.120  17.890  14.600  1.00  0.00            
ATOM    128  C1  HA8     2      19.410  17.020  15.150  1.00  0.00            
ATOM    129  O2  HA8     2      18.080  17.120  15.030  1.00  0.00            
ATOM    130  C2  HA8     2      19.980  15.760  15.960  1.00  0.00            
ATOM    131  O3  HA8     2      21.370  15.810  16.310  1.00  0.00            
ATOM    132  C3  HA8     2      21.930  16.700  17.250  1.00  0.00            
ATOM    133  C4  HA8     2      21.380  16.600  18.520  1.00  0.00            
ATOM    134  C5  HA8     2      21.820  17.530  19.480  1.00  0.00            
ATOM    135  C6  HA8     2      22.800  18.450  19.190  1.00  0.00            
ATOM    136  Cl1 HA8     2      23.460  19.440  20.510  1.00  0.00            
ATOM    137  C7  HA8     2      23.360  18.510  17.940  1.00  0.00            
ATOM    138  C8  HA8     2      22.990  17.610  16.920  1.00  0.00            
ATOM    139  Cl2 HA8     2      23.750  17.760  15.340  1.00  0.00            
ATOM    140  H1  HA8     2      17.810  16.370  15.580  1.00  0.00            
ATOM    141  H2  HA8     2      19.850  14.970  15.220  1.00  0.00            
ATOM    142  H3  HA8     2      19.430  15.570  16.880  1.00  0.00            
ATOM    143  H4  HA8     2      20.540  15.940  18.720  1.00  0.00            
ATOM    144  H5  HA8     2      21.450  17.480  20.500  1.00  0.00            
ATOM    145  H6  HA8     2      24.130  19.280  17.850  1.00  0.00            
TER
ENDMDL
MODEL        1
ATOM      1  H1  ACD     1      12.860  19.210  34.260  1.00  0.00            
ATOM      2  O1  ACD     1      13.790  19.100  34.470  1.00  0.00            
ATOM      3  C1  ACD     1      14.320  20.400  34.820  1.00  0.00            
ATOM      4  H2  ACD     1      15.420  20.400  34.930  1.00  0.00            
ATOM      5  H3  ACD     1      13.840  20.780  35.730  1.00  0.00            
ATOM      6  C2  ACD     1      13.870  21.530  33.900  1.00  0.00            
ATOM      7  H4  ACD     1      14.210  21.370  32.870  1.00  0.00            
ATOM      8  O2  ACD     1      12.460  21.530  33.840  1.00  0.00            
ATOM      9  C3  ACD     1      11.740  22.650  33.200  1.00  0.00            
ATOM     10  H5  ACD     1      10.700  22.470  33.480  1.00  0.00            
ATOM     11  O3  ACD     1      11.990  22.690  31.820  1.00  0.00            
ATOM     12  C4  ACD     1      10.920  22.210  30.960  1.00  0.00            
ATOM     13  H6  ACD     1       9.980  22.270  31.520  1.00  0.00            
ATOM     14  C5  ACD     1      10.920  23.190  29.760  1.00  0.00            
ATOM     15  H7  ACD     1      11.960  23.360  29.440  1.00  0.00            
ATOM     16  O4  ACD     1      10.430  24.430  30.330  1.00  0.00            
ATOM     17  H8  ACD     1      10.860  24.510  31.190  1.00  0.00            
ATOM     18  C6  ACD     1      10.110  22.810  28.510  1.00  0.00            
ATOM     19  H9  ACD     1       9.050  22.910  28.790  1.00  0.00            
ATOM     20  O5  ACD     1      10.570  23.670  27.320  1.00  0.00            
ATOM     21  H10 ACD     1      10.770  24.530  27.690  1.00  0.00            
ATOM     22  C7  ACD     1      10.330  21.350  28.220  1.00  0.00            
ATOM     23  H11 ACD     1       9.560  21.030  27.500  1.00  0.00            
ATOM     24  O6  ACD     1      10.150  20.540  29.410  1.00  0.00            
ATOM     25  C8  ACD     1      11.120  20.750  30.460  1.00  0.00            
ATOM     26  H12 ACD     1      12.140  20.680  30.060  1.00  0.00            
ATOM     27  C9  ACD     1      10.990  19.720  31.580  1.00  0.00            
ATOM     28  H13 ACD     1      11.000  18.770  31.040  1.00  0.00            
ATOM     29  H14 ACD     1      11.880  19.620  32.210  1.00  0.00            
ATOM     30  O7  ACD     1       9.840  19.850  32.460  1.00  0.00            
ATOM     31  H15 ACD     1      10.040  19.330  33.240  1.00  0.00            
ATOM     32  O8  ACD     1      11.640  21.070  27.730  1.00  0.00            
ATOM     33  C10 ACD     1      11.620  20.250  26.550  1.00  0.00            
ATOM     34  H16 ACD     1      10.650  20.030  26.080  1.00  0.00            
ATOM     35  C11 ACD     1      12.420  21.100  25.530  1.00  0.00            
ATOM     36  H17 ACD     1      13.220  21.700  26.000  1.00  0.00            
ATOM     37  O9  ACD     1      11.440  21.990  24.990  1.00  0.00            
ATOM     38  H18 ACD     1      11.280  22.560  25.750  1.00  0.00            
ATOM     39  C12 ACD     1      13.150  20.190  24.540  1.00  0.00            
ATOM     40  H19 ACD     1      12.430  19.760  23.840  1.00  0.00            
ATOM     41  O10 ACD     1      14.040  20.960  23.680  1.00  0.00            
ATOM     42  H20 ACD     1      14.730  21.280  24.260  1.00  0.00            
ATOM     43  C13 ACD     1      14.020  19.240  25.320  1.00  0.00            
ATOM     44  H21 ACD     1      14.550  18.710  24.530  1.00  0.00            
ATOM     45  O11 ACD     1      13.150  18.340  25.990  1.00  0.00            
ATOM     46  C14 ACD     1      12.360  18.940  27.000  1.00  0.00            
ATOM     47  H22 ACD     1      13.100  19.250  27.760  1.00  0.00            
ATOM     48  C15 ACD     1      11.380  17.930  27.530  1.00  0.00            
ATOM     49  H23 ACD     1      10.600  18.400  28.140  1.00  0.00            
ATOM     50  H24 ACD     1      10.940  17.430  26.670  1.00  0.00            
ATOM     51  O12 ACD     1      12.140  17.010  28.360  1.00  0.00            
ATOM     52  H25 ACD     1      12.750  16.520  27.790  1.00  0.00            
ATOM     53  O13 ACD     1      14.930  19.890  26.220  1.00  0.00            
ATOM     54  C16 ACD     1      16.290  19.820  25.870  1.00  0.00            
ATOM     55  H26 ACD     1      16.400  19.510  24.820  1.00  0.00            
ATOM     56  C17 ACD     1      16.900  21.220  25.990  1.00  0.00            
ATOM     57  H27 ACD     1      16.630  21.700  26.950  1.00  0.00            
ATOM     58  O14 ACD     1      16.460  22.070  24.950  1.00  0.00            
ATOM     59  H28 ACD     1      16.660  23.000  25.120  1.00  0.00            
ATOM     60  C18 ACD     1      18.420  21.140  26.000  1.00  0.00            
ATOM     61  H29 ACD     1      18.560  20.680  25.010  1.00  0.00            
ATOM     62  O15 ACD     1      18.940  22.470  26.100  1.00  0.00            
ATOM     63  H30 ACD     1      19.280  22.580  26.990  1.00  0.00            
ATOM     64  C19 ACD     1      19.030  20.230  27.030  1.00  0.00            
ATOM     65  H31 ACD     1      20.110  20.050  26.990  1.00  0.00            
ATOM     66  O16 ACD     1      18.420  18.940  26.870  1.00  0.00            
ATOM     67  C20 ACD     1      16.950  18.870  26.870  1.00  0.00            
ATOM     68  H32 ACD     1      16.650  19.210  27.870  1.00  0.00            
ATOM     69  C21 ACD     1      16.610  17.420  26.730  1.00  0.00            
ATOM     70  H33 ACD     1      17.340  16.900  27.360  1.00  0.00            
ATOM     71  H34 ACD     1      15.590  17.180  27.070  1.00  0.00            
ATOM     72  O17 ACD     1      16.650  16.980  25.370  1.00  0.00            
ATOM     73  H35 ACD     1      17.500  17.170  24.970  1.00  0.00            
ATOM     74  O18 ACD     1      18.650  20.650  28.320  1.00  0.00            
ATOM     75  C22 ACD     1      19.700  20.610  29.330  1.00  0.00            
ATOM     76  H36 ACD     1      20.440  19.980  28.820  1.00  0.00            
ATOM     77  C23 ACD     1      20.120  21.990  29.530  1.00  0.00            
ATOM     78  H37 ACD     1      19.240  22.600  29.770  1.00  0.00            
ATOM     79  O19 ACD     1      20.850  22.460  28.330  1.00  0.00            
ATOM     80  H38 ACD     1      21.540  21.820  28.160  1.00  0.00            
ATOM     81  C24 ACD     1      21.080  22.050  30.740  1.00  0.00            
ATOM     82  H39 ACD     1      22.010  21.510  30.500  1.00  0.00            
ATOM     83  O20 ACD     1      21.360  23.370  31.180  1.00  0.00            
ATOM     84  H40 ACD     1      20.640  23.680  31.740  1.00  0.00            
ATOM     85  C25 ACD     1      20.440  21.350  31.980  1.00  0.00            
ATOM     86  H41 ACD     1      21.150  21.260  32.810  1.00  0.00            
ATOM     87  O21 ACD     1      20.000  20.050  31.650  1.00  0.00            
ATOM     88  C26 ACD     1      19.140  19.850  30.550  1.00  0.00            
ATOM     89  H42 ACD     1      18.140  20.120  30.920  1.00  0.00            
ATOM     90  C27 ACD     1      18.970  18.310  30.360  1.00  0.00            
ATOM     91  H43 ACD     1      18.590  17.840  31.270  1.00  0.00            
ATOM     92  H44 ACD     1      18.270  18.130  29.530  1.00  0.00            
ATOM     93  O22 ACD     1      20.190  17.600  30.020  1.00  0.00            
ATOM     94  H45 ACD     1      20.830  17.820  30.710  1.00  0.00            
ATOM     95  O23 ACD     1      19.250  22.050  32.390  1.00  0.00            
ATOM     96  C28 ACD     1      18.980  22.290  33.740  1.00  0.00            
ATOM     97  H46 ACD     1      19.910  22.160  34.300  1.00  0.00            
ATOM     98  C29 ACD     1      17.990  21.280  34.160  1.00  0.00            
ATOM     99  H47 ACD     1      17.280  21.050  33.350  1.00  0.00            
ATOM    100  O24 ACD     1      17.250  21.790  35.240  1.00  0.00            
ATOM    101  C30 ACD     1      18.650  20.000  34.640  1.00  0.00            
ATOM    102  H48 ACD     1      19.400  19.730  33.890  1.00  0.00            
ATOM    103  H49 ACD     1      19.200  19.990  35.590  1.00  0.00            
ATOM    104  O25 ACD     1      17.650  18.980  34.770  1.00  0.00            
ATOM    105  H50 ACD     1      17.140  19.250  35.540  1.00  0.00            
ATOM    106  C31 ACD     1      18.550  23.750  33.780  1.00  0.00            
ATOM    107  H51 ACD     1      17.940  23.990  32.890  1.00  0.00            
ATOM    108  O26 ACD     1      19.660  24.700  33.800  1.00  0.00            
ATOM    109  H52 ACD     1      20.100  24.750  34.660  1.00  0.00            
ATOM    110  C32 ACD     1      17.670  24.070  34.930  1.00  0.00            
ATOM    111  H53 ACD     1      18.260  24.000  35.850  1.00  0.00            
ATOM    112  O27 ACD     1      17.090  25.400  34.890  1.00  0.00            
ATOM    113  H54 ACD     1      17.840  26.000  34.930  1.00  0.00            
ATOM    114  C33 ACD     1      16.600  23.050  35.080  1.00  0.00            
ATOM    115  H55 ACD     1      16.060  23.320  35.990  1.00  0.00            
ATOM    116  O28 ACD     1      15.740  22.910  34.030  1.00  0.00            
ATOM    117  C34 ACD     1      14.370  22.960  34.410  1.00  0.00            
ATOM    118  H56 ACD     1      14.200  23.020  35.500  1.00  0.00            
ATOM    119  C35 ACD     1      13.590  24.080  33.700  1.00  0.00            
ATOM    120  H57 ACD     1      13.750  23.980  32.620  1.00  0.00            
ATOM    121  O29 ACD     1      14.070  25.440  34.000  1.00  0.00            
ATOM    122  H58 ACD     1      15.010  25.330  34.170  1.00  0.00            
ATOM    123  C36 ACD     1      12.100  23.910  33.880  1.00  0.00            
ATOM    124  H59 ACD     1      11.880  23.950  34.960  1.00  0.00            
ATOM    125  O30 ACD     1      11.470  25.050  33.320  1.00  0.00            
ATOM    126  H60 ACD     1      11.990  25.860  33.360  1.00  0.00            
ATOM    127  O1  HA8     2      18.440  25.030  28.130  1.00  0.00            
ATOM    128  C1  HA8     2      18.210  26.200  28.490  1.00  0.00            
ATOM    129  O2  HA8     2      18.910  27.270  28.160  1.00  0.00            
ATOM    130  C2  HA8     2      16.910  26.530  29.350  1.00  0.00            
ATOM    131  O3  HA8     2      15.640  25.860  29.100  1.00  0.00            
ATOM    132  C3  HA8     2      15.480  24.500  29.390  1.00  0.00            
ATOM    133  C4  HA8     2      15.970  24.000  30.610  1.00  0.00            
ATOM    134  C5  HA8     2      15.880  22.590  30.870  1.00  0.00            
ATOM    135  C6  HA8     2      15.150  21.840  29.980  1.00  0.00            
ATOM    136  Cl1 HA8     2      15.070  20.100  30.300  1.00  0.00            
ATOM    137  C7  HA8     2      14.670  22.320  28.780  1.00  0.00            
ATOM    138  C8  HA8     2      14.850  23.670  28.490  1.00  0.00            
ATOM    139  Cl2 HA8     2      14.310  24.240  26.950  1.00  0.00            
ATOM    140  H1  HA8     2      18.620  27.960  28.780  1.00  0.00            
ATOM    141  H2  HA8     2      16.660  27.590  29.260  1.00  0.00            
ATOM    142  H3  HA8     2      17.280  26.310  30.360  1.00  0.00            
ATOM    143  H4  HA8     2      16.410  24.630  31.370  1.00  0.00            
ATOM    144  H5  HA8     2      16.380  22.210  31.760  1.00  0.00            
ATOM    145  H6  HA8     2      14.110  21.630  28.160  1.00  0.00            
TER
ENDMDL
MODEL        1
ATOM      1  H1  ACD     1      28.640  33.810  22.180  1.00  0.00            
ATOM      2  O1  ACD     1      28.720  33.030  22.730  1.00  0.00            
ATOM      3  C1  ACD     1      28.340  31.860  22.020  1.00  0.00            
ATOM      4  H2  ACD     1      27.340  32.000  21.600  1.00  0.00            
ATOM      5  H3  ACD     1      28.250  31.030  22.730  1.00  0.00            
ATOM      6  C2  ACD     1      29.360  31.460  20.950  1.00  0.00            
ATOM      7  H4  ACD     1      29.030  30.470  20.630  1.00  0.00            
ATOM      8  O2  ACD     1      29.310  32.410  19.890  1.00  0.00            
ATOM      9  C3  ACD     1      30.060  32.130  18.710  1.00  0.00            
ATOM     10  H5  ACD     1      29.840  32.880  17.940  1.00  0.00            
ATOM     11  O3  ACD     1      29.680  30.870  18.230  1.00  0.00            
ATOM     12  C4  ACD     1      29.020  30.960  17.010  1.00  0.00            
ATOM     13  H6  ACD     1      28.630  31.960  16.770  1.00  0.00            
ATOM     14  C5  ACD     1      30.000  30.440  15.950  1.00  0.00            
ATOM     15  H7  ACD     1      30.340  29.460  16.300  1.00  0.00            
ATOM     16  O4  ACD     1      31.090  31.290  15.660  1.00  0.00            
ATOM     17  H8  ACD     1      31.440  31.460  16.530  1.00  0.00            
ATOM     18  C6  ACD     1      29.320  29.940  14.680  1.00  0.00            
ATOM     19  H9  ACD     1      28.900  30.820  14.160  1.00  0.00            
ATOM     20  O5  ACD     1      30.160  29.160  13.840  1.00  0.00            
ATOM     21  H10 ACD     1      30.840  29.700  13.430  1.00  0.00            
ATOM     22  C7  ACD     1      28.100  29.090  15.030  1.00  0.00            
ATOM     23  H11 ACD     1      27.540  28.890  14.110  1.00  0.00            
ATOM     24  O6  ACD     1      27.210  29.850  15.910  1.00  0.00            
ATOM     25  C8  ACD     1      27.810  30.120  17.200  1.00  0.00            
ATOM     26  H12 ACD     1      28.130  29.140  17.580  1.00  0.00            
ATOM     27  C9  ACD     1      26.750  30.600  18.230  1.00  0.00            
ATOM     28  H13 ACD     1      25.900  29.920  18.230  1.00  0.00            
ATOM     29  H14 ACD     1      27.190  30.630  19.240  1.00  0.00            
ATOM     30  O7  ACD     1      26.270  31.910  17.890  1.00  0.00            
ATOM     31  H15 ACD     1      25.420  31.910  18.340  1.00  0.00            
ATOM     32  O8  ACD     1      28.410  27.850  15.690  1.00  0.00            
ATOM     33  C10 ACD     1      28.100  26.540  15.190  1.00  0.00            
ATOM     34  H16 ACD     1      27.370  26.500  14.380  1.00  0.00            
ATOM     35  C11 ACD     1      29.450  25.870  14.730  1.00  0.00            
ATOM     36  H17 ACD     1      30.200  26.050  15.510  1.00  0.00            
ATOM     37  O9  ACD     1      29.900  26.360  13.450  1.00  0.00            
ATOM     38  H18 ACD     1      30.010  27.310  13.420  1.00  0.00            
ATOM     39  C12 ACD     1      29.240  24.350  14.570  1.00  0.00            
ATOM     40  H19 ACD     1      28.450  24.140  13.830  1.00  0.00            
ATOM     41  O10 ACD     1      30.450  23.720  14.320  1.00  0.00            
ATOM     42  H20 ACD     1      30.860  24.230  13.620  1.00  0.00            
ATOM     43  C13 ACD     1      28.600  23.810  15.860  1.00  0.00            
ATOM     44  H21 ACD     1      28.470  22.720  15.870  1.00  0.00            
ATOM     45  O11 ACD     1      27.330  24.390  16.040  1.00  0.00            
ATOM     46  C14 ACD     1      27.450  25.810  16.330  1.00  0.00            
ATOM     47  H22 ACD     1      28.070  25.910  17.220  1.00  0.00            
ATOM     48  C15 ACD     1      26.070  26.340  16.580  1.00  0.00            
ATOM     49  H23 ACD     1      25.970  27.420  16.730  1.00  0.00            
ATOM     50  H24 ACD     1      25.480  26.190  15.670  1.00  0.00            
ATOM     51  O12 ACD     1      25.580  25.640  17.680  1.00  0.00            
ATOM     52  H25 ACD     1      25.800  24.710  17.560  1.00  0.00            
ATOM     53  O13 ACD     1      29.610  24.120  16.840  1.00  0.00            
ATOM     54  C16 ACD     1      30.070  23.040  17.630  1.00  0.00            
ATOM     55  H26 ACD     1      29.870  22.070  17.150  1.00  0.00            
ATOM     56  C17 ACD     1      31.590  23.280  17.690  1.00  0.00            
ATOM     57  H27 ACD     1      31.840  24.340  17.860  1.00  0.00            
ATOM     58  O14 ACD     1      32.150  22.930  16.360  1.00  0.00            
ATOM     59  H28 ACD     1      31.520  23.190  15.690  1.00  0.00            
ATOM     60  C18 ACD     1      32.230  22.380  18.760  1.00  0.00            
ATOM     61  H29 ACD     1      32.060  21.340  18.440  1.00  0.00            
ATOM     62  O15 ACD     1      33.650  22.640  18.990  1.00  0.00            
ATOM     63  H30 ACD     1      33.790  23.580  18.880  1.00  0.00            
ATOM     64  C19 ACD     1      31.420  22.400  20.100  1.00  0.00            
ATOM     65  H31 ACD     1      31.670  21.530  20.720  1.00  0.00            
ATOM     66  O16 ACD     1      30.050  22.200  19.860  1.00  0.00            
ATOM     67  C20 ACD     1      29.440  23.200  19.000  1.00  0.00            
ATOM     68  H32 ACD     1      29.580  24.200  19.440  1.00  0.00            
ATOM     69  C21 ACD     1      27.930  22.870  18.930  1.00  0.00            
ATOM     70  H33 ACD     1      27.490  22.790  19.940  1.00  0.00            
ATOM     71  H34 ACD     1      27.470  23.730  18.420  1.00  0.00            
ATOM     72  O17 ACD     1      27.580  21.650  18.180  1.00  0.00            
ATOM     73  H35 ACD     1      28.200  20.970  18.470  1.00  0.00            
ATOM     74  O18 ACD     1      31.780  23.600  20.750  1.00  0.00            
ATOM     75  C22 ACD     1      31.900  23.560  22.130  1.00  0.00            
ATOM     76  H36 ACD     1      31.910  22.530  22.520  1.00  0.00            
ATOM     77  C23 ACD     1      33.190  24.180  22.420  1.00  0.00            
ATOM     78  H37 ACD     1      33.120  25.150  21.910  1.00  0.00            
ATOM     79  O19 ACD     1      34.220  23.380  21.810  1.00  0.00            
ATOM     80  H38 ACD     1      33.840  23.050  20.990  1.00  0.00            
ATOM     81  C24 ACD     1      33.380  24.430  23.900  1.00  0.00            
ATOM     82  H39 ACD     1      33.320  23.440  24.380  1.00  0.00            
ATOM     83  O20 ACD     1      34.670  24.980  24.260  1.00  0.00            
ATOM     84  H40 ACD     1      34.690  25.860  23.870  1.00  0.00            
ATOM     85  C25 ACD     1      32.260  25.250  24.470  1.00  0.00            
ATOM     86  H41 ACD     1      32.420  25.490  25.530  1.00  0.00            
ATOM     87  O21 ACD     1      31.050  24.500  24.170  1.00  0.00            
ATOM     88  C26 ACD     1      30.710  24.230  22.780  1.00  0.00            
ATOM     89  H42 ACD     1      30.380  25.180  22.340  1.00  0.00            
ATOM     90  C27 ACD     1      29.480  23.330  22.800  1.00  0.00            
ATOM     91  H43 ACD     1      29.110  23.200  21.770  1.00  0.00            
ATOM     92  H44 ACD     1      29.810  22.290  22.980  1.00  0.00            
ATOM     93  O22 ACD     1      28.490  23.790  23.670  1.00  0.00            
ATOM     94  H45 ACD     1      28.950  23.790  24.520  1.00  0.00            
ATOM     95  O23 ACD     1      32.210  26.520  23.740  1.00  0.00            
ATOM     96  C28 ACD     1      31.760  27.690  24.460  1.00  0.00            
ATOM     97  H46 ACD     1      31.740  27.510  25.540  1.00  0.00            
ATOM     98  C29 ACD     1      30.390  28.180  24.060  1.00  0.00            
ATOM     99  H47 ACD     1      30.390  27.960  22.980  1.00  0.00            
ATOM    100  O24 ACD     1      30.230  29.620  24.320  1.00  0.00            
ATOM    101  C30 ACD     1      29.290  27.350  24.780  1.00  0.00            
ATOM    102  H48 ACD     1      29.620  26.310  24.940  1.00  0.00            
ATOM    103  H49 ACD     1      29.050  27.750  25.770  1.00  0.00            
ATOM    104  O25 ACD     1      28.080  27.350  24.050  1.00  0.00            
ATOM    105  H50 ACD     1      27.670  26.500  24.220  1.00  0.00            
ATOM    106  C31 ACD     1      32.890  28.650  24.050  1.00  0.00            
ATOM    107  H51 ACD     1      33.280  28.530  23.030  1.00  0.00            
ATOM    108  O26 ACD     1      33.980  28.400  24.870  1.00  0.00            
ATOM    109  H52 ACD     1      34.770  28.630  24.380  1.00  0.00            
ATOM    110  C32 ACD     1      32.520  30.170  24.140  1.00  0.00            
ATOM    111  H53 ACD     1      32.520  30.350  25.230  1.00  0.00            
ATOM    112  O27 ACD     1      33.480  30.900  23.390  1.00  0.00            
ATOM    113  H54 ACD     1      33.410  30.500  22.510  1.00  0.00            
ATOM    114  C33 ACD     1      31.070  30.450  23.620  1.00  0.00            
ATOM    115  H55 ACD     1      30.870  31.500  23.870  1.00  0.00            
ATOM    116  O28 ACD     1      30.890  30.200  22.190  1.00  0.00            
ATOM    117  C34 ACD     1      30.810  31.380  21.420  1.00  0.00            
ATOM    118  H56 ACD     1      31.100  32.250  22.030  1.00  0.00            
ATOM    119  C35 ACD     1      31.800  31.090  20.310  1.00  0.00            
ATOM    120  H57 ACD     1      31.530  30.140  19.820  1.00  0.00            
ATOM    121  O29 ACD     1      33.160  30.940  20.740  1.00  0.00            
ATOM    122  H58 ACD     1      33.330  31.880  20.790  1.00  0.00            
ATOM    123  C36 ACD     1      31.560  32.070  19.130  1.00  0.00            
ATOM    124  H59 ACD     1      31.850  33.040  19.560  1.00  0.00            
ATOM    125  O30 ACD     1      32.340  31.800  17.940  1.00  0.00            
ATOM    126  H60 ACD     1      33.260  32.030  18.100  1.00  0.00            
ATOM    127  O1  HA8     2      34.390  25.000  17.830  1.00  0.00            
ATOM    128  C1  HA8     2      35.250  25.810  17.490  1.00  0.00            
ATOM    129  O2  HA8     2      35.860  25.670  16.300  1.00  0.00            
ATOM    130  C2  HA8     2      35.520  27.140  18.230  1.00  0.00            
ATOM    131  O3  HA8     2      34.480  28.090  17.960  1.00  0.00            
ATOM    132  C3  HA8     2      33.290  27.810  18.480  1.00  0.00            
ATOM    133  C4  HA8     2      33.120  27.820  19.850  1.00  0.00            
ATOM    134  C5  HA8     2      31.900  27.470  20.400  1.00  0.00            
ATOM    135  C6  HA8     2      30.790  27.150  19.560  1.00  0.00            
ATOM    136  Cl1 HA8     2      29.220  26.860  20.230  1.00  0.00            
ATOM    137  C7  HA8     2      30.980  27.130  18.170  1.00  0.00            
ATOM    138  C8  HA8     2      32.220  27.510  17.600  1.00  0.00            
ATOM    139  Cl2 HA8     2      32.410  27.510  15.830  1.00  0.00            
ATOM    140  H1  HA8     2      36.510  26.380  16.200  1.00  0.00            
ATOM    141  H2  HA8     2      36.510  27.490  17.900  1.00  0.00            
ATOM    142  H3  HA8     2      35.640  26.940  19.310  1.00  0.00            
ATOM    143  H4  HA8     2      33.910  28.180  20.510  1.00  0.00            
ATOM    144  H5  HA8     2      31.710  27.650  21.460  1.00  0.00            
ATOM    145  H6  HA8     2      30.160  26.870  17.500  1.00  0.00            
TER
ENDMDL
MODEL        1
ATOM      1  H1  ACD     1      28.490  29.600  19.480  1.00  0.00            
ATOM      2  O1  ACD     1      29.190  29.000  19.770  1.00  0.00            
ATOM      3  C1  ACD     1      29.600  28.180  18.650  1.00  0.00            
ATOM      4  H2  ACD     1      30.320  27.420  18.980  1.00  0.00            
ATOM      5  H3  ACD     1      30.140  28.830  17.950  1.00  0.00            
ATOM      6  C2  ACD     1      28.460  27.480  18.030  1.00  0.00            
ATOM      7  H4  ACD     1      28.110  26.780  18.800  1.00  0.00            
ATOM      8  O2  ACD     1      27.520  28.530  17.670  1.00  0.00            
ATOM      9  C3  ACD     1      26.360  28.160  16.940  1.00  0.00            
ATOM     10  H5  ACD     1      25.790  29.060  16.690  1.00  0.00            
ATOM     11  O3  ACD     1      25.560  27.380  17.840  1.00  0.00            
ATOM     12  C4  ACD     1      24.440  28.130  18.500  1.00  0.00            
ATOM     13  H6  ACD     1      24.290  29.080  17.970  1.00  0.00            
ATOM     14  C5  ACD     1      23.260  27.330  18.170  1.00  0.00            
ATOM     15  H7  ACD     1      23.570  26.310  18.450  1.00  0.00            
ATOM     16  O4  ACD     1      23.060  27.340  16.740  1.00  0.00            
ATOM     17  H8  ACD     1      23.910  27.260  16.300  1.00  0.00            
ATOM     18  C6  ACD     1      22.000  27.650  19.010  1.00  0.00            
ATOM     19  H9  ACD     1      21.600  28.600  18.620  1.00  0.00            
ATOM     20  O5  ACD     1      21.050  26.550  18.910  1.00  0.00            
ATOM     21  H10 ACD     1      21.000  25.980  19.680  1.00  0.00            
ATOM     22  C7  ACD     1      22.310  27.730  20.500  1.00  0.00            
ATOM     23  H11 ACD     1      21.460  28.080  21.090  1.00  0.00            
ATOM     24  O6  ACD     1      23.370  28.670  20.640  1.00  0.00            
ATOM     25  C8  ACD     1      24.560  28.330  19.990  1.00  0.00            
ATOM     26  H12 ACD     1      25.030  27.440  20.430  1.00  0.00            
ATOM     27  C9  ACD     1      25.570  29.340  20.230  1.00  0.00            
ATOM     28  H13 ACD     1      26.540  29.200  19.730  1.00  0.00            
ATOM     29  H14 ACD     1      25.150  30.300  19.900  1.00  0.00            
ATOM     30  O7  ACD     1      25.890  29.470  21.660  1.00  0.00            
ATOM     31  H15 ACD     1      26.480  28.790  21.990  1.00  0.00            
ATOM     32  O8  ACD     1      22.810  26.400  20.860  1.00  0.00            
ATOM     33  C10 ACD     1      22.430  25.720  22.020  1.00  0.00            
ATOM     34  H16 ACD     1      21.640  26.180  22.630  1.00  0.00            
ATOM     35  C11 ACD     1      21.950  24.320  21.610  1.00  0.00            
ATOM     36  H17 ACD     1      22.540  24.100  20.710  1.00  0.00            
ATOM     37  O9  ACD     1      20.560  24.590  21.190  1.00  0.00            
ATOM     38  H18 ACD     1      20.140  24.710  22.040  1.00  0.00            
ATOM     39  C12 ACD     1      22.060  23.260  22.670  1.00  0.00            
ATOM     40  H19 ACD     1      21.400  23.610  23.470  1.00  0.00            
ATOM     41  O10 ACD     1      21.710  21.950  22.210  1.00  0.00            
ATOM     42  H20 ACD     1      21.350  21.410  22.920  1.00  0.00            
ATOM     43  C13 ACD     1      23.370  23.330  23.410  1.00  0.00            
ATOM     44  H21 ACD     1      23.240  22.720  24.310  1.00  0.00            
ATOM     45  O11 ACD     1      23.480  24.600  23.830  1.00  0.00            
ATOM     46  C14 ACD     1      23.750  25.590  22.820  1.00  0.00            
ATOM     47  H22 ACD     1      24.620  25.310  22.210  1.00  0.00            
ATOM     48  C15 ACD     1      24.100  26.880  23.540  1.00  0.00            
ATOM     49  H23 ACD     1      24.150  27.640  22.760  1.00  0.00            
ATOM     50  H24 ACD     1      23.400  27.060  24.370  1.00  0.00            
ATOM     51  O12 ACD     1      25.390  26.940  24.190  1.00  0.00            
ATOM     52  H25 ACD     1      25.140  26.690  25.080  1.00  0.00            
ATOM     53  O13 ACD     1      24.490  22.870  22.590  1.00  0.00            
ATOM     54  C16 ACD     1      25.160  21.750  23.160  1.00  0.00            
ATOM     55  H26 ACD     1      24.700  21.410  24.100  1.00  0.00            
ATOM     56  C17 ACD     1      25.190  20.590  22.100  1.00  0.00            
ATOM     57  H27 ACD     1      25.390  21.000  21.100  1.00  0.00            
ATOM     58  O14 ACD     1      23.910  20.100  21.960  1.00  0.00            
ATOM     59  H28 ACD     1      23.300  20.820  21.780  1.00  0.00            
ATOM     60  C18 ACD     1      26.250  19.560  22.460  1.00  0.00            
ATOM     61  H29 ACD     1      25.860  19.030  23.330  1.00  0.00            
ATOM     62  O15 ACD     1      26.450  18.570  21.390  1.00  0.00            
ATOM     63  H30 ACD     1      25.840  18.750  20.660  1.00  0.00            
ATOM     64  C19 ACD     1      27.610  20.160  22.860  1.00  0.00            
ATOM     65  H31 ACD     1      28.130  19.320  23.340  1.00  0.00            
ATOM     66  O16 ACD     1      27.400  21.140  23.860  1.00  0.00            
ATOM     67  C20 ACD     1      26.530  22.200  23.480  1.00  0.00            
ATOM     68  H32 ACD     1      26.940  22.720  22.600  1.00  0.00            
ATOM     69  C21 ACD     1      26.620  23.350  24.450  1.00  0.00            
ATOM     70  H33 ACD     1      27.660  23.550  24.730  1.00  0.00            
ATOM     71  H34 ACD     1      26.160  24.250  24.010  1.00  0.00            
ATOM     72  O17 ACD     1      25.990  23.060  25.710  1.00  0.00            
ATOM     73  H35 ACD     1      25.510  23.810  26.050  1.00  0.00            
ATOM     74  O18 ACD     1      28.330  20.690  21.780  1.00  0.00            
ATOM     75  C22 ACD     1      29.660  20.460  21.760  1.00  0.00            
ATOM     76  H36 ACD     1      29.900  19.790  22.590  1.00  0.00            
ATOM     77  C23 ACD     1      29.930  19.870  20.410  1.00  0.00            
ATOM     78  H37 ACD     1      29.420  20.530  19.700  1.00  0.00            
ATOM     79  O19 ACD     1      29.470  18.490  20.440  1.00  0.00            
ATOM     80  H38 ACD     1      28.610  18.520  20.860  1.00  0.00            
ATOM     81  C24 ACD     1      31.370  19.970  19.910  1.00  0.00            
ATOM     82  H39 ACD     1      32.020  19.340  20.520  1.00  0.00            
ATOM     83  O20 ACD     1      31.450  19.590  18.520  1.00  0.00            
ATOM     84  H40 ACD     1      30.970  18.760  18.470  1.00  0.00            
ATOM     85  C25 ACD     1      31.930  21.420  20.060  1.00  0.00            
ATOM     86  H41 ACD     1      32.990  21.460  19.770  1.00  0.00            
ATOM     87  O21 ACD     1      31.790  21.790  21.450  1.00  0.00            
ATOM     88  C26 ACD     1      30.430  21.850  21.880  1.00  0.00            
ATOM     89  H42 ACD     1      29.820  22.480  21.230  1.00  0.00            
ATOM     90  C27 ACD     1      30.520  22.290  23.330  1.00  0.00            
ATOM     91  H43 ACD     1      29.530  22.290  23.800  1.00  0.00            
ATOM     92  H44 ACD     1      31.240  21.580  23.750  1.00  0.00            
ATOM     93  O22 ACD     1      31.060  23.590  23.590  1.00  0.00            
ATOM     94  H45 ACD     1      31.830  23.600  23.020  1.00  0.00            
ATOM     95  O23 ACD     1      31.140  22.310  19.260  1.00  0.00            
ATOM     96  C28 ACD     1      31.780  23.240  18.410  1.00  0.00            
ATOM     97  H46 ACD     1      32.830  23.010  18.210  1.00  0.00            
ATOM     98  C29 ACD     1      31.550  24.620  19.040  1.00  0.00            
ATOM     99  H47 ACD     1      30.570  24.710  19.520  1.00  0.00            
ATOM    100  O24 ACD     1      31.840  25.600  18.110  1.00  0.00            
ATOM    101  C30 ACD     1      32.610  24.770  20.110  1.00  0.00            
ATOM    102  H48 ACD     1      32.450  25.650  20.740  1.00  0.00            
ATOM    103  H49 ACD     1      32.500  23.960  20.840  1.00  0.00            
ATOM    104  O25 ACD     1      33.890  24.750  19.610  1.00  0.00            
ATOM    105  H50 ACD     1      33.930  25.570  19.120  1.00  0.00            
ATOM    106  C31 ACD     1      31.080  23.060  17.070  1.00  0.00            
ATOM    107  H51 ACD     1      29.990  23.050  17.160  1.00  0.00            
ATOM    108  O26 ACD     1      31.630  21.780  16.570  1.00  0.00            
ATOM    109  H52 ACD     1      31.620  21.060  17.200  1.00  0.00            
ATOM    110  C32 ACD     1      31.460  24.210  16.170  1.00  0.00            
ATOM    111  H53 ACD     1      32.550  24.230  16.070  1.00  0.00            
ATOM    112  O27 ACD     1      30.820  24.010  14.860  1.00  0.00            
ATOM    113  H54 ACD     1      31.130  23.170  14.520  1.00  0.00            
ATOM    114  C33 ACD     1      31.090  25.520  16.910  1.00  0.00            
ATOM    115  H55 ACD     1      31.370  26.360  16.270  1.00  0.00            
ATOM    116  O28 ACD     1      29.620  25.550  17.230  1.00  0.00            
ATOM    117  C34 ACD     1      28.890  26.670  16.810  1.00  0.00            
ATOM    118  H56 ACD     1      29.500  27.350  16.210  1.00  0.00            
ATOM    119  C35 ACD     1      27.690  26.210  15.970  1.00  0.00            
ATOM    120  H57 ACD     1      27.150  25.440  16.530  1.00  0.00            
ATOM    121  O29 ACD     1      28.100  25.610  14.710  1.00  0.00            
ATOM    122  H58 ACD     1      28.570  24.800  14.930  1.00  0.00            
ATOM    123  C36 ACD     1      26.770  27.440  15.690  1.00  0.00            
ATOM    124  H59 ACD     1      27.360  28.180  15.120  1.00  0.00            
ATOM    125  O30 ACD     1      25.660  27.110  14.890  1.00  0.00            
ATOM    126  H60 ACD     1      26.090  26.510  14.260  1.00  0.00            
ATOM    127  O1  HA8     2      27.190  19.240  16.240  1.00  0.00            
ATOM    128  C1  HA8     2      27.460  20.440  16.130  1.00  0.00            
ATOM    129  O2  HA8     2      28.700  20.840  15.760  1.00  0.00            
ATOM    130  C2  HA8     2      26.320  21.460  16.190  1.00  0.00            
ATOM    131  O3  HA8     2      25.650  21.570  17.450  1.00  0.00            
ATOM    132  C3  HA8     2      25.950  22.540  18.330  1.00  0.00            
ATOM    133  C4  HA8     2      27.220  22.590  18.850  1.00  0.00            
ATOM    134  C5  HA8     2      27.650  23.580  19.680  1.00  0.00            
ATOM    135  C6  HA8     2      26.740  24.480  20.150  1.00  0.00            
ATOM    136  Cl1 HA8     2      27.370  25.710  21.270  1.00  0.00            
ATOM    137  C7  HA8     2      25.430  24.450  19.720  1.00  0.00            
ATOM    138  C8  HA8     2      25.010  23.490  18.800  1.00  0.00            
ATOM    139  Cl2 HA8     2      23.410  23.570  18.140  1.00  0.00            
ATOM    140  H1  HA8     2      29.080  19.950  15.720  1.00  0.00            
ATOM    141  H2  HA8     2      25.610  21.140  15.410  1.00  0.00            
ATOM    142  H3  HA8     2      26.660  22.450  15.880  1.00  0.00            
ATOM    143  H4  HA8     2      27.990  21.940  18.450  1.00  0.00            
ATOM    144  H5  HA8     2      28.720  23.680  19.860  1.00  0.00            
ATOM    145  H6  HA8     2      24.760  25.230  20.060  1.00  0.00            
TER
ENDMDL
MODEL        1
ATOM      1  H1  ACD     1      32.660  21.970  15.030  1.00  0.00            
ATOM      2  O1  ACD     1      32.390  22.860  15.280  1.00  0.00            
ATOM      3  C1  ACD     1      31.870  23.630  14.170  1.00  0.00            
ATOM      4  H2  ACD     1      32.460  23.570  13.240  1.00  0.00            
ATOM      5  H3  ACD     1      31.910  24.690  14.430  1.00  0.00            
ATOM      6  C2  ACD     1      30.420  23.360  13.930  1.00  0.00            
ATOM      7  H4  ACD     1      29.960  23.250  14.920  1.00  0.00            
ATOM      8  O2  ACD     1      29.970  24.500  13.170  1.00  0.00            
ATOM      9  C3  ACD     1      28.660  24.440  12.790  1.00  0.00            
ATOM     10  H5  ACD     1      28.360  25.330  12.230  1.00  0.00            
ATOM     11  O3  ACD     1      27.880  24.310  13.920  1.00  0.00            
ATOM     12  C4  ACD     1      27.210  25.510  14.390  1.00  0.00            
ATOM     13  H6  ACD     1      27.450  26.380  13.760  1.00  0.00            
ATOM     14  C5  ACD     1      25.750  25.130  14.260  1.00  0.00            
ATOM     15  H7  ACD     1      25.620  24.100  14.620  1.00  0.00            
ATOM     16  O4  ACD     1      25.350  25.080  12.880  1.00  0.00            
ATOM     17  H8  ACD     1      24.490  24.660  12.880  1.00  0.00            
ATOM     18  C6  ACD     1      24.800  25.990  15.160  1.00  0.00            
ATOM     19  H9  ACD     1      24.720  27.030  14.800  1.00  0.00            
ATOM     20  O5  ACD     1      23.510  25.390  15.120  1.00  0.00            
ATOM     21  H10 ACD     1      23.420  24.680  15.760  1.00  0.00            
ATOM     22  C7  ACD     1      25.330  26.010  16.560  1.00  0.00            
ATOM     23  H11 ACD     1      24.760  26.600  17.280  1.00  0.00            
ATOM     24  O6  ACD     1      26.600  26.680  16.440  1.00  0.00            
ATOM     25  C8  ACD     1      27.600  25.880  15.830  1.00  0.00            
ATOM     26  H12 ACD     1      27.810  24.980  16.420  1.00  0.00            
ATOM     27  C9  ACD     1      28.980  26.600  15.870  1.00  0.00            
ATOM     28  H13 ACD     1      29.660  25.770  15.660  1.00  0.00            
ATOM     29  H14 ACD     1      29.110  27.300  15.030  1.00  0.00            
ATOM     30  O7  ACD     1      29.140  27.170  17.210  1.00  0.00            
ATOM     31  H15 ACD     1      28.260  27.550  17.270  1.00  0.00            
ATOM     32  O8  ACD     1      25.450  24.710  17.070  1.00  0.00            
ATOM     33  C10 ACD     1      24.610  24.270  18.090  1.00  0.00            
ATOM     34  H16 ACD     1      23.780  24.950  18.290  1.00  0.00            
ATOM     35  C11 ACD     1      24.000  22.970  17.550  1.00  0.00            
ATOM     36  H17 ACD     1      24.820  22.360  17.170  1.00  0.00            
ATOM     37  O9  ACD     1      23.010  23.270  16.540  1.00  0.00            
ATOM     38  H18 ACD     1      22.690  22.450  16.170  1.00  0.00            
ATOM     39  C12 ACD     1      23.320  22.100  18.640  1.00  0.00            
ATOM     40  H19 ACD     1      22.360  22.590  18.880  1.00  0.00            
ATOM     41  O10 ACD     1      23.040  20.780  18.120  1.00  0.00            
ATOM     42  H20 ACD     1      22.950  20.990  17.190  1.00  0.00            
ATOM     43  C13 ACD     1      24.190  22.080  19.900  1.00  0.00            
ATOM     44  H21 ACD     1      23.610  21.710  20.760  1.00  0.00            
ATOM     45  O11 ACD     1      24.380  23.480  20.270  1.00  0.00            
ATOM     46  C14 ACD     1      25.330  24.140  19.450  1.00  0.00            
ATOM     47  H22 ACD     1      26.290  23.630  19.310  1.00  0.00            
ATOM     48  C15 ACD     1      25.450  25.560  20.030  1.00  0.00            
ATOM     49  H23 ACD     1      26.150  26.110  19.370  1.00  0.00            
ATOM     50  H24 ACD     1      24.480  26.070  19.980  1.00  0.00            
ATOM     51  O12 ACD     1      25.980  25.470  21.330  1.00  0.00            
ATOM     52  H25 ACD     1      25.410  24.920  21.870  1.00  0.00            
ATOM     53  O13 ACD     1      25.410  21.430  19.580  1.00  0.00            
ATOM     54  C16 ACD     1      25.940  20.520  20.610  1.00  0.00            
ATOM     55  H26 ACD     1      25.290  20.560  21.490  1.00  0.00            
ATOM     56  C17 ACD     1      25.730  19.120  20.030  1.00  0.00            
ATOM     57  H27 ACD     1      26.290  19.150  19.090  1.00  0.00            
ATOM     58  O14 ACD     1      24.370  18.930  19.760  1.00  0.00            
ATOM     59  H28 ACD     1      24.110  19.650  19.180  1.00  0.00            
ATOM     60  C18 ACD     1      26.360  18.010  20.760  1.00  0.00            
ATOM     61  H29 ACD     1      25.770  17.950  21.690  1.00  0.00            
ATOM     62  O15 ACD     1      26.310  16.770  20.020  1.00  0.00            
ATOM     63  H30 ACD     1      25.720  16.210  20.530  1.00  0.00            
ATOM     64  C19 ACD     1      27.820  18.400  21.090  1.00  0.00            
ATOM     65  H31 ACD     1      28.310  17.740  21.800  1.00  0.00            
ATOM     66  O16 ACD     1      27.820  19.660  21.780  1.00  0.00            
ATOM     67  C20 ACD     1      27.390  20.740  20.950  1.00  0.00            
ATOM     68  H32 ACD     1      27.950  20.810  20.010  1.00  0.00            
ATOM     69  C21 ACD     1      27.710  22.070  21.650  1.00  0.00            
ATOM     70  H33 ACD     1      28.750  22.120  22.000  1.00  0.00            
ATOM     71  H34 ACD     1      27.610  22.850  20.890  1.00  0.00            
ATOM     72  O17 ACD     1      26.920  22.360  22.750  1.00  0.00            
ATOM     73  H35 ACD     1      27.330  21.900  23.500  1.00  0.00            
ATOM     74  O18 ACD     1      28.680  18.460  19.920  1.00  0.00            
ATOM     75  C22 ACD     1      29.720  17.450  19.730  1.00  0.00            
ATOM     76  H36 ACD     1      29.820  16.780  20.590  1.00  0.00            
ATOM     77  C23 ACD     1      29.390  16.750  18.400  1.00  0.00            
ATOM     78  H37 ACD     1      29.170  17.490  17.630  1.00  0.00            
ATOM     79  O19 ACD     1      28.310  15.870  18.730  1.00  0.00            
ATOM     80  H38 ACD     1      27.540  16.350  19.040  1.00  0.00            
ATOM     81  C24 ACD     1      30.660  15.970  17.890  1.00  0.00            
ATOM     82  H39 ACD     1      30.960  15.250  18.670  1.00  0.00            
ATOM     83  O20 ACD     1      30.420  15.330  16.640  1.00  0.00            
ATOM     84  H40 ACD     1      29.580  14.860  16.610  1.00  0.00            
ATOM     85  C25 ACD     1      31.770  16.950  17.670  1.00  0.00            
ATOM     86  H41 ACD     1      32.620  16.410  17.250  1.00  0.00            
ATOM     87  O21 ACD     1      32.190  17.410  19.000  1.00  0.00            
ATOM     88  C26 ACD     1      31.090  18.200  19.610  1.00  0.00            
ATOM     89  H42 ACD     1      30.960  19.080  18.970  1.00  0.00            
ATOM     90  C27 ACD     1      31.630  18.640  20.980  1.00  0.00            
ATOM     91  H43 ACD     1      30.850  18.600  21.750  1.00  0.00            
ATOM     92  H44 ACD     1      32.260  17.780  21.220  1.00  0.00            
ATOM     93  O22 ACD     1      32.380  19.830  21.030  1.00  0.00            
ATOM     94  H45 ACD     1      33.300  19.570  21.090  1.00  0.00            
ATOM     95  O23 ACD     1      31.190  17.950  16.860  1.00  0.00            
ATOM     96  C28 ACD     1      31.880  18.300  15.650  1.00  0.00            
ATOM     97  H46 ACD     1      32.760  17.660  15.520  1.00  0.00            
ATOM     98  C29 ACD     1      32.310  19.770  15.630  1.00  0.00            
ATOM     99  H47 ACD     1      31.550  20.440  16.050  1.00  0.00            
ATOM    100  O24 ACD     1      32.670  20.210  14.290  1.00  0.00            
ATOM    101  C30 ACD     1      33.570  20.070  16.490  1.00  0.00            
ATOM    102  H48 ACD     1      33.910  21.110  16.460  1.00  0.00            
ATOM    103  H49 ACD     1      33.200  19.950  17.520  1.00  0.00            
ATOM    104  O25 ACD     1      34.670  19.230  16.080  1.00  0.00            
ATOM    105  H50 ACD     1      34.830  19.370  15.140  1.00  0.00            
ATOM    106  C31 ACD     1      30.940  17.900  14.440  1.00  0.00            
ATOM    107  H51 ACD     1      29.910  18.140  14.740  1.00  0.00            
ATOM    108  O26 ACD     1      30.870  16.450  14.150  1.00  0.00            
ATOM    109  H52 ACD     1      30.460  16.050  14.920  1.00  0.00            
ATOM    110  C32 ACD     1      31.220  18.660  13.100  1.00  0.00            
ATOM    111  H53 ACD     1      32.030  18.190  12.520  1.00  0.00            
ATOM    112  O27 ACD     1      30.100  18.540  12.320  1.00  0.00            
ATOM    113  H54 ACD     1      29.970  17.590  12.200  1.00  0.00            
ATOM    114  C33 ACD     1      31.570  20.120  13.300  1.00  0.00            
ATOM    115  H55 ACD     1      31.930  20.430  12.320  1.00  0.00            
ATOM    116  O28 ACD     1      30.510  20.930  13.800  1.00  0.00            
ATOM    117  C34 ACD     1      30.270  22.120  13.020  1.00  0.00            
ATOM    118  H56 ACD     1      30.910  22.280  12.140  1.00  0.00            
ATOM    119  C35 ACD     1      28.910  21.910  12.480  1.00  0.00            
ATOM    120  H57 ACD     1      28.230  21.620  13.290  1.00  0.00            
ATOM    121  O29 ACD     1      28.850  20.820  11.500  1.00  0.00            
ATOM    122  H58 ACD     1      29.340  20.070  11.840  1.00  0.00            
ATOM    123  C36 ACD     1      28.430  23.220  11.830  1.00  0.00            
ATOM    124  H59 ACD     1      28.990  23.440  10.910  1.00  0.00            
ATOM    125  O30 ACD     1      27.080  23.200  11.430  1.00  0.00            
ATOM    126  H60 ACD     1      26.720  23.840  12.050  1.00  0.00            
ATOM    127  O1  HA8     2      27.880  17.170  13.680  1.00  0.00            
ATOM    128  C1  HA8     2      27.090  17.630  12.830  1.00  0.00            
ATOM    129  O2  HA8     2      27.240  17.360  11.580  1.00  0.00            
ATOM    130  C2  HA8     2      25.700  18.250  13.240  1.00  0.00            
ATOM    131  O3  HA8     2      25.410  18.510  14.660  1.00  0.00            
ATOM    132  C3  HA8     2      26.230  19.460  15.250  1.00  0.00            
ATOM    133  C4  HA8     2      27.180  18.960  16.170  1.00  0.00            
ATOM    134  C5  HA8     2      28.080  19.860  16.800  1.00  0.00            
ATOM    135  C6  HA8     2      27.850  21.240  16.680  1.00  0.00            
ATOM    136  Cl1 HA8     2      29.120  22.070  17.480  1.00  0.00            
ATOM    137  C7  HA8     2      26.860  21.710  15.890  1.00  0.00            
ATOM    138  C8  HA8     2      26.040  20.810  15.150  1.00  0.00            
ATOM    139  Cl2 HA8     2      24.870  21.470  13.970  1.00  0.00            
ATOM    140  H1  HA8     2      27.990  16.750  11.710  1.00  0.00            
ATOM    141  H2  HA8     2      24.930  17.570  12.840  1.00  0.00            
ATOM    142  H3  HA8     2      25.540  19.160  12.650  1.00  0.00            
ATOM    143  H4  HA8     2      27.350  17.890  16.310  1.00  0.00            
ATOM    144  H5  HA8     2      28.870  19.510  17.460  1.00  0.00            
ATOM    145  H6  HA8     2      26.820  22.800  15.840  1.00  0.00            
TER
ENDMDL
MODEL        1
ATOM      1  H1  ACD     1      10.930  22.260  33.320  1.00  0.00            
ATOM      2  O1  ACD     1      11.850  21.950  33.300  1.00  0.00            
ATOM      3  C1  ACD     1      12.780  22.920  33.780  1.00  0.00            
ATOM      4  H2  ACD     1      13.660  22.430  34.220  1.00  0.00            
ATOM      5  H3  ACD     1      12.280  23.540  34.530  1.00  0.00            
ATOM      6  C2  ACD     1      13.350  23.780  32.660  1.00  0.00            
ATOM      7  H4  ACD     1      13.910  23.170  31.950  1.00  0.00            
ATOM      8  O2  ACD     1      12.240  24.300  31.940  1.00  0.00            
ATOM      9  C3  ACD     1      12.590  25.130  30.870  1.00  0.00            
ATOM     10  H5  ACD     1      11.650  25.420  30.400  1.00  0.00            
ATOM     11  O3  ACD     1      13.400  24.440  29.900  1.00  0.00            
ATOM     12  C4  ACD     1      12.750  24.120  28.620  1.00  0.00            
ATOM     13  H6  ACD     1      11.710  24.480  28.680  1.00  0.00            
ATOM     14  C5  ACD     1      13.560  24.870  27.550  1.00  0.00            
ATOM     15  H7  ACD     1      14.620  24.630  27.680  1.00  0.00            
ATOM     16  O4  ACD     1      13.430  26.240  27.790  1.00  0.00            
ATOM     17  H8  ACD     1      13.910  26.430  28.610  1.00  0.00            
ATOM     18  C6  ACD     1      13.100  24.450  26.170  1.00  0.00            
ATOM     19  H9  ACD     1      12.090  24.850  26.070  1.00  0.00            
ATOM     20  O5  ACD     1      14.030  24.860  25.150  1.00  0.00            
ATOM     21  H10 ACD     1      14.610  24.100  25.120  1.00  0.00            
ATOM     22  C7  ACD     1      13.040  22.930  26.030  1.00  0.00            
ATOM     23  H11 ACD     1      12.520  22.610  25.120  1.00  0.00            
ATOM     24  O6  ACD     1      12.260  22.330  27.080  1.00  0.00            
ATOM     25  C8  ACD     1      12.700  22.600  28.410  1.00  0.00            
ATOM     26  H12 ACD     1      13.750  22.320  28.600  1.00  0.00            
ATOM     27  C9  ACD     1      11.790  21.900  29.440  1.00  0.00            
ATOM     28  H13 ACD     1      11.730  20.830  29.220  1.00  0.00            
ATOM     29  H14 ACD     1      12.290  22.050  30.410  1.00  0.00            
ATOM     30  O7  ACD     1      10.470  22.570  29.600  1.00  0.00            
ATOM     31  H15 ACD     1       9.830  21.910  29.890  1.00  0.00            
ATOM     32  O8  ACD     1      14.340  22.330  26.070  1.00  0.00            
ATOM     33  C10 ACD     1      14.500  21.260  25.110  1.00  0.00            
ATOM     34  H16 ACD     1      13.720  21.160  24.340  1.00  0.00            
ATOM     35  C11 ACD     1      15.870  21.660  24.490  1.00  0.00            
ATOM     36  H17 ACD     1      16.470  22.000  25.350  1.00  0.00            
ATOM     37  O9  ACD     1      15.560  22.750  23.600  1.00  0.00            
ATOM     38  H18 ACD     1      14.820  22.520  23.020  1.00  0.00            
ATOM     39  C12 ACD     1      16.530  20.480  23.770  1.00  0.00            
ATOM     40  H19 ACD     1      15.870  20.250  22.930  1.00  0.00            
ATOM     41  O10 ACD     1      17.870  20.720  23.350  1.00  0.00            
ATOM     42  H20 ACD     1      17.830  21.380  22.660  1.00  0.00            
ATOM     43  C13 ACD     1      16.500  19.230  24.640  1.00  0.00            
ATOM     44  H21 ACD     1      16.920  18.360  24.110  1.00  0.00            
ATOM     45  O11 ACD     1      15.170  18.920  24.940  1.00  0.00            
ATOM     46  C14 ACD     1      14.550  19.920  25.830  1.00  0.00            
ATOM     47  H22 ACD     1      15.010  19.890  26.820  1.00  0.00            
ATOM     48  C15 ACD     1      13.190  19.260  26.010  1.00  0.00            
ATOM     49  H23 ACD     1      12.650  19.820  26.780  1.00  0.00            
ATOM     50  H24 ACD     1      12.580  19.260  25.100  1.00  0.00            
ATOM     51  O12 ACD     1      13.130  17.890  26.470  1.00  0.00            
ATOM     52  H25 ACD     1      13.460  17.280  25.810  1.00  0.00            
ATOM     53  O13 ACD     1      17.180  19.540  25.860  1.00  0.00            
ATOM     54  C16 ACD     1      18.260  18.750  26.220  1.00  0.00            
ATOM     55  H26 ACD     1      18.420  17.840  25.620  1.00  0.00            
ATOM     56  C17 ACD     1      19.500  19.550  26.190  1.00  0.00            
ATOM     57  H27 ACD     1      19.260  20.540  26.590  1.00  0.00            
ATOM     58  O14 ACD     1      19.910  19.690  24.860  1.00  0.00            
ATOM     59  H28 ACD     1      19.150  20.090  24.440  1.00  0.00            
ATOM     60  C18 ACD     1      20.600  19.060  27.140  1.00  0.00            
ATOM     61  H29 ACD     1      20.990  18.060  26.910  1.00  0.00            
ATOM     62  O15 ACD     1      21.650  19.960  27.220  1.00  0.00            
ATOM     63  H30 ACD     1      21.340  20.460  27.980  1.00  0.00            
ATOM     64  C19 ACD     1      20.090  18.760  28.520  1.00  0.00            
ATOM     65  H31 ACD     1      20.850  18.230  29.110  1.00  0.00            
ATOM     66  O16 ACD     1      19.000  17.810  28.400  1.00  0.00            
ATOM     67  C20 ACD     1      17.790  18.240  27.650  1.00  0.00            
ATOM     68  H32 ACD     1      17.340  19.100  28.160  1.00  0.00            
ATOM     69  C21 ACD     1      16.780  17.120  27.630  1.00  0.00            
ATOM     70  H33 ACD     1      16.730  16.720  28.650  1.00  0.00            
ATOM     71  H34 ACD     1      15.740  17.450  27.510  1.00  0.00            
ATOM     72  O17 ACD     1      17.250  15.970  26.820  1.00  0.00            
ATOM     73  H35 ACD     1      18.030  15.680  27.300  1.00  0.00            
ATOM     74  O18 ACD     1      19.640  19.950  29.110  1.00  0.00            
ATOM     75  C22 ACD     1      20.410  20.460  30.240  1.00  0.00            
ATOM     76  H36 ACD     1      21.490  20.250  30.200  1.00  0.00            
ATOM     77  C23 ACD     1      20.380  21.970  29.980  1.00  0.00            
ATOM     78  H37 ACD     1      19.340  22.270  29.800  1.00  0.00            
ATOM     79  O19 ACD     1      21.170  22.220  28.760  1.00  0.00            
ATOM     80  H38 ACD     1      21.500  23.120  28.730  1.00  0.00            
ATOM     81  C24 ACD     1      20.950  22.820  31.140  1.00  0.00            
ATOM     82  H39 ACD     1      22.040  22.680  31.120  1.00  0.00            
ATOM     83  O20 ACD     1      20.680  24.220  30.860  1.00  0.00            
ATOM     84  H40 ACD     1      19.830  24.380  31.260  1.00  0.00            
ATOM     85  C25 ACD     1      20.430  22.360  32.510  1.00  0.00            
ATOM     86  H41 ACD     1      21.070  22.710  33.320  1.00  0.00            
ATOM     87  O21 ACD     1      20.500  20.930  32.630  1.00  0.00            
ATOM     88  C26 ACD     1      19.840  20.140  31.610  1.00  0.00            
ATOM     89  H42 ACD     1      18.740  20.180  31.550  1.00  0.00            
ATOM     90  C27 ACD     1      20.120  18.650  31.980  1.00  0.00            
ATOM     91  H43 ACD     1      20.120  18.600  33.080  1.00  0.00            
ATOM     92  H44 ACD     1      19.230  18.170  31.560  1.00  0.00            
ATOM     93  O22 ACD     1      21.350  18.200  31.420  1.00  0.00            
ATOM     94  H45 ACD     1      21.290  17.240  31.360  1.00  0.00            
ATOM     95  O23 ACD     1      19.080  22.790  32.700  1.00  0.00            
ATOM     96  C28 ACD     1      18.550  23.010  33.980  1.00  0.00            
ATOM     97  H46 ACD     1      19.300  22.670  34.710  1.00  0.00            
ATOM     98  C29 ACD     1      17.290  22.160  34.130  1.00  0.00            
ATOM     99  H47 ACD     1      16.790  22.080  33.150  1.00  0.00            
ATOM    100  O24 ACD     1      16.220  22.730  34.850  1.00  0.00            
ATOM    101  C30 ACD     1      17.600  20.710  34.550  1.00  0.00            
ATOM    102  H48 ACD     1      18.550  20.250  34.250  1.00  0.00            
ATOM    103  H49 ACD     1      17.710  20.690  35.640  1.00  0.00            
ATOM    104  O25 ACD     1      16.540  19.920  34.250  1.00  0.00            
ATOM    105  H50 ACD     1      15.750  20.460  34.160  1.00  0.00            
ATOM    106  C31 ACD     1      18.300  24.500  34.060  1.00  0.00            
ATOM    107  H51 ACD     1      18.110  25.000  33.100  1.00  0.00            
ATOM    108  O26 ACD     1      19.440  25.180  34.530  1.00  0.00            
ATOM    109  H52 ACD     1      19.280  26.080  34.220  1.00  0.00            
ATOM    110  C32 ACD     1      17.180  24.910  34.990  1.00  0.00            
ATOM    111  H53 ACD     1      17.610  24.760  35.990  1.00  0.00            
ATOM    112  O27 ACD     1      16.830  26.320  34.800  1.00  0.00            
ATOM    113  H54 ACD     1      16.360  26.220  33.970  1.00  0.00            
ATOM    114  C33 ACD     1      15.940  24.100  34.660  1.00  0.00            
ATOM    115  H55 ACD     1      15.170  24.460  35.350  1.00  0.00            
ATOM    116  O28 ACD     1      15.630  24.370  33.320  1.00  0.00            
ATOM    117  C34 ACD     1      14.310  24.900  33.040  1.00  0.00            
ATOM    118  H56 ACD     1      13.970  25.490  33.910  1.00  0.00            
ATOM    119  C35 ACD     1      14.610  25.940  31.970  1.00  0.00            
ATOM    120  H57 ACD     1      15.110  25.460  31.110  1.00  0.00            
ATOM    121  O29 ACD     1      15.280  27.070  32.500  1.00  0.00            
ATOM    122  H58 ACD     1      15.430  27.710  31.800  1.00  0.00            
ATOM    123  C36 ACD     1      13.330  26.340  31.300  1.00  0.00            
ATOM    124  H59 ACD     1      12.700  26.880  32.020  1.00  0.00            
ATOM    125  O30 ACD     1      13.540  27.180  30.190  1.00  0.00            
ATOM    126  H60 ACD     1      12.750  27.690  29.970  1.00  0.00            
ATOM    127  O1  HA8     2      16.940  27.630  26.430  1.00  0.00            
ATOM    128  C1  HA8     2      18.010  27.160  26.790  1.00  0.00            
ATOM    129  O2  HA8     2      18.770  26.470  25.940  1.00  0.00            
ATOM    130  C2  HA8     2      18.300  26.800  28.280  1.00  0.00            
ATOM    131  O3  HA8     2      18.750  25.490  28.580  1.00  0.00            
ATOM    132  C3  HA8     2      17.860  24.420  28.670  1.00  0.00            
ATOM    133  C4  HA8     2      17.000  24.390  29.790  1.00  0.00            
ATOM    134  C5  HA8     2      16.390  23.160  30.130  1.00  0.00            
ATOM    135  C6  HA8     2      16.500  22.050  29.340  1.00  0.00            
ATOM    136  Cl1 HA8     2      15.790  20.580  29.800  1.00  0.00            
ATOM    137  C7  HA8     2      17.270  22.100  28.190  1.00  0.00            
ATOM    138  C8  HA8     2      17.960  23.300  27.870  1.00  0.00            
ATOM    139  Cl2 HA8     2      19.070  23.170  26.470  1.00  0.00            
ATOM    140  H1  HA8     2      19.610  26.280  26.390  1.00  0.00            
ATOM    141  H2  HA8     2      17.500  27.100  28.970  1.00  0.00            
ATOM    142  H3  HA8     2      19.110  27.520  28.430  1.00  0.00            
ATOM    143  H4  HA8     2      16.930  25.300  30.360  1.00  0.00            
ATOM    144  H5  HA8     2      15.830  23.090  31.060  1.00  0.00            
ATOM    145  H6  HA8     2      17.430  21.230  27.560  1.00  0.00            
TER
ENDMDL
MODEL        1
ATOM      1  H1  ACD     1      13.220   6.730  24.070  1.00  0.00            
ATOM      2  O1  ACD     1      12.710   6.150  24.640  1.00  0.00            
ATOM      3  C1  ACD     1      12.280   4.910  24.160  1.00  0.00            
ATOM      4  H2  ACD     1      12.400   4.160  24.950  1.00  0.00            
ATOM      5  H3  ACD     1      12.830   4.500  23.300  1.00  0.00            
ATOM      6  C2  ACD     1      10.860   4.890  23.610  1.00  0.00            
ATOM      7  H4  ACD     1      10.220   5.500  24.260  1.00  0.00            
ATOM      8  O2  ACD     1      10.790   5.360  22.220  1.00  0.00            
ATOM      9  C3  ACD     1       9.550   5.410  21.580  1.00  0.00            
ATOM     10  H5  ACD     1       9.670   5.900  20.600  1.00  0.00            
ATOM     11  O3  ACD     1       8.570   6.020  22.460  1.00  0.00            
ATOM     12  C4  ACD     1       7.830   7.080  21.790  1.00  0.00            
ATOM     13  H6  ACD     1       7.970   7.060  20.700  1.00  0.00            
ATOM     14  C5  ACD     1       6.380   6.900  22.040  1.00  0.00            
ATOM     15  H7  ACD     1       6.230   6.750  23.120  1.00  0.00            
ATOM     16  O4  ACD     1       5.930   5.700  21.350  1.00  0.00            
ATOM     17  H8  ACD     1       5.130   5.370  21.760  1.00  0.00            
ATOM     18  C6  ACD     1       5.590   8.180  21.670  1.00  0.00            
ATOM     19  H9  ACD     1       5.710   8.250  20.580  1.00  0.00            
ATOM     20  O5  ACD     1       4.180   8.040  22.130  1.00  0.00            
ATOM     21  H10 ACD     1       3.790   7.240  21.760  1.00  0.00            
ATOM     22  C7  ACD     1       6.270   9.500  22.130  1.00  0.00            
ATOM     23  H11 ACD     1       5.720  10.310  21.630  1.00  0.00            
ATOM     24  O6  ACD     1       7.630   9.580  21.730  1.00  0.00            
ATOM     25  C8  ACD     1       8.420   8.440  22.210  1.00  0.00            
ATOM     26  H12 ACD     1       8.460   8.420  23.310  1.00  0.00            
ATOM     27  C9  ACD     1       9.860   8.770  21.630  1.00  0.00            
ATOM     28  H13 ACD     1      10.330   9.530  22.270  1.00  0.00            
ATOM     29  H14 ACD     1      10.550   7.950  21.860  1.00  0.00            
ATOM     30  O7  ACD     1       9.950   9.190  20.210  1.00  0.00            
ATOM     31  H15 ACD     1       9.830  10.140  20.220  1.00  0.00            
ATOM     32  O8  ACD     1       6.080   9.800  23.450  1.00  0.00            
ATOM     33  C10 ACD     1       5.560  11.070  23.910  1.00  0.00            
ATOM     34  H16 ACD     1       5.100  11.670  23.110  1.00  0.00            
ATOM     35  C11 ACD     1       4.400  10.600  24.900  1.00  0.00            
ATOM     36  H17 ACD     1       4.810   9.820  25.560  1.00  0.00            
ATOM     37  O9  ACD     1       3.230  10.090  24.190  1.00  0.00            
ATOM     38  H18 ACD     1       3.480   9.360  23.620  1.00  0.00            
ATOM     39  C12 ACD     1       4.090  11.720  25.850  1.00  0.00            
ATOM     40  H19 ACD     1       3.630  12.490  25.230  1.00  0.00            
ATOM     41  O10 ACD     1       3.120  11.250  26.800  1.00  0.00            
ATOM     42  H20 ACD     1       2.420  10.930  26.230  1.00  0.00            
ATOM     43  C13 ACD     1       5.290  12.250  26.660  1.00  0.00            
ATOM     44  H21 ACD     1       5.060  13.180  27.190  1.00  0.00            
ATOM     45  O11 ACD     1       6.210  12.680  25.670  1.00  0.00            
ATOM     46  C14 ACD     1       6.670  11.620  24.720  1.00  0.00            
ATOM     47  H22 ACD     1       7.110  10.800  25.310  1.00  0.00            
ATOM     48  C15 ACD     1       7.800  12.210  23.880  1.00  0.00            
ATOM     49  H23 ACD     1       8.130  11.410  23.210  1.00  0.00            
ATOM     50  H24 ACD     1       7.420  13.120  23.410  1.00  0.00            
ATOM     51  O12 ACD     1       8.950  12.630  24.690  1.00  0.00            
ATOM     52  H25 ACD     1       8.760  13.530  24.980  1.00  0.00            
ATOM     53  O13 ACD     1       5.830  11.150  27.430  1.00  0.00            
ATOM     54  C16 ACD     1       5.940  11.260  28.860  1.00  0.00            
ATOM     55  H26 ACD     1       5.590  12.230  29.250  1.00  0.00            
ATOM     56  C17 ACD     1       5.050  10.230  29.540  1.00  0.00            
ATOM     57  H27 ACD     1       5.210   9.250  29.070  1.00  0.00            
ATOM     58  O14 ACD     1       3.660  10.570  29.440  1.00  0.00            
ATOM     59  H28 ACD     1       3.390  10.600  28.520  1.00  0.00            
ATOM     60  C18 ACD     1       5.510   9.930  30.960  1.00  0.00            
ATOM     61  H29 ACD     1       5.460  10.860  31.540  1.00  0.00            
ATOM     62  O15 ACD     1       4.700   8.900  31.520  1.00  0.00            
ATOM     63  H30 ACD     1       4.800   8.140  30.950  1.00  0.00            
ATOM     64  C19 ACD     1       7.010   9.570  31.020  1.00  0.00            
ATOM     65  H31 ACD     1       7.320   9.420  32.060  1.00  0.00            
ATOM     66  O16 ACD     1       7.710  10.730  30.550  1.00  0.00            
ATOM     67  C20 ACD     1       7.470  11.030  29.180  1.00  0.00            
ATOM     68  H32 ACD     1       7.840  10.260  28.490  1.00  0.00            
ATOM     69  C21 ACD     1       8.330  12.320  28.940  1.00  0.00            
ATOM     70  H33 ACD     1       9.380  12.150  29.210  1.00  0.00            
ATOM     71  H34 ACD     1       8.270  12.610  27.880  1.00  0.00            
ATOM     72  O17 ACD     1       7.830  13.400  29.730  1.00  0.00            
ATOM     73  H35 ACD     1       8.480  14.110  29.670  1.00  0.00            
ATOM     74  O18 ACD     1       7.280   8.490  30.210  1.00  0.00            
ATOM     75  C22 ACD     1       7.200   7.220  30.780  1.00  0.00            
ATOM     76  H36 ACD     1       6.600   7.120  31.690  1.00  0.00            
ATOM     77  C23 ACD     1       6.440   6.390  29.710  1.00  0.00            
ATOM     78  H37 ACD     1       6.870   6.520  28.710  1.00  0.00            
ATOM     79  O19 ACD     1       5.060   6.820  29.770  1.00  0.00            
ATOM     80  H38 ACD     1       4.520   6.120  29.390  1.00  0.00            
ATOM     81  C24 ACD     1       6.550   4.850  30.060  1.00  0.00            
ATOM     82  H39 ACD     1       5.970   4.660  30.970  1.00  0.00            
ATOM     83  O20 ACD     1       5.880   3.980  29.120  1.00  0.00            
ATOM     84  H40 ACD     1       6.530   3.760  28.450  1.00  0.00            
ATOM     85  C25 ACD     1       7.980   4.430  30.130  1.00  0.00            
ATOM     86  H41 ACD     1       8.040   3.370  30.410  1.00  0.00            
ATOM     87  O21 ACD     1       8.700   5.250  31.110  1.00  0.00            
ATOM     88  C26 ACD     1       8.610   6.680  30.880  1.00  0.00            
ATOM     89  H42 ACD     1       9.210   6.850  29.970  1.00  0.00            
ATOM     90  C27 ACD     1       9.420   7.430  31.970  1.00  0.00            
ATOM     91  H43 ACD     1      10.420   7.000  32.080  1.00  0.00            
ATOM     92  H44 ACD     1       9.470   8.500  31.720  1.00  0.00            
ATOM     93  O22 ACD     1       8.970   7.210  33.290  1.00  0.00            
ATOM     94  H45 ACD     1       8.440   6.410  33.290  1.00  0.00            
ATOM     95  O23 ACD     1       8.640   4.440  28.890  1.00  0.00            
ATOM     96  C28 ACD     1       9.350   3.290  28.290  1.00  0.00            
ATOM     97  H46 ACD     1       9.760   2.670  29.090  1.00  0.00            
ATOM     98  C29 ACD     1      10.530   3.930  27.530  1.00  0.00            
ATOM     99  H47 ACD     1      10.250   4.880  27.070  1.00  0.00            
ATOM    100  O24 ACD     1      11.100   3.020  26.570  1.00  0.00            
ATOM    101  C30 ACD     1      11.690   4.380  28.410  1.00  0.00            
ATOM    102  H48 ACD     1      12.420   4.930  27.810  1.00  0.00            
ATOM    103  H49 ACD     1      11.230   5.140  29.050  1.00  0.00            
ATOM    104  O25 ACD     1      12.300   3.430  29.240  1.00  0.00            
ATOM    105  H50 ACD     1      12.060   2.520  29.050  1.00  0.00            
ATOM    106  C31 ACD     1       8.420   2.420  27.380  1.00  0.00            
ATOM    107  H51 ACD     1       7.890   3.040  26.640  1.00  0.00            
ATOM    108  O26 ACD     1       7.510   1.620  28.140  1.00  0.00            
ATOM    109  H52 ACD     1       6.690   1.450  27.680  1.00  0.00            
ATOM    110  C32 ACD     1       9.280   1.520  26.470  1.00  0.00            
ATOM    111  H53 ACD     1       9.920   0.950  27.150  1.00  0.00            
ATOM    112  O27 ACD     1       8.490   0.760  25.440  1.00  0.00            
ATOM    113  H54 ACD     1       8.350   1.370  24.720  1.00  0.00            
ATOM    114  C33 ACD     1      10.260   2.330  25.680  1.00  0.00            
ATOM    115  H55 ACD     1      10.810   1.600  25.080  1.00  0.00            
ATOM    116  O28 ACD     1       9.550   3.280  24.850  1.00  0.00            
ATOM    117  C34 ACD     1      10.180   3.490  23.590  1.00  0.00            
ATOM    118  H56 ACD     1      11.000   2.780  23.450  1.00  0.00            
ATOM    119  C35 ACD     1       8.950   3.210  22.650  1.00  0.00            
ATOM    120  H57 ACD     1       8.100   3.660  23.190  1.00  0.00            
ATOM    121  O29 ACD     1       8.600   1.830  22.540  1.00  0.00            
ATOM    122  H58 ACD     1       9.310   1.330  22.130  1.00  0.00            
ATOM    123  C36 ACD     1       9.060   3.970  21.360  1.00  0.00            
ATOM    124  H59 ACD     1       9.830   3.430  20.780  1.00  0.00            
ATOM    125  O30 ACD     1       7.770   3.900  20.660  1.00  0.00            
ATOM    126  H60 ACD     1       7.080   4.440  21.050  1.00  0.00            
ATOM    127  O1  HA8     2       3.080   5.460  28.520  1.00  0.00            
ATOM    128  C1  HA8     2       2.620   4.940  27.530  1.00  0.00            
ATOM    129  O2  HA8     2       2.260   3.620  27.590  1.00  0.00            
ATOM    130  C2  HA8     2       2.370   5.680  26.210  1.00  0.00            
ATOM    131  O3  HA8     2       3.440   5.550  25.210  1.00  0.00            
ATOM    132  C3  HA8     2       4.690   5.980  25.510  1.00  0.00            
ATOM    133  C4  HA8     2       4.820   7.320  25.910  1.00  0.00            
ATOM    134  C5  HA8     2       6.120   7.870  26.250  1.00  0.00            
ATOM    135  C6  HA8     2       7.240   7.070  26.030  1.00  0.00            
ATOM    136  Cl1 HA8     2       8.850   7.780  26.400  1.00  0.00            
ATOM    137  C7  HA8     2       7.180   5.740  25.560  1.00  0.00            
ATOM    138  C8  HA8     2       5.890   5.200  25.310  1.00  0.00            
ATOM    139  Cl2 HA8     2       5.580   3.550  24.780  1.00  0.00            
ATOM    140  H1  HA8     2       2.020   3.470  26.660  1.00  0.00            
ATOM    141  H2  HA8     2       2.380   6.760  26.430  1.00  0.00            
ATOM    142  H3  HA8     2       1.420   5.320  25.790  1.00  0.00            
ATOM    143  H4  HA8     2       3.930   7.930  26.000  1.00  0.00            
ATOM    144  H5  HA8     2       6.240   8.890  26.590  1.00  0.00            
ATOM    145  H6  HA8     2       8.020   5.060  25.440  1.00  0.00            
TER
ENDMDL
MODEL        1
ATOM      1  H1  ACD     1      15.120  14.670  25.470  1.00  0.00            
ATOM      2  O1  ACD     1      15.030  15.150  24.650  1.00  0.00            
ATOM      3  C1  ACD     1      13.670  15.470  24.470  1.00  0.00            
ATOM      4  H2  ACD     1      13.180  14.500  24.320  1.00  0.00            
ATOM      5  H3  ACD     1      13.700  16.090  23.560  1.00  0.00            
ATOM      6  C2  ACD     1      13.210  16.260  25.580  1.00  0.00            
ATOM      7  H4  ACD     1      13.520  15.730  26.490  1.00  0.00            
ATOM      8  O2  ACD     1      13.830  17.520  25.450  1.00  0.00            
ATOM      9  C3  ACD     1      13.670  18.440  26.530  1.00  0.00            
ATOM     10  H5  ACD     1      14.150  19.390  26.280  1.00  0.00            
ATOM     11  O3  ACD     1      14.170  18.040  27.790  1.00  0.00            
ATOM     12  C4  ACD     1      15.380  18.690  28.160  1.00  0.00            
ATOM     13  H6  ACD     1      15.940  19.140  27.330  1.00  0.00            
ATOM     14  C5  ACD     1      15.040  19.760  29.240  1.00  0.00            
ATOM     15  H7  ACD     1      14.490  19.300  30.070  1.00  0.00            
ATOM     16  O4  ACD     1      14.300  20.850  28.750  1.00  0.00            
ATOM     17  H8  ACD     1      13.470  20.580  28.350  1.00  0.00            
ATOM     18  C6  ACD     1      16.390  20.220  29.930  1.00  0.00            
ATOM     19  H9  ACD     1      17.030  20.810  29.260  1.00  0.00            
ATOM     20  O5  ACD     1      16.070  21.070  31.100  1.00  0.00            
ATOM     21  H10 ACD     1      15.410  21.750  30.950  1.00  0.00            
ATOM     22  C7  ACD     1      17.230  19.060  30.330  1.00  0.00            
ATOM     23  H11 ACD     1      18.220  19.380  30.660  1.00  0.00            
ATOM     24  O6  ACD     1      17.450  18.230  29.220  1.00  0.00            
ATOM     25  C8  ACD     1      16.320  17.630  28.630  1.00  0.00            
ATOM     26  H12 ACD     1      16.010  16.930  29.420  1.00  0.00            
ATOM     27  C9  ACD     1      16.760  16.720  27.480  1.00  0.00            
ATOM     28  H13 ACD     1      15.870  16.260  27.030  1.00  0.00            
ATOM     29  H14 ACD     1      17.310  17.260  26.700  1.00  0.00            
ATOM     30  O7  ACD     1      17.590  15.680  27.970  1.00  0.00            
ATOM     31  H15 ACD     1      18.070  16.220  28.610  1.00  0.00            
ATOM     32  O8  ACD     1      16.680  18.350  31.410  1.00  0.00            
ATOM     33  C10 ACD     1      17.430  17.630  32.370  1.00  0.00            
ATOM     34  H16 ACD     1      18.230  18.290  32.730  1.00  0.00            
ATOM     35  C11 ACD     1      16.360  17.460  33.470  1.00  0.00            
ATOM     36  H17 ACD     1      15.480  17.100  32.930  1.00  0.00            
ATOM     37  O9  ACD     1      16.120  18.650  34.200  1.00  0.00            
ATOM     38  H18 ACD     1      16.850  18.770  34.810  1.00  0.00            
ATOM     39  C12 ACD     1      16.720  16.190  34.330  1.00  0.00            
ATOM     40  H19 ACD     1      17.610  16.390  34.940  1.00  0.00            
ATOM     41  O10 ACD     1      15.640  15.870  35.260  1.00  0.00            
ATOM     42  H20 ACD     1      16.050  15.310  35.920  1.00  0.00            
ATOM     43  C13 ACD     1      17.000  14.930  33.550  1.00  0.00            
ATOM     44  H21 ACD     1      17.300  14.230  34.330  1.00  0.00            
ATOM     45  O11 ACD     1      18.080  15.280  32.740  1.00  0.00            
ATOM     46  C14 ACD     1      17.960  16.290  31.750  1.00  0.00            
ATOM     47  H22 ACD     1      17.170  16.030  31.040  1.00  0.00            
ATOM     48  C15 ACD     1      19.280  16.410  31.010  1.00  0.00            
ATOM     49  H23 ACD     1      19.290  17.330  30.420  1.00  0.00            
ATOM     50  H24 ACD     1      20.070  16.510  31.770  1.00  0.00            
ATOM     51  O12 ACD     1      19.570  15.250  30.250  1.00  0.00            
ATOM     52  H25 ACD     1      20.490  15.080  30.470  1.00  0.00            
ATOM     53  O13 ACD     1      15.920  14.440  32.860  1.00  0.00            
ATOM     54  C16 ACD     1      15.220  13.360  33.460  1.00  0.00            
ATOM     55  H26 ACD     1      15.410  13.350  34.540  1.00  0.00            
ATOM     56  C17 ACD     1      13.670  13.630  33.340  1.00  0.00            
ATOM     57  H27 ACD     1      13.450  13.910  32.300  1.00  0.00            
ATOM     58  O14 ACD     1      13.290  14.690  34.280  1.00  0.00            
ATOM     59  H28 ACD     1      13.980  15.350  34.390  1.00  0.00            
ATOM     60  C18 ACD     1      12.910  12.340  33.630  1.00  0.00            
ATOM     61  H29 ACD     1      13.150  12.080  34.670  1.00  0.00            
ATOM     62  O15 ACD     1      11.510  12.490  33.420  1.00  0.00            
ATOM     63  H30 ACD     1      11.160  13.300  33.790  1.00  0.00            
ATOM     64  C19 ACD     1      13.460  11.160  32.890  1.00  0.00            
ATOM     65  H31 ACD     1      12.860  10.330  33.290  1.00  0.00            
ATOM     66  O16 ACD     1      14.840  11.000  33.250  1.00  0.00            
ATOM     67  C20 ACD     1      15.700  12.060  32.820  1.00  0.00            
ATOM     68  H32 ACD     1      15.580  12.170  31.730  1.00  0.00            
ATOM     69  C21 ACD     1      17.210  11.780  33.090  1.00  0.00            
ATOM     70  H33 ACD     1      17.410  10.870  32.510  1.00  0.00            
ATOM     71  H34 ACD     1      17.910  12.500  32.660  1.00  0.00            
ATOM     72  O17 ACD     1      17.460  11.510  34.500  1.00  0.00            
ATOM     73  H35 ACD     1      18.390  11.380  34.660  1.00  0.00            
ATOM     74  O18 ACD     1      13.110  11.300  31.520  1.00  0.00            
ATOM     75  C22 ACD     1      12.630  10.240  30.760  1.00  0.00            
ATOM     76  H36 ACD     1      13.010   9.280  31.140  1.00  0.00            
ATOM     77  C23 ACD     1      11.100  10.460  30.740  1.00  0.00            
ATOM     78  H37 ACD     1      10.890  11.520  30.580  1.00  0.00            
ATOM     79  O19 ACD     1      10.510  10.070  31.970  1.00  0.00            
ATOM     80  H38 ACD     1      10.710  10.780  32.590  1.00  0.00            
ATOM     81  C24 ACD     1      10.410   9.810  29.580  1.00  0.00            
ATOM     82  H39 ACD     1      10.430   8.720  29.690  1.00  0.00            
ATOM     83  O20 ACD     1       9.090  10.280  29.590  1.00  0.00            
ATOM     84  H40 ACD     1       8.810  10.340  30.510  1.00  0.00            
ATOM     85  C25 ACD     1      11.080  10.140  28.240  1.00  0.00            
ATOM     86  H41 ACD     1      10.530   9.640  27.440  1.00  0.00            
ATOM     87  O21 ACD     1      12.420   9.680  28.390  1.00  0.00            
ATOM     88  C26 ACD     1      13.220  10.450  29.330  1.00  0.00            
ATOM     89  H42 ACD     1      13.230  11.490  28.970  1.00  0.00            
ATOM     90  C27 ACD     1      14.690  10.030  29.180  1.00  0.00            
ATOM     91  H43 ACD     1      15.250  10.530  29.990  1.00  0.00            
ATOM     92  H44 ACD     1      14.560   8.950  29.350  1.00  0.00            
ATOM     93  O22 ACD     1      15.260  10.410  27.990  1.00  0.00            
ATOM     94  H45 ACD     1      14.920   9.890  27.260  1.00  0.00            
ATOM     95  O23 ACD     1      11.200  11.480  27.920  1.00  0.00            
ATOM     96  C28 ACD     1      10.520  12.010  26.830  1.00  0.00            
ATOM     97  H46 ACD     1       9.890  11.300  26.280  1.00  0.00            
ATOM     98  C29 ACD     1      11.530  12.530  25.760  1.00  0.00            
ATOM     99  H47 ACD     1      12.320  12.990  26.370  1.00  0.00            
ATOM    100  O24 ACD     1      10.910  13.460  24.860  1.00  0.00            
ATOM    101  C30 ACD     1      12.310  11.450  24.940  1.00  0.00            
ATOM    102  H48 ACD     1      13.100  11.970  24.380  1.00  0.00            
ATOM    103  H49 ACD     1      12.690  10.730  25.680  1.00  0.00            
ATOM    104  O25 ACD     1      11.460  10.780  24.060  1.00  0.00            
ATOM    105  H50 ACD     1      10.890  11.440  23.660  1.00  0.00            
ATOM    106  C31 ACD     1       9.560  13.130  27.360  1.00  0.00            
ATOM    107  H51 ACD     1      10.210  13.740  28.000  1.00  0.00            
ATOM    108  O26 ACD     1       8.350  12.550  28.020  1.00  0.00            
ATOM    109  H52 ACD     1       8.600  11.850  28.620  1.00  0.00            
ATOM    110  C32 ACD     1       9.060  14.110  26.290  1.00  0.00            
ATOM    111  H53 ACD     1       8.440  13.500  25.610  1.00  0.00            
ATOM    112  O27 ACD     1       8.290  15.240  26.730  1.00  0.00            
ATOM    113  H54 ACD     1       7.410  14.920  26.950  1.00  0.00            
ATOM    114  C33 ACD     1      10.280  14.540  25.460  1.00  0.00            
ATOM    115  H55 ACD     1       9.970  15.200  24.650  1.00  0.00            
ATOM    116  O28 ACD     1      11.150  15.220  26.270  1.00  0.00            
ATOM    117  C34 ACD     1      11.710  16.440  25.730  1.00  0.00            
ATOM    118  H56 ACD     1      11.260  16.650  24.750  1.00  0.00            
ATOM    119  C35 ACD     1      11.360  17.510  26.800  1.00  0.00            
ATOM    120  H57 ACD     1      11.510  17.040  27.780  1.00  0.00            
ATOM    121  O29 ACD     1       9.950  17.760  26.760  1.00  0.00            
ATOM    122  H58 ACD     1       9.450  16.940  26.830  1.00  0.00            
ATOM    123  C36 ACD     1      12.200  18.750  26.550  1.00  0.00            
ATOM    124  H59 ACD     1      11.820  19.050  25.560  1.00  0.00            
ATOM    125  O30 ACD     1      12.070  19.730  27.630  1.00  0.00            
ATOM    126  H60 ACD     1      11.120  19.830  27.710  1.00  0.00            
ATOM    127  O1  HA8     2       7.760  19.790  31.610  1.00  0.00            
ATOM    128  C1  HA8     2       8.290  20.000  30.580  1.00  0.00            
ATOM    129  O2  HA8     2       8.300  21.290  30.090  1.00  0.00            
ATOM    130  C2  HA8     2       9.420  19.030  30.010  1.00  0.00            
ATOM    131  O3  HA8     2       9.710  17.910  30.880  1.00  0.00            
ATOM    132  C3  HA8     2      10.710  17.020  30.670  1.00  0.00            
ATOM    133  C4  HA8     2      12.030  17.540  30.560  1.00  0.00            
ATOM    134  C5  HA8     2      13.100  16.660  30.340  1.00  0.00            
ATOM    135  C6  HA8     2      12.780  15.290  30.120  1.00  0.00            
ATOM    136  Cl1 HA8     2      14.070  14.190  29.710  1.00  0.00            
ATOM    137  C7  HA8     2      11.490  14.770  30.160  1.00  0.00            
ATOM    138  C8  HA8     2      10.460  15.640  30.480  1.00  0.00            
ATOM    139  Cl2 HA8     2       8.860  14.970  30.480  1.00  0.00            
ATOM    140  H1  HA8     2       8.900  21.240  29.320  1.00  0.00            
ATOM    141  H2  HA8     2      10.350  19.560  29.770  1.00  0.00            
ATOM    142  H3  HA8     2       9.040  18.590  29.080  1.00  0.00            
ATOM    143  H4  HA8     2      12.240  18.590  30.760  1.00  0.00            
ATOM    144  H5  HA8     2      14.100  17.040  30.510  1.00  0.00            
ATOM    145  H6  HA8     2      11.270  13.710  30.050  1.00  0.00            
TER
ENDMDL
MODEL        1
ATOM      1  H1  ACD     1      25.220  13.130  32.940  1.00  0.00            
ATOM      2  O1  ACD     1      25.820  13.700  32.460  1.00  0.00            
ATOM      3  C1  ACD     1      26.630  14.390  33.440  1.00  0.00            
ATOM      4  H2  ACD     1      27.400  14.970  32.920  1.00  0.00            
ATOM      5  H3  ACD     1      27.180  13.680  34.070  1.00  0.00            
ATOM      6  C2  ACD     1      25.680  15.330  34.240  1.00  0.00            
ATOM      7  H4  ACD     1      25.220  15.970  33.480  1.00  0.00            
ATOM      8  O2  ACD     1      24.780  14.420  34.990  1.00  0.00            
ATOM      9  C3  ACD     1      23.930  15.080  35.930  1.00  0.00            
ATOM     10  H5  ACD     1      23.230  14.360  36.360  1.00  0.00            
ATOM     11  O3  ACD     1      23.080  16.140  35.260  1.00  0.00            
ATOM     12  C4  ACD     1      21.690  15.950  35.410  1.00  0.00            
ATOM     13  H6  ACD     1      21.510  15.240  36.230  1.00  0.00            
ATOM     14  C5  ACD     1      21.130  17.280  35.670  1.00  0.00            
ATOM     15  H7  ACD     1      21.440  17.970  34.880  1.00  0.00            
ATOM     16  O4  ACD     1      21.460  17.790  36.910  1.00  0.00            
ATOM     17  H8  ACD     1      21.440  18.750  36.830  1.00  0.00            
ATOM     18  C6  ACD     1      19.540  17.150  35.600  1.00  0.00            
ATOM     19  H9  ACD     1      19.310  16.540  36.480  1.00  0.00            
ATOM     20  O5  ACD     1      18.890  18.430  35.730  1.00  0.00            
ATOM     21  H10 ACD     1      18.800  18.780  34.840  1.00  0.00            
ATOM     22  C7  ACD     1      19.080  16.490  34.320  1.00  0.00            
ATOM     23  H11 ACD     1      18.000  16.350  34.330  1.00  0.00            
ATOM     24  O6  ACD     1      19.730  15.220  34.200  1.00  0.00            
ATOM     25  C8  ACD     1      21.150  15.340  34.150  1.00  0.00            
ATOM     26  H12 ACD     1      21.400  15.940  33.260  1.00  0.00            
ATOM     27  C9  ACD     1      21.750  13.980  33.890  1.00  0.00            
ATOM     28  H13 ACD     1      21.220  13.530  33.040  1.00  0.00            
ATOM     29  H14 ACD     1      22.790  13.950  33.550  1.00  0.00            
ATOM     30  O7  ACD     1      21.590  13.040  34.900  1.00  0.00            
ATOM     31  H15 ACD     1      20.760  13.130  35.380  1.00  0.00            
ATOM     32  O8  ACD     1      19.430  17.320  33.260  1.00  0.00            
ATOM     33  C10 ACD     1      18.430  17.470  32.200  1.00  0.00            
ATOM     34  H16 ACD     1      17.430  17.100  32.430  1.00  0.00            
ATOM     35  C11 ACD     1      18.380  18.950  31.870  1.00  0.00            
ATOM     36  H17 ACD     1      19.410  19.200  31.550  1.00  0.00            
ATOM     37  O9  ACD     1      17.940  19.640  33.030  1.00  0.00            
ATOM     38  H18 ACD     1      17.720  20.530  32.740  1.00  0.00            
ATOM     39  C12 ACD     1      17.660  19.230  30.580  1.00  0.00            
ATOM     40  H19 ACD     1      16.600  18.940  30.610  1.00  0.00            
ATOM     41  O10 ACD     1      17.830  20.600  30.180  1.00  0.00            
ATOM     42  H20 ACD     1      17.410  20.660  29.310  1.00  0.00            
ATOM     43  C13 ACD     1      18.280  18.440  29.450  1.00  0.00            
ATOM     44  H21 ACD     1      17.690  18.620  28.540  1.00  0.00            
ATOM     45  O11 ACD     1      18.120  17.080  29.870  1.00  0.00            
ATOM     46  C14 ACD     1      18.920  16.710  30.960  1.00  0.00            
ATOM     47  H22 ACD     1      19.970  16.910  30.710  1.00  0.00            
ATOM     48  C15 ACD     1      18.820  15.180  31.140  1.00  0.00            
ATOM     49  H23 ACD     1      19.540  14.900  31.920  1.00  0.00            
ATOM     50  H24 ACD     1      17.810  14.900  31.460  1.00  0.00            
ATOM     51  O12 ACD     1      19.310  14.530  30.020  1.00  0.00            
ATOM     52  H25 ACD     1      18.870  14.980  29.290  1.00  0.00            
ATOM     53  O13 ACD     1      19.660  18.690  29.300  1.00  0.00            
ATOM     54  C16 ACD     1      20.190  18.930  28.050  1.00  0.00            
ATOM     55  H26 ACD     1      19.520  18.850  27.180  1.00  0.00            
ATOM     56  C17 ACD     1      20.770  20.370  28.080  1.00  0.00            
ATOM     57  H27 ACD     1      21.410  20.460  28.970  1.00  0.00            
ATOM     58  O14 ACD     1      19.740  21.370  28.180  1.00  0.00            
ATOM     59  H28 ACD     1      19.070  21.020  28.780  1.00  0.00            
ATOM     60  C18 ACD     1      21.660  20.610  26.850  1.00  0.00            
ATOM     61  H29 ACD     1      21.030  20.390  25.980  1.00  0.00            
ATOM     62  O15 ACD     1      22.160  21.890  26.820  1.00  0.00            
ATOM     63  H30 ACD     1      22.550  22.110  27.660  1.00  0.00            
ATOM     64  C19 ACD     1      22.730  19.580  26.750  1.00  0.00            
ATOM     65  H31 ACD     1      23.430  19.740  25.920  1.00  0.00            
ATOM     66  O16 ACD     1      22.050  18.330  26.650  1.00  0.00            
ATOM     67  C20 ACD     1      21.290  17.920  27.830  1.00  0.00            
ATOM     68  H32 ACD     1      21.990  17.960  28.670  1.00  0.00            
ATOM     69  C21 ACD     1      20.830  16.510  27.510  1.00  0.00            
ATOM     70  H33 ACD     1      20.060  16.240  28.250  1.00  0.00            
ATOM     71  H34 ACD     1      20.380  16.420  26.510  1.00  0.00            
ATOM     72  O17 ACD     1      21.880  15.580  27.610  1.00  0.00            
ATOM     73  H35 ACD     1      22.330  15.580  26.760  1.00  0.00            
ATOM     74  O18 ACD     1      23.460  19.500  28.020  1.00  0.00            
ATOM     75  C22 ACD     1      24.900  19.770  28.020  1.00  0.00            
ATOM     76  H36 ACD     1      25.160  20.140  27.010  1.00  0.00            
ATOM     77  C23 ACD     1      25.160  20.830  29.070  1.00  0.00            
ATOM     78  H37 ACD     1      24.870  20.650  30.110  1.00  0.00            
ATOM     79  O19 ACD     1      24.550  22.140  28.730  1.00  0.00            
ATOM     80  H38 ACD     1      24.820  22.810  29.360  1.00  0.00            
ATOM     81  C24 ACD     1      26.700  21.080  29.100  1.00  0.00            
ATOM     82  H39 ACD     1      27.000  21.500  28.130  1.00  0.00            
ATOM     83  O20 ACD     1      26.960  22.060  30.160  1.00  0.00            
ATOM     84  H40 ACD     1      27.460  22.750  29.720  1.00  0.00            
ATOM     85  C25 ACD     1      27.440  19.770  29.420  1.00  0.00            
ATOM     86  H41 ACD     1      28.500  20.060  29.380  1.00  0.00            
ATOM     87  O21 ACD     1      27.100  18.730  28.520  1.00  0.00            
ATOM     88  C26 ACD     1      25.730  18.460  28.360  1.00  0.00            
ATOM     89  H42 ACD     1      25.330  18.020  29.280  1.00  0.00            
ATOM     90  C27 ACD     1      25.580  17.430  27.280  1.00  0.00            
ATOM     91  H43 ACD     1      24.510  17.400  27.020  1.00  0.00            
ATOM     92  H44 ACD     1      26.050  17.780  26.350  1.00  0.00            
ATOM     93  O22 ACD     1      25.910  16.070  27.610  1.00  0.00            
ATOM     94  H45 ACD     1      26.870  16.110  27.650  1.00  0.00            
ATOM     95  O23 ACD     1      27.010  19.330  30.710  1.00  0.00            
ATOM     96  C28 ACD     1      28.100  19.180  31.670  1.00  0.00            
ATOM     97  H46 ACD     1      29.090  19.530  31.370  1.00  0.00            
ATOM     98  C29 ACD     1      28.220  17.640  31.850  1.00  0.00            
ATOM     99  H47 ACD     1      27.200  17.240  31.790  1.00  0.00            
ATOM    100  O24 ACD     1      28.910  17.350  33.070  1.00  0.00            
ATOM    101  C30 ACD     1      29.090  17.050  30.780  1.00  0.00            
ATOM    102  H48 ACD     1      29.150  17.850  30.030  1.00  0.00            
ATOM    103  H49 ACD     1      30.050  16.800  31.240  1.00  0.00            
ATOM    104  O25 ACD     1      28.460  15.840  30.310  1.00  0.00            
ATOM    105  H50 ACD     1      28.670  15.790  29.370  1.00  0.00            
ATOM    106  C31 ACD     1      27.670  19.910  32.960  1.00  0.00            
ATOM    107  H51 ACD     1      26.590  19.750  33.110  1.00  0.00            
ATOM    108  O26 ACD     1      27.940  21.270  32.790  1.00  0.00            
ATOM    109  H52 ACD     1      27.400  21.560  32.040  1.00  0.00            
ATOM    110  C32 ACD     1      28.300  19.290  34.210  1.00  0.00            
ATOM    111  H53 ACD     1      29.350  19.580  34.260  1.00  0.00            
ATOM    112  O27 ACD     1      27.780  19.820  35.500  1.00  0.00            
ATOM    113  H54 ACD     1      27.560  20.690  35.170  1.00  0.00            
ATOM    114  C33 ACD     1      28.220  17.770  34.250  1.00  0.00            
ATOM    115  H55 ACD     1      28.850  17.440  35.090  1.00  0.00            
ATOM    116  O28 ACD     1      26.870  17.370  34.330  1.00  0.00            
ATOM    117  C34 ACD     1      26.450  16.290  35.170  1.00  0.00            
ATOM    118  H56 ACD     1      27.320  15.730  35.520  1.00  0.00            
ATOM    119  C35 ACD     1      25.600  16.930  36.220  1.00  0.00            
ATOM    120  H57 ACD     1      24.980  17.680  35.710  1.00  0.00            
ATOM    121  O29 ACD     1      26.460  17.710  37.070  1.00  0.00            
ATOM    122  H58 ACD     1      26.910  18.390  36.570  1.00  0.00            
ATOM    123  C36 ACD     1      24.750  15.850  36.930  1.00  0.00            
ATOM    124  H59 ACD     1      25.430  15.100  37.350  1.00  0.00            
ATOM    125  O30 ACD     1      23.940  16.370  37.990  1.00  0.00            
ATOM    126  H60 ACD     1      23.120  16.540  37.520  1.00  0.00            
ATOM    127  O1  HA8     2      25.260  25.100  35.020  1.00  0.00            
ATOM    128  C1  HA8     2      24.340  24.400  34.600  1.00  0.00            
ATOM    129  O2  HA8     2      23.130  24.960  34.440  1.00  0.00            
ATOM    130  C2  HA8     2      24.450  22.950  33.930  1.00  0.00            
ATOM    131  O3  HA8     2      23.160  22.390  33.680  1.00  0.00            
ATOM    132  C3  HA8     2      23.050  21.110  33.200  1.00  0.00            
ATOM    133  C4  HA8     2      23.870  20.130  33.730  1.00  0.00            
ATOM    134  C5  HA8     2      23.940  18.840  33.170  1.00  0.00            
ATOM    135  C6  HA8     2      23.170  18.520  32.070  1.00  0.00            
ATOM    136  Cl1 HA8     2      23.180  16.930  31.360  1.00  0.00            
ATOM    137  C7  HA8     2      22.290  19.490  31.560  1.00  0.00            
ATOM    138  C8  HA8     2      22.190  20.750  32.170  1.00  0.00            
ATOM    139  Cl2 HA8     2      21.270  21.980  31.450  1.00  0.00            
ATOM    140  H1  HA8     2      22.610  24.160  34.220  1.00  0.00            
ATOM    141  H2  HA8     2      25.010  22.340  34.660  1.00  0.00            
ATOM    142  H3  HA8     2      24.990  22.990  32.980  1.00  0.00            
ATOM    143  H4  HA8     2      24.420  20.280  34.660  1.00  0.00            
ATOM    144  H5  HA8     2      24.600  18.130  33.660  1.00  0.00            
ATOM    145  H6  HA8     2      21.710  19.230  30.670  1.00  0.00            
TER
ENDMDL
MODEL        1
ATOM      1  H1  ACD     1      16.220  22.670  40.180  1.00  0.00            
ATOM      2  O1  ACD     1      15.710  22.590  40.990  1.00  0.00            
ATOM      3  C1  ACD     1      14.760  21.650  40.610  1.00  0.00            
ATOM      4  H2  ACD     1      14.620  20.790  41.270  1.00  0.00            
ATOM      5  H3  ACD     1      15.230  21.170  39.740  1.00  0.00            
ATOM      6  C2  ACD     1      13.360  22.210  40.240  1.00  0.00            
ATOM      7  H4  ACD     1      12.890  21.460  39.590  1.00  0.00            
ATOM      8  O2  ACD     1      12.690  22.160  41.490  1.00  0.00            
ATOM      9  C3  ACD     1      11.330  22.590  41.310  1.00  0.00            
ATOM     10  H5  ACD     1      10.840  22.450  42.280  1.00  0.00            
ATOM     11  O3  ACD     1      10.650  21.760  40.390  1.00  0.00            
ATOM     12  C4  ACD     1       9.470  21.070  40.830  1.00  0.00            
ATOM     13  H6  ACD     1       9.080  21.520  41.750  1.00  0.00            
ATOM     14  C5  ACD     1       8.500  21.200  39.720  1.00  0.00            
ATOM     15  H7  ACD     1       9.140  20.980  38.860  1.00  0.00            
ATOM     16  O4  ACD     1       8.020  22.620  39.500  1.00  0.00            
ATOM     17  H8  ACD     1       7.330  22.810  40.140  1.00  0.00            
ATOM     18  C6  ACD     1       7.390  20.150  39.810  1.00  0.00            
ATOM     19  H9  ACD     1       6.720  20.300  40.660  1.00  0.00            
ATOM     20  O5  ACD     1       6.680  20.150  38.610  1.00  0.00            
ATOM     21  H10 ACD     1       6.900  19.410  38.040  1.00  0.00            
ATOM     22  C7  ACD     1       7.950  18.740  40.010  1.00  0.00            
ATOM     23  H11 ACD     1       7.160  17.990  40.120  1.00  0.00            
ATOM     24  O6  ACD     1       8.700  18.770  41.200  1.00  0.00            
ATOM     25  C8  ACD     1       9.880  19.650  41.210  1.00  0.00            
ATOM     26  H12 ACD     1      10.570  19.280  40.450  1.00  0.00            
ATOM     27  C9  ACD     1      10.770  19.570  42.450  1.00  0.00            
ATOM     28  H13 ACD     1      11.690  20.170  42.370  1.00  0.00            
ATOM     29  H14 ACD     1      10.290  20.060  43.310  1.00  0.00            
ATOM     30  O7  ACD     1      11.210  18.210  42.760  1.00  0.00            
ATOM     31  H15 ACD     1      11.830  18.090  42.030  1.00  0.00            
ATOM     32  O8  ACD     1       8.920  18.390  38.980  1.00  0.00            
ATOM     33  C10 ACD     1       8.660  17.200  38.180  1.00  0.00            
ATOM     34  H16 ACD     1       7.840  16.610  38.610  1.00  0.00            
ATOM     35  C11 ACD     1       8.360  17.720  36.790  1.00  0.00            
ATOM     36  H17 ACD     1       8.940  18.600  36.490  1.00  0.00            
ATOM     37  O9  ACD     1       7.050  18.140  36.780  1.00  0.00            
ATOM     38  H18 ACD     1       6.790  18.160  35.850  1.00  0.00            
ATOM     39  C12 ACD     1       8.650  16.630  35.690  1.00  0.00            
ATOM     40  H19 ACD     1       7.940  15.820  35.890  1.00  0.00            
ATOM     41  O10 ACD     1       8.620  17.220  34.380  1.00  0.00            
ATOM     42  H20 ACD     1       9.520  17.550  34.340  1.00  0.00            
ATOM     43  C13 ACD     1      10.040  15.980  35.880  1.00  0.00            
ATOM     44  H21 ACD     1      10.140  15.130  35.210  1.00  0.00            
ATOM     45  O11 ACD     1      10.090  15.420  37.170  1.00  0.00            
ATOM     46  C14 ACD     1      10.000  16.380  38.230  1.00  0.00            
ATOM     47  H22 ACD     1      10.810  17.120  38.280  1.00  0.00            
ATOM     48  C15 ACD     1      10.030  15.540  39.550  1.00  0.00            
ATOM     49  H23 ACD     1      11.020  15.070  39.610  1.00  0.00            
ATOM     50  H24 ACD     1      10.010  16.340  40.300  1.00  0.00            
ATOM     51  O12 ACD     1       9.000  14.550  39.630  1.00  0.00            
ATOM     52  H25 ACD     1       9.470  13.720  39.620  1.00  0.00            
ATOM     53  O13 ACD     1      11.010  16.980  35.550  1.00  0.00            
ATOM     54  C16 ACD     1      12.190  16.320  34.970  1.00  0.00            
ATOM     55  H26 ACD     1      12.130  15.240  35.130  1.00  0.00            
ATOM     56  C17 ACD     1      12.190  16.600  33.460  1.00  0.00            
ATOM     57  H27 ACD     1      11.850  17.630  33.290  1.00  0.00            
ATOM     58  O14 ACD     1      11.120  15.860  32.830  1.00  0.00            
ATOM     59  H28 ACD     1      11.290  14.930  33.000  1.00  0.00            
ATOM     60  C18 ACD     1      13.550  16.420  32.780  1.00  0.00            
ATOM     61  H29 ACD     1      13.710  15.340  32.690  1.00  0.00            
ATOM     62  O15 ACD     1      13.420  16.910  31.430  1.00  0.00            
ATOM     63  H30 ACD     1      12.520  16.790  31.130  1.00  0.00            
ATOM     64  C19 ACD     1      14.740  17.050  33.550  1.00  0.00            
ATOM     65  H31 ACD     1      15.760  16.840  33.230  1.00  0.00            
ATOM     66  O16 ACD     1      14.640  16.620  34.920  1.00  0.00            
ATOM     67  C20 ACD     1      13.460  16.800  35.670  1.00  0.00            
ATOM     68  H32 ACD     1      13.360  17.860  35.940  1.00  0.00            
ATOM     69  C21 ACD     1      13.630  16.200  37.000  1.00  0.00            
ATOM     70  H33 ACD     1      14.660  16.420  37.300  1.00  0.00            
ATOM     71  H34 ACD     1      13.030  16.790  37.710  1.00  0.00            
ATOM     72  O17 ACD     1      13.480  14.810  37.030  1.00  0.00            
ATOM     73  H35 ACD     1      13.450  14.560  37.960  1.00  0.00            
ATOM     74  O18 ACD     1      14.650  18.460  33.540  1.00  0.00            
ATOM     75  C22 ACD     1      15.830  19.170  33.290  1.00  0.00            
ATOM     76  H36 ACD     1      16.400  18.620  32.530  1.00  0.00            
ATOM     77  C23 ACD     1      15.290  20.550  32.790  1.00  0.00            
ATOM     78  H37 ACD     1      14.650  20.900  33.610  1.00  0.00            
ATOM     79  O19 ACD     1      14.500  20.370  31.570  1.00  0.00            
ATOM     80  H38 ACD     1      14.080  21.230  31.540  1.00  0.00            
ATOM     81  C24 ACD     1      16.290  21.650  32.660  1.00  0.00            
ATOM     82  H39 ACD     1      16.970  21.460  31.820  1.00  0.00            
ATOM     83  O20 ACD     1      15.540  22.800  32.330  1.00  0.00            
ATOM     84  H40 ACD     1      15.100  23.110  33.120  1.00  0.00            
ATOM     85  C25 ACD     1      16.940  21.780  34.050  1.00  0.00            
ATOM     86  H41 ACD     1      17.730  22.540  34.010  1.00  0.00            
ATOM     87  O21 ACD     1      17.510  20.490  34.390  1.00  0.00            
ATOM     88  C26 ACD     1      16.600  19.350  34.570  1.00  0.00            
ATOM     89  H42 ACD     1      15.990  19.680  35.420  1.00  0.00            
ATOM     90  C27 ACD     1      17.490  18.130  35.020  1.00  0.00            
ATOM     91  H43 ACD     1      18.150  18.480  35.830  1.00  0.00            
ATOM     92  H44 ACD     1      16.750  17.410  35.380  1.00  0.00            
ATOM     93  O22 ACD     1      18.200  17.590  33.910  1.00  0.00            
ATOM     94  H45 ACD     1      18.660  16.790  34.160  1.00  0.00            
ATOM     95  O23 ACD     1      16.050  22.120  35.080  1.00  0.00            
ATOM     96  C28 ACD     1      16.200  23.380  35.790  1.00  0.00            
ATOM     97  H46 ACD     1      17.100  23.850  35.350  1.00  0.00            
ATOM     98  C29 ACD     1      16.490  23.010  37.170  1.00  0.00            
ATOM     99  H47 ACD     1      15.820  22.180  37.420  1.00  0.00            
ATOM    100  O24 ACD     1      16.200  24.040  38.140  1.00  0.00            
ATOM    101  C30 ACD     1      17.970  22.620  37.320  1.00  0.00            
ATOM    102  H48 ACD     1      18.170  21.780  36.650  1.00  0.00            
ATOM    103  H49 ACD     1      18.660  23.410  37.020  1.00  0.00            
ATOM    104  O25 ACD     1      18.270  22.090  38.640  1.00  0.00            
ATOM    105  H50 ACD     1      19.220  22.150  38.730  1.00  0.00            
ATOM    106  C31 ACD     1      14.850  24.080  35.550  1.00  0.00            
ATOM    107  H51 ACD     1      14.060  23.330  35.630  1.00  0.00            
ATOM    108  O26 ACD     1      14.860  24.710  34.270  1.00  0.00            
ATOM    109  H52 ACD     1      13.930  24.790  34.030  1.00  0.00            
ATOM    110  C32 ACD     1      14.610  25.110  36.670  1.00  0.00            
ATOM    111  H53 ACD     1      15.310  25.950  36.520  1.00  0.00            
ATOM    112  O27 ACD     1      13.230  25.450  36.500  1.00  0.00            
ATOM    113  H54 ACD     1      12.660  24.680  36.430  1.00  0.00            
ATOM    114  C33 ACD     1      14.920  24.560  38.060  1.00  0.00            
ATOM    115  H55 ACD     1      14.890  25.320  38.860  1.00  0.00            
ATOM    116  O28 ACD     1      13.950  23.600  38.380  1.00  0.00            
ATOM    117  C34 ACD     1      13.350  23.630  39.660  1.00  0.00            
ATOM    118  H56 ACD     1      13.870  24.250  40.410  1.00  0.00            
ATOM    119  C35 ACD     1      11.890  24.100  39.470  1.00  0.00            
ATOM    120  H57 ACD     1      11.310  23.490  38.760  1.00  0.00            
ATOM    121  O29 ACD     1      11.940  25.460  39.030  1.00  0.00            
ATOM    122  H58 ACD     1      12.380  25.470  38.180  1.00  0.00            
ATOM    123  C36 ACD     1      11.190  23.990  40.840  1.00  0.00            
ATOM    124  H59 ACD     1      11.560  24.690  41.610  1.00  0.00            
ATOM    125  O30 ACD     1       9.820  24.300  40.710  1.00  0.00            
ATOM    126  H60 ACD     1       9.500  23.800  39.950  1.00  0.00            
ATOM    127  O1  HA8     2       9.040  24.170  32.620  1.00  0.00            
ATOM    128  C1  HA8     2       8.660  23.030  32.550  1.00  0.00            
ATOM    129  O2  HA8     2       9.000  22.170  31.560  1.00  0.00            
ATOM    130  C2  HA8     2       7.820  22.360  33.720  1.00  0.00            
ATOM    131  O3  HA8     2       8.340  21.080  34.170  1.00  0.00            
ATOM    132  C3  HA8     2       9.520  20.920  34.810  1.00  0.00            
ATOM    133  C4  HA8     2       9.650  21.460  36.050  1.00  0.00            
ATOM    134  C5  HA8     2      10.810  21.170  36.860  1.00  0.00            
ATOM    135  C6  HA8     2      11.820  20.370  36.270  1.00  0.00            
ATOM    136  Cl1 HA8     2      13.110  20.010  37.380  1.00  0.00            
ATOM    137  C7  HA8     2      11.720  19.980  34.930  1.00  0.00            
ATOM    138  C8  HA8     2      10.550  20.180  34.200  1.00  0.00            
ATOM    139  Cl2 HA8     2      10.400  19.520  32.580  1.00  0.00            
ATOM    140  H1  HA8     2       8.590  21.360  31.880  1.00  0.00            
ATOM    141  H2  HA8     2       6.790  22.280  33.330  1.00  0.00            
ATOM    142  H3  HA8     2       7.830  23.090  34.540  1.00  0.00            
ATOM    143  H4  HA8     2       8.770  21.880  36.530  1.00  0.00            
ATOM    144  H5  HA8     2      11.080  21.490  37.860  1.00  0.00            
ATOM    145  H6  HA8     2      12.480  19.330  34.510  1.00  0.00            
TER
ENDMDL
MODEL        1
ATOM      1  H1  ACD     1      26.070   8.850  26.570  1.00  0.00            
ATOM      2  O1  ACD     1      26.150   9.720  26.150  1.00  0.00            
ATOM      3  C1  ACD     1      26.940   9.480  24.960  1.00  0.00            
ATOM      4  H2  ACD     1      27.900   9.100  25.310  1.00  0.00            
ATOM      5  H3  ACD     1      27.210  10.340  24.340  1.00  0.00            
ATOM      6  C2  ACD     1      26.410   8.370  24.050  1.00  0.00            
ATOM      7  H4  ACD     1      26.670   8.660  23.020  1.00  0.00            
ATOM      8  O2  ACD     1      27.050   7.110  24.540  1.00  0.00            
ATOM      9  C3  ACD     1      26.650   5.960  23.840  1.00  0.00            
ATOM     10  H5  ACD     1      27.130   5.110  24.320  1.00  0.00            
ATOM     11  O3  ACD     1      27.100   6.090  22.500  1.00  0.00            
ATOM     12  C4  ACD     1      28.170   5.260  22.160  1.00  0.00            
ATOM     13  H6  ACD     1      28.580   4.780  23.060  1.00  0.00            
ATOM     14  C5  ACD     1      27.770   4.150  21.210  1.00  0.00            
ATOM     15  H7  ACD     1      26.900   4.390  20.580  1.00  0.00            
ATOM     16  O4  ACD     1      27.350   3.020  22.060  1.00  0.00            
ATOM     17  H8  ACD     1      26.520   3.300  22.450  1.00  0.00            
ATOM     18  C6  ACD     1      28.810   3.670  20.240  1.00  0.00            
ATOM     19  H9  ACD     1      29.540   2.980  20.680  1.00  0.00            
ATOM     20  O5  ACD     1      28.190   2.980  19.160  1.00  0.00            
ATOM     21  H10 ACD     1      27.740   3.610  18.590  1.00  0.00            
ATOM     22  C7  ACD     1      29.580   4.810  19.680  1.00  0.00            
ATOM     23  H11 ACD     1      30.290   4.550  18.890  1.00  0.00            
ATOM     24  O6  ACD     1      30.230   5.560  20.710  1.00  0.00            
ATOM     25  C8  ACD     1      29.270   6.170  21.620  1.00  0.00            
ATOM     26  H12 ACD     1      28.930   7.000  20.990  1.00  0.00            
ATOM     27  C9  ACD     1      30.120   6.930  22.690  1.00  0.00            
ATOM     28  H13 ACD     1      30.810   7.560  22.120  1.00  0.00            
ATOM     29  H14 ACD     1      29.440   7.620  23.220  1.00  0.00            
ATOM     30  O7  ACD     1      30.800   5.980  23.560  1.00  0.00            
ATOM     31  H15 ACD     1      31.450   6.470  24.070  1.00  0.00            
ATOM     32  O8  ACD     1      28.570   5.540  18.990  1.00  0.00            
ATOM     33  C10 ACD     1      28.740   5.900  17.660  1.00  0.00            
ATOM     34  H16 ACD     1      29.480   5.260  17.170  1.00  0.00            
ATOM     35  C11 ACD     1      27.410   5.590  16.960  1.00  0.00            
ATOM     36  H17 ACD     1      26.590   6.080  17.500  1.00  0.00            
ATOM     37  O9  ACD     1      27.080   4.180  17.090  1.00  0.00            
ATOM     38  H18 ACD     1      26.220   4.030  16.680  1.00  0.00            
ATOM     39  C12 ACD     1      27.500   6.160  15.550  1.00  0.00            
ATOM     40  H19 ACD     1      28.320   5.630  15.050  1.00  0.00            
ATOM     41  O10 ACD     1      26.290   5.930  14.810  1.00  0.00            
ATOM     42  H20 ACD     1      25.650   6.460  15.300  1.00  0.00            
ATOM     43  C13 ACD     1      27.690   7.630  15.560  1.00  0.00            
ATOM     44  H21 ACD     1      27.690   7.930  14.510  1.00  0.00            
ATOM     45  O11 ACD     1      28.950   7.910  16.190  1.00  0.00            
ATOM     46  C14 ACD     1      29.200   7.350  17.540  1.00  0.00            
ATOM     47  H22 ACD     1      28.620   8.030  18.190  1.00  0.00            
ATOM     48  C15 ACD     1      30.740   7.620  17.870  1.00  0.00            
ATOM     49  H23 ACD     1      31.060   7.010  18.730  1.00  0.00            
ATOM     50  H24 ACD     1      31.330   7.410  16.960  1.00  0.00            
ATOM     51  O12 ACD     1      30.870   8.980  18.210  1.00  0.00            
ATOM     52  H25 ACD     1      31.120   9.490  17.440  1.00  0.00            
ATOM     53  O13 ACD     1      26.600   8.320  16.190  1.00  0.00            
ATOM     54  C16 ACD     1      26.280   9.580  15.530  1.00  0.00            
ATOM     55  H26 ACD     1      26.850   9.660  14.590  1.00  0.00            
ATOM     56  C17 ACD     1      24.800   9.540  15.220  1.00  0.00            
ATOM     57  H27 ACD     1      24.260   9.360  16.160  1.00  0.00            
ATOM     58  O14 ACD     1      24.530   8.600  14.210  1.00  0.00            
ATOM     59  H28 ACD     1      23.600   8.650  13.970  1.00  0.00            
ATOM     60  C18 ACD     1      24.280  10.890  14.760  1.00  0.00            
ATOM     61  H29 ACD     1      24.840  11.080  13.830  1.00  0.00            
ATOM     62  O15 ACD     1      22.840  10.980  14.630  1.00  0.00            
ATOM     63  H30 ACD     1      22.530  11.260  15.500  1.00  0.00            
ATOM     64  C19 ACD     1      24.770  12.090  15.600  1.00  0.00            
ATOM     65  H31 ACD     1      24.550  12.990  15.020  1.00  0.00            
ATOM     66  O16 ACD     1      26.200  12.030  15.780  1.00  0.00            
ATOM     67  C20 ACD     1      26.650  10.850  16.440  1.00  0.00            
ATOM     68  H32 ACD     1      26.150  10.720  17.400  1.00  0.00            
ATOM     69  C21 ACD     1      28.080  10.960  16.830  1.00  0.00            
ATOM     70  H33 ACD     1      28.300  11.900  17.370  1.00  0.00            
ATOM     71  H34 ACD     1      28.490  10.200  17.510  1.00  0.00            
ATOM     72  O17 ACD     1      28.880  11.080  15.660  1.00  0.00            
ATOM     73  H35 ACD     1      28.460  11.740  15.110  1.00  0.00            
ATOM     74  O18 ACD     1      24.150  12.040  16.820  1.00  0.00            
ATOM     75  C22 ACD     1      23.560  13.240  17.300  1.00  0.00            
ATOM     76  H36 ACD     1      23.300  13.920  16.480  1.00  0.00            
ATOM     77  C23 ACD     1      22.150  12.800  17.750  1.00  0.00            
ATOM     78  H37 ACD     1      22.240  11.730  17.940  1.00  0.00            
ATOM     79  O19 ACD     1      21.260  12.870  16.580  1.00  0.00            
ATOM     80  H38 ACD     1      21.190  13.780  16.290  1.00  0.00            
ATOM     81  C24 ACD     1      21.620  13.540  18.940  1.00  0.00            
ATOM     82  H39 ACD     1      21.390  14.550  18.590  1.00  0.00            
ATOM     83  O20 ACD     1      20.480  12.890  19.470  1.00  0.00            
ATOM     84  H40 ACD     1      19.830  13.030  18.770  1.00  0.00            
ATOM     85  C25 ACD     1      22.750  13.770  19.970  1.00  0.00            
ATOM     86  H41 ACD     1      22.380  14.390  20.790  1.00  0.00            
ATOM     87  O21 ACD     1      23.730  14.500  19.380  1.00  0.00            
ATOM     88  C26 ACD     1      24.460  13.880  18.390  1.00  0.00            
ATOM     89  H42 ACD     1      24.990  13.020  18.810  1.00  0.00            
ATOM     90  C27 ACD     1      25.430  14.940  17.710  1.00  0.00            
ATOM     91  H43 ACD     1      25.770  14.650  16.710  1.00  0.00            
ATOM     92  H44 ACD     1      24.840  15.820  17.390  1.00  0.00            
ATOM     93  O22 ACD     1      26.530  14.960  18.600  1.00  0.00            
ATOM     94  H45 ACD     1      26.320  14.990  19.540  1.00  0.00            
ATOM     95  O23 ACD     1      23.230  12.510  20.360  1.00  0.00            
ATOM     96  C28 ACD     1      23.190  12.260  21.750  1.00  0.00            
ATOM     97  H46 ACD     1      22.770  13.060  22.370  1.00  0.00            
ATOM     98  C29 ACD     1      24.630  11.920  22.180  1.00  0.00            
ATOM     99  H47 ACD     1      25.020  11.080  21.590  1.00  0.00            
ATOM    100  O24 ACD     1      24.550  11.490  23.620  1.00  0.00            
ATOM    101  C30 ACD     1      25.530  13.090  22.180  1.00  0.00            
ATOM    102  H48 ACD     1      25.410  13.550  21.190  1.00  0.00            
ATOM    103  H49 ACD     1      25.210  13.740  23.000  1.00  0.00            
ATOM    104  O25 ACD     1      26.930  12.680  22.300  1.00  0.00            
ATOM    105  H50 ACD     1      27.490  13.290  21.810  1.00  0.00            
ATOM    106  C31 ACD     1      22.300  11.020  22.020  1.00  0.00            
ATOM    107  H51 ACD     1      22.640  10.240  21.330  1.00  0.00            
ATOM    108  O26 ACD     1      20.950  11.280  21.730  1.00  0.00            
ATOM    109  H52 ACD     1      20.900  11.750  20.880  1.00  0.00            
ATOM    110  C32 ACD     1      22.380  10.610  23.510  1.00  0.00            
ATOM    111  H53 ACD     1      21.950  11.430  24.090  1.00  0.00            
ATOM    112  O27 ACD     1      21.610   9.390  23.760  1.00  0.00            
ATOM    113  H54 ACD     1      21.760   9.010  24.630  1.00  0.00            
ATOM    114  C33 ACD     1      23.790  10.350  23.920  1.00  0.00            
ATOM    115  H55 ACD     1      23.860  10.190  25.000  1.00  0.00            
ATOM    116  O28 ACD     1      24.340   9.240  23.190  1.00  0.00            
ATOM    117  C34 ACD     1      24.880   8.180  23.960  1.00  0.00            
ATOM    118  H56 ACD     1      24.530   8.210  24.990  1.00  0.00            
ATOM    119  C35 ACD     1      24.380   6.930  23.230  1.00  0.00            
ATOM    120  H57 ACD     1      24.680   6.880  22.180  1.00  0.00            
ATOM    121  O29 ACD     1      23.000   6.820  23.290  1.00  0.00            
ATOM    122  H58 ACD     1      22.540   7.630  23.030  1.00  0.00            
ATOM    123  C36 ACD     1      25.110   5.750  23.890  1.00  0.00            
ATOM    124  H59 ACD     1      24.880   5.730  24.960  1.00  0.00            
ATOM    125  O30 ACD     1      24.830   4.430  23.360  1.00  0.00            
ATOM    126  H60 ACD     1      24.260   3.920  23.940  1.00  0.00            
ATOM    127  O1  HA8     2      24.570   4.700  16.530  1.00  0.00            
ATOM    128  C1  HA8     2      23.510   5.210  16.750  1.00  0.00            
ATOM    129  O2  HA8     2      23.040   6.280  16.040  1.00  0.00            
ATOM    130  C2  HA8     2      22.870   4.990  18.150  1.00  0.00            
ATOM    131  O3  HA8     2      22.690   6.220  18.960  1.00  0.00            
ATOM    132  C3  HA8     2      23.750   7.120  19.240  1.00  0.00            
ATOM    133  C4  HA8     2      24.980   6.670  19.680  1.00  0.00            
ATOM    134  C5  HA8     2      26.010   7.530  19.840  1.00  0.00            
ATOM    135  C6  HA8     2      25.910   8.910  19.760  1.00  0.00            
ATOM    136  Cl1 HA8     2      27.310   9.870  20.100  1.00  0.00            
ATOM    137  C7  HA8     2      24.640   9.400  19.380  1.00  0.00            
ATOM    138  C8  HA8     2      23.560   8.500  19.140  1.00  0.00            
ATOM    139  Cl2 HA8     2      21.940   8.930  18.690  1.00  0.00            
ATOM    140  H1  HA8     2      22.180   6.340  16.480  1.00  0.00            
ATOM    141  H2  HA8     2      23.390   4.250  18.780  1.00  0.00            
ATOM    142  H3  HA8     2      21.830   4.680  18.000  1.00  0.00            
ATOM    143  H4  HA8     2      25.190   5.640  19.940  1.00  0.00            
ATOM    144  H5  HA8     2      26.950   7.100  20.160  1.00  0.00            
ATOM    145  H6  HA8     2      24.370  10.450  19.350  1.00  0.00            
TER
ENDMDL
MODEL        1
ATOM      1  H1  ACD     1      13.390   7.950  28.300  1.00  0.00            
ATOM      2  O1  ACD     1      12.730   8.380  27.760  1.00  0.00            
ATOM      3  C1  ACD     1      11.640   7.500  27.720  1.00  0.00            
ATOM      4  H2  ACD     1      11.240   7.360  28.740  1.00  0.00            
ATOM      5  H3  ACD     1      12.030   6.540  27.350  1.00  0.00            
ATOM      6  C2  ACD     1      10.520   7.880  26.810  1.00  0.00            
ATOM      7  H4  ACD     1      10.360   8.960  26.930  1.00  0.00            
ATOM      8  O2  ACD     1      11.010   7.740  25.460  1.00  0.00            
ATOM      9  C3  ACD     1      10.080   8.000  24.420  1.00  0.00            
ATOM     10  H5  ACD     1      10.530   8.080  23.420  1.00  0.00            
ATOM     11  O3  ACD     1       9.410   9.290  24.630  1.00  0.00            
ATOM     12  C4  ACD     1       9.260  10.160  23.610  1.00  0.00            
ATOM     13  H6  ACD     1       9.250   9.600  22.670  1.00  0.00            
ATOM     14  C5  ACD     1       7.800  10.730  23.650  1.00  0.00            
ATOM     15  H7  ACD     1       7.640  11.010  24.700  1.00  0.00            
ATOM     16  O4  ACD     1       6.810   9.740  23.330  1.00  0.00            
ATOM     17  H8  ACD     1       6.000  10.250  23.380  1.00  0.00            
ATOM     18  C6  ACD     1       7.620  11.980  22.840  1.00  0.00            
ATOM     19  H9  ACD     1       7.600  11.650  21.790  1.00  0.00            
ATOM     20  O5  ACD     1       6.390  12.620  23.220  1.00  0.00            
ATOM     21  H10 ACD     1       6.630  13.510  23.500  1.00  0.00            
ATOM     22  C7  ACD     1       8.710  12.930  23.130  1.00  0.00            
ATOM     23  H11 ACD     1       8.490  13.700  22.380  1.00  0.00            
ATOM     24  O6  ACD     1      10.010  12.420  22.940  1.00  0.00            
ATOM     25  C8  ACD     1      10.320  11.310  23.800  1.00  0.00            
ATOM     26  H12 ACD     1      10.140  11.660  24.820  1.00  0.00            
ATOM     27  C9  ACD     1      11.750  10.830  23.700  1.00  0.00            
ATOM     28  H13 ACD     1      12.280  11.790  23.810  1.00  0.00            
ATOM     29  H14 ACD     1      11.900  10.210  24.580  1.00  0.00            
ATOM     30  O7  ACD     1      12.040  10.160  22.480  1.00  0.00            
ATOM     31  H15 ACD     1      12.960  10.380  22.340  1.00  0.00            
ATOM     32  O8  ACD     1       8.490  13.550  24.400  1.00  0.00            
ATOM     33  C10 ACD     1       8.800  14.910  24.390  1.00  0.00            
ATOM     34  H16 ACD     1       9.330  15.280  23.500  1.00  0.00            
ATOM     35  C11 ACD     1       7.450  15.650  24.500  1.00  0.00            
ATOM     36  H17 ACD     1       6.900  15.310  25.390  1.00  0.00            
ATOM     37  O9  ACD     1       6.710  15.470  23.250  1.00  0.00            
ATOM     38  H18 ACD     1       7.260  15.810  22.540  1.00  0.00            
ATOM     39  C12 ACD     1       7.640  17.150  24.760  1.00  0.00            
ATOM     40  H19 ACD     1       8.200  17.540  23.910  1.00  0.00            
ATOM     41  O10 ACD     1       6.290  17.670  25.000  1.00  0.00            
ATOM     42  H20 ACD     1       6.260  18.480  25.510  1.00  0.00            
ATOM     43  C13 ACD     1       8.500  17.340  26.070  1.00  0.00            
ATOM     44  H21 ACD     1       8.760  18.390  26.200  1.00  0.00            
ATOM     45  O11 ACD     1       9.670  16.690  25.680  1.00  0.00            
ATOM     46  C14 ACD     1       9.710  15.280  25.570  1.00  0.00            
ATOM     47  H22 ACD     1       9.220  14.880  26.470  1.00  0.00            
ATOM     48  C15 ACD     1      11.110  14.770  25.310  1.00  0.00            
ATOM     49  H23 ACD     1      11.150  13.680  25.180  1.00  0.00            
ATOM     50  H24 ACD     1      11.560  15.230  24.420  1.00  0.00            
ATOM     51  O12 ACD     1      11.920  15.060  26.410  1.00  0.00            
ATOM     52  H25 ACD     1      12.410  15.850  26.180  1.00  0.00            
ATOM     53  O13 ACD     1       7.870  16.790  27.270  1.00  0.00            
ATOM     54  C16 ACD     1       8.270  17.350  28.590  1.00  0.00            
ATOM     55  H26 ACD     1       8.310  18.440  28.610  1.00  0.00            
ATOM     56  C17 ACD     1       7.130  16.920  29.570  1.00  0.00            
ATOM     57  H27 ACD     1       6.810  15.890  29.390  1.00  0.00            
ATOM     58  O14 ACD     1       6.010  17.850  29.310  1.00  0.00            
ATOM     59  H28 ACD     1       6.240  18.730  29.620  1.00  0.00            
ATOM     60  C18 ACD     1       7.610  17.050  31.020  1.00  0.00            
ATOM     61  H29 ACD     1       7.810  18.090  31.320  1.00  0.00            
ATOM     62  O15 ACD     1       6.630  16.620  31.830  1.00  0.00            
ATOM     63  H30 ACD     1       6.860  15.730  32.110  1.00  0.00            
ATOM     64  C19 ACD     1       8.880  16.230  31.210  1.00  0.00            
ATOM     65  H31 ACD     1       9.170  16.400  32.250  1.00  0.00            
ATOM     66  O16 ACD     1       9.920  16.780  30.380  1.00  0.00            
ATOM     67  C20 ACD     1       9.650  16.830  28.970  1.00  0.00            
ATOM     68  H32 ACD     1       9.860  15.820  28.590  1.00  0.00            
ATOM     69  C21 ACD     1      10.730  17.740  28.410  1.00  0.00            
ATOM     70  H33 ACD     1      11.720  17.370  28.700  1.00  0.00            
ATOM     71  H34 ACD     1      10.680  17.770  27.320  1.00  0.00            
ATOM     72  O17 ACD     1      10.510  19.030  28.830  1.00  0.00            
ATOM     73  H35 ACD     1      11.380  19.430  28.940  1.00  0.00            
ATOM     74  O18 ACD     1       8.730  14.910  30.790  1.00  0.00            
ATOM     75  C22 ACD     1       9.000  13.930  31.750  1.00  0.00            
ATOM     76  H36 ACD     1       9.460  14.380  32.640  1.00  0.00            
ATOM     77  C23 ACD     1       7.640  13.280  32.150  1.00  0.00            
ATOM     78  H37 ACD     1       7.100  12.990  31.240  1.00  0.00            
ATOM     79  O19 ACD     1       6.900  14.240  32.860  1.00  0.00            
ATOM     80  H38 ACD     1       6.130  13.860  33.290  1.00  0.00            
ATOM     81  C24 ACD     1       7.830  12.040  32.990  1.00  0.00            
ATOM     82  H39 ACD     1       8.260  12.250  33.980  1.00  0.00            
ATOM     83  O20 ACD     1       6.530  11.380  33.120  1.00  0.00            
ATOM     84  H40 ACD     1       6.710  10.590  33.640  1.00  0.00            
ATOM     85  C25 ACD     1       8.870  11.090  32.330  1.00  0.00            
ATOM     86  H41 ACD     1       9.080  10.360  33.120  1.00  0.00            
ATOM     87  O21 ACD     1      10.070  11.680  32.130  1.00  0.00            
ATOM     88  C26 ACD     1      10.040  12.910  31.300  1.00  0.00            
ATOM     89  H42 ACD     1       9.800  12.590  30.280  1.00  0.00            
ATOM     90  C27 ACD     1      11.380  13.490  31.250  1.00  0.00            
ATOM     91  H43 ACD     1      12.170  12.770  31.000  1.00  0.00            
ATOM     92  H44 ACD     1      11.360  14.310  30.510  1.00  0.00            
ATOM     93  O22 ACD     1      11.690  14.210  32.490  1.00  0.00            
ATOM     94  H45 ACD     1      12.260  13.770  33.120  1.00  0.00            
ATOM     95  O23 ACD     1       8.370  10.510  31.160  1.00  0.00            
ATOM     96  C28 ACD     1       8.330   9.030  31.160  1.00  0.00            
ATOM     97  H46 ACD     1       8.310   8.570  32.150  1.00  0.00            
ATOM     98  C29 ACD     1       9.540   8.440  30.460  1.00  0.00            
ATOM     99  H47 ACD     1       9.710   9.010  29.530  1.00  0.00            
ATOM    100  O24 ACD     1       9.250   7.100  30.090  1.00  0.00            
ATOM    101  C30 ACD     1      10.800   8.620  31.280  1.00  0.00            
ATOM    102  H48 ACD     1      11.540   7.910  30.890  1.00  0.00            
ATOM    103  H49 ACD     1      11.170   9.650  31.190  1.00  0.00            
ATOM    104  O25 ACD     1      10.660   8.260  32.650  1.00  0.00            
ATOM    105  H50 ACD     1      10.170   7.440  32.690  1.00  0.00            
ATOM    106  C31 ACD     1       7.020   8.790  30.410  1.00  0.00            
ATOM    107  H51 ACD     1       6.860   9.390  29.510  1.00  0.00            
ATOM    108  O26 ACD     1       5.880   9.050  31.210  1.00  0.00            
ATOM    109  H52 ACD     1       5.900   9.950  31.520  1.00  0.00            
ATOM    110  C32 ACD     1       6.920   7.310  29.910  1.00  0.00            
ATOM    111  H53 ACD     1       6.740   6.690  30.800  1.00  0.00            
ATOM    112  O27 ACD     1       5.860   7.040  29.010  1.00  0.00            
ATOM    113  H54 ACD     1       6.230   7.480  28.240  1.00  0.00            
ATOM    114  C33 ACD     1       8.190   6.920  29.220  1.00  0.00            
ATOM    115  H55 ACD     1       8.150   5.850  28.960  1.00  0.00            
ATOM    116  O28 ACD     1       8.380   7.590  28.050  1.00  0.00            
ATOM    117  C34 ACD     1       9.270   7.020  27.040  1.00  0.00            
ATOM    118  H56 ACD     1       9.540   5.970  27.190  1.00  0.00            
ATOM    119  C35 ACD     1       8.310   6.960  25.830  1.00  0.00            
ATOM    120  H57 ACD     1       7.630   7.830  25.880  1.00  0.00            
ATOM    121  O29 ACD     1       7.420   5.790  25.910  1.00  0.00            
ATOM    122  H58 ACD     1       7.010   5.500  25.100  1.00  0.00            
ATOM    123  C36 ACD     1       9.030   6.900  24.470  1.00  0.00            
ATOM    124  H59 ACD     1       9.540   5.930  24.420  1.00  0.00            
ATOM    125  O30 ACD     1       8.130   7.060  23.340  1.00  0.00            
ATOM    126  H60 ACD     1       7.670   7.900  23.320  1.00  0.00            
ATOM    127  O1  HA8     2       4.430  11.660  30.170  1.00  0.00            
ATOM    128  C1  HA8     2       3.550  12.410  29.750  1.00  0.00            
ATOM    129  O2  HA8     2       2.650  12.990  30.590  1.00  0.00            
ATOM    130  C2  HA8     2       3.370  12.790  28.300  1.00  0.00            
ATOM    131  O3  HA8     2       4.130  12.120  27.300  1.00  0.00            
ATOM    132  C3  HA8     2       5.520  12.040  27.450  1.00  0.00            
ATOM    133  C4  HA8     2       6.280  13.160  27.800  1.00  0.00            
ATOM    134  C5  HA8     2       7.610  13.090  27.980  1.00  0.00            
ATOM    135  C6  HA8     2       8.260  11.850  27.830  1.00  0.00            
ATOM    136  Cl1 HA8     2       9.940  11.780  28.030  1.00  0.00            
ATOM    137  C7  HA8     2       7.600  10.700  27.340  1.00  0.00            
ATOM    138  C8  HA8     2       6.180  10.810  27.180  1.00  0.00            
ATOM    139  Cl2 HA8     2       5.460   9.450  26.540  1.00  0.00            
ATOM    140  H1  HA8     2       1.970  13.490  30.100  1.00  0.00            
ATOM    141  H2  HA8     2       3.460  13.880  28.370  1.00  0.00            
ATOM    142  H3  HA8     2       2.340  12.510  28.050  1.00  0.00            
ATOM    143  H4  HA8     2       5.850  14.120  28.050  1.00  0.00            
ATOM    144  H5  HA8     2       8.100  14.020  28.290  1.00  0.00            
ATOM    145  H6  HA8     2       8.100   9.790  27.030  1.00  0.00            
TER
ENDMDL
MODEL        1
ATOM      1  H1  ACD     1      15.230  30.220  20.430  1.00  0.00            
ATOM      2  O1  ACD     1      15.950  30.550  19.870  1.00  0.00            
ATOM      3  C1  ACD     1      17.060  29.670  20.000  1.00  0.00            
ATOM      4  H2  ACD     1      16.670  28.660  20.150  1.00  0.00            
ATOM      5  H3  ACD     1      17.670  29.980  20.860  1.00  0.00            
ATOM      6  C2  ACD     1      17.920  29.800  18.760  1.00  0.00            
ATOM      7  H4  ACD     1      17.230  29.860  17.910  1.00  0.00            
ATOM      8  O2  ACD     1      18.630  31.060  18.790  1.00  0.00            
ATOM      9  C3  ACD     1      19.630  31.290  17.790  1.00  0.00            
ATOM     10  H5  ACD     1      19.980  32.290  18.080  1.00  0.00            
ATOM     11  O3  ACD     1      19.130  31.300  16.470  1.00  0.00            
ATOM     12  C4  ACD     1      18.680  32.550  15.950  1.00  0.00            
ATOM     13  H6  ACD     1      19.360  33.380  16.170  1.00  0.00            
ATOM     14  C5  ACD     1      18.840  32.370  14.400  1.00  0.00            
ATOM     15  H7  ACD     1      18.490  31.360  14.140  1.00  0.00            
ATOM     16  O4  ACD     1      20.250  32.470  14.010  1.00  0.00            
ATOM     17  H8  ACD     1      20.790  31.680  14.080  1.00  0.00            
ATOM     18  C6  ACD     1      17.960  33.270  13.500  1.00  0.00            
ATOM     19  H9  ACD     1      18.320  34.300  13.550  1.00  0.00            
ATOM     20  O5  ACD     1      17.930  32.800  12.160  1.00  0.00            
ATOM     21  H10 ACD     1      18.810  33.010  11.830  1.00  0.00            
ATOM     22  C7  ACD     1      16.520  33.170  13.970  1.00  0.00            
ATOM     23  H11 ACD     1      15.950  33.900  13.400  1.00  0.00            
ATOM     24  O6  ACD     1      16.520  33.510  15.340  1.00  0.00            
ATOM     25  C8  ACD     1      17.200  32.790  16.280  1.00  0.00            
ATOM     26  H12 ACD     1      16.780  31.770  16.270  1.00  0.00            
ATOM     27  C9  ACD     1      16.970  33.440  17.640  1.00  0.00            
ATOM     28  H13 ACD     1      15.960  33.850  17.780  1.00  0.00            
ATOM     29  H14 ACD     1      17.130  32.840  18.540  1.00  0.00            
ATOM     30  O7  ACD     1      17.840  34.640  17.620  1.00  0.00            
ATOM     31  H15 ACD     1      17.570  35.160  16.860  1.00  0.00            
ATOM     32  O8  ACD     1      15.910  31.820  13.710  1.00  0.00            
ATOM     33  C10 ACD     1      14.650  31.830  13.090  1.00  0.00            
ATOM     34  H16 ACD     1      14.470  32.790  12.590  1.00  0.00            
ATOM     35  C11 ACD     1      14.690  30.860  11.970  1.00  0.00            
ATOM     36  H17 ACD     1      15.060  29.950  12.480  1.00  0.00            
ATOM     37  O9  ACD     1      15.620  31.190  10.920  1.00  0.00            
ATOM     38  H18 ACD     1      16.470  31.270  11.370  1.00  0.00            
ATOM     39  C12 ACD     1      13.350  30.530  11.270  1.00  0.00            
ATOM     40  H19 ACD     1      13.100  31.450  10.740  1.00  0.00            
ATOM     41  O10 ACD     1      13.450  29.400  10.430  1.00  0.00            
ATOM     42  H20 ACD     1      12.810  28.770  10.780  1.00  0.00            
ATOM     43  C13 ACD     1      12.280  30.310  12.430  1.00  0.00            
ATOM     44  H21 ACD     1      11.270  30.390  12.010  1.00  0.00            
ATOM     45  O11 ACD     1      12.290  31.340  13.410  1.00  0.00            
ATOM     46  C14 ACD     1      13.510  31.460  14.140  1.00  0.00            
ATOM     47  H22 ACD     1      13.570  30.490  14.650  1.00  0.00            
ATOM     48  C15 ACD     1      13.290  32.470  15.240  1.00  0.00            
ATOM     49  H23 ACD     1      14.190  32.580  15.860  1.00  0.00            
ATOM     50  H24 ACD     1      13.230  33.470  14.790  1.00  0.00            
ATOM     51  O12 ACD     1      12.160  32.100  16.020  1.00  0.00            
ATOM     52  H25 ACD     1      11.370  32.460  15.600  1.00  0.00            
ATOM     53  O13 ACD     1      12.420  29.120  13.140  1.00  0.00            
ATOM     54  C16 ACD     1      11.380  28.150  13.250  1.00  0.00            
ATOM     55  H26 ACD     1      10.420  28.550  12.900  1.00  0.00            
ATOM     56  C17 ACD     1      11.610  26.900  12.400  1.00  0.00            
ATOM     57  H27 ACD     1      12.570  26.460  12.700  1.00  0.00            
ATOM     58  O14 ACD     1      11.510  27.250  11.010  1.00  0.00            
ATOM     59  H28 ACD     1      11.870  26.520  10.500  1.00  0.00            
ATOM     60  C18 ACD     1      10.740  25.730  12.810  1.00  0.00            
ATOM     61  H29 ACD     1       9.750  25.920  12.370  1.00  0.00            
ATOM     62  O15 ACD     1      11.290  24.590  12.220  1.00  0.00            
ATOM     63  H30 ACD     1      11.910  24.250  12.870  1.00  0.00            
ATOM     64  C19 ACD     1      10.750  25.630  14.330  1.00  0.00            
ATOM     65  H31 ACD     1      10.050  24.800  14.450  1.00  0.00            
ATOM     66  O16 ACD     1      10.230  26.840  14.870  1.00  0.00            
ATOM     67  C20 ACD     1      11.180  27.870  14.740  1.00  0.00            
ATOM     68  H32 ACD     1      12.020  27.480  15.340  1.00  0.00            
ATOM     69  C21 ACD     1      10.750  29.030  15.570  1.00  0.00            
ATOM     70  H33 ACD     1      10.370  28.590  16.510  1.00  0.00            
ATOM     71  H34 ACD     1      11.650  29.540  15.930  1.00  0.00            
ATOM     72  O17 ACD     1       9.860  29.910  14.940  1.00  0.00            
ATOM     73  H35 ACD     1      10.450  30.450  14.420  1.00  0.00            
ATOM     74  O18 ACD     1      12.010  25.230  14.860  1.00  0.00            
ATOM     75  C22 ACD     1      12.210  24.040  15.600  1.00  0.00            
ATOM     76  H36 ACD     1      11.490  23.220  15.450  1.00  0.00            
ATOM     77  C23 ACD     1      13.460  23.480  14.980  1.00  0.00            
ATOM     78  H37 ACD     1      14.240  24.240  14.860  1.00  0.00            
ATOM     79  O19 ACD     1      13.040  22.990  13.710  1.00  0.00            
ATOM     80  H38 ACD     1      12.690  22.100  13.830  1.00  0.00            
ATOM     81  C24 ACD     1      14.290  22.490  15.800  1.00  0.00            
ATOM     82  H39 ACD     1      13.710  21.560  15.810  1.00  0.00            
ATOM     83  O20 ACD     1      15.660  22.260  15.320  1.00  0.00            
ATOM     84  H40 ACD     1      16.150  23.020  15.650  1.00  0.00            
ATOM     85  C25 ACD     1      14.500  23.070  17.210  1.00  0.00            
ATOM     86  H41 ACD     1      15.060  22.330  17.790  1.00  0.00            
ATOM     87  O21 ACD     1      13.240  23.400  17.810  1.00  0.00            
ATOM     88  C26 ACD     1      12.380  24.360  17.070  1.00  0.00            
ATOM     89  H42 ACD     1      12.830  25.350  17.190  1.00  0.00            
ATOM     90  C27 ACD     1      11.020  24.310  17.820  1.00  0.00            
ATOM     91  H43 ACD     1      10.360  25.110  17.470  1.00  0.00            
ATOM     92  H44 ACD     1      10.580  23.320  17.650  1.00  0.00            
ATOM     93  O22 ACD     1      11.160  24.370  19.230  1.00  0.00            
ATOM     94  H45 ACD     1      11.320  23.480  19.570  1.00  0.00            
ATOM     95  O23 ACD     1      15.240  24.330  17.210  1.00  0.00            
ATOM     96  C28 ACD     1      16.170  24.570  18.240  1.00  0.00            
ATOM     97  H46 ACD     1      16.210  23.840  19.050  1.00  0.00            
ATOM     98  C29 ACD     1      15.920  25.940  18.980  1.00  0.00            
ATOM     99  H47 ACD     1      15.950  26.690  18.170  1.00  0.00            
ATOM    100  O24 ACD     1      17.000  26.170  19.900  1.00  0.00            
ATOM    101  C30 ACD     1      14.580  25.900  19.760  1.00  0.00            
ATOM    102  H48 ACD     1      13.780  25.310  19.300  1.00  0.00            
ATOM    103  H49 ACD     1      14.700  25.370  20.710  1.00  0.00            
ATOM    104  O25 ACD     1      14.040  27.230  19.980  1.00  0.00            
ATOM    105  H50 ACD     1      13.090  27.070  19.980  1.00  0.00            
ATOM    106  C31 ACD     1      17.560  24.670  17.510  1.00  0.00            
ATOM    107  H51 ACD     1      17.530  25.430  16.720  1.00  0.00            
ATOM    108  O26 ACD     1      17.960  23.480  16.900  1.00  0.00            
ATOM    109  H52 ACD     1      18.650  23.810  16.320  1.00  0.00            
ATOM    110  C32 ACD     1      18.640  25.100  18.520  1.00  0.00            
ATOM    111  H53 ACD     1      18.690  24.270  19.240  1.00  0.00            
ATOM    112  O27 ACD     1      19.880  25.340  17.950  1.00  0.00            
ATOM    113  H54 ACD     1      19.980  24.900  17.110  1.00  0.00            
ATOM    114  C33 ACD     1      18.270  26.370  19.280  1.00  0.00            
ATOM    115  H55 ACD     1      19.020  26.540  20.050  1.00  0.00            
ATOM    116  O28 ACD     1      18.190  27.450  18.420  1.00  0.00            
ATOM    117  C34 ACD     1      18.900  28.650  18.750  1.00  0.00            
ATOM    118  H56 ACD     1      19.380  28.600  19.730  1.00  0.00            
ATOM    119  C35 ACD     1      20.040  28.870  17.680  1.00  0.00            
ATOM    120  H57 ACD     1      19.600  28.840  16.680  1.00  0.00            
ATOM    121  O29 ACD     1      21.000  27.810  17.860  1.00  0.00            
ATOM    122  H58 ACD     1      20.700  26.900  17.750  1.00  0.00            
ATOM    123  C36 ACD     1      20.720  30.220  17.860  1.00  0.00            
ATOM    124  H59 ACD     1      21.150  30.200  18.870  1.00  0.00            
ATOM    125  O30 ACD     1      21.680  30.540  16.950  1.00  0.00            
ATOM    126  H60 ACD     1      21.260  30.400  16.100  1.00  0.00            
ATOM    127  O1  HA8     2      17.730  24.510  13.030  1.00  0.00            
ATOM    128  C1  HA8     2      17.630  24.810  11.870  1.00  0.00            
ATOM    129  O2  HA8     2      16.910  23.950  11.070  1.00  0.00            
ATOM    130  C2  HA8     2      17.730  26.180  11.260  1.00  0.00            
ATOM    131  O3  HA8     2      16.560  27.040  11.480  1.00  0.00            
ATOM    132  C3  HA8     2      16.260  27.500  12.820  1.00  0.00            
ATOM    133  C4  HA8     2      15.250  26.890  13.550  1.00  0.00            
ATOM    134  C5  HA8     2      14.810  27.400  14.730  1.00  0.00            
ATOM    135  C6  HA8     2      15.450  28.490  15.230  1.00  0.00            
ATOM    136  Cl1 HA8     2      14.930  29.340  16.710  1.00  0.00            
ATOM    137  C7  HA8     2      16.660  28.940  14.670  1.00  0.00            
ATOM    138  C8  HA8     2      17.000  28.490  13.410  1.00  0.00            
ATOM    139  Cl2 HA8     2      18.190  29.320  12.400  1.00  0.00            
ATOM    140  H1  HA8     2      16.620  24.520  10.340  1.00  0.00            
ATOM    141  H2  HA8     2      17.910  26.020  10.190  1.00  0.00            
ATOM    142  H3  HA8     2      18.640  26.640  11.670  1.00  0.00            
ATOM    143  H4  HA8     2      14.730  26.040  13.120  1.00  0.00            
ATOM    144  H5  HA8     2      13.850  27.120  15.140  1.00  0.00            
ATOM    145  H6  HA8     2      17.190  29.800  15.090  1.00  0.00            
TER
ENDMDL
MODEL        1
ATOM      1  H1  ACD     1      11.340   6.590  26.970  1.00  0.00            
ATOM      2  O1  ACD     1      11.260   7.060  27.800  1.00  0.00            
ATOM      3  C1  ACD     1      11.200   8.450  27.590  1.00  0.00            
ATOM      4  H2  ACD     1      12.200   8.870  27.410  1.00  0.00            
ATOM      5  H3  ACD     1      10.750   8.890  28.490  1.00  0.00            
ATOM      6  C2  ACD     1      10.210   8.800  26.440  1.00  0.00            
ATOM      7  H4  ACD     1      10.090   9.890  26.530  1.00  0.00            
ATOM      8  O2  ACD     1      10.720   8.400  25.170  1.00  0.00            
ATOM      9  C3  ACD     1       9.960   8.730  24.030  1.00  0.00            
ATOM     10  H5  ACD     1      10.480   8.500  23.090  1.00  0.00            
ATOM     11  O3  ACD     1       9.540  10.140  24.050  1.00  0.00            
ATOM     12  C4  ACD     1       9.930  10.960  22.960  1.00  0.00            
ATOM     13  H6  ACD     1      10.140  10.390  22.050  1.00  0.00            
ATOM     14  C5  ACD     1       8.680  11.760  22.750  1.00  0.00            
ATOM     15  H7  ACD     1       8.200  12.170  23.640  1.00  0.00            
ATOM     16  O4  ACD     1       7.720  10.760  22.140  1.00  0.00            
ATOM     17  H8  ACD     1       6.850  11.130  21.940  1.00  0.00            
ATOM     18  C6  ACD     1       8.930  13.000  21.830  1.00  0.00            
ATOM     19  H9  ACD     1       9.170  12.560  20.860  1.00  0.00            
ATOM     20  O5  ACD     1       7.780  13.790  21.680  1.00  0.00            
ATOM     21  H10 ACD     1       7.910  14.440  22.370  1.00  0.00            
ATOM     22  C7  ACD     1      10.170  13.820  22.320  1.00  0.00            
ATOM     23  H11 ACD     1      10.460  14.630  21.650  1.00  0.00            
ATOM     24  O6  ACD     1      11.250  12.920  22.470  1.00  0.00            
ATOM     25  C8  ACD     1      11.100  11.860  23.380  1.00  0.00            
ATOM     26  H12 ACD     1      10.810  12.190  24.380  1.00  0.00            
ATOM     27  C9  ACD     1      12.370  10.970  23.300  1.00  0.00            
ATOM     28  H13 ACD     1      13.240  11.560  23.620  1.00  0.00            
ATOM     29  H14 ACD     1      12.230  10.160  24.030  1.00  0.00            
ATOM     30  O7  ACD     1      12.550  10.420  21.980  1.00  0.00            
ATOM     31  H15 ACD     1      12.750  11.210  21.470  1.00  0.00            
ATOM     32  O8  ACD     1       9.950  14.370  23.610  1.00  0.00            
ATOM     33  C10 ACD     1      10.470  15.740  23.800  1.00  0.00            
ATOM     34  H16 ACD     1      11.170  15.930  22.970  1.00  0.00            
ATOM     35  C11 ACD     1       9.350  16.770  23.670  1.00  0.00            
ATOM     36  H17 ACD     1       8.480  16.450  24.260  1.00  0.00            
ATOM     37  O9  ACD     1       8.860  16.960  22.250  1.00  0.00            
ATOM     38  H18 ACD     1       9.420  17.580  21.770  1.00  0.00            
ATOM     39  C12 ACD     1       9.770  18.080  24.240  1.00  0.00            
ATOM     40  H19 ACD     1      10.470  18.460  23.490  1.00  0.00            
ATOM     41  O10 ACD     1       8.750  19.010  24.510  1.00  0.00            
ATOM     42  H20 ACD     1       8.380  18.870  25.380  1.00  0.00            
ATOM     43  C13 ACD     1      10.610  17.890  25.490  1.00  0.00            
ATOM     44  H21 ACD     1      10.970  18.900  25.710  1.00  0.00            
ATOM     45  O11 ACD     1      11.730  16.980  25.390  1.00  0.00            
ATOM     46  C14 ACD     1      11.320  15.670  25.060  1.00  0.00            
ATOM     47  H22 ACD     1      10.620  15.330  25.830  1.00  0.00            
ATOM     48  C15 ACD     1      12.500  14.780  25.140  1.00  0.00            
ATOM     49  H23 ACD     1      12.960  14.840  26.130  1.00  0.00            
ATOM     50  H24 ACD     1      12.260  13.710  25.040  1.00  0.00            
ATOM     51  O12 ACD     1      13.450  15.050  24.090  1.00  0.00            
ATOM     52  H25 ACD     1      13.660  15.980  24.100  1.00  0.00            
ATOM     53  O13 ACD     1       9.660  17.470  26.510  1.00  0.00            
ATOM     54  C16 ACD     1       9.530  18.220  27.710  1.00  0.00            
ATOM     55  H26 ACD     1       9.860  19.260  27.660  1.00  0.00            
ATOM     56  C17 ACD     1       7.980  18.370  27.930  1.00  0.00            
ATOM     57  H27 ACD     1       7.580  17.410  27.570  1.00  0.00            
ATOM     58  O14 ACD     1       7.390  19.360  27.100  1.00  0.00            
ATOM     59  H28 ACD     1       6.440  19.250  27.210  1.00  0.00            
ATOM     60  C18 ACD     1       7.550  18.560  29.310  1.00  0.00            
ATOM     61  H29 ACD     1       7.880  19.560  29.620  1.00  0.00            
ATOM     62  O15 ACD     1       6.120  18.340  29.510  1.00  0.00            
ATOM     63  H30 ACD     1       6.050  17.460  29.870  1.00  0.00            
ATOM     64  C19 ACD     1       8.310  17.650  30.290  1.00  0.00            
ATOM     65  H31 ACD     1       8.080  17.870  31.340  1.00  0.00            
ATOM     66  O16 ACD     1       9.700  17.910  30.050  1.00  0.00            
ATOM     67  C20 ACD     1      10.230  17.410  28.820  1.00  0.00            
ATOM     68  H32 ACD     1      10.030  16.330  28.730  1.00  0.00            
ATOM     69  C21 ACD     1      11.710  17.400  28.780  1.00  0.00            
ATOM     70  H33 ACD     1      12.120  16.960  29.700  1.00  0.00            
ATOM     71  H34 ACD     1      12.000  16.640  28.040  1.00  0.00            
ATOM     72  O17 ACD     1      12.250  18.710  28.480  1.00  0.00            
ATOM     73  H35 ACD     1      11.990  19.340  29.150  1.00  0.00            
ATOM     74  O18 ACD     1       7.990  16.310  30.040  1.00  0.00            
ATOM     75  C22 ACD     1       7.750  15.480  31.180  1.00  0.00            
ATOM     76  H36 ACD     1       7.610  15.980  32.140  1.00  0.00            
ATOM     77  C23 ACD     1       6.410  14.820  30.850  1.00  0.00            
ATOM     78  H37 ACD     1       6.460  14.490  29.800  1.00  0.00            
ATOM     79  O19 ACD     1       5.410  15.840  31.060  1.00  0.00            
ATOM     80  H38 ACD     1       5.670  16.310  31.850  1.00  0.00            
ATOM     81  C24 ACD     1       6.240  13.700  31.890  1.00  0.00            
ATOM     82  H39 ACD     1       6.050  14.130  32.880  1.00  0.00            
ATOM     83  O20 ACD     1       5.020  12.980  31.590  1.00  0.00            
ATOM     84  H40 ACD     1       5.260  12.370  30.880  1.00  0.00            
ATOM     85  C25 ACD     1       7.440  12.740  31.950  1.00  0.00            
ATOM     86  H41 ACD     1       7.260  11.950  32.690  1.00  0.00            
ATOM     87  O21 ACD     1       8.560  13.450  32.320  1.00  0.00            
ATOM     88  C26 ACD     1       8.880  14.490  31.330  1.00  0.00            
ATOM     89  H42 ACD     1       8.990  14.100  30.310  1.00  0.00            
ATOM     90  C27 ACD     1      10.120  15.240  31.710  1.00  0.00            
ATOM     91  H43 ACD     1      10.810  14.480  32.090  1.00  0.00            
ATOM     92  H44 ACD     1      10.580  15.730  30.850  1.00  0.00            
ATOM     93  O22 ACD     1       9.870  16.150  32.880  1.00  0.00            
ATOM     94  H45 ACD     1      10.310  15.860  33.680  1.00  0.00            
ATOM     95  O23 ACD     1       7.710  12.110  30.680  1.00  0.00            
ATOM     96  C28 ACD     1       7.470  10.660  30.580  1.00  0.00            
ATOM     97  H46 ACD     1       7.040  10.260  31.510  1.00  0.00            
ATOM     98  C29 ACD     1       8.820   9.960  30.360  1.00  0.00            
ATOM     99  H47 ACD     1       9.330  10.410  29.500  1.00  0.00            
ATOM    100  O24 ACD     1       8.650   8.610  29.990  1.00  0.00            
ATOM    101  C30 ACD     1       9.820  10.110  31.530  1.00  0.00            
ATOM    102  H48 ACD     1      10.840   9.790  31.260  1.00  0.00            
ATOM    103  H49 ACD     1       9.800  11.170  31.810  1.00  0.00            
ATOM    104  O25 ACD     1       9.430   9.360  32.700  1.00  0.00            
ATOM    105  H50 ACD     1       9.270   8.430  32.490  1.00  0.00            
ATOM    106  C31 ACD     1       6.460  10.340  29.470  1.00  0.00            
ATOM    107  H51 ACD     1       6.760  10.870  28.560  1.00  0.00            
ATOM    108  O26 ACD     1       5.260  10.920  29.840  1.00  0.00            
ATOM    109  H52 ACD     1       4.640  10.730  29.130  1.00  0.00            
ATOM    110  C32 ACD     1       6.440   8.870  29.140  1.00  0.00            
ATOM    111  H53 ACD     1       5.930   8.350  29.960  1.00  0.00            
ATOM    112  O27 ACD     1       5.660   8.640  27.920  1.00  0.00            
ATOM    113  H54 ACD     1       6.320   8.400  27.260  1.00  0.00            
ATOM    114  C33 ACD     1       7.820   8.300  28.930  1.00  0.00            
ATOM    115  H55 ACD     1       7.780   7.210  28.890  1.00  0.00            
ATOM    116  O28 ACD     1       8.180   8.940  27.650  1.00  0.00            
ATOM    117  C34 ACD     1       8.820   8.160  26.650  1.00  0.00            
ATOM    118  H56 ACD     1       8.920   7.090  26.880  1.00  0.00            
ATOM    119  C35 ACD     1       7.980   8.170  25.380  1.00  0.00            
ATOM    120  H57 ACD     1       7.550   9.190  25.320  1.00  0.00            
ATOM    121  O29 ACD     1       6.840   7.360  25.610  1.00  0.00            
ATOM    122  H58 ACD     1       6.200   7.420  24.890  1.00  0.00            
ATOM    123  C36 ACD     1       8.700   7.840  24.090  1.00  0.00            
ATOM    124  H59 ACD     1       8.960   6.780  24.090  1.00  0.00            
ATOM    125  O30 ACD     1       7.870   8.170  23.020  1.00  0.00            
ATOM    126  H60 ACD     1       7.880   9.130  22.960  1.00  0.00            
ATOM    127  O1  HA8     2       4.470  16.230  27.630  1.00  0.00            
ATOM    128  C1  HA8     2       3.710  15.660  26.870  1.00  0.00            
ATOM    129  O2  HA8     2       2.530  15.220  27.370  1.00  0.00            
ATOM    130  C2  HA8     2       4.100  15.120  25.510  1.00  0.00            
ATOM    131  O3  HA8     2       4.750  13.870  25.500  1.00  0.00            
ATOM    132  C3  HA8     2       6.090  13.620  25.880  1.00  0.00            
ATOM    133  C4  HA8     2       6.900  14.730  26.230  1.00  0.00            
ATOM    134  C5  HA8     2       8.120  14.550  26.810  1.00  0.00            
ATOM    135  C6  HA8     2       8.580  13.250  27.040  1.00  0.00            
ATOM    136  Cl1 HA8     2      10.060  13.000  27.940  1.00  0.00            
ATOM    137  C7  HA8     2       7.870  12.150  26.580  1.00  0.00            
ATOM    138  C8  HA8     2       6.690  12.350  25.950  1.00  0.00            
ATOM    139  Cl2 HA8     2       5.850  10.930  25.230  1.00  0.00            
ATOM    140  H1  HA8     2       2.140  14.910  26.530  1.00  0.00            
ATOM    141  H2  HA8     2       4.640  15.910  24.970  1.00  0.00            
ATOM    142  H3  HA8     2       3.150  15.100  24.950  1.00  0.00            
ATOM    143  H4  HA8     2       6.600  15.740  25.990  1.00  0.00            
ATOM    144  H5  HA8     2       8.800  15.340  27.100  1.00  0.00            
ATOM    145  H6  HA8     2       8.330  11.170  26.630  1.00  0.00            
TER
ENDMDL
MODEL        1
ATOM      1  H1  ACD     1       3.900  22.890  20.960  1.00  0.00            
ATOM      2  O1  ACD     1       3.830  22.080  20.440  1.00  0.00            
ATOM      3  C1  ACD     1       3.260  22.600  19.150  1.00  0.00            
ATOM      4  H2  ACD     1       3.880  23.420  18.770  1.00  0.00            
ATOM      5  H3  ACD     1       2.240  22.950  19.350  1.00  0.00            
ATOM      6  C2  ACD     1       3.270  21.550  18.050  1.00  0.00            
ATOM      7  H4  ACD     1       4.290  21.170  17.940  1.00  0.00            
ATOM      8  O2  ACD     1       2.580  20.340  18.440  1.00  0.00            
ATOM      9  C3  ACD     1       2.540  19.310  17.560  1.00  0.00            
ATOM     10  H5  ACD     1       1.980  18.490  18.020  1.00  0.00            
ATOM     11  O3  ACD     1       3.850  18.830  17.250  1.00  0.00            
ATOM     12  C4  ACD     1       4.110  17.380  17.140  1.00  0.00            
ATOM     13  H6  ACD     1       3.250  16.720  17.310  1.00  0.00            
ATOM     14  C5  ACD     1       4.600  17.160  15.750  1.00  0.00            
ATOM     15  H7  ACD     1       5.290  17.970  15.480  1.00  0.00            
ATOM     16  O4  ACD     1       3.520  17.130  14.900  1.00  0.00            
ATOM     17  H8  ACD     1       3.830  17.000  14.010  1.00  0.00            
ATOM     18  C6  ACD     1       5.420  15.940  15.590  1.00  0.00            
ATOM     19  H9  ACD     1       4.730  15.120  15.820  1.00  0.00            
ATOM     20  O5  ACD     1       6.070  15.800  14.300  1.00  0.00            
ATOM     21  H10 ACD     1       6.990  15.980  14.510  1.00  0.00            
ATOM     22  C7  ACD     1       6.540  15.780  16.620  1.00  0.00            
ATOM     23  H11 ACD     1       7.030  14.800  16.610  1.00  0.00            
ATOM     24  O6  ACD     1       5.960  15.900  17.950  1.00  0.00            
ATOM     25  C8  ACD     1       5.200  17.120  18.210  1.00  0.00            
ATOM     26  H12 ACD     1       5.880  17.980  18.100  1.00  0.00            
ATOM     27  C9  ACD     1       4.650  17.190  19.630  1.00  0.00            
ATOM     28  H13 ACD     1       5.540  17.240  20.260  1.00  0.00            
ATOM     29  H14 ACD     1       4.080  18.120  19.730  1.00  0.00            
ATOM     30  O7  ACD     1       3.860  16.120  20.080  1.00  0.00            
ATOM     31  H15 ACD     1       3.900  16.050  21.040  1.00  0.00            
ATOM     32  O8  ACD     1       7.490  16.780  16.500  1.00  0.00            
ATOM     33  C10 ACD     1       8.860  16.480  16.650  1.00  0.00            
ATOM     34  H16 ACD     1       8.970  15.480  17.100  1.00  0.00            
ATOM     35  C11 ACD     1       9.370  16.550  15.180  1.00  0.00            
ATOM     36  H17 ACD     1       9.070  17.510  14.750  1.00  0.00            
ATOM     37  O9  ACD     1       8.910  15.370  14.330  1.00  0.00            
ATOM     38  H18 ACD     1       9.210  14.550  14.730  1.00  0.00            
ATOM     39  C12 ACD     1      10.910  16.510  15.230  1.00  0.00            
ATOM     40  H19 ACD     1      11.310  15.540  15.580  1.00  0.00            
ATOM     41  O10 ACD     1      11.400  16.630  13.910  1.00  0.00            
ATOM     42  H20 ACD     1      12.090  17.310  13.890  1.00  0.00            
ATOM     43  C13 ACD     1      11.540  17.540  16.160  1.00  0.00            
ATOM     44  H21 ACD     1      12.580  17.320  16.390  1.00  0.00            
ATOM     45  O11 ACD     1      11.010  17.360  17.480  1.00  0.00            
ATOM     46  C14 ACD     1       9.560  17.540  17.560  1.00  0.00            
ATOM     47  H22 ACD     1       9.200  18.520  17.230  1.00  0.00            
ATOM     48  C15 ACD     1       9.050  17.300  18.980  1.00  0.00            
ATOM     49  H23 ACD     1       7.970  17.470  18.990  1.00  0.00            
ATOM     50  H24 ACD     1       9.240  16.270  19.290  1.00  0.00            
ATOM     51  O12 ACD     1       9.570  18.280  19.810  1.00  0.00            
ATOM     52  H25 ACD     1       9.020  18.230  20.600  1.00  0.00            
ATOM     53  O13 ACD     1      11.340  18.860  15.650  1.00  0.00            
ATOM     54  C16 ACD     1      12.370  19.760  15.580  1.00  0.00            
ATOM     55  H26 ACD     1      13.340  19.330  15.870  1.00  0.00            
ATOM     56  C17 ACD     1      12.230  20.300  14.120  1.00  0.00            
ATOM     57  H27 ACD     1      11.180  20.560  13.890  1.00  0.00            
ATOM     58  O14 ACD     1      12.620  19.310  13.180  1.00  0.00            
ATOM     59  H28 ACD     1      12.450  19.710  12.330  1.00  0.00            
ATOM     60  C18 ACD     1      12.980  21.650  13.990  1.00  0.00            
ATOM     61  H29 ACD     1      14.030  21.490  14.270  1.00  0.00            
ATOM     62  O15 ACD     1      12.880  22.180  12.660  1.00  0.00            
ATOM     63  H30 ACD     1      11.920  22.160  12.560  1.00  0.00            
ATOM     64  C19 ACD     1      12.460  22.670  15.010  1.00  0.00            
ATOM     65  H31 ACD     1      13.040  23.580  14.840  1.00  0.00            
ATOM     66  O16 ACD     1      12.720  22.120  16.320  1.00  0.00            
ATOM     67  C20 ACD     1      12.070  20.840  16.660  1.00  0.00            
ATOM     68  H32 ACD     1      10.980  20.970  16.620  1.00  0.00            
ATOM     69  C21 ACD     1      12.380  20.430  18.070  1.00  0.00            
ATOM     70  H33 ACD     1      12.180  21.300  18.700  1.00  0.00            
ATOM     71  H34 ACD     1      11.620  19.680  18.340  1.00  0.00            
ATOM     72  O17 ACD     1      13.730  20.030  18.200  1.00  0.00            
ATOM     73  H35 ACD     1      13.840  19.870  19.140  1.00  0.00            
ATOM     74  O18 ACD     1      11.050  22.910  14.780  1.00  0.00            
ATOM     75  C22 ACD     1      10.510  24.080  14.250  1.00  0.00            
ATOM     76  H36 ACD     1      11.300  24.720  13.840  1.00  0.00            
ATOM     77  C23 ACD     1       9.630  23.510  13.080  1.00  0.00            
ATOM     78  H37 ACD     1       8.790  22.970  13.520  1.00  0.00            
ATOM     79  O19 ACD     1      10.360  22.750  12.010  1.00  0.00            
ATOM     80  H38 ACD     1       9.870  22.510  11.220  1.00  0.00            
ATOM     81  C24 ACD     1       8.830  24.720  12.650  1.00  0.00            
ATOM     82  H39 ACD     1       9.460  25.420  12.090  1.00  0.00            
ATOM     83  O20 ACD     1       7.710  24.390  11.760  1.00  0.00            
ATOM     84  H40 ACD     1       6.910  24.320  12.290  1.00  0.00            
ATOM     85  C25 ACD     1       8.190  25.510  13.790  1.00  0.00            
ATOM     86  H41 ACD     1       7.670  26.430  13.490  1.00  0.00            
ATOM     87  O21 ACD     1       9.150  25.910  14.800  1.00  0.00            
ATOM     88  C26 ACD     1       9.830  24.760  15.410  1.00  0.00            
ATOM     89  H42 ACD     1       9.100  24.070  15.860  1.00  0.00            
ATOM     90  C27 ACD     1      10.760  25.200  16.560  1.00  0.00            
ATOM     91  H43 ACD     1      11.390  24.330  16.760  1.00  0.00            
ATOM     92  H44 ACD     1      11.420  25.960  16.120  1.00  0.00            
ATOM     93  O22 ACD     1      10.070  25.750  17.680  1.00  0.00            
ATOM     94  H45 ACD     1       9.470  25.060  17.970  1.00  0.00            
ATOM     95  O23 ACD     1       7.210  24.680  14.400  1.00  0.00            
ATOM     96  C28 ACD     1       5.990  25.260  14.960  1.00  0.00            
ATOM     97  H46 ACD     1       6.040  26.360  14.930  1.00  0.00            
ATOM     98  C29 ACD     1       5.820  24.850  16.390  1.00  0.00            
ATOM     99  H47 ACD     1       6.030  23.770  16.470  1.00  0.00            
ATOM    100  O24 ACD     1       4.410  25.030  16.740  1.00  0.00            
ATOM    101  C30 ACD     1       6.750  25.590  17.230  1.00  0.00            
ATOM    102  H48 ACD     1       7.680  25.600  16.640  1.00  0.00            
ATOM    103  H49 ACD     1       6.370  26.600  17.420  1.00  0.00            
ATOM    104  O25 ACD     1       6.770  25.050  18.520  1.00  0.00            
ATOM    105  H50 ACD     1       6.170  25.560  19.060  1.00  0.00            
ATOM    106  C31 ACD     1       4.860  24.640  14.070  1.00  0.00            
ATOM    107  H51 ACD     1       5.060  23.560  14.090  1.00  0.00            
ATOM    108  O26 ACD     1       5.020  25.050  12.690  1.00  0.00            
ATOM    109  H52 ACD     1       5.020  26.010  12.610  1.00  0.00            
ATOM    110  C32 ACD     1       3.470  24.840  14.630  1.00  0.00            
ATOM    111  H53 ACD     1       3.210  25.910  14.620  1.00  0.00            
ATOM    112  O27 ACD     1       2.360  24.310  13.810  1.00  0.00            
ATOM    113  H54 ACD     1       2.440  23.350  13.790  1.00  0.00            
ATOM    114  C33 ACD     1       3.410  24.380  16.030  1.00  0.00            
ATOM    115  H55 ACD     1       2.490  24.710  16.520  1.00  0.00            
ATOM    116  O28 ACD     1       3.620  22.990  16.030  1.00  0.00            
ATOM    117  C34 ACD     1       2.690  22.150  16.680  1.00  0.00            
ATOM    118  H56 ACD     1       1.730  22.670  16.790  1.00  0.00            
ATOM    119  C35 ACD     1       2.350  21.000  15.730  1.00  0.00            
ATOM    120  H57 ACD     1       3.290  20.630  15.310  1.00  0.00            
ATOM    121  O29 ACD     1       1.650  21.570  14.590  1.00  0.00            
ATOM    122  H58 ACD     1       0.780  21.950  14.720  1.00  0.00            
ATOM    123  C36 ACD     1       1.640  19.810  16.420  1.00  0.00            
ATOM    124  H59 ACD     1       0.650  20.130  16.750  1.00  0.00            
ATOM    125  O30 ACD     1       1.430  18.660  15.520  1.00  0.00            
ATOM    126  H60 ACD     1       2.230  18.140  15.400  1.00  0.00            
ATOM    127  O1  HA8     2       3.410  18.760  10.010  1.00  0.00            
ATOM    128  C1  HA8     2       3.970  19.820   9.810  1.00  0.00            
ATOM    129  O2  HA8     2       3.950  20.360   8.590  1.00  0.00            
ATOM    130  C2  HA8     2       5.030  20.420  10.750  1.00  0.00            
ATOM    131  O3  HA8     2       5.470  19.490  11.820  1.00  0.00            
ATOM    132  C3  HA8     2       6.210  19.980  12.840  1.00  0.00            
ATOM    133  C4  HA8     2       5.570  20.700  13.740  1.00  0.00            
ATOM    134  C5  HA8     2       6.140  21.070  14.990  1.00  0.00            
ATOM    135  C6  HA8     2       7.450  20.760  15.290  1.00  0.00            
ATOM    136  Cl1 HA8     2       8.160  21.270  16.810  1.00  0.00            
ATOM    137  C7  HA8     2       8.200  20.050  14.350  1.00  0.00            
ATOM    138  C8  HA8     2       7.560  19.570  13.110  1.00  0.00            
ATOM    139  Cl2 HA8     2       8.480  18.690  11.870  1.00  0.00            
ATOM    140  H1  HA8     2       4.570  21.100   8.710  1.00  0.00            
ATOM    141  H2  HA8     2       4.530  21.270  11.220  1.00  0.00            
ATOM    142  H3  HA8     2       5.870  20.680  10.090  1.00  0.00            
ATOM    143  H4  HA8     2       4.530  20.970  13.560  1.00  0.00            
ATOM    144  H5  HA8     2       5.530  21.640  15.690  1.00  0.00            
ATOM    145  H6  HA8     2       9.240  19.740  14.480  1.00  0.00            
TER
ENDMDL
MODEL        1
ATOM      1  H1  ACD     1      24.430   7.410  24.890  1.00  0.00            
ATOM      2  O1  ACD     1      24.140   6.750  24.260  1.00  0.00            
ATOM      3  C1  ACD     1      24.670   7.170  23.020  1.00  0.00            
ATOM      4  H2  ACD     1      25.160   6.340  22.490  1.00  0.00            
ATOM      5  H3  ACD     1      25.380   7.990  23.170  1.00  0.00            
ATOM      6  C2  ACD     1      23.560   7.650  22.060  1.00  0.00            
ATOM      7  H4  ACD     1      24.060   8.210  21.250  1.00  0.00            
ATOM      8  O2  ACD     1      22.840   6.580  21.540  1.00  0.00            
ATOM      9  C3  ACD     1      21.900   6.970  20.520  1.00  0.00            
ATOM     10  H5  ACD     1      21.430   6.020  20.270  1.00  0.00            
ATOM     11  O3  ACD     1      22.540   7.460  19.370  1.00  0.00            
ATOM     12  C4  ACD     1      22.640   6.520  18.330  1.00  0.00            
ATOM     13  H6  ACD     1      22.140   5.550  18.410  1.00  0.00            
ATOM     14  C5  ACD     1      21.930   7.260  17.220  1.00  0.00            
ATOM     15  H7  ACD     1      22.280   8.290  17.090  1.00  0.00            
ATOM     16  O4  ACD     1      20.540   7.420  17.490  1.00  0.00            
ATOM     17  H8  ACD     1      20.390   7.590  18.430  1.00  0.00            
ATOM     18  C6  ACD     1      22.150   6.550  15.850  1.00  0.00            
ATOM     19  H9  ACD     1      21.630   5.580  15.890  1.00  0.00            
ATOM     20  O5  ACD     1      21.630   7.430  14.840  1.00  0.00            
ATOM     21  H10 ACD     1      21.710   8.320  15.180  1.00  0.00            
ATOM     22  C7  ACD     1      23.710   6.380  15.690  1.00  0.00            
ATOM     23  H11 ACD     1      23.800   5.800  14.760  1.00  0.00            
ATOM     24  O6  ACD     1      24.340   5.700  16.750  1.00  0.00            
ATOM     25  C8  ACD     1      24.160   6.310  18.040  1.00  0.00            
ATOM     26  H12 ACD     1      24.540   7.330  17.890  1.00  0.00            
ATOM     27  C9  ACD     1      24.920   5.640  19.150  1.00  0.00            
ATOM     28  H13 ACD     1      25.920   5.340  18.830  1.00  0.00            
ATOM     29  H14 ACD     1      24.900   6.450  19.880  1.00  0.00            
ATOM     30  O7  ACD     1      24.310   4.470  19.640  1.00  0.00            
ATOM     31  H15 ACD     1      24.990   4.030  20.170  1.00  0.00            
ATOM     32  O8  ACD     1      24.250   7.700  15.480  1.00  0.00            
ATOM     33  C10 ACD     1      25.400   7.760  14.590  1.00  0.00            
ATOM     34  H16 ACD     1      25.380   6.930  13.870  1.00  0.00            
ATOM     35  C11 ACD     1      25.040   9.100  13.910  1.00  0.00            
ATOM     36  H17 ACD     1      24.640   9.800  14.660  1.00  0.00            
ATOM     37  O9  ACD     1      24.100   8.920  12.790  1.00  0.00            
ATOM     38  H18 ACD     1      23.560   9.720  12.770  1.00  0.00            
ATOM     39  C12 ACD     1      26.290   9.840  13.470  1.00  0.00            
ATOM     40  H19 ACD     1      26.720   9.310  12.620  1.00  0.00            
ATOM     41  O10 ACD     1      26.110  11.240  13.060  1.00  0.00            
ATOM     42  H20 ACD     1      26.050  11.200  12.100  1.00  0.00            
ATOM     43  C13 ACD     1      27.320   9.840  14.550  1.00  0.00            
ATOM     44  H21 ACD     1      28.250  10.280  14.200  1.00  0.00            
ATOM     45  O11 ACD     1      27.670   8.510  14.910  1.00  0.00            
ATOM     46  C14 ACD     1      26.710   7.660  15.430  1.00  0.00            
ATOM     47  H22 ACD     1      26.510   8.070  16.430  1.00  0.00            
ATOM     48  C15 ACD     1      27.340   6.300  15.550  1.00  0.00            
ATOM     49  H23 ACD     1      28.340   6.380  16.010  1.00  0.00            
ATOM     50  H24 ACD     1      26.740   5.680  16.230  1.00  0.00            
ATOM     51  O12 ACD     1      27.530   5.600  14.300  1.00  0.00            
ATOM     52  H25 ACD     1      27.630   4.690  14.600  1.00  0.00            
ATOM     53  O13 ACD     1      26.910  10.560  15.740  1.00  0.00            
ATOM     54  C16 ACD     1      27.800  11.660  16.060  1.00  0.00            
ATOM     55  H26 ACD     1      28.680  11.760  15.410  1.00  0.00            
ATOM     56  C17 ACD     1      26.970  12.950  16.060  1.00  0.00            
ATOM     57  H27 ACD     1      26.080  12.700  16.650  1.00  0.00            
ATOM     58  O14 ACD     1      26.560  13.260  14.710  1.00  0.00            
ATOM     59  H28 ACD     1      26.360  12.480  14.190  1.00  0.00            
ATOM     60  C18 ACD     1      27.690  14.180  16.670  1.00  0.00            
ATOM     61  H29 ACD     1      28.560  14.490  16.070  1.00  0.00            
ATOM     62  O15 ACD     1      26.880  15.240  16.860  1.00  0.00            
ATOM     63  H30 ACD     1      26.010  15.050  16.500  1.00  0.00            
ATOM     64  C19 ACD     1      28.310  13.840  18.050  1.00  0.00            
ATOM     65  H31 ACD     1      29.110  14.520  18.370  1.00  0.00            
ATOM     66  O16 ACD     1      29.010  12.600  17.860  1.00  0.00            
ATOM     67  C20 ACD     1      28.260  11.440  17.460  1.00  0.00            
ATOM     68  H32 ACD     1      27.310  11.410  18.020  1.00  0.00            
ATOM     69  C21 ACD     1      29.090  10.170  17.670  1.00  0.00            
ATOM     70  H33 ACD     1      29.370  10.180  18.730  1.00  0.00            
ATOM     71  H34 ACD     1      28.530   9.230  17.640  1.00  0.00            
ATOM     72  O17 ACD     1      30.200  10.140  16.840  1.00  0.00            
ATOM     73  H35 ACD     1      30.360   9.230  16.600  1.00  0.00            
ATOM     74  O18 ACD     1      27.320  13.550  18.990  1.00  0.00            
ATOM     75  C22 ACD     1      27.370  14.380  20.150  1.00  0.00            
ATOM     76  H36 ACD     1      27.910  15.320  20.020  1.00  0.00            
ATOM     77  C23 ACD     1      25.890  14.660  20.460  1.00  0.00            
ATOM     78  H37 ACD     1      25.370  13.690  20.480  1.00  0.00            
ATOM     79  O19 ACD     1      25.240  15.500  19.490  1.00  0.00            
ATOM     80  H38 ACD     1      25.490  15.110  18.650  1.00  0.00            
ATOM     81  C24 ACD     1      25.730  15.350  21.820  1.00  0.00            
ATOM     82  H39 ACD     1      26.250  16.310  21.960  1.00  0.00            
ATOM     83  O20 ACD     1      24.340  15.490  22.110  1.00  0.00            
ATOM     84  H40 ACD     1      23.990  16.070  21.440  1.00  0.00            
ATOM     85  C25 ACD     1      26.370  14.370  22.900  1.00  0.00            
ATOM     86  H41 ACD     1      26.320  14.720  23.940  1.00  0.00            
ATOM     87  O21 ACD     1      27.750  14.200  22.580  1.00  0.00            
ATOM     88  C26 ACD     1      28.100  13.660  21.330  1.00  0.00            
ATOM     89  H42 ACD     1      27.980  12.570  21.350  1.00  0.00            
ATOM     90  C27 ACD     1      29.610  13.910  21.190  1.00  0.00            
ATOM     91  H43 ACD     1      30.070  13.280  20.420  1.00  0.00            
ATOM     92  H44 ACD     1      29.730  14.980  20.960  1.00  0.00            
ATOM     93  O22 ACD     1      30.240  13.540  22.410  1.00  0.00            
ATOM     94  H45 ACD     1      29.930  14.150  23.080  1.00  0.00            
ATOM     95  O23 ACD     1      25.760  13.040  22.770  1.00  0.00            
ATOM     96  C28 ACD     1      25.240  12.370  23.930  1.00  0.00            
ATOM     97  H46 ACD     1      25.770  12.760  24.810  1.00  0.00            
ATOM     98  C29 ACD     1      25.710  10.920  23.820  1.00  0.00            
ATOM     99  H47 ACD     1      25.470  10.620  22.790  1.00  0.00            
ATOM    100  O24 ACD     1      24.870  10.130  24.600  1.00  0.00            
ATOM    101  C30 ACD     1      27.150  10.740  24.150  1.00  0.00            
ATOM    102  H48 ACD     1      27.700  11.460  23.530  1.00  0.00            
ATOM    103  H49 ACD     1      27.350  10.880  25.220  1.00  0.00            
ATOM    104  O25 ACD     1      27.590   9.390  23.840  1.00  0.00            
ATOM    105  H50 ACD     1      27.650   8.830  24.620  1.00  0.00            
ATOM    106  C31 ACD     1      23.730  12.550  23.830  1.00  0.00            
ATOM    107  H51 ACD     1      23.480  12.250  22.810  1.00  0.00            
ATOM    108  O26 ACD     1      23.200  13.860  24.080  1.00  0.00            
ATOM    109  H52 ACD     1      23.550  14.480  23.440  1.00  0.00            
ATOM    110  C32 ACD     1      22.920  11.540  24.630  1.00  0.00            
ATOM    111  H53 ACD     1      23.080  11.780  25.690  1.00  0.00            
ATOM    112  O27 ACD     1      21.550  11.830  24.310  1.00  0.00            
ATOM    113  H54 ACD     1      21.330  12.710  24.630  1.00  0.00            
ATOM    114  C33 ACD     1      23.470  10.150  24.240  1.00  0.00            
ATOM    115  H55 ACD     1      22.860   9.400  24.740  1.00  0.00            
ATOM    116  O28 ACD     1      23.220   9.930  22.850  1.00  0.00            
ATOM    117  C34 ACD     1      22.550   8.760  22.610  1.00  0.00            
ATOM    118  H56 ACD     1      21.950   8.390  23.460  1.00  0.00            
ATOM    119  C35 ACD     1      21.510   9.130  21.610  1.00  0.00            
ATOM    120  H57 ACD     1      22.140   9.500  20.790  1.00  0.00            
ATOM    121  O29 ACD     1      20.550  10.160  22.020  1.00  0.00            
ATOM    122  H58 ACD     1      21.110  10.820  22.450  1.00  0.00            
ATOM    123  C36 ACD     1      20.840   7.910  21.010  1.00  0.00            
ATOM    124  H59 ACD     1      20.210   7.380  21.740  1.00  0.00            
ATOM    125  O30 ACD     1      19.950   8.200  19.950  1.00  0.00            
ATOM    126  H60 ACD     1      19.200   8.700  20.270  1.00  0.00            
ATOM    127  O1  HA8     2      24.250  15.000  16.480  1.00  0.00            
ATOM    128  C1  HA8     2      23.070  15.270  16.780  1.00  0.00            
ATOM    129  O2  HA8     2      22.580  16.230  17.680  1.00  0.00            
ATOM    130  C2  HA8     2      21.960  14.270  16.380  1.00  0.00            
ATOM    131  O3  HA8     2      21.640  13.330  17.410  1.00  0.00            
ATOM    132  C3  HA8     2      22.520  12.420  17.940  1.00  0.00            
ATOM    133  C4  HA8     2      23.000  11.440  17.130  1.00  0.00            
ATOM    134  C5  HA8     2      23.970  10.500  17.500  1.00  0.00            
ATOM    135  C6  HA8     2      24.440  10.570  18.820  1.00  0.00            
ATOM    136  Cl1 HA8     2      25.760   9.510  19.280  1.00  0.00            
ATOM    137  C7  HA8     2      23.820  11.500  19.750  1.00  0.00            
ATOM    138  C8  HA8     2      22.890  12.420  19.280  1.00  0.00            
ATOM    139  Cl2 HA8     2      22.250  13.570  20.410  1.00  0.00            
ATOM    140  H1  HA8     2      21.610  16.160  17.710  1.00  0.00            
ATOM    141  H2  HA8     2      22.260  13.630  15.540  1.00  0.00            
ATOM    142  H3  HA8     2      21.080  14.840  16.060  1.00  0.00            
ATOM    143  H4  HA8     2      22.730  11.580  16.080  1.00  0.00            
ATOM    144  H5  HA8     2      24.510   9.960  16.730  1.00  0.00            
ATOM    145  H6  HA8     2      24.170  11.460  20.780  1.00  0.00            
TER
ENDMDL
MODEL        1
ATOM      1  H1  ACD     1      11.420   9.740  25.530  1.00  0.00            
ATOM      2  O1  ACD     1      11.200  10.210  26.340  1.00  0.00            
ATOM      3  C1  ACD     1      11.890  11.450  26.200  1.00  0.00            
ATOM      4  H2  ACD     1      12.940  11.230  25.960  1.00  0.00            
ATOM      5  H3  ACD     1      12.030  11.890  27.200  1.00  0.00            
ATOM      6  C2  ACD     1      11.300  12.470  25.280  1.00  0.00            
ATOM      7  H4  ACD     1      12.020  13.300  25.260  1.00  0.00            
ATOM      8  O2  ACD     1      11.140  11.750  24.030  1.00  0.00            
ATOM      9  C3  ACD     1      10.740  12.570  23.020  1.00  0.00            
ATOM     10  H5  ACD     1      10.770  11.840  22.210  1.00  0.00            
ATOM     11  O3  ACD     1      11.610  13.670  22.870  1.00  0.00            
ATOM     12  C4  ACD     1      12.460  13.750  21.720  1.00  0.00            
ATOM     13  H6  ACD     1      12.210  12.880  21.100  1.00  0.00            
ATOM     14  C5  ACD     1      12.010  14.910  20.870  1.00  0.00            
ATOM     15  H7  ACD     1      11.980  15.790  21.530  1.00  0.00            
ATOM     16  O4  ACD     1      10.730  14.670  20.230  1.00  0.00            
ATOM     17  H8  ACD     1      10.570  15.380  19.590  1.00  0.00            
ATOM     18  C6  ACD     1      13.070  15.270  19.830  1.00  0.00            
ATOM     19  H9  ACD     1      13.020  14.420  19.140  1.00  0.00            
ATOM     20  O5  ACD     1      12.740  16.430  19.100  1.00  0.00            
ATOM     21  H10 ACD     1      13.220  17.150  19.520  1.00  0.00            
ATOM     22  C7  ACD     1      14.470  15.350  20.400  1.00  0.00            
ATOM     23  H11 ACD     1      15.160  15.460  19.560  1.00  0.00            
ATOM     24  O6  ACD     1      14.790  14.140  21.050  1.00  0.00            
ATOM     25  C8  ACD     1      13.940  13.720  22.130  1.00  0.00            
ATOM     26  H12 ACD     1      14.090  14.360  23.000  1.00  0.00            
ATOM     27  C9  ACD     1      14.320  12.410  22.650  1.00  0.00            
ATOM     28  H13 ACD     1      15.370  12.500  22.980  1.00  0.00            
ATOM     29  H14 ACD     1      13.760  12.210  23.570  1.00  0.00            
ATOM     30  O7  ACD     1      14.110  11.380  21.700  1.00  0.00            
ATOM     31  H15 ACD     1      14.130  10.520  22.130  1.00  0.00            
ATOM     32  O8  ACD     1      14.620  16.350  21.370  1.00  0.00            
ATOM     33  C10 ACD     1      15.710  17.260  21.200  1.00  0.00            
ATOM     34  H16 ACD     1      16.310  16.970  20.330  1.00  0.00            
ATOM     35  C11 ACD     1      15.060  18.600  20.970  1.00  0.00            
ATOM     36  H17 ACD     1      14.220  18.730  21.660  1.00  0.00            
ATOM     37  O9  ACD     1      14.610  18.610  19.580  1.00  0.00            
ATOM     38  H18 ACD     1      15.260  18.910  18.940  1.00  0.00            
ATOM     39  C12 ACD     1      15.960  19.780  21.270  1.00  0.00            
ATOM     40  H19 ACD     1      16.720  19.710  20.480  1.00  0.00            
ATOM     41  O10 ACD     1      15.250  21.020  21.190  1.00  0.00            
ATOM     42  H20 ACD     1      14.670  21.090  21.950  1.00  0.00            
ATOM     43  C13 ACD     1      16.710  19.590  22.620  1.00  0.00            
ATOM     44  H21 ACD     1      17.460  20.360  22.820  1.00  0.00            
ATOM     45  O11 ACD     1      17.350  18.280  22.600  1.00  0.00            
ATOM     46  C14 ACD     1      16.520  17.160  22.470  1.00  0.00            
ATOM     47  H22 ACD     1      15.750  17.170  23.240  1.00  0.00            
ATOM     48  C15 ACD     1      17.450  15.930  22.510  1.00  0.00            
ATOM     49  H23 ACD     1      18.150  16.100  23.340  1.00  0.00            
ATOM     50  H24 ACD     1      16.860  15.010  22.650  1.00  0.00            
ATOM     51  O12 ACD     1      18.170  15.900  21.260  1.00  0.00            
ATOM     52  H25 ACD     1      18.750  16.670  21.240  1.00  0.00            
ATOM     53  O13 ACD     1      15.830  19.550  23.790  1.00  0.00            
ATOM     54  C16 ACD     1      15.460  20.780  24.480  1.00  0.00            
ATOM     55  H26 ACD     1      15.900  21.680  24.040  1.00  0.00            
ATOM     56  C17 ACD     1      13.930  20.880  24.440  1.00  0.00            
ATOM     57  H27 ACD     1      13.580  19.870  24.700  1.00  0.00            
ATOM     58  O14 ACD     1      13.420  21.310  23.150  1.00  0.00            
ATOM     59  H28 ACD     1      12.480  21.370  23.340  1.00  0.00            
ATOM     60  C18 ACD     1      13.400  21.880  25.470  1.00  0.00            
ATOM     61  H29 ACD     1      13.660  22.900  25.140  1.00  0.00            
ATOM     62  O15 ACD     1      11.940  21.730  25.460  1.00  0.00            
ATOM     63  H30 ACD     1      11.910  21.100  26.180  1.00  0.00            
ATOM     64  C19 ACD     1      13.990  21.610  26.870  1.00  0.00            
ATOM     65  H31 ACD     1      13.730  22.410  27.570  1.00  0.00            
ATOM     66  O16 ACD     1      15.370  21.650  26.780  1.00  0.00            
ATOM     67  C20 ACD     1      16.060  20.710  25.870  1.00  0.00            
ATOM     68  H32 ACD     1      16.020  19.660  26.190  1.00  0.00            
ATOM     69  C21 ACD     1      17.490  21.180  25.770  1.00  0.00            
ATOM     70  H33 ACD     1      18.050  21.040  26.710  1.00  0.00            
ATOM     71  H34 ACD     1      17.950  20.470  25.080  1.00  0.00            
ATOM     72  O17 ACD     1      17.600  22.570  25.270  1.00  0.00            
ATOM     73  H35 ACD     1      18.550  22.700  25.250  1.00  0.00            
ATOM     74  O18 ACD     1      13.580  20.310  27.350  1.00  0.00            
ATOM     75  C22 ACD     1      13.070  20.080  28.610  1.00  0.00            
ATOM     76  H36 ACD     1      13.360  20.940  29.230  1.00  0.00            
ATOM     77  C23 ACD     1      11.590  19.970  28.480  1.00  0.00            
ATOM     78  H37 ACD     1      11.400  19.140  27.790  1.00  0.00            
ATOM     79  O19 ACD     1      10.950  21.240  28.060  1.00  0.00            
ATOM     80  H38 ACD     1       9.990  21.140  28.030  1.00  0.00            
ATOM     81  C24 ACD     1      11.050  19.490  29.820  1.00  0.00            
ATOM     82  H39 ACD     1      11.310  20.250  30.570  1.00  0.00            
ATOM     83  O20 ACD     1       9.650  19.310  29.850  1.00  0.00            
ATOM     84  H40 ACD     1       9.580  18.370  30.030  1.00  0.00            
ATOM     85  C25 ACD     1      11.640  18.130  30.210  1.00  0.00            
ATOM     86  H41 ACD     1      11.310  17.760  31.180  1.00  0.00            
ATOM     87  O21 ACD     1      13.000  18.220  30.260  1.00  0.00            
ATOM     88  C26 ACD     1      13.630  18.730  29.050  1.00  0.00            
ATOM     89  H42 ACD     1      13.380  18.030  28.250  1.00  0.00            
ATOM     90  C27 ACD     1      15.110  18.690  29.240  1.00  0.00            
ATOM     91  H43 ACD     1      15.330  17.710  29.670  1.00  0.00            
ATOM     92  H44 ACD     1      15.620  18.800  28.270  1.00  0.00            
ATOM     93  O22 ACD     1      15.560  19.720  30.090  1.00  0.00            
ATOM     94  H45 ACD     1      16.320  19.460  30.610  1.00  0.00            
ATOM     95  O23 ACD     1      11.330  17.200  29.150  1.00  0.00            
ATOM     96  C28 ACD     1      11.000  15.820  29.480  1.00  0.00            
ATOM     97  H46 ACD     1      11.020  15.640  30.560  1.00  0.00            
ATOM     98  C29 ACD     1      11.930  14.990  28.690  1.00  0.00            
ATOM     99  H47 ACD     1      11.890  15.390  27.670  1.00  0.00            
ATOM    100  O24 ACD     1      11.420  13.680  28.780  1.00  0.00            
ATOM    101  C30 ACD     1      13.380  15.000  29.220  1.00  0.00            
ATOM    102  H48 ACD     1      13.870  14.090  28.850  1.00  0.00            
ATOM    103  H49 ACD     1      13.970  15.770  28.700  1.00  0.00            
ATOM    104  O25 ACD     1      13.650  15.080  30.640  1.00  0.00            
ATOM    105  H50 ACD     1      13.190  14.410  31.170  1.00  0.00            
ATOM    106  C31 ACD     1       9.510  15.690  29.090  1.00  0.00            
ATOM    107  H51 ACD     1       9.310  16.180  28.120  1.00  0.00            
ATOM    108  O26 ACD     1       8.680  16.220  30.090  1.00  0.00            
ATOM    109  H52 ACD     1       7.790  15.930  29.850  1.00  0.00            
ATOM    110  C32 ACD     1       9.130  14.200  28.900  1.00  0.00            
ATOM    111  H53 ACD     1       9.060  13.670  29.860  1.00  0.00            
ATOM    112  O27 ACD     1       7.920  14.170  28.140  1.00  0.00            
ATOM    113  H54 ACD     1       8.130  14.320  27.220  1.00  0.00            
ATOM    114  C33 ACD     1      10.160  13.430  28.090  1.00  0.00            
ATOM    115  H55 ACD     1       9.960  12.360  28.050  1.00  0.00            
ATOM    116  O28 ACD     1      10.210  13.990  26.800  1.00  0.00            
ATOM    117  C34 ACD     1       9.960  13.100  25.650  1.00  0.00            
ATOM    118  H56 ACD     1       9.290  12.230  25.790  1.00  0.00            
ATOM    119  C35 ACD     1       9.310  13.920  24.550  1.00  0.00            
ATOM    120  H57 ACD     1       9.920  14.810  24.350  1.00  0.00            
ATOM    121  O29 ACD     1       8.030  14.400  25.040  1.00  0.00            
ATOM    122  H58 ACD     1       7.820  15.170  24.500  1.00  0.00            
ATOM    123  C36 ACD     1       9.310  13.120  23.230  1.00  0.00            
ATOM    124  H59 ACD     1       8.560  12.340  23.400  1.00  0.00            
ATOM    125  O30 ACD     1       8.950  13.920  22.120  1.00  0.00            
ATOM    126  H60 ACD     1       9.710  14.370  21.740  1.00  0.00            
ATOM    127  O1  HA8     2      10.140  22.430  22.730  1.00  0.00            
ATOM    128  C1  HA8     2       9.180  21.920  23.270  1.00  0.00            
ATOM    129  O2  HA8     2       8.390  22.650  24.120  1.00  0.00            
ATOM    130  C2  HA8     2       8.550  20.650  22.790  1.00  0.00            
ATOM    131  O3  HA8     2       8.700  19.550  23.810  1.00  0.00            
ATOM    132  C3  HA8     2       9.880  18.870  23.900  1.00  0.00            
ATOM    133  C4  HA8     2      10.810  18.780  22.890  1.00  0.00            
ATOM    134  C5  HA8     2      11.960  18.020  23.150  1.00  0.00            
ATOM    135  C6  HA8     2      12.180  17.410  24.390  1.00  0.00            
ATOM    136  Cl1 HA8     2      13.720  16.720  24.700  1.00  0.00            
ATOM    137  C7  HA8     2      11.260  17.510  25.420  1.00  0.00            
ATOM    138  C8  HA8     2      10.050  18.190  25.090  1.00  0.00            
ATOM    139  Cl2 HA8     2       8.940  18.500  26.450  1.00  0.00            
ATOM    140  H1  HA8     2       7.710  22.010  24.410  1.00  0.00            
ATOM    141  H2  HA8     2       8.990  20.400  21.820  1.00  0.00            
ATOM    142  H3  HA8     2       7.470  20.730  22.610  1.00  0.00            
ATOM    143  H4  HA8     2      10.580  19.080  21.870  1.00  0.00            
ATOM    144  H5  HA8     2      12.660  17.830  22.340  1.00  0.00            
ATOM    145  H6  HA8     2      11.490  17.130  26.410  1.00  0.00            
TER
ENDMDL
MODEL        1
ATOM      1  H1  ACD     1      16.930   4.240  33.620  1.00  0.00            
ATOM      2  O1  ACD     1      17.500   4.920  33.250  1.00  0.00            
ATOM      3  C1  ACD     1      16.760   6.140  32.860  1.00  0.00            
ATOM      4  H2  ACD     1      16.410   5.970  31.840  1.00  0.00            
ATOM      5  H3  ACD     1      17.390   7.030  32.770  1.00  0.00            
ATOM      6  C2  ACD     1      15.600   6.460  33.780  1.00  0.00            
ATOM      7  H4  ACD     1      15.050   5.530  33.950  1.00  0.00            
ATOM      8  O2  ACD     1      16.110   6.910  35.030  1.00  0.00            
ATOM      9  C3  ACD     1      15.080   7.050  36.000  1.00  0.00            
ATOM     10  H5  ACD     1      15.620   7.220  36.930  1.00  0.00            
ATOM     11  O3  ACD     1      14.250   5.930  36.120  1.00  0.00            
ATOM     12  C4  ACD     1      14.220   5.110  37.340  1.00  0.00            
ATOM     13  H6  ACD     1      14.240   5.690  38.270  1.00  0.00            
ATOM     14  C5  ACD     1      12.890   4.350  37.330  1.00  0.00            
ATOM     15  H7  ACD     1      12.780   3.920  36.330  1.00  0.00            
ATOM     16  O4  ACD     1      11.840   5.310  37.640  1.00  0.00            
ATOM     17  H8  ACD     1      11.080   4.740  37.730  1.00  0.00            
ATOM     18  C6  ACD     1      12.740   3.230  38.340  1.00  0.00            
ATOM     19  H9  ACD     1      12.910   3.600  39.360  1.00  0.00            
ATOM     20  O5  ACD     1      11.550   2.470  38.180  1.00  0.00            
ATOM     21  H10 ACD     1      11.670   1.890  37.420  1.00  0.00            
ATOM     22  C7  ACD     1      13.890   2.240  38.200  1.00  0.00            
ATOM     23  H11 ACD     1      13.810   1.500  39.010  1.00  0.00            
ATOM     24  O6  ACD     1      15.060   3.010  38.360  1.00  0.00            
ATOM     25  C8  ACD     1      15.320   4.010  37.320  1.00  0.00            
ATOM     26  H12 ACD     1      15.350   3.480  36.360  1.00  0.00            
ATOM     27  C9  ACD     1      16.560   4.740  37.680  1.00  0.00            
ATOM     28  H13 ACD     1      16.800   5.710  37.220  1.00  0.00            
ATOM     29  H14 ACD     1      16.360   5.020  38.730  1.00  0.00            
ATOM     30  O7  ACD     1      17.600   3.810  37.620  1.00  0.00            
ATOM     31  H15 ACD     1      17.200   2.990  37.940  1.00  0.00            
ATOM     32  O8  ACD     1      13.910   1.510  36.990  1.00  0.00            
ATOM     33  C10 ACD     1      14.610   0.250  36.920  1.00  0.00            
ATOM     34  H16 ACD     1      15.260   0.230  37.800  1.00  0.00            
ATOM     35  C11 ACD     1      13.490  -0.870  37.070  1.00  0.00            
ATOM     36  H17 ACD     1      12.600  -0.490  36.570  1.00  0.00            
ATOM     37  O9  ACD     1      13.070  -1.010  38.440  1.00  0.00            
ATOM     38  H18 ACD     1      12.220  -1.460  38.470  1.00  0.00            
ATOM     39  C12 ACD     1      13.810  -2.130  36.310  1.00  0.00            
ATOM     40  H19 ACD     1      14.530  -2.760  36.850  1.00  0.00            
ATOM     41  O10 ACD     1      12.640  -2.900  36.180  1.00  0.00            
ATOM     42  H20 ACD     1      12.220  -2.450  35.440  1.00  0.00            
ATOM     43  C13 ACD     1      14.490  -1.870  35.010  1.00  0.00            
ATOM     44  H21 ACD     1      14.800  -2.840  34.600  1.00  0.00            
ATOM     45  O11 ACD     1      15.640  -1.190  35.340  1.00  0.00            
ATOM     46  C14 ACD     1      15.520   0.120  35.710  1.00  0.00            
ATOM     47  H22 ACD     1      15.050   0.690  34.890  1.00  0.00            
ATOM     48  C15 ACD     1      16.940   0.580  36.040  1.00  0.00            
ATOM     49  H23 ACD     1      17.610   0.430  35.190  1.00  0.00            
ATOM     50  H24 ACD     1      16.800   1.660  36.200  1.00  0.00            
ATOM     51  O12 ACD     1      17.450   0.010  37.240  1.00  0.00            
ATOM     52  H25 ACD     1      18.080   0.670  37.520  1.00  0.00            
ATOM     53  O13 ACD     1      13.660  -1.150  34.070  1.00  0.00            
ATOM     54  C16 ACD     1      12.960  -1.870  33.080  1.00  0.00            
ATOM     55  H26 ACD     1      13.190  -2.940  33.100  1.00  0.00            
ATOM     56  C17 ACD     1      11.410  -1.570  33.120  1.00  0.00            
ATOM     57  H27 ACD     1      11.290  -0.500  33.350  1.00  0.00            
ATOM     58  O14 ACD     1      10.850  -2.410  34.100  1.00  0.00            
ATOM     59  H28 ACD     1       9.900  -2.300  34.090  1.00  0.00            
ATOM     60  C18 ACD     1      10.710  -1.730  31.790  1.00  0.00            
ATOM     61  H29 ACD     1      10.590  -2.790  31.550  1.00  0.00            
ATOM     62  O15 ACD     1       9.400  -1.130  31.730  1.00  0.00            
ATOM     63  H30 ACD     1       9.650  -0.220  31.580  1.00  0.00            
ATOM     64  C19 ACD     1      11.530  -1.170  30.610  1.00  0.00            
ATOM     65  H31 ACD     1      11.120  -1.490  29.650  1.00  0.00            
ATOM     66  O16 ACD     1      12.820  -1.790  30.680  1.00  0.00            
ATOM     67  C20 ACD     1      13.580  -1.330  31.810  1.00  0.00            
ATOM     68  H32 ACD     1      13.720  -0.250  31.920  1.00  0.00            
ATOM     69  C21 ACD     1      15.000  -1.920  31.650  1.00  0.00            
ATOM     70  H33 ACD     1      15.510  -1.730  32.610  1.00  0.00            
ATOM     71  H34 ACD     1      15.030  -3.000  31.450  1.00  0.00            
ATOM     72  O17 ACD     1      15.580  -1.230  30.550  1.00  0.00            
ATOM     73  H35 ACD     1      15.290  -1.630  29.730  1.00  0.00            
ATOM     74  O18 ACD     1      11.610   0.270  30.690  1.00  0.00            
ATOM     75  C22 ACD     1      11.360   1.120  29.610  1.00  0.00            
ATOM     76  H36 ACD     1      10.810   0.560  28.840  1.00  0.00            
ATOM     77  C23 ACD     1      10.430   2.240  30.200  1.00  0.00            
ATOM     78  H37 ACD     1      10.980   2.690  31.040  1.00  0.00            
ATOM     79  O19 ACD     1       9.160   1.690  30.700  1.00  0.00            
ATOM     80  H38 ACD     1       8.610   2.450  30.900  1.00  0.00            
ATOM     81  C24 ACD     1      10.120   3.260  29.120  1.00  0.00            
ATOM     82  H39 ACD     1       9.430   2.860  28.370  1.00  0.00            
ATOM     83  O20 ACD     1       9.490   4.470  29.680  1.00  0.00            
ATOM     84  H40 ACD     1      10.240   5.060  29.740  1.00  0.00            
ATOM     85  C25 ACD     1      11.450   3.760  28.440  1.00  0.00            
ATOM     86  H41 ACD     1      11.290   4.490  27.640  1.00  0.00            
ATOM     87  O21 ACD     1      12.350   2.730  28.070  1.00  0.00            
ATOM     88  C26 ACD     1      12.650   1.780  29.050  1.00  0.00            
ATOM     89  H42 ACD     1      13.240   2.190  29.880  1.00  0.00            
ATOM     90  C27 ACD     1      13.460   0.650  28.320  1.00  0.00            
ATOM     91  H43 ACD     1      13.720  -0.090  29.090  1.00  0.00            
ATOM     92  H44 ACD     1      12.880   0.200  27.510  1.00  0.00            
ATOM     93  O22 ACD     1      14.680   1.140  27.790  1.00  0.00            
ATOM     94  H45 ACD     1      14.470   1.880  27.200  1.00  0.00            
ATOM     95  O23 ACD     1      11.960   4.590  29.540  1.00  0.00            
ATOM     96  C28 ACD     1      12.730   5.700  29.180  1.00  0.00            
ATOM     97  H46 ACD     1      12.640   5.850  28.090  1.00  0.00            
ATOM     98  C29 ACD     1      14.150   5.440  29.670  1.00  0.00            
ATOM     99  H47 ACD     1      14.050   4.780  30.530  1.00  0.00            
ATOM    100  O24 ACD     1      14.830   6.680  29.920  1.00  0.00            
ATOM    101  C30 ACD     1      15.070   4.710  28.630  1.00  0.00            
ATOM    102  H48 ACD     1      14.560   3.740  28.590  1.00  0.00            
ATOM    103  H49 ACD     1      15.020   5.150  27.630  1.00  0.00            
ATOM    104  O25 ACD     1      16.470   4.640  29.020  1.00  0.00            
ATOM    105  H50 ACD     1      16.720   5.520  29.320  1.00  0.00            
ATOM    106  C31 ACD     1      12.130   6.900  29.890  1.00  0.00            
ATOM    107  H51 ACD     1      11.720   6.590  30.860  1.00  0.00            
ATOM    108  O26 ACD     1      10.970   7.370  29.140  1.00  0.00            
ATOM    109  H52 ACD     1      10.570   8.140  29.560  1.00  0.00            
ATOM    110  C32 ACD     1      12.980   8.080  30.150  1.00  0.00            
ATOM    111  H53 ACD     1      13.300   8.550  29.200  1.00  0.00            
ATOM    112  O27 ACD     1      12.410   9.070  30.990  1.00  0.00            
ATOM    113  H54 ACD     1      12.620   8.760  31.870  1.00  0.00            
ATOM    114  C33 ACD     1      14.220   7.590  30.800  1.00  0.00            
ATOM    115  H55 ACD     1      14.910   8.440  30.890  1.00  0.00            
ATOM    116  O28 ACD     1      13.910   7.040  32.080  1.00  0.00            
ATOM    117  C34 ACD     1      14.660   7.510  33.220  1.00  0.00            
ATOM    118  H56 ACD     1      15.200   8.460  33.110  1.00  0.00            
ATOM    119  C35 ACD     1      13.580   7.970  34.250  1.00  0.00            
ATOM    120  H57 ACD     1      12.890   7.140  34.440  1.00  0.00            
ATOM    121  O29 ACD     1      12.750   9.010  33.770  1.00  0.00            
ATOM    122  H58 ACD     1      12.240   9.300  34.540  1.00  0.00            
ATOM    123  C36 ACD     1      14.290   8.270  35.560  1.00  0.00            
ATOM    124  H59 ACD     1      14.940   9.150  35.610  1.00  0.00            
ATOM    125  O30 ACD     1      13.340   8.600  36.590  1.00  0.00            
ATOM    126  H60 ACD     1      13.780   8.450  37.430  1.00  0.00            
ATOM    127  O1  HA8     2       9.030   4.990  37.370  1.00  0.00            
ATOM    128  C1  HA8     2       8.390   4.260  36.640  1.00  0.00            
ATOM    129  O2  HA8     2       7.910   3.070  37.100  1.00  0.00            
ATOM    130  C2  HA8     2       8.130   4.520  35.110  1.00  0.00            
ATOM    131  O3  HA8     2       8.450   3.350  34.280  1.00  0.00            
ATOM    132  C3  HA8     2       9.750   3.220  33.970  1.00  0.00            
ATOM    133  C4  HA8     2      10.380   4.160  33.120  1.00  0.00            
ATOM    134  C5  HA8     2      11.690   4.070  32.790  1.00  0.00            
ATOM    135  C6  HA8     2      12.450   3.010  33.250  1.00  0.00            
ATOM    136  Cl1 HA8     2      14.090   2.930  32.690  1.00  0.00            
ATOM    137  C7  HA8     2      11.900   1.980  34.040  1.00  0.00            
ATOM    138  C8  HA8     2      10.550   2.140  34.370  1.00  0.00            
ATOM    139  Cl2 HA8     2       9.920   1.000  35.430  1.00  0.00            
ATOM    140  H1  HA8     2       7.480   2.630  36.350  1.00  0.00            
ATOM    141  H2  HA8     2       8.840   5.320  34.850  1.00  0.00            
ATOM    142  H3  HA8     2       7.100   4.860  35.030  1.00  0.00            
ATOM    143  H4  HA8     2       9.800   4.990  32.740  1.00  0.00            
ATOM    144  H5  HA8     2      12.220   4.820  32.210  1.00  0.00            
ATOM    145  H6  HA8     2      12.380   1.110  34.470  1.00  0.00            
TER
ENDMDL
MODEL        1
ATOM      1  H1  ACD     1      24.750  18.240  24.250  1.00  0.00            
ATOM      2  O1  ACD     1      25.580  18.260  24.750  1.00  0.00            
ATOM      3  C1  ACD     1      25.970  16.910  25.020  1.00  0.00            
ATOM      4  H2  ACD     1      26.900  16.860  25.600  1.00  0.00            
ATOM      5  H3  ACD     1      26.230  16.440  24.060  1.00  0.00            
ATOM      6  C2  ACD     1      24.860  16.100  25.690  1.00  0.00            
ATOM      7  H4  ACD     1      24.450  16.640  26.560  1.00  0.00            
ATOM      8  O2  ACD     1      23.900  16.020  24.680  1.00  0.00            
ATOM      9  C3  ACD     1      22.830  15.160  25.050  1.00  0.00            
ATOM     10  H5  ACD     1      22.090  15.150  24.240  1.00  0.00            
ATOM     11  O3  ACD     1      22.250  15.560  26.290  1.00  0.00            
ATOM     12  C4  ACD     1      20.940  15.960  26.400  1.00  0.00            
ATOM     13  H6  ACD     1      20.340  15.670  25.520  1.00  0.00            
ATOM     14  C5  ACD     1      20.450  15.170  27.550  1.00  0.00            
ATOM     15  H7  ACD     1      21.130  15.330  28.390  1.00  0.00            
ATOM     16  O4  ACD     1      20.370  13.760  27.200  1.00  0.00            
ATOM     17  H8  ACD     1      20.180  13.180  27.940  1.00  0.00            
ATOM     18  C6  ACD     1      19.070  15.680  27.930  1.00  0.00            
ATOM     19  H9  ACD     1      18.440  15.620  27.030  1.00  0.00            
ATOM     20  O5  ACD     1      18.580  14.980  28.970  1.00  0.00            
ATOM     21  H10 ACD     1      19.150  15.090  29.740  1.00  0.00            
ATOM     22  C7  ACD     1      19.090  17.170  28.250  1.00  0.00            
ATOM     23  H11 ACD     1      18.090  17.490  28.560  1.00  0.00            
ATOM     24  O6  ACD     1      19.370  17.790  26.980  1.00  0.00            
ATOM     25  C8  ACD     1      20.760  17.510  26.550  1.00  0.00            
ATOM     26  H12 ACD     1      21.430  17.840  27.350  1.00  0.00            
ATOM     27  C9  ACD     1      21.220  18.280  25.310  1.00  0.00            
ATOM     28  H13 ACD     1      20.960  19.330  25.510  1.00  0.00            
ATOM     29  H14 ACD     1      22.300  18.130  25.340  1.00  0.00            
ATOM     30  O7  ACD     1      20.720  17.670  24.120  1.00  0.00            
ATOM     31  H15 ACD     1      21.090  18.120  23.350  1.00  0.00            
ATOM     32  O8  ACD     1      20.110  17.480  29.250  1.00  0.00            
ATOM     33  C10 ACD     1      19.680  18.000  30.470  1.00  0.00            
ATOM     34  H16 ACD     1      18.590  18.180  30.450  1.00  0.00            
ATOM     35  C11 ACD     1      20.230  17.050  31.570  1.00  0.00            
ATOM     36  H17 ACD     1      21.250  16.820  31.220  1.00  0.00            
ATOM     37  O9  ACD     1      19.590  15.790  31.580  1.00  0.00            
ATOM     38  H18 ACD     1      19.780  15.370  32.420  1.00  0.00            
ATOM     39  C12 ACD     1      20.330  17.760  32.890  1.00  0.00            
ATOM     40  H19 ACD     1      19.320  17.980  33.280  1.00  0.00            
ATOM     41  O10 ACD     1      21.130  17.050  33.770  1.00  0.00            
ATOM     42  H20 ACD     1      22.020  17.070  33.430  1.00  0.00            
ATOM     43  C13 ACD     1      20.980  19.130  32.900  1.00  0.00            
ATOM     44  H21 ACD     1      20.740  19.670  33.820  1.00  0.00            
ATOM     45  O11 ACD     1      20.450  19.890  31.900  1.00  0.00            
ATOM     46  C14 ACD     1      20.400  19.350  30.560  1.00  0.00            
ATOM     47  H22 ACD     1      21.410  19.110  30.210  1.00  0.00            
ATOM     48  C15 ACD     1      19.720  20.390  29.650  1.00  0.00            
ATOM     49  H23 ACD     1      19.340  19.910  28.740  1.00  0.00            
ATOM     50  H24 ACD     1      18.930  20.840  30.270  1.00  0.00            
ATOM     51  O12 ACD     1      20.560  21.400  29.230  1.00  0.00            
ATOM     52  H25 ACD     1      21.110  21.130  28.500  1.00  0.00            
ATOM     53  O13 ACD     1      22.400  18.950  32.720  1.00  0.00            
ATOM     54  C16 ACD     1      23.210  20.040  33.260  1.00  0.00            
ATOM     55  H26 ACD     1      22.510  20.880  33.290  1.00  0.00            
ATOM     56  C17 ACD     1      23.700  19.620  34.670  1.00  0.00            
ATOM     57  H27 ACD     1      24.230  18.660  34.630  1.00  0.00            
ATOM     58  O14 ACD     1      22.580  19.560  35.650  1.00  0.00            
ATOM     59  H28 ACD     1      22.200  20.440  35.650  1.00  0.00            
ATOM     60  C18 ACD     1      24.730  20.690  35.120  1.00  0.00            
ATOM     61  H29 ACD     1      24.230  21.650  35.270  1.00  0.00            
ATOM     62  O15 ACD     1      25.300  20.310  36.320  1.00  0.00            
ATOM     63  H30 ACD     1      25.790  19.500  36.160  1.00  0.00            
ATOM     64  C19 ACD     1      25.820  20.770  34.080  1.00  0.00            
ATOM     65  H31 ACD     1      26.500  21.560  34.400  1.00  0.00            
ATOM     66  O16 ACD     1      25.220  21.220  32.880  1.00  0.00            
ATOM     67  C20 ACD     1      24.300  20.320  32.190  1.00  0.00            
ATOM     68  H32 ACD     1      24.930  19.440  32.020  1.00  0.00            
ATOM     69  C21 ACD     1      23.810  20.940  30.920  1.00  0.00            
ATOM     70  H33 ACD     1      24.710  21.330  30.430  1.00  0.00            
ATOM     71  H34 ACD     1      23.250  20.310  30.210  1.00  0.00            
ATOM     72  O17 ACD     1      22.890  22.050  31.120  1.00  0.00            
ATOM     73  H35 ACD     1      22.000  21.690  31.140  1.00  0.00            
ATOM     74  O18 ACD     1      26.500  19.520  33.860  1.00  0.00            
ATOM     75  C22 ACD     1      27.810  19.420  33.360  1.00  0.00            
ATOM     76  H36 ACD     1      28.500  20.020  33.970  1.00  0.00            
ATOM     77  C23 ACD     1      28.140  17.970  33.560  1.00  0.00            
ATOM     78  H37 ACD     1      27.300  17.360  33.180  1.00  0.00            
ATOM     79  O19 ACD     1      28.420  17.840  34.920  1.00  0.00            
ATOM     80  H38 ACD     1      27.580  17.730  35.380  1.00  0.00            
ATOM     81  C24 ACD     1      29.400  17.650  32.700  1.00  0.00            
ATOM     82  H39 ACD     1      30.200  18.280  33.110  1.00  0.00            
ATOM     83  O20 ACD     1      29.690  16.270  32.760  1.00  0.00            
ATOM     84  H40 ACD     1      28.980  15.740  32.380  1.00  0.00            
ATOM     85  C25 ACD     1      29.170  17.930  31.220  1.00  0.00            
ATOM     86  H41 ACD     1      30.090  17.730  30.660  1.00  0.00            
ATOM     87  O21 ACD     1      28.980  19.330  31.150  1.00  0.00            
ATOM     88  C26 ACD     1      27.880  19.860  31.920  1.00  0.00            
ATOM     89  H42 ACD     1      26.980  19.470  31.420  1.00  0.00            
ATOM     90  C27 ACD     1      27.940  21.380  31.750  1.00  0.00            
ATOM     91  H43 ACD     1      27.360  21.940  32.490  1.00  0.00            
ATOM     92  H44 ACD     1      28.970  21.710  31.940  1.00  0.00            
ATOM     93  O22 ACD     1      27.510  21.760  30.450  1.00  0.00            
ATOM     94  H45 ACD     1      28.000  21.210  29.830  1.00  0.00            
ATOM     95  O23 ACD     1      28.030  17.230  30.710  1.00  0.00            
ATOM     96  C28 ACD     1      28.350  16.190  29.720  1.00  0.00            
ATOM     97  H46 ACD     1      29.420  15.970  29.860  1.00  0.00            
ATOM     98  C29 ACD     1      28.170  16.630  28.300  1.00  0.00            
ATOM     99  H47 ACD     1      27.220  17.140  28.100  1.00  0.00            
ATOM    100  O24 ACD     1      28.230  15.480  27.470  1.00  0.00            
ATOM    101  C30 ACD     1      29.180  17.670  27.730  1.00  0.00            
ATOM    102  H48 ACD     1      28.900  17.760  26.670  1.00  0.00            
ATOM    103  H49 ACD     1      28.970  18.630  28.230  1.00  0.00            
ATOM    104  O25 ACD     1      30.520  17.220  27.860  1.00  0.00            
ATOM    105  H50 ACD     1      31.090  17.860  27.430  1.00  0.00            
ATOM    106  C31 ACD     1      27.440  15.080  30.100  1.00  0.00            
ATOM    107  H51 ACD     1      26.410  15.410  29.980  1.00  0.00            
ATOM    108  O26 ACD     1      27.720  14.620  31.470  1.00  0.00            
ATOM    109  H52 ACD     1      27.080  13.920  31.600  1.00  0.00            
ATOM    110  C32 ACD     1      27.520  13.900  29.120  1.00  0.00            
ATOM    111  H53 ACD     1      28.510  13.450  29.240  1.00  0.00            
ATOM    112  O27 ACD     1      26.480  12.960  29.460  1.00  0.00            
ATOM    113  H54 ACD     1      25.770  13.160  28.840  1.00  0.00            
ATOM    114  C33 ACD     1      27.310  14.440  27.710  1.00  0.00            
ATOM    115  H55 ACD     1      27.520  13.660  26.980  1.00  0.00            
ATOM    116  O28 ACD     1      26.020  14.950  27.560  1.00  0.00            
ATOM    117  C34 ACD     1      25.500  14.770  26.210  1.00  0.00            
ATOM    118  H56 ACD     1      26.280  14.550  25.470  1.00  0.00            
ATOM    119  C35 ACD     1      24.440  13.710  26.370  1.00  0.00            
ATOM    120  H57 ACD     1      23.870  13.830  27.300  1.00  0.00            
ATOM    121  O29 ACD     1      25.110  12.450  26.420  1.00  0.00            
ATOM    122  H58 ACD     1      24.430  11.790  26.590  1.00  0.00            
ATOM    123  C36 ACD     1      23.440  13.810  25.230  1.00  0.00            
ATOM    124  H59 ACD     1      23.990  13.570  24.310  1.00  0.00            
ATOM    125  O30 ACD     1      22.490  12.800  25.440  1.00  0.00            
ATOM    126  H60 ACD     1      22.050  13.040  26.270  1.00  0.00            
ATOM    127  O1  HA8     2      24.860  10.560  32.280  1.00  0.00            
ATOM    128  C1  HA8     2      24.940  11.750  32.610  1.00  0.00            
ATOM    129  O2  HA8     2      25.820  12.590  32.020  1.00  0.00            
ATOM    130  C2  HA8     2      24.000  12.520  33.520  1.00  0.00            
ATOM    131  O3  HA8     2      23.040  13.150  32.660  1.00  0.00            
ATOM    132  C3  HA8     2      23.420  14.290  31.970  1.00  0.00            
ATOM    133  C4  HA8     2      23.880  15.460  32.650  1.00  0.00            
ATOM    134  C5  HA8     2      24.270  16.570  31.890  1.00  0.00            
ATOM    135  C6  HA8     2      24.060  16.600  30.510  1.00  0.00            
ATOM    136  Cl1 HA8     2      24.580  17.980  29.700  1.00  0.00            
ATOM    137  C7  HA8     2      23.570  15.480  29.860  1.00  0.00            
ATOM    138  C8  HA8     2      23.200  14.300  30.540  1.00  0.00            
ATOM    139  Cl2 HA8     2      22.480  12.950  29.790  1.00  0.00            
ATOM    140  H1  HA8     2      26.030  12.010  31.260  1.00  0.00            
ATOM    141  H2  HA8     2      24.580  13.220  34.140  1.00  0.00            
ATOM    142  H3  HA8     2      23.560  11.690  34.080  1.00  0.00            
ATOM    143  H4  HA8     2      24.000  15.430  33.730  1.00  0.00            
ATOM    144  H5  HA8     2      24.740  17.380  32.430  1.00  0.00            
ATOM    145  H6  HA8     2      23.380  15.530  28.790  1.00  0.00            
TER
ENDMDL
MODEL        1
ATOM      1  H1  ACD     1      33.040  15.160  30.790  1.00  0.00            
ATOM      2  O1  ACD     1      32.930  15.400  31.720  1.00  0.00            
ATOM      3  C1  ACD     1      34.110  14.910  32.450  1.00  0.00            
ATOM      4  H2  ACD     1      34.180  15.530  33.350  1.00  0.00            
ATOM      5  H3  ACD     1      35.010  15.060  31.850  1.00  0.00            
ATOM      6  C2  ACD     1      33.830  13.500  32.840  1.00  0.00            
ATOM      7  H4  ACD     1      32.830  13.520  33.310  1.00  0.00            
ATOM      8  O2  ACD     1      33.860  12.710  31.630  1.00  0.00            
ATOM      9  C3  ACD     1      33.510  11.290  31.860  1.00  0.00            
ATOM     10  H5  ACD     1      33.530  10.770  30.900  1.00  0.00            
ATOM     11  O3  ACD     1      32.210  11.040  32.420  1.00  0.00            
ATOM     12  C4  ACD     1      31.100  10.970  31.520  1.00  0.00            
ATOM     13  H6  ACD     1      31.380  10.430  30.610  1.00  0.00            
ATOM     14  C5  ACD     1      30.140  10.020  32.290  1.00  0.00            
ATOM     15  H7  ACD     1      30.290  10.390  33.310  1.00  0.00            
ATOM     16  O4  ACD     1      30.680   8.660  32.310  1.00  0.00            
ATOM     17  H8  ACD     1      31.350   8.600  33.000  1.00  0.00            
ATOM     18  C6  ACD     1      28.660  10.100  31.910  1.00  0.00            
ATOM     19  H9  ACD     1      28.460   9.670  30.920  1.00  0.00            
ATOM     20  O5  ACD     1      27.800   9.560  32.930  1.00  0.00            
ATOM     21  H10 ACD     1      26.990   9.270  32.510  1.00  0.00            
ATOM     22  C7  ACD     1      28.370  11.610  31.890  1.00  0.00            
ATOM     23  H11 ACD     1      27.330  11.650  31.560  1.00  0.00            
ATOM     24  O6  ACD     1      29.130  12.250  30.890  1.00  0.00            
ATOM     25  C8  ACD     1      30.550  12.350  31.120  1.00  0.00            
ATOM     26  H12 ACD     1      30.760  13.020  31.960  1.00  0.00            
ATOM     27  C9  ACD     1      31.120  12.820  29.740  1.00  0.00            
ATOM     28  H13 ACD     1      30.650  13.810  29.640  1.00  0.00            
ATOM     29  H14 ACD     1      32.210  12.970  29.710  1.00  0.00            
ATOM     30  O7  ACD     1      30.740  11.870  28.660  1.00  0.00            
ATOM     31  H15 ACD     1      29.790  11.990  28.550  1.00  0.00            
ATOM     32  O8  ACD     1      28.460  12.200  33.170  1.00  0.00            
ATOM     33  C10 ACD     1      27.420  13.090  33.480  1.00  0.00            
ATOM     34  H16 ACD     1      26.600  12.980  32.750  1.00  0.00            
ATOM     35  C11 ACD     1      27.030  12.690  34.880  1.00  0.00            
ATOM     36  H17 ACD     1      27.960  12.610  35.460  1.00  0.00            
ATOM     37  O9  ACD     1      26.440  11.310  34.740  1.00  0.00            
ATOM     38  H18 ACD     1      27.100  10.800  34.260  1.00  0.00            
ATOM     39  C12 ACD     1      25.960  13.580  35.520  1.00  0.00            
ATOM     40  H19 ACD     1      25.090  13.340  34.900  1.00  0.00            
ATOM     41  O10 ACD     1      25.750  13.300  36.920  1.00  0.00            
ATOM     42  H20 ACD     1      26.210  13.980  37.420  1.00  0.00            
ATOM     43  C13 ACD     1      26.450  15.000  35.390  1.00  0.00            
ATOM     44  H21 ACD     1      25.580  15.590  35.690  1.00  0.00            
ATOM     45  O11 ACD     1      26.840  15.360  34.060  1.00  0.00            
ATOM     46  C14 ACD     1      27.840  14.560  33.520  1.00  0.00            
ATOM     47  H22 ACD     1      28.700  14.690  34.200  1.00  0.00            
ATOM     48  C15 ACD     1      28.280  15.070  32.130  1.00  0.00            
ATOM     49  H23 ACD     1      29.100  14.420  31.810  1.00  0.00            
ATOM     50  H24 ACD     1      27.500  14.990  31.370  1.00  0.00            
ATOM     51  O12 ACD     1      28.740  16.440  32.280  1.00  0.00            
ATOM     52  H25 ACD     1      28.100  16.980  32.750  1.00  0.00            
ATOM     53  O13 ACD     1      27.570  15.160  36.180  1.00  0.00            
ATOM     54  C16 ACD     1      27.710  16.350  36.950  1.00  0.00            
ATOM     55  H26 ACD     1      26.870  16.990  36.660  1.00  0.00            
ATOM     56  C17 ACD     1      27.810  15.960  38.430  1.00  0.00            
ATOM     57  H27 ACD     1      28.670  15.280  38.480  1.00  0.00            
ATOM     58  O14 ACD     1      26.580  15.400  38.850  1.00  0.00            
ATOM     59  H28 ACD     1      26.820  14.780  39.540  1.00  0.00            
ATOM     60  C18 ACD     1      28.070  17.050  39.390  1.00  0.00            
ATOM     61  H29 ACD     1      27.090  17.560  39.370  1.00  0.00            
ATOM     62  O15 ACD     1      28.430  16.670  40.690  1.00  0.00            
ATOM     63  H30 ACD     1      29.330  16.340  40.690  1.00  0.00            
ATOM     64  C19 ACD     1      29.170  17.990  38.850  1.00  0.00            
ATOM     65  H31 ACD     1      29.090  18.900  39.450  1.00  0.00            
ATOM     66  O16 ACD     1      29.040  18.380  37.420  1.00  0.00            
ATOM     67  C20 ACD     1      28.970  17.220  36.560  1.00  0.00            
ATOM     68  H32 ACD     1      29.820  16.520  36.580  1.00  0.00            
ATOM     69  C21 ACD     1      28.940  17.870  35.210  1.00  0.00            
ATOM     70  H33 ACD     1      29.770  18.560  35.050  1.00  0.00            
ATOM     71  H34 ACD     1      29.130  17.020  34.540  1.00  0.00            
ATOM     72  O17 ACD     1      27.760  18.560  34.840  1.00  0.00            
ATOM     73  H35 ACD     1      27.860  19.330  35.400  1.00  0.00            
ATOM     74  O18 ACD     1      30.450  17.420  39.110  1.00  0.00            
ATOM     75  C22 ACD     1      31.590  18.240  39.410  1.00  0.00            
ATOM     76  H36 ACD     1      31.290  19.080  40.060  1.00  0.00            
ATOM     77  C23 ACD     1      32.450  17.270  40.250  1.00  0.00            
ATOM     78  H37 ACD     1      32.480  16.250  39.830  1.00  0.00            
ATOM     79  O19 ACD     1      31.920  17.170  41.600  1.00  0.00            
ATOM     80  H38 ACD     1      32.310  16.420  42.050  1.00  0.00            
ATOM     81  C24 ACD     1      33.870  17.580  40.220  1.00  0.00            
ATOM     82  H39 ACD     1      33.980  18.410  40.920  1.00  0.00            
ATOM     83  O20 ACD     1      34.530  16.390  40.750  1.00  0.00            
ATOM     84  H40 ACD     1      34.880  16.670  41.600  1.00  0.00            
ATOM     85  C25 ACD     1      34.420  17.830  38.810  1.00  0.00            
ATOM     86  H41 ACD     1      35.490  18.030  38.960  1.00  0.00            
ATOM     87  O21 ACD     1      33.760  18.910  38.350  1.00  0.00            
ATOM     88  C26 ACD     1      32.340  18.740  38.110  1.00  0.00            
ATOM     89  H42 ACD     1      32.260  17.990  37.300  1.00  0.00            
ATOM     90  C27 ACD     1      31.790  20.090  37.580  1.00  0.00            
ATOM     91  H43 ACD     1      30.700  20.000  37.520  1.00  0.00            
ATOM     92  H44 ACD     1      32.140  20.890  38.240  1.00  0.00            
ATOM     93  O22 ACD     1      32.220  20.410  36.310  1.00  0.00            
ATOM     94  H45 ACD     1      31.800  21.270  36.160  1.00  0.00            
ATOM     95  O23 ACD     1      34.280  16.630  37.950  1.00  0.00            
ATOM     96  C28 ACD     1      35.450  15.980  37.470  1.00  0.00            
ATOM     97  H46 ACD     1      36.320  16.250  38.080  1.00  0.00            
ATOM     98  C29 ACD     1      35.500  16.300  36.010  1.00  0.00            
ATOM     99  H47 ACD     1      34.540  16.170  35.510  1.00  0.00            
ATOM    100  O24 ACD     1      36.450  15.420  35.280  1.00  0.00            
ATOM    101  C30 ACD     1      35.890  17.730  35.720  1.00  0.00            
ATOM    102  H48 ACD     1      35.180  18.340  36.290  1.00  0.00            
ATOM    103  H49 ACD     1      36.920  17.920  36.040  1.00  0.00            
ATOM    104  O25 ACD     1      35.670  18.160  34.380  1.00  0.00            
ATOM    105  H50 ACD     1      34.740  18.010  34.190  1.00  0.00            
ATOM    106  C31 ACD     1      35.210  14.500  37.820  1.00  0.00            
ATOM    107  H51 ACD     1      34.150  14.300  37.590  1.00  0.00            
ATOM    108  O26 ACD     1      35.500  14.360  39.190  1.00  0.00            
ATOM    109  H52 ACD     1      35.080  15.050  39.710  1.00  0.00            
ATOM    110  C32 ACD     1      36.120  13.660  36.970  1.00  0.00            
ATOM    111  H53 ACD     1      37.150  13.770  37.330  1.00  0.00            
ATOM    112  O27 ACD     1      35.740  12.280  37.100  1.00  0.00            
ATOM    113  H54 ACD     1      35.470  12.220  38.020  1.00  0.00            
ATOM    114  C33 ACD     1      36.140  14.030  35.470  1.00  0.00            
ATOM    115  H55 ACD     1      36.910  13.410  35.000  1.00  0.00            
ATOM    116  O28 ACD     1      34.890  13.640  34.890  1.00  0.00            
ATOM    117  C34 ACD     1      34.900  12.870  33.750  1.00  0.00            
ATOM    118  H56 ACD     1      35.860  12.940  33.220  1.00  0.00            
ATOM    119  C35 ACD     1      34.690  11.370  34.070  1.00  0.00            
ATOM    120  H57 ACD     1      33.750  11.400  34.640  1.00  0.00            
ATOM    121  O29 ACD     1      35.700  10.830  34.820  1.00  0.00            
ATOM    122  H58 ACD     1      35.530  11.230  35.680  1.00  0.00            
ATOM    123  C36 ACD     1      34.640  10.620  32.710  1.00  0.00            
ATOM    124  H59 ACD     1      35.540  10.740  32.090  1.00  0.00            
ATOM    125  O30 ACD     1      34.360   9.210  32.900  1.00  0.00            
ATOM    126  H60 ACD     1      34.270   8.850  32.020  1.00  0.00            
ATOM    127  O1  HA8     2      33.560   9.600  37.120  1.00  0.00            
ATOM    128  C1  HA8     2      33.100   9.890  38.200  1.00  0.00            
ATOM    129  O2  HA8     2      33.790  10.490  39.150  1.00  0.00            
ATOM    130  C2  HA8     2      31.550   9.930  38.540  1.00  0.00            
ATOM    131  O3  HA8     2      31.080  11.280  38.820  1.00  0.00            
ATOM    132  C3  HA8     2      31.210  12.300  37.880  1.00  0.00            
ATOM    133  C4  HA8     2      31.120  12.070  36.490  1.00  0.00            
ATOM    134  C5  HA8     2      31.060  13.080  35.520  1.00  0.00            
ATOM    135  C6  HA8     2      31.460  14.400  35.940  1.00  0.00            
ATOM    136  Cl1 HA8     2      31.540  15.640  34.710  1.00  0.00            
ATOM    137  C7  HA8     2      31.680  14.690  37.310  1.00  0.00            
ATOM    138  C8  HA8     2      31.530  13.630  38.250  1.00  0.00            
ATOM    139  Cl2 HA8     2      31.880  13.860  39.960  1.00  0.00            
ATOM    140  H1  HA8     2      33.050  10.600  39.770  1.00  0.00            
ATOM    141  H2  HA8     2      31.320   9.250  39.370  1.00  0.00            
ATOM    142  H3  HA8     2      31.050   9.480  37.670  1.00  0.00            
ATOM    143  H4  HA8     2      31.000  11.030  36.220  1.00  0.00            
ATOM    144  H5  HA8     2      30.900  12.850  34.460  1.00  0.00            
ATOM    145  H6  HA8     2      32.090  15.670  37.540  1.00  0.00            
TER
ENDMDL
MODEL        1
ATOM      1  H1  ACD     1      15.610   4.750  22.560  1.00  0.00            
ATOM      2  O1  ACD     1      15.740   5.220  23.390  1.00  0.00            
ATOM      3  C1  ACD     1      14.620   6.010  23.420  1.00  0.00            
ATOM      4  H2  ACD     1      14.720   6.770  24.210  1.00  0.00            
ATOM      5  H3  ACD     1      13.650   5.500  23.490  1.00  0.00            
ATOM      6  C2  ACD     1      14.490   6.790  22.090  1.00  0.00            
ATOM      7  H4  ACD     1      15.340   7.440  21.870  1.00  0.00            
ATOM      8  O2  ACD     1      14.350   5.840  21.030  1.00  0.00            
ATOM      9  C3  ACD     1      14.370   6.440  19.710  1.00  0.00            
ATOM     10  H5  ACD     1      14.350   5.570  19.050  1.00  0.00            
ATOM     11  O3  ACD     1      15.520   7.160  19.510  1.00  0.00            
ATOM     12  C4  ACD     1      16.500   6.840  18.610  1.00  0.00            
ATOM     13  H6  ACD     1      16.150   6.050  17.930  1.00  0.00            
ATOM     14  C5  ACD     1      16.660   8.160  17.810  1.00  0.00            
ATOM     15  H7  ACD     1      16.650   9.040  18.470  1.00  0.00            
ATOM     16  O4  ACD     1      15.600   8.440  16.900  1.00  0.00            
ATOM     17  H8  ACD     1      15.680   9.350  16.600  1.00  0.00            
ATOM     18  C6  ACD     1      17.950   8.180  17.030  1.00  0.00            
ATOM     19  H9  ACD     1      18.110   7.350  16.330  1.00  0.00            
ATOM     20  O5  ACD     1      18.250   9.390  16.470  1.00  0.00            
ATOM     21  H10 ACD     1      18.230  10.050  17.170  1.00  0.00            
ATOM     22  C7  ACD     1      19.010   7.930  18.090  1.00  0.00            
ATOM     23  H11 ACD     1      20.010   7.900  17.640  1.00  0.00            
ATOM     24  O6  ACD     1      18.900   6.640  18.620  1.00  0.00            
ATOM     25  C8  ACD     1      17.730   6.460  19.330  1.00  0.00            
ATOM     26  H12 ACD     1      17.880   7.040  20.250  1.00  0.00            
ATOM     27  C9  ACD     1      17.700   5.050  19.830  1.00  0.00            
ATOM     28  H13 ACD     1      18.660   4.820  20.320  1.00  0.00            
ATOM     29  H14 ACD     1      16.920   5.070  20.600  1.00  0.00            
ATOM     30  O7  ACD     1      17.380   4.130  18.760  1.00  0.00            
ATOM     31  H15 ACD     1      18.160   4.130  18.190  1.00  0.00            
ATOM     32  O8  ACD     1      19.040   8.930  19.080  1.00  0.00            
ATOM     33  C10 ACD     1      20.020  10.040  19.050  1.00  0.00            
ATOM     34  H16 ACD     1      20.500  10.060  18.060  1.00  0.00            
ATOM     35  C11 ACD     1      19.180  11.340  19.220  1.00  0.00            
ATOM     36  H17 ACD     1      18.590  11.300  20.140  1.00  0.00            
ATOM     37  O9  ACD     1      18.310  11.470  18.110  1.00  0.00            
ATOM     38  H18 ACD     1      17.850  12.310  18.060  1.00  0.00            
ATOM     39  C12 ACD     1      20.130  12.500  19.470  1.00  0.00            
ATOM     40  H19 ACD     1      20.840  12.520  18.630  1.00  0.00            
ATOM     41  O10 ACD     1      19.460  13.760  19.500  1.00  0.00            
ATOM     42  H20 ACD     1      19.510  14.080  20.400  1.00  0.00            
ATOM     43  C13 ACD     1      20.880  12.250  20.650  1.00  0.00            
ATOM     44  H21 ACD     1      21.500  13.150  20.720  1.00  0.00            
ATOM     45  O11 ACD     1      21.680  11.120  20.550  1.00  0.00            
ATOM     46  C14 ACD     1      21.080   9.850  20.210  1.00  0.00            
ATOM     47  H22 ACD     1      20.530   9.510  21.100  1.00  0.00            
ATOM     48  C15 ACD     1      22.120   8.840  19.870  1.00  0.00            
ATOM     49  H23 ACD     1      22.930   8.680  20.590  1.00  0.00            
ATOM     50  H24 ACD     1      21.740   7.820  19.840  1.00  0.00            
ATOM     51  O12 ACD     1      22.750   9.110  18.620  1.00  0.00            
ATOM     52  H25 ACD     1      23.680   8.860  18.590  1.00  0.00            
ATOM     53  O13 ACD     1      20.050  12.110  21.800  1.00  0.00            
ATOM     54  C16 ACD     1      20.510  12.750  22.990  1.00  0.00            
ATOM     55  H26 ACD     1      21.540  13.080  22.820  1.00  0.00            
ATOM     56  C17 ACD     1      19.580  13.980  23.200  1.00  0.00            
ATOM     57  H27 ACD     1      18.510  13.710  23.210  1.00  0.00            
ATOM     58  O14 ACD     1      19.800  14.920  22.140  1.00  0.00            
ATOM     59  H28 ACD     1      19.210  15.670  22.260  1.00  0.00            
ATOM     60  C18 ACD     1      19.840  14.630  24.600  1.00  0.00            
ATOM     61  H29 ACD     1      20.910  14.860  24.630  1.00  0.00            
ATOM     62  O15 ACD     1      18.930  15.760  24.810  1.00  0.00            
ATOM     63  H30 ACD     1      18.010  15.580  24.590  1.00  0.00            
ATOM     64  C19 ACD     1      19.650  13.550  25.690  1.00  0.00            
ATOM     65  H31 ACD     1      19.940  13.890  26.690  1.00  0.00            
ATOM     66  O16 ACD     1      20.550  12.500  25.410  1.00  0.00            
ATOM     67  C20 ACD     1      20.430  11.830  24.200  1.00  0.00            
ATOM     68  H32 ACD     1      19.420  11.410  24.200  1.00  0.00            
ATOM     69  C21 ACD     1      21.420  10.680  24.010  1.00  0.00            
ATOM     70  H33 ACD     1      21.150  10.060  23.150  1.00  0.00            
ATOM     71  H34 ACD     1      22.350  11.270  24.050  1.00  0.00            
ATOM     72  O17 ACD     1      21.430   9.760  25.100  1.00  0.00            
ATOM     73  H35 ACD     1      20.870   9.020  24.840  1.00  0.00            
ATOM     74  O18 ACD     1      18.250  13.080  25.710  1.00  0.00            
ATOM     75  C22 ACD     1      17.470  12.880  26.890  1.00  0.00            
ATOM     76  H36 ACD     1      18.010  13.420  27.680  1.00  0.00            
ATOM     77  C23 ACD     1      16.110  13.490  26.710  1.00  0.00            
ATOM     78  H37 ACD     1      15.700  13.300  25.710  1.00  0.00            
ATOM     79  O19 ACD     1      16.280  14.930  27.020  1.00  0.00            
ATOM     80  H38 ACD     1      15.630  15.460  26.540  1.00  0.00            
ATOM     81  C24 ACD     1      15.030  12.870  27.570  1.00  0.00            
ATOM     82  H39 ACD     1      15.280  13.090  28.620  1.00  0.00            
ATOM     83  O20 ACD     1      13.720  13.280  27.230  1.00  0.00            
ATOM     84  H40 ACD     1      13.640  14.210  27.430  1.00  0.00            
ATOM     85  C25 ACD     1      15.060  11.390  27.480  1.00  0.00            
ATOM     86  H41 ACD     1      14.350  11.100  28.270  1.00  0.00            
ATOM     87  O21 ACD     1      16.280  10.910  27.890  1.00  0.00            
ATOM     88  C26 ACD     1      17.410  11.340  27.150  1.00  0.00            
ATOM     89  H42 ACD     1      17.480  10.900  26.150  1.00  0.00            
ATOM     90  C27 ACD     1      18.550  10.780  27.930  1.00  0.00            
ATOM     91  H43 ACD     1      19.490  10.950  27.400  1.00  0.00            
ATOM     92  H44 ACD     1      18.550  11.200  28.940  1.00  0.00            
ATOM     93  O22 ACD     1      18.330   9.370  28.040  1.00  0.00            
ATOM     94  H45 ACD     1      17.370   9.360  28.110  1.00  0.00            
ATOM     95  O23 ACD     1      14.670  10.960  26.200  1.00  0.00            
ATOM     96  C28 ACD     1      13.410  10.280  26.010  1.00  0.00            
ATOM     97  H46 ACD     1      12.710  10.550  26.810  1.00  0.00            
ATOM     98  C29 ACD     1      13.630   8.740  25.850  1.00  0.00            
ATOM     99  H47 ACD     1      14.500   8.680  25.180  1.00  0.00            
ATOM    100  O24 ACD     1      12.430   8.160  25.240  1.00  0.00            
ATOM    101  C30 ACD     1      14.030   8.130  27.240  1.00  0.00            
ATOM    102  H48 ACD     1      14.360   7.100  27.080  1.00  0.00            
ATOM    103  H49 ACD     1      14.880   8.740  27.550  1.00  0.00            
ATOM    104  O25 ACD     1      13.070   8.360  28.250  1.00  0.00            
ATOM    105  H50 ACD     1      13.470   8.140  29.100  1.00  0.00            
ATOM    106  C31 ACD     1      12.920  10.950  24.690  1.00  0.00            
ATOM    107  H51 ACD     1      13.770  10.880  24.000  1.00  0.00            
ATOM    108  O26 ACD     1      12.650  12.350  24.950  1.00  0.00            
ATOM    109  H52 ACD     1      13.070  12.490  25.800  1.00  0.00            
ATOM    110  C32 ACD     1      11.690  10.150  24.190  1.00  0.00            
ATOM    111  H53 ACD     1      10.880  10.110  24.920  1.00  0.00            
ATOM    112  O27 ACD     1      11.210  10.590  22.890  1.00  0.00            
ATOM    113  H54 ACD     1      11.850  10.120  22.330  1.00  0.00            
ATOM    114  C33 ACD     1      12.120   8.690  23.920  1.00  0.00            
ATOM    115  H55 ACD     1      11.310   8.050  23.570  1.00  0.00            
ATOM    116  O28 ACD     1      13.270   8.540  23.090  1.00  0.00            
ATOM    117  C34 ACD     1      13.210   7.590  22.070  1.00  0.00            
ATOM    118  H56 ACD     1      12.460   6.900  22.470  1.00  0.00            
ATOM    119  C35 ACD     1      12.850   8.160  20.750  1.00  0.00            
ATOM    120  H57 ACD     1      13.490   9.030  20.580  1.00  0.00            
ATOM    121  O29 ACD     1      11.480   8.710  20.740  1.00  0.00            
ATOM    122  H58 ACD     1      11.410   9.200  19.910  1.00  0.00            
ATOM    123  C36 ACD     1      13.000   7.150  19.630  1.00  0.00            
ATOM    124  H59 ACD     1      12.260   6.340  19.630  1.00  0.00            
ATOM    125  O30 ACD     1      13.030   7.910  18.380  1.00  0.00            
ATOM    126  H60 ACD     1      13.930   8.150  18.150  1.00  0.00            
ATOM    127  O1  HA8     2      16.800  15.510  22.490  1.00  0.00            
ATOM    128  C1  HA8     2      16.080  15.320  21.500  1.00  0.00            
ATOM    129  O2  HA8     2      16.500  15.530  20.210  1.00  0.00            
ATOM    130  C2  HA8     2      14.560  15.000  21.640  1.00  0.00            
ATOM    131  O3  HA8     2      14.200  13.630  21.330  1.00  0.00            
ATOM    132  C3  HA8     2      15.000  12.550  21.810  1.00  0.00            
ATOM    133  C4  HA8     2      15.680  12.640  23.010  1.00  0.00            
ATOM    134  C5  HA8     2      16.530  11.610  23.410  1.00  0.00            
ATOM    135  C6  HA8     2      16.690  10.490  22.540  1.00  0.00            
ATOM    136  Cl1 HA8     2      17.520   9.060  23.120  1.00  0.00            
ATOM    137  C7  HA8     2      15.990  10.430  21.310  1.00  0.00            
ATOM    138  C8  HA8     2      15.160  11.490  20.980  1.00  0.00            
ATOM    139  Cl2 HA8     2      14.280  11.310  19.530  1.00  0.00            
ATOM    140  H1  HA8     2      15.760  15.200  19.680  1.00  0.00            
ATOM    141  H2  HA8     2      13.970  15.730  21.080  1.00  0.00            
ATOM    142  H3  HA8     2      14.330  15.250  22.690  1.00  0.00            
ATOM    143  H4  HA8     2      15.430  13.430  23.710  1.00  0.00            
ATOM    144  H5  HA8     2      16.940  11.600  24.420  1.00  0.00            
ATOM    145  H6  HA8     2      16.130   9.510  20.750  1.00  0.00            
TER
ENDMDL
MODEL        1
ATOM      1  H1  ACD     1       4.880   6.570  35.970  1.00  0.00            
ATOM      2  O1  ACD     1       4.570   5.670  36.050  1.00  0.00            
ATOM      3  C1  ACD     1       3.200   5.620  35.720  1.00  0.00            
ATOM      4  H2  ACD     1       3.040   6.320  34.890  1.00  0.00            
ATOM      5  H3  ACD     1       2.570   5.910  36.580  1.00  0.00            
ATOM      6  C2  ACD     1       2.730   4.210  35.270  1.00  0.00            
ATOM      7  H4  ACD     1       3.520   3.780  34.650  1.00  0.00            
ATOM      8  O2  ACD     1       2.610   3.370  36.420  1.00  0.00            
ATOM      9  C3  ACD     1       2.020   2.030  36.300  1.00  0.00            
ATOM     10  H5  ACD     1       2.070   1.630  37.320  1.00  0.00            
ATOM     11  O3  ACD     1       2.660   1.170  35.360  1.00  0.00            
ATOM     12  C4  ACD     1       3.350  -0.010  35.960  1.00  0.00            
ATOM     13  H6  ACD     1       2.970  -0.210  36.980  1.00  0.00            
ATOM     14  C5  ACD     1       3.070  -1.100  34.960  1.00  0.00            
ATOM     15  H7  ACD     1       3.180  -0.550  34.010  1.00  0.00            
ATOM     16  O4  ACD     1       1.640  -1.540  35.070  1.00  0.00            
ATOM     17  H8  ACD     1       1.610  -2.290  34.470  1.00  0.00            
ATOM     18  C6  ACD     1       4.090  -2.190  34.990  1.00  0.00            
ATOM     19  H9  ACD     1       3.960  -2.600  36.000  1.00  0.00            
ATOM     20  O5  ACD     1       3.790  -3.170  34.070  1.00  0.00            
ATOM     21  H10 ACD     1       4.170  -2.880  33.240  1.00  0.00            
ATOM     22  C7  ACD     1       5.500  -1.640  34.840  1.00  0.00            
ATOM     23  H11 ACD     1       6.250  -2.440  34.830  1.00  0.00            
ATOM     24  O6  ACD     1       5.690  -0.740  35.930  1.00  0.00            
ATOM     25  C8  ACD     1       4.870   0.420  35.920  1.00  0.00            
ATOM     26  H12 ACD     1       5.100   1.010  35.020  1.00  0.00            
ATOM     27  C9  ACD     1       5.410   1.110  37.200  1.00  0.00            
ATOM     28  H13 ACD     1       6.500   1.240  37.150  1.00  0.00            
ATOM     29  H14 ACD     1       5.010   2.130  37.260  1.00  0.00            
ATOM     30  O7  ACD     1       5.090   0.440  38.440  1.00  0.00            
ATOM     31  H15 ACD     1       5.840  -0.160  38.550  1.00  0.00            
ATOM     32  O8  ACD     1       5.530  -1.000  33.540  1.00  0.00            
ATOM     33  C10 ACD     1       6.630  -1.270  32.730  1.00  0.00            
ATOM     34  H16 ACD     1       7.180  -2.110  33.190  1.00  0.00            
ATOM     35  C11 ACD     1       6.070  -1.710  31.400  1.00  0.00            
ATOM     36  H17 ACD     1       5.360  -0.990  30.980  1.00  0.00            
ATOM     37  O9  ACD     1       5.390  -2.980  31.550  1.00  0.00            
ATOM     38  H18 ACD     1       5.040  -3.260  30.700  1.00  0.00            
ATOM     39  C12 ACD     1       7.280  -1.860  30.410  1.00  0.00            
ATOM     40  H19 ACD     1       7.920  -2.680  30.760  1.00  0.00            
ATOM     41  O10 ACD     1       6.820  -2.100  29.050  1.00  0.00            
ATOM     42  H20 ACD     1       6.770  -1.200  28.720  1.00  0.00            
ATOM     43  C13 ACD     1       8.210  -0.580  30.520  1.00  0.00            
ATOM     44  H21 ACD     1       9.200  -0.790  30.100  1.00  0.00            
ATOM     45  O11 ACD     1       8.600  -0.340  31.800  1.00  0.00            
ATOM     46  C14 ACD     1       7.530  -0.120  32.710  1.00  0.00            
ATOM     47  H22 ACD     1       6.930   0.740  32.400  1.00  0.00            
ATOM     48  C15 ACD     1       8.110   0.250  34.100  1.00  0.00            
ATOM     49  H23 ACD     1       8.770   1.120  34.030  1.00  0.00            
ATOM     50  H24 ACD     1       7.360   0.500  34.850  1.00  0.00            
ATOM     51  O12 ACD     1       8.780  -0.850  34.630  1.00  0.00            
ATOM     52  H25 ACD     1       9.170  -0.630  35.480  1.00  0.00            
ATOM     53  O13 ACD     1       7.450   0.570  29.950  1.00  0.00            
ATOM     54  C16 ACD     1       8.200   1.240  28.900  1.00  0.00            
ATOM     55  H26 ACD     1       9.160   0.740  28.700  1.00  0.00            
ATOM     56  C17 ACD     1       7.280   1.350  27.650  1.00  0.00            
ATOM     57  H27 ACD     1       6.310   1.710  28.020  1.00  0.00            
ATOM     58  O14 ACD     1       7.030   0.040  27.040  1.00  0.00            
ATOM     59  H28 ACD     1       6.620   0.240  26.200  1.00  0.00            
ATOM     60  C18 ACD     1       7.900   2.330  26.590  1.00  0.00            
ATOM     61  H29 ACD     1       8.820   1.830  26.250  1.00  0.00            
ATOM     62  O15 ACD     1       7.060   2.660  25.550  1.00  0.00            
ATOM     63  H30 ACD     1       6.490   3.410  25.780  1.00  0.00            
ATOM     64  C19 ACD     1       8.140   3.640  27.280  1.00  0.00            
ATOM     65  H31 ACD     1       8.570   4.370  26.590  1.00  0.00            
ATOM     66  O16 ACD     1       9.080   3.480  28.350  1.00  0.00            
ATOM     67  C20 ACD     1       8.600   2.610  29.450  1.00  0.00            
ATOM     68  H32 ACD     1       7.700   2.910  30.000  1.00  0.00            
ATOM     69  C21 ACD     1       9.650   2.520  30.560  1.00  0.00            
ATOM     70  H33 ACD     1       9.190   1.850  31.300  1.00  0.00            
ATOM     71  H34 ACD     1      10.520   1.920  30.270  1.00  0.00            
ATOM     72  O17 ACD     1       9.960   3.730  31.140  1.00  0.00            
ATOM     73  H35 ACD     1      10.260   4.260  30.390  1.00  0.00            
ATOM     74  O18 ACD     1       6.910   4.000  27.830  1.00  0.00            
ATOM     75  C22 ACD     1       6.560   5.410  27.690  1.00  0.00            
ATOM     76  H36 ACD     1       7.210   5.860  26.940  1.00  0.00            
ATOM     77  C23 ACD     1       5.060   5.270  27.190  1.00  0.00            
ATOM     78  H37 ACD     1       4.550   4.520  27.800  1.00  0.00            
ATOM     79  O19 ACD     1       4.980   4.650  25.870  1.00  0.00            
ATOM     80  H38 ACD     1       4.150   4.210  25.660  1.00  0.00            
ATOM     81  C24 ACD     1       4.250   6.490  27.370  1.00  0.00            
ATOM     82  H39 ACD     1       4.600   7.220  26.630  1.00  0.00            
ATOM     83  O20 ACD     1       2.910   6.210  27.000  1.00  0.00            
ATOM     84  H40 ACD     1       2.530   5.720  27.730  1.00  0.00            
ATOM     85  C25 ACD     1       4.310   7.060  28.800  1.00  0.00            
ATOM     86  H41 ACD     1       3.790   8.020  28.950  1.00  0.00            
ATOM     87  O21 ACD     1       5.690   7.290  29.090  1.00  0.00            
ATOM     88  C26 ACD     1       6.570   6.170  29.050  1.00  0.00            
ATOM     89  H42 ACD     1       6.300   5.490  29.870  1.00  0.00            
ATOM     90  C27 ACD     1       7.980   6.640  29.500  1.00  0.00            
ATOM     91  H43 ACD     1       7.850   7.250  30.400  1.00  0.00            
ATOM     92  H44 ACD     1       8.530   5.790  29.910  1.00  0.00            
ATOM     93  O22 ACD     1       8.660   7.340  28.440  1.00  0.00            
ATOM     94  H45 ACD     1       9.490   7.640  28.800  1.00  0.00            
ATOM     95  O23 ACD     1       3.780   6.060  29.720  1.00  0.00            
ATOM     96  C28 ACD     1       2.530   6.350  30.430  1.00  0.00            
ATOM     97  H46 ACD     1       2.040   7.250  30.040  1.00  0.00            
ATOM     98  C29 ACD     1       2.830   6.680  31.860  1.00  0.00            
ATOM     99  H47 ACD     1       3.380   5.860  32.350  1.00  0.00            
ATOM    100  O24 ACD     1       1.610   6.830  32.610  1.00  0.00            
ATOM    101  C30 ACD     1       3.680   7.940  31.980  1.00  0.00            
ATOM    102  H48 ACD     1       4.590   7.750  31.390  1.00  0.00            
ATOM    103  H49 ACD     1       3.110   8.800  31.610  1.00  0.00            
ATOM    104  O25 ACD     1       3.940   8.150  33.360  1.00  0.00            
ATOM    105  H50 ACD     1       3.070   8.050  33.760  1.00  0.00            
ATOM    106  C31 ACD     1       1.440   5.230  30.310  1.00  0.00            
ATOM    107  H51 ACD     1       1.960   4.340  30.680  1.00  0.00            
ATOM    108  O26 ACD     1       1.080   5.000  28.840  1.00  0.00            
ATOM    109  H52 ACD     1       0.310   4.410  28.870  1.00  0.00            
ATOM    110  C32 ACD     1       0.190   5.410  31.280  1.00  0.00            
ATOM    111  H53 ACD     1      -0.380   6.300  30.970  1.00  0.00            
ATOM    112  O27 ACD     1      -0.620   4.230  31.470  1.00  0.00            
ATOM    113  H54 ACD     1      -0.870   3.970  30.570  1.00  0.00            
ATOM    114  C33 ACD     1       0.750   5.670  32.650  1.00  0.00            
ATOM    115  H55 ACD     1      -0.050   5.920  33.360  1.00  0.00            
ATOM    116  O28 ACD     1       1.490   4.580  33.200  1.00  0.00            
ATOM    117  C34 ACD     1       1.350   4.280  34.610  1.00  0.00            
ATOM    118  H56 ACD     1       0.770   5.000  35.210  1.00  0.00            
ATOM    119  C35 ACD     1       0.560   2.950  34.420  1.00  0.00            
ATOM    120  H57 ACD     1       1.190   2.400  33.720  1.00  0.00            
ATOM    121  O29 ACD     1      -0.810   3.070  33.850  1.00  0.00
[truncated: 1,322,223 more chars]
