# Supplementary material for: Achieving Chemical Accuracy in Cyclodextrin Host–Guest Binding via Integrative Atomistic Modelling
Source: Adv Sci (Weinh). 2025 Dec 14;13(10):e19782. doi: 10.1002/advs.202519782 (PMC12915143; doi:10.1002/advs.202519782)
Supplement: Supplementary file 1 — Supporting Information [file ADVS-13-e19782-s003.zip › all_poses/ACD.HC8.pdb]

MODEL        1
ATOM      1  H1  ACD     1      25.140  20.900  22.800  1.00  0.00            
ATOM      2  O1  ACD     1      24.210  21.150  22.750  1.00  0.00            
ATOM      3  C1  ACD     1      23.470  19.970  22.630  1.00  0.00            
ATOM      4  H2  ACD     1      23.290  19.680  23.670  1.00  0.00            
ATOM      5  H3  ACD     1      24.100  19.220  22.130  1.00  0.00            
ATOM      6  C2  ACD     1      22.170  20.170  21.960  1.00  0.00            
ATOM      7  H4  ACD     1      21.600  19.240  22.100  1.00  0.00            
ATOM      8  O2  ACD     1      21.360  21.130  22.660  1.00  0.00            
ATOM      9  C3  ACD     1      20.030  21.290  22.190  1.00  0.00            
ATOM     10  H5  ACD     1      19.600  22.040  22.870  1.00  0.00            
ATOM     11  O3  ACD     1      19.270  20.080  22.160  1.00  0.00            
ATOM     12  C4  ACD     1      18.640  19.470  23.290  1.00  0.00            
ATOM     13  H6  ACD     1      18.000  20.170  23.850  1.00  0.00            
ATOM     14  C5  ACD     1      17.590  18.460  22.750  1.00  0.00            
ATOM     15  H7  ACD     1      18.030  17.820  21.980  1.00  0.00            
ATOM     16  O4  ACD     1      16.450  19.140  22.140  1.00  0.00            
ATOM     17  H8  ACD     1      15.760  18.540  21.870  1.00  0.00            
ATOM     18  C6  ACD     1      17.040  17.510  23.790  1.00  0.00            
ATOM     19  H9  ACD     1      16.600  18.080  24.630  1.00  0.00            
ATOM     20  O5  ACD     1      16.000  16.570  23.280  1.00  0.00            
ATOM     21  H10 ACD     1      16.410  16.050  22.590  1.00  0.00            
ATOM     22  C7  ACD     1      18.210  16.770  24.360  1.00  0.00            
ATOM     23  H11 ACD     1      17.790  16.090  25.110  1.00  0.00            
ATOM     24  O6  ACD     1      19.060  17.720  24.960  1.00  0.00            
ATOM     25  C8  ACD     1      19.700  18.720  24.190  1.00  0.00            
ATOM     26  H12 ACD     1      20.390  18.240  23.480  1.00  0.00            
ATOM     27  C9  ACD     1      20.330  19.610  25.250  1.00  0.00            
ATOM     28  H13 ACD     1      20.970  18.950  25.850  1.00  0.00            
ATOM     29  H14 ACD     1      20.990  20.370  24.790  1.00  0.00            
ATOM     30  O7  ACD     1      19.390  20.240  26.140  1.00  0.00            
ATOM     31  H15 ACD     1      19.870  21.040  26.380  1.00  0.00            
ATOM     32  O8  ACD     1      18.900  15.980  23.400  1.00  0.00            
ATOM     33  C10 ACD     1      18.420  14.600  23.190  1.00  0.00            
ATOM     34  H16 ACD     1      17.420  14.400  23.600  1.00  0.00            
ATOM     35  C11 ACD     1      18.200  14.310  21.680  1.00  0.00            
ATOM     36  H17 ACD     1      19.090  14.600  21.110  1.00  0.00            
ATOM     37  O9  ACD     1      17.140  15.230  21.220  1.00  0.00            
ATOM     38  H18 ACD     1      17.160  15.330  20.270  1.00  0.00            
ATOM     39  C12 ACD     1      17.820  12.890  21.450  1.00  0.00            
ATOM     40  H19 ACD     1      16.830  12.810  21.900  1.00  0.00            
ATOM     41  O10 ACD     1      17.840  12.460  20.070  1.00  0.00            
ATOM     42  H20 ACD     1      18.770  12.480  19.830  1.00  0.00            
ATOM     43  C13 ACD     1      18.940  11.980  22.050  1.00  0.00            
ATOM     44  H21 ACD     1      18.600  10.950  21.980  1.00  0.00            
ATOM     45  O11 ACD     1      19.250  12.380  23.440  1.00  0.00            
ATOM     46  C14 ACD     1      19.540  13.700  23.720  1.00  0.00            
ATOM     47  H22 ACD     1      20.450  14.120  23.270  1.00  0.00            
ATOM     48  C15 ACD     1      19.610  13.930  25.240  1.00  0.00            
ATOM     49  H23 ACD     1      20.180  13.120  25.720  1.00  0.00            
ATOM     50  H24 ACD     1      20.140  14.880  25.400  1.00  0.00            
ATOM     51  O12 ACD     1      18.320  13.900  25.860  1.00  0.00            
ATOM     52  H25 ACD     1      18.300  14.680  26.430  1.00  0.00            
ATOM     53  O13 ACD     1      20.130  12.140  21.300  1.00  0.00            
ATOM     54  C16 ACD     1      21.040  11.020  21.160  1.00  0.00            
ATOM     55  H26 ACD     1      20.730  10.150  21.760  1.00  0.00            
ATOM     56  C17 ACD     1      20.860  10.670  19.690  1.00  0.00            
ATOM     57  H27 ACD     1      20.850  11.630  19.150  1.00  0.00            
ATOM     58  O14 ACD     1      19.630  10.010  19.470  1.00  0.00            
ATOM     59  H28 ACD     1      19.720   9.110  19.800  1.00  0.00            
ATOM     60  C18 ACD     1      22.030   9.880  19.070  1.00  0.00            
ATOM     61  H29 ACD     1      21.940   8.850  19.440  1.00  0.00            
ATOM     62  O15 ACD     1      21.950   9.780  17.640  1.00  0.00            
ATOM     63  H30 ACD     1      21.590  10.580  17.250  1.00  0.00            
ATOM     64  C19 ACD     1      23.360  10.560  19.510  1.00  0.00            
ATOM     65  H31 ACD     1      24.230  10.020  19.130  1.00  0.00            
ATOM     66  O16 ACD     1      23.310  10.460  20.910  1.00  0.00            
ATOM     67  C20 ACD     1      22.460  11.400  21.530  1.00  0.00            
ATOM     68  H32 ACD     1      22.550  12.410  21.120  1.00  0.00            
ATOM     69  C21 ACD     1      22.600  11.390  23.080  1.00  0.00            
ATOM     70  H33 ACD     1      21.640  11.640  23.530  1.00  0.00            
ATOM     71  H34 ACD     1      22.760  10.440  23.610  1.00  0.00            
ATOM     72  O17 ACD     1      23.580  12.350  23.560  1.00  0.00            
ATOM     73  H35 ACD     1      23.880  11.930  24.370  1.00  0.00            
ATOM     74  O18 ACD     1      23.460  11.910  19.000  1.00  0.00            
ATOM     75  C22 ACD     1      24.710  12.420  18.630  1.00  0.00            
ATOM     76  H36 ACD     1      25.400  11.620  18.330  1.00  0.00            
ATOM     77  C23 ACD     1      24.480  13.270  17.410  1.00  0.00            
ATOM     78  H37 ACD     1      23.630  13.950  17.580  1.00  0.00            
ATOM     79  O19 ACD     1      24.110  12.430  16.280  1.00  0.00            
ATOM     80  H38 ACD     1      23.630  12.990  15.660  1.00  0.00            
ATOM     81  C24 ACD     1      25.670  14.160  17.030  1.00  0.00            
ATOM     82  H39 ACD     1      26.570  13.590  16.740  1.00  0.00            
ATOM     83  O20 ACD     1      25.380  15.100  15.990  1.00  0.00            
ATOM     84  H40 ACD     1      24.740  15.710  16.350  1.00  0.00            
ATOM     85  C25 ACD     1      26.020  15.000  18.280  1.00  0.00            
ATOM     86  H41 ACD     1      26.930  15.540  18.020  1.00  0.00            
ATOM     87  O21 ACD     1      26.230  14.120  19.380  1.00  0.00            
ATOM     88  C26 ACD     1      25.250  13.190  19.750  1.00  0.00            
ATOM     89  H42 ACD     1      24.430  13.740  20.220  1.00  0.00            
ATOM     90  C27 ACD     1      25.840  12.240  20.790  1.00  0.00            
ATOM     91  H43 ACD     1      26.480  12.830  21.460  1.00  0.00            
ATOM     92  H44 ACD     1      25.090  11.700  21.370  1.00  0.00            
ATOM     93  O22 ACD     1      26.760  11.350  20.180  1.00  0.00            
ATOM     94  H45 ACD     1      27.460  11.930  19.850  1.00  0.00            
ATOM     95  O23 ACD     1      24.920  15.880  18.640  1.00  0.00            
ATOM     96  C28 ACD     1      25.110  17.280  18.520  1.00  0.00            
ATOM     97  H46 ACD     1      26.050  17.590  18.040  1.00  0.00            
ATOM     98  C29 ACD     1      25.180  17.890  19.930  1.00  0.00            
ATOM     99  H47 ACD     1      24.390  17.670  20.660  1.00  0.00            
ATOM    100  O24 ACD     1      25.210  19.310  19.820  1.00  0.00            
ATOM    101  C30 ACD     1      26.480  17.530  20.650  1.00  0.00            
ATOM    102  H48 ACD     1      26.430  16.440  20.800  1.00  0.00            
ATOM    103  H49 ACD     1      27.390  17.800  20.090  1.00  0.00            
ATOM    104  O25 ACD     1      26.570  18.230  21.980  1.00  0.00            
ATOM    105  H50 ACD     1      25.770  18.050  22.480  1.00  0.00            
ATOM    106  C31 ACD     1      23.930  17.830  17.780  1.00  0.00            
ATOM    107  H51 ACD     1      23.040  17.530  18.340  1.00  0.00            
ATOM    108  O26 ACD     1      23.670  17.200  16.510  1.00  0.00            
ATOM    109  H52 ACD     1      22.740  17.340  16.300  1.00  0.00            
ATOM    110  C32 ACD     1      24.090  19.380  17.660  1.00  0.00            
ATOM    111  H53 ACD     1      25.090  19.530  17.240  1.00  0.00            
ATOM    112  O27 ACD     1      23.000  20.000  16.920  1.00  0.00            
ATOM    113  H54 ACD     1      22.170  20.010  17.410  1.00  0.00            
ATOM    114  C33 ACD     1      24.140  19.870  19.110  1.00  0.00            
ATOM    115  H55 ACD     1      24.330  20.950  19.180  1.00  0.00            
ATOM    116  O28 ACD     1      22.910  19.560  19.760  1.00  0.00            
ATOM    117  C34 ACD     1      22.240  20.610  20.470  1.00  0.00            
ATOM    118  H56 ACD     1      22.830  21.530  20.420  1.00  0.00            
ATOM    119  C35 ACD     1      20.900  20.880  19.800  1.00  0.00            
ATOM    120  H57 ACD     1      20.190  20.040  19.780  1.00  0.00            
ATOM    121  O29 ACD     1      21.140  21.460  18.500  1.00  0.00            
ATOM    122  H58 ACD     1      21.560  22.320  18.490  1.00  0.00            
ATOM    123  C36 ACD     1      20.130  21.840  20.760  1.00  0.00            
ATOM    124  H59 ACD     1      20.720  22.770  20.830  1.00  0.00            
ATOM    125  O30 ACD     1      18.900  22.140  20.300  1.00  0.00            
ATOM    126  H60 ACD     1      18.460  21.340  20.010  1.00  0.00            
ATOM    127  O1  HC8     2      21.180  14.610  16.860  1.00  0.00            
ATOM    128  N1  HC8     2      20.390  15.260  17.500  1.00  0.00            
ATOM    129  O2  HC8     2      19.350  15.650  17.050  1.00  0.00            
ATOM    130  C1  HC8     2      20.830  15.620  18.810  1.00  0.00            
ATOM    131  C2  HC8     2      20.220  16.780  19.470  1.00  0.00            
ATOM    132  C3  HC8     2      20.570  17.150  20.750  1.00  0.00            
ATOM    133  C4  HC8     2      21.750  16.620  21.500  1.00  0.00            
ATOM    134  O3  HC8     2      22.160  16.950  22.620  1.00  0.00            
ATOM    135  C5  HC8     2      22.280  15.480  20.810  1.00  0.00            
ATOM    136  C6  HC8     2      21.880  15.020  19.570  1.00  0.00            
ATOM    137  H1  HC8     2      19.370  17.290  19.040  1.00  0.00            
ATOM    138  H2  HC8     2      20.120  18.000  21.270  1.00  0.00            
ATOM    139  H3  HC8     2      23.210  15.100  21.210  1.00  0.00            
ATOM    140  H4  HC8     2      22.430  14.240  19.060  1.00  0.00            
TER
ENDMDL
MODEL        1
ATOM      1  H1  ACD     1      24.600  19.380  26.410  1.00  0.00            
ATOM      2  O1  ACD     1      24.840  18.760  25.710  1.00  0.00            
ATOM      3  C1  ACD     1      23.590  18.140  25.330  1.00  0.00            
ATOM      4  H2  ACD     1      23.010  17.900  26.220  1.00  0.00            
ATOM      5  H3  ACD     1      23.900  17.210  24.830  1.00  0.00            
ATOM      6  C2  ACD     1      22.690  18.990  24.460  1.00  0.00            
ATOM      7  H4  ACD     1      21.840  18.430  24.050  1.00  0.00            
ATOM      8  O2  ACD     1      22.170  20.020  25.280  1.00  0.00            
ATOM      9  C3  ACD     1      21.240  20.900  24.660  1.00  0.00            
ATOM     10  H5  ACD     1      20.980  21.660  25.410  1.00  0.00            
ATOM     11  O3  ACD     1      20.140  20.170  24.220  1.00  0.00            
ATOM     12  C4  ACD     1      18.920  20.450  24.860  1.00  0.00            
ATOM     13  H6  ACD     1      18.940  21.460  25.290  1.00  0.00            
ATOM     14  C5  ACD     1      17.830  20.420  23.840  1.00  0.00            
ATOM     15  H7  ACD     1      18.060  19.640  23.090  1.00  0.00            
ATOM     16  O4  ACD     1      18.000  21.590  23.100  1.00  0.00            
ATOM     17  H8  ACD     1      18.870  21.610  22.700  1.00  0.00            
ATOM     18  C6  ACD     1      16.430  20.170  24.370  1.00  0.00            
ATOM     19  H9  ACD     1      16.110  21.080  24.900  1.00  0.00            
ATOM     20  O5  ACD     1      15.480  19.930  23.330  1.00  0.00            
ATOM     21  H10 ACD     1      15.900  19.230  22.830  1.00  0.00            
ATOM     22  C7  ACD     1      16.440  18.990  25.270  1.00  0.00            
ATOM     23  H11 ACD     1      15.420  18.790  25.610  1.00  0.00            
ATOM     24  O6  ACD     1      17.360  19.340  26.340  1.00  0.00            
ATOM     25  C8  ACD     1      18.740  19.480  25.990  1.00  0.00            
ATOM     26  H12 ACD     1      19.130  18.490  25.730  1.00  0.00            
ATOM     27  C9  ACD     1      19.490  19.950  27.210  1.00  0.00            
ATOM     28  H13 ACD     1      19.200  19.190  27.950  1.00  0.00            
ATOM     29  H14 ACD     1      20.560  19.890  26.950  1.00  0.00            
ATOM     30  O7  ACD     1      19.280  21.240  27.760  1.00  0.00            
ATOM     31  H15 ACD     1      19.900  21.370  28.490  1.00  0.00            
ATOM     32  O8  ACD     1      17.060  17.840  24.620  1.00  0.00            
ATOM     33  C10 ACD     1      16.170  16.920  23.900  1.00  0.00            
ATOM     34  H16 ACD     1      15.150  17.270  24.080  1.00  0.00            
ATOM     35  C11 ACD     1      16.560  16.810  22.420  1.00  0.00            
ATOM     36  H17 ACD     1      17.620  16.530  22.310  1.00  0.00            
ATOM     37  O9  ACD     1      16.300  17.990  21.760  1.00  0.00            
ATOM     38  H18 ACD     1      16.730  17.970  20.900  1.00  0.00            
ATOM     39  C12 ACD     1      15.800  15.700  21.760  1.00  0.00            
ATOM     40  H19 ACD     1      14.720  15.890  21.750  1.00  0.00            
ATOM     41  O10 ACD     1      16.300  15.380  20.440  1.00  0.00            
ATOM     42  H20 ACD     1      16.940  14.660  20.480  1.00  0.00            
ATOM     43  C13 ACD     1      16.080  14.420  22.570  1.00  0.00            
ATOM     44  H21 ACD     1      15.510  13.570  22.170  1.00  0.00            
ATOM     45  O11 ACD     1      15.640  14.570  23.960  1.00  0.00            
ATOM     46  C14 ACD     1      16.370  15.610  24.640  1.00  0.00            
ATOM     47  H22 ACD     1      17.440  15.380  24.620  1.00  0.00            
ATOM     48  C15 ACD     1      15.880  15.610  26.070  1.00  0.00            
ATOM     49  H23 ACD     1      16.170  14.700  26.610  1.00  0.00            
ATOM     50  H24 ACD     1      16.290  16.490  26.590  1.00  0.00            
ATOM     51  O12 ACD     1      14.460  15.630  26.160  1.00  0.00            
ATOM     52  H25 ACD     1      14.140  14.770  25.900  1.00  0.00            
ATOM     53  O13 ACD     1      17.430  14.000  22.450  1.00  0.00            
ATOM     54  C16 ACD     1      17.830  12.580  22.300  1.00  0.00            
ATOM     55  H26 ACD     1      16.980  11.940  22.590  1.00  0.00            
ATOM     56  C17 ACD     1      18.150  12.380  20.800  1.00  0.00            
ATOM     57  H27 ACD     1      18.800  13.220  20.540  1.00  0.00            
ATOM     58  O14 ACD     1      16.940  12.560  20.000  1.00  0.00            
ATOM     59  H28 ACD     1      16.460  11.740  20.120  1.00  0.00            
ATOM     60  C18 ACD     1      18.850  11.050  20.550  1.00  0.00            
ATOM     61  H29 ACD     1      18.160  10.210  20.730  1.00  0.00            
ATOM     62  O15 ACD     1      19.360  10.940  19.250  1.00  0.00            
ATOM     63  H30 ACD     1      20.300  11.140  19.340  1.00  0.00            
ATOM     64  C19 ACD     1      19.980  10.880  21.510  1.00  0.00            
ATOM     65  H31 ACD     1      20.500   9.920  21.380  1.00  0.00            
ATOM     66  O16 ACD     1      19.600  11.060  22.840  1.00  0.00            
ATOM     67  C20 ACD     1      19.000  12.290  23.210  1.00  0.00            
ATOM     68  H32 ACD     1      19.690  13.130  23.050  1.00  0.00            
ATOM     69  C21 ACD     1      18.580  12.200  24.680  1.00  0.00            
ATOM     70  H33 ACD     1      18.010  13.110  24.890  1.00  0.00            
ATOM     71  H34 ACD     1      17.930  11.320  24.680  1.00  0.00            
ATOM     72  O17 ACD     1      19.640  12.180  25.650  1.00  0.00            
ATOM     73  H35 ACD     1      20.050  13.050  25.600  1.00  0.00            
ATOM     74  O18 ACD     1      20.940  11.920  21.330  1.00  0.00            
ATOM     75  C22 ACD     1      22.310  11.570  21.280  1.00  0.00            
ATOM     76  H36 ACD     1      22.500  10.490  21.200  1.00  0.00            
ATOM     77  C23 ACD     1      22.780  12.280  20.030  1.00  0.00            
ATOM     78  H37 ACD     1      22.260  13.250  20.110  1.00  0.00            
ATOM     79  O19 ACD     1      22.260  11.630  18.850  1.00  0.00            
ATOM     80  H38 ACD     1      22.650  10.750  18.820  1.00  0.00            
ATOM     81  C24 ACD     1      24.270  12.440  20.030  1.00  0.00            
ATOM     82  H39 ACD     1      24.720  11.450  19.860  1.00  0.00            
ATOM     83  O20 ACD     1      24.850  13.330  18.990  1.00  0.00            
ATOM     84  H40 ACD     1      24.520  14.240  19.060  1.00  0.00            
ATOM     85  C25 ACD     1      24.780  12.960  21.390  1.00  0.00            
ATOM     86  H41 ACD     1      25.870  12.920  21.310  1.00  0.00            
ATOM     87  O21 ACD     1      24.430  12.050  22.320  1.00  0.00            
ATOM     88  C26 ACD     1      23.020  11.920  22.540  1.00  0.00            
ATOM     89  H42 ACD     1      22.470  12.730  23.020  1.00  0.00            
ATOM     90  C27 ACD     1      22.840  10.830  23.600  1.00  0.00            
ATOM     91  H43 ACD     1      23.320  11.280  24.480  1.00  0.00            
ATOM     92  H44 ACD     1      21.770  10.740  23.850  1.00  0.00            
ATOM     93  O22 ACD     1      23.460   9.550  23.290  1.00  0.00            
ATOM     94  H45 ACD     1      22.750   8.920  23.420  1.00  0.00            
ATOM     95  O23 ACD     1      24.330  14.330  21.670  1.00  0.00            
ATOM     96  C28 ACD     1      24.870  15.510  20.950  1.00  0.00            
ATOM     97  H46 ACD     1      25.650  15.260  20.220  1.00  0.00            
ATOM     98  C29 ACD     1      25.410  16.370  22.120  1.00  0.00            
ATOM     99  H47 ACD     1      24.730  16.400  22.980  1.00  0.00            
ATOM    100  O24 ACD     1      25.620  17.740  21.740  1.00  0.00            
ATOM    101  C30 ACD     1      26.730  15.830  22.580  1.00  0.00            
ATOM    102  H48 ACD     1      26.600  14.750  22.730  1.00  0.00            
ATOM    103  H49 ACD     1      27.520  16.000  21.850  1.00  0.00            
ATOM    104  O25 ACD     1      27.010  16.400  23.820  1.00  0.00            
ATOM    105  H50 ACD     1      27.060  17.350  23.700  1.00  0.00            
ATOM    106  C31 ACD     1      23.620  16.160  20.380  1.00  0.00            
ATOM    107  H51 ACD     1      22.830  16.100  21.150  1.00  0.00            
ATOM    108  O26 ACD     1      23.380  15.520  19.100  1.00  0.00            
ATOM    109  H52 ACD     1      23.170  16.160  18.420  1.00  0.00            
ATOM    110  C32 ACD     1      23.880  17.640  20.080  1.00  0.00            
ATOM    111  H53 ACD     1      24.610  17.680  19.260  1.00  0.00            
ATOM    112  O27 ACD     1      22.640  18.260  19.640  1.00  0.00            
ATOM    113  H54 ACD     1      22.220  18.290  20.500  1.00  0.00            
ATOM    114  C33 ACD     1      24.470  18.350  21.240  1.00  0.00            
ATOM    115  H55 ACD     1      24.850  19.350  21.000  1.00  0.00            
ATOM    116  O28 ACD     1      23.550  18.360  22.340  1.00  0.00            
ATOM    117  C34 ACD     1      23.400  19.520  23.230  1.00  0.00            
ATOM    118  H56 ACD     1      24.400  19.910  23.460  1.00  0.00            
ATOM    119  C35 ACD     1      22.600  20.670  22.600  1.00  0.00            
ATOM    120  H57 ACD     1      21.800  20.150  22.060  1.00  0.00            
ATOM    121  O29 ACD     1      23.430  21.370  21.670  1.00  0.00            
ATOM    122  H58 ACD     1      24.170  21.730  22.160  1.00  0.00            
ATOM    123  C36 ACD     1      21.950  21.690  23.610  1.00  0.00            
ATOM    124  H59 ACD     1      22.760  22.220  24.130  1.00  0.00            
ATOM    125  O30 ACD     1      21.100  22.600  22.950  1.00  0.00            
ATOM    126  H60 ACD     1      21.160  22.360  22.020  1.00  0.00            
ATOM    127  O1  HC8     2      18.650  17.100  17.330  1.00  0.00            
ATOM    128  N1  HC8     2      18.460  17.640  18.400  1.00  0.00            
ATOM    129  O2  HC8     2      17.710  18.640  18.400  1.00  0.00            
ATOM    130  C1  HC8     2      19.030  17.190  19.620  1.00  0.00            
ATOM    131  C2  HC8     2      19.140  18.070  20.710  1.00  0.00            
ATOM    132  C3  HC8     2      19.800  17.680  21.860  1.00  0.00            
ATOM    133  C4  HC8     2      20.400  16.430  22.120  1.00  0.00            
ATOM    134  O3  HC8     2      20.900  16.110  23.170  1.00  0.00            
ATOM    135  C5  HC8     2      20.190  15.480  21.000  1.00  0.00            
ATOM    136  C6  HC8     2      19.620  15.820  19.780  1.00  0.00            
ATOM    137  H1  HC8     2      18.790  19.100  20.650  1.00  0.00            
ATOM    138  H2  HC8     2      19.810  18.390  22.670  1.00  0.00            
ATOM    139  H3  HC8     2      20.640  14.530  21.270  1.00  0.00            
ATOM    140  H4  HC8     2      19.720  15.150  18.930  1.00  0.00            
TER
ENDMDL
MODEL        1
ATOM      1  H1  ACD     1      29.180  20.800  22.320  1.00  0.00            
ATOM      2  O1  ACD     1      28.490  21.470  22.290  1.00  0.00            
ATOM      3  C1  ACD     1      27.360  20.680  21.920  1.00  0.00            
ATOM      4  H2  ACD     1      26.990  20.120  22.790  1.00  0.00            
ATOM      5  H3  ACD     1      27.530  19.840  21.230  1.00  0.00            
ATOM      6  C2  ACD     1      26.100  21.510  21.640  1.00  0.00            
ATOM      7  H4  ACD     1      25.300  20.840  21.300  1.00  0.00            
ATOM      8  O2  ACD     1      25.620  22.150  22.830  1.00  0.00            
ATOM      9  C3  ACD     1      24.450  22.900  22.800  1.00  0.00            
ATOM     10  H5  ACD     1      24.240  23.330  23.780  1.00  0.00            
ATOM     11  O3  ACD     1      23.300  22.200  22.290  1.00  0.00            
ATOM     12  C4  ACD     1      22.540  21.310  23.140  1.00  0.00            
ATOM     13  H6  ACD     1      22.220  21.970  23.960  1.00  0.00            
ATOM     14  C5  ACD     1      21.250  20.940  22.260  1.00  0.00            
ATOM     15  H7  ACD     1      21.640  20.680  21.260  1.00  0.00            
ATOM     16  O4  ACD     1      20.350  22.030  22.080  1.00  0.00            
ATOM     17  H8  ACD     1      20.850  22.810  21.830  1.00  0.00            
ATOM     18  C6  ACD     1      20.540  19.750  22.860  1.00  0.00            
ATOM     19  H9  ACD     1      20.320  20.120  23.870  1.00  0.00            
ATOM     20  O5  ACD     1      19.370  19.450  22.170  1.00  0.00            
ATOM     21  H10 ACD     1      19.690  19.270  21.280  1.00  0.00            
ATOM     22  C7  ACD     1      21.460  18.530  23.030  1.00  0.00            
ATOM     23  H11 ACD     1      20.910  17.770  23.590  1.00  0.00            
ATOM     24  O6  ACD     1      22.580  18.900  23.830  1.00  0.00            
ATOM     25  C8  ACD     1      23.350  20.090  23.690  1.00  0.00            
ATOM     26  H12 ACD     1      24.060  19.980  22.850  1.00  0.00            
ATOM     27  C9  ACD     1      24.120  20.370  24.930  1.00  0.00            
ATOM     28  H13 ACD     1      24.720  19.480  25.170  1.00  0.00            
ATOM     29  H14 ACD     1      24.820  21.190  24.750  1.00  0.00            
ATOM     30  O7  ACD     1      23.260  20.810  25.960  1.00  0.00            
ATOM     31  H15 ACD     1      23.710  20.630  26.790  1.00  0.00            
ATOM     32  O8  ACD     1      22.000  17.970  21.890  1.00  0.00            
ATOM     33  C10 ACD     1      21.350  16.960  21.130  1.00  0.00            
ATOM     34  H16 ACD     1      20.330  16.760  21.490  1.00  0.00            
ATOM     35  C11 ACD     1      21.190  17.520  19.740  1.00  0.00            
ATOM     36  H17 ACD     1      22.160  17.850  19.370  1.00  0.00            
ATOM     37  O9  ACD     1      20.200  18.630  19.590  1.00  0.00            
ATOM     38  H18 ACD     1      19.780  18.460  18.750  1.00  0.00            
ATOM     39  C12 ACD     1      20.740  16.370  18.840  1.00  0.00            
ATOM     40  H19 ACD     1      19.680  16.150  18.950  1.00  0.00            
ATOM     41  O10 ACD     1      20.910  16.720  17.490  1.00  0.00            
ATOM     42  H20 ACD     1      21.810  16.410  17.380  1.00  0.00            
ATOM     43  C13 ACD     1      21.690  15.140  18.980  1.00  0.00            
ATOM     44  H21 ACD     1      21.340  14.350  18.300  1.00  0.00            
ATOM     45  O11 ACD     1      21.730  14.710  20.340  1.00  0.00            
ATOM     46  C14 ACD     1      22.270  15.720  21.180  1.00  0.00            
ATOM     47  H22 ACD     1      23.290  15.960  20.840  1.00  0.00            
ATOM     48  C15 ACD     1      22.440  15.090  22.560  1.00  0.00            
ATOM     49  H23 ACD     1      23.000  14.150  22.500  1.00  0.00            
ATOM     50  H24 ACD     1      23.170  15.650  23.150  1.00  0.00            
ATOM     51  O12 ACD     1      21.250  14.810  23.260  1.00  0.00            
ATOM     52  H25 ACD     1      20.880  14.060  22.790  1.00  0.00            
ATOM     53  O13 ACD     1      22.950  15.520  18.510  1.00  0.00            
ATOM     54  C16 ACD     1      23.700  14.480  17.850  1.00  0.00            
ATOM     55  H26 ACD     1      23.420  13.480  18.220  1.00  0.00            
ATOM     56  C17 ACD     1      23.330  14.530  16.350  1.00  0.00            
ATOM     57  H27 ACD     1      23.310  15.570  16.020  1.00  0.00            
ATOM     58  O14 ACD     1      22.040  13.950  16.130  1.00  0.00            
ATOM     59  H28 ACD     1      21.810  14.120  15.210  1.00  0.00            
ATOM     60  C18 ACD     1      24.370  13.820  15.510  1.00  0.00            
ATOM     61  H29 ACD     1      24.350  12.740  15.710  1.00  0.00            
ATOM     62  O15 ACD     1      24.080  14.030  14.180  1.00  0.00            
ATOM     63  H30 ACD     1      24.700  13.550  13.630  1.00  0.00            
ATOM     64  C19 ACD     1      25.780  14.290  15.860  1.00  0.00            
ATOM     65  H31 ACD     1      26.560  13.800  15.280  1.00  0.00            
ATOM     66  O16 ACD     1      26.000  13.920  17.260  1.00  0.00            
ATOM     67  C20 ACD     1      25.230  14.640  18.200  1.00  0.00            
ATOM     68  H32 ACD     1      25.520  15.690  18.010  1.00  0.00            
ATOM     69  C21 ACD     1      25.520  14.150  19.710  1.00  0.00            
ATOM     70  H33 ACD     1      24.870  14.580  20.480  1.00  0.00            
ATOM     71  H34 ACD     1      25.440  13.060  19.820  1.00  0.00            
ATOM     72  O17 ACD     1      26.920  14.560  20.110  1.00  0.00            
ATOM     73  H35 ACD     1      27.150  15.450  19.850  1.00  0.00            
ATOM     74  O18 ACD     1      25.870  15.680  15.740  1.00  0.00            
ATOM     75  C22 ACD     1      27.000  16.250  15.100  1.00  0.00            
ATOM     76  H36 ACD     1      27.300  15.590  14.280  1.00  0.00            
ATOM     77  C23 ACD     1      26.440  17.600  14.500  1.00  0.00            
ATOM     78  H37 ACD     1      25.780  18.070  15.230  1.00  0.00            
ATOM     79  O19 ACD     1      25.640  17.310  13.370  1.00  0.00            
ATOM     80  H38 ACD     1      24.770  16.960  13.600  1.00  0.00            
ATOM     81  C24 ACD     1      27.550  18.620  14.120  1.00  0.00            
ATOM     82  H39 ACD     1      28.100  18.300  13.230  1.00  0.00            
ATOM     83  O20 ACD     1      27.000  19.850  13.720  1.00  0.00            
ATOM     84  H40 ACD     1      26.480  19.510  12.980  1.00  0.00            
ATOM     85  C25 ACD     1      28.570  18.750  15.260  1.00  0.00            
ATOM     86  H41 ACD     1      29.390  19.440  15.010  1.00  0.00            
ATOM     87  O21 ACD     1      29.070  17.450  15.560  1.00  0.00            
ATOM     88  C26 ACD     1      28.230  16.470  16.120  1.00  0.00            
ATOM     89  H42 ACD     1      27.850  16.730  17.120  1.00  0.00            
ATOM     90  C27 ACD     1      29.190  15.290  16.380  1.00  0.00            
ATOM     91  H43 ACD     1      29.810  15.620  17.230  1.00  0.00            
ATOM     92  H44 ACD     1      28.640  14.350  16.480  1.00  0.00            
ATOM     93  O22 ACD     1      30.070  15.130  15.340  1.00  0.00            
ATOM     94  H45 ACD     1      30.290  16.050  15.140  1.00  0.00            
ATOM     95  O23 ACD     1      27.880  19.330  16.360  1.00  0.00            
ATOM     96  C28 ACD     1      28.480  20.420  17.010  1.00  0.00            
ATOM     97  H46 ACD     1      29.440  20.650  16.530  1.00  0.00            
ATOM     98  C29 ACD     1      28.570  20.150  18.480  1.00  0.00            
ATOM     99  H47 ACD     1      27.630  19.730  18.850  1.00  0.00            
ATOM    100  O24 ACD     1      28.950  21.320  19.160  1.00  0.00            
ATOM    101  C30 ACD     1      29.610  19.060  18.810  1.00  0.00            
ATOM    102  H48 ACD     1      29.390  18.120  18.290  1.00  0.00            
ATOM    103  H49 ACD     1      30.600  19.250  18.380  1.00  0.00            
ATOM    104  O25 ACD     1      29.800  18.870  20.220  1.00  0.00            
ATOM    105  H50 ACD     1      30.180  19.710  20.470  1.00  0.00            
ATOM    106  C31 ACD     1      27.610  21.670  16.600  1.00  0.00            
ATOM    107  H51 ACD     1      26.530  21.610  16.790  1.00  0.00            
ATOM    108  O26 ACD     1      27.910  21.940  15.230  1.00  0.00            
ATOM    109  H52 ACD     1      27.620  21.140  14.770  1.00  0.00            
ATOM    110  C32 ACD     1      28.200  22.830  17.420  1.00  0.00            
ATOM    111  H53 ACD     1      29.210  23.090  17.090  1.00  0.00            
ATOM    112  O27 ACD     1      27.400  23.930  17.240  1.00  0.00            
ATOM    113  H54 ACD     1      26.590  23.620  17.640  1.00  0.00            
ATOM    114  C33 ACD     1      28.130  22.490  18.930  1.00  0.00            
ATOM    115  H55 ACD     1      28.730  23.180  19.520  1.00  0.00            
ATOM    116  O28 ACD     1      26.820  22.190  19.430  1.00  0.00            
ATOM    117  C34 ACD     1      26.470  22.670  20.720  1.00  0.00            
ATOM    118  H56 ACD     1      27.280  23.250  21.190  1.00  0.00            
ATOM    119  C35 ACD     1      25.220  23.550  20.440  1.00  0.00            
ATOM    120  H57 ACD     1      24.390  22.980  20.020  1.00  0.00            
ATOM    121  O29 ACD     1      25.710  24.550  19.520  1.00  0.00            
ATOM    122  H58 ACD     1      25.190  25.360  19.500  1.00  0.00            
ATOM    123  C36 ACD     1      24.720  24.080  21.750  1.00  0.00            
ATOM    124  H59 ACD     1      25.540  24.610  22.250  1.00  0.00            
ATOM    125  O30 ACD     1      23.560  24.880  21.540  1.00  0.00            
ATOM    126  H60 ACD     1      22.920  24.350  21.050  1.00  0.00            
ATOM    127  O1  HC8     2      20.410  20.510  16.190  1.00  0.00            
ATOM    128  N1  HC8     2      21.560  20.140  15.900  1.00  0.00            
ATOM    129  O2  HC8     2      21.740  19.590  14.830  1.00  0.00            
ATOM    130  C1  HC8     2      22.530  19.870  16.870  1.00  0.00            
ATOM    131  C2  HC8     2      22.600  20.640  18.080  1.00  0.00            
ATOM    132  C3  HC8     2      23.500  20.330  19.080  1.00  0.00            
ATOM    133  C4  HC8     2      24.520  19.290  18.930  1.00  0.00            
ATOM    134  O3  HC8     2      25.320  18.980  19.780  1.00  0.00            
ATOM    135  C5  HC8     2      24.470  18.630  17.640  1.00  0.00            
ATOM    136  C6  HC8     2      23.540  18.810  16.690  1.00  0.00            
ATOM    137  H1  HC8     2      21.830  21.360  18.320  1.00  0.00            
ATOM    138  H2  HC8     2      23.420  20.820  20.040  1.00  0.00            
ATOM    139  H3  HC8     2      25.390  18.100  17.480  1.00  0.00            
ATOM    140  H4  HC8     2      23.510  18.220  15.770  1.00  0.00            
TER
ENDMDL
MODEL        1
ATOM      1  H1  ACD     1      18.200  15.570  18.430  1.00  0.00            
ATOM      2  O1  ACD     1      19.060  15.310  18.090  1.00  0.00            
ATOM      3  C1  ACD     1      18.900  13.970  17.720  1.00  0.00            
ATOM      4  H2  ACD     1      18.900  13.320  18.600  1.00  0.00            
ATOM      5  H3  ACD     1      19.830  13.630  17.240  1.00  0.00            
ATOM      6  C2  ACD     1      17.740  13.680  16.860  1.00  0.00            
ATOM      7  H4  ACD     1      17.680  12.590  16.700  1.00  0.00            
ATOM      8  O2  ACD     1      16.530  14.120  17.490  1.00  0.00            
ATOM      9  C3  ACD     1      15.360  13.630  16.860  1.00  0.00            
ATOM     10  H5  ACD     1      14.570  14.000  17.520  1.00  0.00            
ATOM     11  O3  ACD     1      15.360  12.190  16.830  1.00  0.00            
ATOM     12  C4  ACD     1      14.700  11.400  17.770  1.00  0.00            
ATOM     13  H6  ACD     1      13.840  11.890  18.240  1.00  0.00            
ATOM     14  C5  ACD     1      14.330  10.150  17.010  1.00  0.00            
ATOM     15  H7  ACD     1      15.150   9.880  16.330  1.00  0.00            
ATOM     16  O4  ACD     1      13.230  10.580  16.260  1.00  0.00            
ATOM     17  H8  ACD     1      13.640  11.220  15.670  1.00  0.00            
ATOM     18  C6  ACD     1      14.050   8.990  17.930  1.00  0.00            
ATOM     19  H9  ACD     1      13.160   9.250  18.530  1.00  0.00            
ATOM     20  O5  ACD     1      13.820   7.800  17.230  1.00  0.00            
ATOM     21  H10 ACD     1      14.610   7.550  16.740  1.00  0.00            
ATOM     22  C7  ACD     1      15.280   8.840  18.880  1.00  0.00            
ATOM     23  H11 ACD     1      15.000   7.960  19.480  1.00  0.00            
ATOM     24  O6  ACD     1      15.310  10.020  19.690  1.00  0.00            
ATOM     25  C8  ACD     1      15.640  11.170  18.990  1.00  0.00            
ATOM     26  H12 ACD     1      16.670  11.130  18.630  1.00  0.00            
ATOM     27  C9  ACD     1      15.570  12.400  19.930  1.00  0.00            
ATOM     28  H13 ACD     1      16.120  12.140  20.850  1.00  0.00            
ATOM     29  H14 ACD     1      16.000  13.350  19.600  1.00  0.00            
ATOM     30  O7  ACD     1      14.240  12.690  20.290  1.00  0.00            
ATOM     31  H15 ACD     1      14.270  13.260  21.060  1.00  0.00            
ATOM     32  O8  ACD     1      16.480   8.630  18.200  1.00  0.00            
ATOM     33  C10 ACD     1      16.960   7.270  18.230  1.00  0.00            
ATOM     34  H16 ACD     1      16.120   6.600  18.490  1.00  0.00            
ATOM     35  C11 ACD     1      17.240   6.990  16.740  1.00  0.00            
ATOM     36  H17 ACD     1      17.650   7.950  16.410  1.00  0.00            
ATOM     37  O9  ACD     1      16.020   6.730  16.000  1.00  0.00            
ATOM     38  H18 ACD     1      16.380   6.640  15.120  1.00  0.00            
ATOM     39  C12 ACD     1      18.300   5.930  16.530  1.00  0.00            
ATOM     40  H19 ACD     1      17.880   4.920  16.640  1.00  0.00            
ATOM     41  O10 ACD     1      18.770   5.970  15.140  1.00  0.00            
ATOM     42  H20 ACD     1      19.610   6.430  15.190  1.00  0.00            
ATOM     43  C13 ACD     1      19.560   6.080  17.380  1.00  0.00            
ATOM     44  H21 ACD     1      20.210   5.220  17.210  1.00  0.00            
ATOM     45  O11 ACD     1      18.980   6.050  18.730  1.00  0.00            
ATOM     46  C14 ACD     1      18.230   7.190  19.130  1.00  0.00            
ATOM     47  H22 ACD     1      18.870   8.070  18.970  1.00  0.00            
ATOM     48  C15 ACD     1      17.870   7.290  20.590  1.00  0.00            
ATOM     49  H23 ACD     1      17.000   7.950  20.670  1.00  0.00            
ATOM     50  H24 ACD     1      17.580   6.250  20.770  1.00  0.00            
ATOM     51  O12 ACD     1      18.990   7.630  21.450  1.00  0.00            
ATOM     52  H25 ACD     1      19.600   6.890  21.400  1.00  0.00            
ATOM     53  O13 ACD     1      20.250   7.210  17.080  1.00  0.00            
ATOM     54  C16 ACD     1      21.640   7.070  17.160  1.00  0.00            
ATOM     55  H26 ACD     1      22.010   6.140  17.610  1.00  0.00            
ATOM     56  C17 ACD     1      22.060   7.150  15.690  1.00  0.00            
ATOM     57  H27 ACD     1      21.760   8.110  15.260  1.00  0.00            
ATOM     58  O14 ACD     1      21.630   6.020  14.860  1.00  0.00            
ATOM     59  H28 ACD     1      22.320   5.340  14.890  1.00  0.00            
ATOM     60  C18 ACD     1      23.590   7.150  15.620  1.00  0.00            
ATOM     61  H29 ACD     1      23.890   6.240  16.160  1.00  0.00            
ATOM     62  O15 ACD     1      24.110   7.170  14.270  1.00  0.00            
ATOM     63  H30 ACD     1      23.730   8.000  13.980  1.00  0.00            
ATOM     64  C19 ACD     1      24.140   8.370  16.330  1.00  0.00            
ATOM     65  H31 ACD     1      25.240   8.330  16.280  1.00  0.00            
ATOM     66  O16 ACD     1      23.660   8.300  17.660  1.00  0.00            
ATOM     67  C20 ACD     1      22.290   8.280  17.840  1.00  0.00            
ATOM     68  H32 ACD     1      21.900   9.220  17.420  1.00  0.00            
ATOM     69  C21 ACD     1      21.970   8.230  19.330  1.00  0.00            
ATOM     70  H33 ACD     1      22.390   9.100  19.850  1.00  0.00            
ATOM     71  H34 ACD     1      20.890   8.380  19.460  1.00  0.00            
ATOM     72  O17 ACD     1      22.540   7.030  19.870  1.00  0.00            
ATOM     73  H35 ACD     1      23.130   6.670  19.210  1.00  0.00            
ATOM     74  O18 ACD     1      23.650   9.490  15.600  1.00  0.00            
ATOM     75  C22 ACD     1      24.640  10.360  15.170  1.00  0.00            
ATOM     76  H36 ACD     1      25.670   9.970  15.130  1.00  0.00            
ATOM     77  C23 ACD     1      24.250  10.720  13.700  1.00  0.00            
ATOM     78  H37 ACD     1      23.170  10.880  13.720  1.00  0.00            
ATOM     79  O19 ACD     1      24.510   9.660  12.780  1.00  0.00            
ATOM     80  H38 ACD     1      25.410   9.380  12.960  1.00  0.00            
ATOM     81  C24 ACD     1      24.900  12.020  13.270  1.00  0.00            
ATOM     82  H39 ACD     1      25.980  11.830  13.270  1.00  0.00            
ATOM     83  O20 ACD     1      24.500  12.450  11.990  1.00  0.00            
ATOM     84  H40 ACD     1      24.980  11.870  11.390  1.00  0.00            
ATOM     85  C25 ACD     1      24.470  13.100  14.240  1.00  0.00            
ATOM     86  H41 ACD     1      24.890  14.080  14.000  1.00  0.00            
ATOM     87  O21 ACD     1      25.080  12.720  15.490  1.00  0.00            
ATOM     88  C26 ACD     1      24.670  11.510  16.130  1.00  0.00            
ATOM     89  H42 ACD     1      23.660  11.730  16.490  1.00  0.00            
ATOM     90  C27 ACD     1      25.510  11.280  17.390  1.00  0.00            
ATOM     91  H43 ACD     1      24.980  10.410  17.800  1.00  0.00            
ATOM     92  H44 ACD     1      26.550  11.210  17.050  1.00  0.00            
ATOM     93  O22 ACD     1      25.430  12.320  18.350  1.00  0.00            
ATOM     94  H45 ACD     1      25.750  13.090  17.880  1.00  0.00            
ATOM     95  O23 ACD     1      23.040  13.100  14.430  1.00  0.00            
ATOM     96  C28 ACD     1      22.260  14.230  14.020  1.00  0.00            
ATOM     97  H46 ACD     1      22.910  14.900  13.430  1.00  0.00            
ATOM     98  C29 ACD     1      21.600  14.820  15.250  1.00  0.00            
ATOM     99  H47 ACD     1      21.210  14.020  15.890  1.00  0.00            
ATOM    100  O24 ACD     1      20.560  15.770  14.960  1.00  0.00            
ATOM    101  C30 ACD     1      22.570  15.500  16.170  1.00  0.00            
ATOM    102  H48 ACD     1      23.470  14.890  16.340  1.00  0.00            
ATOM    103  H49 ACD     1      22.940  16.420  15.690  1.00  0.00            
ATOM    104  O25 ACD     1      21.980  15.730  17.450  1.00  0.00            
ATOM    105  H50 ACD     1      21.110  15.330  17.350  1.00  0.00            
ATOM    106  C31 ACD     1      21.200  13.720  13.100  1.00  0.00            
ATOM    107  H51 ACD     1      20.750  12.800  13.480  1.00  0.00            
ATOM    108  O26 ACD     1      21.820  13.310  11.820  1.00  0.00            
ATOM    109  H52 ACD     1      22.670  12.920  12.050  1.00  0.00            
ATOM    110  C32 ACD     1      20.040  14.710  12.850  1.00  0.00            
ATOM    111  H53 ACD     1      20.520  15.580  12.370  1.00  0.00            
ATOM    112  O27 ACD     1      19.010  14.130  12.070  1.00  0.00            
ATOM    113  H54 ACD     1      19.380  13.700  11.290  1.00  0.00            
ATOM    114  C33 ACD     1      19.560  15.250  14.140  1.00  0.00            
ATOM    115  H55 ACD     1      18.870  16.090  14.030  1.00  0.00            
ATOM    116  O28 ACD     1      18.890  14.130  14.820  1.00  0.00            
ATOM    117  C34 ACD     1      17.700  14.390  15.510  1.00  0.00            
ATOM    118  H56 ACD     1      17.670  15.450  15.780  1.00  0.00            
ATOM    119  C35 ACD     1      16.550  13.920  14.640  1.00  0.00            
ATOM    120  H57 ACD     1      16.520  12.850  14.400  1.00  0.00            
ATOM    121  O29 ACD     1      16.470  14.610  13.410  1.00  0.00            
ATOM    122  H58 ACD     1      17.340  14.440  13.040  1.00  0.00            
ATOM    123  C36 ACD     1      15.230  14.150  15.390  1.00  0.00            
ATOM    124  H59 ACD     1      15.190  15.230  15.550  1.00  0.00            
ATOM    125  O30 ACD     1      14.080  13.720  14.640  1.00  0.00            
ATOM    126  H60 ACD     1      14.050  14.240  13.840  1.00  0.00            
ATOM    127  O1  HC8     2      18.290  10.290  14.890  1.00  0.00            
ATOM    128  N1  HC8     2      19.460  10.520  15.110  1.00  0.00            
ATOM    129  O2  HC8     2      20.330  10.240  14.290  1.00  0.00            
ATOM    130  C1  HC8     2      19.890  10.890  16.460  1.00  0.00            
ATOM    131  C2  HC8     2      19.020  10.610  17.610  1.00  0.00            
ATOM    132  C3  HC8     2      19.470  10.870  18.870  1.00  0.00            
ATOM    133  C4  HC8     2      20.800  11.520  19.130  1.00  0.00            
ATOM    134  O3  HC8     2      21.160  11.670  20.300  1.00  0.00            
ATOM    135  C5  HC8     2      21.570  11.890  17.920  1.00  0.00            
ATOM    136  C6  HC8     2      21.130  11.580  16.620  1.00  0.00            
ATOM    137  H1  HC8     2      18.100  10.090  17.370  1.00  0.00            
ATOM    138  H2  HC8     2      19.020  10.460  19.770  1.00  0.00            
ATOM    139  H3  HC8     2      22.450  12.500  18.100  1.00  0.00            
ATOM    140  H4  HC8     2      21.740  11.730  15.730  1.00  0.00            
TER
ENDMDL
MODEL        1
ATOM      1  H1  ACD     1      27.250  24.600  32.500  1.00  0.00            
ATOM      2  O1  ACD     1      27.720  24.530  33.340  1.00  0.00            
ATOM      3  C1  ACD     1      28.950  25.250  33.090  1.00  0.00            
ATOM      4  H2  ACD     1      29.490  24.700  32.310  1.00  0.00            
ATOM      5  H3  ACD     1      29.640  25.400  33.930  1.00  0.00            
ATOM      6  C2  ACD     1      28.650  26.600  32.610  1.00  0.00            
ATOM      7  H4  ACD     1      27.930  26.490  31.780  1.00  0.00            
ATOM      8  O2  ACD     1      28.180  27.450  33.650  1.00  0.00            
ATOM      9  C3  ACD     1      27.820  28.760  33.300  1.00  0.00            
ATOM     10  H5  ACD     1      27.520  29.270  34.220  1.00  0.00            
ATOM     11  O3  ACD     1      26.920  28.800  32.220  1.00  0.00            
ATOM     12  C4  ACD     1      25.600  29.070  32.590  1.00  0.00            
ATOM     13  H6  ACD     1      25.420  29.290  33.650  1.00  0.00            
ATOM     14  C5  ACD     1      25.200  30.210  31.560  1.00  0.00            
ATOM     15  H7  ACD     1      25.400  29.940  30.510  1.00  0.00            
ATOM     16  O4  ACD     1      26.050  31.390  31.760  1.00  0.00            
ATOM     17  H8  ACD     1      26.920  31.040  31.530  1.00  0.00            
ATOM     18  C6  ACD     1      23.720  30.410  31.610  1.00  0.00            
ATOM     19  H9  ACD     1      23.490  30.790  32.620  1.00  0.00            
ATOM     20  O5  ACD     1      23.380  31.500  30.680  1.00  0.00            
ATOM     21  H10 ACD     1      24.190  32.000  30.530  1.00  0.00            
ATOM     22  C7  ACD     1      22.980  29.150  31.230  1.00  0.00            
ATOM     23  H11 ACD     1      21.900  29.280  31.320  1.00  0.00            
ATOM     24  O6  ACD     1      23.400  28.120  32.140  1.00  0.00            
ATOM     25  C8  ACD     1      24.840  27.820  32.270  1.00  0.00            
ATOM     26  H12 ACD     1      25.140  27.410  31.300  1.00  0.00            
ATOM     27  C9  ACD     1      24.830  26.750  33.330  1.00  0.00            
ATOM     28  H13 ACD     1      25.800  26.800  33.840  1.00  0.00            
ATOM     29  H14 ACD     1      24.120  26.930  34.150  1.00  0.00            
ATOM     30  O7  ACD     1      24.670  25.410  32.850  1.00  0.00            
ATOM     31  H15 ACD     1      25.060  25.270  31.990  1.00  0.00            
ATOM     32  O8  ACD     1      23.180  28.750  29.880  1.00  0.00            
ATOM     33  C10 ACD     1      22.070  28.080  29.340  1.00  0.00            
ATOM     34  H16 ACD     1      21.230  27.960  30.030  1.00  0.00            
ATOM     35  C11 ACD     1      21.520  28.950  28.240  1.00  0.00            
ATOM     36  H17 ACD     1      22.370  29.090  27.560  1.00  0.00            
ATOM     37  O9  ACD     1      21.110  30.190  28.810  1.00  0.00            
ATOM     38  H18 ACD     1      21.940  30.550  29.140  1.00  0.00            
ATOM     39  C12 ACD     1      20.380  28.100  27.560  1.00  0.00            
ATOM     40  H19 ACD     1      19.590  27.830  28.280  1.00  0.00            
ATOM     41  O10 ACD     1      19.780  28.760  26.490  1.00  0.00            
ATOM     42  H20 ACD     1      20.480  29.020  25.880  1.00  0.00            
ATOM     43  C13 ACD     1      20.830  26.740  27.060  1.00  0.00            
ATOM     44  H21 ACD     1      19.910  26.280  26.680  1.00  0.00            
ATOM     45  O11 ACD     1      21.350  25.980  28.160  1.00  0.00            
ATOM     46  C14 ACD     1      22.490  26.680  28.860  1.00  0.00            
ATOM     47  H22 ACD     1      23.400  26.720  28.230  1.00  0.00            
ATOM     48  C15 ACD     1      22.860  25.810  30.020  1.00  0.00            
ATOM     49  H23 ACD     1      23.590  26.360  30.630  1.00  0.00            
ATOM     50  H24 ACD     1      21.950  25.670  30.620  1.00  0.00            
ATOM     51  O12 ACD     1      23.470  24.630  29.470  1.00  0.00            
ATOM     52  H25 ACD     1      24.250  24.820  28.950  1.00  0.00            
ATOM     53  O13 ACD     1      21.740  26.870  25.950  1.00  0.00            
ATOM     54  C16 ACD     1      21.700  25.880  24.940  1.00  0.00            
ATOM     55  H26 ACD     1      20.680  25.870  24.550  1.00  0.00            
ATOM     56  C17 ACD     1      22.690  26.430  23.840  1.00  0.00            
ATOM     57  H27 ACD     1      23.540  26.900  24.340  1.00  0.00            
ATOM     58  O14 ACD     1      22.040  27.410  23.060  1.00  0.00            
ATOM     59  H28 ACD     1      22.130  27.140  22.140  1.00  0.00            
ATOM     60  C18 ACD     1      23.260  25.300  22.940  1.00  0.00            
ATOM     61  H29 ACD     1      22.380  24.860  22.460  1.00  0.00            
ATOM     62  O15 ACD     1      24.250  25.820  22.080  1.00  0.00            
ATOM     63  H30 ACD     1      25.030  26.040  22.590  1.00  0.00            
ATOM     64  C19 ACD     1      23.920  24.360  23.950  1.00  0.00            
ATOM     65  H31 ACD     1      24.300  23.450  23.480  1.00  0.00            
ATOM     66  O16 ACD     1      22.890  23.700  24.650  1.00  0.00            
ATOM     67  C20 ACD     1      22.080  24.460  25.550  1.00  0.00            
ATOM     68  H32 ACD     1      22.670  24.640  26.450  1.00  0.00            
ATOM     69  C21 ACD     1      20.870  23.650  25.930  1.00  0.00            
ATOM     70  H33 ACD     1      21.200  22.820  26.580  1.00  0.00            
ATOM     71  H34 ACD     1      20.220  24.260  26.580  1.00  0.00            
ATOM     72  O17 ACD     1      20.120  23.180  24.800  1.00  0.00            
ATOM     73  H35 ACD     1      20.680  22.620  24.260  1.00  0.00            
ATOM     74  O18 ACD     1      24.970  24.920  24.840  1.00  0.00            
ATOM     75  C22 ACD     1      26.260  24.440  24.600  1.00  0.00            
ATOM     76  H36 ACD     1      26.210  23.770  23.730  1.00  0.00            
ATOM     77  C23 ACD     1      27.190  25.550  24.210  1.00  0.00            
ATOM     78  H37 ACD     1      27.180  26.260  25.050  1.00  0.00            
ATOM     79  O19 ACD     1      26.930  26.140  22.950  1.00  0.00            
ATOM     80  H38 ACD     1      27.690  26.730  22.870  1.00  0.00            
ATOM     81  C24 ACD     1      28.650  25.080  24.130  1.00  0.00            
ATOM     82  H39 ACD     1      28.770  24.470  23.230  1.00  0.00            
ATOM     83  O20 ACD     1      29.540  26.180  24.070  1.00  0.00            
ATOM     84  H40 ACD     1      29.500  26.590  24.940  1.00  0.00            
ATOM     85  C25 ACD     1      29.020  24.320  25.480  1.00  0.00            
ATOM     86  H41 ACD     1      30.020  23.880  25.370  1.00  0.00            
ATOM     87  O21 ACD     1      28.170  23.270  25.770  1.00  0.00            
ATOM     88  C26 ACD     1      26.780  23.680  25.770  1.00  0.00            
ATOM     89  H42 ACD     1      26.670  24.240  26.700  1.00  0.00            
ATOM     90  C27 ACD     1      25.790  22.470  26.020  1.00  0.00            
ATOM     91  H43 ACD     1      26.250  21.750  26.710  1.00  0.00            
ATOM     92  H44 ACD     1      24.840  22.910  26.350  1.00  0.00            
ATOM     93  O22 ACD     1      25.600  21.650  24.840  1.00  0.00            
ATOM     94  H45 ACD     1      24.920  20.970  24.940  1.00  0.00            
ATOM     95  O23 ACD     1      28.970  25.250  26.550  1.00  0.00            
ATOM     96  C28 ACD     1      30.150  25.310  27.400  1.00  0.00            
ATOM     97  H46 ACD     1      31.040  24.830  26.980  1.00  0.00            
ATOM     98  C29 ACD     1      29.810  24.590  28.730  1.00  0.00            
ATOM     99  H47 ACD     1      28.840  24.990  29.070  1.00  0.00            
ATOM    100  O24 ACD     1      30.830  24.930  29.670  1.00  0.00            
ATOM    101  C30 ACD     1      29.760  23.100  28.580  1.00  0.00            
ATOM    102  H48 ACD     1      28.950  22.700  27.950  1.00  0.00            
ATOM    103  H49 ACD     1      30.680  22.740  28.100  1.00  0.00            
ATOM    104  O25 ACD     1      29.670  22.550  29.860  1.00  0.00            
ATOM    105  H50 ACD     1      30.060  23.210  30.440  1.00  0.00            
ATOM    106  C31 ACD     1      30.380  26.840  27.600  1.00  0.00            
ATOM    107  H51 ACD     1      29.470  27.420  27.800  1.00  0.00            
ATOM    108  O26 ACD     1      30.790  27.250  26.310  1.00  0.00            
ATOM    109  H52 ACD     1      30.640  28.190  26.160  1.00  0.00            
ATOM    110  C32 ACD     1      31.410  27.030  28.710  1.00  0.00            
ATOM    111  H53 ACD     1      32.340  26.500  28.440  1.00  0.00            
ATOM    112  O27 ACD     1      31.600  28.440  28.930  1.00  0.00            
ATOM    113  H54 ACD     1      31.910  28.700  28.050  1.00  0.00            
ATOM    114  C33 ACD     1      31.000  26.290  30.000  1.00  0.00            
ATOM    115  H55 ACD     1      31.830  26.280  30.710  1.00  0.00            
ATOM    116  O28 ACD     1      29.840  26.880  30.500  1.00  0.00            
ATOM    117  C34 ACD     1      29.810  27.230  31.840  1.00  0.00            
ATOM    118  H56 ACD     1      30.650  26.750  32.360  1.00  0.00            
ATOM    119  C35 ACD     1      29.910  28.790  31.870  1.00  0.00            
ATOM    120  H57 ACD     1      29.250  29.010  31.020  1.00  0.00            
ATOM    121  O29 ACD     1      31.200  29.320  31.600  1.00  0.00            
ATOM    122  H58 ACD     1      31.240  29.450  30.640  1.00  0.00            
ATOM    123  C36 ACD     1      29.180  29.480  33.000  1.00  0.00            
ATOM    124  H59 ACD     1      29.830  29.360  33.880  1.00  0.00            
ATOM    125  O30 ACD     1      28.920  30.870  32.900  1.00  0.00            
ATOM    126  H60 ACD     1      29.780  31.210  32.640  1.00  0.00            
ATOM    127  O1  HC8     2      26.980  31.360  25.480  1.00  0.00            
ATOM    128  N1  HC8     2      27.400  31.030  26.560  1.00  0.00            
ATOM    129  O2  HC8     2      28.320  31.530  27.140  1.00  0.00            
ATOM    130  C1  HC8     2      26.900  29.760  27.140  1.00  0.00            
ATOM    131  C2  HC8     2      27.200  29.360  28.480  1.00  0.00            
ATOM    132  C3  HC8     2      26.920  28.110  28.950  1.00  0.00            
ATOM    133  C4  HC8     2      26.060  27.200  28.150  1.00  0.00            
ATOM    134  O3  HC8     2      25.760  26.090  28.640  1.00  0.00            
ATOM    135  C5  HC8     2      25.720  27.630  26.810  1.00  0.00            
ATOM    136  C6  HC8     2      26.120  28.820  26.330  1.00  0.00            
ATOM    137  H1  HC8     2      27.820  30.020  29.080  1.00  0.00            
ATOM    138  H2  HC8     2      27.230  27.780  29.930  1.00  0.00            
ATOM    139  H3  HC8     2      25.030  26.950  26.330  1.00  0.00            
ATOM    140  H4  HC8     2      25.970  29.120  25.300  1.00  0.00            
TER
ENDMDL
MODEL        1
ATOM      1  H1  ACD     1      25.840  23.820  30.810  1.00  0.00            
ATOM      2  O1  ACD     1      25.380  23.290  31.470  1.00  0.00            
ATOM      3  C1  ACD     1      26.370  22.240  31.840  1.00  0.00            
ATOM      4  H2  ACD     1      25.990  21.230  31.630  1.00  0.00            
ATOM      5  H3  ACD     1      26.610  22.270  32.910  1.00  0.00            
ATOM      6  C2  ACD     1      27.690  22.350  31.090  1.00  0.00            
ATOM      7  H4  ACD     1      27.390  22.390  30.040  1.00  0.00            
ATOM      8  O2  ACD     1      28.230  23.660  31.410  1.00  0.00            
ATOM      9  C3  ACD     1      29.530  23.950  30.910  1.00  0.00            
ATOM     10  H5  ACD     1      29.910  24.890  31.320  1.00  0.00            
ATOM     11  O3  ACD     1      29.440  24.010  29.450  1.00  0.00            
ATOM     12  C4  ACD     1      29.210  25.220  28.820  1.00  0.00            
ATOM     13  H6  ACD     1      29.960  25.930  29.200  1.00  0.00            
ATOM     14  C5  ACD     1      29.610  24.810  27.310  1.00  0.00            
ATOM     15  H7  ACD     1      29.100  23.870  27.090  1.00  0.00            
ATOM     16  O4  ACD     1      31.050  24.610  27.320  1.00  0.00            
ATOM     17  H8  ACD     1      31.300  23.840  27.840  1.00  0.00            
ATOM     18  C6  ACD     1      29.000  25.790  26.240  1.00  0.00            
ATOM     19  H9  ACD     1      29.570  26.720  26.280  1.00  0.00            
ATOM     20  O5  ACD     1      29.100  25.280  24.880  1.00  0.00            
ATOM     21  H10 ACD     1      29.810  24.640  24.980  1.00  0.00            
ATOM     22  C7  ACD     1      27.520  26.070  26.490  1.00  0.00            
ATOM     23  H11 ACD     1      27.020  26.820  25.860  1.00  0.00            
ATOM     24  O6  ACD     1      27.450  26.570  27.770  1.00  0.00            
ATOM     25  C8  ACD     1      27.730  25.680  28.850  1.00  0.00            
ATOM     26  H12 ACD     1      27.030  24.840  28.790  1.00  0.00            
ATOM     27  C9  ACD     1      27.440  26.520  30.100  1.00  0.00            
ATOM     28  H13 ACD     1      28.180  26.400  30.910  1.00  0.00            
ATOM     29  H14 ACD     1      27.550  27.570  29.830  1.00  0.00            
ATOM     30  O7  ACD     1      26.120  26.190  30.510  1.00  0.00            
ATOM     31  H15 ACD     1      25.970  26.440  31.430  1.00  0.00            
ATOM     32  O8  ACD     1      26.740  24.890  26.290  1.00  0.00            
ATOM     33  C10 ACD     1      25.420  24.960  25.720  1.00  0.00            
ATOM     34  H16 ACD     1      25.110  26.010  25.630  1.00  0.00            
ATOM     35  C11 ACD     1      25.450  24.240  24.350  1.00  0.00            
ATOM     36  H17 ACD     1      25.760  23.190  24.400  1.00  0.00            
ATOM     37  O9  ACD     1      26.380  24.850  23.470  1.00  0.00            
ATOM     38  H18 ACD     1      27.320  24.830  23.710  1.00  0.00            
ATOM     39  C12 ACD     1      24.040  24.180  23.750  1.00  0.00            
ATOM     40  H19 ACD     1      23.720  25.210  23.520  1.00  0.00            
ATOM     41  O10 ACD     1      24.020  23.540  22.430  1.00  0.00            
ATOM     42  H20 ACD     1      23.950  24.300  21.840  1.00  0.00            
ATOM     43  C13 ACD     1      23.000  23.550  24.700  1.00  0.00            
ATOM     44  H21 ACD     1      22.030  23.680  24.210  1.00  0.00            
ATOM     45  O11 ACD     1      23.090  24.440  25.910  1.00  0.00            
ATOM     46  C14 ACD     1      24.340  24.230  26.620  1.00  0.00            
ATOM     47  H22 ACD     1      24.580  23.170  26.710  1.00  0.00            
ATOM     48  C15 ACD     1      24.180  24.790  28.050  1.00  0.00            
ATOM     49  H23 ACD     1      23.290  24.380  28.540  1.00  0.00            
ATOM     50  H24 ACD     1      24.940  24.340  28.700  1.00  0.00            
ATOM     51  O12 ACD     1      24.200  26.190  28.080  1.00  0.00            
ATOM     52  H25 ACD     1      24.910  26.410  28.680  1.00  0.00            
ATOM     53  O13 ACD     1      23.280  22.190  24.990  1.00  0.00            
ATOM     54  C16 ACD     1      22.430  21.150  24.600  1.00  0.00            
ATOM     55  H26 ACD     1      21.570  21.480  24.000  1.00  0.00            
ATOM     56  C17 ACD     1      23.170  20.190  23.760  1.00  0.00            
ATOM     57  H27 ACD     1      24.120  19.960  24.260  1.00  0.00            
ATOM     58  O14 ACD     1      23.450  20.850  22.530  1.00  0.00            
ATOM     59  H28 ACD     1      23.760  21.750  22.640  1.00  0.00            
ATOM     60  C18 ACD     1      22.370  18.880  23.640  1.00  0.00            
ATOM     61  H29 ACD     1      21.440  19.100  23.090  1.00  0.00            
ATOM     62  O15 ACD     1      23.050  17.830  22.920  1.00  0.00            
ATOM     63  H30 ACD     1      23.950  17.890  23.240  1.00  0.00            
ATOM     64  C19 ACD     1      21.830  18.410  24.920  1.00  0.00            
ATOM     65  H31 ACD     1      21.210  17.540  24.660  1.00  0.00            
ATOM     66  O16 ACD     1      21.050  19.370  25.590  1.00  0.00            
ATOM     67  C20 ACD     1      21.880  20.510  25.910  1.00  0.00            
ATOM     68  H32 ACD     1      22.670  20.200  26.600  1.00  0.00            
ATOM     69  C21 ACD     1      20.920  21.510  26.550  1.00  0.00            
ATOM     70  H33 ACD     1      21.310  22.510  26.820  1.00  0.00            
ATOM     71  H34 ACD     1      20.190  21.780  25.780  1.00  0.00            
ATOM     72  O17 ACD     1      20.390  21.130  27.860  1.00  0.00            
ATOM     73  H35 ACD     1      21.120  20.800  28.400  1.00  0.00            
ATOM     74  O18 ACD     1      22.910  18.050  25.750  1.00  0.00            
ATOM     75  C22 ACD     1      22.680  16.850  26.550  1.00  0.00            
ATOM     76  H36 ACD     1      21.860  16.230  26.150  1.00  0.00            
ATOM     77  C23 ACD     1      24.010  16.150  26.370  1.00  0.00            
ATOM     78  H37 ACD     1      24.760  16.930  26.170  1.00  0.00            
ATOM     79  O19 ACD     1      23.850  15.240  25.210  1.00  0.00            
ATOM     80  H38 ACD     1      24.490  15.580  24.570  1.00  0.00            
ATOM     81  C24 ACD     1      24.420  15.240  27.580  1.00  0.00            
ATOM     82  H39 ACD     1      23.730  14.390  27.510  1.00  0.00            
ATOM     83  O20 ACD     1      25.740  14.740  27.540  1.00  0.00            
ATOM     84  H40 ACD     1      26.340  15.380  27.930  1.00  0.00            
ATOM     85  C25 ACD     1      24.270  16.000  28.870  1.00  0.00            
ATOM     86  H41 ACD     1      24.290  15.310  29.720  1.00  0.00            
ATOM     87  O21 ACD     1      22.900  16.420  28.900  1.00  0.00            
ATOM     88  C26 ACD     1      22.510  17.370  27.960  1.00  0.00            
ATOM     89  H42 ACD     1      23.210  18.210  28.070  1.00  0.00            
ATOM     90  C27 ACD     1      21.080  17.790  28.310  1.00  0.00            
ATOM     91  H43 ACD     1      21.000  18.010  29.390  1.00  0.00            
ATOM     92  H44 ACD     1      20.800  18.720  27.800  1.00  0.00            
ATOM     93  O22 ACD     1      20.050  16.780  28.070  1.00  0.00            
ATOM     94  H45 ACD     1      20.330  16.150  28.730  1.00  0.00            
ATOM     95  O23 ACD     1      25.140  17.080  28.970  1.00  0.00            
ATOM     96  C28 ACD     1      26.070  17.100  30.080  1.00  0.00            
ATOM     97  H46 ACD     1      25.890  16.200  30.680  1.00  0.00            
ATOM     98  C29 ACD     1      25.610  18.340  30.920  1.00  0.00            
ATOM     99  H47 ACD     1      25.520  19.190  30.230  1.00  0.00            
ATOM    100  O24 ACD     1      26.640  18.650  31.940  1.00  0.00            
ATOM    101  C30 ACD     1      24.220  18.230  31.430  1.00  0.00            
ATOM    102  H48 ACD     1      24.140  19.090  32.120  1.00  0.00            
ATOM    103  H49 ACD     1      23.620  18.400  30.530  1.00  0.00            
ATOM    104  O25 ACD     1      23.780  17.010  32.100  1.00  0.00            
ATOM    105  H50 ACD     1      24.420  16.660  32.720  1.00  0.00            
ATOM    106  C31 ACD     1      27.440  17.190  29.520  1.00  0.00            
ATOM    107  H51 ACD     1      27.260  17.950  28.750  1.00  0.00            
ATOM    108  O26 ACD     1      27.770  15.930  28.910  1.00  0.00            
ATOM    109  H52 ACD     1      28.720  15.880  28.770  1.00  0.00            
ATOM    110  C32 ACD     1      28.420  17.550  30.620  1.00  0.00            
ATOM    111  H53 ACD     1      28.290  16.750  31.370  1.00  0.00            
ATOM    112  O27 ACD     1      29.870  17.750  30.160  1.00  0.00            
ATOM    113  H54 ACD     1      29.970  18.430  29.490  1.00  0.00            
ATOM    114  C33 ACD     1      27.950  18.790  31.390  1.00  0.00            
ATOM    115  H55 ACD     1      28.660  18.890  32.220  1.00  0.00            
ATOM    116  O28 ACD     1      28.170  19.940  30.630  1.00  0.00            
ATOM    117  C34 ACD     1      28.590  21.160  31.370  1.00  0.00            
ATOM    118  H56 ACD     1      28.560  20.920  32.440  1.00  0.00            
ATOM    119  C35 ACD     1      30.070  21.430  31.070  1.00  0.00            
ATOM    120  H57 ACD     1      30.240  21.240  30.000  1.00  0.00            
ATOM    121  O29 ACD     1      30.810  20.470  31.890  1.00  0.00            
ATOM    122  H58 ACD     1      31.000  20.880  32.740  1.00  0.00            
ATOM    123  C36 ACD     1      30.520  22.950  31.310  1.00  0.00            
ATOM    124  H59 ACD     1      30.610  23.000  32.400  1.00  0.00            
ATOM    125  O30 ACD     1      31.800  23.300  30.720  1.00  0.00            
ATOM    126  H60 ACD     1      31.670  22.970  29.830  1.00  0.00            
ATOM    127  O1  HC8     2      29.790  20.490  24.440  1.00  0.00            
ATOM    128  N1  HC8     2      28.890  19.760  24.740  1.00  0.00            
ATOM    129  O2  HC8     2      28.550  18.860  23.950  1.00  0.00            
ATOM    130  C1  HC8     2      27.880  20.170  25.640  1.00  0.00            
ATOM    131  C2  HC8     2      26.860  19.220  26.190  1.00  0.00            
ATOM    132  C3  HC8     2      25.920  19.580  27.160  1.00  0.00            
ATOM    133  C4  HC8     2      26.020  20.880  27.750  1.00  0.00            
ATOM    134  O3  HC8     2      25.370  21.050  28.740  1.00  0.00            
ATOM    135  C5  HC8     2      26.960  21.850  27.160  1.00  0.00            
ATOM    136  C6  HC8     2      27.880  21.510  26.240  1.00  0.00            
ATOM    137  H1  HC8     2      26.860  18.230  25.750  1.00  0.00            
ATOM    138  H2  HC8     2      25.240  18.930  27.700  1.00  0.00            
ATOM    139  H3  HC8     2      26.980  22.780  27.700  1.00  0.00            
ATOM    140  H4  HC8     2      28.640  22.230  25.960  1.00  0.00            
TER
ENDMDL
MODEL        1
ATOM      1  H1  ACD     1      24.660  21.670  29.310  1.00  0.00            
ATOM      2  O1  ACD     1      24.110  21.670  30.100  1.00  0.00            
ATOM      3  C1  ACD     1      24.660  20.970  31.180  1.00  0.00            
ATOM      4  H2  ACD     1      24.770  19.880  31.060  1.00  0.00            
ATOM      5  H3  ACD     1      24.190  21.160  32.150  1.00  0.00            
ATOM      6  C2  ACD     1      26.080  21.490  31.340  1.00  0.00            
ATOM      7  H4  ACD     1      26.620  21.610  30.390  1.00  0.00            
ATOM      8  O2  ACD     1      25.990  22.730  31.980  1.00  0.00            
ATOM      9  C3  ACD     1      27.210  23.450  32.110  1.00  0.00            
ATOM     10  H5  ACD     1      27.010  24.390  32.630  1.00  0.00            
ATOM     11  O3  ACD     1      27.830  23.780  30.820  1.00  0.00            
ATOM     12  C4  ACD     1      27.340  24.970  30.170  1.00  0.00            
ATOM     13  H6  ACD     1      27.400  25.820  30.860  1.00  0.00            
ATOM     14  C5  ACD     1      28.290  25.030  29.020  1.00  0.00            
ATOM     15  H7  ACD     1      28.350  24.020  28.610  1.00  0.00            
ATOM     16  O4  ACD     1      29.630  25.410  29.520  1.00  0.00            
ATOM     17  H8  ACD     1      30.020  24.820  30.170  1.00  0.00            
ATOM     18  C6  ACD     1      27.790  25.950  27.890  1.00  0.00            
ATOM     19  H9  ACD     1      27.790  26.940  28.350  1.00  0.00            
ATOM     20  O5  ACD     1      28.610  26.010  26.690  1.00  0.00            
ATOM     21  H10 ACD     1      29.560  25.930  26.830  1.00  0.00            
ATOM     22  C7  ACD     1      26.350  25.630  27.500  1.00  0.00            
ATOM     23  H11 ACD     1      25.980  26.330  26.740  1.00  0.00            
ATOM     24  O6  ACD     1      25.550  25.830  28.600  1.00  0.00            
ATOM     25  C8  ACD     1      25.870  24.900  29.690  1.00  0.00            
ATOM     26  H12 ACD     1      25.690  23.870  29.340  1.00  0.00            
ATOM     27  C9  ACD     1      24.790  25.190  30.700  1.00  0.00            
ATOM     28  H13 ACD     1      25.200  25.150  31.720  1.00  0.00            
ATOM     29  H14 ACD     1      24.510  26.250  30.610  1.00  0.00            
ATOM     30  O7  ACD     1      23.590  24.390  30.610  1.00  0.00            
ATOM     31  H15 ACD     1      23.900  23.470  30.650  1.00  0.00            
ATOM     32  O8  ACD     1      26.320  24.330  27.030  1.00  0.00            
ATOM     33  C10 ACD     1      25.570  24.160  25.790  1.00  0.00            
ATOM     34  H16 ACD     1      25.070  25.050  25.400  1.00  0.00            
ATOM     35  C11 ACD     1      26.590  23.690  24.790  1.00  0.00            
ATOM     36  H17 ACD     1      27.030  22.730  25.090  1.00  0.00            
ATOM     37  O9  ACD     1      27.510  24.760  24.510  1.00  0.00            
ATOM     38  H18 ACD     1      27.660  25.160  25.370  1.00  0.00            
ATOM     39  C12 ACD     1      25.850  23.290  23.470  1.00  0.00            
ATOM     40  H19 ACD     1      25.220  24.140  23.160  1.00  0.00            
ATOM     41  O10 ACD     1      26.650  22.780  22.360  1.00  0.00            
ATOM     42  H20 ACD     1      26.110  22.840  21.560  1.00  0.00            
ATOM     43  C13 ACD     1      24.780  22.200  23.840  1.00  0.00            
ATOM     44  H21 ACD     1      24.140  21.910  23.000  1.00  0.00            
ATOM     45  O11 ACD     1      23.980  22.820  24.780  1.00  0.00            
ATOM     46  C14 ACD     1      24.530  23.140  26.060  1.00  0.00            
ATOM     47  H22 ACD     1      25.000  22.290  26.560  1.00  0.00            
ATOM     48  C15 ACD     1      23.430  23.630  27.000  1.00  0.00            
ATOM     49  H23 ACD     1      22.870  22.690  27.070  1.00  0.00            
ATOM     50  H24 ACD     1      23.750  23.940  28.000  1.00  0.00            
ATOM     51  O12 ACD     1      22.670  24.690  26.530  1.00  0.00            
ATOM     52  H25 ACD     1      22.310  24.340  25.710  1.00  0.00            
ATOM     53  O13 ACD     1      25.430  21.020  24.330  1.00  0.00            
ATOM     54  C16 ACD     1      25.090  19.860  23.670  1.00  0.00            
ATOM     55  H26 ACD     1      24.490  20.010  22.770  1.00  0.00            
ATOM     56  C17 ACD     1      26.390  19.210  23.130  1.00  0.00            
ATOM     57  H27 ACD     1      27.080  19.070  23.970  1.00  0.00            
ATOM     58  O14 ACD     1      27.040  20.090  22.160  1.00  0.00            
ATOM     59  H28 ACD     1      27.100  21.000  22.460  1.00  0.00            
ATOM     60  C18 ACD     1      26.180  17.780  22.490  1.00  0.00            
ATOM     61  H29 ACD     1      25.550  17.850  21.590  1.00  0.00            
ATOM     62  O15 ACD     1      27.440  17.060  22.230  1.00  0.00            
ATOM     63  H30 ACD     1      27.950  17.110  23.050  1.00  0.00            
ATOM     64  C19 ACD     1      25.270  16.940  23.390  1.00  0.00            
ATOM     65  H31 ACD     1      25.020  16.000  22.890  1.00  0.00            
ATOM     66  O16 ACD     1      24.150  17.620  23.790  1.00  0.00            
ATOM     67  C20 ACD     1      24.320  18.860  24.530  1.00  0.00            
ATOM     68  H32 ACD     1      24.890  18.730  25.460  1.00  0.00            
ATOM     69  C21 ACD     1      22.970  19.560  24.780  1.00  0.00            
ATOM     70  H33 ACD     1      23.220  20.420  25.420  1.00  0.00            
ATOM     71  H34 ACD     1      22.520  19.890  23.830  1.00  0.00            
ATOM     72  O17 ACD     1      22.010  18.800  25.480  1.00  0.00            
ATOM     73  H35 ACD     1      22.210  18.740  26.420  1.00  0.00            
ATOM     74  O18 ACD     1      26.060  16.660  24.590  1.00  0.00            
ATOM     75  C22 ACD     1      25.730  15.450  25.270  1.00  0.00            
ATOM     76  H36 ACD     1      25.450  14.770  24.450  1.00  0.00            
ATOM     77  C23 ACD     1      27.070  15.110  25.940  1.00  0.00            
ATOM     78  H37 ACD     1      27.580  15.960  26.420  1.00  0.00            
ATOM     79  O19 ACD     1      27.970  14.600  24.900  1.00  0.00            
ATOM     80  H38 ACD     1      28.380  15.260  24.350  1.00  0.00            
ATOM     81  C24 ACD     1      26.870  14.120  27.120  1.00  0.00            
ATOM     82  H39 ACD     1      26.540  13.200  26.630  1.00  0.00            
ATOM     83  O20 ACD     1      28.170  13.900  27.600  1.00  0.00            
ATOM     84  H40 ACD     1      28.200  14.520  28.330  1.00  0.00            
ATOM     85  C25 ACD     1      25.900  14.730  28.060  1.00  0.00            
ATOM     86  H41 ACD     1      25.730  14.010  28.870  1.00  0.00            
ATOM     87  O21 ACD     1      24.670  14.780  27.380  1.00  0.00            
ATOM     88  C26 ACD     1      24.550  15.590  26.200  1.00  0.00            
ATOM     89  H42 ACD     1      24.570  16.610  26.600  1.00  0.00            
ATOM     90  C27 ACD     1      23.170  15.350  25.670  1.00  0.00            
ATOM     91  H43 ACD     1      22.520  15.410  26.550  1.00  0.00            
ATOM     92  H44 ACD     1      22.810  16.190  25.070  1.00  0.00            
ATOM     93  O22 ACD     1      22.990  14.080  25.040  1.00  0.00            
ATOM     94  H45 ACD     1      22.070  13.890  24.860  1.00  0.00            
ATOM     95  O23 ACD     1      26.280  16.000  28.570  1.00  0.00            
ATOM     96  C28 ACD     1      26.460  16.060  29.930  1.00  0.00            
ATOM     97  H46 ACD     1      26.380  15.080  30.420  1.00  0.00            
ATOM     98  C29 ACD     1      25.390  17.070  30.450  1.00  0.00            
ATOM     99  H47 ACD     1      25.350  17.900  29.730  1.00  0.00            
ATOM    100  O24 ACD     1      25.620  17.460  31.770  1.00  0.00            
ATOM    101  C30 ACD     1      24.010  16.390  30.400  1.00  0.00            
ATOM    102  H48 ACD     1      23.200  17.110  30.590  1.00  0.00            
ATOM    103  H49 ACD     1      23.850  16.060  29.370  1.00  0.00            
ATOM    104  O25 ACD     1      23.880  15.170  31.150  1.00  0.00            
ATOM    105  H50 ACD     1      23.250  14.740  30.560  1.00  0.00            
ATOM    106  C31 ACD     1      27.860  16.610  30.190  1.00  0.00            
ATOM    107  H51 ACD     1      28.100  17.560  29.720  1.00  0.00            
ATOM    108  O26 ACD     1      28.730  15.530  29.860  1.00  0.00            
ATOM    109  H52 ACD     1      29.640  15.810  29.690  1.00  0.00            
ATOM    110  C32 ACD     1      27.990  17.020  31.620  1.00  0.00            
ATOM    111  H53 ACD     1      27.890  16.080  32.180  1.00  0.00            
ATOM    112  O27 ACD     1      29.300  17.500  32.010  1.00  0.00            
ATOM    113  H54 ACD     1      29.850  16.720  32.110  1.00  0.00            
ATOM    114  C33 ACD     1      26.900  18.100  32.050  1.00  0.00            
ATOM    115  H55 ACD     1      26.930  18.220  33.140  1.00  0.00            
ATOM    116  O28 ACD     1      27.050  19.320  31.380  1.00  0.00            
ATOM    117  C34 ACD     1      26.920  20.520  32.140  1.00  0.00            
ATOM    118  H56 ACD     1      26.350  20.350  33.070  1.00  0.00            
ATOM    119  C35 ACD     1      28.290  21.160  32.450  1.00  0.00            
ATOM    120  H57 ACD     1      28.830  21.280  31.500  1.00  0.00            
ATOM    121  O29 ACD     1      28.960  20.280  33.380  1.00  0.00            
ATOM    122  H58 ACD     1      29.010  19.430  32.950  1.00  0.00            
ATOM    123  C36 ACD     1      28.110  22.610  33.030  1.00  0.00            
ATOM    124  H59 ACD     1      27.620  22.490  34.000  1.00  0.00            
ATOM    125  O30 ACD     1      29.390  23.200  33.180  1.00  0.00            
ATOM    126  H60 ACD     1      29.230  23.990  33.700  1.00  0.00            
ATOM    127  O1  HC8     2      31.450  20.310  27.080  1.00  0.00            
ATOM    128  N1  HC8     2      30.600  19.410  26.870  1.00  0.00            
ATOM    129  O2  HC8     2      30.910  18.190  26.840  1.00  0.00            
ATOM    130  C1  HC8     2      29.190  19.690  27.100  1.00  0.00            
ATOM    131  C2  HC8     2      28.170  18.660  27.010  1.00  0.00            
ATOM    132  C3  HC8     2      26.850  18.930  27.300  1.00  0.00            
ATOM    133  C4  HC8     2      26.470  20.250  27.680  1.00  0.00            
ATOM    134  O3  HC8     2      25.340  20.460  28.030  1.00  0.00            
ATOM    135  C5  HC8     2      27.470  21.330  27.650  1.00  0.00            
ATOM    136  C6  HC8     2      28.790  21.020  27.390  1.00  0.00            
ATOM    137  H1  HC8     2      28.580  17.730  26.650  1.00  0.00            
ATOM    138  H2  HC8     2      26.120  18.150  27.120  1.00  0.00            
ATOM    139  H3  HC8     2      27.060  22.290  27.950  1.00  0.00            
ATOM    140  H4  HC8     2      29.500  21.840  27.400  1.00  0.00            
TER
ENDMDL
MODEL        1
ATOM      1  H1  ACD     1      28.620  16.410  19.250  1.00  0.00            
ATOM      2  O1  ACD     1      29.300  16.720  18.630  1.00  0.00            
ATOM      3  C1  ACD     1      28.630  17.280  17.540  1.00  0.00            
ATOM      4  H2  ACD     1      27.590  16.920  17.530  1.00  0.00            
ATOM      5  H3  ACD     1      29.140  17.020  16.600  1.00  0.00            
ATOM      6  C2  ACD     1      28.260  18.780  17.640  1.00  0.00            
ATOM      7  H4  ACD     1      27.850  19.020  16.650  1.00  0.00            
ATOM      8  O2  ACD     1      27.270  19.070  18.670  1.00  0.00            
ATOM      9  C3  ACD     1      26.910  20.400  18.740  1.00  0.00            
ATOM     10  H5  ACD     1      26.140  20.450  19.510  1.00  0.00            
ATOM     11  O3  ACD     1      26.310  20.900  17.460  1.00  0.00            
ATOM     12  C4  ACD     1      25.260  21.820  17.490  1.00  0.00            
ATOM     13  H6  ACD     1      25.110  22.210  18.500  1.00  0.00            
ATOM     14  C5  ACD     1      25.630  23.000  16.670  1.00  0.00            
ATOM     15  H7  ACD     1      25.930  22.810  15.630  1.00  0.00            
ATOM     16  O4  ACD     1      26.750  23.660  17.320  1.00  0.00            
ATOM     17  H8  ACD     1      27.290  24.000  16.600  1.00  0.00            
ATOM     18  C6  ACD     1      24.530  23.980  16.470  1.00  0.00            
ATOM     19  H9  ACD     1      24.140  24.470  17.380  1.00  0.00            
ATOM     20  O5  ACD     1      24.920  25.020  15.620  1.00  0.00            
ATOM     21  H10 ACD     1      24.520  24.860  14.760  1.00  0.00            
ATOM     22  C7  ACD     1      23.400  23.320  15.830  1.00  0.00            
ATOM     23  H11 ACD     1      22.560  24.020  15.810  1.00  0.00            
ATOM     24  O6  ACD     1      23.020  22.220  16.670  1.00  0.00            
ATOM     25  C8  ACD     1      23.960  21.180  16.910  1.00  0.00            
ATOM     26  H12 ACD     1      24.260  20.730  15.960  1.00  0.00            
ATOM     27  C9  ACD     1      23.300  20.150  17.780  1.00  0.00            
ATOM     28  H13 ACD     1      23.970  19.320  18.050  1.00  0.00            
ATOM     29  H14 ACD     1      22.980  20.660  18.690  1.00  0.00            
ATOM     30  O7  ACD     1      22.150  19.540  17.100  1.00  0.00            
ATOM     31  H15 ACD     1      21.590  20.320  17.060  1.00  0.00            
ATOM     32  O8  ACD     1      23.670  22.910  14.460  1.00  0.00            
ATOM     33  C10 ACD     1      22.570  22.970  13.520  1.00  0.00            
ATOM     34  H16 ACD     1      21.640  23.170  14.050  1.00  0.00            
ATOM     35  C11 ACD     1      22.970  24.170  12.520  1.00  0.00            
ATOM     36  H17 ACD     1      24.050  24.190  12.330  1.00  0.00            
ATOM     37  O9  ACD     1      22.710  25.410  13.150  1.00  0.00            
ATOM     38  H18 ACD     1      22.980  26.180  12.630  1.00  0.00            
ATOM     39  C12 ACD     1      22.150  23.900  11.310  1.00  0.00            
ATOM     40  H19 ACD     1      21.130  24.210  11.560  1.00  0.00            
ATOM     41  O10 ACD     1      22.570  24.770  10.310  1.00  0.00            
ATOM     42  H20 ACD     1      23.340  24.300   9.990  1.00  0.00            
ATOM     43  C13 ACD     1      22.120  22.520  10.670  1.00  0.00            
ATOM     44  H21 ACD     1      21.490  22.360   9.790  1.00  0.00            
ATOM     45  O11 ACD     1      21.630  21.570  11.640  1.00  0.00            
ATOM     46  C14 ACD     1      22.470  21.550  12.840  1.00  0.00            
ATOM     47  H22 ACD     1      23.460  21.170  12.540  1.00  0.00            
ATOM     48  C15 ACD     1      21.890  20.490  13.790  1.00  0.00            
ATOM     49  H23 ACD     1      22.010  20.810  14.830  1.00  0.00            
ATOM     50  H24 ACD     1      20.830  20.420  13.520  1.00  0.00            
ATOM     51  O12 ACD     1      22.540  19.160  13.740  1.00  0.00            
ATOM     52  H25 ACD     1      23.480  19.370  13.680  1.00  0.00            
ATOM     53  O13 ACD     1      23.530  22.240  10.280  1.00  0.00            
ATOM     54  C16 ACD     1      23.750  21.450   9.090  1.00  0.00            
ATOM     55  H26 ACD     1      23.020  21.560   8.270  1.00  0.00            
ATOM     56  C17 ACD     1      25.070  22.050   8.550  1.00  0.00            
ATOM     57  H27 ACD     1      25.700  22.290   9.420  1.00  0.00            
ATOM     58  O14 ACD     1      24.810  23.320   7.880  1.00  0.00            
ATOM     59  H28 ACD     1      25.260  24.050   8.320  1.00  0.00            
ATOM     60  C18 ACD     1      25.910  21.070   7.700  1.00  0.00            
ATOM     61  H29 ACD     1      25.420  20.760   6.770  1.00  0.00            
ATOM     62  O15 ACD     1      27.200  21.540   7.380  1.00  0.00            
ATOM     63  H30 ACD     1      27.660  21.700   8.200  1.00  0.00            
ATOM     64  C19 ACD     1      26.070  19.740   8.460  1.00  0.00            
ATOM     65  H31 ACD     1      26.530  18.930   7.880  1.00  0.00            
ATOM     66  O16 ACD     1      24.820  19.220   8.690  1.00  0.00            
ATOM     67  C20 ACD     1      23.950  19.990   9.550  1.00  0.00            
ATOM     68  H32 ACD     1      24.350  19.920  10.570  1.00  0.00            
ATOM     69  C21 ACD     1      22.700  19.210   9.640  1.00  0.00            
ATOM     70  H33 ACD     1      22.970  18.150   9.730  1.00  0.00            
ATOM     71  H34 ACD     1      22.370  19.510  10.650  1.00  0.00            
ATOM     72  O17 ACD     1      21.650  19.410   8.620  1.00  0.00            
ATOM     73  H35 ACD     1      21.940  18.750   7.990  1.00  0.00            
ATOM     74  O18 ACD     1      26.920  20.020   9.670  1.00  0.00            
ATOM     75  C22 ACD     1      28.430  19.950   9.510  1.00  0.00            
ATOM     76  H36 ACD     1      28.690  19.760   8.460  1.00  0.00            
ATOM     77  C23 ACD     1      28.880  21.300  10.180  1.00  0.00            
ATOM     78  H37 ACD     1      28.450  21.380  11.190  1.00  0.00            
ATOM     79  O19 ACD     1      28.590  22.470   9.330  1.00  0.00            
ATOM     80  H38 ACD     1      28.690  23.230   9.900  1.00  0.00            
ATOM     81  C24 ACD     1      30.380  21.270  10.460  1.00  0.00            
ATOM     82  H39 ACD     1      30.860  21.360   9.480  1.00  0.00            
ATOM     83  O20 ACD     1      30.800  22.400  11.300  1.00  0.00            
ATOM     84  H40 ACD     1      31.000  21.890  12.090  1.00  0.00            
ATOM     85  C25 ACD     1      30.900  19.900  11.110  1.00  0.00            
ATOM     86  H41 ACD     1      32.000  19.900  11.060  1.00  0.00            
ATOM     87  O21 ACD     1      30.420  18.760  10.370  1.00  0.00            
ATOM     88  C26 ACD     1      29.000  18.720  10.230  1.00  0.00            
ATOM     89  H42 ACD     1      28.410  18.490  11.130  1.00  0.00            
ATOM     90  C27 ACD     1      28.760  17.560   9.320  1.00  0.00            
ATOM     91  H43 ACD     1      27.710  17.510   9.030  1.00  0.00            
ATOM     92  H44 ACD     1      29.310  17.540   8.370  1.00  0.00            
ATOM     93  O22 ACD     1      29.070  16.300   9.970  1.00  0.00            
ATOM     94  H45 ACD     1      30.020  16.150  10.000  1.00  0.00            
ATOM     95  O23 ACD     1      30.360  19.880  12.450  1.00  0.00            
ATOM     96  C28 ACD     1      31.200  19.100  13.370  1.00  0.00            
ATOM     97  H46 ACD     1      31.990  18.490  12.910  1.00  0.00            
ATOM     98  C29 ACD     1      30.190  18.270  14.230  1.00  0.00            
ATOM     99  H47 ACD     1      29.330  18.910  14.450  1.00  0.00            
ATOM    100  O24 ACD     1      30.780  17.860  15.500  1.00  0.00            
ATOM    101  C30 ACD     1      29.680  16.970  13.500  1.00  0.00            
ATOM    102  H48 ACD     1      29.230  17.260  12.540  1.00  0.00            
ATOM    103  H49 ACD     1      30.550  16.390  13.190  1.00  0.00            
ATOM    104  O25 ACD     1      28.720  16.150  14.260  1.00  0.00            
ATOM    105  H50 ACD     1      27.830  16.510  14.230  1.00  0.00            
ATOM    106  C31 ACD     1      31.850  20.200  14.210  1.00  0.00            
ATOM    107  H51 ACD     1      31.100  20.940  14.510  1.00  0.00            
ATOM    108  O26 ACD     1      32.820  20.950  13.490  1.00  0.00            
ATOM    109  H52 ACD     1      32.790  21.810  13.910  1.00  0.00            
ATOM    110  C32 ACD     1      32.460  19.620  15.560  1.00  0.00            
ATOM    111  H53 ACD     1      33.290  18.950  15.300  1.00  0.00            
ATOM    112  O27 ACD     1      32.880  20.780  16.310  1.00  0.00            
ATOM    113  H54 ACD     1      32.060  20.960  16.760  1.00  0.00            
ATOM    114  C33 ACD     1      31.320  18.940  16.290  1.00  0.00            
ATOM    115  H55 ACD     1      31.780  18.520  17.190  1.00  0.00            
ATOM    116  O28 ACD     1      30.310  19.820  16.660  1.00  0.00            
ATOM    117  C34 ACD     1      29.550  19.610  17.870  1.00  0.00            
ATOM    118  H56 ACD     1      30.090  19.080  18.670  1.00  0.00            
ATOM    119  C35 ACD     1      29.240  21.070  18.210  1.00  0.00            
ATOM    120  H57 ACD     1      29.000  21.530  17.240  1.00  0.00            
ATOM    121  O29 ACD     1      30.430  21.660  18.730  1.00  0.00            
ATOM    122  H58 ACD     1      30.280  21.590  19.670  1.00  0.00            
ATOM    123  C36 ACD     1      28.070  21.130  19.210  1.00  0.00            
ATOM    124  H59 ACD     1      28.250  20.670  20.190  1.00  0.00            
ATOM    125  O30 ACD     1      27.640  22.410  19.490  1.00  0.00            
ATOM    126  H60 ACD     1      27.320  22.730  18.640  1.00  0.00            
ATOM    127  O1  HC8     2      29.130  23.630  15.580  1.00  0.00            
ATOM    128  N1  HC8     2      28.860  23.650  14.370  1.00  0.00            
ATOM    129  O2  HC8     2      29.050  24.660  13.650  1.00  0.00            
ATOM    130  C1  HC8     2      27.890  22.600  14.010  1.00  0.00            
ATOM    131  C2  HC8     2      27.920  21.260  14.610  1.00  0.00            
ATOM    132  C3  HC8     2      27.050  20.270  14.210  1.00  0.00            
ATOM    133  C4  HC8     2      26.040  20.430  13.210  1.00  0.00            
ATOM    134  O3  HC8     2      25.320  19.520  12.850  1.00  0.00            
ATOM    135  C5  HC8     2      26.080  21.750  12.550  1.00  0.00            
ATOM    136  C6  HC8     2      26.940  22.760  12.900  1.00  0.00            
ATOM    137  H1  HC8     2      28.660  21.050  15.370  1.00  0.00            
ATOM    138  H2  HC8     2      27.050  19.290  14.680  1.00  0.00            
ATOM    139  H3  HC8     2      25.450  21.820  11.670  1.00  0.00            
ATOM    140  H4  HC8     2      26.860  23.770  12.500  1.00  0.00            
TER
ENDMDL
MODEL        1
ATOM      1  H1  ACD     1      30.130  12.270  25.010  1.00  0.00            
ATOM      2  O1  ACD     1      30.220  11.500  24.430  1.00  0.00            
ATOM      3  C1  ACD     1      29.160  11.470  23.480  1.00  0.00            
ATOM      4  H2  ACD     1      28.340  10.930  23.960  1.00  0.00            
ATOM      5  H3  ACD     1      29.460  10.930  22.570  1.00  0.00            
ATOM      6  C2  ACD     1      28.630  12.910  23.140  1.00  0.00            
ATOM      7  H4  ACD     1      27.830  12.840  22.390  1.00  0.00            
ATOM      8  O2  ACD     1      28.140  13.390  24.400  1.00  0.00            
ATOM      9  C3  ACD     1      27.640  14.740  24.530  1.00  0.00            
ATOM     10  H5  ACD     1      27.370  15.020  25.560  1.00  0.00            
ATOM     11  O3  ACD     1      26.560  14.940  23.700  1.00  0.00            
ATOM     12  C4  ACD     1      25.260  14.760  24.310  1.00  0.00            
ATOM     13  H6  ACD     1      25.330  14.510  25.380  1.00  0.00            
ATOM     14  C5  ACD     1      24.540  16.060  24.080  1.00  0.00            
ATOM     15  H7  ACD     1      24.500  16.310  23.010  1.00  0.00            
ATOM     16  O4  ACD     1      25.200  17.060  24.820  1.00  0.00            
ATOM     17  H8  ACD     1      26.010  17.280  24.350  1.00  0.00            
ATOM     18  C6  ACD     1      23.090  15.970  24.490  1.00  0.00            
ATOM     19  H9  ACD     1      23.170  15.750  25.560  1.00  0.00            
ATOM     20  O5  ACD     1      22.380  17.190  24.310  1.00  0.00            
ATOM     21  H10 ACD     1      22.580  17.440  23.410  1.00  0.00            
ATOM     22  C7  ACD     1      22.350  14.860  23.820  1.00  0.00            
ATOM     23  H11 ACD     1      21.320  14.730  24.180  1.00  0.00            
ATOM     24  O6  ACD     1      23.060  13.680  24.020  1.00  0.00            
ATOM     25  C8  ACD     1      24.470  13.610  23.610  1.00  0.00            
ATOM     26  H12 ACD     1      24.460  13.790  22.520  1.00  0.00            
ATOM     27  C9  ACD     1      25.070  12.260  23.850  1.00  0.00            
ATOM     28  H13 ACD     1      24.350  11.530  23.460  1.00  0.00            
ATOM     29  H14 ACD     1      26.020  12.100  23.330  1.00  0.00            
ATOM     30  O7  ACD     1      25.220  12.070  25.260  1.00  0.00            
ATOM     31  H15 ACD     1      25.840  11.330  25.330  1.00  0.00            
ATOM     32  O8  ACD     1      22.270  15.190  22.380  1.00  0.00            
ATOM     33  C10 ACD     1      21.280  14.530  21.540  1.00  0.00            
ATOM     34  H16 ACD     1      20.250  14.730  21.850  1.00  0.00            
ATOM     35  C11 ACD     1      21.360  15.290  20.210  1.00  0.00            
ATOM     36  H17 ACD     1      22.430  15.330  19.960  1.00  0.00            
ATOM     37  O9  ACD     1      20.810  16.620  20.340  1.00  0.00            
ATOM     38  H18 ACD     1      20.920  17.140  19.540  1.00  0.00            
ATOM     39  C12 ACD     1      20.580  14.550  19.110  1.00  0.00            
ATOM     40  H19 ACD     1      19.550  14.460  19.490  1.00  0.00            
ATOM     41  O10 ACD     1      20.670  15.120  17.810  1.00  0.00            
ATOM     42  H20 ACD     1      21.540  14.930  17.460  1.00  0.00            
ATOM     43  C13 ACD     1      21.090  13.120  18.920  1.00  0.00            
ATOM     44  H21 ACD     1      20.490  12.620  18.140  1.00  0.00            
ATOM     45  O11 ACD     1      20.790  12.500  20.170  1.00  0.00            
ATOM     46  C14 ACD     1      21.460  12.980  21.370  1.00  0.00            
ATOM     47  H22 ACD     1      22.540  12.840  21.370  1.00  0.00            
ATOM     48  C15 ACD     1      20.750  12.330  22.630  1.00  0.00            
ATOM     49  H23 ACD     1      20.930  12.740  23.630  1.00  0.00            
ATOM     50  H24 ACD     1      19.660  12.390  22.580  1.00  0.00            
ATOM     51  O12 ACD     1      21.140  10.920  22.660  1.00  0.00            
ATOM     52  H25 ACD     1      20.950  10.580  21.780  1.00  0.00            
ATOM     53  O13 ACD     1      22.460  13.110  18.580  1.00  0.00            
ATOM     54  C16 ACD     1      22.940  13.020  17.180  1.00  0.00            
ATOM     55  H26 ACD     1      22.050  13.060  16.540  1.00  0.00            
ATOM     56  C17 ACD     1      23.940  14.130  16.930  1.00  0.00            
ATOM     57  H27 ACD     1      24.750  14.010  17.660  1.00  0.00            
ATOM     58  O14 ACD     1      23.250  15.410  17.030  1.00  0.00            
ATOM     59  H28 ACD     1      23.920  16.090  17.090  1.00  0.00            
ATOM     60  C18 ACD     1      24.640  13.930  15.580  1.00  0.00            
ATOM     61  H29 ACD     1      23.850  13.930  14.810  1.00  0.00            
ATOM     62  O15 ACD     1      25.610  14.910  15.360  1.00  0.00            
ATOM     63  H30 ACD     1      26.400  14.590  15.790  1.00  0.00            
ATOM     64  C19 ACD     1      25.180  12.480  15.400  1.00  0.00            
ATOM     65  H31 ACD     1      25.460  12.430  14.350  1.00  0.00            
ATOM     66  O16 ACD     1      24.180  11.560  15.670  1.00  0.00            
ATOM     67  C20 ACD     1      23.660  11.650  16.980  1.00  0.00            
ATOM     68  H32 ACD     1      24.460  11.470  17.710  1.00  0.00            
ATOM     69  C21 ACD     1      22.640  10.560  17.280  1.00  0.00            
ATOM     70  H33 ACD     1      23.040   9.610  16.900  1.00  0.00            
ATOM     71  H34 ACD     1      22.460  10.440  18.360  1.00  0.00            
ATOM     72  O17 ACD     1      21.370  10.690  16.610  1.00  0.00            
ATOM     73  H35 ACD     1      21.510  10.600  15.660  1.00  0.00            
ATOM     74  O18 ACD     1      26.260  12.260  16.240  1.00  0.00            
ATOM     75  C22 ACD     1      27.330  11.390  15.700  1.00  0.00            
ATOM     76  H36 ACD     1      27.060  10.740  14.860  1.00  0.00            
ATOM     77  C23 ACD     1      28.450  12.320  15.140  1.00  0.00            
ATOM     78  H37 ACD     1      28.580  13.080  15.920  1.00  0.00            
ATOM     79  O19 ACD     1      28.080  12.730  13.890  1.00  0.00            
ATOM     80  H38 ACD     1      28.480  13.560  13.630  1.00  0.00            
ATOM     81  C24 ACD     1      29.840  11.650  15.080  1.00  0.00            
ATOM     82  H39 ACD     1      29.780  10.780  14.420  1.00  0.00            
ATOM     83  O20 ACD     1      30.920  12.610  14.770  1.00  0.00            
ATOM     84  H40 ACD     1      30.950  12.470  13.820  1.00  0.00            
ATOM     85  C25 ACD     1      30.080  11.060  16.400  1.00  0.00            
ATOM     86  H41 ACD     1      31.070  10.610  16.240  1.00  0.00            
ATOM     87  O21 ACD     1      29.170  10.080  16.640  1.00  0.00            
ATOM     88  C26 ACD     1      27.870  10.600  16.890  1.00  0.00            
ATOM     89  H42 ACD     1      27.990  11.330  17.710  1.00  0.00            
ATOM     90  C27 ACD     1      26.880   9.520  17.460  1.00  0.00            
ATOM     91  H43 ACD     1      27.330   8.880  18.240  1.00  0.00            
ATOM     92  H44 ACD     1      26.000  10.000  17.900  1.00  0.00            
ATOM     93  O22 ACD     1      26.480   8.650  16.410  1.00  0.00            
ATOM     94  H45 ACD     1      25.970   7.900  16.740  1.00  0.00            
ATOM     95  O23 ACD     1      30.130  12.070  17.360  1.00  0.00            
ATOM     96  C28 ACD     1      31.010  12.110  18.300  1.00  0.00            
ATOM     97  H46 ACD     1      31.990  11.760  17.950  1.00  0.00            
ATOM     98  C29 ACD     1      30.600  11.400  19.550  1.00  0.00            
ATOM     99  H47 ACD     1      29.540  11.620  19.730  1.00  0.00            
ATOM    100  O24 ACD     1      31.370  11.890  20.690  1.00  0.00            
ATOM    101  C30 ACD     1      30.890   9.880  19.600  1.00  0.00            
ATOM    102  H48 ACD     1      30.200   9.310  18.960  1.00  0.00            
ATOM    103  H49 ACD     1      31.900   9.840  19.170  1.00  0.00            
ATOM    104  O25 ACD     1      30.880   9.370  20.910  1.00  0.00            
ATOM    105  H50 ACD     1      31.480   9.970  21.370  1.00  0.00            
ATOM    106  C31 ACD     1      31.130  13.660  18.490  1.00  0.00            
ATOM    107  H51 ACD     1      30.100  13.960  18.720  1.00  0.00            
ATOM    108  O26 ACD     1      31.740  14.310  17.350  1.00  0.00            
ATOM    109  H52 ACD     1      31.200  13.990  16.630  1.00  0.00            
ATOM    110  C32 ACD     1      31.940  13.880  19.790  1.00  0.00            
ATOM    111  H53 ACD     1      32.940  13.490  19.580  1.00  0.00            
ATOM    112  O27 ACD     1      31.970  15.230  20.010  1.00  0.00            
ATOM    113  H54 ACD     1      32.890  15.420  20.220  1.00  0.00            
ATOM    114  C33 ACD     1      31.310  13.180  20.970  1.00  0.00            
ATOM    115  H55 ACD     1      31.880  13.360  21.890  1.00  0.00            
ATOM    116  O28 ACD     1      29.980  13.550  21.250  1.00  0.00            
ATOM    117  C34 ACD     1      29.660  13.870  22.650  1.00  0.00            
ATOM    118  H56 ACD     1      30.600  13.730  23.190  1.00  0.00            
ATOM    119  C35 ACD     1      29.210  15.290  22.690  1.00  0.00            
ATOM    120  H57 ACD     1      28.380  15.490  22.000  1.00  0.00            
ATOM    121  O29 ACD     1      30.370  16.040  22.250  1.00  0.00            
ATOM    122  H58 ACD     1      30.560  15.890  21.320  1.00  0.00            
ATOM    123  C36 ACD     1      28.820  15.580  24.130  1.00  0.00            
ATOM    124  H59 ACD     1      29.600  15.350  24.870  1.00  0.00            
ATOM    125  O30 ACD     1      28.590  16.900  24.290  1.00  0.00            
ATOM    126  H60 ACD     1      29.230  17.280  23.680  1.00  0.00            
ATOM    127  O1  HC8     2      27.200  13.240  19.860  1.00  0.00            
ATOM    128  N1  HC8     2      26.040  12.890  20.070  1.00  0.00            
ATOM    129  O2  HC8     2      25.180  13.670  19.910  1.00  0.00            
ATOM    130  C1  HC8     2      25.700  11.530  20.490  1.00  0.00            
ATOM    131  C2  HC8     2      24.420  10.860  20.410  1.00  0.00            
ATOM    132  C3  HC8     2      24.260   9.530  20.760  1.00  0.00            
ATOM    133  C4  HC8     2      25.330   8.630  21.060  1.00  0.00            
ATOM    134  O3  HC8     2      25.140   7.460  21.310  1.00  0.00            
ATOM    135  C5  HC8     2      26.640   9.280  21.040  1.00  0.00            
ATOM    136  C6  HC8     2      26.870  10.630  20.790  1.00  0.00            
ATOM    137  H1  HC8     2      23.560  11.420  20.060  1.00  0.00            
ATOM    138  H2  HC8     2      23.290   9.050  20.790  1.00  0.00            
ATOM    139  H3  HC8     2      27.450   8.640  21.370  1.00  0.00            
ATOM    140  H4  HC8     2      27.860  11.040  20.930  1.00  0.00            
TER
ENDMDL
MODEL        1
ATOM      1  H1  ACD     1      25.280  22.200  20.040  1.00  0.00            
ATOM      2  O1  ACD     1      24.740  22.190  19.250  1.00  0.00            
ATOM      3  C1  ACD     1      24.110  20.870  19.260  1.00  0.00            
ATOM      4  H2  ACD     1      23.350  20.940  18.470  1.00  0.00            
ATOM      5  H3  ACD     1      23.550  20.670  20.190  1.00  0.00            
ATOM      6  C2  ACD     1      25.000  19.670  18.910  1.00  0.00            
ATOM      7  H4  ACD     1      24.510  18.740  19.250  1.00  0.00            
ATOM      8  O2  ACD     1      25.140  19.720  17.530  1.00  0.00            
ATOM      9  C3  ACD     1      25.820  18.600  16.970  1.00  0.00            
ATOM     10  H5  ACD     1      25.710  18.640  15.890  1.00  0.00            
ATOM     11  O3  ACD     1      25.370  17.360  17.420  1.00  0.00            
ATOM     12  C4  ACD     1      25.010  16.370  16.470  1.00  0.00            
ATOM     13  H6  ACD     1      25.320  16.690  15.460  1.00  0.00            
ATOM     14  C5  ACD     1      25.730  15.050  16.940  1.00  0.00            
ATOM     15  H7  ACD     1      25.540  14.950  18.010  1.00  0.00            
ATOM     16  O4  ACD     1      27.180  15.250  16.750  1.00  0.00            
ATOM     17  H8  ACD     1      27.590  14.500  17.190  1.00  0.00            
ATOM     18  C6  ACD     1      25.270  13.850  16.130  1.00  0.00            
ATOM     19  H9  ACD     1      25.530  14.040  15.080  1.00  0.00            
ATOM     20  O5  ACD     1      25.870  12.680  16.610  1.00  0.00            
ATOM     21  H10 ACD     1      26.540  12.950  17.250  1.00  0.00            
ATOM     22  C7  ACD     1      23.750  13.700  16.240  1.00  0.00            
ATOM     23  H11 ACD     1      23.490  12.920  15.530  1.00  0.00            
ATOM     24  O6  ACD     1      23.160  14.910  15.840  1.00  0.00            
ATOM     25  C8  ACD     1      23.460  16.170  16.530  1.00  0.00            
ATOM     26  H12 ACD     1      23.050  16.150  17.550  1.00  0.00            
ATOM     27  C9  ACD     1      22.680  17.220  15.810  1.00  0.00            
ATOM     28  H13 ACD     1      21.630  16.960  15.990  1.00  0.00            
ATOM     29  H14 ACD     1      22.710  18.170  16.360  1.00  0.00            
ATOM     30  O7  ACD     1      23.130  17.320  14.410  1.00  0.00            
ATOM     31  H15 ACD     1      22.990  16.440  14.050  1.00  0.00            
ATOM     32  O8  ACD     1      23.340  13.400  17.590  1.00  0.00            
ATOM     33  C10 ACD     1      22.400  12.350  17.650  1.00  0.00            
ATOM     34  H16 ACD     1      22.020  12.030  16.670  1.00  0.00            
ATOM     35  C11 ACD     1      23.060  11.130  18.310  1.00  0.00            
ATOM     36  H17 ACD     1      23.400  11.430  19.310  1.00  0.00            
ATOM     37  O9  ACD     1      24.110  10.660  17.490  1.00  0.00            
ATOM     38  H18 ACD     1      24.690  11.350  17.170  1.00  0.00            
ATOM     39  C12 ACD     1      21.970  10.030  18.650  1.00  0.00            
ATOM     40  H19 ACD     1      21.440   9.730  17.740  1.00  0.00            
ATOM     41  O10 ACD     1      22.530   8.940  19.370  1.00  0.00            
ATOM     42  H20 ACD     1      22.820   9.260  20.230  1.00  0.00            
ATOM     43  C13 ACD     1      20.890  10.700  19.580  1.00  0.00            
ATOM     44  H21 ACD     1      20.010  10.070  19.780  1.00  0.00            
ATOM     45  O11 ACD     1      20.370  11.820  18.850  1.00  0.00            
ATOM     46  C14 ACD     1      21.250  12.850  18.530  1.00  0.00            
ATOM     47  H22 ACD     1      21.740  13.250  19.430  1.00  0.00            
ATOM     48  C15 ACD     1      20.400  13.940  17.890  1.00  0.00            
ATOM     49  H23 ACD     1      20.970  14.740  17.400  1.00  0.00            
ATOM     50  H24 ACD     1      19.690  13.530  17.170  1.00  0.00            
ATOM     51  O12 ACD     1      19.760  14.620  19.010  1.00  0.00            
ATOM     52  H25 ACD     1      20.320  14.760  19.780  1.00  0.00            
ATOM     53  O13 ACD     1      21.570  11.250  20.700  1.00  0.00            
ATOM     54  C16 ACD     1      21.050  11.020  22.040  1.00  0.00            
ATOM     55  H26 ACD     1      20.460  10.090  22.060  1.00  0.00            
ATOM     56  C17 ACD     1      22.250  10.670  22.970  1.00  0.00            
ATOM     57  H27 ACD     1      22.980  11.410  22.630  1.00  0.00            
ATOM     58  O14 ACD     1      22.610   9.290  22.620  1.00  0.00            
ATOM     59  H28 ACD     1      23.570   9.240  22.650  1.00  0.00            
ATOM     60  C18 ACD     1      21.860  10.810  24.410  1.00  0.00            
ATOM     61  H29 ACD     1      21.100  10.060  24.680  1.00  0.00            
ATOM     62  O15 ACD     1      23.080  10.720  25.200  1.00  0.00            
ATOM     63  H30 ACD     1      23.710  11.380  24.900  1.00  0.00            
ATOM     64  C19 ACD     1      21.350  12.170  24.650  1.00  0.00            
ATOM     65  H31 ACD     1      21.270  12.310  25.730  1.00  0.00            
ATOM     66  O16 ACD     1      20.170  12.230  23.940  1.00  0.00            
ATOM     67  C20 ACD     1      20.310  12.260  22.510  1.00  0.00            
ATOM     68  H32 ACD     1      20.900  13.160  22.290  1.00  0.00            
ATOM     69  C21 ACD     1      18.910  12.460  21.970  1.00  0.00            
ATOM     70  H33 ACD     1      18.420  13.420  22.210  1.00  0.00            
ATOM     71  H34 ACD     1      18.960  12.560  20.880  1.00  0.00            
ATOM     72  O17 ACD     1      18.030  11.400  22.400  1.00  0.00            
ATOM     73  H35 ACD     1      17.600  11.560  23.250  1.00  0.00            
ATOM     74  O18 ACD     1      22.200  13.160  24.140  1.00  0.00            
ATOM     75  C22 ACD     1      22.950  13.940  25.050  1.00  0.00            
ATOM     76  H36 ACD     1      22.900  13.540  26.080  1.00  0.00            
ATOM     77  C23 ACD     1      24.360  13.930  24.590  1.00  0.00            
ATOM     78  H37 ACD     1      24.210  14.340  23.590  1.00  0.00            
ATOM     79  O19 ACD     1      24.970  12.660  24.550  1.00  0.00            
ATOM     80  H38 ACD     1      25.890  12.790  24.800  1.00  0.00            
ATOM     81  C24 ACD     1      25.310  14.910  25.370  1.00  0.00            
ATOM     82  H39 ACD     1      25.360  14.610  26.420  1.00  0.00            
ATOM     83  O20 ACD     1      26.640  15.100  24.870  1.00  0.00            
ATOM     84  H40 ACD     1      26.470  15.820  24.250  1.00  0.00            
ATOM     85  C25 ACD     1      24.680  16.280  25.430  1.00  0.00            
ATOM     86  H41 ACD     1      25.220  16.840  26.190  1.00  0.00            
ATOM     87  O21 ACD     1      23.330  16.150  25.890  1.00  0.00            
ATOM     88  C26 ACD     1      22.470  15.370  25.130  1.00  0.00            
ATOM     89  H42 ACD     1      22.440  15.830  24.130  1.00  0.00            
ATOM     90  C27 ACD     1      21.030  15.560  25.690  1.00  0.00            
ATOM     91  H43 ACD     1      20.420  14.800  25.200  1.00  0.00            
ATOM     92  H44 ACD     1      21.010  15.420  26.780  1.00  0.00            
ATOM     93  O22 ACD     1      20.520  16.870  25.260  1.00  0.00            
ATOM     94  H45 ACD     1      21.140  17.420  25.750  1.00  0.00            
ATOM     95  O23 ACD     1      24.770  16.930  24.190  1.00  0.00            
ATOM     96  C28 ACD     1      25.220  18.270  24.010  1.00  0.00            
ATOM     97  H46 ACD     1      25.180  18.850  24.940  1.00  0.00            
ATOM     98  C29 ACD     1      24.350  18.980  22.970  1.00  0.00            
ATOM     99  H47 ACD     1      24.330  18.310  22.100  1.00  0.00            
ATOM    100  O24 ACD     1      24.990  20.130  22.450  1.00  0.00            
ATOM    101  C30 ACD     1      22.900  19.310  23.250  1.00  0.00            
ATOM    102  H48 ACD     1      22.390  18.470  23.750  1.00  0.00            
ATOM    103  H49 ACD     1      22.900  20.170  23.920  1.00  0.00            
ATOM    104  O25 ACD     1      22.090  19.670  22.150  1.00  0.00            
ATOM    105  H50 ACD     1      22.170  18.990  21.480  1.00  0.00            
ATOM    106  C31 ACD     1      26.720  18.240  23.700  1.00  0.00            
ATOM    107  H51 ACD     1      26.820  17.420  22.980  1.00  0.00            
ATOM    108  O26 ACD     1      27.440  17.940  24.880  1.00  0.00            
ATOM    109  H52 ACD     1      27.520  18.680  25.490  1.00  0.00            
ATOM    110  C32 ACD     1      27.260  19.480  23.020  1.00  0.00            
ATOM    111  H53 ACD     1      27.440  20.150  23.870  1.00  0.00            
ATOM    112  O27 ACD     1      28.510  19.240  22.320  1.00  0.00            
ATOM    113  H54 ACD     1      28.270  19.100  21.400  1.00  0.00            
ATOM    114  C33 ACD     1      26.290  20.100  21.960  1.00  0.00            
ATOM    115  H55 ACD     1      26.530  21.120  21.640  1.00  0.00            
ATOM    116  O28 ACD     1      26.350  19.170  20.880  1.00  0.00            
ATOM    117  C34 ACD     1      26.390  19.720  19.580  1.00  0.00            
ATOM    118  H56 ACD     1      26.690  20.770  19.610  1.00  0.00            
ATOM    119  C35 ACD     1      27.330  18.700  18.900  1.00  0.00            
ATOM    120  H57 ACD     1      26.970  17.670  19.060  1.00  0.00            
ATOM    121  O29 ACD     1      28.650  19.000  19.330  1.00  0.00            
ATOM    122  H58 ACD     1      29.150  18.180  19.350  1.00  0.00            
ATOM    123  C36 ACD     1      27.260  18.780  17.380  1.00  0.00            
ATOM    124  H59 ACD     1      27.560  19.770  17.030  1.00  0.00            
ATOM    125  O30 ACD     1      28.190  17.870  16.770  1.00  0.00            
ATOM    126  H60 ACD     1      27.710  17.040  16.700  1.00  0.00            
ATOM    127  O1  HC8     2      21.540  15.330  20.890  1.00  0.00            
ATOM    128  N1  HC8     2      22.480  16.050  20.630  1.00  0.00            
ATOM    129  O2  HC8     2      22.330  17.220  20.590  1.00  0.00            
ATOM    130  C1  HC8     2      23.740  15.400  20.800  1.00  0.00            
ATOM    131  C2  HC8     2      23.830  13.920  21.030  1.00  0.00            
ATOM    132  C3  HC8     2      25.060  13.300  21.010  1.00  0.00            
ATOM    133  C4  HC8     2      26.320  14.010  20.840  1.00  0.00            
ATOM    134  O3  HC8     2      27.400  13.470  20.910  1.00  0.00            
ATOM    135  C5  HC8     2      26.150  15.420  20.670  1.00  0.00            
ATOM    136  C6  HC8     2      25.000  16.090  20.700  1.00  0.00            
ATOM    137  H1  HC8     2      22.920  13.340  21.000  1.00  0.00            
ATOM    138  H2  HC8     2      25.180  12.250  21.240  1.00  0.00            
ATOM    139  H3  HC8     2      27.120  15.890  20.560  1.00  0.00            
ATOM    140  H4  HC8     2      24.890  17.160  20.590  1.00  0.00            
TER
ENDMDL
MODEL        1
ATOM      1  H1  ACD     1      22.800  22.680   8.980  1.00  0.00            
ATOM      2  O1  ACD     1      23.670  22.380   9.230  1.00  0.00            
ATOM      3  C1  ACD     1      24.180  22.010   8.010  1.00  0.00            
ATOM      4  H2  ACD     1      25.230  21.740   8.200  1.00  0.00            
ATOM      5  H3  ACD     1      24.240  22.850   7.300  1.00  0.00            
ATOM      6  C2  ACD     1      23.400  20.840   7.420  1.00  0.00            
ATOM      7  H4  ACD     1      23.500  19.940   8.050  1.00  0.00            
ATOM      8  O2  ACD     1      22.000  21.360   7.440  1.00  0.00            
ATOM      9  C3  ACD     1      20.980  20.600   6.790  1.00  0.00            
ATOM     10  H5  ACD     1      20.000  21.050   6.930  1.00  0.00            
ATOM     11  O3  ACD     1      20.860  19.260   7.290  1.00  0.00            
ATOM     12  C4  ACD     1      19.640  18.720   7.510  1.00  0.00            
ATOM     13  H6  ACD     1      18.850  19.380   7.110  1.00  0.00            
ATOM     14  C5  ACD     1      19.530  17.400   6.750  1.00  0.00            
ATOM     15  H7  ACD     1      20.350  16.800   7.160  1.00  0.00            
ATOM     16  O4  ACD     1      19.650  17.530   5.360  1.00  0.00            
ATOM     17  H8  ACD     1      19.280  16.750   4.950  1.00  0.00            
ATOM     18  C6  ACD     1      18.210  16.680   7.120  1.00  0.00            
ATOM     19  H9  ACD     1      17.360  17.230   6.710  1.00  0.00            
ATOM     20  O5  ACD     1      18.180  15.280   6.670  1.00  0.00            
ATOM     21  H10 ACD     1      18.650  14.740   7.310  1.00  0.00            
ATOM     22  C7  ACD     1      18.010  16.670   8.670  1.00  0.00            
ATOM     23  H11 ACD     1      16.980  16.340   8.860  1.00  0.00            
ATOM     24  O6  ACD     1      18.190  17.950   9.280  1.00  0.00            
ATOM     25  C8  ACD     1      19.490  18.540   9.060  1.00  0.00            
ATOM     26  H12 ACD     1      20.250  17.900   9.520  1.00  0.00            
ATOM     27  C9  ACD     1      19.600  19.940   9.690  1.00  0.00            
ATOM     28  H13 ACD     1      20.680  20.130   9.710  1.00  0.00            
ATOM     29  H14 ACD     1      19.070  20.750   9.170  1.00  0.00            
ATOM     30  O7  ACD     1      19.240  19.960  11.020  1.00  0.00            
ATOM     31  H15 ACD     1      18.330  19.650  11.070  1.00  0.00            
ATOM     32  O8  ACD     1      18.910  15.680   9.210  1.00  0.00            
ATOM     33  C10 ACD     1      18.350  14.890  10.280  1.00  0.00            
ATOM     34  H16 ACD     1      17.250  14.950  10.340  1.00  0.00            
ATOM     35  C11 ACD     1      18.720  13.470   9.970  1.00  0.00            
ATOM     36  H17 ACD     1      19.800  13.460   9.800  1.00  0.00            
ATOM     37  O9  ACD     1      18.020  12.960   8.830  1.00  0.00            
ATOM     38  H18 ACD     1      18.370  12.090   8.600  1.00  0.00            
ATOM     39  C12 ACD     1      18.480  12.520  11.130  1.00  0.00            
ATOM     40  H19 ACD     1      17.390  12.490  11.270  1.00  0.00            
ATOM     41  O10 ACD     1      18.870  11.220  10.920  1.00  0.00            
ATOM     42  H20 ACD     1      19.830  11.180  10.860  1.00  0.00            
ATOM     43  C13 ACD     1      19.220  12.990  12.340  1.00  0.00            
ATOM     44  H21 ACD     1      19.140  12.330  13.210  1.00  0.00            
ATOM     45  O11 ACD     1      18.670  14.270  12.690  1.00  0.00            
ATOM     46  C14 ACD     1      18.900  15.290  11.690  1.00  0.00            
ATOM     47  H22 ACD     1      19.990  15.420  11.590  1.00  0.00            
ATOM     48  C15 ACD     1      18.400  16.590  12.250  1.00  0.00            
ATOM     49  H23 ACD     1      18.810  16.820  13.250  1.00  0.00            
ATOM     50  H24 ACD     1      18.700  17.400  11.570  1.00  0.00            
ATOM     51  O12 ACD     1      16.940  16.610  12.320  1.00  0.00            
ATOM     52  H25 ACD     1      16.700  17.000  13.170  1.00  0.00            
ATOM     53  O13 ACD     1      20.640  13.110  12.080  1.00  0.00            
ATOM     54  C16 ACD     1      21.530  13.050  13.150  1.00  0.00            
ATOM     55  H26 ACD     1      21.130  12.570  14.050  1.00  0.00            
ATOM     56  C17 ACD     1      22.570  12.040  12.650  1.00  0.00            
ATOM     57  H27 ACD     1      22.820  12.350  11.630  1.00  0.00            
ATOM     58  O14 ACD     1      22.160  10.710  12.620  1.00  0.00            
ATOM     59  H28 ACD     1      22.630  10.240  11.920  1.00  0.00            
ATOM     60  C18 ACD     1      23.920  12.240  13.280  1.00  0.00            
ATOM     61  H29 ACD     1      23.720  11.900  14.310  1.00  0.00            
ATOM     62  O15 ACD     1      24.950  11.460  12.660  1.00  0.00            
ATOM     63  H30 ACD     1      25.040  11.760  11.750  1.00  0.00            
ATOM     64  C19 ACD     1      24.330  13.700  13.380  1.00  0.00            
ATOM     65  H31 ACD     1      25.230  13.870  13.990  1.00  0.00            
ATOM     66  O16 ACD     1      23.270  14.310  14.120  1.00  0.00            
ATOM     67  C20 ACD     1      22.030  14.430  13.480  1.00  0.00            
ATOM     68  H32 ACD     1      22.150  15.040  12.570  1.00  0.00            
ATOM     69  C21 ACD     1      21.060  15.120  14.440  1.00  0.00            
ATOM     70  H33 ACD     1      21.430  16.130  14.630  1.00  0.00            
ATOM     71  H34 ACD     1      20.120  15.360  13.930  1.00  0.00            
ATOM     72  O17 ACD     1      20.790  14.340  15.600  1.00  0.00            
ATOM     73  H35 ACD     1      21.010  14.860  16.370  1.00  0.00            
ATOM     74  O18 ACD     1      24.440  14.340  12.090  1.00  0.00            
ATOM     75  C22 ACD     1      25.730  14.310  11.530  1.00  0.00            
ATOM     76  H36 ACD     1      26.440  13.710  12.110  1.00  0.00            
ATOM     77  C23 ACD     1      25.560  13.800  10.050  1.00  0.00            
ATOM     78  H37 ACD     1      24.780  14.370   9.530  1.00  0.00            
ATOM     79  O19 ACD     1      25.200  12.440  10.070  1.00  0.00            
ATOM     80  H38 ACD     1      24.740  12.100   9.290  1.00  0.00            
ATOM     81  C24 ACD     1      26.940  13.910   9.380  1.00  0.00            
ATOM     82  H39 ACD     1      27.700  13.300   9.880  1.00  0.00            
ATOM     83  O20 ACD     1      26.910  13.570   8.010  1.00  0.00            
ATOM     84  H40 ACD     1      26.360  12.790   8.020  1.00  0.00            
ATOM     85  C25 ACD     1      27.390  15.410   9.490  1.00  0.00            
ATOM     86  H41 ACD     1      28.390  15.550   9.050  1.00  0.00            
ATOM     87  O21 ACD     1      27.510  15.830  10.820  1.00  0.00            
ATOM     88  C26 ACD     1      26.340  15.740  11.630  1.00  0.00            
ATOM     89  H42 ACD     1      25.630  16.500  11.260  1.00  0.00            
ATOM     90  C27 ACD     1      26.610  16.090  13.090  1.00  0.00            
ATOM     91  H43 ACD     1      26.990  17.110  12.990  1.00  0.00            
ATOM     92  H44 ACD     1      25.680  16.070  13.670  1.00  0.00            
ATOM     93  O22 ACD     1      27.470  15.250  13.840  1.00  0.00            
ATOM     94  H45 ACD     1      28.340  15.290  13.430  1.00  0.00            
ATOM     95  O23 ACD     1      26.450  16.340   9.020  1.00  0.00            
ATOM     96  C28 ACD     1      26.950  17.470   8.270  1.00  0.00            
ATOM     97  H46 ACD     1      28.010  17.580   8.520  1.00  0.00            
ATOM     98  C29 ACD     1      26.180  18.710   8.780  1.00  0.00            
ATOM     99  H47 ACD     1      25.150  18.420   8.990  1.00  0.00            
ATOM    100  O24 ACD     1      26.390  19.770   7.830  1.00  0.00            
ATOM    101  C30 ACD     1      26.560  19.150  10.200  1.00  0.00            
ATOM    102  H48 ACD     1      26.250  18.430  10.980  1.00  0.00            
ATOM    103  H49 ACD     1      27.650  19.180  10.350  1.00  0.00            
ATOM    104  O25 ACD     1      26.010  20.410  10.540  1.00  0.00            
ATOM    105  H50 ACD     1      25.050  20.300  10.610  1.00  0.00            
ATOM    106  C31 ACD     1      26.650  17.200   6.790  1.00  0.00            
ATOM    107  H51 ACD     1      25.580  17.040   6.580  1.00  0.00            
ATOM    108  O26 ACD     1      27.360  15.980   6.400  1.00  0.00            
ATOM    109  H52 ACD     1      27.110  15.220   6.940  1.00  0.00            
ATOM    110  C32 ACD     1      27.030  18.450   6.020  1.00  0.00            
ATOM    111  H53 ACD     1      28.060  18.710   6.270  1.00  0.00            
ATOM    112  O27 ACD     1      26.850  18.260   4.590  1.00  0.00            
ATOM    113  H54 ACD     1      26.000  17.810   4.520  1.00  0.00            
ATOM    114  C33 ACD     1      26.150  19.620   6.480  1.00  0.00            
ATOM    115  H55 ACD     1      26.440  20.580   6.040  1.00  0.00            
ATOM    116  O28 ACD     1      24.850  19.360   6.150  1.00  0.00            
ATOM    117  C34 ACD     1      23.870  20.440   5.990  1.00  0.00            
ATOM    118  H56 ACD     1      24.220  21.310   5.410  1.00  0.00            
ATOM    119  C35 ACD     1      22.720  19.810   5.150  1.00  0.00            
ATOM    120  H57 ACD     1      22.490  18.870   5.670  1.00  0.00            
ATOM    121  O29 ACD     1      23.110  19.540   3.800  1.00  0.00            
ATOM    122  H58 ACD     1      23.500  18.670   3.680  1.00  0.00            
ATOM    123  C36 ACD     1      21.320  20.550   5.320  1.00  0.00            
ATOM    124  H59 ACD     1      21.530  21.600   5.090  1.00  0.00            
ATOM    125  O30 ACD     1      20.250  19.870   4.650  1.00  0.00            
ATOM    126  H60 ACD     1      20.070  19.000   5.020  1.00  0.00            
ATOM    127  O1  HC8     2      22.150  12.500   6.120  1.00  0.00            
ATOM    128  N1  HC8     2      21.750  13.640   5.970  1.00  0.00            
ATOM    129  O2  HC8     2      21.390  14.150   4.920  1.00  0.00            
ATOM    130  C1  HC8     2      22.110  14.580   7.100  1.00  0.00            
ATOM    131  C2  HC8     2      22.610  15.940   6.780  1.00  0.00            
ATOM    132  C3  HC8     2      22.840  16.810   7.800  1.00  0.00            
ATOM    133  C4  HC8     2      22.840  16.400   9.170  1.00  0.00            
ATOM    134  O3  HC8     2      22.990  17.220  10.070  1.00  0.00            
ATOM    135  C5  HC8     2      22.320  15.080   9.440  1.00  0.00            
ATOM    136  C6  HC8     2      21.990  14.190   8.460  1.00  0.00            
ATOM    137  H1  HC8     2      22.680  16.210   5.730  1.00  0.00            
ATOM    138  H2  HC8     2      23.230  17.810   7.630  1.00  0.00            
ATOM    139  H3  HC8     2      22.210  14.830  10.490  1.00  0.00            
ATOM    140  H4  HC8     2      21.710  13.170   8.670  1.00  0.00            
TER
ENDMDL
MODEL        1
ATOM      1  H1  ACD     1      20.700  21.020  18.820  1.00  0.00            
ATOM      2  O1  ACD     1      21.180  21.240  19.620  1.00  0.00            
ATOM      3  C1  ACD     1      21.210  19.970  20.310  1.00  0.00            
ATOM      4  H2  ACD     1      20.240  19.470  20.180  1.00  0.00            
ATOM      5  H3  ACD     1      21.430  20.130  21.370  1.00  0.00            
ATOM      6  C2  ACD     1      22.170  19.030  19.680  1.00  0.00            
ATOM      7  H4  ACD     1      22.200  18.110  20.270  1.00  0.00            
ATOM      8  O2  ACD     1      21.700  18.760  18.370  1.00  0.00            
ATOM      9  C3  ACD     1      22.620  18.090  17.570  1.00  0.00            
ATOM     10  H5  ACD     1      22.380  17.930  16.510  1.00  0.00            
ATOM     11  O3  ACD     1      22.980  16.860  18.210  1.00  0.00            
ATOM     12  C4  ACD     1      22.320  15.730  17.700  1.00  0.00            
ATOM     13  H6  ACD     1      21.760  16.010  16.800  1.00  0.00            
ATOM     14  C5  ACD     1      23.450  14.710  17.190  1.00  0.00            
ATOM     15  H7  ACD     1      24.010  14.560  18.120  1.00  0.00            
ATOM     16  O4  ACD     1      24.230  15.430  16.260  1.00  0.00            
ATOM     17  H8  ACD     1      25.120  15.330  16.590  1.00  0.00            
ATOM     18  C6  ACD     1      22.920  13.390  16.800  1.00  0.00            
ATOM     19  H9  ACD     1      22.360  13.500  15.860  1.00  0.00            
ATOM     20  O5  ACD     1      23.940  12.440  16.490  1.00  0.00            
ATOM     21  H10 ACD     1      24.460  12.800  15.760  1.00  0.00            
ATOM     22  C7  ACD     1      22.050  12.840  17.900  1.00  0.00            
ATOM     23  H11 ACD     1      21.530  11.960  17.500  1.00  0.00            
ATOM     24  O6  ACD     1      21.030  13.780  18.210  1.00  0.00            
ATOM     25  C8  ACD     1      21.370  15.060  18.770  1.00  0.00            
ATOM     26  H12 ACD     1      21.970  14.930  19.680  1.00  0.00            
ATOM     27  C9  ACD     1      20.150  15.890  19.160  1.00  0.00            
ATOM     28  H13 ACD     1      19.550  15.230  19.790  1.00  0.00            
ATOM     29  H14 ACD     1      20.370  16.800  19.740  1.00  0.00            
ATOM     30  O7  ACD     1      19.310  16.270  18.050  1.00  0.00            
ATOM     31  H15 ACD     1      18.720  16.850  18.540  1.00  0.00            
ATOM     32  O8  ACD     1      22.760  12.470  19.080  1.00  0.00            
ATOM     33  C10 ACD     1      22.340  11.330  19.760  1.00  0.00            
ATOM     34  H16 ACD     1      21.660  10.760  19.130  1.00  0.00            
ATOM     35  C11 ACD     1      23.650  10.600  19.930  1.00  0.00            
ATOM     36  H17 ACD     1      24.370  11.230  20.470  1.00  0.00            
ATOM     37  O9  ACD     1      24.140  10.340  18.590  1.00  0.00            
ATOM     38  H18 ACD     1      24.100  11.180  18.120  1.00  0.00            
ATOM     39  C12 ACD     1      23.480   9.350  20.770  1.00  0.00            
ATOM     40  H19 ACD     1      22.870   8.590  20.260  1.00  0.00            
ATOM     41  O10 ACD     1      24.770   8.810  21.080  1.00  0.00            
ATOM     42  H20 ACD     1      25.090   9.410  21.760  1.00  0.00            
ATOM     43  C13 ACD     1      22.830   9.650  22.100  1.00  0.00            
ATOM     44  H21 ACD     1      22.560   8.840  22.780  1.00  0.00            
ATOM     45  O11 ACD     1      21.630  10.360  21.870  1.00  0.00            
ATOM     46  C14 ACD     1      21.750  11.610  21.170  1.00  0.00            
ATOM     47  H22 ACD     1      22.440  12.190  21.790  1.00  0.00            
ATOM     48  C15 ACD     1      20.340  12.250  20.990  1.00  0.00            
ATOM     49  H23 ACD     1      20.510  13.330  20.870  1.00  0.00            
ATOM     50  H24 ACD     1      19.850  11.950  20.060  1.00  0.00            
ATOM     51  O12 ACD     1      19.540  11.930  22.140  1.00  0.00            
ATOM     52  H25 ACD     1      20.020  11.200  22.550  1.00  0.00            
ATOM     53  O13 ACD     1      23.600  10.500  22.860  1.00  0.00            
ATOM     54  C16 ACD     1      23.850  10.160  24.220  1.00  0.00            
ATOM     55  H26 ACD     1      23.750   9.090  24.420  1.00  0.00            
ATOM     56  C17 ACD     1      25.350  10.410  24.430  1.00  0.00            
ATOM     57  H27 ACD     1      25.470  11.420  24.010  1.00  0.00            
ATOM     58  O14 ACD     1      25.980   9.320  23.710  1.00  0.00            
ATOM     59  H28 ACD     1      26.740   9.670  23.240  1.00  0.00            
ATOM     60  C18 ACD     1      25.750  10.690  25.900  1.00  0.00            
ATOM     61  H29 ACD     1      25.610   9.810  26.550  1.00  0.00            
ATOM     62  O15 ACD     1      27.080  11.110  26.020  1.00  0.00            
ATOM     63  H30 ACD     1      27.240  11.860  25.440  1.00  0.00            
ATOM     64  C19 ACD     1      24.870  11.830  26.330  1.00  0.00            
ATOM     65  H31 ACD     1      25.220  12.100  27.330  1.00  0.00            
ATOM     66  O16 ACD     1      23.560  11.460  26.430  1.00  0.00            
ATOM     67  C20 ACD     1      22.900  11.090  25.130  1.00  0.00            
ATOM     68  H32 ACD     1      22.660  11.920  24.460  1.00  0.00            
ATOM     69  C21 ACD     1      21.600  10.300  25.370  1.00  0.00            
ATOM     70  H33 ACD     1      20.900  10.900  25.960  1.00  0.00            
ATOM     71  H34 ACD     1      21.100  10.230  24.390  1.00  0.00            
ATOM     72  O17 ACD     1      21.750   9.110  26.070  1.00  0.00            
ATOM     73  H35 ACD     1      21.710   9.360  26.990  1.00  0.00            
ATOM     74  O18 ACD     1      24.930  12.940  25.460  1.00  0.00            
ATOM     75  C22 ACD     1      25.490  14.150  26.050  1.00  0.00            
ATOM     76  H36 ACD     1      26.050  13.950  26.970  1.00  0.00            
ATOM     77  C23 ACD     1      26.560  14.760  25.080  1.00  0.00            
ATOM     78  H37 ACD     1      25.950  14.890  24.170  1.00  0.00            
ATOM     79  O19 ACD     1      27.700  13.890  24.840  1.00  0.00            
ATOM     80  H38 ACD     1      28.330  14.470  24.400  1.00  0.00            
ATOM     81  C24 ACD     1      27.090  16.130  25.590  1.00  0.00            
ATOM     82  H39 ACD     1      27.550  15.910  26.560  1.00  0.00            
ATOM     83  O20 ACD     1      28.010  16.820  24.680  1.00  0.00            
ATOM     84  H40 ACD     1      28.860  16.370  24.650  1.00  0.00            
ATOM     85  C25 ACD     1      25.880  17.090  25.830  1.00  0.00            
ATOM     86  H41 ACD     1      26.190  18.080  26.160  1.00  0.00            
ATOM     87  O21 ACD     1      24.980  16.450  26.750  1.00  0.00            
ATOM     88  C26 ACD     1      24.400  15.160  26.380  1.00  0.00            
ATOM     89  H42 ACD     1      23.750  15.240  25.500  1.00  0.00            
ATOM     90  C27 ACD     1      23.470  14.750  27.410  1.00  0.00            
ATOM     91  H43 ACD     1      23.120  13.770  27.050  1.00  0.00            
ATOM     92  H44 ACD     1      23.930  14.660  28.400  1.00  0.00            
ATOM     93  O22 ACD     1      22.290  15.580  27.420  1.00  0.00            
ATOM     94  H45 ACD     1      22.540  16.490  27.600  1.00  0.00            
ATOM     95  O23 ACD     1      25.140  17.390  24.610  1.00  0.00            
ATOM     96  C28 ACD     1      24.940  18.710  24.240  1.00  0.00            
ATOM     97  H46 ACD     1      25.110  19.380  25.100  1.00  0.00            
ATOM     98  C29 ACD     1      23.500  18.870  23.820  1.00  0.00            
ATOM     99  H47 ACD     1      23.170  18.140  23.060  1.00  0.00            
ATOM    100  O24 ACD     1      23.430  20.200  23.170  1.00  0.00            
ATOM    101  C30 ACD     1      22.600  18.870  25.090  1.00  0.00            
ATOM    102  H48 ACD     1      22.760  17.820  25.330  1.00  0.00            
ATOM    103  H49 ACD     1      23.060  19.500  25.860  1.00  0.00            
ATOM    104  O25 ACD     1      21.200  19.160  24.910  1.00  0.00            
ATOM    105  H50 ACD     1      21.150  20.120  24.890  1.00  0.00            
ATOM    106  C31 ACD     1      25.980  19.010  23.110  1.00  0.00            
ATOM    107  H51 ACD     1      25.930  18.250  22.310  1.00  0.00            
ATOM    108  O26 ACD     1      27.380  18.990  23.610  1.00  0.00            
ATOM    109  H52 ACD     1      27.520  18.180  24.110  1.00  0.00            
ATOM    110  C32 ACD     1      25.700  20.320  22.420  1.00  0.00            
ATOM    111  H53 ACD     1      25.980  21.150  23.080  1.00  0.00            
ATOM    112  O27 ACD     1      26.570  20.350  21.210  1.00  0.00            
ATOM    113  H54 ACD     1      25.980  20.190  20.470  1.00  0.00            
ATOM    114  C33 ACD     1      24.300  20.390  22.010  1.00  0.00            
ATOM    115  H55 ACD     1      24.070  21.370  21.590  1.00  0.00            
ATOM    116  O28 ACD     1      24.180  19.400  21.030  1.00  0.00            
ATOM    117  C34 ACD     1      23.530  19.700  19.760  1.00  0.00            
ATOM    118  H56 ACD     1      23.550  20.780  19.530  1.00  0.00            
ATOM    119  C35 ACD     1      24.590  19.130  18.760  1.00  0.00            
ATOM    120  H57 ACD     1      24.960  18.190  19.200  1.00  0.00            
ATOM    121  O29 ACD     1      25.670  20.050  18.660  1.00  0.00            
ATOM    122  H58 ACD     1      26.280  19.820  17.950  1.00  0.00            
ATOM    123  C36 ACD     1      23.920  18.840  17.420  1.00  0.00            
ATOM    124  H59 ACD     1      23.680  19.720  16.810  1.00  0.00            
ATOM    125  O30 ACD     1      24.770  17.990  16.670  1.00  0.00            
ATOM    126  H60 ACD     1      24.420  17.100  16.790  1.00  0.00            
ATOM    127  O1  HC8     2      21.950  14.830  23.520  1.00  0.00            
ATOM    128  N1  HC8     2      22.430  15.460  22.590  1.00  0.00            
ATOM    129  O2  HC8     2      21.850  16.390  22.030  1.00  0.00            
ATOM    130  C1  HC8     2      23.690  15.040  22.070  1.00  0.00            
ATOM    131  C2  HC8     2      24.310  13.750  22.370  1.00  0.00            
ATOM    132  C3  HC8     2      25.430  13.350  21.690  1.00  0.00            
ATOM    133  C4  HC8     2      26.140  14.210  20.740  1.00  0.00            
ATOM    134  O3  HC8     2      27.040  13.820  20.060  1.00  0.00            
ATOM    135  C5  HC8     2      25.620  15.490  20.640  1.00  0.00            
ATOM    136  C6  HC8     2      24.420  15.940  21.220  1.00  0.00            
ATOM    137  H1  HC8     2      23.770  13.080  23.030  1.00  0.00            
ATOM    138  H2  HC8     2      25.770  12.340  21.900  1.00  0.00            
ATOM    139  H3  HC8     2      26.150  16.130  19.940  1.00  0.00            
ATOM    140  H4  HC8     2      24.060  16.940  21.030  1.00  0.00            
TER
ENDMDL
MODEL        1
ATOM      1  H1  ACD     1      19.500  11.220  19.980  1.00  0.00            
ATOM      2  O1  ACD     1      20.280  11.780  19.970  1.00  0.00            
ATOM      3  C1  ACD     1      21.250  11.250  20.920  1.00  0.00            
ATOM      4  H2  ACD     1      20.760  11.230  21.900  1.00  0.00            
ATOM      5  H3  ACD     1      22.210  11.780  20.910  1.00  0.00            
ATOM      6  C2  ACD     1      21.530   9.780  20.370  1.00  0.00            
ATOM      7  H4  ACD     1      22.260   9.320  21.040  1.00  0.00            
ATOM      8  O2  ACD     1      20.300   9.020  20.330  1.00  0.00            
ATOM      9  C3  ACD     1      20.290   7.690  19.850  1.00  0.00            
ATOM     10  H5  ACD     1      19.210   7.530  19.850  1.00  0.00            
ATOM     11  O3  ACD     1      21.100   6.760  20.680  1.00  0.00            
ATOM     12  C4  ACD     1      20.380   5.840  21.490  1.00  0.00            
ATOM     13  H6  ACD     1      19.320   6.100  21.360  1.00  0.00            
ATOM     14  C5  ACD     1      20.760   4.450  21.120  1.00  0.00            
ATOM     15  H7  ACD     1      21.850   4.350  21.150  1.00  0.00            
ATOM     16  O4  ACD     1      20.260   4.250  19.790  1.00  0.00            
ATOM     17  H8  ACD     1      19.440   3.750  19.800  1.00  0.00            
ATOM     18  C6  ACD     1      20.150   3.390  22.040  1.00  0.00            
ATOM     19  H9  ACD     1      19.060   3.480  21.970  1.00  0.00            
ATOM     20  O5  ACD     1      20.630   2.070  21.730  1.00  0.00            
ATOM     21  H10 ACD     1      21.120   2.110  20.910  1.00  0.00            
ATOM     22  C7  ACD     1      20.560   3.750  23.460  1.00  0.00            
ATOM     23  H11 ACD     1      20.110   2.990  24.110  1.00  0.00            
ATOM     24  O6  ACD     1      20.070   5.060  23.840  1.00  0.00            
ATOM     25  C8  ACD     1      20.680   6.100  23.040  1.00  0.00            
ATOM     26  H12 ACD     1      21.770   6.170  23.080  1.00  0.00            
ATOM     27  C9  ACD     1      20.220   7.470  23.460  1.00  0.00            
ATOM     28  H13 ACD     1      20.550   7.730  24.470  1.00  0.00            
ATOM     29  H14 ACD     1      20.690   8.250  22.850  1.00  0.00            
ATOM     30  O7  ACD     1      18.800   7.630  23.360  1.00  0.00            
ATOM     31  H15 ACD     1      18.300   6.870  23.650  1.00  0.00            
ATOM     32  O8  ACD     1      22.000   3.640  23.500  1.00  0.00            
ATOM     33  C10 ACD     1      22.570   2.810  24.540  1.00  0.00            
ATOM     34  H16 ACD     1      21.790   2.190  25.000  1.00  0.00            
ATOM     35  C11 ACD     1      23.420   1.830  23.770  1.00  0.00            
ATOM     36  H17 ACD     1      23.970   2.400  23.010  1.00  0.00            
ATOM     37  O9  ACD     1      22.720   0.870  23.060  1.00  0.00            
ATOM     38  H18 ACD     1      22.260   1.430  22.440  1.00  0.00            
ATOM     39  C12 ACD     1      24.520   1.180  24.600  1.00  0.00            
ATOM     40  H19 ACD     1      24.020   0.570  25.370  1.00  0.00            
ATOM     41  O10 ACD     1      25.330   0.440  23.730  1.00  0.00            
ATOM     42  H20 ACD     1      24.800  -0.340  23.500  1.00  0.00            
ATOM     43  C13 ACD     1      25.200   2.300  25.400  1.00  0.00            
ATOM     44  H21 ACD     1      26.030   1.880  25.980  1.00  0.00            
ATOM     45  O11 ACD     1      24.320   2.900  26.290  1.00  0.00            
ATOM     46  C14 ACD     1      23.230   3.630  25.640  1.00  0.00            
ATOM     47  H22 ACD     1      23.590   4.490  25.060  1.00  0.00            
ATOM     48  C15 ACD     1      22.250   4.110  26.740  1.00  0.00            
ATOM     49  H23 ACD     1      22.650   4.870  27.430  1.00  0.00            
ATOM     50  H24 ACD     1      21.400   4.520  26.180  1.00  0.00            
ATOM     51  O12 ACD     1      21.850   2.960  27.470  1.00  0.00            
ATOM     52  H25 ACD     1      22.350   2.850  28.280  1.00  0.00            
ATOM     53  O13 ACD     1      25.800   3.290  24.440  1.00  0.00            
ATOM     54  C16 ACD     1      27.130   3.780  24.700  1.00  0.00            
ATOM     55  H26 ACD     1      27.730   3.160  25.380  1.00  0.00            
ATOM     56  C17 ACD     1      27.660   3.840  23.250  1.00  0.00            
ATOM     57  H27 ACD     1      26.940   4.400  22.630  1.00  0.00            
ATOM     58  O14 ACD     1      27.850   2.550  22.640  1.00  0.00            
ATOM     59  H28 ACD     1      27.100   1.990  22.850  1.00  0.00            
ATOM     60  C18 ACD     1      29.010   4.580  23.270  1.00  0.00            
ATOM     61  H29 ACD     1      29.840   4.020  23.710  1.00  0.00            
ATOM     62  O15 ACD     1      29.380   4.800  21.940  1.00  0.00            
ATOM     63  H30 ACD     1      29.050   4.030  21.470  1.00  0.00            
ATOM     64  C19 ACD     1      28.970   5.960  24.010  1.00  0.00            
ATOM     65  H31 ACD     1      29.970   6.400  24.110  1.00  0.00            
ATOM     66  O16 ACD     1      28.370   5.780  25.250  1.00  0.00            
ATOM     67  C20 ACD     1      27.050   5.290  25.280  1.00  0.00            
ATOM     68  H32 ACD     1      26.410   5.890  24.620  1.00  0.00            
ATOM     69  C21 ACD     1      26.410   5.310  26.680  1.00  0.00            
ATOM     70  H33 ACD     1      25.440   4.810  26.640  1.00  0.00            
ATOM     71  H34 ACD     1      27.130   4.800  27.330  1.00  0.00            
ATOM     72  O17 ACD     1      26.280   6.710  27.040  1.00  0.00            
ATOM     73  H35 ACD     1      27.170   6.980  27.280  1.00  0.00            
ATOM     74  O18 ACD     1      28.110   6.830  23.180  1.00  0.00            
ATOM     75  C22 ACD     1      28.580   8.120  22.800  1.00  0.00            
ATOM     76  H36 ACD     1      29.440   8.420  23.400  1.00  0.00            
ATOM     77  C23 ACD     1      28.930   8.040  21.320  1.00  0.00            
ATOM     78  H37 ACD     1      28.020   7.660  20.850  1.00  0.00            
ATOM     79  O19 ACD     1      30.040   7.160  21.010  1.00  0.00            
ATOM     80  H38 ACD     1      29.830   6.300  21.370  1.00  0.00            
ATOM     81  C24 ACD     1      29.310   9.410  20.740  1.00  0.00            
ATOM     82  H39 ACD     1      30.210   9.800  21.240  1.00  0.00            
ATOM     83  O20 ACD     1      29.590   9.450  19.330  1.00  0.00            
ATOM     84  H40 ACD     1      28.710   9.490  18.950  1.00  0.00            
ATOM     85  C25 ACD     1      28.170  10.350  20.970  1.00  0.00            
ATOM     86  H41 ACD     1      28.490  11.370  20.730  1.00  0.00            
ATOM     87  O21 ACD     1      27.980  10.350  22.350  1.00  0.00            
ATOM     88  C26 ACD     1      27.490   9.160  23.020  1.00  0.00            
ATOM     89  H42 ACD     1      26.590   8.740  22.560  1.00  0.00            
ATOM     90  C27 ACD     1      27.290   9.290  24.500  1.00  0.00            
ATOM     91  H43 ACD     1      26.720   8.460  24.950  1.00  0.00            
ATOM     92  H44 ACD     1      28.260   9.390  24.990  1.00  0.00            
ATOM     93  O22 ACD     1      26.480  10.440  24.860  1.00  0.00            
ATOM     94  H45 ACD     1      25.610  10.250  24.500  1.00  0.00            
ATOM     95  O23 ACD     1      27.000  10.050  20.280  1.00  0.00            
ATOM     96  C28 ACD     1      26.510  11.080  19.470  1.00  0.00            
ATOM     97  H46 ACD     1      27.350  11.730  19.180  1.00  0.00            
ATOM     98  C29 ACD     1      25.400  11.750  20.270  1.00  0.00            
ATOM     99  H47 ACD     1      24.950  10.940  20.850  1.00  0.00            
ATOM    100  O24 ACD     1      24.460  12.310  19.360  1.00  0.00            
ATOM    101  C30 ACD     1      25.900  12.770  21.260  1.00  0.00            
ATOM    102  H48 ACD     1      26.900  12.530  21.650  1.00  0.00            
ATOM    103  H49 ACD     1      25.940  13.760  20.790  1.00  0.00            
ATOM    104  O25 ACD     1      24.990  12.880  22.410  1.00  0.00            
ATOM    105  H50 ACD     1      24.780  11.970  22.640  1.00  0.00            
ATOM    106  C31 ACD     1      26.130  10.410  18.150  1.00  0.00            
ATOM    107  H51 ACD     1      25.840   9.390  18.430  1.00  0.00            
ATOM    108  O26 ACD     1      27.210  10.400  17.180  1.00  0.00            
ATOM    109  H52 ACD     1      26.920   9.760  16.540  1.00  0.00            
ATOM    110  C32 ACD     1      24.920  11.070  17.450  1.00  0.00            
ATOM    111  H53 ACD     1      25.350  11.990  17.030  1.00  0.00            
ATOM    112  O27 ACD     1      24.440  10.280  16.470  1.00  0.00            
ATOM    113  H54 ACD     1      23.860   9.620  16.870  1.00  0.00            
ATOM    114  C33 ACD     1      23.860  11.400  18.470  1.00  0.00            
ATOM    115  H55 ACD     1      23.020  11.970  18.070  1.00  0.00            
ATOM    116  O28 ACD     1      23.420  10.320  19.220  1.00  0.00            
ATOM    117  C34 ACD     1      22.120   9.820  18.940  1.00  0.00            
ATOM    118  H56 ACD     1      21.460  10.320  18.220  1.00  0.00            
ATOM    119  C35 ACD     1      22.230   8.350  18.350  1.00  0.00            
ATOM    120  H57 ACD     1      22.930   7.770  18.960  1.00  0.00            
ATOM    121  O29 ACD     1      22.610   8.370  17.000  1.00  0.00            
ATOM    122  H58 ACD     1      22.800   7.470  16.710  1.00  0.00            
ATOM    123  C36 ACD     1      20.810   7.700  18.430  1.00  0.00            
ATOM    124  H59 ACD     1      20.160   8.320  17.800  1.00  0.00            
ATOM    125  O30 ACD     1      20.820   6.400  17.950  1.00  0.00            
ATOM    126  H60 ACD     1      21.160   5.870  18.680  1.00  0.00            
ATOM    127  O1  HC8     2      24.980   4.670  17.730  1.00  0.00            
ATOM    128  N1  HC8     2      25.120   4.360  18.920  1.00  0.00            
ATOM    129  O2  HC8     2      25.280   3.180  19.350  1.00  0.00            
ATOM    130  C1  HC8     2      24.990   5.380  20.010  1.00  0.00            
ATOM    131  C2  HC8     2      24.720   4.940  21.360  1.00  0.00            
ATOM    132  C3  HC8     2      24.480   5.800  22.470  1.00  0.00            
ATOM    133  C4  HC8     2      24.430   7.200  22.230  1.00  0.00            
ATOM    134  O3  HC8     2      24.120   7.910  23.150  1.00  0.00            
ATOM    135  C5  HC8     2      24.730   7.610  20.890  1.00  0.00            
ATOM    136  C6  HC8     2      25.110   6.770  19.820  1.00  0.00            
ATOM    137  H1  HC8     2      24.650   3.880  21.560  1.00  0.00            
ATOM    138  H2  HC8     2      24.170   5.490  23.460  1.00  0.00            
ATOM    139  H3  HC8     2      24.720   8.670  20.690  1.00  0.00            
ATOM    140  H4  HC8     2      25.320   7.180  18.840  1.00  0.00            
TER
ENDMDL
MODEL        1
ATOM      1  H1  ACD     1      18.120  20.600  27.750  1.00  0.00            
ATOM      2  O1  ACD     1      18.970  20.260  27.480  1.00  0.00            
ATOM      3  C1  ACD     1      19.840  20.080  28.590  1.00  0.00            
ATOM      4  H2  ACD     1      19.900  21.080  29.060  1.00  0.00            
ATOM      5  H3  ACD     1      20.840  19.830  28.210  1.00  0.00            
ATOM      6  C2  ACD     1      19.300  19.000  29.560  1.00  0.00            
ATOM      7  H4  ACD     1      20.110  18.740  30.260  1.00  0.00            
ATOM      8  O2  ACD     1      18.260  19.530  30.430  1.00  0.00            
ATOM      9  C3  ACD     1      17.720  18.640  31.370  1.00  0.00            
ATOM     10  H5  ACD     1      16.950  19.170  31.940  1.00  0.00            
ATOM     11  O3  ACD     1      18.800  18.140  32.200  1.00  0.00            
ATOM     12  C4  ACD     1      19.050  18.780  33.470  1.00  0.00            
ATOM     13  H6  ACD     1      18.200  19.240  33.980  1.00  0.00            
ATOM     14  C5  ACD     1      19.350  17.590  34.450  1.00  0.00            
ATOM     15  H7  ACD     1      20.010  16.900  33.900  1.00  0.00            
ATOM     16  O4  ACD     1      18.080  16.950  34.770  1.00  0.00            
ATOM     17  H8  ACD     1      18.260  16.410  35.540  1.00  0.00            
ATOM     18  C6  ACD     1      19.920  18.150  35.770  1.00  0.00            
ATOM     19  H9  ACD     1      19.310  18.940  36.220  1.00  0.00            
ATOM     20  O5  ACD     1      20.210  17.070  36.650  1.00  0.00            
ATOM     21  H10 ACD     1      19.450  16.910  37.210  1.00  0.00            
ATOM     22  C7  ACD     1      21.210  18.940  35.450  1.00  0.00            
ATOM     23  H11 ACD     1      21.630  19.400  36.360  1.00  0.00            
ATOM     24  O6  ACD     1      20.810  20.010  34.560  1.00  0.00            
ATOM     25  C8  ACD     1      20.250  19.740  33.310  1.00  0.00            
ATOM     26  H12 ACD     1      20.940  19.160  32.680  1.00  0.00            
ATOM     27  C9  ACD     1      19.940  21.020  32.650  1.00  0.00            
ATOM     28  H13 ACD     1      20.860  21.600  32.820  1.00  0.00            
ATOM     29  H14 ACD     1      19.780  20.870  31.580  1.00  0.00            
ATOM     30  O7  ACD     1      18.820  21.720  33.210  1.00  0.00            
ATOM     31  H15 ACD     1      18.450  22.150  32.440  1.00  0.00            
ATOM     32  O8  ACD     1      22.090  18.090  34.750  1.00  0.00            
ATOM     33  C10 ACD     1      23.420  17.870  35.250  1.00  0.00            
ATOM     34  H16 ACD     1      23.530  18.130  36.310  1.00  0.00            
ATOM     35  C11 ACD     1      23.700  16.400  35.240  1.00  0.00            
ATOM     36  H17 ACD     1      23.390  15.860  34.340  1.00  0.00            
ATOM     37  O9  ACD     1      22.980  15.820  36.280  1.00  0.00            
ATOM     38  H18 ACD     1      22.110  16.240  36.340  1.00  0.00            
ATOM     39  C12 ACD     1      25.170  16.080  35.410  1.00  0.00            
ATOM     40  H19 ACD     1      25.480  16.370  36.420  1.00  0.00            
ATOM     41  O10 ACD     1      25.510  14.730  35.170  1.00  0.00            
ATOM     42  H20 ACD     1      24.920  14.230  35.740  1.00  0.00            
ATOM     43  C13 ACD     1      26.030  16.960  34.400  1.00  0.00            
ATOM     44  H21 ACD     1      27.050  16.630  34.610  1.00  0.00            
ATOM     45  O11 ACD     1      25.760  18.310  34.690  1.00  0.00            
ATOM     46  C14 ACD     1      24.330  18.660  34.340  1.00  0.00            
ATOM     47  H22 ACD     1      24.130  18.480  33.270  1.00  0.00            
ATOM     48  C15 ACD     1      24.210  20.210  34.480  1.00  0.00            
ATOM     49  H23 ACD     1      23.140  20.470  34.500  1.00  0.00            
ATOM     50  H24 ACD     1      24.620  20.300  35.500  1.00  0.00            
ATOM     51  O12 ACD     1      24.990  20.970  33.540  1.00  0.00            
ATOM     52  H25 ACD     1      24.640  21.020  32.640  1.00  0.00            
ATOM     53  O13 ACD     1      25.780  16.590  33.060  1.00  0.00            
ATOM     54  C16 ACD     1      26.900  16.620  32.110  1.00  0.00            
ATOM     55  H26 ACD     1      27.680  17.100  32.710  1.00  0.00            
ATOM     56  C17 ACD     1      27.160  15.100  32.050  1.00  0.00            
ATOM     57  H27 ACD     1      26.220  14.620  31.780  1.00  0.00            
ATOM     58  O14 ACD     1      27.600  14.510  33.310  1.00  0.00            
ATOM     59  H28 ACD     1      26.830  14.410  33.870  1.00  0.00            
ATOM     60  C18 ACD     1      28.230  14.740  30.990  1.00  0.00            
ATOM     61  H29 ACD     1      29.210  15.120  31.320  1.00  0.00            
ATOM     62  O15 ACD     1      28.190  13.380  30.680  1.00  0.00            
ATOM     63  H30 ACD     1      27.300  13.130  30.450  1.00  0.00            
ATOM     64  C19 ACD     1      28.000  15.500  29.660  1.00  0.00            
ATOM     65  H31 ACD     1      28.820  15.370  28.940  1.00  0.00            
ATOM     66  O16 ACD     1      27.810  16.840  30.000  1.00  0.00            
ATOM     67  C20 ACD     1      26.700  17.270  30.830  1.00  0.00            
ATOM     68  H32 ACD     1      25.680  17.100  30.440  1.00  0.00            
ATOM     69  C21 ACD     1      26.820  18.830  30.960  1.00  0.00            
ATOM     70  H33 ACD     1      26.110  19.160  31.730  1.00  0.00            
ATOM     71  H34 ACD     1      27.880  18.960  31.210  1.00  0.00            
ATOM     72  O17 ACD     1      26.530  19.480  29.740  1.00  0.00            
ATOM     73  H35 ACD     1      25.690  19.120  29.440  1.00  0.00            
ATOM     74  O18 ACD     1      26.860  15.020  29.000  1.00  0.00            
ATOM     75  C22 ACD     1      26.970  15.120  27.560  1.00  0.00            
ATOM     76  H36 ACD     1      27.950  14.850  27.140  1.00  0.00            
ATOM     77  C23 ACD     1      26.020  13.960  27.150  1.00  0.00            
ATOM     78  H37 ACD     1      25.120  14.170  27.740  1.00  0.00            
ATOM     79  O19 ACD     1      26.400  12.650  27.320  1.00  0.00            
ATOM     80  H38 ACD     1      27.230  12.380  26.920  1.00  0.00            
ATOM     81  C24 ACD     1      25.610  14.110  25.710  1.00  0.00            
ATOM     82  H39 ACD     1      26.530  13.970  25.120  1.00  0.00            
ATOM     83  O20 ACD     1      24.650  13.100  25.400  1.00  0.00            
ATOM     84  H40 ACD     1      24.710  12.530  26.170  1.00  0.00            
ATOM     85  C25 ACD     1      24.940  15.400  25.550  1.00  0.00            
ATOM     86  H41 ACD     1      24.570  15.570  24.540  1.00  0.00            
ATOM     87  O21 ACD     1      25.890  16.430  25.760  1.00  0.00            
ATOM     88  C26 ACD     1      26.510  16.470  27.050  1.00  0.00            
ATOM     89  H42 ACD     1      25.810  16.940  27.750  1.00  0.00            
ATOM     90  C27 ACD     1      27.580  17.530  26.780  1.00  0.00            
ATOM     91  H43 ACD     1      27.010  18.350  26.320  1.00  0.00            
ATOM     92  H44 ACD     1      27.850  17.870  27.790  1.00  0.00            
ATOM     93  O22 ACD     1      28.700  17.070  25.940  1.00  0.00            
ATOM     94  H45 ACD     1      28.610  17.390  25.040  1.00  0.00            
ATOM     95  O23 ACD     1      23.790  15.460  26.460  1.00  0.00            
ATOM     96  C28 ACD     1      22.540  16.060  26.060  1.00  0.00            
ATOM     97  H46 ACD     1      22.470  16.090  24.970  1.00  0.00            
ATOM     98  C29 ACD     1      22.290  17.470  26.710  1.00  0.00            
ATOM     99  H47 ACD     1      22.400  17.500  27.800  1.00  0.00            
ATOM    100  O24 ACD     1      20.950  17.870  26.360  1.00  0.00            
ATOM    101  C30 ACD     1      23.210  18.560  26.050  1.00  0.00            
ATOM    102  H48 ACD     1      22.820  19.530  26.380  1.00  0.00            
ATOM    103  H49 ACD     1      24.230  18.480  26.430  1.00  0.00            
ATOM    104  O25 ACD     1      23.290  18.540  24.650  1.00  0.00            
ATOM    105  H50 ACD     1      22.420  18.730  24.310  1.00  0.00            
ATOM    106  C31 ACD     1      21.480  15.130  26.460  1.00  0.00            
ATOM    107  H51 ACD     1      21.470  14.890  27.530  1.00  0.00            
ATOM    108  O26 ACD     1      21.740  13.970  25.640  1.00  0.00            
ATOM    109  H52 ACD     1      22.680  13.820  25.580  1.00  0.00            
ATOM    110  C32 ACD     1      20.090  15.730  26.250  1.00  0.00            
ATOM    111  H53 ACD     1      19.960  15.830  25.160  1.00  0.00            
ATOM    112  O27 ACD     1      19.020  14.950  26.800  1.00  0.00            
ATOM    113  H54 ACD     1      18.880  14.110  26.350  1.00  0.00            
ATOM    114  C33 ACD     1      19.930  17.070  26.870  1.00  0.00            
ATOM    115  H55 ACD     1      18.940  17.380  26.520  1.00  0.00            
ATOM    116  O28 ACD     1      19.900  17.090  28.230  1.00  0.00            
ATOM    117  C34 ACD     1      18.750  17.830  28.810  1.00  0.00            
ATOM    118  H56 ACD     1      17.990  18.090  28.060  1.00  0.00            
ATOM    119  C35 ACD     1      18.050  16.790  29.700  1.00  0.00            
ATOM    120  H57 ACD     1      18.790  16.330  30.370  1.00  0.00            
ATOM    121  O29 ACD     1      17.430  15.800  28.880  1.00  0.00            
ATOM    122  H58 ACD     1      17.890  15.610  28.060  1.00  0.00            
ATOM    123  C36 ACD     1      17.010  17.520  30.610  1.00  0.00            
ATOM    124  H59 ACD     1      16.150  17.850  30.020  1.00  0.00            
ATOM    125  O30 ACD     1      16.500  16.630  31.640  1.00  0.00            
ATOM    126  H60 ACD     1      17.280  16.760  32.190  1.00  0.00            
ATOM    127  O1  HC8     2      22.810  19.210  30.740  1.00  0.00            
ATOM    128  N1  HC8     2      23.260  18.370  30.040  1.00  0.00            
ATOM    129  O2  HC8     2      24.040  18.660  29.140  1.00  0.00            
ATOM    130  C1  HC8     2      23.000  17.000  30.390  1.00  0.00            
ATOM    131  C2  HC8     2      22.200  16.550  31.510  1.00  0.00            
ATOM    132  C3  HC8     2      21.950  15.250  31.770  1.00  0.00            
ATOM    133  C4  HC8     2      22.330  14.180  30.880  1.00  0.00            
ATOM    134  O3  HC8     2      22.050  13.030  31.140  1.00  0.00            
ATOM    135  C5  HC8     2      23.220  14.580  29.800  1.00  0.00            
ATOM    136  C6  HC8     2      23.550  15.880  29.570  1.00  0.00            
ATOM    137  H1  HC8     2      21.890  17.310  32.210  1.00  0.00            
ATOM    138  H2  HC8     2      21.350  14.940  32.620  1.00  0.00            
ATOM    139  H3  HC8     2      23.620  13.750  29.220  1.00  0.00            
ATOM    140  H4  HC8     2      24.130  16.130  28.690  1.00  0.00            
TER
ENDMDL
MODEL        1
ATOM      1  H1  ACD     1      25.610  17.670  19.480  1.00  0.00            
ATOM      2  O1  ACD     1      25.570  17.700  20.440  1.00  0.00            
ATOM      3  C1  ACD     1      25.830  16.510  21.030  1.00  0.00            
ATOM      4  H2  ACD     1      25.010  15.830  20.780  1.00  0.00            
ATOM      5  H3  ACD     1      25.880  16.800  22.090  1.00  0.00            
ATOM      6  C2  ACD     1      27.190  15.900  20.550  1.00  0.00            
ATOM      7  H4  ACD     1      27.500  15.040  21.160  1.00  0.00            
ATOM      8  O2  ACD     1      27.030  15.580  19.130  1.00  0.00            
ATOM      9  C3  ACD     1      28.160  15.070  18.510  1.00  0.00            
ATOM     10  H5  ACD     1      27.910  14.950  17.450  1.00  0.00            
ATOM     11  O3  ACD     1      28.380  13.780  19.120  1.00  0.00            
ATOM     12  C4  ACD     1      27.630  12.600  18.630  1.00  0.00            
ATOM     13  H6  ACD     1      26.730  12.880  18.070  1.00  0.00            
ATOM     14  C5  ACD     1      28.640  11.930  17.730  1.00  0.00            
ATOM     15  H7  ACD     1      29.540  11.750  18.320  1.00  0.00            
ATOM     16  O4  ACD     1      28.950  12.760  16.630  1.00  0.00            
ATOM     17  H8  ACD     1      28.400  12.670  15.840  1.00  0.00            
ATOM     18  C6  ACD     1      28.140  10.490  17.370  1.00  0.00            
ATOM     19  H9  ACD     1      27.230  10.520  16.750  1.00  0.00            
ATOM     20  O5  ACD     1      29.010   9.800  16.490  1.00  0.00            
ATOM     21  H10 ACD     1      29.850   9.750  16.950  1.00  0.00            
ATOM     22  C7  ACD     1      27.830   9.690  18.610  1.00  0.00            
ATOM     23  H11 ACD     1      27.490   8.670  18.390  1.00  0.00            
ATOM     24  O6  ACD     1      26.860  10.440  19.360  1.00  0.00            
ATOM     25  C8  ACD     1      27.140  11.790  19.810  1.00  0.00            
ATOM     26  H12 ACD     1      28.070  11.770  20.400  1.00  0.00            
ATOM     27  C9  ACD     1      25.990  12.430  20.620  1.00  0.00            
ATOM     28  H13 ACD     1      25.790  11.850  21.520  1.00  0.00            
ATOM     29  H14 ACD     1      26.130  13.450  21.000  1.00  0.00            
ATOM     30  O7  ACD     1      24.850  12.640  19.830  1.00  0.00            
ATOM     31  H15 ACD     1      24.610  11.800  19.420  1.00  0.00            
ATOM     32  O8  ACD     1      28.960   9.580  19.430  1.00  0.00            
ATOM     33  C10 ACD     1      29.310   8.290  19.990  1.00  0.00            
ATOM     34  H16 ACD     1      29.040   7.480  19.300  1.00  0.00            
ATOM     35  C11 ACD     1      30.830   8.480  20.080  1.00  0.00            
ATOM     36  H17 ACD     1      31.020   9.550  20.260  1.00  0.00            
ATOM     37  O9  ACD     1      31.360   8.100  18.760  1.00  0.00            
ATOM     38  H18 ACD     1      31.350   7.140  18.730  1.00  0.00            
ATOM     39  C12 ACD     1      31.440   7.550  21.100  1.00  0.00            
ATOM     40  H19 ACD     1      31.250   6.570  20.630  1.00  0.00            
ATOM     41  O10 ACD     1      32.810   7.740  21.300  1.00  0.00            
ATOM     42  H20 ACD     1      32.930   8.450  21.940  1.00  0.00            
ATOM     43  C13 ACD     1      30.780   7.750  22.480  1.00  0.00            
ATOM     44  H21 ACD     1      31.230   7.050  23.190  1.00  0.00            
ATOM     45  O11 ACD     1      29.430   7.400  22.310  1.00  0.00            
ATOM     46  C14 ACD     1      28.580   8.120  21.400  1.00  0.00            
ATOM     47  H22 ACD     1      28.390   9.130  21.790  1.00  0.00            
ATOM     48  C15 ACD     1      27.170   7.380  21.340  1.00  0.00            
ATOM     49  H23 ACD     1      26.580   7.750  20.490  1.00  0.00            
ATOM     50  H24 ACD     1      27.330   6.330  21.060  1.00  0.00            
ATOM     51  O12 ACD     1      26.450   7.430  22.550  1.00  0.00            
ATOM     52  H25 ACD     1      26.240   6.530  22.810  1.00  0.00            
ATOM     53  O13 ACD     1      31.000   9.080  22.910  1.00  0.00            
ATOM     54  C16 ACD     1      31.570   9.230  24.210  1.00  0.00            
ATOM     55  H26 ACD     1      32.020   8.270  24.500  1.00  0.00            
ATOM     56  C17 ACD     1      32.730  10.340  24.060  1.00  0.00            
ATOM     57  H27 ACD     1      32.330  11.220  23.520  1.00  0.00            
ATOM     58  O14 ACD     1      33.750   9.860  23.200  1.00  0.00            
ATOM     59  H28 ACD     1      34.160  10.570  22.710  1.00  0.00            
ATOM     60  C18 ACD     1      33.140  10.810  25.450  1.00  0.00            
ATOM     61  H29 ACD     1      33.670   9.990  25.940  1.00  0.00            
ATOM     62  O15 ACD     1      34.040  11.950  25.410  1.00  0.00            
ATOM     63  H30 ACD     1      33.580  12.560  25.990  1.00  0.00            
ATOM     64  C19 ACD     1      31.970  11.120  26.350  1.00  0.00            
ATOM     65  H31 ACD     1      32.340  11.400  27.340  1.00  0.00            
ATOM     66  O16 ACD     1      31.210   9.910  26.490  1.00  0.00            
ATOM     67  C20 ACD     1      30.530   9.530  25.290  1.00  0.00            
ATOM     68  H32 ACD     1      29.900  10.370  24.940  1.00  0.00            
ATOM     69  C21 ACD     1      29.530   8.440  25.550  1.00  0.00            
ATOM     70  H33 ACD     1      28.850   8.850  26.300  1.00  0.00            
ATOM     71  H34 ACD     1      28.890   8.320  24.660  1.00  0.00            
ATOM     72  O17 ACD     1      30.120   7.210  26.060  1.00  0.00            
ATOM     73  H35 ACD     1      29.630   6.530  25.590  1.00  0.00            
ATOM     74  O18 ACD     1      31.180  12.200  25.790  1.00  0.00            
ATOM     75  C22 ACD     1      30.810  13.300  26.650  1.00  0.00            
ATOM     76  H36 ACD     1      31.020  12.950  27.670  1.00  0.00            
ATOM     77  C23 ACD     1      31.750  14.530  26.390  1.00  0.00            
ATOM     78  H37 ACD     1      31.740  14.800  25.330  1.00  0.00            
ATOM     79  O19 ACD     1      33.110  14.140  26.710  1.00  0.00            
ATOM     80  H38 ACD     1      33.610  14.940  26.500  1.00  0.00            
ATOM     81  C24 ACD     1      31.240  15.670  27.270  1.00  0.00            
ATOM     82  H39 ACD     1      31.320  15.410  28.330  1.00  0.00            
ATOM     83  O20 ACD     1      31.950  16.890  27.070  1.00  0.00            
ATOM     84  H40 ACD     1      31.410  17.380  26.450  1.00  0.00            
ATOM     85  C25 ACD     1      29.820  15.850  27.090  1.00  0.00            
ATOM     86  H41 ACD     1      29.430  16.620  27.770  1.00  0.00            
ATOM     87  O21 ACD     1      29.080  14.670  27.490  1.00  0.00            
ATOM     88  C26 ACD     1      29.290  13.480  26.620  1.00  0.00            
ATOM     89  H42 ACD     1      28.960  13.740  25.600  1.00  0.00            
ATOM     90  C27 ACD     1      28.450  12.230  26.880  1.00  0.00            
ATOM     91  H43 ACD     1      28.890  11.410  26.300  1.00  0.00            
ATOM     92  H44 ACD     1      28.430  12.020  27.960  1.00  0.00            
ATOM     93  O22 ACD     1      27.120  12.480  26.510  1.00  0.00            
ATOM     94  H45 ACD     1      27.240  12.760  25.600  1.00  0.00            
ATOM     95  O23 ACD     1      29.540  16.130  25.700  1.00  0.00            
ATOM     96  C28 ACD     1      28.870  17.370  25.300  1.00  0.00            
ATOM     97  H46 ACD     1      28.760  18.040  26.160  1.00  0.00            
ATOM     98  C29 ACD     1      27.440  17.160  24.710  1.00  0.00            
ATOM     99  H47 ACD     1      27.370  16.160  24.250  1.00  0.00            
ATOM    100  O24 ACD     1      27.180  18.200  23.690  1.00  0.00            
ATOM    101  C30 ACD     1      26.290  17.260  25.780  1.00  0.00            
ATOM    102  H48 ACD     1      26.610  16.670  26.640  1.00  0.00            
ATOM    103  H49 ACD     1      26.310  18.330  26.050  1.00  0.00            
ATOM    104  O25 ACD     1      25.020  16.850  25.260  1.00  0.00            
ATOM    105  H50 ACD     1      25.240  16.270  24.530  1.00  0.00            
ATOM    106  C31 ACD     1      29.970  17.860  24.320  1.00  0.00            
ATOM    107  H51 ACD     1      30.290  17.050  23.650  1.00  0.00            
ATOM    108  O26 ACD     1      31.120  18.430  25.020  1.00  0.00            
ATOM    109  H52 ACD     1      31.910  18.540  24.480  1.00  0.00            
ATOM    110  C32 ACD     1      29.440  18.830  23.380  1.00  0.00            
ATOM    111  H53 ACD     1      29.060  19.730  23.890  1.00  0.00            
ATOM    112  O27 ACD     1      30.380  19.130  22.330  1.00  0.00            
ATOM    113  H54 ACD     1      30.200  18.420  21.710  1.00  0.00            
ATOM    114  C33 ACD     1      28.170  18.240  22.680  1.00  0.00            
ATOM    115  H55 ACD     1      28.020  19.010  21.920  1.00  0.00            
ATOM    116  O28 ACD     1      28.640  17.020  22.090  1.00  0.00            
ATOM    117  C34 ACD     1      28.290  16.880  20.690  1.00  0.00            
ATOM    118  H56 ACD     1      28.050  17.820  20.180  1.00  0.00            
ATOM    119  C35 ACD     1      29.580  16.430  19.990  1.00  0.00            
ATOM    120  H57 ACD     1      30.060  15.630  20.560  1.00  0.00            
ATOM    121  O29 ACD     1      30.530  17.530  19.940  1.00  0.00            
ATOM    122  H58 ACD     1      31.110  17.500  19.170  1.00  0.00            
ATOM    123  C36 ACD     1      29.380  15.990  18.590  1.00  0.00            
ATOM    124  H59 ACD     1      29.200  16.950  18.080  1.00  0.00            
ATOM    125  O30 ACD     1      30.530  15.420  18.080  1.00  0.00            
ATOM    126  H60 ACD     1      30.550  14.480  18.310  1.00  0.00            
ATOM    127  O1  HC8     2      27.920  11.540  23.230  1.00  0.00            
ATOM    128  N1  HC8     2      28.190  12.760  23.180  1.00  0.00            
ATOM    129  O2  HC8     2      27.460  13.540  23.750  1.00  0.00            
ATOM    130  C1  HC8     2      29.470  13.130  22.590  1.00  0.00            
ATOM    131  C2  HC8     2      30.200  12.230  21.650  1.00  0.00            
ATOM    132  C3  HC8     2      31.430  12.600  21.130  1.00  0.00            
ATOM    133  C4  HC8     2      32.130  13.750  21.640  1.00  0.00            
ATOM    134  O3  HC8     2      33.330  13.900  21.370  1.00  0.00            
ATOM    135  C5  HC8     2      31.320  14.640  22.370  1.00  0.00            
ATOM    136  C6  HC8     2      30.090  14.420  22.830  1.00  0.00            
ATOM    137  H1  HC8     2      29.750  11.270  21.430  1.00  0.00            
ATOM    138  H2  HC8     2      32.050  12.030  20.440  1.00  0.00            
ATOM    139  H3  HC8     2      31.860  15.530  22.680  1.00  0.00            
ATOM    140  H4  HC8     2      29.540  15.140  23.440  1.00  0.00            
TER
ENDMDL
MODEL        1
ATOM      1  H1  ACD     1      18.370  22.610  23.020  1.00  0.00            
ATOM      2  O1  ACD     1      19.050  22.700  22.350  1.00  0.00            
ATOM      3  C1  ACD     1      20.290  22.690  23.020  1.00  0.00            
ATOM      4  H2  ACD     1      20.490  21.650  23.320  1.00  0.00            
ATOM      5  H3  ACD     1      20.150  23.350  23.890  1.00  0.00            
ATOM      6  C2  ACD     1      21.440  23.140  22.170  1.00  0.00            
ATOM      7  H4  ACD     1      22.410  23.060  22.690  1.00  0.00            
ATOM      8  O2  ACD     1      21.480  22.230  21.020  1.00  0.00            
ATOM      9  C3  ACD     1      22.540  22.560  20.060  1.00  0.00            
ATOM     10  H5  ACD     1      22.620  21.820  19.270  1.00  0.00            
ATOM     11  O3  ACD     1      23.820  22.660  20.720  1.00  0.00            
ATOM     12  C4  ACD     1      24.820  21.700  20.350  1.00  0.00            
ATOM     13  H6  ACD     1      24.420  20.910  19.700  1.00  0.00            
ATOM     14  C5  ACD     1      25.820  22.460  19.430  1.00  0.00            
ATOM     15  H7  ACD     1      25.870  23.440  19.920  1.00  0.00            
ATOM     16  O4  ACD     1      25.210  22.480  18.100  1.00  0.00            
ATOM     17  H8  ACD     1      24.410  22.960  18.340  1.00  0.00            
ATOM     18  C6  ACD     1      27.130  21.800  19.500  1.00  0.00            
ATOM     19  H9  ACD     1      27.130  20.830  18.990  1.00  0.00            
ATOM     20  O5  ACD     1      28.130  22.590  18.980  1.00  0.00            
ATOM     21  H10 ACD     1      28.490  23.100  19.700  1.00  0.00            
ATOM     22  C7  ACD     1      27.630  21.640  20.940  1.00  0.00            
ATOM     23  H11 ACD     1      28.620  21.190  20.830  1.00  0.00            
ATOM     24  O6  ACD     1      26.720  20.670  21.460  1.00  0.00            
ATOM     25  C8  ACD     1      25.370  21.120  21.640  1.00  0.00            
ATOM     26  H12 ACD     1      25.300  21.920  22.390  1.00  0.00            
ATOM     27  C9  ACD     1      24.540  19.990  22.130  1.00  0.00            
ATOM     28  H13 ACD     1      24.980  19.650  23.080  1.00  0.00            
ATOM     29  H14 ACD     1      23.510  20.330  22.270  1.00  0.00            
ATOM     30  O7  ACD     1      24.520  18.880  21.170  1.00  0.00            
ATOM     31  H15 ACD     1      23.870  18.240  21.470  1.00  0.00            
ATOM     32  O8  ACD     1      27.680  22.910  21.590  1.00  0.00            
ATOM     33  C10 ACD     1      28.830  23.250  22.440  1.00  0.00            
ATOM     34  H16 ACD     1      29.520  22.390  22.400  1.00  0.00            
ATOM     35  C11 ACD     1      29.460  24.570  21.850  1.00  0.00            
ATOM     36  H17 ACD     1      28.730  25.390  21.820  1.00  0.00            
ATOM     37  O9  ACD     1      29.960  24.280  20.520  1.00  0.00            
ATOM     38  H18 ACD     1      30.200  25.120  20.120  1.00  0.00            
ATOM     39  C12 ACD     1      30.670  24.940  22.720  1.00  0.00            
ATOM     40  H19 ACD     1      31.420  24.140  22.750  1.00  0.00            
ATOM     41  O10 ACD     1      31.270  26.130  22.420  1.00  0.00            
ATOM     42  H20 ACD     1      30.580  26.790  22.300  1.00  0.00            
ATOM     43  C13 ACD     1      30.090  25.130  24.140  1.00  0.00            
ATOM     44  H21 ACD     1      30.850  25.410  24.880  1.00  0.00            
ATOM     45  O11 ACD     1      29.380  23.940  24.620  1.00  0.00            
ATOM     46  C14 ACD     1      28.320  23.420  23.870  1.00  0.00            
ATOM     47  H22 ACD     1      27.440  24.070  23.890  1.00  0.00            
ATOM     48  C15 ACD     1      27.900  22.110  24.470  1.00  0.00            
ATOM     49  H23 ACD     1      27.820  22.350  25.540  1.00  0.00            
ATOM     50  H24 ACD     1      26.870  21.880  24.160  1.00  0.00            
ATOM     51  O12 ACD     1      28.810  21.060  24.230  1.00  0.00            
ATOM     52  H25 ACD     1      28.510  20.380  24.840  1.00  0.00            
ATOM     53  O13 ACD     1      29.230  26.290  24.200  1.00  0.00            
ATOM     54  C16 ACD     1      29.870  27.460  24.690  1.00  0.00            
ATOM     55  H26 ACD     1      30.960  27.480  24.820  1.00  0.00            
ATOM     56  C17 ACD     1      29.470  28.620  23.800  1.00  0.00            
ATOM     57  H27 ACD     1      28.410  28.560  23.500  1.00  0.00            
ATOM     58  O14 ACD     1      30.120  28.540  22.550  1.00  0.00            
ATOM     59  H28 ACD     1      30.230  29.380  22.100  1.00  0.00            
ATOM     60  C18 ACD     1      29.630  29.980  24.440  1.00  0.00            
ATOM     61  H29 ACD     1      30.650  30.210  24.790  1.00  0.00            
ATOM     62  O15 ACD     1      29.150  31.060  23.630  1.00  0.00            
ATOM     63  H30 ACD     1      28.220  31.020  23.830  1.00  0.00            
ATOM     64  C19 ACD     1      28.890  29.950  25.730  1.00  0.00            
ATOM     65  H31 ACD     1      28.940  30.930  26.220  1.00  0.00            
ATOM     66  O16 ACD     1      29.430  28.950  26.550  1.00  0.00            
ATOM     67  C20 ACD     1      29.260  27.560  26.120  1.00  0.00            
ATOM     68  H32 ACD     1      28.190  27.320  26.100  1.00  0.00            
ATOM     69  C21 ACD     1      29.950  26.650  27.150  1.00  0.00            
ATOM     70  H33 ACD     1      29.320  26.830  28.030  1.00  0.00            
ATOM     71  H34 ACD     1      29.810  25.630  26.770  1.00  0.00            
ATOM     72  O17 ACD     1      31.320  27.030  27.300  1.00  0.00            
ATOM     73  H35 ACD     1      31.320  27.940  27.620  1.00  0.00            
ATOM     74  O18 ACD     1      27.520  29.520  25.390  1.00  0.00            
ATOM     75  C22 ACD     1      26.420  30.340  25.860  1.00  0.00            
ATOM     76  H36 ACD     1      26.780  31.220  26.410  1.00  0.00            
ATOM     77  C23 ACD     1      25.740  30.840  24.550  1.00  0.00            
ATOM     78  H37 ACD     1      25.750  30.020  23.820  1.00  0.00            
ATOM     79  O19 ACD     1      26.430  32.020  24.020  1.00  0.00            
ATOM     80  H38 ACD     1      25.990  32.430  23.260  1.00  0.00            
ATOM     81  C24 ACD     1      24.230  31.200  24.880  1.00  0.00            
ATOM     82  H39 ACD     1      24.370  32.130  25.450  1.00  0.00            
ATOM     83  O20 ACD     1      23.470  31.390  23.720  1.00  0.00            
ATOM     84  H40 ACD     1      23.750  32.130  23.180  1.00  0.00            
ATOM     85  C25 ACD     1      23.520  30.090  25.750  1.00  0.00            
ATOM     86  H41 ACD     1      22.500  30.390  25.990  1.00  0.00            
ATOM     87  O21 ACD     1      24.240  29.940  26.940  1.00  0.00            
ATOM     88  C26 ACD     1      25.560  29.440  26.780  1.00  0.00            
ATOM     89  H42 ACD     1      25.530  28.530  26.180  1.00  0.00            
ATOM     90  C27 ACD     1      26.220  29.220  28.180  1.00  0.00            
ATOM     91  H43 ACD     1      27.290  29.050  28.020  1.00  0.00            
ATOM     92  H44 ACD     1      26.140  30.050  28.890  1.00  0.00            
ATOM     93  O22 ACD     1      25.640  28.020  28.720  1.00  0.00            
ATOM     94  H45 ACD     1      25.810  27.280  28.130  1.00  0.00            
ATOM     95  O23 ACD     1      23.560  28.810  24.980  1.00  0.00            
ATOM     96  C28 ACD     1      22.320  28.080  25.040  1.00  0.00            
ATOM     97  H46 ACD     1      21.710  28.590  25.800  1.00  0.00            
ATOM     98  C29 ACD     1      22.450  26.570  25.320  1.00  0.00            
ATOM     99  H47 ACD     1      23.260  26.100  24.740  1.00  0.00            
ATOM    100  O24 ACD     1      21.200  25.860  24.980  1.00  0.00            
ATOM    101  C30 ACD     1      22.880  26.320  26.780  1.00  0.00            
ATOM    102  H48 ACD     1      22.800  25.230  26.860  1.00  0.00            
ATOM    103  H49 ACD     1      23.860  26.740  27.020  1.00  0.00            
ATOM    104  O25 ACD     1      21.990  26.930  27.680  1.00  0.00            
ATOM    105  H50 ACD     1      22.320  26.820  28.580  1.00  0.00            
ATOM    106  C31 ACD     1      21.730  28.280  23.640  1.00  0.00            
ATOM    107  H51 ACD     1      22.580  27.890  23.070  1.00  0.00            
ATOM    108  O26 ACD     1      21.350  29.710  23.410  1.00  0.00            
ATOM    109  H52 ACD     1      22.040  30.330  23.680  1.00  0.00            
ATOM    110  C32 ACD     1      20.410  27.460  23.330  1.00  0.00            
ATOM    111  H53 ACD     1      19.590  27.860  23.940  1.00  0.00            
ATOM    112  O27 ACD     1      19.990  27.560  21.950  1.00  0.00            
ATOM    113  H54 ACD     1      20.670  27.070  21.480  1.00  0.00            
ATOM    114  C33 ACD     1      20.700  25.970  23.640  1.00  0.00            
ATOM    115  H55 ACD     1      19.720  25.480  23.560  1.00  0.00            
ATOM    116  O28 ACD     1      21.640  25.440  22.730  1.00  0.00            
ATOM    117  C34 ACD     1      21.220  24.600  21.690  1.00  0.00            
ATOM    118  H56 ACD     1      20.180  24.790  21.430  1.00  0.00            
ATOM    119  C35 ACD     1      22.000  24.970  20.460  1.00  0.00            
ATOM    120  H57 ACD     1      23.040  25.090  20.800  1.00  0.00            
ATOM    121  O29 ACD     1      21.610  26.240  19.870  1.00  0.00            
ATOM    122  H58 ACD     1      21.400  26.130  18.940  1.00  0.00            
ATOM    123  C36 ACD     1      21.990  23.860  19.440  1.00  0.00            
ATOM    124  H59 ACD     1      20.970  23.770  19.050  1.00  0.00            
ATOM    125  O30 ACD     1      22.860  24.090  18.390  1.00  0.00            
ATOM    126  H60 ACD     1      22.470  23.520  17.720  1.00  0.00            
ATOM    127  O1  HC8     2      25.430  25.760  20.990  1.00  0.00            
ATOM    128  N1  HC8     2      25.630  26.360  22.020  1.00  0.00            
ATOM    129  O2  HC8     2      26.020  27.490  22.060  1.00  0.00            
ATOM    130  C1  HC8     2      25.540  25.600  23.280  1.00  0.00            
ATOM    131  C2  HC8     2      26.100  26.120  24.520  1.00  0.00            
ATOM    132  C3  HC8     2      25.900  25.360  25.730  1.00  0.00            
ATOM    133  C4  HC8     2      25.200  24.090  25.830  1.00  0.00            
ATOM    134  O3  HC8     2      25.170  23.530  26.890  1.00  0.00            
ATOM    135  C5  HC8     2      24.710  23.560  24.590  1.00  0.00            
ATOM    136  C6  HC8     2      24.790  24.350  23.460  1.00  0.00            
ATOM    137  H1  HC8     2      26.690  27.020  24.500  1.00  0.00            
ATOM    138  H2  HC8     2      26.300  25.740  26.660  1.00  0.00            
ATOM    139  H3  HC8     2      24.260  22.580  24.640  1.00  0.00            
ATOM    140  H4  HC8     2      24.420  23.960  22.530  1.00  0.00            
TER
ENDMDL
MODEL        1
ATOM      1  H1  ACD     1      26.530  30.370  23.600  1.00  0.00            
ATOM      2  O1  ACD     1      26.130  29.970  22.820  1.00  0.00            
ATOM      3  C1  ACD     1      25.520  28.760  23.270  1.00  0.00            
ATOM      4  H2  ACD     1      26.360  28.170  23.660  1.00  0.00            
ATOM      5  H3  ACD     1      25.160  28.220  22.380  1.00  0.00            
ATOM      6  C2  ACD     1      24.390  28.960  24.230  1.00  0.00            
ATOM      7  H4  ACD     1      24.250  27.980  24.710  1.00  0.00            
ATOM      8  O2  ACD     1      24.880  29.700  25.300  1.00  0.00            
ATOM      9  C3  ACD     1      23.970  30.070  26.360  1.00  0.00            
ATOM     10  H5  ACD     1      24.520  30.640  27.120  1.00  0.00            
ATOM     11  O3  ACD     1      23.430  28.950  26.930  1.00  0.00            
ATOM     12  C4  ACD     1      23.750  28.580  28.320  1.00  0.00            
ATOM     13  H6  ACD     1      24.460  29.270  28.790  1.00  0.00            
ATOM     14  C5  ACD     1      22.380  28.620  28.990  1.00  0.00            
ATOM     15  H7  ACD     1      21.690  28.060  28.350  1.00  0.00            
ATOM     16  O4  ACD     1      21.950  29.960  29.190  1.00  0.00            
ATOM     17  H8  ACD     1      22.570  30.440  29.740  1.00  0.00            
ATOM     18  C6  ACD     1      22.460  27.870  30.290  1.00  0.00            
ATOM     19  H9  ACD     1      23.170  28.320  31.000  1.00  0.00            
ATOM     20  O5  ACD     1      21.230  27.760  30.960  1.00  0.00            
ATOM     21  H10 ACD     1      20.810  27.010  30.510  1.00  0.00            
ATOM     22  C7  ACD     1      22.940  26.430  30.040  1.00  0.00            
ATOM     23  H11 ACD     1      23.100  25.910  30.980  1.00  0.00            
ATOM     24  O6  ACD     1      24.310  26.550  29.530  1.00  0.00            
ATOM     25  C8  ACD     1      24.290  27.190  28.280  1.00  0.00            
ATOM     26  H12 ACD     1      23.540  26.670  27.680  1.00  0.00            
ATOM     27  C9  ACD     1      25.690  27.200  27.630  1.00  0.00            
ATOM     28  H13 ACD     1      26.110  26.190  27.620  1.00  0.00            
ATOM     29  H14 ACD     1      25.610  27.560  26.600  1.00  0.00            
ATOM     30  O7  ACD     1      26.640  28.030  28.360  1.00  0.00            
ATOM     31  H15 ACD     1      27.500  27.620  28.460  1.00  0.00            
ATOM     32  O8  ACD     1      21.980  25.760  29.210  1.00  0.00            
ATOM     33  C10 ACD     1      21.610  24.430  29.520  1.00  0.00            
ATOM     34  H16 ACD     1      21.900  24.230  30.560  1.00  0.00            
ATOM     35  C11 ACD     1      20.040  24.320  29.490  1.00  0.00            
ATOM     36  H17 ACD     1      19.610  24.520  28.500  1.00  0.00            
ATOM     37  O9  ACD     1      19.450  25.250  30.460  1.00  0.00            
ATOM     38  H18 ACD     1      18.610  25.530  30.100  1.00  0.00            
ATOM     39  C12 ACD     1      19.640  22.880  29.950  1.00  0.00            
ATOM     40  H19 ACD     1      19.860  22.800  31.020  1.00  0.00            
ATOM     41  O10 ACD     1      18.260  22.680  29.850  1.00  0.00            
ATOM     42  H20 ACD     1      18.060  22.450  28.940  1.00  0.00            
ATOM     43  C13 ACD     1      20.350  21.880  29.070  1.00  0.00            
ATOM     44  H21 ACD     1      20.140  20.870  29.440  1.00  0.00            
ATOM     45  O11 ACD     1      21.790  22.110  29.070  1.00  0.00            
ATOM     46  C14 ACD     1      22.200  23.370  28.550  1.00  0.00            
ATOM     47  H22 ACD     1      21.920  23.580  27.520  1.00  0.00            
ATOM     48  C15 ACD     1      23.730  23.380  28.560  1.00  0.00            
ATOM     49  H23 ACD     1      23.960  24.280  27.970  1.00  0.00            
ATOM     50  H24 ACD     1      24.090  23.570  29.580  1.00  0.00            
ATOM     51  O12 ACD     1      24.350  22.240  28.030  1.00  0.00            
ATOM     52  H25 ACD     1      23.750  21.510  28.230  1.00  0.00            
ATOM     53  O13 ACD     1      19.930  22.030  27.690  1.00  0.00            
ATOM     54  C16 ACD     1      19.290  20.920  27.040  1.00  0.00            
ATOM     55  H26 ACD     1      19.120  20.110  27.770  1.00  0.00            
ATOM     56  C17 ACD     1      18.020  21.550  26.490  1.00  0.00            
ATOM     57  H27 ACD     1      18.260  22.550  26.110  1.00  0.00            
ATOM     58  O14 ACD     1      17.070  21.700  27.550  1.00  0.00            
ATOM     59  H28 ACD     1      16.170  21.830  27.230  1.00  0.00            
ATOM     60  C18 ACD     1      17.440  20.660  25.360  1.00  0.00            
ATOM     61  H29 ACD     1      17.220  19.660  25.750  1.00  0.00            
ATOM     62  O15 ACD     1      16.390  21.280  24.690  1.00  0.00            
ATOM     63  H30 ACD     1      15.700  21.440  25.340  1.00  0.00            
ATOM     64  C19 ACD     1      18.450  20.490  24.240  1.00  0.00            
ATOM     65  H31 ACD     1      18.020  19.840  23.470  1.00  0.00            
ATOM     66  O16 ACD     1      19.620  19.880  24.720  1.00  0.00            
ATOM     67  C20 ACD     1      20.290  20.380  25.950  1.00  0.00            
ATOM     68  H32 ACD     1      20.990  21.160  25.640  1.00  0.00            
ATOM     69  C21 ACD     1      21.120  19.300  26.570  1.00  0.00            
ATOM     70  H33 ACD     1      21.570  19.600  27.520  1.00  0.00            
ATOM     71  H34 ACD     1      20.480  18.430  26.730  1.00  0.00            
ATOM     72  O17 ACD     1      22.120  18.930  25.690  1.00  0.00            
ATOM     73  H35 ACD     1      21.720  18.660  24.860  1.00  0.00            
ATOM     74  O18 ACD     1      18.890  21.830  23.790  1.00  0.00            
ATOM     75  C22 ACD     1      18.760  22.130  22.430  1.00  0.00            
ATOM     76  H36 ACD     1      18.150  21.400  21.890  1.00  0.00            
ATOM     77  C23 ACD     1      17.880  23.460  22.410  1.00  0.00            
ATOM     78  H37 ACD     1      18.270  24.150  23.170  1.00  0.00            
ATOM     79  O19 ACD     1      16.510  23.130  22.790  1.00  0.00            
ATOM     80  H38 ACD     1      16.590  22.470  23.490  1.00  0.00            
ATOM     81  C24 ACD     1      17.980  24.130  21.060  1.00  0.00            
ATOM     82  H39 ACD     1      17.400  23.580  20.310  1.00  0.00            
ATOM     83  O20 ACD     1      17.310  25.460  21.190  1.00  0.00            
ATOM     84  H40 ACD     1      16.440  25.280  21.560  1.00  0.00            
ATOM     85  C25 ACD     1      19.370  24.340  20.560  1.00  0.00            
ATOM     86  H41 ACD     1      19.350  24.730  19.530  1.00  0.00            
ATOM     87  O21 ACD     1      20.090  23.110  20.610  1.00  0.00            
ATOM     88  C26 ACD     1      20.140  22.360  21.830  1.00  0.00            
ATOM     89  H42 ACD     1      20.640  23.040  22.530  1.00  0.00            
ATOM     90  C27 ACD     1      20.970  21.140  21.730  1.00  0.00            
ATOM     91  H43 ACD     1      21.930  21.550  21.390  1.00  0.00            
ATOM     92  H44 ACD     1      20.950  20.610  22.690  1.00  0.00            
ATOM     93  O22 ACD     1      20.370  20.150  20.860  1.00  0.00            
ATOM     94  H45 ACD     1      20.870  19.330  20.810  1.00  0.00            
ATOM     95  O23 ACD     1      20.070  25.210  21.410  1.00  0.00            
ATOM     96  C28 ACD     1      20.820  26.220  20.790  1.00  0.00            
ATOM     97  H46 ACD     1      20.850  26.220  19.690  1.00  0.00            
ATOM     98  C29 ACD     1      22.190  26.090  21.420  1.00  0.00            
ATOM     99  H47 ACD     1      22.090  26.180  22.510  1.00  0.00            
ATOM    100  O24 ACD     1      22.970  27.250  21.040  1.00  0.00            
ATOM    101  C30 ACD     1      22.940  24.800  21.080  1.00  0.00            
ATOM    102  H48 ACD     1      23.970  24.830  21.460  1.00  0.00            
ATOM    103  H49 ACD     1      22.400  23.990  21.580  1.00  0.00            
ATOM    104  O25 ACD     1      23.030  24.600  19.640  1.00  0.00            
ATOM    105  H50 ACD     1      22.840  23.650  19.640  1.00  0.00            
ATOM    106  C31 ACD     1      20.200  27.570  21.140  1.00  0.00            
ATOM    107  H51 ACD     1      20.060  27.470  22.230  1.00  0.00            
ATOM    108  O26 ACD     1      18.920  27.760  20.440  1.00  0.00            
ATOM    109  H52 ACD     1      18.320  27.080  20.790  1.00  0.00            
ATOM    110  C32 ACD     1      21.180  28.730  20.800  1.00  0.00            
ATOM    111  H53 ACD     1      21.300  28.840  19.720  1.00  0.00            
ATOM    112  O27 ACD     1      20.780  29.960  21.340  1.00  0.00            
ATOM    113  H54 ACD     1      20.950  29.790  22.270  1.00  0.00            
ATOM    114  C33 ACD     1      22.530  28.530  21.430  1.00  0.00            
ATOM    115  H55 ACD     1      23.240  29.250  21.030  1.00  0.00            
ATOM    116  O28 ACD     1      22.460  28.530  22.870  1.00  0.00            
ATOM    117  C34 ACD     1      23.120  29.550  23.570  1.00  0.00            
ATOM    118  H56 ACD     1      23.360  30.420  22.950  1.00  0.00            
ATOM    119  C35 ACD     1      22.130  30.090  24.600  1.00  0.00            
ATOM    120  H57 ACD     1      21.500  29.250  24.940  1.00  0.00            
ATOM    121  O29 ACD     1      21.260  30.970  23.940  1.00  0.00            
ATOM    122  H58 ACD     1      21.150  31.760  24.470  1.00  0.00            
ATOM    123  C36 ACD     1      22.790  30.860  25.750  1.00  0.00            
ATOM    124  H59 ACD     1      23.330  31.720  25.350  1.00  0.00            
ATOM    125  O30 ACD     1      21.890  31.200  26.780  1.00  0.00            
ATOM    126  H60 ACD     1      21.910  30.380  27.290  1.00  0.00            
ATOM    127  O1  HC8     2      18.780  24.970  25.950  1.00  0.00            
ATOM    128  N1  HC8     2      19.710  25.750  25.660  1.00  0.00            
ATOM    129  O2  HC8     2      19.640  26.940  25.860  1.00  0.00            
ATOM    130  C1  HC8     2      20.970  25.140  25.290  1.00  0.00            
ATOM    131  C2  HC8     2      21.140  23.700  25.050  1.00  0.00            
ATOM    132  C3  HC8     2      22.360  23.220  24.660  1.00  0.00            
ATOM    133  C4  HC8     2      23.580  24.040  24.630  1.00  0.00            
ATOM    134  O3  HC8     2      24.600  23.540  24.210  1.00  0.00            
ATOM    135  C5  HC8     2      23.390  25.400  25.070  1.00  0.00            
ATOM    136  C6  HC8     2      22.200  25.910  25.410  1.00  0.00            
ATOM    137  H1  HC8     2      20.240  23.130  25.250  1.00  0.00            
ATOM    138  H2  HC8     2      22.410  22.190  24.340  1.00  0.00            
ATOM    139  H3  HC8     2      24.330  25.940  25.110  1.00  0.00            
ATOM    140  H4  HC8     2      22.040  26.920  25.750  1.00  0.00            
TER
ENDMDL
MODEL        1
ATOM      1  H1  ACD     1      27.780  26.350  24.390  1.00  0.00            
ATOM      2  O1  ACD     1      27.300  26.020  23.620  1.00  0.00            
ATOM      3  C1  ACD     1      26.000  25.520  24.080  1.00  0.00            
ATOM      4  H2  ACD     1      26.170  24.570  24.600  1.00  0.00            
ATOM      5  H3  ACD     1      25.350  25.350  23.210  1.00  0.00            
ATOM      6  C2  ACD     1      25.180  26.490  24.940  1.00  0.00            
ATOM      7  H4  ACD     1      24.430  25.930  25.510  1.00  0.00            
ATOM      8  O2  ACD     1      25.980  27.000  25.990  1.00  0.00            
ATOM      9  C3  ACD     1      25.360  27.870  26.950  1.00  0.00            
ATOM     10  H5  ACD     1      26.060  28.290  27.680  1.00  0.00            
ATOM     11  O3  ACD     1      24.430  27.180  27.730  1.00  0.00            
ATOM     12  C4  ACD     1      24.610  26.920  29.110  1.00  0.00            
ATOM     13  H6  ACD     1      25.430  27.490  29.570  1.00  0.00            
ATOM     14  C5  ACD     1      23.350  27.550  29.830  1.00  0.00            
ATOM     15  H7  ACD     1      22.510  27.130  29.270  1.00  0.00            
ATOM     16  O4  ACD     1      23.490  28.980  29.900  1.00  0.00            
ATOM     17  H8  ACD     1      22.660  29.460  29.970  1.00  0.00            
ATOM     18  C6  ACD     1      23.240  26.940  31.270  1.00  0.00            
ATOM     19  H9  ACD     1      24.140  27.310  31.780  1.00  0.00            
ATOM     20  O5  ACD     1      22.140  27.540  31.940  1.00  0.00            
ATOM     21  H10 ACD     1      21.400  26.930  31.850  1.00  0.00            
ATOM     22  C7  ACD     1      23.260  25.470  31.250  1.00  0.00            
ATOM     23  H11 ACD     1      23.030  25.110  32.260  1.00  0.00            
ATOM     24  O6  ACD     1      24.560  25.080  30.810  1.00  0.00            
ATOM     25  C8  ACD     1      24.860  25.420  29.430  1.00  0.00            
ATOM     26  H12 ACD     1      24.140  24.900  28.780  1.00  0.00            
ATOM     27  C9  ACD     1      26.230  24.930  28.810  1.00  0.00            
ATOM     28  H13 ACD     1      26.280  23.860  29.060  1.00  0.00            
ATOM     29  H14 ACD     1      26.170  25.130  27.730  1.00  0.00            
ATOM     30  O7  ACD     1      27.390  25.720  29.160  1.00  0.00            
ATOM     31  H15 ACD     1      28.150  25.320  28.720  1.00  0.00            
ATOM     32  O8  ACD     1      22.260  24.940  30.450  1.00  0.00            
ATOM     33  C10 ACD     1      21.350  23.980  31.040  1.00  0.00            
ATOM     34  H16 ACD     1      21.430  23.930  32.140  1.00  0.00            
ATOM     35  C11 ACD     1      19.960  24.610  30.680  1.00  0.00            
ATOM     36  H17 ACD     1      19.970  24.920  29.630  1.00  0.00            
ATOM     37  O9  ACD     1      19.750  25.720  31.600  1.00  0.00            
ATOM     38  H18 ACD     1      18.920  26.140  31.360  1.00  0.00            
ATOM     39  C12 ACD     1      18.960  23.420  30.830  1.00  0.00            
ATOM     40  H19 ACD     1      18.880  23.170  31.900  1.00  0.00            
ATOM     41  O10 ACD     1      17.650  23.900  30.390  1.00  0.00            
ATOM     42  H20 ACD     1      17.700  23.760  29.440  1.00  0.00            
ATOM     43  C13 ACD     1      19.300  22.280  29.890  1.00  0.00            
ATOM     44  H21 ACD     1      18.570  21.480  30.040  1.00  0.00            
ATOM     45  O11 ACD     1      20.490  21.710  30.340  1.00  0.00            
ATOM     46  C14 ACD     1      21.670  22.620  30.440  1.00  0.00            
ATOM     47  H22 ACD     1      21.980  22.760  29.390  1.00  0.00            
ATOM     48  C15 ACD     1      22.840  21.940  31.040  1.00  0.00            
ATOM     49  H23 ACD     1      23.600  22.640  31.430  1.00  0.00            
ATOM     50  H24 ACD     1      22.570  21.330  31.910  1.00  0.00            
ATOM     51  O12 ACD     1      23.430  20.950  30.140  1.00  0.00            
ATOM     52  H25 ACD     1      22.860  20.180  30.200  1.00  0.00            
ATOM     53  O13 ACD     1      19.410  22.620  28.580  1.00  0.00            
ATOM     54  C16 ACD     1      18.910  21.650  27.640  1.00  0.00            
ATOM     55  H26 ACD     1      18.490  20.750  28.110  1.00  0.00            
ATOM     56  C17 ACD     1      17.820  22.380  26.840  1.00  0.00            
ATOM     57  H27 ACD     1      18.160  23.360  26.470  1.00  0.00            
ATOM     58  O14 ACD     1      16.650  22.610  27.570  1.00  0.00            
ATOM     59  H28 ACD     1      16.340  21.910  28.150  1.00  0.00            
ATOM     60  C18 ACD     1      17.250  21.520  25.640  1.00  0.00            
ATOM     61  H29 ACD     1      16.810  20.610  26.040  1.00  0.00            
ATOM     62  O15 ACD     1      16.270  22.220  24.870  1.00  0.00            
ATOM     63  H30 ACD     1      15.470  22.280  25.410  1.00  0.00            
ATOM     64  C19 ACD     1      18.470  21.110  24.790  1.00  0.00            
ATOM     65  H31 ACD     1      18.060  20.450  24.020  1.00  0.00            
ATOM     66  O16 ACD     1      19.410  20.440  25.540  1.00  0.00            
ATOM     67  C20 ACD     1      20.030  21.160  26.670  1.00  0.00            
ATOM     68  H32 ACD     1      20.460  22.050  26.190  1.00  0.00            
ATOM     69  C21 ACD     1      21.110  20.270  27.300  1.00  0.00            
ATOM     70  H33 ACD     1      21.720  20.780  28.050  1.00  0.00            
ATOM     71  H34 ACD     1      20.690  19.360  27.770  1.00  0.00            
ATOM     72  O17 ACD     1      22.050  19.920  26.300  1.00  0.00            
ATOM     73  H35 ACD     1      22.400  20.780  26.080  1.00  0.00            
ATOM     74  O18 ACD     1      19.020  22.240  24.090  1.00  0.00            
ATOM     75  C22 ACD     1      19.240  22.100  22.660  1.00  0.00            
ATOM     76  H36 ACD     1      18.830  21.200  22.190  1.00  0.00            
ATOM     77  C23 ACD     1      18.650  23.360  21.930  1.00  0.00            
ATOM     78  H37 ACD     1      18.950  24.260  22.480  1.00  0.00            
ATOM     79  O19 ACD     1      17.270  23.250  21.850  1.00  0.00            
ATOM     80  H38 ACD     1      16.930  23.730  22.610  1.00  0.00            
ATOM     81  C24 ACD     1      19.200  23.410  20.470  1.00  0.00            
ATOM     82  H39 ACD     1      18.800  22.640  19.800  1.00  0.00            
ATOM     83  O20 ACD     1      18.900  24.640  19.770  1.00  0.00            
ATOM     84  H40 ACD     1      17.970  24.790  19.930  1.00  0.00            
ATOM     85  C25 ACD     1      20.740  23.300  20.450  1.00  0.00            
ATOM     86  H41 ACD     1      21.070  23.330  19.410  1.00  0.00            
ATOM     87  O21 ACD     1      21.180  22.110  21.070  1.00  0.00            
ATOM     88  C26 ACD     1      20.790  21.930  22.420  1.00  0.00            
ATOM     89  H42 ACD     1      21.270  22.710  23.010  1.00  0.00            
ATOM     90  C27 ACD     1      21.350  20.540  22.850  1.00  0.00            
ATOM     91  H43 ACD     1      22.430  20.550  22.680  1.00  0.00            
ATOM     92  H44 ACD     1      21.190  20.540  23.940  1.00  0.00            
ATOM     93  O22 ACD     1      20.730  19.450  22.050  1.00  0.00            
ATOM     94  H45 ACD     1      20.260  18.870  22.650  1.00  0.00            
ATOM     95  O23 ACD     1      21.210  24.350  21.260  1.00  0.00            
ATOM     96  C28 ACD     1      21.940  25.470  20.690  1.00  0.00            
ATOM     97  H46 ACD     1      21.970  25.520  19.600  1.00  0.00            
ATOM     98  C29 ACD     1      23.450  25.210  21.040  1.00  0.00            
ATOM     99  H47 ACD     1      23.430  24.640  21.980  1.00  0.00            
ATOM    100  O24 ACD     1      24.200  26.420  21.070  1.00  0.00            
ATOM    101  C30 ACD     1      24.090  24.090  20.160  1.00  0.00            
ATOM    102  H48 ACD     1      25.180  24.010  20.300  1.00  0.00            
ATOM    103  H49 ACD     1      23.680  23.100  20.390  1.00  0.00            
ATOM    104  O25 ACD     1      23.760  24.220  18.800  1.00  0.00            
ATOM    105  H50 ACD     1      24.050  25.100  18.520  1.00  0.00            
ATOM    106  C31 ACD     1      21.400  26.740  21.200  1.00  0.00            
ATOM    107  H51 ACD     1      20.900  26.530  22.150  1.00  0.00            
ATOM    108  O26 ACD     1      20.260  27.000  20.300  1.00  0.00            
ATOM    109  H52 ACD     1      19.750  26.190  20.240  1.00  0.00            
ATOM    110  C32 ACD     1      22.310  27.900  21.160  1.00  0.00            
ATOM    111  H53 ACD     1      22.500  28.310  20.160  1.00  0.00            
ATOM    112  O27 ACD     1      21.720  28.890  22.000  1.00  0.00            
ATOM    113  H54 ACD     1      22.350  28.930  22.730  1.00  0.00            
ATOM    114  C33 ACD     1      23.620  27.440  21.820  1.00  0.00            
ATOM    115  H55 ACD     1      24.340  28.270  21.760  1.00  0.00            
ATOM    116  O28 ACD     1      23.510  27.110  23.250  1.00  0.00            
ATOM    117  C34 ACD     1      24.480  27.620  24.130  1.00  0.00            
ATOM    118  H56 ACD     1      25.220  28.150  23.520  1.00  0.00            
ATOM    119  C35 ACD     1      23.790  28.540  25.120  1.00  0.00            
ATOM    120  H57 ACD     1      23.010  27.970  25.630  1.00  0.00            
ATOM    121  O29 ACD     1      23.110  29.700  24.490  1.00  0.00            
ATOM    122  H58 ACD     1      22.490  30.060  25.130  1.00  0.00            
ATOM    123  C36 ACD     1      24.770  29.040  26.160  1.00  0.00            
ATOM    124  H59 ACD     1      25.600  29.550  25.660  1.00  0.00            
ATOM    125  O30 ACD     1      24.030  29.870  27.030  1.00  0.00            
ATOM    126  H60 ACD     1      23.320  29.330  27.380  1.00  0.00            
ATOM    127  O1  HC8     2      19.930  25.310  24.890  1.00  0.00            
ATOM    128  N1  HC8     2      20.830  25.490  25.660  1.00  0.00            
ATOM    129  O2  HC8     2      20.780  26.390  26.520  1.00  0.00            
ATOM    130  C1  HC8     2      21.950  24.590  25.660  1.00  0.00            
ATOM    131  C2  HC8     2      22.580  24.090  24.460  1.00  0.00            
ATOM    132  C3  HC8     2      23.660  23.200  24.500  1.00  0.00            
ATOM    133  C4  HC8     2      24.130  22.620  25.760  1.00  0.00            
ATOM    134  O3  HC8     2      24.950  21.740  25.840  1.00  0.00            
ATOM    135  C5  HC8     2      23.450  23.140  26.890  1.00  0.00            
ATOM    136  C6  HC8     2      22.460  24.090  26.890  1.00  0.00            
ATOM    137  H1  HC8     2      22.200  24.570  23.560  1.00  0.00            
ATOM    138  H2  HC8     2      24.210  22.850  23.640  1.00  0.00            
ATOM    139  H3  HC8     2      23.780  22.760  27.860  1.00  0.00            
ATOM    140  H4  HC8     2      21.970  24.390  27.810  1.00  0.00            
TER
ENDMDL
MODEL        1
ATOM      1  H1  ACD     1      19.780   7.940  43.120  1.00  0.00            
ATOM      2  O1  ACD     1      19.280   8.550  42.580  1.00  0.00            
ATOM      3  C1  ACD     1      19.170   7.800  41.330  1.00  0.00            
ATOM      4  H2  ACD     1      18.790   6.780  41.490  1.00  0.00            
ATOM      5  H3  ACD     1      20.160   7.690  40.850  1.00  0.00            
ATOM      6  C2  ACD     1      18.120   8.470  40.430  1.00  0.00            
ATOM      7  H4  ACD     1      18.000   7.690  39.670  1.00  0.00            
ATOM      8  O2  ACD     1      16.770   8.510  41.040  1.00  0.00            
ATOM      9  C3  ACD     1      15.760   8.950  40.140  1.00  0.00            
ATOM     10  H5  ACD     1      14.790   8.950  40.630  1.00  0.00            
ATOM     11  O3  ACD     1      15.750   8.170  38.990  1.00  0.00            
ATOM     12  C4  ACD     1      14.730   7.160  38.920  1.00  0.00            
ATOM     13  H6  ACD     1      14.130   7.220  39.840  1.00  0.00            
ATOM     14  C5  ACD     1      13.840   7.570  37.750  1.00  0.00            
ATOM     15  H7  ACD     1      14.540   7.520  36.910  1.00  0.00            
ATOM     16  O4  ACD     1      13.250   8.880  37.910  1.00  0.00            
ATOM     17  H8  ACD     1      12.590   8.740  38.590  1.00  0.00            
ATOM     18  C6  ACD     1      12.780   6.430  37.530  1.00  0.00            
ATOM     19  H9  ACD     1      12.040   6.500  38.340  1.00  0.00            
ATOM     20  O5  ACD     1      11.970   6.720  36.390  1.00  0.00            
ATOM     21  H10 ACD     1      11.350   7.420  36.580  1.00  0.00            
ATOM     22  C7  ACD     1      13.350   5.050  37.460  1.00  0.00            
ATOM     23  H11 ACD     1      12.530   4.330  37.450  1.00  0.00            
ATOM     24  O6  ACD     1      14.160   4.910  38.610  1.00  0.00            
ATOM     25  C8  ACD     1      15.270   5.780  38.740  1.00  0.00            
ATOM     26  H12 ACD     1      15.910   5.750  37.850  1.00  0.00            
ATOM     27  C9  ACD     1      16.040   5.280  39.930  1.00  0.00            
ATOM     28  H13 ACD     1      16.350   4.250  39.710  1.00  0.00            
ATOM     29  H14 ACD     1      16.950   5.850  40.160  1.00  0.00            
ATOM     30  O7  ACD     1      15.130   5.180  41.110  1.00  0.00            
ATOM     31  H15 ACD     1      14.350   4.750  40.750  1.00  0.00            
ATOM     32  O8  ACD     1      14.070   4.990  36.290  1.00  0.00            
ATOM     33  C10 ACD     1      13.750   3.910  35.320  1.00  0.00            
ATOM     34  H16 ACD     1      12.790   3.430  35.520  1.00  0.00            
ATOM     35  C11 ACD     1      13.700   4.640  34.000  1.00  0.00            
ATOM     36  H17 ACD     1      14.600   5.270  33.970  1.00  0.00            
ATOM     37  O9  ACD     1      12.510   5.370  34.140  1.00  0.00            
ATOM     38  H18 ACD     1      12.640   5.960  34.890  1.00  0.00            
ATOM     39  C12 ACD     1      13.740   3.680  32.880  1.00  0.00            
ATOM     40  H19 ACD     1      12.960   2.920  33.000  1.00  0.00            
ATOM     41  O10 ACD     1      13.650   4.320  31.550  1.00  0.00            
ATOM     42  H20 ACD     1      14.450   4.850  31.530  1.00  0.00            
ATOM     43  C13 ACD     1      15.050   2.970  32.970  1.00  0.00            
ATOM     44  H21 ACD     1      15.060   2.370  32.060  1.00  0.00            
ATOM     45  O11 ACD     1      15.040   2.110  34.140  1.00  0.00            
ATOM     46  C14 ACD     1      14.800   2.800  35.400  1.00  0.00            
ATOM     47  H22 ACD     1      15.770   3.300  35.530  1.00  0.00            
ATOM     48  C15 ACD     1      14.550   1.740  36.520  1.00  0.00            
ATOM     49  H23 ACD     1      15.410   1.090  36.350  1.00  0.00            
ATOM     50  H24 ACD     1      14.630   2.170  37.530  1.00  0.00            
ATOM     51  O12 ACD     1      13.260   1.170  36.400  1.00  0.00            
ATOM     52  H25 ACD     1      13.250   0.680  37.230  1.00  0.00            
ATOM     53  O13 ACD     1      16.180   3.880  32.990  1.00  0.00            
ATOM     54  C16 ACD     1      17.030   3.940  31.850  1.00  0.00            
ATOM     55  H26 ACD     1      16.660   3.210  31.120  1.00  0.00            
ATOM     56  C17 ACD     1      17.000   5.430  31.400  1.00  0.00            
ATOM     57  H27 ACD     1      17.000   6.040  32.310  1.00  0.00            
ATOM     58  O14 ACD     1      15.840   5.630  30.590  1.00  0.00            
ATOM     59  H28 ACD     1      15.690   6.570  30.700  1.00  0.00            
ATOM     60  C18 ACD     1      18.300   5.730  30.610  1.00  0.00            
ATOM     61  H29 ACD     1      18.320   5.260  29.620  1.00  0.00            
ATOM     62  O15 ACD     1      18.390   7.160  30.410  1.00  0.00            
ATOM     63  H30 ACD     1      18.960   7.500  31.100  1.00  0.00            
ATOM     64  C19 ACD     1      19.580   5.230  31.310  1.00  0.00            
ATOM     65  H31 ACD     1      20.430   5.320  30.630  1.00  0.00            
ATOM     66  O16 ACD     1      19.450   3.760  31.460  1.00  0.00            
ATOM     67  C20 ACD     1      18.360   3.360  32.340  1.00  0.00            
ATOM     68  H32 ACD     1      18.510   3.810  33.320  1.00  0.00            
ATOM     69  C21 ACD     1      18.340   1.860  32.430  1.00  0.00            
ATOM     70  H33 ACD     1      19.250   1.380  32.810  1.00  0.00            
ATOM     71  H34 ACD     1      17.570   1.620  33.180  1.00  0.00            
ATOM     72  O17 ACD     1      18.040   1.250  31.140  1.00  0.00            
ATOM     73  H35 ACD     1      18.840   0.810  30.830  1.00  0.00            
ATOM     74  O18 ACD     1      19.640   5.860  32.600  1.00  0.00            
ATOM     75  C22 ACD     1      20.890   6.540  32.970  1.00  0.00            
ATOM     76  H36 ACD     1      21.730   6.210  32.350  1.00  0.00            
ATOM     77  C23 ACD     1      20.680   8.070  32.850  1.00  0.00            
ATOM     78  H37 ACD     1      19.870   8.440  33.490  1.00  0.00            
ATOM     79  O19 ACD     1      20.410   8.390  31.470  1.00  0.00            
ATOM     80  H38 ACD     1      20.530   9.340  31.370  1.00  0.00            
ATOM     81  C24 ACD     1      21.970   8.770  33.180  1.00  0.00            
ATOM     82  H39 ACD     1      22.750   8.460  32.470  1.00  0.00            
ATOM     83  O20 ACD     1      21.630  10.070  33.310  1.00  0.00            
ATOM     84  H40 ACD     1      21.360  10.010  34.230  1.00  0.00            
ATOM     85  C25 ACD     1      22.460   8.360  34.560  1.00  0.00            
ATOM     86  H41 ACD     1      23.470   8.720  34.760  1.00  0.00            
ATOM     87  O21 ACD     1      22.450   6.970  34.720  1.00  0.00            
ATOM     88  C26 ACD     1      21.260   6.230  34.360  1.00  0.00            
ATOM     89  H42 ACD     1      20.570   6.530  35.150  1.00  0.00            
ATOM     90  C27 ACD     1      21.440   4.750  34.620  1.00  0.00            
ATOM     91  H43 ACD     1      21.890   4.730  35.620  1.00  0.00            
ATOM     92  H44 ACD     1      20.470   4.240  34.670  1.00  0.00            
ATOM     93  O22 ACD     1      22.280   4.090  33.660  1.00  0.00            
ATOM     94  H45 ACD     1      21.790   3.330  33.330  1.00  0.00            
ATOM     95  O23 ACD     1      21.600   8.890  35.550  1.00  0.00            
ATOM     96  C28 ACD     1      22.170   9.440  36.810  1.00  0.00            
ATOM     97  H46 ACD     1      23.250   9.630  36.690  1.00  0.00            
ATOM     98  C29 ACD     1      22.090   8.400  38.040  1.00  0.00            
ATOM     99  H47 ACD     1      21.210   7.760  37.890  1.00  0.00            
ATOM    100  O24 ACD     1      21.880   9.090  39.250  1.00  0.00            
ATOM    101  C30 ACD     1      23.310   7.440  38.200  1.00  0.00            
ATOM    102  H48 ACD     1      23.080   6.690  38.970  1.00  0.00            
ATOM    103  H49 ACD     1      23.220   6.960  37.210  1.00  0.00            
ATOM    104  O25 ACD     1      24.540   8.080  38.500  1.00  0.00            
ATOM    105  H50 ACD     1      25.260   7.500  38.780  1.00  0.00            
ATOM    106  C31 ACD     1      21.490  10.800  37.030  1.00  0.00            
ATOM    107  H51 ACD     1      20.460  10.610  36.730  1.00  0.00            
ATOM    108  O26 ACD     1      22.150  11.790  36.220  1.00  0.00            
ATOM    109  H52 ACD     1      21.630  12.570  36.460  1.00  0.00            
ATOM    110  C32 ACD     1      21.420  11.290  38.480  1.00  0.00            
ATOM    111  H53 ACD     1      22.430  11.590  38.790  1.00  0.00            
ATOM    112  O27 ACD     1      20.580  12.500  38.590  1.00  0.00            
ATOM    113  H54 ACD     1      19.640  12.300  38.570  1.00  0.00            
ATOM    114  C33 ACD     1      20.870  10.100  39.380  1.00  0.00            
ATOM    115  H55 ACD     1      20.770  10.420  40.420  1.00  0.00            
ATOM    116  O28 ACD     1      19.650   9.620  38.950  1.00  0.00            
ATOM    117  C34 ACD     1      18.540   9.780  39.850  1.00  0.00            
ATOM    118  H56 ACD     1      18.750  10.490  40.660  1.00  0.00            
ATOM    119  C35 ACD     1      17.410  10.370  38.960  1.00  0.00            
ATOM    120  H57 ACD     1      17.280   9.670  38.120  1.00  0.00            
ATOM    121  O29 ACD     1      17.720  11.670  38.480  1.00  0.00            
ATOM    122  H58 ACD     1      17.030  11.950  37.880  1.00  0.00            
ATOM    123  C36 ACD     1      16.150  10.350  39.760  1.00  0.00            
ATOM    124  H59 ACD     1      16.420  10.960  40.620  1.00  0.00            
ATOM    125  O30 ACD     1      14.970  10.910  39.080  1.00  0.00            
ATOM    126  H60 ACD     1      14.710  10.170  38.520  1.00  0.00            
ATOM    127  O1  HC8     2      19.020   5.820  37.940  1.00  0.00            
ATOM    128  N1  HC8     2      18.500   5.700  36.870  1.00  0.00            
ATOM    129  O2  HC8     2      18.500   4.680  36.270  1.00  0.00            
ATOM    130  C1  HC8     2      17.910   6.880  36.220  1.00  0.00            
ATOM    131  C2  HC8     2      18.440   8.160  36.230  1.00  0.00            
ATOM    132  C3  HC8     2      17.800   9.220  35.590  1.00  0.00            
ATOM    133  C4  HC8     2      16.610   9.030  34.780  1.00  0.00            
ATOM    134  O3  HC8     2      16.020   9.930  34.330  1.00  0.00            
ATOM    135  C5  HC8     2      16.270   7.640  34.560  1.00  0.00            
ATOM    136  C6  HC8     2      16.880   6.600  35.280  1.00  0.00            
ATOM    137  H1  HC8     2      19.320   8.360  36.840  1.00  0.00            
ATOM    138  H2  HC8     2      18.090  10.250  35.760  1.00  0.00            
ATOM    139  H3  HC8     2      15.400   7.440  33.950  1.00  0.00            
ATOM    140  H4  HC8     2      16.520   5.590  35.140  1.00  0.00            
TER
ENDMDL
MODEL        1
ATOM      1  H1  ACD     1      18.320  26.390  27.170  1.00  0.00            
ATOM      2  O1  ACD     1      18.970  26.090  26.540  1.00  0.00            
ATOM      3  C1  ACD     1      18.150  25.370  25.620  1.00  0.00            
ATOM      4  H2  ACD     1      17.720  26.130  24.960  1.00  0.00            
ATOM      5  H3  ACD     1      17.340  24.850  26.140  1.00  0.00            
ATOM      6  C2  ACD     1      18.940  24.350  24.780  1.00  0.00            
ATOM      7  H4  ACD     1      18.230  23.580  24.430  1.00  0.00            
ATOM      8  O2  ACD     1      19.600  24.930  23.650  1.00  0.00            
ATOM      9  C3  ACD     1      20.220  23.980  22.800  1.00  0.00            
ATOM     10  H5  ACD     1      20.740  24.480  21.980  1.00  0.00            
ATOM     11  O3  ACD     1      19.190  23.150  22.250  1.00  0.00            
ATOM     12  C4  ACD     1      18.850  23.230  20.830  1.00  0.00            
ATOM     13  H6  ACD     1      19.230  24.180  20.450  1.00  0.00            
ATOM     14  C5  ACD     1      19.600  22.070  20.200  1.00  0.00            
ATOM     15  H7  ACD     1      19.450  21.240  20.900  1.00  0.00            
ATOM     16  O4  ACD     1      21.000  22.400  20.140  1.00  0.00            
ATOM     17  H8  ACD     1      21.030  23.320  19.900  1.00  0.00            
ATOM     18  C6  ACD     1      19.010  21.670  18.790  1.00  0.00            
ATOM     19  H9  ACD     1      19.310  22.420  18.040  1.00  0.00            
ATOM     20  O5  ACD     1      19.620  20.440  18.470  1.00  0.00            
ATOM     21  H10 ACD     1      20.560  20.560  18.650  1.00  0.00            
ATOM     22  C7  ACD     1      17.510  21.570  18.930  1.00  0.00            
ATOM     23  H11 ACD     1      17.080  21.390  17.940  1.00  0.00            
ATOM     24  O6  ACD     1      16.990  22.880  19.400  1.00  0.00            
ATOM     25  C8  ACD     1      17.350  23.320  20.690  1.00  0.00            
ATOM     26  H12 ACD     1      16.960  22.680  21.490  1.00  0.00            
ATOM     27  C9  ACD     1      16.940  24.770  20.920  1.00  0.00            
ATOM     28  H13 ACD     1      17.190  25.130  21.930  1.00  0.00            
ATOM     29  H14 ACD     1      17.490  25.410  20.220  1.00  0.00            
ATOM     30  O7  ACD     1      15.500  24.870  20.660  1.00  0.00            
ATOM     31  H15 ACD     1      15.250  24.310  19.920  1.00  0.00            
ATOM     32  O8  ACD     1      17.290  20.570  19.940  1.00  0.00            
ATOM     33  C10 ACD     1      16.330  19.580  19.670  1.00  0.00            
ATOM     34  H16 ACD     1      16.040  19.500  18.620  1.00  0.00            
ATOM     35  C11 ACD     1      17.110  18.230  20.010  1.00  0.00            
ATOM     36  H17 ACD     1      17.610  18.430  20.970  1.00  0.00            
ATOM     37  O9  ACD     1      18.200  18.080  19.110  1.00  0.00            
ATOM     38  H18 ACD     1      18.550  18.960  18.990  1.00  0.00            
ATOM     39  C12 ACD     1      16.270  16.990  20.310  1.00  0.00            
ATOM     40  H19 ACD     1      15.820  16.530  19.430  1.00  0.00            
ATOM     41  O10 ACD     1      17.090  16.050  20.900  1.00  0.00            
ATOM     42  H20 ACD     1      16.550  15.280  21.100  1.00  0.00            
ATOM     43  C13 ACD     1      15.140  17.490  21.260  1.00  0.00            
ATOM     44  H21 ACD     1      14.440  16.650  21.300  1.00  0.00            
ATOM     45  O11 ACD     1      14.340  18.550  20.730  1.00  0.00            
ATOM     46  C14 ACD     1      15.070  19.770  20.580  1.00  0.00            
ATOM     47  H22 ACD     1      15.520  20.060  21.540  1.00  0.00            
ATOM     48  C15 ACD     1      14.090  20.880  20.140  1.00  0.00            
ATOM     49  H23 ACD     1      14.660  21.710  19.690  1.00  0.00            
ATOM     50  H24 ACD     1      13.440  20.500  19.340  1.00  0.00            
ATOM     51  O12 ACD     1      13.400  21.410  21.240  1.00  0.00            
ATOM     52  H25 ACD     1      14.030  21.610  21.940  1.00  0.00            
ATOM     53  O13 ACD     1      15.670  17.760  22.580  1.00  0.00            
ATOM     54  C16 ACD     1      15.020  17.000  23.660  1.00  0.00            
ATOM     55  H26 ACD     1      14.460  16.120  23.320  1.00  0.00            
ATOM     56  C17 ACD     1      16.180  16.430  24.530  1.00  0.00            
ATOM     57  H27 ACD     1      16.790  17.230  24.970  1.00  0.00            
ATOM     58  O14 ACD     1      17.190  15.610  23.760  1.00  0.00            
ATOM     59  H28 ACD     1      17.520  16.080  22.990  1.00  0.00            
ATOM     60  C18 ACD     1      15.630  15.590  25.650  1.00  0.00            
ATOM     61  H29 ACD     1      14.990  14.790  25.240  1.00  0.00            
ATOM     62  O15 ACD     1      16.670  14.940  26.370  1.00  0.00            
ATOM     63  H30 ACD     1      17.310  14.750  25.670  1.00  0.00            
ATOM     64  C19 ACD     1      14.760  16.530  26.500  1.00  0.00            
ATOM     65  H31 ACD     1      14.400  15.950  27.360  1.00  0.00            
ATOM     66  O16 ACD     1      13.670  16.890  25.650  1.00  0.00            
ATOM     67  C20 ACD     1      14.170  17.760  24.590  1.00  0.00            
ATOM     68  H32 ACD     1      14.730  18.590  25.040  1.00  0.00            
ATOM     69  C21 ACD     1      12.990  18.350  23.840  1.00  0.00            
ATOM     70  H33 ACD     1      12.380  18.880  24.580  1.00  0.00            
ATOM     71  H34 ACD     1      13.320  19.260  23.310  1.00  0.00            
ATOM     72  O17 ACD     1      12.160  17.390  23.150  1.00  0.00            
ATOM     73  H35 ACD     1      11.360  17.840  22.870  1.00  0.00            
ATOM     74  O18 ACD     1      15.580  17.600  26.980  1.00  0.00            
ATOM     75  C22 ACD     1      15.430  17.980  28.310  1.00  0.00            
ATOM     76  H36 ACD     1      14.640  17.410  28.820  1.00  0.00            
ATOM     77  C23 ACD     1      16.730  17.610  28.960  1.00  0.00            
ATOM     78  H37 ACD     1      17.470  17.990  28.240  1.00  0.00            
ATOM     79  O19 ACD     1      16.840  16.130  28.990  1.00  0.00            
ATOM     80  H38 ACD     1      16.600  15.770  28.130  1.00  0.00            
ATOM     81  C24 ACD     1      16.860  18.200  30.360  1.00  0.00            
ATOM     82  H39 ACD     1      16.150  17.640  30.970  1.00  0.00            
ATOM     83  O20 ACD     1      18.200  18.030  30.760  1.00  0.00            
ATOM     84  H40 ACD     1      18.610  18.850  30.490  1.00  0.00            
ATOM     85  C25 ACD     1      16.550  19.770  30.310  1.00  0.00            
ATOM     86  H41 ACD     1      16.630  20.090  31.360  1.00  0.00            
ATOM     87  O21 ACD     1      15.230  19.810  29.900  1.00  0.00            
ATOM     88  C26 ACD     1      14.960  19.410  28.490  1.00  0.00            
ATOM     89  H42 ACD     1      15.590  20.050  27.860  1.00  0.00            
ATOM     90  C27 ACD     1      13.470  19.610  28.200  1.00  0.00            
ATOM     91  H43 ACD     1      13.390  19.400  27.120  1.00  0.00            
ATOM     92  H44 ACD     1      12.970  18.840  28.800  1.00  0.00            
ATOM     93  O22 ACD     1      12.810  20.860  28.410  1.00  0.00            
ATOM     94  H45 ACD     1      13.020  21.050  29.330  1.00  0.00            
ATOM     95  O23 ACD     1      17.470  20.380  29.400  1.00  0.00            
ATOM     96  C28 ACD     1      18.180  21.570  29.690  1.00  0.00            
ATOM     97  H46 ACD     1      18.370  21.730  30.760  1.00  0.00            
ATOM     98  C29 ACD     1      17.460  22.690  28.870  1.00  0.00            
ATOM     99  H47 ACD     1      17.160  22.290  27.890  1.00  0.00            
ATOM    100  O24 ACD     1      18.320  23.870  28.770  1.00  0.00            
ATOM    101  C30 ACD     1      16.060  23.040  29.410  1.00  0.00            
ATOM    102  H48 ACD     1      15.760  23.960  28.900  1.00  0.00            
ATOM    103  H49 ACD     1      15.350  22.280  29.070  1.00  0.00            
ATOM    104  O25 ACD     1      16.000  23.330  30.790  1.00  0.00            
ATOM    105  H50 ACD     1      16.800  23.790  31.050  1.00  0.00            
ATOM    106  C31 ACD     1      19.540  21.310  29.040  1.00  0.00            
ATOM    107  H51 ACD     1      19.270  20.900  28.060  1.00  0.00            
ATOM    108  O26 ACD     1      20.160  20.260  29.820  1.00  0.00            
ATOM    109  H52 ACD     1      20.860  20.030  29.200  1.00  0.00            
ATOM    110  C32 ACD     1      20.360  22.630  28.880  1.00  0.00            
ATOM    111  H53 ACD     1      20.390  23.090  29.880  1.00  0.00            
ATOM    112  O27 ACD     1      21.580  22.540  28.240  1.00  0.00            
ATOM    113  H54 ACD     1      21.390  22.060  27.420  1.00  0.00            
ATOM    114  C33 ACD     1      19.530  23.580  28.040  1.00  0.00            
ATOM    115  H55 ACD     1      20.110  24.500  27.970  1.00  0.00            
ATOM    116  O28 ACD     1      19.290  22.990  26.710  1.00  0.00            
ATOM    117  C34 ACD     1      19.960  23.580  25.650  1.00  0.00            
ATOM    118  H56 ACD     1      20.660  24.320  26.050  1.00  0.00            
ATOM    119  C35 ACD     1      20.700  22.570  24.790  1.00  0.00            
ATOM    120  H57 ACD     1      19.990  21.820  24.410  1.00  0.00            
ATOM    121  O29 ACD     1      21.790  21.950  25.500  1.00  0.00            
ATOM    122  H58 ACD     1      22.480  22.600  25.640  1.00  0.00            
ATOM    123  C36 ACD     1      21.310  23.170  23.550  1.00  0.00            
ATOM    124  H59 ACD     1      22.100  23.870  23.860  1.00  0.00            
ATOM    125  O30 ACD     1      21.880  22.160  22.780  1.00  0.00            
ATOM    126  H60 ACD     1      21.520  22.350  21.910  1.00  0.00            
ATOM    127  O1  HC8     2      15.350  21.610  25.860  1.00  0.00            
ATOM    128  N1  HC8     2      15.970  21.570  24.840  1.00  0.00            
ATOM    129  O2  HC8     2      15.530  22.060  23.800  1.00  0.00            
ATOM    130  C1  HC8     2      17.140  20.680  24.700  1.00  0.00            
ATOM    131  C2  HC8     2      17.880  20.500  23.450  1.00  0.00            
ATOM    132  C3  HC8     2      18.800  19.490  23.270  1.00  0.00            
ATOM    133  C4  HC8     2      19.320  18.640  24.420  1.00  0.00            
ATOM    134  O3  HC8     2      20.130  17.790  24.330  1.00  0.00            
ATOM    135  C5  HC8     2      18.730  19.060  25.680  1.00  0.00            
ATOM    136  C6  HC8     2      17.810  20.090  25.800  1.00  0.00            
ATOM    137  H1  HC8     2      17.550  21.060  22.590  1.00  0.00            
ATOM    138  H2  HC8     2      19.250  19.420  22.290  1.00  0.00            
ATOM    139  H3  HC8     2      19.060  18.540  26.570  1.00  0.00            
ATOM    140  H4  HC8     2      17.350  20.300  26.760  1.00  0.00            
TER
ENDMDL
MODEL        1
ATOM      1  H1  ACD     1      18.750   7.220  41.270  1.00  0.00            
ATOM      2  O1  ACD     1      19.330   6.590  40.840  1.00  0.00            
ATOM      3  C1  ACD     1      18.430   5.810  40.110  1.00  0.00            
ATOM      4  H2  ACD     1      17.710   5.420  40.840  1.00  0.00            
ATOM      5  H3  ACD     1      19.020   4.950  39.760  1.00  0.00            
ATOM      6  C2  ACD     1      17.790   6.490  38.850  1.00  0.00            
ATOM      7  H4  ACD     1      17.430   5.700  38.170  1.00  0.00            
ATOM      8  O2  ACD     1      16.720   7.260  39.360  1.00  0.00            
ATOM      9  C3  ACD     1      16.000   8.030  38.370  1.00  0.00            
ATOM     10  H5  ACD     1      15.310   8.640  38.960  1.00  0.00            
ATOM     11  O3  ACD     1      15.270   7.090  37.520  1.00  0.00            
ATOM     12  C4  ACD     1      13.900   6.790  37.820  1.00  0.00            
ATOM     13  H6  ACD     1      13.690   7.220  38.800  1.00  0.00            
ATOM     14  C5  ACD     1      13.120   7.510  36.670  1.00  0.00            
ATOM     15  H7  ACD     1      13.620   7.260  35.730  1.00  0.00            
ATOM     16  O4  ACD     1      13.090   8.950  36.830  1.00  0.00            
ATOM     17  H8  ACD     1      12.710   9.310  36.030  1.00  0.00            
ATOM     18  C6  ACD     1      11.690   6.930  36.560  1.00  0.00            
ATOM     19  H9  ACD     1      11.050   7.190  37.410  1.00  0.00            
ATOM     20  O5  ACD     1      11.080   7.430  35.320  1.00  0.00            
ATOM     21  H10 ACD     1      11.410   6.840  34.650  1.00  0.00            
ATOM     22  C7  ACD     1      11.730   5.370  36.430  1.00  0.00            
ATOM     23  H11 ACD     1      10.680   5.060  36.350  1.00  0.00            
ATOM     24  O6  ACD     1      12.430   4.770  37.540  1.00  0.00            
ATOM     25  C8  ACD     1      13.760   5.260  37.750  1.00  0.00            
ATOM     26  H12 ACD     1      14.340   4.960  36.870  1.00  0.00            
ATOM     27  C9  ACD     1      14.490   4.520  38.900  1.00  0.00            
ATOM     28  H13 ACD     1      14.510   3.450  38.660  1.00  0.00            
ATOM     29  H14 ACD     1      15.570   4.750  38.810  1.00  0.00            
ATOM     30  O7  ACD     1      13.950   4.800  40.200  1.00  0.00            
ATOM     31  H15 ACD     1      14.590   4.480  40.840  1.00  0.00            
ATOM     32  O8  ACD     1      12.420   5.050  35.260  1.00  0.00            
ATOM     33  C10 ACD     1      11.910   4.160  34.230  1.00  0.00            
ATOM     34  H16 ACD     1      10.850   3.890  34.370  1.00  0.00            
ATOM     35  C11 ACD     1      12.090   4.810  32.850  1.00  0.00            
ATOM     36  H17 ACD     1      13.040   5.360  32.790  1.00  0.00            
ATOM     37  O9  ACD     1      11.150   5.890  32.690  1.00  0.00            
ATOM     38  H18 ACD     1      10.270   5.590  32.420  1.00  0.00            
ATOM     39  C12 ACD     1      12.010   3.850  31.660  1.00  0.00            
ATOM     40  H19 ACD     1      10.980   3.490  31.760  1.00  0.00            
ATOM     41  O10 ACD     1      12.260   4.400  30.350  1.00  0.00            
ATOM     42  H20 ACD     1      13.200   4.620  30.330  1.00  0.00            
ATOM     43  C13 ACD     1      12.850   2.680  31.930  1.00  0.00            
ATOM     44  H21 ACD     1      12.710   1.970  31.110  1.00  0.00            
ATOM     45  O11 ACD     1      12.350   2.050  33.120  1.00  0.00            
ATOM     46  C14 ACD     1      12.670   2.810  34.290  1.00  0.00            
ATOM     47  H22 ACD     1      13.750   3.000  34.400  1.00  0.00            
ATOM     48  C15 ACD     1      12.240   2.020  35.470  1.00  0.00            
ATOM     49  H23 ACD     1      13.070   1.300  35.520  1.00  0.00            
ATOM     50  H24 ACD     1      12.320   2.670  36.350  1.00  0.00            
ATOM     51  O12 ACD     1      10.870   1.470  35.440  1.00  0.00            
ATOM     52  H25 ACD     1      10.860   1.070  34.560  1.00  0.00            
ATOM     53  O13 ACD     1      14.130   3.290  32.010  1.00  0.00            
ATOM     54  C16 ACD     1      15.090   2.740  31.090  1.00  0.00            
ATOM     55  H26 ACD     1      14.630   2.150  30.290  1.00  0.00            
ATOM     56  C17 ACD     1      15.920   3.880  30.540  1.00  0.00            
ATOM     57  H27 ACD     1      16.250   4.410  31.440  1.00  0.00            
ATOM     58  O14 ACD     1      15.150   4.750  29.710  1.00  0.00            
ATOM     59  H28 ACD     1      15.500   5.640  29.660  1.00  0.00            
ATOM     60  C18 ACD     1      17.150   3.430  29.760  1.00  0.00            
ATOM     61  H29 ACD     1      16.880   2.770  28.930  1.00  0.00            
ATOM     62  O15 ACD     1      17.870   4.580  29.330  1.00  0.00            
ATOM     63  H30 ACD     1      17.460   5.010  28.580  1.00  0.00            
ATOM     64  C19 ACD     1      18.060   2.500  30.570  1.00  0.00            
ATOM     65  H31 ACD     1      18.790   2.000  29.930  1.00  0.00            
ATOM     66  O16 ACD     1      17.230   1.440  31.100  1.00  0.00            
ATOM     67  C20 ACD     1      16.080   1.860  31.920  1.00  0.00            
ATOM     68  H32 ACD     1      16.410   2.480  32.760  1.00  0.00            
ATOM     69  C21 ACD     1      15.630   0.640  32.610  1.00  0.00            
ATOM     70  H33 ACD     1      16.510   0.210  33.110  1.00  0.00            
ATOM     71  H34 ACD     1      14.920   1.000  33.360  1.00  0.00            
ATOM     72  O17 ACD     1      15.080  -0.270  31.760  1.00  0.00            
ATOM     73  H35 ACD     1      15.850  -0.660  31.350  1.00  0.00            
ATOM     74  O18 ACD     1      18.770   3.170  31.630  1.00  0.00            
ATOM     75  C22 ACD     1      20.170   2.950  31.880  1.00  0.00            
ATOM     76  H36 ACD     1      20.560   2.110  31.300  1.00  0.00            
ATOM     77  C23 ACD     1      20.880   4.190  31.330  1.00  0.00            
ATOM     78  H37 ACD     1      20.560   5.130  31.790  1.00  0.00            
ATOM     79  O19 ACD     1      20.880   4.250  29.870  1.00  0.00            
ATOM     80  H38 ACD     1      19.970   4.450  29.610  1.00  0.00            
ATOM     81  C24 ACD     1      22.300   4.160  31.940  1.00  0.00            
ATOM     82  H39 ACD     1      22.780   3.300  31.470  1.00  0.00            
ATOM     83  O20 ACD     1      22.990   5.340  31.500  1.00  0.00            
ATOM     84  H40 ACD     1      22.370   6.060  31.640  1.00  0.00            
ATOM     85  C25 ACD     1      22.410   3.910  33.440  1.00  0.00            
ATOM     86  H41 ACD     1      23.460   3.820  33.720  1.00  0.00            
ATOM     87  O21 ACD     1      21.680   2.740  33.750  1.00  0.00            
ATOM     88  C26 ACD     1      20.330   2.680  33.360  1.00  0.00            
ATOM     89  H42 ACD     1      19.750   3.340  34.010  1.00  0.00            
ATOM     90  C27 ACD     1      19.820   1.290  33.590  1.00  0.00            
ATOM     91  H43 ACD     1      19.760   1.090  34.670  1.00  0.00            
ATOM     92  H44 ACD     1      18.880   1.150  33.050  1.00  0.00            
ATOM     93  O22 ACD     1      20.670   0.280  33.090  1.00  0.00            
ATOM     94  H45 ACD     1      21.580   0.450  33.360  1.00  0.00            
ATOM     95  O23 ACD     1      21.800   5.000  34.160  1.00  0.00            
ATOM     96  C28 ACD     1      22.180   5.390  35.430  1.00  0.00            
ATOM     97  H46 ACD     1      23.260   5.230  35.490  1.00  0.00            
ATOM     98  C29 ACD     1      21.570   4.510  36.530  1.00  0.00            
ATOM     99  H47 ACD     1      20.500   4.310  36.330  1.00  0.00            
ATOM    100  O24 ACD     1      21.580   5.150  37.790  1.00  0.00            
ATOM    101  C30 ACD     1      22.180   3.190  36.820  1.00  0.00            
ATOM    102  H48 ACD     1      21.570   2.690  37.580  1.00  0.00            
ATOM    103  H49 ACD     1      22.120   2.520  35.960  1.00  0.00            
ATOM    104  O25 ACD     1      23.500   3.320  37.270  1.00  0.00            
ATOM    105  H50 ACD     1      23.410   3.890  38.040  1.00  0.00            
ATOM    106  C31 ACD     1      21.840   6.910  35.560  1.00  0.00            
ATOM    107  H51 ACD     1      20.800   7.000  35.220  1.00  0.00            
ATOM    108  O26 ACD     1      22.730   7.700  34.690  1.00  0.00            
ATOM    109  H52 ACD     1      22.380   8.600  34.630  1.00  0.00            
ATOM    110  C32 ACD     1      21.850   7.330  37.030  1.00  0.00            
ATOM    111  H53 ACD     1      22.840   7.180  37.470  1.00  0.00            
ATOM    112  O27 ACD     1      21.450   8.720  37.150  1.00  0.00            
ATOM    113  H54 ACD     1      20.550   8.780  36.820  1.00  0.00            
ATOM    114  C33 ACD     1      21.050   6.490  37.870  1.00  0.00            
ATOM    115  H55 ACD     1      21.090   6.770  38.930  1.00  0.00            
ATOM    116  O28 ACD     1      19.670   6.440  37.490  1.00  0.00            
ATOM    117  C34 ACD     1      18.740   7.330  38.030  1.00  0.00            
ATOM    118  H56 ACD     1      19.170   8.130  38.640  1.00  0.00            
ATOM    119  C35 ACD     1      18.000   8.090  36.940  1.00  0.00            
ATOM    120  H57 ACD     1      17.610   7.380  36.190  1.00  0.00            
ATOM    121  O29 ACD     1      19.000   8.930  36.320  1.00  0.00            
ATOM    122  H58 ACD     1      18.690   9.220  35.460  1.00  0.00            
ATOM    123  C36 ACD     1      16.910   8.920  37.540  1.00  0.00            
ATOM    124  H59 ACD     1      17.310   9.670  38.230  1.00  0.00            
ATOM    125  O30 ACD     1      16.080   9.540  36.600  1.00  0.00            
ATOM    126  H60 ACD     1      15.340   8.930  36.550  1.00  0.00            
ATOM    127  O1  HC8     2      17.860   3.040  35.930  1.00  0.00            
ATOM    128  N1  HC8     2      16.810   3.550  35.570  1.00  0.00            
ATOM    129  O2  HC8     2      15.780   2.910  35.450  1.00  0.00            
ATOM    130  C1  HC8     2      16.820   4.800  34.820  1.00  0.00            
ATOM    131  C2  HC8     2      18.040   5.520  34.510  1.00  0.00            
ATOM    132  C3  HC8     2      18.040   6.650  33.690  1.00  0.00            
ATOM    133  C4  HC8     2      16.860   7.250  33.160  1.00  0.00            
ATOM    134  O3  HC8     2      16.940   8.320  32.600  1.00  0.00            
ATOM    135  C5  HC8     2      15.630   6.520  33.460  1.00  0.00            
ATOM    136  C6  HC8     2      15.650   5.370  34.230  1.00  0.00            
ATOM    137  H1  HC8     2      18.910   5.310  35.120  1.00  0.00            
ATOM    138  H2  HC8     2      18.900   7.310  33.600  1.00  0.00            
ATOM    139  H3  HC8     2      14.710   6.880  33.030  1.00  0.00            
ATOM    140  H4  HC8     2      14.680   4.920  34.410  1.00  0.00            
TER
ENDMDL
MODEL        1
ATOM      1  H1  ACD     1      31.980  21.910  28.330  1.00  0.00            
ATOM      2  O1  ACD     1      32.400  21.630  27.510  1.00  0.00            
ATOM      3  C1  ACD     1      31.370  21.140  26.650  1.00  0.00            
ATOM      4  H2  ACD     1      31.820  20.330  26.050  1.00  0.00            
ATOM      5  H3  ACD     1      31.160  21.970  25.960  1.00  0.00            
ATOM      6  C2  ACD     1      30.010  20.810  27.290  1.00  0.00            
ATOM      7  H4  ACD     1      30.280  20.150  28.120  1.00  0.00            
ATOM      8  O2  ACD     1      29.500  22.090  27.800  1.00  0.00            
ATOM      9  C3  ACD     1      28.300  21.980  28.530  1.00  0.00            
ATOM     10  H5  ACD     1      28.100  22.950  29.000  1.00  0.00            
ATOM     11  O3  ACD     1      28.330  20.860  29.470  1.00  0.00            
ATOM     12  C4  ACD     1      27.490  21.000  30.660  1.00  0.00            
ATOM     13  H6  ACD     1      26.750  21.810  30.630  1.00  0.00            
ATOM     14  C5  ACD     1      26.620  19.670  30.710  1.00  0.00            
ATOM     15  H7  ACD     1      27.300  18.810  30.640  1.00  0.00            
ATOM     16  O4  ACD     1      25.640  19.640  29.670  1.00  0.00            
ATOM     17  H8  ACD     1      25.020  18.910  29.800  1.00  0.00            
ATOM     18  C6  ACD     1      25.920  19.670  32.080  1.00  0.00            
ATOM     19  H9  ACD     1      25.400  20.640  31.990  1.00  0.00            
ATOM     20  O5  ACD     1      25.030  18.600  32.270  1.00  0.00            
ATOM     21  H10 ACD     1      25.670  17.950  32.560  1.00  0.00            
ATOM     22  C7  ACD     1      26.960  19.880  33.150  1.00  0.00            
ATOM     23  H11 ACD     1      26.420  19.900  34.110  1.00  0.00            
ATOM     24  O6  ACD     1      27.750  21.050  33.040  1.00  0.00            
ATOM     25  C8  ACD     1      28.440  21.140  31.840  1.00  0.00            
ATOM     26  H12 ACD     1      29.130  20.290  31.810  1.00  0.00            
ATOM     27  C9  ACD     1      29.200  22.430  31.730  1.00  0.00            
ATOM     28  H13 ACD     1      30.140  22.370  32.300  1.00  0.00            
ATOM     29  H14 ACD     1      29.390  22.730  30.690  1.00  0.00            
ATOM     30  O7  ACD     1      28.340  23.500  32.240  1.00  0.00            
ATOM     31  H15 ACD     1      28.520  24.320  31.780  1.00  0.00            
ATOM     32  O8  ACD     1      27.800  18.740  33.240  1.00  0.00            
ATOM     33  C10 ACD     1      28.080  18.150  34.480  1.00  0.00            
ATOM     34  H16 ACD     1      27.950  18.900  35.280  1.00  0.00            
ATOM     35  C11 ACD     1      27.220  16.930  34.640  1.00  0.00            
ATOM     36  H17 ACD     1      27.170  16.240  33.790  1.00  0.00            
ATOM     37  O9  ACD     1      25.860  17.370  34.820  1.00  0.00            
ATOM     38  H18 ACD     1      25.290  16.670  35.140  1.00  0.00            
ATOM     39  C12 ACD     1      27.620  16.170  35.880  1.00  0.00            
ATOM     40  H19 ACD     1      27.560  16.730  36.820  1.00  0.00            
ATOM     41  O10 ACD     1      26.880  14.930  36.000  1.00  0.00            
ATOM     42  H20 ACD     1      26.840  14.530  35.130  1.00  0.00            
ATOM     43  C13 ACD     1      29.090  15.640  35.660  1.00  0.00            
ATOM     44  H21 ACD     1      29.340  15.100  36.580  1.00  0.00            
ATOM     45  O11 ACD     1      29.910  16.800  35.470  1.00  0.00            
ATOM     46  C14 ACD     1      29.540  17.720  34.400  1.00  0.00            
ATOM     47  H22 ACD     1      29.600  17.080  33.510  1.00  0.00            
ATOM     48  C15 ACD     1      30.570  18.810  34.200  1.00  0.00            
ATOM     49  H23 ACD     1      30.250  19.510  33.420  1.00  0.00            
ATOM     50  H24 ACD     1      30.700  19.400  35.110  1.00  0.00            
ATOM     51  O12 ACD     1      31.850  18.340  33.830  1.00  0.00            
ATOM     52  H25 ACD     1      31.730  17.510  33.360  1.00  0.00            
ATOM     53  O13 ACD     1      29.080  14.840  34.480  1.00  0.00            
ATOM     54  C16 ACD     1      29.790  13.560  34.510  1.00  0.00            
ATOM     55  H26 ACD     1      29.780  13.050  35.480  1.00  0.00            
ATOM     56  C17 ACD     1      29.050  12.700  33.480  1.00  0.00            
ATOM     57  H27 ACD     1      28.900  13.370  32.620  1.00  0.00            
ATOM     58  O14 ACD     1      27.780  12.450  34.000  1.00  0.00            
ATOM     59  H28 ACD     1      27.230  13.110  33.550  1.00  0.00            
ATOM     60  C18 ACD     1      29.760  11.430  33.010  1.00  0.00            
ATOM     61  H29 ACD     1      29.920  10.740  33.850  1.00  0.00            
ATOM     62  O15 ACD     1      29.080  10.850  31.890  1.00  0.00            
ATOM     63  H30 ACD     1      28.180  10.600  32.110  1.00  0.00            
ATOM     64  C19 ACD     1      31.060  11.940  32.500  1.00  0.00            
ATOM     65  H31 ACD     1      31.560  11.050  32.110  1.00  0.00            
ATOM     66  O16 ACD     1      31.780  12.540  33.520  1.00  0.00            
ATOM     67  C20 ACD     1      31.290  13.740  34.160  1.00  0.00            
ATOM     68  H32 ACD     1      31.370  14.600  33.480  1.00  0.00            
ATOM     69  C21 ACD     1      32.100  13.850  35.460  1.00  0.00            
ATOM     70  H33 ACD     1      31.770  14.700  36.080  1.00  0.00            
ATOM     71  H34 ACD     1      32.150  12.940  36.060  1.00  0.00            
ATOM     72  O17 ACD     1      33.490  14.080  35.100  1.00  0.00            
ATOM     73  H35 ACD     1      33.690  13.470  34.390  1.00  0.00            
ATOM     74  O18 ACD     1      30.870  12.880  31.400  1.00  0.00            
ATOM     75  C22 ACD     1      31.790  12.710  30.290  1.00  0.00            
ATOM     76  H36 ACD     1      32.560  11.960  30.510  1.00  0.00            
ATOM     77  C23 ACD     1      30.830  12.300  29.230  1.00  0.00            
ATOM     78  H37 ACD     1      30.060  13.080  29.160  1.00  0.00            
ATOM     79  O19 ACD     1      30.300  10.980  29.560  1.00  0.00            
ATOM     80  H38 ACD     1      29.670  11.160  30.260  1.00  0.00            
ATOM     81  C24 ACD     1      31.450  12.380  27.880  1.00  0.00            
ATOM     82  H39 ACD     1      32.270  11.650  27.780  1.00  0.00            
ATOM     83  O20 ACD     1      30.350  12.230  26.920  1.00  0.00            
ATOM     84  H40 ACD     1      29.540  12.480  27.380  1.00  0.00            
ATOM     85  C25 ACD     1      32.110  13.730  27.640  1.00  0.00            
ATOM     86  H41 ACD     1      32.780  13.790  26.770  1.00  0.00            
ATOM     87  O21 ACD     1      33.060  13.970  28.660  1.00  0.00            
ATOM     88  C26 ACD     1      32.490  14.030  29.990  1.00  0.00            
ATOM     89  H42 ACD     1      31.780  14.860  30.040  1.00  0.00            
ATOM     90  C27 ACD     1      33.580  14.290  31.010  1.00  0.00            
ATOM     91  H43 ACD     1      33.260  14.030  32.020  1.00  0.00            
ATOM     92  H44 ACD     1      34.410  13.610  30.750  1.00  0.00            
ATOM     93  O22 ACD     1      34.030  15.630  30.960  1.00  0.00            
ATOM     94  H45 ACD     1      33.320  16.110  31.390  1.00  0.00            
ATOM     95  O23 ACD     1      31.210  14.890  27.570  1.00  0.00            
ATOM     96  C28 ACD     1      31.190  15.720  26.320  1.00  0.00            
ATOM     97  H46 ACD     1      31.890  15.300  25.590  1.00  0.00            
ATOM     98  C29 ACD     1      31.580  17.070  26.790  1.00  0.00            
ATOM     99  H47 ACD     1      30.800  17.380  27.500  1.00  0.00            
ATOM    100  O24 ACD     1      31.500  18.020  25.750  1.00  0.00            
ATOM    101  C30 ACD     1      32.950  17.170  27.460  1.00  0.00            
ATOM    102  H48 ACD     1      33.020  16.500  28.330  1.00  0.00            
ATOM    103  H49 ACD     1      33.690  16.910  26.690  1.00  0.00            
ATOM    104  O25 ACD     1      33.150  18.500  27.860  1.00  0.00            
ATOM    105  H50 ACD     1      32.500  18.810  28.490  1.00  0.00            
ATOM    106  C31 ACD     1      29.790  15.720  25.760  1.00  0.00            
ATOM    107  H51 ACD     1      29.030  15.860  26.540  1.00  0.00            
ATOM    108  O26 ACD     1      29.580  14.400  25.270  1.00  0.00            
ATOM    109  H52 ACD     1      29.760  13.790  25.990  1.00  0.00            
ATOM    110  C32 ACD     1      29.650  16.760  24.690  1.00  0.00            
ATOM    111  H53 ACD     1      30.230  16.460  23.810  1.00  0.00            
ATOM    112  O27 ACD     1      28.280  16.910  24.300  1.00  0.00            
ATOM    113  H54 ACD     1      27.990  17.500  25.000  1.00  0.00            
ATOM    114  C33 ACD     1      30.160  18.180  25.240  1.00  0.00            
ATOM    115  H55 ACD     1      30.260  18.850  24.370  1.00  0.00            
ATOM    116  O28 ACD     1      29.210  18.730  26.170  1.00  0.00            
ATOM    117  C34 ACD     1      29.030  20.150  26.330  1.00  0.00            
ATOM    118  H56 ACD     1      29.090  20.700  25.380  1.00  0.00            
ATOM    119  C35 ACD     1      27.590  20.300  26.800  1.00  0.00            
ATOM    120  H57 ACD     1      27.310  19.560  27.560  1.00  0.00            
ATOM    121  O29 ACD     1      26.780  20.110  25.660  1.00  0.00            
ATOM    122  H58 ACD     1      26.480  19.190  25.630  1.00  0.00            
ATOM    123  C36 ACD     1      27.260  21.650  27.420  1.00  0.00            
ATOM    124  H59 ACD     1      27.360  22.500  26.730  1.00  0.00            
ATOM    125  O30 ACD     1      25.970  21.650  27.950  1.00  0.00            
ATOM    126  H60 ACD     1      26.000  20.910  28.570  1.00  0.00            
ATOM    127  O1  HC8     2      31.090  18.190  29.960  1.00  0.00            
ATOM    128  N1  HC8     2      30.550  17.330  30.660  1.00  0.00            
ATOM    129  O2  HC8     2      31.170  16.850  31.600  1.00  0.00            
ATOM    130  C1  HC8     2      29.280  16.750  30.320  1.00  0.00            
ATOM    131  C2  HC8     2      28.680  15.720  31.120  1.00  0.00            
ATOM    132  C3  HC8     2      27.530  15.060  30.730  1.00  0.00            
ATOM    133  C4  HC8     2      26.920  15.240  29.440  1.00  0.00            
ATOM    134  O3  HC8     2      25.930  14.570  29.070  1.00  0.00            
ATOM    135  C5  HC8     2      27.470  16.390  28.690  1.00  0.00            
ATOM    136  C6  HC8     2      28.550  17.040  29.080  1.00  0.00            
ATOM    137  H1  HC8     2      29.270  15.490  32.000  1.00  0.00            
ATOM    138  H2  HC8     2      27.040  14.380  31.430  1.00  0.00            
ATOM    139  H3  HC8     2      26.920  16.460  27.760  1.00  0.00            
ATOM    140  H4  HC8     2      29.030  17.730  28.390  1.00  0.00            
TER
ENDMDL
MODEL        1
ATOM      1  H1  ACD     1      19.940   8.350  37.370  1.00  0.00            
ATOM      2  O1  ACD     1      19.090   8.570  36.980  1.00  0.00            
ATOM      3  C1  ACD     1      18.470   7.430  36.350  1.00  0.00            
ATOM      4  H2  ACD     1      17.870   6.810  37.040  1.00  0.00            
ATOM      5  H3  ACD     1      19.220   6.770  35.900  1.00  0.00            
ATOM      6  C2  ACD     1      17.670   7.920  35.160  1.00  0.00            
ATOM      7  H4  ACD     1      17.420   7.040  34.560  1.00  0.00            
ATOM      8  O2  ACD     1      16.510   8.630  35.510  1.00  0.00            
ATOM      9  C3  ACD     1      15.640   9.100  34.510  1.00  0.00            
ATOM     10  H5  ACD     1      14.770   9.630  34.920  1.00  0.00            
ATOM     11  O3  ACD     1      15.240   7.840  33.830  1.00  0.00            
ATOM     12  C4  ACD     1      13.860   7.430  34.040  1.00  0.00            
ATOM     13  H6  ACD     1      13.410   8.010  34.860  1.00  0.00            
ATOM     14  C5  ACD     1      13.000   7.630  32.800  1.00  0.00            
ATOM     15  H7  ACD     1      13.510   7.150  31.960  1.00  0.00            
ATOM     16  O4  ACD     1      12.870   9.060  32.560  1.00  0.00            
ATOM     17  H8  ACD     1      12.470   9.540  33.290  1.00  0.00            
ATOM     18  C6  ACD     1      11.660   6.900  32.990  1.00  0.00            
ATOM     19  H9  ACD     1      10.960   7.430  33.660  1.00  0.00            
ATOM     20  O5  ACD     1      10.980   6.950  31.740  1.00  0.00            
ATOM     21  H10 ACD     1      11.420   6.360  31.120  1.00  0.00            
ATOM     22  C7  ACD     1      11.830   5.450  33.440  1.00  0.00            
ATOM     23  H11 ACD     1      10.830   5.040  33.600  1.00  0.00            
ATOM     24  O6  ACD     1      12.590   5.610  34.590  1.00  0.00            
ATOM     25  C8  ACD     1      13.930   5.960  34.450  1.00  0.00            
ATOM     26  H12 ACD     1      14.470   5.360  33.700  1.00  0.00            
ATOM     27  C9  ACD     1      14.760   5.790  35.760  1.00  0.00            
ATOM     28  H13 ACD     1      14.440   4.900  36.320  1.00  0.00            
ATOM     29  H14 ACD     1      15.830   5.730  35.510  1.00  0.00            
ATOM     30  O7  ACD     1      14.680   6.770  36.820  1.00  0.00            
ATOM     31  H15 ACD     1      15.380   7.410  36.630  1.00  0.00            
ATOM     32  O8  ACD     1      12.590   4.670  32.490  1.00  0.00            
ATOM     33  C10 ACD     1      12.350   3.310  32.360  1.00  0.00            
ATOM     34  H16 ACD     1      11.390   3.020  32.800  1.00  0.00            
ATOM     35  C11 ACD     1      12.260   3.100  30.850  1.00  0.00            
ATOM     36  H17 ACD     1      13.060   3.640  30.320  1.00  0.00            
ATOM     37  O9  ACD     1      10.920   3.490  30.430  1.00  0.00            
ATOM     38  H18 ACD     1      11.000   3.580  29.480  1.00  0.00            
ATOM     39  C12 ACD     1      12.410   1.640  30.580  1.00  0.00            
ATOM     40  H19 ACD     1      11.620   1.180  31.180  1.00  0.00            
ATOM     41  O10 ACD     1      12.310   1.400  29.130  1.00  0.00            
ATOM     42  H20 ACD     1      12.740   2.150  28.720  1.00  0.00            
ATOM     43  C13 ACD     1      13.680   1.160  31.150  1.00  0.00            
ATOM     44  H21 ACD     1      13.700   0.100  30.880  1.00  0.00            
ATOM     45  O11 ACD     1      13.550   1.180  32.540  1.00  0.00            
ATOM     46  C14 ACD     1      13.450   2.490  33.130  1.00  0.00            
ATOM     47  H22 ACD     1      14.400   3.020  32.970  1.00  0.00            
ATOM     48  C15 ACD     1      13.250   2.330  34.640  1.00  0.00            
ATOM     49  H23 ACD     1      14.060   1.640  34.920  1.00  0.00            
ATOM     50  H24 ACD     1      13.240   3.280  35.190  1.00  0.00            
ATOM     51  O12 ACD     1      11.970   1.770  35.000  1.00  0.00            
ATOM     52  H25 ACD     1      11.920   1.830  35.960  1.00  0.00            
ATOM     53  O13 ACD     1      14.680   1.960  30.660  1.00  0.00            
ATOM     54  C16 ACD     1      15.830   1.280  30.080  1.00  0.00            
ATOM     55  H26 ACD     1      15.510   0.460  29.430  1.00  0.00            
ATOM     56  C17 ACD     1      16.410   2.270  29.060  1.00  0.00            
ATOM     57  H27 ACD     1      16.680   3.160  29.650  1.00  0.00            
ATOM     58  O14 ACD     1      15.430   2.700  28.070  1.00  0.00            
ATOM     59  H28 ACD     1      15.640   3.570  27.740  1.00  0.00            
ATOM     60  C18 ACD     1      17.640   1.710  28.410  1.00  0.00            
ATOM     61  H29 ACD     1      17.250   0.830  27.870  1.00  0.00            
ATOM     62  O15 ACD     1      18.290   2.480  27.400  1.00  0.00            
ATOM     63  H30 ACD     1      19.160   2.620  27.780  1.00  0.00            
ATOM     64  C19 ACD     1      18.660   1.190  29.440  1.00  0.00            
ATOM     65  H31 ACD     1      19.410   0.650  28.850  1.00  0.00            
ATOM     66  O16 ACD     1      17.990   0.290  30.390  1.00  0.00            
ATOM     67  C20 ACD     1      16.920   0.830  31.110  1.00  0.00            
ATOM     68  H32 ACD     1      17.290   1.800  31.460  1.00  0.00            
ATOM     69  C21 ACD     1      16.500  -0.230  32.140  1.00  0.00            
ATOM     70  H33 ACD     1      17.360  -0.640  32.680  1.00  0.00            
ATOM     71  H34 ACD     1      15.850   0.260  32.870  1.00  0.00            
ATOM     72  O17 ACD     1      15.800  -1.280  31.530  1.00  0.00            
ATOM     73  H35 ACD     1      16.410  -1.740  30.940  1.00  0.00            
ATOM     74  O18 ACD     1      19.170   2.300  30.170  1.00  0.00            
ATOM     75  C22 ACD     1      20.470   2.240  30.750  1.00  0.00            
ATOM     76  H36 ACD     1      20.840   1.210  30.730  1.00  0.00            
ATOM     77  C23 ACD     1      21.260   3.220  29.920  1.00  0.00            
ATOM     78  H37 ACD     1      20.750   4.200  29.860  1.00  0.00            
ATOM     79  O19 ACD     1      21.420   2.740  28.580  1.00  0.00            
ATOM     80  H38 ACD     1      21.770   3.390  27.960  1.00  0.00            
ATOM     81  C24 ACD     1      22.680   3.480  30.530  1.00  0.00            
ATOM     82  H39 ACD     1      23.210   2.540  30.720  1.00  0.00            
ATOM     83  O20 ACD     1      23.270   4.520  29.720  1.00  0.00            
ATOM     84  H40 ACD     1      22.650   5.240  29.530  1.00  0.00            
ATOM     85  C25 ACD     1      22.370   4.130  31.950  1.00  0.00            
ATOM     86  H41 ACD     1      23.280   4.140  32.560  1.00  0.00            
ATOM     87  O21 ACD     1      21.550   3.190  32.690  1.00  0.00            
ATOM     88  C26 ACD     1      20.300   2.770  32.150  1.00  0.00            
ATOM     89  H42 ACD     1      19.580   3.590  32.090  1.00  0.00            
ATOM     90  C27 ACD     1      19.820   1.680  33.130  1.00  0.00            
ATOM     91  H43 ACD     1      19.800   2.120  34.130  1.00  0.00            
ATOM     92  H44 ACD     1      18.890   1.150  32.860  1.00  0.00            
ATOM     93  O22 ACD     1      20.800   0.650  33.310  1.00  0.00            
ATOM     94  H45 ACD     1      21.590   1.130  33.590  1.00  0.00            
ATOM     95  O23 ACD     1      21.720   5.390  31.890  1.00  0.00            
ATOM     96  C28 ACD     1      22.280   6.390  32.770  1.00  0.00            
ATOM     97  H46 ACD     1      23.360   6.360  32.920  1.00  0.00            
ATOM     98  C29 ACD     1      21.710   6.230  34.180  1.00  0.00            
ATOM     99  H47 ACD     1      20.710   5.800  34.030  1.00  0.00            
ATOM    100  O24 ACD     1      21.580   7.550  34.960  1.00  0.00            
ATOM    101  C30 ACD     1      22.390   5.280  35.180  1.00  0.00            
ATOM    102  H48 ACD     1      22.110   5.450  36.230  1.00  0.00            
ATOM    103  H49 ACD     1      22.250   4.210  34.960  1.00  0.00            
ATOM    104  O25 ACD     1      23.810   5.500  35.180  1.00  0.00            
ATOM    105  H50 ACD     1      24.070   4.790  35.760  1.00  0.00            
ATOM    106  C31 ACD     1      22.030   7.790  32.040  1.00  0.00            
ATOM    107  H51 ACD     1      21.130   7.700  31.410  1.00  0.00            
ATOM    108  O26 ACD     1      23.160   8.100  31.200  1.00  0.00            
ATOM    109  H52 ACD     1      23.020   8.960  30.800  1.00  0.00            
ATOM    110  C32 ACD     1      21.790   8.930  33.080  1.00  0.00            
ATOM    111  H53 ACD     1      22.760   9.140  33.540  1.00  0.00            
ATOM    112  O27 ACD     1      21.220  10.000  32.460  1.00  0.00            
ATOM    113  H54 ACD     1      20.310   9.720  32.410  1.00  0.00            
ATOM    114  C33 ACD     1      20.870   8.540  34.210  1.00  0.00            
ATOM    115  H55 ACD     1      20.820   9.450  34.820  1.00  0.00            
ATOM    116  O28 ACD     1      19.650   8.170  33.730  1.00  0.00            
ATOM    117  C34 ACD     1      18.450   8.850  34.180  1.00  0.00            
ATOM    118  H56 ACD     1      18.830   9.750  34.690  1.00  0.00            
ATOM    119  C35 ACD     1      17.630   9.290  32.910  1.00  0.00            
ATOM    120  H57 ACD     1      17.360   8.390  32.350  1.00  0.00            
ATOM    121  O29 ACD     1      18.440  10.150  32.110  1.00  0.00            
ATOM    122  H58 ACD     1      17.970  10.120  31.270  1.00  0.00            
ATOM    123  C36 ACD     1      16.320  10.020  33.450  1.00  0.00            
ATOM    124  H59 ACD     1      16.690  10.910  33.970  1.00  0.00            
ATOM    125  O30 ACD     1      15.310  10.400  32.440  1.00  0.00            
ATOM    126  H60 ACD     1      14.610   9.750  32.430  1.00  0.00            
ATOM    127  O1  HC8     2      18.600   4.770  34.220  1.00  0.00            
ATOM    128  N1  HC8     2      17.690   4.400  33.530  1.00  0.00            
ATOM    129  O2  HC8     2      16.840   3.660  33.970  1.00  0.00            
ATOM    130  C1  HC8     2      17.360   5.190  32.350  1.00  0.00            
ATOM    131  C2  HC8     2      18.420   5.980  31.790  1.00  0.00            
ATOM    132  C3  HC8     2      18.310   6.620  30.610  1.00  0.00            
ATOM    133  C4  HC8     2      17.080   6.610  29.860  1.00  0.00            
ATOM    134  O3  HC8     2      16.960   7.080  28.750  1.00  0.00            
ATOM    135  C5  HC8     2      15.960   5.870  30.460  1.00  0.00            
ATOM    136  C6  HC8     2      16.140   5.160  31.580  1.00  0.00            
ATOM    137  H1  HC8     2      19.400   5.970  32.270  1.00  0.00            
ATOM    138  H2  HC8     2      19.130   7.120  30.110  1.00  0.00            
ATOM    139  H3  HC8     2      15.070   5.760  29.840  1.00  0.00            
ATOM    140  H4  HC8     2      15.360   4.450  31.830  1.00  0.00            
TER
ENDMDL
MODEL        1
ATOM      1  H1  ACD     1      15.800  24.800  26.770  1.00  0.00            
ATOM      2  O1  ACD     1      15.670  24.230  27.530  1.00  0.00            
ATOM      3  C1  ACD     1      16.940  24.210  28.280  1.00  0.00            
ATOM      4  H2  ACD     1      16.730  23.830  29.290  1.00  0.00            
ATOM      5  H3  ACD     1      17.390  25.200  28.430  1.00  0.00            
ATOM      6  C2  ACD     1      18.000  23.270  27.650  1.00  0.00            
ATOM      7  H4  ACD     1      17.560  22.270  27.520  1.00  0.00            
ATOM      8  O2  ACD     1      18.240  23.720  26.290  1.00  0.00            
ATOM      9  C3  ACD     1      19.070  22.840  25.570  1.00  0.00            
ATOM     10  H5  ACD     1      19.340  23.240  24.590  1.00  0.00            
ATOM     11  O3  ACD     1      18.550  21.500  25.430  1.00  0.00            
ATOM     12  C4  ACD     1      17.960  20.950  24.240  1.00  0.00            
ATOM     13  H6  ACD     1      18.110  21.550  23.330  1.00  0.00            
ATOM     14  C5  ACD     1      18.800  19.630  23.970  1.00  0.00            
ATOM     15  H7  ACD     1      18.620  19.030  24.870  1.00  0.00            
ATOM     16  O4  ACD     1      20.180  19.930  23.940  1.00  0.00            
ATOM     17  H8  ACD     1      20.620  19.230  23.440  1.00  0.00            
ATOM     18  C6  ACD     1      18.280  18.810  22.750  1.00  0.00            
ATOM     19  H9  ACD     1      18.560  19.320  21.820  1.00  0.00            
ATOM     20  O5  ACD     1      18.690  17.410  22.540  1.00  0.00            
ATOM     21  H10 ACD     1      19.640  17.390  22.700  1.00  0.00            
ATOM     22  C7  ACD     1      16.760  18.690  22.860  1.00  0.00            
ATOM     23  H11 ACD     1      16.430  18.380  21.870  1.00  0.00            
ATOM     24  O6  ACD     1      16.140  19.990  23.030  1.00  0.00            
ATOM     25  C8  ACD     1      16.440  20.780  24.220  1.00  0.00            
ATOM     26  H12 ACD     1      16.010  20.260  25.090  1.00  0.00            
ATOM     27  C9  ACD     1      15.630  22.160  24.100  1.00  0.00            
ATOM     28  H13 ACD     1      15.940  22.670  25.020  1.00  0.00            
ATOM     29  H14 ACD     1      15.860  22.800  23.240  1.00  0.00            
ATOM     30  O7  ACD     1      14.230  21.890  24.270  1.00  0.00            
ATOM     31  H15 ACD     1      13.760  21.810  23.440  1.00  0.00            
ATOM     32  O8  ACD     1      16.400  17.890  23.920  1.00  0.00            
ATOM     33  C10 ACD     1      15.570  16.780  23.790  1.00  0.00            
ATOM     34  H16 ACD     1      15.240  16.720  22.740  1.00  0.00            
ATOM     35  C11 ACD     1      16.320  15.550  24.260  1.00  0.00            
ATOM     36  H17 ACD     1      16.810  15.880  25.190  1.00  0.00            
ATOM     37  O9  ACD     1      17.260  15.090  23.310  1.00  0.00            
ATOM     38  H18 ACD     1      17.740  15.850  22.960  1.00  0.00            
ATOM     39  C12 ACD     1      15.340  14.370  24.580  1.00  0.00            
ATOM     40  H19 ACD     1      14.800  14.020  23.690  1.00  0.00            
ATOM     41  O10 ACD     1      16.060  13.360  25.290  1.00  0.00            
ATOM     42  H20 ACD     1      16.660  13.030  24.610  1.00  0.00            
ATOM     43  C13 ACD     1      14.330  14.870  25.560  1.00  0.00            
ATOM     44  H21 ACD     1      13.620  14.040  25.690  1.00  0.00            
ATOM     45  O11 ACD     1      13.540  15.910  24.980  1.00  0.00            
ATOM     46  C14 ACD     1      14.250  17.080  24.620  1.00  0.00            
ATOM     47  H22 ACD     1      14.620  17.590  25.520  1.00  0.00            
ATOM     48  C15 ACD     1      13.260  17.940  23.960  1.00  0.00            
ATOM     49  H23 ACD     1      12.450  18.180  24.670  1.00  0.00            
ATOM     50  H24 ACD     1      13.670  18.920  23.680  1.00  0.00            
ATOM     51  O12 ACD     1      12.650  17.370  22.790  1.00  0.00            
ATOM     52  H25 ACD     1      11.980  16.740  23.080  1.00  0.00            
ATOM     53  O13 ACD     1      14.920  15.290  26.790  1.00  0.00            
ATOM     54  C16 ACD     1      14.460  14.820  28.050  1.00  0.00            
ATOM     55  H26 ACD     1      13.740  14.000  27.920  1.00  0.00            
ATOM     56  C17 ACD     1      15.750  14.410  28.810  1.00  0.00            
ATOM     57  H27 ACD     1      16.350  15.330  28.770  1.00  0.00            
ATOM     58  O14 ACD     1      16.350  13.290  28.020  1.00  0.00            
ATOM     59  H28 ACD     1      16.210  13.580  27.120  1.00  0.00            
ATOM     60  C18 ACD     1      15.400  14.220  30.260  1.00  0.00            
ATOM     61  H29 ACD     1      14.610  13.460  30.430  1.00  0.00            
ATOM     62  O15 ACD     1      16.600  13.900  30.980  1.00  0.00            
ATOM     63  H30 ACD     1      17.330  14.190  30.430  1.00  0.00            
ATOM     64  C19 ACD     1      14.720  15.430  30.870  1.00  0.00            
ATOM     65  H31 ACD     1      14.540  15.110  31.900  1.00  0.00            
ATOM     66  O16 ACD     1      13.640  15.740  30.140  1.00  0.00            
ATOM     67  C20 ACD     1      13.790  15.980  28.730  1.00  0.00            
ATOM     68  H32 ACD     1      14.520  16.760  28.510  1.00  0.00            
ATOM     69  C21 ACD     1      12.510  16.350  28.150  1.00  0.00            
ATOM     70  H33 ACD     1      12.070  17.080  28.840  1.00  0.00            
ATOM     71  H34 ACD     1      12.760  16.680  27.140  1.00  0.00            
ATOM     72  O17 ACD     1      11.480  15.370  28.080  1.00  0.00            
ATOM     73  H35 ACD     1      11.300  15.240  29.010  1.00  0.00            
ATOM     74  O18 ACD     1      15.480  16.650  30.920  1.00  0.00            
ATOM     75  C22 ACD     1      15.380  17.450  32.080  1.00  0.00            
ATOM     76  H36 ACD     1      14.510  17.100  32.640  1.00  0.00            
ATOM     77  C23 ACD     1      16.610  17.290  32.930  1.00  0.00            
ATOM     78  H37 ACD     1      17.410  17.540  32.220  1.00  0.00            
ATOM     79  O19 ACD     1      16.870  15.960  33.420  1.00  0.00            
ATOM     80  H38 ACD     1      16.980  15.430  32.630  1.00  0.00            
ATOM     81  C24 ACD     1      16.580  18.350  34.090  1.00  0.00            
ATOM     82  H39 ACD     1      15.720  18.130  34.740  1.00  0.00            
ATOM     83  O20 ACD     1      17.740  18.320  34.900  1.00  0.00            
ATOM     84  H40 ACD     1      18.450  18.230  34.260  1.00  0.00            
ATOM     85  C25 ACD     1      16.380  19.740  33.550  1.00  0.00            
ATOM     86  H41 ACD     1      16.270  20.400  34.420  1.00  0.00            
ATOM     87  O21 ACD     1      15.150  19.720  32.880  1.00  0.00            
ATOM     88  C26 ACD     1      15.190  18.910  31.650  1.00  0.00            
ATOM     89  H42 ACD     1      16.030  19.240  31.020  1.00  0.00            
ATOM     90  C27 ACD     1      13.790  19.060  31.080  1.00  0.00            
ATOM     91  H43 ACD     1      13.670  18.260  30.330  1.00  0.00            
ATOM     92  H44 ACD     1      13.050  18.890  31.870  1.00  0.00            
ATOM     93  O22 ACD     1      13.680  20.310  30.410  1.00  0.00            
ATOM     94  H45 ACD     1      14.560  20.440  30.040  1.00  0.00            
ATOM     95  O23 ACD     1      17.510  20.110  32.720  1.00  0.00            
ATOM     96  C28 ACD     1      17.940  21.440  32.760  1.00  0.00            
ATOM     97  H46 ACD     1      18.050  21.730  33.810  1.00  0.00            
ATOM     98  C29 ACD     1      16.970  22.420  32.100  1.00  0.00            
ATOM     99  H47 ACD     1      16.440  21.900  31.290  1.00  0.00            
ATOM    100  O24 ACD     1      17.620  23.570  31.610  1.00  0.00            
ATOM    101  C30 ACD     1      15.780  22.860  32.940  1.00  0.00            
ATOM    102  H48 ACD     1      15.320  23.640  32.330  1.00  0.00            
ATOM    103  H49 ACD     1      15.050  22.050  33.040  1.00  0.00            
ATOM    104  O25 ACD     1      16.180  23.370  34.220  1.00  0.00            
ATOM    105  H50 ACD     1      16.290  24.320  34.140  1.00  0.00            
ATOM    106  C31 ACD     1      19.410  21.550  32.250  1.00  0.00            
ATOM    107  H51 ACD     1      19.460  20.870  31.390  1.00  0.00            
ATOM    108  O26 ACD     1      20.330  20.890  33.110  1.00  0.00            
ATOM    109  H52 ACD     1      21.160  20.790  32.630  1.00  0.00            
ATOM    110  C32 ACD     1      19.810  22.980  31.870  1.00  0.00            
ATOM    111  H53 ACD     1      19.740  23.510  32.830  1.00  0.00            
ATOM    112  O27 ACD     1      21.110  23.080  31.380  1.00  0.00            
ATOM    113  H54 ACD     1      21.090  22.610  30.540  1.00  0.00            
ATOM    114  C33 ACD     1      18.890  23.530  30.870  1.00  0.00            
ATOM    115  H55 ACD     1      19.120  24.580  30.640  1.00  0.00            
ATOM    116  O28 ACD     1      18.920  22.700  29.730  1.00  0.00            
ATOM    117  C34 ACD     1      19.270  23.210  28.470  1.00  0.00            
ATOM    118  H56 ACD     1      19.670  24.230  28.520  1.00  0.00            
ATOM    119  C35 ACD     1      20.270  22.370  27.810  1.00  0.00            
ATOM    120  H57 ACD     1      19.960  21.320  27.910  1.00  0.00            
ATOM    121  O29 ACD     1      21.510  22.560  28.540  1.00  0.00            
ATOM    122  H58 ACD     1      22.240  22.100  28.110  1.00  0.00            
ATOM    123  C36 ACD     1      20.360  22.790  26.290  1.00  0.00            
ATOM    124  H59 ACD     1      20.870  23.760  26.330  1.00  0.00            
ATOM    125  O30 ACD     1      21.200  21.850  25.580  1.00  0.00            
ATOM    126  H60 ACD     1      20.630  21.230  25.120  1.00  0.00            
ATOM    127  O1  HC8     2      15.830  20.610  28.900  1.00  0.00            
ATOM    128  N1  HC8     2      15.940  19.710  28.130  1.00  0.00            
ATOM    129  O2  HC8     2      14.870  19.170  27.840  1.00  0.00            
ATOM    130  C1  HC8     2      17.060  18.790  28.180  1.00  0.00            
ATOM    131  C2  HC8     2      17.080  17.610  27.290  1.00  0.00            
ATOM    132  C3  HC8     2      18.040  16.660  27.430  1.00  0.00            
ATOM    133  C4  HC8     2      19.130  16.730  28.380  1.00  0.00            
ATOM    134  O3  HC8     2      19.970  15.880  28.430  1.00  0.00            
ATOM    135  C5  HC8     2      19.190  17.930  29.180  1.00  0.00            
ATOM    136  C6  HC8     2      18.180  18.890  29.110  1.00  0.00            
ATOM    137  H1  HC8     2      16.260  17.440  26.600  1.00  0.00            
ATOM    138  H2  HC8     2      17.990  15.780  26.800  1.00  0.00            
ATOM    139  H3  HC8     2      20.030  18.090  29.850  1.00  0.00            
ATOM    140  H4  HC8     2      18.130  19.740  29.790  1.00  0.00            
TER
ENDMDL
MODEL        1
ATOM      1  H1  ACD     1      13.360  23.580  22.450  1.00  0.00            
ATOM      2  O1  ACD     1      14.090  24.080  22.080  1.00  0.00            
ATOM      3  C1  ACD     1      15.040  23.220  21.600  1.00  0.00            
ATOM      4  H2  ACD     1      14.730  22.940  20.590  1.00  0.00            
ATOM      5  H3  ACD     1      15.070  22.230  22.080  1.00  0.00            
ATOM      6  C2  ACD     1      16.480  23.790  21.460  1.00  0.00            
ATOM      7  H4  ACD     1      17.060  22.890  21.230  1.00  0.00            
ATOM      8  O2  ACD     1      16.530  24.590  20.340  1.00  0.00            
ATOM      9  C3  ACD     1      17.880  24.920  20.030  1.00  0.00            
ATOM     10  H5  ACD     1      17.780  25.430  19.060  1.00  0.00            
ATOM     11  O3  ACD     1      18.770  23.860  19.770  1.00  0.00            
ATOM     12  C4  ACD     1      19.570  23.850  18.570  1.00  0.00            
ATOM     13  H6  ACD     1      19.490  24.790  18.010  1.00  0.00            
ATOM     14  C5  ACD     1      21.030  23.620  18.900  1.00  0.00            
ATOM     15  H7  ACD     1      21.060  22.740  19.550  1.00  0.00            
ATOM     16  O4  ACD     1      21.650  24.690  19.640  1.00  0.00            
ATOM     17  H8  ACD     1      22.520  24.370  19.890  1.00  0.00            
ATOM     18  C6  ACD     1      21.840  23.250  17.660  1.00  0.00            
ATOM     19  H9  ACD     1      21.920  24.170  17.070  1.00  0.00            
ATOM     20  O5  ACD     1      23.120  22.840  17.980  1.00  0.00            
ATOM     21  H10 ACD     1      22.870  22.090  18.530  1.00  0.00            
ATOM     22  C7  ACD     1      21.210  22.130  16.890  1.00  0.00            
ATOM     23  H11 ACD     1      21.760  22.040  15.950  1.00  0.00            
ATOM     24  O6  ACD     1      19.870  22.420  16.620  1.00  0.00            
ATOM     25  C8  ACD     1      19.090  22.610  17.820  1.00  0.00            
ATOM     26  H12 ACD     1      19.220  21.720  18.450  1.00  0.00            
ATOM     27  C9  ACD     1      17.600  22.690  17.470  1.00  0.00            
ATOM     28  H13 ACD     1      17.030  23.040  18.340  1.00  0.00            
ATOM     29  H14 ACD     1      17.470  23.490  16.730  1.00  0.00            
ATOM     30  O7  ACD     1      17.160  21.420  17.030  1.00  0.00            
ATOM     31  H15 ACD     1      17.970  20.930  16.840  1.00  0.00            
ATOM     32  O8  ACD     1      21.160  20.850  17.610  1.00  0.00            
ATOM     33  C10 ACD     1      21.630  19.620  17.040  1.00  0.00            
ATOM     34  H16 ACD     1      22.080  19.880  16.070  1.00  0.00            
ATOM     35  C11 ACD     1      22.810  19.170  17.930  1.00  0.00            
ATOM     36  H17 ACD     1      22.570  19.300  18.990  1.00  0.00            
ATOM     37  O9  ACD     1      23.990  19.870  17.630  1.00  0.00            
ATOM     38  H18 ACD     1      24.790  19.620  18.100  1.00  0.00            
ATOM     39  C12 ACD     1      23.000  17.680  17.690  1.00  0.00            
ATOM     40  H19 ACD     1      23.290  17.500  16.640  1.00  0.00            
ATOM     41  O10 ACD     1      24.030  17.160  18.540  1.00  0.00            
ATOM     42  H20 ACD     1      24.190  16.220  18.440  1.00  0.00            
ATOM     43  C13 ACD     1      21.700  16.910  17.930  1.00  0.00            
ATOM     44  H21 ACD     1      21.830  15.820  17.880  1.00  0.00            
ATOM     45  O11 ACD     1      20.770  17.270  17.000  1.00  0.00            
ATOM     46  C14 ACD     1      20.410  18.650  16.980  1.00  0.00            
ATOM     47  H22 ACD     1      19.680  18.820  17.780  1.00  0.00            
ATOM     48  C15 ACD     1      19.600  18.840  15.660  1.00  0.00            
ATOM     49  H23 ACD     1      19.360  19.870  15.370  1.00  0.00            
ATOM     50  H24 ACD     1      20.310  18.520  14.890  1.00  0.00            
ATOM     51  O12 ACD     1      18.410  17.960  15.620  1.00  0.00            
ATOM     52  H25 ACD     1      18.710  17.190  15.120  1.00  0.00            
ATOM     53  O13 ACD     1      21.230  17.190  19.190  1.00  0.00            
ATOM     54  C16 ACD     1      21.070  16.090  20.160  1.00  0.00            
ATOM     55  H26 ACD     1      21.570  15.180  19.810  1.00  0.00            
ATOM     56  C17 ACD     1      21.830  16.550  21.390  1.00  0.00            
ATOM     57  H27 ACD     1      21.500  17.580  21.550  1.00  0.00            
ATOM     58  O14 ACD     1      23.260  16.540  21.070  1.00  0.00            
ATOM     59  H28 ACD     1      23.320  16.750  20.140  1.00  0.00            
ATOM     60  C18 ACD     1      21.600  15.600  22.650  1.00  0.00            
ATOM     61  H29 ACD     1      22.070  14.620  22.500  1.00  0.00            
ATOM     62  O15 ACD     1      22.270  16.140  23.800  1.00  0.00            
ATOM     63  H30 ACD     1      21.550  16.450  24.370  1.00  0.00            
ATOM     64  C19 ACD     1      20.120  15.510  22.910  1.00  0.00            
ATOM     65  H31 ACD     1      19.770  14.840  23.710  1.00  0.00            
ATOM     66  O16 ACD     1      19.430  15.060  21.660  1.00  0.00            
ATOM     67  C20 ACD     1      19.580  15.880  20.480  1.00  0.00            
ATOM     68  H32 ACD     1      19.090  16.860  20.530  1.00  0.00            
ATOM     69  C21 ACD     1      18.750  15.180  19.410  1.00  0.00            
ATOM     70  H33 ACD     1      17.680  15.320  19.630  1.00  0.00            
ATOM     71  H34 ACD     1      18.900  15.790  18.510  1.00  0.00            
ATOM     72  O17 ACD     1      19.040  13.810  19.100  1.00  0.00            
ATOM     73  H35 ACD     1      19.250  13.420  19.950  1.00  0.00            
ATOM     74  O18 ACD     1      19.630  16.790  23.140  1.00  0.00            
ATOM     75  C22 ACD     1      18.590  16.940  24.190  1.00  0.00            
ATOM     76  H36 ACD     1      18.280  15.960  24.580  1.00  0.00            
ATOM     77  C23 ACD     1      19.240  17.690  25.370  1.00  0.00            
ATOM     78  H37 ACD     1      19.540  18.680  24.980  1.00  0.00            
ATOM     79  O19 ACD     1      20.350  16.870  25.870  1.00  0.00            
ATOM     80  H38 ACD     1      20.080  16.060  26.310  1.00  0.00            
ATOM     81  C24 ACD     1      18.200  17.990  26.400  1.00  0.00            
ATOM     82  H39 ACD     1      17.790  17.060  26.840  1.00  0.00            
ATOM     83  O20 ACD     1      18.630  18.790  27.530  1.00  0.00            
ATOM     84  H40 ACD     1      18.830  19.670  27.200  1.00  0.00            
ATOM     85  C25 ACD     1      16.970  18.760  25.800  1.00  0.00            
ATOM     86  H41 ACD     1      16.190  18.940  26.540  1.00  0.00            
ATOM     87  O21 ACD     1      16.530  18.010  24.690  1.00  0.00            
ATOM     88  C26 ACD     1      17.480  17.800  23.610  1.00  0.00            
ATOM     89  H42 ACD     1      17.920  18.740  23.270  1.00  0.00            
ATOM     90  C27 ACD     1      16.700  17.140  22.440  1.00  0.00            
ATOM     91  H43 ACD     1      17.320  16.840  21.590  1.00  0.00            
ATOM     92  H44 ACD     1      16.260  16.200  22.790  1.00  0.00            
ATOM     93  O22 ACD     1      15.630  18.010  22.110  1.00  0.00            
ATOM     94  H45 ACD     1      16.010  18.880  21.960  1.00  0.00            
ATOM     95  O23 ACD     1      17.370  20.020  25.340  1.00  0.00            
ATOM     96  C28 ACD     1      16.890  21.180  25.930  1.00  0.00            
ATOM     97  H46 ACD     1      16.440  20.960  26.910  1.00  0.00            
ATOM     98  C29 ACD     1      15.770  21.730  25.030  1.00  0.00            
ATOM     99  H47 ACD     1      15.960  21.520  23.970  1.00  0.00            
ATOM    100  O24 ACD     1      15.620  23.120  25.260  1.00  0.00            
ATOM    101  C30 ACD     1      14.390  21.110  25.320  1.00  0.00            
ATOM    102  H48 ACD     1      13.560  21.570  24.770  1.00  0.00            
ATOM    103  H49 ACD     1      14.370  20.150  24.780  1.00  0.00            
ATOM    104  O25 ACD     1      14.010  20.880  26.640  1.00  0.00            
ATOM    105  H50 ACD     1      13.130  20.510  26.690  1.00  0.00            
ATOM    106  C31 ACD     1      18.170  22.020  25.940  1.00  0.00            
ATOM    107  H51 ACD     1      18.860  21.910  25.090  1.00  0.00            
ATOM    108  O26 ACD     1      18.890  21.530  27.120  1.00  0.00            
ATOM    109  H52 ACD     1      19.850  21.490  27.130  1.00  0.00            
ATOM    110  C32 ACD     1      17.710  23.470  26.130  1.00  0.00            
ATOM    111  H53 ACD     1      17.190  23.550  27.100  1.00  0.00            
ATOM    112  O27 ACD     1      18.760  24.480  26.000  1.00  0.00            
ATOM    113  H54 ACD     1      18.700  24.910  25.140  1.00  0.00            
ATOM    114  C33 ACD     1      16.720  23.900  25.060  1.00  0.00            
ATOM    115  H55 ACD     1      16.340  24.910  25.210  1.00  0.00            
ATOM    116  O28 ACD     1      17.240  23.620  23.730  1.00  0.00            
ATOM    117  C34 ACD     1      16.990  24.540  22.750  1.00  0.00            
ATOM    118  H56 ACD     1      16.270  25.320  23.010  1.00  0.00            
ATOM    119  C35 ACD     1      18.330  25.240  22.480  1.00  0.00            
ATOM    120  H57 ACD     1      19.070  24.430  22.490  1.00  0.00            
ATOM    121  O29 ACD     1      18.610  26.050  23.580  1.00  0.00            
ATOM    122  H58 ACD     1      19.520  26.330  23.510  1.00  0.00            
ATOM    123  C36 ACD     1      18.320  25.920  21.140  1.00  0.00            
ATOM    124  H59 ACD     1      17.590  26.740  21.220  1.00  0.00            
ATOM    125  O30 ACD     1      19.490  26.510  20.760  1.00  0.00            
ATOM    126  H60 ACD     1      20.030  25.970  20.160  1.00  0.00            
ATOM    127  O1  HC8     2      17.360  20.360  21.240  1.00  0.00            
ATOM    128  N1  HC8     2      18.380  20.080  20.670  1.00  0.00            
ATOM    129  O2  HC8     2      18.360  19.290  19.690  1.00  0.00            
ATOM    130  C1  HC8     2      19.640  20.640  21.180  1.00  0.00            
ATOM    131  C2  HC8     2      20.910  20.110  20.800  1.00  0.00            
ATOM    132  C3  HC8     2      22.110  20.440  21.440  1.00  0.00            
ATOM    133  C4  HC8     2      22.240  21.570  22.370  1.00  0.00            
ATOM    134  O3  HC8     2      23.270  21.800  22.980  1.00  0.00            
ATOM    135  C5  HC8     2      20.960  22.170  22.640  1.00  0.00            
ATOM    136  C6  HC8     2      19.680  21.740  22.150  1.00  0.00            
ATOM    137  H1  HC8     2      21.010  19.210  20.200  1.00  0.00            
ATOM    138  H2  HC8     2      23.050  20.000  21.140  1.00  0.00            
ATOM    139  H3  HC8     2      21.090  23.070  23.240  1.00  0.00            
ATOM    140  H4  HC8     2      18.770  22.180  22.550  1.00  0.00            
TER
ENDMDL
MODEL        1
ATOM      1  H1  ACD     1      22.150  23.460  18.830  1.00  0.00            
ATOM      2  O1  ACD     1      21.240  23.250  18.600  1.00  0.00            
ATOM      3  C1  ACD     1      20.550  23.470  19.810  1.00  0.00            
ATOM      4  H2  ACD     1      20.920  22.820  20.620  1.00  0.00            
ATOM      5  H3  ACD     1      19.560  23.000  19.720  1.00  0.00            
ATOM      6  C2  ACD     1      20.300  24.910  20.270  1.00  0.00            
ATOM      7  H4  ACD     1      19.590  25.000  21.110  1.00  0.00            
ATOM      8  O2  ACD     1      21.500  25.450  20.750  1.00  0.00            
ATOM      9  C3  ACD     1      21.440  26.760  21.280  1.00  0.00            
ATOM     10  H5  ACD     1      22.400  27.020  21.730  1.00  0.00            
ATOM     11  O3  ACD     1      20.570  26.790  22.410  1.00  0.00            
ATOM     12  C4  ACD     1      20.970  27.520  23.620  1.00  0.00            
ATOM     13  H6  ACD     1      21.860  28.120  23.430  1.00  0.00            
ATOM     14  C5  ACD     1      19.800  28.460  23.850  1.00  0.00            
ATOM     15  H7  ACD     1      18.890  27.860  23.830  1.00  0.00            
ATOM     16  O4  ACD     1      19.800  29.570  22.940  1.00  0.00            
ATOM     17  H8  ACD     1      19.270  30.320  23.220  1.00  0.00            
ATOM     18  C6  ACD     1      19.820  28.870  25.300  1.00  0.00            
ATOM     19  H9  ACD     1      20.770  29.410  25.450  1.00  0.00            
ATOM     20  O5  ACD     1      18.670  29.660  25.620  1.00  0.00            
ATOM     21  H10 ACD     1      18.990  30.550  25.810  1.00  0.00            
ATOM     22  C7  ACD     1      19.880  27.660  26.260  1.00  0.00            
ATOM     23  H11 ACD     1      19.830  28.010  27.300  1.00  0.00            
ATOM     24  O6  ACD     1      21.140  27.010  25.990  1.00  0.00            
ATOM     25  C8  ACD     1      21.200  26.430  24.680  1.00  0.00            
ATOM     26  H12 ACD     1      20.410  25.700  24.520  1.00  0.00            
ATOM     27  C9  ACD     1      22.510  25.730  24.520  1.00  0.00            
ATOM     28  H13 ACD     1      22.670  25.310  23.520  1.00  0.00            
ATOM     29  H14 ACD     1      23.150  26.620  24.610  1.00  0.00            
ATOM     30  O7  ACD     1      22.760  24.750  25.570  1.00  0.00            
ATOM     31  H15 ACD     1      22.840  25.190  26.410  1.00  0.00            
ATOM     32  O8  ACD     1      18.820  26.730  26.060  1.00  0.00            
ATOM     33  C10 ACD     1      17.860  26.420  27.120  1.00  0.00            
ATOM     34  H16 ACD     1      18.120  26.900  28.070  1.00  0.00            
ATOM     35  C11 ACD     1      16.540  27.010  26.640  1.00  0.00            
ATOM     36  H17 ACD     1      16.460  26.720  25.590  1.00  0.00            
ATOM     37  O9  ACD     1      16.570  28.410  26.890  1.00  0.00            
ATOM     38  H18 ACD     1      17.260  28.840  26.380  1.00  0.00            
ATOM     39  C12 ACD     1      15.340  26.440  27.280  1.00  0.00            
ATOM     40  H19 ACD     1      15.390  26.810  28.320  1.00  0.00            
ATOM     41  O10 ACD     1      14.190  26.950  26.640  1.00  0.00            
ATOM     42  H20 ACD     1      14.410  27.050  25.710  1.00  0.00            
ATOM     43  C13 ACD     1      15.480  24.910  27.390  1.00  0.00            
ATOM     44  H21 ACD     1      14.710  24.500  28.050  1.00  0.00            
ATOM     45  O11 ACD     1      16.760  24.460  27.890  1.00  0.00            
ATOM     46  C14 ACD     1      17.910  24.950  27.260  1.00  0.00            
ATOM     47  H22 ACD     1      18.020  24.440  26.300  1.00  0.00            
ATOM     48  C15 ACD     1      19.150  24.430  28.010  1.00  0.00            
ATOM     49  H23 ACD     1      19.140  23.330  28.050  1.00  0.00            
ATOM     50  H24 ACD     1      20.050  24.760  27.490  1.00  0.00            
ATOM     51  O12 ACD     1      19.050  24.890  29.410  1.00  0.00            
ATOM     52  H25 ACD     1      18.180  24.630  29.730  1.00  0.00            
ATOM     53  O13 ACD     1      15.330  24.380  26.060  1.00  0.00            
ATOM     54  C16 ACD     1      14.360  23.310  25.780  1.00  0.00            
ATOM     55  H26 ACD     1      14.030  22.850  26.720  1.00  0.00            
ATOM     56  C17 ACD     1      13.180  24.030  25.030  1.00  0.00            
ATOM     57  H27 ACD     1      13.600  24.620  24.210  1.00  0.00            
ATOM     58  O14 ACD     1      12.440  24.880  25.860  1.00  0.00            
ATOM     59  H28 ACD     1      12.990  25.630  26.090  1.00  0.00            
ATOM     60  C18 ACD     1      12.220  23.020  24.410  1.00  0.00            
ATOM     61  H29 ACD     1      11.820  22.420  25.240  1.00  0.00            
ATOM     62  O15 ACD     1      11.320  23.670  23.530  1.00  0.00            
ATOM     63  H30 ACD     1      11.820  24.080  22.830  1.00  0.00            
ATOM     64  C19 ACD     1      12.980  21.910  23.700  1.00  0.00            
ATOM     65  H31 ACD     1      12.360  21.020  23.560  1.00  0.00            
ATOM     66  O16 ACD     1      14.070  21.360  24.490  1.00  0.00            
ATOM     67  C20 ACD     1      15.040  22.270  24.880  1.00  0.00            
ATOM     68  H32 ACD     1      15.510  22.710  23.990  1.00  0.00            
ATOM     69  C21 ACD     1      16.160  21.600  25.580  1.00  0.00            
ATOM     70  H33 ACD     1      16.410  20.700  25.000  1.00  0.00            
ATOM     71  H34 ACD     1      17.080  22.200  25.570  1.00  0.00            
ATOM     72  O17 ACD     1      15.790  21.160  26.920  1.00  0.00            
ATOM     73  H35 ACD     1      15.500  20.250  26.880  1.00  0.00            
ATOM     74  O18 ACD     1      13.560  22.350  22.490  1.00  0.00            
ATOM     75  C22 ACD     1      13.100  21.750  21.230  1.00  0.00            
ATOM     76  H36 ACD     1      12.200  21.130  21.250  1.00  0.00            
ATOM     77  C23 ACD     1      12.680  22.860  20.320  1.00  0.00            
ATOM     78  H37 ACD     1      13.480  23.600  20.440  1.00  0.00            
ATOM     79  O19 ACD     1      11.410  23.330  20.710  1.00  0.00            
ATOM     80  H38 ACD     1      11.220  24.140  20.230  1.00  0.00            
ATOM     81  C24 ACD     1      12.630  22.410  18.910  1.00  0.00            
ATOM     82  H39 ACD     1      11.850  21.640  18.850  1.00  0.00            
ATOM     83  O20 ACD     1      12.460  23.440  18.000  1.00  0.00            
ATOM     84  H40 ACD     1      13.180  24.070  18.100  1.00  0.00            
ATOM     85  C25 ACD     1      14.000  21.830  18.460  1.00  0.00            
ATOM     86  H41 ACD     1      14.050  21.620  17.390  1.00  0.00            
ATOM     87  O21 ACD     1      14.230  20.680  19.310  1.00  0.00            
ATOM     88  C26 ACD     1      14.280  20.860  20.810  1.00  0.00            
ATOM     89  H42 ACD     1      15.210  21.380  21.090  1.00  0.00            
ATOM     90  C27 ACD     1      14.400  19.460  21.500  1.00  0.00            
ATOM     91  H43 ACD     1      15.370  18.980  21.310  1.00  0.00            
ATOM     92  H44 ACD     1      14.240  19.420  22.580  1.00  0.00            
ATOM     93  O22 ACD     1      13.490  18.530  21.010  1.00  0.00            
ATOM     94  H45 ACD     1      13.710  18.500  20.080  1.00  0.00            
ATOM     95  O23 ACD     1      14.960  22.920  18.700  1.00  0.00            
ATOM     96  C28 ACD     1      15.770  23.350  17.650  1.00  0.00            
ATOM     97  H46 ACD     1      15.360  23.020  16.690  1.00  0.00            
ATOM     98  C29 ACD     1      17.210  22.830  17.930  1.00  0.00            
ATOM     99  H47 ACD     1      17.360  22.730  19.010  1.00  0.00            
ATOM    100  O24 ACD     1      18.200  23.690  17.340  1.00  0.00            
ATOM    101  C30 ACD     1      17.340  21.430  17.400  1.00  0.00            
ATOM    102  H48 ACD     1      18.210  20.890  17.820  1.00  0.00            
ATOM    103  H49 ACD     1      16.520  20.870  17.870  1.00  0.00            
ATOM    104  O25 ACD     1      17.310  21.350  16.020  1.00  0.00            
ATOM    105  H50 ACD     1      17.820  22.070  15.640  1.00  0.00            
ATOM    106  C31 ACD     1      15.630  24.820  17.780  1.00  0.00            
ATOM    107  H51 ACD     1      15.630  25.020  18.860  1.00  0.00            
ATOM    108  O26 ACD     1      14.360  25.220  17.240  1.00  0.00            
ATOM    109  H52 ACD     1      14.280  26.170  17.110  1.00  0.00            
ATOM    110  C32 ACD     1      16.780  25.560  17.150  1.00  0.00            
ATOM    111  H53 ACD     1      16.690  25.470  16.060  1.00  0.00            
ATOM    112  O27 ACD     1      16.780  26.970  17.450  1.00  0.00            
ATOM    113  H54 ACD     1      16.380  27.010  18.320  1.00  0.00            
ATOM    114  C33 ACD     1      18.160  25.030  17.550  1.00  0.00            
ATOM    115  H55 ACD     1      18.790  25.500  16.790  1.00  0.00            
ATOM    116  O28 ACD     1      18.390  25.350  18.920  1.00  0.00            
ATOM    117  C34 ACD     1      19.750  25.770  19.260  1.00  0.00            
ATOM    118  H56 ACD     1      20.450  25.710  18.430  1.00  0.00            
ATOM    119  C35 ACD     1      19.660  27.250  19.660  1.00  0.00            
ATOM    120  H57 ACD     1      18.980  27.400  20.500  1.00  0.00            
ATOM    121  O29 ACD     1      19.280  28.020  18.540  1.00  0.00            
ATOM    122  H58 ACD     1      18.340  27.950  18.350  1.00  0.00            
ATOM    123  C36 ACD     1      21.020  27.660  20.190  1.00  0.00            
ATOM    124  H59 ACD     1      21.750  27.570  19.380  1.00  0.00            
ATOM    125  O30 ACD     1      21.090  29.020  20.600  1.00  0.00            
ATOM    126  H60 ACD     1      20.630  29.090  21.440  1.00  0.00            
ATOM    127  O1  HC8     2      15.230  25.420  21.320  1.00  0.00            
ATOM    128  N1  HC8     2      16.240  25.630  21.990  1.00  0.00            
ATOM    129  O2  HC8     2      16.610  26.770  22.220  1.00  0.00            
ATOM    130  C1  HC8     2      17.060  24.450  22.350  1.00  0.00            
ATOM    131  C2  HC8     2      18.010  24.500  23.530  1.00  0.00            
ATOM    132  C3  HC8     2      18.800  23.430  23.790  1.00  0.00            
ATOM    133  C4  HC8     2      18.850  22.260  22.960  1.00  0.00            
ATOM    134  O3  HC8     2      19.670  21.370  23.120  1.00  0.00            
ATOM    135  C5  HC8     2      17.940  22.260  21.860  1.00  0.00            
ATOM    136  C6  HC8     2      17.010  23.250  21.560  1.00  0.00            
ATOM    137  H1  HC8     2      17.990  25.400  24.120  1.00  0.00            
ATOM    138  H2  HC8     2      19.480  23.490  24.630  1.00  0.00            
ATOM    139  H3  HC8     2      17.950  21.420  21.180  1.00  0.00            
ATOM    140  H4  HC8     2      16.320  22.990  20.770  1.00  0.00            
TER
ENDMDL
MODEL        1
ATOM      1  H1  ACD     1      14.460  17.940  20.580  1.00  0.00            
ATOM      2  O1  ACD     1      14.680  18.880  20.540  1.00  0.00            
ATOM      3  C1  ACD     1      15.660  19.050  21.530  1.00  0.00            
ATOM      4  H2  ACD     1      15.210  19.040  22.530  1.00  0.00            
ATOM      5  H3  ACD     1      16.190  19.980  21.270  1.00  0.00            
ATOM      6  C2  ACD     1      16.730  17.950  21.520  1.00  0.00            
ATOM      7  H4  ACD     1      16.310  16.940  21.500  1.00  0.00            
ATOM      8  O2  ACD     1      17.520  18.160  20.340  1.00  0.00            
ATOM      9  C3  ACD     1      18.470  17.170  20.020  1.00  0.00            
ATOM     10  H5  ACD     1      18.880  17.380  19.020  1.00  0.00            
ATOM     11  O3  ACD     1      17.790  15.920  20.010  1.00  0.00            
ATOM     12  C4  ACD     1      17.890  15.000  18.880  1.00  0.00            
ATOM     13  H6  ACD     1      18.600  15.350  18.120  1.00  0.00            
ATOM     14  C5  ACD     1      18.250  13.650  19.460  1.00  0.00            
ATOM     15  H7  ACD     1      17.710  13.610  20.410  1.00  0.00            
ATOM     16  O4  ACD     1      19.640  13.540  19.770  1.00  0.00            
ATOM     17  H8  ACD     1      19.910  14.410  20.100  1.00  0.00            
ATOM     18  C6  ACD     1      17.810  12.510  18.600  1.00  0.00            
ATOM     19  H9  ACD     1      18.510  12.500  17.750  1.00  0.00            
ATOM     20  O5  ACD     1      17.760  11.280  19.330  1.00  0.00            
ATOM     21  H10 ACD     1      16.970  11.290  19.890  1.00  0.00            
ATOM     22  C7  ACD     1      16.410  12.710  18.130  1.00  0.00            
ATOM     23  H11 ACD     1      16.010  11.990  17.400  1.00  0.00            
ATOM     24  O6  ACD     1      16.290  13.900  17.510  1.00  0.00            
ATOM     25  C8  ACD     1      16.490  15.070  18.250  1.00  0.00            
ATOM     26  H12 ACD     1      15.770  15.110  19.070  1.00  0.00            
ATOM     27  C9  ACD     1      16.180  16.320  17.520  1.00  0.00            
ATOM     28  H13 ACD     1      16.720  17.170  17.960  1.00  0.00            
ATOM     29  H14 ACD     1      16.630  16.120  16.530  1.00  0.00            
ATOM     30  O7  ACD     1      14.800  16.490  17.410  1.00  0.00            
ATOM     31  H15 ACD     1      14.530  16.130  16.560  1.00  0.00            
ATOM     32  O8  ACD     1      15.540  12.680  19.240  1.00  0.00            
ATOM     33  C10 ACD     1      14.290  11.900  19.260  1.00  0.00            
ATOM     34  H16 ACD     1      14.230  11.330  18.320  1.00  0.00            
ATOM     35  C11 ACD     1      14.320  10.980  20.430  1.00  0.00            
ATOM     36  H17 ACD     1      14.300  11.570  21.350  1.00  0.00            
ATOM     37  O9  ACD     1      15.500  10.160  20.470  1.00  0.00            
ATOM     38  H18 ACD     1      15.610   9.820  21.360  1.00  0.00            
ATOM     39  C12 ACD     1      13.000  10.150  20.520  1.00  0.00            
ATOM     40  H19 ACD     1      12.990   9.470  19.660  1.00  0.00            
ATOM     41  O10 ACD     1      12.900   9.410  21.690  1.00  0.00            
ATOM     42  H20 ACD     1      12.130   9.690  22.200  1.00  0.00            
ATOM     43  C13 ACD     1      11.800  11.110  20.450  1.00  0.00            
ATOM     44  H21 ACD     1      10.910  10.480  20.350  1.00  0.00            
ATOM     45  O11 ACD     1      11.870  11.900  19.290  1.00  0.00            
ATOM     46  C14 ACD     1      13.020  12.770  19.310  1.00  0.00            
ATOM     47  H22 ACD     1      13.040  13.380  20.220  1.00  0.00            
ATOM     48  C15 ACD     1      12.940  13.730  18.130  1.00  0.00            
ATOM     49  H23 ACD     1      13.890  14.250  17.970  1.00  0.00            
ATOM     50  H24 ACD     1      12.760  13.260  17.160  1.00  0.00            
ATOM     51  O12 ACD     1      11.870  14.630  18.310  1.00  0.00            
ATOM     52  H25 ACD     1      11.050  14.130  18.320  1.00  0.00            
ATOM     53  O13 ACD     1      11.740  11.890  21.700  1.00  0.00            
ATOM     54  C16 ACD     1      10.500  12.020  22.320  1.00  0.00            
ATOM     55  H26 ACD     1       9.680  11.600  21.720  1.00  0.00            
ATOM     56  C17 ACD     1      10.570  11.280  23.690  1.00  0.00            
ATOM     57  H27 ACD     1      11.430  11.600  24.280  1.00  0.00            
ATOM     58  O14 ACD     1      10.580   9.880  23.450  1.00  0.00            
ATOM     59  H28 ACD     1      10.560   9.530  24.340  1.00  0.00            
ATOM     60  C18 ACD     1       9.310  11.750  24.420  1.00  0.00            
ATOM     61  H29 ACD     1       8.490  11.600  23.700  1.00  0.00            
ATOM     62  O15 ACD     1       9.090  11.000  25.580  1.00  0.00            
ATOM     63  H30 ACD     1       9.910  10.800  26.040  1.00  0.00            
ATOM     64  C19 ACD     1       9.370  13.230  24.720  1.00  0.00            
ATOM     65  H31 ACD     1       8.540  13.490  25.400  1.00  0.00            
ATOM     66  O16 ACD     1       9.180  13.850  23.470  1.00  0.00            
ATOM     67  C20 ACD     1      10.280  13.540  22.580  1.00  0.00            
ATOM     68  H32 ACD     1      11.250  13.910  22.950  1.00  0.00            
ATOM     69  C21 ACD     1      10.000  14.250  21.260  1.00  0.00            
ATOM     70  H33 ACD     1      10.250  15.320  21.270  1.00  0.00            
ATOM     71  H34 ACD     1      10.730  13.800  20.580  1.00  0.00            
ATOM     72  O17 ACD     1       8.650  14.080  20.740  1.00  0.00            
ATOM     73  H35 ACD     1       8.010  14.410  21.370  1.00  0.00            
ATOM     74  O18 ACD     1      10.620  13.520  25.310  1.00  0.00            
ATOM     75  C22 ACD     1      10.580  14.570  26.240  1.00  0.00            
ATOM     76  H36 ACD     1       9.680  14.670  26.860  1.00  0.00            
ATOM     77  C23 ACD     1      11.650  14.270  27.390  1.00  0.00            
ATOM     78  H37 ACD     1      12.550  13.880  26.910  1.00  0.00            
ATOM     79  O19 ACD     1      11.040  13.280  28.250  1.00  0.00            
ATOM     80  H38 ACD     1      10.750  12.540  27.710  1.00  0.00            
ATOM     81  C24 ACD     1      11.940  15.520  28.120  1.00  0.00            
ATOM     82  H39 ACD     1      11.040  15.800  28.670  1.00  0.00            
ATOM     83  O20 ACD     1      12.910  15.290  29.150  1.00  0.00            
ATOM     84  H40 ACD     1      13.690  14.960  28.700  1.00  0.00            
ATOM     85  C25 ACD     1      12.320  16.650  27.290  1.00  0.00            
ATOM     86  H41 ACD     1      12.540  17.550  27.880  1.00  0.00            
ATOM     87  O21 ACD     1      11.230  16.980  26.430  1.00  0.00            
ATOM     88  C26 ACD     1      10.790  15.980  25.490  1.00  0.00            
ATOM     89  H42 ACD     1      11.440  15.990  24.600  1.00  0.00            
ATOM     90  C27 ACD     1       9.510  16.630  24.910  1.00  0.00            
ATOM     91  H43 ACD     1       9.710  17.710  24.840  1.00  0.00            
ATOM     92  H44 ACD     1       9.170  16.170  23.970  1.00  0.00            
ATOM     93  O22 ACD     1       8.490  16.560  25.890  1.00  0.00            
ATOM     94  H45 ACD     1       7.770  17.190  25.760  1.00  0.00            
ATOM     95  O23 ACD     1      13.460  16.380  26.480  1.00  0.00            
ATOM     96  C28 ACD     1      14.480  17.380  26.400  1.00  0.00            
ATOM     97  H46 ACD     1      14.380  18.090  27.230  1.00  0.00            
ATOM     98  C29 ACD     1      14.440  18.210  25.140  1.00  0.00            
ATOM     99  H47 ACD     1      14.380  17.500  24.310  1.00  0.00            
ATOM    100  O24 ACD     1      15.500  19.140  25.020  1.00  0.00            
ATOM    101  C30 ACD     1      13.070  18.960  25.050  1.00  0.00            
ATOM    102  H48 ACD     1      13.080  19.580  24.140  1.00  0.00            
ATOM    103  H49 ACD     1      12.190  18.330  24.880  1.00  0.00            
ATOM    104  O25 ACD     1      12.920  19.870  26.130  1.00  0.00            
ATOM    105  H50 ACD     1      13.670  20.470  26.140  1.00  0.00            
ATOM    106  C31 ACD     1      15.870  16.720  26.540  1.00  0.00            
ATOM    107  H51 ACD     1      15.830  16.000  25.710  1.00  0.00            
ATOM    108  O26 ACD     1      15.990  16.260  27.840  1.00  0.00            
ATOM    109  H52 ACD     1      15.740  15.330  27.850  1.00  0.00            
ATOM    110  C32 ACD     1      17.040  17.690  26.260  1.00  0.00            
ATOM    111  H53 ACD     1      17.050  18.380  27.100  1.00  0.00            
ATOM    112  O27 ACD     1      18.280  16.920  26.160  1.00  0.00            
ATOM    113  H54 ACD     1      18.480  16.730  27.080  1.00  0.00            
ATOM    114  C33 ACD     1      16.760  18.420  24.950  1.00  0.00            
ATOM    115  H55 ACD     1      17.520  19.190  24.780  1.00  0.00            
ATOM    116  O28 ACD     1      16.800  17.540  23.870  1.00  0.00            
ATOM    117  C34 ACD     1      17.650  17.980  22.740  1.00  0.00            
ATOM    118  H56 ACD     1      18.090  18.960  22.980  1.00  0.00            
ATOM    119  C35 ACD     1      18.770  16.970  22.490  1.00  0.00            
ATOM    120  H57 ACD     1      18.320  15.970  22.390  1.00  0.00            
ATOM    121  O29 ACD     1      19.610  16.980  23.670  1.00  0.00            
ATOM    122  H58 ACD     1      19.070  17.030  24.460  1.00  0.00            
ATOM    123  C36 ACD     1      19.480  17.150  21.180  1.00  0.00            
ATOM    124  H59 ACD     1      20.120  18.050  21.220  1.00  0.00            
ATOM    125  O30 ACD     1      20.390  16.020  20.980  1.00  0.00            
ATOM    126  H60 ACD     1      21.090  16.030  21.640  1.00  0.00            
ATOM    127  O1  HC8     2      12.640  16.060  22.670  1.00  0.00            
ATOM    128  N1  HC8     2      13.660  15.650  22.180  1.00  0.00            
ATOM    129  O2  HC8     2      14.120  16.330  21.230  1.00  0.00            
ATOM    130  C1  HC8     2      14.400  14.570  22.790  1.00  0.00            
ATOM    131  C2  HC8     2      13.880  14.020  24.060  1.00  0.00            
ATOM    132  C3  HC8     2      14.500  12.910  24.650  1.00  0.00            
ATOM    133  C4  HC8     2      15.690  12.250  24.130  1.00  0.00            
ATOM    134  O3  HC8     2      16.280  11.280  24.680  1.00  0.00            
ATOM    135  C5  HC8     2      16.130  12.900  22.810  1.00  0.00            
ATOM    136  C6  HC8     2      15.500  13.950  22.150  1.00  0.00            
ATOM    137  H1  HC8     2      12.970  14.440  24.470  1.00  0.00            
ATOM    138  H2  HC8     2      14.040  12.560  25.570  1.00  0.00            
ATOM    139  H3  HC8     2      17.070  12.470  22.470  1.00  0.00            
ATOM    140  H4  HC8     2      15.970  14.430  21.300  1.00  0.00            
TER
ENDMDL
MODEL        1
ATOM      1  H1  ACD     1      18.050  21.210  14.300  1.00  0.00            
ATOM      2  O1  ACD     1      17.400  20.710  14.800  1.00  0.00            
ATOM      3  C1  ACD     1      17.840  19.330  14.960  1.00  0.00            
ATOM      4  H2  ACD     1      18.020  18.930  13.950  1.00  0.00            
ATOM      5  H3  ACD     1      17.000  18.730  15.320  1.00  0.00            
ATOM      6  C2  ACD     1      19.150  19.130  15.730  1.00  0.00            
ATOM      7  H4  ACD     1      19.290  18.040  15.800  1.00  0.00            
ATOM      8  O2  ACD     1      20.180  19.810  14.930  1.00  0.00            
ATOM      9  C3  ACD     1      21.460  19.930  15.620  1.00  0.00            
ATOM     10  H5  ACD     1      22.230  20.480  15.070  1.00  0.00            
ATOM     11  O3  ACD     1      22.010  18.640  15.790  1.00  0.00            
ATOM     12  C4  ACD     1      22.950  18.090  14.870  1.00  0.00            
ATOM     13  H6  ACD     1      22.670  18.560  13.920  1.00  0.00            
ATOM     14  C5  ACD     1      24.330  18.390  15.380  1.00  0.00            
ATOM     15  H7  ACD     1      24.320  18.120  16.450  1.00  0.00            
ATOM     16  O4  ACD     1      24.650  19.810  15.190  1.00  0.00            
ATOM     17  H8  ACD     1      24.550  20.020  14.260  1.00  0.00            
ATOM     18  C6  ACD     1      25.360  17.440  14.700  1.00  0.00            
ATOM     19  H9  ACD     1      25.390  17.730  13.640  1.00  0.00            
ATOM     20  O5  ACD     1      26.670  17.650  15.270  1.00  0.00            
ATOM     21  H10 ACD     1      26.920  18.580  15.180  1.00  0.00            
ATOM     22  C7  ACD     1      24.890  16.010  14.650  1.00  0.00            
ATOM     23  H11 ACD     1      25.560  15.420  14.040  1.00  0.00            
ATOM     24  O6  ACD     1      23.660  15.910  13.990  1.00  0.00            
ATOM     25  C8  ACD     1      22.600  16.660  14.620  1.00  0.00            
ATOM     26  H12 ACD     1      22.480  16.190  15.600  1.00  0.00            
ATOM     27  C9  ACD     1      21.310  16.560  13.780  1.00  0.00            
ATOM     28  H13 ACD     1      20.600  17.290  14.170  1.00  0.00            
ATOM     29  H14 ACD     1      21.540  16.750  12.720  1.00  0.00            
ATOM     30  O7  ACD     1      20.750  15.230  13.840  1.00  0.00            
ATOM     31  H15 ACD     1      21.030  14.800  14.660  1.00  0.00            
ATOM     32  O8  ACD     1      24.740  15.520  15.960  1.00  0.00            
ATOM     33  C10 ACD     1      25.500  14.430  16.390  1.00  0.00            
ATOM     34  H16 ACD     1      26.270  14.130  15.660  1.00  0.00            
ATOM     35  C11 ACD     1      26.230  15.020  17.660  1.00  0.00            
ATOM     36  H17 ACD     1      25.570  15.760  18.130  1.00  0.00            
ATOM     37  O9  ACD     1      27.450  15.660  17.150  1.00  0.00            
ATOM     38  H18 ACD     1      27.390  16.210  16.360  1.00  0.00            
ATOM     39  C12 ACD     1      26.570  13.930  18.690  1.00  0.00            
ATOM     40  H19 ACD     1      27.440  13.410  18.260  1.00  0.00            
ATOM     41  O10 ACD     1      26.940  14.580  19.890  1.00  0.00            
ATOM     42  H20 ACD     1      27.430  15.350  19.590  1.00  0.00            
ATOM     43  C13 ACD     1      25.440  12.950  18.870  1.00  0.00            
ATOM     44  H21 ACD     1      25.700  12.100  19.500  1.00  0.00            
ATOM     45  O11 ACD     1      25.000  12.450  17.630  1.00  0.00            
ATOM     46  C14 ACD     1      24.470  13.410  16.700  1.00  0.00            
ATOM     47  H22 ACD     1      23.580  13.870  17.140  1.00  0.00            
ATOM     48  C15 ACD     1      24.030  12.700  15.470  1.00  0.00            
ATOM     49  H23 ACD     1      23.470  13.360  14.790  1.00  0.00            
ATOM     50  H24 ACD     1      24.940  12.340  14.980  1.00  0.00            
ATOM     51  O12 ACD     1      23.250  11.480  15.760  1.00  0.00            
ATOM     52  H25 ACD     1      23.720  11.030  16.470  1.00  0.00            
ATOM     53  O13 ACD     1      24.280  13.440  19.430  1.00  0.00            
ATOM     54  C16 ACD     1      24.010  13.170  20.810  1.00  0.00            
ATOM     55  H26 ACD     1      24.830  12.670  21.340  1.00  0.00            
ATOM     56  C17 ACD     1      23.790  14.480  21.450  1.00  0.00            
ATOM     57  H27 ACD     1      23.100  15.060  20.830  1.00  0.00            
ATOM     58  O14 ACD     1      25.040  15.110  21.580  1.00  0.00            
ATOM     59  H28 ACD     1      25.600  14.960  20.820  1.00  0.00            
ATOM     60  C18 ACD     1      23.270  14.170  22.910  1.00  0.00            
ATOM     61  H29 ACD     1      23.990  13.580  23.490  1.00  0.00            
ATOM     62  O15 ACD     1      22.950  15.360  23.640  1.00  0.00            
ATOM     63  H30 ACD     1      22.090  15.560  23.250  1.00  0.00            
ATOM     64  C19 ACD     1      21.930  13.360  22.910  1.00  0.00            
ATOM     65  H31 ACD     1      21.570  12.960  23.870  1.00  0.00            
ATOM     66  O16 ACD     1      22.230  12.160  22.080  1.00  0.00            
ATOM     67  C20 ACD     1      22.750  12.340  20.720  1.00  0.00            
ATOM     68  H32 ACD     1      21.970  12.870  20.160  1.00  0.00            
ATOM     69  C21 ACD     1      23.040  10.910  20.060  1.00  0.00            
ATOM     70  H33 ACD     1      22.170  10.280  20.270  1.00  0.00            
ATOM     71  H34 ACD     1      23.050  11.090  18.980  1.00  0.00            
ATOM     72  O17 ACD     1      24.270  10.380  20.430  1.00  0.00            
ATOM     73  H35 ACD     1      24.220   9.430  20.290  1.00  0.00            
ATOM     74  O18 ACD     1      20.900  14.140  22.290  1.00  0.00            
ATOM     75  C22 ACD     1      19.540  14.060  22.700  1.00  0.00            
ATOM     76  H36 ACD     1      19.270  13.180  23.280  1.00  0.00            
ATOM     77  C23 ACD     1      19.320  15.290  23.580  1.00  0.00            
ATOM     78  H37 ACD     1      19.910  16.110  23.160  1.00  0.00            
ATOM     79  O19 ACD     1      20.000  15.060  24.820  1.00  0.00            
ATOM     80  H38 ACD     1      19.520  14.370  25.300  1.00  0.00            
ATOM     81  C24 ACD     1      17.840  15.520  23.890  1.00  0.00            
ATOM     82  H39 ACD     1      17.560  14.540  24.310  1.00  0.00            
ATOM     83  O20 ACD     1      17.550  16.700  24.640  1.00  0.00            
ATOM     84  H40 ACD     1      18.150  17.360  24.280  1.00  0.00            
ATOM     85  C25 ACD     1      17.130  15.590  22.590  1.00  0.00            
ATOM     86  H41 ACD     1      16.060  15.680  22.770  1.00  0.00            
ATOM     87  O21 ACD     1      17.400  14.370  21.890  1.00  0.00            
ATOM     88  C26 ACD     1      18.690  14.220  21.460  1.00  0.00            
ATOM     89  H42 ACD     1      19.130  15.030  20.860  1.00  0.00            
ATOM     90  C27 ACD     1      18.690  12.890  20.580  1.00  0.00            
ATOM     91  H43 ACD     1      19.710  12.540  20.380  1.00  0.00            
ATOM     92  H44 ACD     1      18.110  12.100  21.070  1.00  0.00            
ATOM     93  O22 ACD     1      18.020  13.130  19.350  1.00  0.00            
ATOM     94  H45 ACD     1      18.600  13.800  18.970  1.00  0.00            
ATOM     95  O23 ACD     1      17.540  16.720  21.850  1.00  0.00            
ATOM     96  C28 ACD     1      16.650  17.410  20.950  1.00  0.00            
ATOM     97  H46 ACD     1      15.610  17.440  21.270  1.00  0.00            
ATOM     98  C29 ACD     1      16.670  16.790  19.540  1.00  0.00            
ATOM     99  H47 ACD     1      17.680  16.450  19.320  1.00  0.00            
ATOM    100  O24 ACD     1      16.260  17.780  18.550  1.00  0.00            
ATOM    101  C30 ACD     1      15.620  15.660  19.470  1.00  0.00            
ATOM    102  H48 ACD     1      15.740  15.140  18.510  1.00  0.00            
ATOM    103  H49 ACD     1      15.760  14.990  20.330  1.00  0.00            
ATOM    104  O25 ACD     1      14.330  16.180  19.580  1.00  0.00            
ATOM    105  H50 ACD     1      14.260  16.870  18.920  1.00  0.00            
ATOM    106  C31 ACD     1      17.290  18.800  20.970  1.00  0.00            
ATOM    107  H51 ACD     1      18.360  18.690  20.740  1.00  0.00            
ATOM    108  O26 ACD     1      17.020  19.470  22.210  1.00  0.00            
ATOM    109  H52 ACD     1      17.670  20.180  22.310  1.00  0.00            
ATOM    110  C32 ACD     1      16.820  19.730  19.780  1.00  0.00            
ATOM    111  H53 ACD     1      15.760  19.990  19.940  1.00  0.00            
ATOM    112  O27 ACD     1      17.510  20.930  19.620  1.00  0.00            
ATOM    113  H54 ACD     1      18.430  20.720  19.400  1.00  0.00            
ATOM    114  C33 ACD     1      17.050  18.930  18.470  1.00  0.00            
ATOM    115  H55 ACD     1      16.530  19.410  17.640  1.00  0.00            
ATOM    116  O28 ACD     1      18.350  18.670  17.950  1.00  0.00            
ATOM    117  C34 ACD     1      18.980  19.710  17.080  1.00  0.00            
ATOM    118  H56 ACD     1      18.350  20.600  17.000  1.00  0.00            
ATOM    119  C35 ACD     1      20.260  19.940  17.820  1.00  0.00            
ATOM    120  H57 ACD     1      20.730  18.990  18.100  1.00  0.00            
ATOM    121  O29 ACD     1      19.930  20.570  19.050  1.00  0.00            
ATOM    122  H58 ACD     1      20.710  20.750  19.590  1.00  0.00            
ATOM    123  C36 ACD     1      21.230  20.650  16.960  1.00  0.00            
ATOM    124  H59 ACD     1      20.640  21.530  16.680  1.00  0.00            
ATOM    125  O30 ACD     1      22.460  20.880  17.570  1.00  0.00            
ATOM    126  H60 ACD     1      22.900  20.020  17.540  1.00  0.00            
ATOM    127  O1  HC8     2      21.350  14.700  17.250  1.00  0.00            
ATOM    128  N1  HC8     2      20.670  15.240  18.100  1.00  0.00            
ATOM    129  O2  HC8     2      19.470  15.020  18.290  1.00  0.00            
ATOM    130  C1  HC8     2      21.330  16.250  18.880  1.00  0.00            
ATOM    131  C2  HC8     2      22.720  16.680  18.720  1.00  0.00            
ATOM    132  C3  HC8     2      23.310  17.600  19.560  1.00  0.00            
ATOM    133  C4  HC8     2      22.630  18.230  20.650  1.00  0.00            
ATOM    134  O3  HC8     2      23.150  19.060  21.430  1.00  0.00            
ATOM    135  C5  HC8     2      21.200  17.810  20.810  1.00  0.00            
ATOM    136  C6  HC8     2      20.630  16.990  19.900  1.00  0.00            
ATOM    137  H1  HC8     2      23.260  16.230  17.900  1.00  0.00            
ATOM    138  H2  HC8     2      24.300  17.980  19.370  1.00  0.00            
ATOM    139  H3  HC8     2      20.580  18.240  21.590  1.00  0.00            
ATOM    140  H4  HC8     2      19.550  16.860  20.000  1.00  0.00            
TER
ENDMDL
MODEL        1
ATOM      1  H1  ACD     1      31.160  12.420  19.570  1.00  0.00            
ATOM      2  O1  ACD     1      31.610  12.890  18.860  1.00  0.00            
ATOM      3  C1  ACD     1      30.780  12.730  17.650  1.00  0.00            
ATOM      4  H2  ACD     1      29.850  13.310  17.640  1.00  0.00            
ATOM      5  H3  ACD     1      30.470  11.700  17.460  1.00  0.00            
ATOM      6  C2  ACD     1      31.620  13.110  16.400  1.00  0.00            
ATOM      7  H4  ACD     1      31.040  12.890  15.490  1.00  0.00            
ATOM      8  O2  ACD     1      32.070  14.520  16.400  1.00  0.00            
ATOM      9  C3  ACD     1      32.920  14.970  15.310  1.00  0.00            
ATOM     10  H5  ACD     1      33.120  16.030  15.510  1.00  0.00            
ATOM     11  O3  ACD     1      32.300  14.980  14.030  1.00  0.00            
ATOM     12  C4  ACD     1      31.660  16.130  13.570  1.00  0.00            
ATOM     13  H6  ACD     1      31.750  16.940  14.320  1.00  0.00            
ATOM     14  C5  ACD     1      32.490  16.550  12.290  1.00  0.00            
ATOM     15  H7  ACD     1      32.410  15.620  11.700  1.00  0.00            
ATOM     16  O4  ACD     1      33.710  17.160  12.740  1.00  0.00            
ATOM     17  H8  ACD     1      34.290  17.390  12.000  1.00  0.00            
ATOM     18  C6  ACD     1      31.730  17.650  11.580  1.00  0.00            
ATOM     19  H9  ACD     1      31.660  18.480  12.300  1.00  0.00            
ATOM     20  O5  ACD     1      32.490  18.100  10.450  1.00  0.00            
ATOM     21  H10 ACD     1      32.770  17.360   9.900  1.00  0.00            
ATOM     22  C7  ACD     1      30.310  17.230  11.120  1.00  0.00            
ATOM     23  H11 ACD     1      29.700  18.060  10.740  1.00  0.00            
ATOM     24  O6  ACD     1      29.720  16.980  12.360  1.00  0.00            
ATOM     25  C8  ACD     1      30.220  15.910  13.180  1.00  0.00            
ATOM     26  H12 ACD     1      30.190  14.980  12.600  1.00  0.00            
ATOM     27  C9  ACD     1      29.350  15.530  14.380  1.00  0.00            
ATOM     28  H13 ACD     1      29.750  14.660  14.920  1.00  0.00            
ATOM     29  H14 ACD     1      29.190  16.410  15.020  1.00  0.00            
ATOM     30  O7  ACD     1      28.080  15.200  13.900  1.00  0.00            
ATOM     31  H15 ACD     1      28.190  14.320  13.530  1.00  0.00            
ATOM     32  O8  ACD     1      30.280  16.050  10.260  1.00  0.00            
ATOM     33  C10 ACD     1      29.250  15.850   9.280  1.00  0.00            
ATOM     34  H16 ACD     1      29.100  16.820   8.780  1.00  0.00            
ATOM     35  C11 ACD     1      29.870  14.950   8.280  1.00  0.00            
ATOM     36  H17 ACD     1      30.320  14.070   8.770  1.00  0.00            
ATOM     37  O9  ACD     1      30.750  15.600   7.230  1.00  0.00            
ATOM     38  H18 ACD     1      31.620  15.830   7.550  1.00  0.00            
ATOM     39  C12 ACD     1      28.710  14.320   7.400  1.00  0.00            
ATOM     40  H19 ACD     1      28.130  15.090   6.860  1.00  0.00            
ATOM     41  O10 ACD     1      29.210  13.350   6.590  1.00  0.00            
ATOM     42  H20 ACD     1      29.920  13.770   6.100  1.00  0.00            
ATOM     43  C13 ACD     1      27.650  13.650   8.270  1.00  0.00            
ATOM     44  H21 ACD     1      26.940  13.180   7.590  1.00  0.00            
ATOM     45  O11 ACD     1      27.060  14.680   9.070  1.00  0.00            
ATOM     46  C14 ACD     1      27.920  15.400  10.000  1.00  0.00            
ATOM     47  H22 ACD     1      28.210  14.780  10.860  1.00  0.00            
ATOM     48  C15 ACD     1      27.160  16.640  10.460  1.00  0.00            
ATOM     49  H23 ACD     1      27.870  17.290  10.980  1.00  0.00            
ATOM     50  H24 ACD     1      26.730  17.170   9.600  1.00  0.00            
ATOM     51  O12 ACD     1      26.210  16.190  11.400  1.00  0.00            
ATOM     52  H25 ACD     1      26.640  16.230  12.260  1.00  0.00            
ATOM     53  O13 ACD     1      28.200  12.570   9.090  1.00  0.00            
ATOM     54  C16 ACD     1      27.410  11.410   9.310  1.00  0.00            
ATOM     55  H26 ACD     1      26.410  11.560   8.880  1.00  0.00            
ATOM     56  C17 ACD     1      28.120  10.270   8.570  1.00  0.00            
ATOM     57  H27 ACD     1      29.140  10.160   8.970  1.00  0.00            
ATOM     58  O14 ACD     1      28.220  10.450   7.170  1.00  0.00            
ATOM     59  H28 ACD     1      28.360  11.380   6.980  1.00  0.00            
ATOM     60  C18 ACD     1      27.400   8.940   8.850  1.00  0.00            
ATOM     61  H29 ACD     1      26.390   9.100   8.460  1.00  0.00            
ATOM     62  O15 ACD     1      27.990   7.830   8.220  1.00  0.00            
ATOM     63  H30 ACD     1      28.870   8.020   8.540  1.00  0.00            
ATOM     64  C19 ACD     1      27.430   8.790  10.360  1.00  0.00            
ATOM     65  H31 ACD     1      26.930   7.830  10.510  1.00  0.00            
ATOM     66  O16 ACD     1      26.730   9.850  10.990  1.00  0.00            
ATOM     67  C20 ACD     1      27.200  11.200  10.800  1.00  0.00            
ATOM     68  H32 ACD     1      28.220  11.400  11.140  1.00  0.00            
ATOM     69  C21 ACD     1      26.270  12.210  11.380  1.00  0.00            
ATOM     70  H33 ACD     1      26.340  12.120  12.470  1.00  0.00            
ATOM     71  H34 ACD     1      26.580  13.250  11.200  1.00  0.00            
ATOM     72  O17 ACD     1      24.920  12.020  10.920  1.00  0.00            
ATOM     73  H35 ACD     1      24.640  11.130  11.180  1.00  0.00            
ATOM     74  O18 ACD     1      28.710   8.690  10.980  1.00  0.00            
ATOM     75  C22 ACD     1      28.820   7.730  12.040  1.00  0.00            
ATOM     76  H36 ACD     1      27.870   7.190  12.130  1.00  0.00            
ATOM     77  C23 ACD     1      29.990   6.790  11.800  1.00  0.00            
ATOM     78  H37 ACD     1      30.830   7.500  11.800  1.00  0.00            
ATOM     79  O19 ACD     1      29.960   6.240  10.440  1.00  0.00            
ATOM     80  H38 ACD     1      30.290   6.930   9.860  1.00  0.00            
ATOM     81  C24 ACD     1      30.220   5.750  12.790  1.00  0.00            
ATOM     82  H39 ACD     1      29.290   5.170  12.780  1.00  0.00            
ATOM     83  O20 ACD     1      31.360   4.880  12.600  1.00  0.00            
ATOM     84  H40 ACD     1      31.150   4.310  11.860  1.00  0.00            
ATOM     85  C25 ACD     1      30.270   6.420  14.170  1.00  0.00            
ATOM     86  H41 ACD     1      30.130   5.680  14.980  1.00  0.00            
ATOM     87  O21 ACD     1      29.110   7.290  14.380  1.00  0.00            
ATOM     88  C26 ACD     1      28.960   8.380  13.450  1.00  0.00            
ATOM     89  H42 ACD     1      29.900   8.940  13.470  1.00  0.00            
ATOM     90  C27 ACD     1      27.710   9.180  13.950  1.00  0.00            
ATOM     91  H43 ACD     1      27.550  10.000  13.250  1.00  0.00            
ATOM     92  H44 ACD     1      26.770   8.610  13.880  1.00  0.00            
ATOM     93  O22 ACD     1      27.920   9.580  15.270  1.00  0.00            
ATOM     94  H45 ACD     1      28.010   8.870  15.900  1.00  0.00            
ATOM     95  O23 ACD     1      31.520   7.100  14.500  1.00  0.00            
ATOM     96  C28 ACD     1      31.900   7.480  15.850  1.00  0.00            
ATOM     97  H46 ACD     1      32.010   6.560  16.440  1.00  0.00            
ATOM     98  C29 ACD     1      30.990   8.520  16.580  1.00  0.00            
ATOM     99  H47 ACD     1      30.590   9.200  15.820  1.00  0.00            
ATOM    100  O24 ACD     1      31.650   9.300  17.580  1.00  0.00            
ATOM    101  C30 ACD     1      29.970   7.700  17.380  1.00  0.00            
ATOM    102  H48 ACD     1      29.510   6.910  16.760  1.00  0.00            
ATOM    103  H49 ACD     1      30.520   7.200  18.180  1.00  0.00            
ATOM    104  O25 ACD     1      28.960   8.580  17.850  1.00  0.00            
ATOM    105  H50 ACD     1      29.420   9.370  18.150  1.00  0.00            
ATOM    106  C31 ACD     1      33.250   8.050  15.600  1.00  0.00            
ATOM    107  H51 ACD     1      33.170   8.830  14.830  1.00  0.00            
ATOM    108  O26 ACD     1      34.130   6.980  15.240  1.00  0.00            
ATOM    109  H52 ACD     1      33.930   6.720  14.340  1.00  0.00            
ATOM    110  C32 ACD     1      33.800   8.870  16.800  1.00  0.00            
ATOM    111  H53 ACD     1      33.980   8.150  17.620  1.00  0.00            
ATOM    112  O27 ACD     1      35.080   9.390  16.520  1.00  0.00            
ATOM    113  H54 ACD     1      34.840  10.150  15.990  1.00  0.00            
ATOM    114  C33 ACD     1      32.850   9.930  17.170  1.00  0.00            
ATOM    115  H55 ACD     1      33.300  10.410  18.050  1.00  0.00            
ATOM    116  O28 ACD     1      32.560  10.780  16.110  1.00  0.00            
ATOM    117  C34 ACD     1      32.880  12.170  16.310  1.00  0.00            
ATOM    118  H56 ACD     1      33.430  12.280  17.260  1.00  0.00            
ATOM    119  C35 ACD     1      33.810  12.670  15.140  1.00  0.00            
ATOM    120  H57 ACD     1      33.220  12.570  14.220  1.00  0.00            
ATOM    121  O29 ACD     1      35.000  11.780  15.170  1.00  0.00            
ATOM    122  H58 ACD     1      35.740  12.190  14.710  1.00  0.00            
ATOM    123  C36 ACD     1      34.190  14.150  15.290  1.00  0.00            
ATOM    124  H59 ACD     1      34.610  14.270  16.300  1.00  0.00            
ATOM    125  O30 ACD     1      35.060  14.600  14.290  1.00  0.00            
ATOM    126  H60 ACD     1      34.540  14.870  13.530  1.00  0.00            
ATOM    127  O1  HC8     2      33.580   8.500  10.970  1.00  0.00            
ATOM    128  N1  HC8     2      33.290   9.560  10.460  1.00  0.00            
ATOM    129  O2  HC8     2      33.290   9.730   9.240  1.00  0.00            
ATOM    130  C1  HC8     2      32.450  10.440  11.180  1.00  0.00            
ATOM    131  C2  HC8     2      31.930  11.680  10.640  1.00  0.00            
ATOM    132  C3  HC8     2      31.010  12.500  11.330  1.00  0.00            
ATOM    133  C4  HC8     2      30.540  12.160  12.670  1.00  0.00            
ATOM    134  O3  HC8     2      29.580  12.780  13.190  1.00  0.00            
ATOM    135  C5  HC8     2      31.140  10.970  13.200  1.00  0.00            
ATOM    136  C6  HC8     2      32.000  10.130  12.530  1.00  0.00            
ATOM    137  H1  HC8     2      32.140  11.960   9.610  1.00  0.00            
ATOM    138  H2  HC8     2      30.460  13.340  10.900  1.00  0.00            
ATOM    139  H3  HC8     2      30.790  10.630  14.170  1.00  0.00            
ATOM    140  H4  HC8     2      32.290   9.210  13.010  1.00  0.00            
TER
ENDMDL
MODEL        1
ATOM      1  H1  ACD     1      24.490   8.900  25.120  1.00  0.00            
ATOM      2  O1  ACD     1      25.160   9.370  25.620  1.00  0.00            
ATOM      3  C1  ACD     1      26.350   8.530  25.740  1.00  0.00            
ATOM      4  H2  ACD     1      26.580   8.220  24.720  1.00  0.00            
ATOM      5  H3  ACD     1      26.190   7.620  26.330  1.00  0.00            
ATOM      6  C2  ACD     1      27.600   9.180  26.220  1.00  0.00            
ATOM      7  H4  ACD     1      28.430   8.460  26.250  1.00  0.00            
ATOM      8  O2  ACD     1      27.890  10.200  25.240  1.00  0.00            
ATOM      9  C3  ACD     1      29.110  10.850  25.350  1.00  0.00            
ATOM     10  H5  ACD     1      29.210  11.530  24.500  1.00  0.00            
ATOM     11  O3  ACD     1      30.200   9.890  25.370  1.00  0.00            
ATOM     12  C4  ACD     1      30.990   9.750  24.200  1.00  0.00            
ATOM     13  H6  ACD     1      30.820  10.590  23.510  1.00  0.00            
ATOM     14  C5  ACD     1      32.410   9.840  24.660  1.00  0.00            
ATOM     15  H7  ACD     1      32.580   9.330  25.610  1.00  0.00            
ATOM     16  O4  ACD     1      32.750  11.240  25.000  1.00  0.00            
ATOM     17  H8  ACD     1      32.510  11.820  24.280  1.00  0.00            
ATOM     18  C6  ACD     1      33.470   9.270  23.600  1.00  0.00            
ATOM     19  H9  ACD     1      33.470   9.890  22.690  1.00  0.00            
ATOM     20  O5  ACD     1      34.760   9.110  24.220  1.00  0.00            
ATOM     21  H10 ACD     1      34.790   8.170  24.420  1.00  0.00            
ATOM     22  C7  ACD     1      32.990   7.920  23.070  1.00  0.00            
ATOM     23  H11 ACD     1      33.640   7.460  22.330  1.00  0.00            
ATOM     24  O6  ACD     1      31.700   8.070  22.550  1.00  0.00            
ATOM     25  C8  ACD     1      30.620   8.430  23.360  1.00  0.00            
ATOM     26  H12 ACD     1      30.630   7.650  24.120  1.00  0.00            
ATOM     27  C9  ACD     1      29.280   8.440  22.670  1.00  0.00            
ATOM     28  H13 ACD     1      29.200   7.460  22.180  1.00  0.00            
ATOM     29  H14 ACD     1      28.480   8.510  23.420  1.00  0.00            
ATOM     30  O7  ACD     1      29.040   9.500  21.760  1.00  0.00            
ATOM     31  H15 ACD     1      29.560   9.300  20.980  1.00  0.00            
ATOM     32  O8  ACD     1      32.920   7.010  24.230  1.00  0.00            
ATOM     33  C10 ACD     1      33.500   5.710  24.240  1.00  0.00            
ATOM     34  H16 ACD     1      34.080   5.370  23.380  1.00  0.00            
ATOM     35  C11 ACD     1      34.480   5.700  25.410  1.00  0.00            
ATOM     36  H17 ACD     1      33.830   6.140  26.170  1.00  0.00            
ATOM     37  O9  ACD     1      35.620   6.570  25.170  1.00  0.00            
ATOM     38  H18 ACD     1      36.220   6.570  25.920  1.00  0.00            
ATOM     39  C12 ACD     1      34.870   4.270  25.960  1.00  0.00            
ATOM     40  H19 ACD     1      35.620   3.940  25.230  1.00  0.00            
ATOM     41  O10 ACD     1      35.390   4.340  27.340  1.00  0.00            
ATOM     42  H20 ACD     1      34.810   3.750  27.830  1.00  0.00            
ATOM     43  C13 ACD     1      33.740   3.310  25.880  1.00  0.00            
ATOM     44  H21 ACD     1      34.130   2.290  25.830  1.00  0.00            
ATOM     45  O11 ACD     1      33.020   3.460  24.680  1.00  0.00            
ATOM     46  C14 ACD     1      32.360   4.680  24.480  1.00  0.00            
ATOM     47  H22 ACD     1      31.790   4.840  25.400  1.00  0.00            
ATOM     48  C15 ACD     1      31.390   4.530  23.230  1.00  0.00            
ATOM     49  H23 ACD     1      31.170   5.530  22.830  1.00  0.00            
ATOM     50  H24 ACD     1      31.710   3.830  22.450  1.00  0.00            
ATOM     51  O12 ACD     1      30.200   3.990  23.680  1.00  0.00            
ATOM     52  H25 ACD     1      29.730   4.600  24.240  1.00  0.00            
ATOM     53  O13 ACD     1      32.840   3.480  26.990  1.00  0.00            
ATOM     54  C16 ACD     1      32.510   2.310  27.670  1.00  0.00            
ATOM     55  H26 ACD     1      33.050   1.420  27.330  1.00  0.00            
ATOM     56  C17 ACD     1      32.940   2.500  29.180  1.00  0.00            
ATOM     57  H27 ACD     1      32.490   3.420  29.590  1.00  0.00            
ATOM     58  O14 ACD     1      34.380   2.620  29.340  1.00  0.00            
ATOM     59  H28 ACD     1      34.470   3.290  30.020  1.00  0.00            
ATOM     60  C18 ACD     1      32.350   1.520  30.200  1.00  0.00            
ATOM     61  H29 ACD     1      32.860   0.560  30.060  1.00  0.00            
ATOM     62  O15 ACD     1      32.390   2.030  31.510  1.00  0.00            
ATOM     63  H30 ACD     1      31.810   2.800  31.490  1.00  0.00            
ATOM     64  C19 ACD     1      30.870   1.260  29.910  1.00  0.00            
ATOM     65  H31 ACD     1      30.530   0.350  30.400  1.00  0.00            
ATOM     66  O16 ACD     1      30.710   1.010  28.530  1.00  0.00            
ATOM     67  C20 ACD     1      30.990   2.210  27.700  1.00  0.00            
ATOM     68  H32 ACD     1      30.540   3.100  28.160  1.00  0.00            
ATOM     69  C21 ACD     1      30.250   2.030  26.350  1.00  0.00            
ATOM     70  H33 ACD     1      29.270   1.550  26.450  1.00  0.00            
ATOM     71  H34 ACD     1      30.090   3.030  25.910  1.00  0.00            
ATOM     72  O17 ACD     1      31.030   1.260  25.530  1.00  0.00            
ATOM     73  H35 ACD     1      31.730   1.790  25.140  1.00  0.00            
ATOM     74  O18 ACD     1      30.010   2.370  30.340  1.00  0.00            
ATOM     75  C22 ACD     1      28.700   2.050  30.820  1.00  0.00            
ATOM     76  H36 ACD     1      28.610   1.010  31.170  1.00  0.00            
ATOM     77  C23 ACD     1      28.580   2.990  32.050  1.00  0.00            
ATOM     78  H37 ACD     1      29.060   3.930  31.750  1.00  0.00            
ATOM     79  O19 ACD     1      29.390   2.480  33.110  1.00  0.00            
ATOM     80  H38 ACD     1      29.020   1.640  33.400  1.00  0.00            
ATOM     81  C24 ACD     1      27.210   3.370  32.500  1.00  0.00            
ATOM     82  H39 ACD     1      26.720   2.450  32.830  1.00  0.00            
ATOM     83  O20 ACD     1      27.100   4.300  33.580  1.00  0.00            
ATOM     84  H40 ACD     1      27.430   5.130  33.230  1.00  0.00            
ATOM     85  C25 ACD     1      26.460   3.880  31.280  1.00  0.00            
ATOM     86  H41 ACD     1      25.440   4.010  31.670  1.00  0.00            
ATOM     87  O21 ACD     1      26.380   2.840  30.270  1.00  0.00            
ATOM     88  C26 ACD     1      27.590   2.380  29.730  1.00  0.00            
ATOM     89  H42 ACD     1      27.980   3.180  29.080  1.00  0.00            
ATOM     90  C27 ACD     1      27.160   1.240  28.900  1.00  0.00            
ATOM     91  H43 ACD     1      26.410   1.630  28.190  1.00  0.00            
ATOM     92  H44 ACD     1      28.050   0.950  28.330  1.00  0.00            
ATOM     93  O22 ACD     1      26.730   0.120  29.580  1.00  0.00            
ATOM     94  H45 ACD     1      25.980   0.370  30.120  1.00  0.00            
ATOM     95  O23 ACD     1      27.060   5.080  30.810  1.00  0.00            
ATOM     96  C28 ACD     1      26.280   6.280  30.650  1.00  0.00            
ATOM     97  H46 ACD     1      25.290   6.210  31.120  1.00  0.00            
ATOM     98  C29 ACD     1      26.130   6.540  29.170  1.00  0.00            
ATOM     99  H47 ACD     1      27.100   6.580  28.660  1.00  0.00            
ATOM    100  O24 ACD     1      25.460   7.740  28.870  1.00  0.00            
ATOM    101  C30 ACD     1      25.380   5.450  28.410  1.00  0.00            
ATOM    102  H48 ACD     1      25.410   5.700  27.340  1.00  0.00            
ATOM    103  H49 ACD     1      25.840   4.470  28.580  1.00  0.00            
ATOM    104  O25 ACD     1      23.990   5.400  28.860  1.00  0.00            
ATOM    105  H50 ACD     1      23.530   6.140  28.450  1.00  0.00            
ATOM    106  C31 ACD     1      27.030   7.400  31.280  1.00  0.00            
ATOM    107  H51 ACD     1      28.060   7.330  30.900  1.00  0.00            
ATOM    108  O26 ACD     1      26.970   7.190  32.690  1.00  0.00            
ATOM    109  H52 ACD     1      27.780   7.600  33.010  1.00  0.00            
ATOM    110  C32 ACD     1      26.370   8.740  30.860  1.00  0.00            
ATOM    111  H53 ACD     1      25.410   8.790  31.400  1.00  0.00            
ATOM    112  O27 ACD     1      27.120   9.820  31.320  1.00  0.00            
ATOM    113  H54 ACD     1      27.790   9.940  30.640  1.00  0.00            
ATOM    114  C33 ACD     1      26.180   8.880  29.340  1.00  0.00            
ATOM    115  H55 ACD     1      25.620   9.780  29.050  1.00  0.00            
ATOM    116  O28 ACD     1      27.430   8.930  28.690  1.00  0.00            
ATOM    117  C34 ACD     1      27.550   9.850  27.610  1.00  0.00            
ATOM    118  H56 ACD     1      26.710  10.560  27.560  1.00  0.00            
ATOM    119  C35 ACD     1      28.880  10.560  27.850  1.00  0.00            
ATOM    120  H57 ACD     1      29.760   9.900  27.870  1.00  0.00            
ATOM    121  O29 ACD     1      28.900  11.270  29.100  1.00  0.00            
ATOM    122  H58 ACD     1      28.380  12.060  28.970  1.00  0.00            
ATOM    123  C36 ACD     1      29.180  11.590  26.710  1.00  0.00            
ATOM    124  H59 ACD     1      28.380  12.330  26.770  1.00  0.00            
ATOM    125  O30 ACD     1      30.440  12.120  26.820  1.00  0.00            
ATOM    126  H60 ACD     1      31.010  11.480  26.390  1.00  0.00            
ATOM    127  O1  HC8     2      29.260   5.750  25.530  1.00  0.00            
ATOM    128  N1  HC8     2      29.210   5.420  26.730  1.00  0.00            
ATOM    129  O2  HC8     2      28.410   4.630  27.200  1.00  0.00            
ATOM    130  C1  HC8     2      30.170   6.050  27.660  1.00  0.00            
ATOM    131  C2  HC8     2      30.240   5.560  29.030  1.00  0.00            
ATOM    132  C3  HC8     2      31.050   6.210  29.960  1.00  0.00            
ATOM    133  C4  HC8     2      32.090   7.210  29.570  1.00  0.00            
ATOM    134  O3  HC8     2      32.980   7.620  30.280  1.00  0.00            
ATOM    135  C5  HC8     2      32.070   7.580  28.160  1.00  0.00            
ATOM    136  C6  HC8     2      31.070   7.140  27.310  1.00  0.00            
ATOM    137  H1  HC8     2      29.520   4.800  29.330  1.00  0.00            
ATOM    138  H2  HC8     2      31.150   5.850  30.970  1.00  0.00            
ATOM    139  H3  HC8     2      32.880   8.210  27.810  1.00  0.00            
ATOM    140  H4  HC8     2      31.100   7.480  26.280  1.00  0.00            
TER
ENDMDL
MODEL        1
ATOM      1  H1  ACD     1      15.830  19.780  23.090  1.00  0.00            
ATOM      2  O1  ACD     1      16.250  19.940  23.940  1.00  0.00            
ATOM      3  C1  ACD     1      15.140  19.780  24.850  1.00  0.00            
ATOM      4  H2  ACD     1      14.310  20.270  24.330  1.00  0.00            
ATOM      5  H3  ACD     1      15.450  20.320  25.750  1.00  0.00            
ATOM      6  C2  ACD     1      14.990  18.320  25.160  1.00  0.00            
ATOM      7  H4  ACD     1      14.590  17.850  24.250  1.00  0.00            
ATOM      8  O2  ACD     1      16.240  17.650  25.450  1.00  0.00            
ATOM      9  C3  ACD     1      16.110  16.230  25.690  1.00  0.00            
ATOM     10  H5  ACD     1      17.130  15.820  25.770  1.00  0.00            
ATOM     11  O3  ACD     1      15.440  15.600  24.590  1.00  0.00            
ATOM     12  C4  ACD     1      16.210  14.800  23.680  1.00  0.00            
ATOM     13  H6  ACD     1      17.270  14.740  23.960  1.00  0.00            
ATOM     14  C5  ACD     1      15.750  13.400  23.830  1.00  0.00            
ATOM     15  H7  ACD     1      14.660  13.390  23.680  1.00  0.00            
ATOM     16  O4  ACD     1      16.080  12.950  25.150  1.00  0.00            
ATOM     17  H8  ACD     1      15.820  13.650  25.760  1.00  0.00            
ATOM     18  C6  ACD     1      16.340  12.560  22.750  1.00  0.00            
ATOM     19  H9  ACD     1      17.390  12.540  23.090  1.00  0.00            
ATOM     20  O5  ACD     1      15.820  11.190  22.760  1.00  0.00            
ATOM     21  H10 ACD     1      15.260  11.020  22.000  1.00  0.00            
ATOM     22  C7  ACD     1      16.280  13.150  21.350  1.00  0.00            
ATOM     23  H11 ACD     1      16.940  12.640  20.650  1.00  0.00            
ATOM     24  O6  ACD     1      16.730  14.430  21.380  1.00  0.00            
ATOM     25  C8  ACD     1      16.030  15.320  22.240  1.00  0.00            
ATOM     26  H12 ACD     1      14.970  15.220  21.980  1.00  0.00            
ATOM     27  C9  ACD     1      16.340  16.790  22.030  1.00  0.00            
ATOM     28  H13 ACD     1      16.340  16.980  20.950  1.00  0.00            
ATOM     29  H14 ACD     1      15.460  17.310  22.410  1.00  0.00            
ATOM     30  O7  ACD     1      17.490  17.390  22.640  1.00  0.00            
ATOM     31  H15 ACD     1      16.990  17.860  23.320  1.00  0.00            
ATOM     32  O8  ACD     1      14.900  13.140  20.930  1.00  0.00            
ATOM     33  C10 ACD     1      14.600  12.650  19.600  1.00  0.00            
ATOM     34  H16 ACD     1      15.460  12.120  19.170  1.00  0.00            
ATOM     35  C11 ACD     1      13.500  11.570  19.890  1.00  0.00            
ATOM     36  H17 ACD     1      12.860  12.080  20.620  1.00  0.00            
ATOM     37  O9  ACD     1      14.080  10.380  20.530  1.00  0.00            
ATOM     38  H18 ACD     1      13.360   9.960  21.000  1.00  0.00            
ATOM     39  C12 ACD     1      12.620  11.260  18.670  1.00  0.00            
ATOM     40  H19 ACD     1      13.270  10.660  18.020  1.00  0.00            
ATOM     41  O10 ACD     1      11.540  10.440  19.070  1.00  0.00            
ATOM     42  H20 ACD     1      10.820  10.940  19.450  1.00  0.00            
ATOM     43  C13 ACD     1      12.150  12.570  18.110  1.00  0.00            
ATOM     44  H21 ACD     1      11.460  12.410  17.270  1.00  0.00            
ATOM     45  O11 ACD     1      13.260  13.320  17.650  1.00  0.00            
ATOM     46  C14 ACD     1      14.120  13.820  18.770  1.00  0.00            
ATOM     47  H22 ACD     1      13.500  14.470  19.390  1.00  0.00            
ATOM     48  C15 ACD     1      15.310  14.670  18.120  1.00  0.00            
ATOM     49  H23 ACD     1      15.790  15.270  18.910  1.00  0.00            
ATOM     50  H24 ACD     1      16.110  14.030  17.730  1.00  0.00            
ATOM     51  O12 ACD     1      14.810  15.630  17.210  1.00  0.00            
ATOM     52  H25 ACD     1      14.380  15.130  16.520  1.00  0.00            
ATOM     53  O13 ACD     1      11.400  13.330  19.070  1.00  0.00            
ATOM     54  C16 ACD     1      10.100  13.730  18.710  1.00  0.00            
ATOM     55  H26 ACD     1       9.760  13.220  17.800  1.00  0.00            
ATOM     56  C17 ACD     1       9.220  13.150  19.820  1.00  0.00            
ATOM     57  H27 ACD     1       9.590  13.520  20.780  1.00  0.00            
ATOM     58  O14 ACD     1       9.100  11.720  19.620  1.00  0.00            
ATOM     59  H28 ACD     1       8.710  11.350  20.420  1.00  0.00            
ATOM     60  C18 ACD     1       7.850  13.770  19.860  1.00  0.00            
ATOM     61  H29 ACD     1       7.290  13.330  19.030  1.00  0.00            
ATOM     62  O15 ACD     1       7.190  13.370  21.030  1.00  0.00            
ATOM     63  H30 ACD     1       7.040  14.130  21.610  1.00  0.00            
ATOM     64  C19 ACD     1       7.910  15.280  19.720  1.00  0.00            
ATOM     65  H31 ACD     1       6.860  15.580  19.570  1.00  0.00            
ATOM     66  O16 ACD     1       8.700  15.740  18.610  1.00  0.00            
ATOM     67  C20 ACD     1      10.020  15.230  18.630  1.00  0.00            
ATOM     68  H32 ACD     1      10.470  15.560  19.570  1.00  0.00            
ATOM     69  C21 ACD     1      10.700  15.840  17.440  1.00  0.00            
ATOM     70  H33 ACD     1      10.400  16.870  17.250  1.00  0.00            
ATOM     71  H34 ACD     1      11.780  15.820  17.650  1.00  0.00            
ATOM     72  O17 ACD     1      10.370  15.120  16.270  1.00  0.00            
ATOM     73  H35 ACD     1      11.010  15.410  15.610  1.00  0.00            
ATOM     74  O18 ACD     1       8.420  15.780  20.970  1.00  0.00            
ATOM     75  C22 ACD     1       7.720  16.890  21.500  1.00  0.00            
ATOM     76  H36 ACD     1       6.800  17.000  20.910  1.00  0.00            
ATOM     77  C23 ACD     1       7.410  16.620  23.010  1.00  0.00            
ATOM     78  H37 ACD     1       8.300  16.370  23.600  1.00  0.00            
ATOM     79  O19 ACD     1       6.390  15.530  23.050  1.00  0.00            
ATOM     80  H38 ACD     1       5.900  15.620  23.870  1.00  0.00            
ATOM     81  C24 ACD     1       6.860  17.890  23.660  1.00  0.00            
ATOM     82  H39 ACD     1       5.890  18.120  23.200  1.00  0.00            
ATOM     83  O20 ACD     1       6.660  17.630  25.050  1.00  0.00            
ATOM     84  H40 ACD     1       7.440  17.890  25.560  1.00  0.00            
ATOM     85  C25 ACD     1       7.810  19.060  23.410  1.00  0.00            
ATOM     86  H41 ACD     1       7.490  20.030  23.810  1.00  0.00            
ATOM     87  O21 ACD     1       7.950  19.260  22.020  1.00  0.00            
ATOM     88  C26 ACD     1       8.500  18.190  21.300  1.00  0.00            
ATOM     89  H42 ACD     1       9.510  18.050  21.700  1.00  0.00            
ATOM     90  C27 ACD     1       8.540  18.730  19.880  1.00  0.00            
ATOM     91  H43 ACD     1       9.090  19.680  19.800  1.00  0.00            
ATOM     92  H44 ACD     1       9.230  18.130  19.260  1.00  0.00            
ATOM     93  O22 ACD     1       7.280  18.980  19.240  1.00  0.00            
ATOM     94  H45 ACD     1       6.910  19.810  19.560  1.00  0.00            
ATOM     95  O23 ACD     1       9.070  18.720  23.930  1.00  0.00            
ATOM     96  C28 ACD     1       9.590  19.420  25.020  1.00  0.00            
ATOM     97  H46 ACD     1       8.910  20.230  25.320  1.00  0.00            
ATOM     98  C29 ACD     1      10.920  19.910  24.470  1.00  0.00            
ATOM     99  H47 ACD     1      11.430  19.130  23.890  1.00  0.00            
ATOM    100  O24 ACD     1      11.760  20.350  25.500  1.00  0.00            
ATOM    101  C30 ACD     1      10.820  21.100  23.540  1.00  0.00            
ATOM    102  H48 ACD     1      11.820  21.280  23.120  1.00  0.00            
ATOM    103  H49 ACD     1      10.230  20.830  22.650  1.00  0.00            
ATOM    104  O25 ACD     1      10.200  22.250  24.100  1.00  0.00            
ATOM    105  H50 ACD     1      10.690  23.010  23.760  1.00  0.00            
ATOM    106  C31 ACD     1       9.750  18.390  26.230  1.00  0.00            
ATOM    107  H51 ACD     1      10.140  17.450  25.800  1.00  0.00            
ATOM    108  O26 ACD     1       8.480  18.300  26.830  1.00  0.00            
ATOM    109  H52 ACD     1       8.450  17.830  27.660  1.00  0.00            
ATOM    110  C32 ACD     1      10.730  19.010  27.230  1.00  0.00            
ATOM    111  H53 ACD     1      10.330  19.870  27.780  1.00  0.00            
ATOM    112  O27 ACD     1      10.980  18.110  28.270  1.00  0.00            
ATOM    113  H54 ACD     1      10.130  17.880  28.650  1.00  0.00            
ATOM    114  C33 ACD     1      12.040  19.400  26.550  1.00  0.00            
ATOM    115  H55 ACD     1      12.730  19.880  27.250  1.00  0.00            
ATOM    116  O28 ACD     1      12.600  18.220  25.990  1.00  0.00            
ATOM    117  C34 ACD     1      13.980  17.980  26.280  1.00  0.00            
ATOM    118  H56 ACD     1      14.290  18.520  27.190  1.00  0.00            
ATOM    119  C35 ACD     1      13.980  16.520  26.800  1.00  0.00            
ATOM    120  H57 ACD     1      13.440  16.000  26.000  1.00  0.00            
ATOM    121  O29 ACD     1      13.130  16.360  28.020  1.00  0.00            
ATOM    122  H58 ACD     1      12.310  16.850  27.930  1.00  0.00            
ATOM    123  C36 ACD     1      15.320  15.950  27.000  1.00  0.00            
ATOM    124  H59 ACD     1      15.820  16.560  27.770  1.00  0.00            
ATOM    125  O30 ACD     1      15.250  14.560  27.190  1.00  0.00            
ATOM    126  H60 ACD     1      14.630  14.360  27.890  1.00  0.00            
ATOM    127  O1  HC8     2      12.180  18.000  21.840  1.00  0.00            
ATOM    128  N1  HC8     2      12.620  16.870  21.620  1.00  0.00            
ATOM    129  O2  HC8     2      13.470  16.690  20.740  1.00  0.00            
ATOM    130  C1  HC8     2      12.060  15.790  22.390  1.00  0.00            
ATOM    131  C2  HC8     2      11.200  16.010  23.540  1.00  0.00            
ATOM    132  C3  HC8     2      10.590  14.970  24.180  1.00  0.00            
ATOM    133  C4  HC8     2      10.820  13.630  23.800  1.00  0.00            
ATOM    134  O3  HC8     2      10.220  12.720  24.360  1.00  0.00            
ATOM    135  C5  HC8     2      11.810  13.330  22.730  1.00  0.00            
ATOM    136  C6  HC8     2      12.230  14.380  21.980  1.00  0.00            
ATOM    137  H1  HC8     2      11.070  17.050  23.810  1.00  0.00            
ATOM    138  H2  HC8     2       9.770  15.150  24.870  1.00  0.00            
ATOM    139  H3  HC8     2      12.010  12.310  22.440  1.00  0.00            
ATOM    140  H4  HC8     2      12.800  14.240  21.060  1.00  0.00            
TER
ENDMDL
MODEL        1
ATOM      1  H1  ACD     1      35.940  38.710  17.750  1.00  0.00            
ATOM      2  O1  ACD     1      36.220  39.630  17.670  1.00  0.00            
ATOM      3  C1  ACD     1      35.650  40.360  16.640  1.00  0.00            
ATOM      4  H2  ACD     1      35.740  39.710  15.760  1.00  0.00            
ATOM      5  H3  ACD     1      36.210  41.260  16.360  1.00  0.00            
ATOM      6  C2  ACD     1      34.150  40.520  16.960  1.00  0.00            
ATOM      7  H4  ACD     1      33.720  39.610  17.400  1.00  0.00            
ATOM      8  O2  ACD     1      34.010  41.540  17.960  1.00  0.00            
ATOM      9  C3  ACD     1      32.710  41.700  18.470  1.00  0.00            
ATOM     10  H5  ACD     1      32.630  42.430  19.280  1.00  0.00            
ATOM     11  O3  ACD     1      32.180  40.500  18.980  1.00  0.00            
ATOM     12  C4  ACD     1      32.430  40.100  20.350  1.00  0.00            
ATOM     13  H6  ACD     1      32.440  41.010  20.950  1.00  0.00            
ATOM     14  C5  ACD     1      31.200  39.260  20.710  1.00  0.00            
ATOM     15  H7  ACD     1      30.970  38.670  19.810  1.00  0.00            
ATOM     16  O4  ACD     1      30.010  40.020  20.880  1.00  0.00            
ATOM     17  H8  ACD     1      30.010  40.950  20.640  1.00  0.00            
ATOM     18  C6  ACD     1      31.500  38.260  21.720  1.00  0.00            
ATOM     19  H9  ACD     1      31.860  38.770  22.620  1.00  0.00            
ATOM     20  O5  ACD     1      30.370  37.350  21.860  1.00  0.00            
ATOM     21  H10 ACD     1      30.330  36.860  21.030  1.00  0.00            
ATOM     22  C7  ACD     1      32.750  37.480  21.300  1.00  0.00            
ATOM     23  H11 ACD     1      32.920  36.820  22.160  1.00  0.00            
ATOM     24  O6  ACD     1      33.840  38.290  21.280  1.00  0.00            
ATOM     25  C8  ACD     1      33.800  39.430  20.430  1.00  0.00            
ATOM     26  H12 ACD     1      34.220  39.160  19.450  1.00  0.00            
ATOM     27  C9  ACD     1      34.650  40.430  21.110  1.00  0.00            
ATOM     28  H13 ACD     1      34.340  41.450  20.830  1.00  0.00            
ATOM     29  H14 ACD     1      34.580  40.360  22.200  1.00  0.00            
ATOM     30  O7  ACD     1      36.070  40.190  20.880  1.00  0.00            
ATOM     31  H15 ACD     1      36.190  40.580  20.010  1.00  0.00            
ATOM     32  O8  ACD     1      32.460  36.810  20.060  1.00  0.00            
ATOM     33  C10 ACD     1      32.170  35.410  20.180  1.00  0.00            
ATOM     34  H16 ACD     1      32.000  35.150  21.230  1.00  0.00            
ATOM     35  C11 ACD     1      30.950  35.170  19.220  1.00  0.00            
ATOM     36  H17 ACD     1      31.190  35.500  18.200  1.00  0.00            
ATOM     37  O9  ACD     1      29.740  35.860  19.680  1.00  0.00            
ATOM     38  H18 ACD     1      29.070  35.810  18.990  1.00  0.00            
ATOM     39  C12 ACD     1      30.740  33.670  19.140  1.00  0.00            
ATOM     40  H19 ACD     1      30.550  33.270  20.140  1.00  0.00            
ATOM     41  O10 ACD     1      29.640  33.340  18.270  1.00  0.00            
ATOM     42  H20 ACD     1      29.970  33.220  17.370  1.00  0.00            
ATOM     43  C13 ACD     1      31.930  32.860  18.660  1.00  0.00            
ATOM     44  H21 ACD     1      31.730  31.790  18.690  1.00  0.00            
ATOM     45  O11 ACD     1      33.020  33.080  19.560  1.00  0.00            
ATOM     46  C14 ACD     1      33.350  34.470  19.670  1.00  0.00            
ATOM     47  H22 ACD     1      33.600  34.730  18.630  1.00  0.00            
ATOM     48  C15 ACD     1      34.570  34.560  20.640  1.00  0.00            
ATOM     49  H23 ACD     1      34.720  35.620  20.900  1.00  0.00            
ATOM     50  H24 ACD     1      34.380  34.130  21.640  1.00  0.00            
ATOM     51  O12 ACD     1      35.800  34.130  20.020  1.00  0.00            
ATOM     52  H25 ACD     1      35.800  33.170  20.040  1.00  0.00            
ATOM     53  O13 ACD     1      32.240  33.270  17.300  1.00  0.00            
ATOM     54  C16 ACD     1      32.510  32.090  16.460  1.00  0.00            
ATOM     55  H26 ACD     1      32.310  31.110  16.910  1.00  0.00            
ATOM     56  C17 ACD     1      31.620  32.250  15.230  1.00  0.00            
ATOM     57  H27 ACD     1      31.750  33.310  14.990  1.00  0.00            
ATOM     58  O14 ACD     1      30.170  31.940  15.540  1.00  0.00            
ATOM     59  H28 ACD     1      29.790  31.450  14.800  1.00  0.00            
ATOM     60  C18 ACD     1      32.090  31.450  14.020  1.00  0.00            
ATOM     61  H29 ACD     1      31.950  30.370  14.180  1.00  0.00            
ATOM     62  O15 ACD     1      31.340  31.680  12.900  1.00  0.00            
ATOM     63  H30 ACD     1      30.520  31.240  13.120  1.00  0.00            
ATOM     64  C19 ACD     1      33.650  31.570  13.830  1.00  0.00            
ATOM     65  H31 ACD     1      33.990  30.930  13.000  1.00  0.00            
ATOM     66  O16 ACD     1      34.290  31.220  15.010  1.00  0.00            
ATOM     67  C20 ACD     1      34.020  32.100  16.110  1.00  0.00            
ATOM     68  H32 ACD     1      34.440  33.090  15.880  1.00  0.00            
ATOM     69  C21 ACD     1      34.840  31.630  17.220  1.00  0.00            
ATOM     70  H33 ACD     1      35.880  31.460  16.910  1.00  0.00            
ATOM     71  H34 ACD     1      34.910  32.340  18.050  1.00  0.00            
ATOM     72  O17 ACD     1      34.360  30.430  17.720  1.00  0.00            
ATOM     73  H35 ACD     1      35.050  30.010  18.240  1.00  0.00            
ATOM     74  O18 ACD     1      33.910  32.950  13.540  1.00  0.00            
ATOM     75  C22 ACD     1      34.400  33.170  12.190  1.00  0.00            
ATOM     76  H36 ACD     1      34.520  32.310  11.510  1.00  0.00            
ATOM     77  C23 ACD     1      33.380  34.050  11.460  1.00  0.00            
ATOM     78  H37 ACD     1      32.830  34.720  12.140  1.00  0.00            
ATOM     79  O19 ACD     1      32.380  33.130  10.940  1.00  0.00            
ATOM     80  H38 ACD     1      32.050  32.620  11.690  1.00  0.00            
ATOM     81  C24 ACD     1      34.010  34.890  10.410  1.00  0.00            
ATOM     82  H39 ACD     1      34.510  34.290   9.630  1.00  0.00            
ATOM     83  O20 ACD     1      32.950  35.740   9.920  1.00  0.00            
ATOM     84  H40 ACD     1      32.160  35.180   9.830  1.00  0.00            
ATOM     85  C25 ACD     1      35.120  35.790  11.050  1.00  0.00            
ATOM     86  H41 ACD     1      35.560  36.530  10.380  1.00  0.00            
ATOM     87  O21 ACD     1      36.110  34.820  11.330  1.00  0.00            
ATOM     88  C26 ACD     1      35.780  33.880  12.380  1.00  0.00            
ATOM     89  H42 ACD     1      35.500  34.430  13.280  1.00  0.00            
ATOM     90  C27 ACD     1      36.970  32.950  12.560  1.00  0.00            
ATOM     91  H43 ACD     1      37.860  33.540  12.800  1.00  0.00            
ATOM     92  H44 ACD     1      36.710  32.330  13.420  1.00  0.00            
ATOM     93  O22 ACD     1      37.190  32.160  11.450  1.00  0.00            
ATOM     94  H45 ACD     1      37.560  31.320  11.750  1.00  0.00            
ATOM     95  O23 ACD     1      34.630  36.470  12.190  1.00  0.00            
ATOM     96  C28 ACD     1      34.530  37.950  12.220  1.00  0.00            
ATOM     97  H46 ACD     1      35.020  38.340  11.310  1.00  0.00            
ATOM     98  C29 ACD     1      35.410  38.440  13.330  1.00  0.00            
ATOM     99  H47 ACD     1      35.020  37.980  14.250  1.00  0.00            
ATOM    100  O24 ACD     1      35.270  39.870  13.380  1.00  0.00            
ATOM    101  C30 ACD     1      36.930  38.090  13.210  1.00  0.00            
ATOM    102  H48 ACD     1      36.970  37.080  12.780  1.00  0.00            
ATOM    103  H49 ACD     1      37.450  38.790  12.550  1.00  0.00            
ATOM    104  O25 ACD     1      37.530  38.070  14.480  1.00  0.00            
ATOM    105  H50 ACD     1      37.520  37.200  14.890  1.00  0.00            
ATOM    106  C31 ACD     1      33.160  38.470  12.280  1.00  0.00            
ATOM    107  H51 ACD     1      32.730  38.160  13.240  1.00  0.00            
ATOM    108  O26 ACD     1      32.280  38.060  11.200  1.00  0.00            
ATOM    109  H52 ACD     1      32.750  37.320  10.800  1.00  0.00            
ATOM    110  C32 ACD     1      33.170  40.020  12.310  1.00  0.00            
ATOM    111  H53 ACD     1      33.460  40.470  11.350  1.00  0.00            
ATOM    112  O27 ACD     1      31.850  40.500  12.510  1.00  0.00            
ATOM    113  H54 ACD     1      31.690  40.670  11.580  1.00  0.00            
ATOM    114  C33 ACD     1      33.980  40.440  13.500  1.00  0.00            
ATOM    115  H55 ACD     1      34.200  41.520  13.530  1.00  0.00            
ATOM    116  O28 ACD     1      33.310  40.000  14.760  1.00  0.00            
ATOM    117  C34 ACD     1      33.350  41.020  15.780  1.00  0.00            
ATOM    118  H56 ACD     1      33.770  41.970  15.410  1.00  0.00            
ATOM    119  C35 ACD     1      31.910  41.240  16.150  1.00  0.00            
ATOM    120  H57 ACD     1      31.340  40.330  16.380  1.00  0.00            
ATOM    121  O29 ACD     1      31.270  41.870  15.010  1.00  0.00            
ATOM    122  H58 ACD     1      31.270  41.310  14.230  1.00  0.00            
ATOM    123  C36 ACD     1      31.850  42.170  17.350  1.00  0.00            
ATOM    124  H59 ACD     1      32.240  43.100  16.940  1.00  0.00            
ATOM    125  O30 ACD     1      30.530  42.390  17.850  1.00  0.00            
ATOM    126  H60 ACD     1      30.020  41.580  17.960  1.00  0.00            
ATOM    127  O1  HC8     2      35.750  36.390  16.030  1.00  0.00            
ATOM    128  N1  HC8     2      34.860  36.730  16.790  1.00  0.00            
ATOM    129  O2  HC8     2      35.060  37.020  17.940  1.00  0.00            
ATOM    130  C1  HC8     2      33.490  36.720  16.310  1.00  0.00            
ATOM    131  C2  HC8     2      32.430  37.390  16.980  1.00  0.00            
ATOM    132  C3  HC8     2      31.230  37.480  16.420  1.00  0.00            
ATOM    133  C4  HC8     2      30.860  36.710  15.240  1.00  0.00            
ATOM    134  O3  HC8     2      29.790  36.780  14.640  1.00  0.00            
ATOM    135  C5  HC8     2      31.940  35.980  14.650  1.00  0.00            
ATOM    136  C6  HC8     2      33.210  36.030  15.110  1.00  0.00            
ATOM    137  H1  HC8     2      32.680  37.840  17.940  1.00  0.00            
ATOM    138  H2  HC8     2      30.370  38.020  16.820  1.00  0.00            
ATOM    139  H3  HC8     2      31.770  35.540  13.680  1.00  0.00            
ATOM    140  H4  HC8     2      34.020  35.560  14.570  1.00  0.00            
TER
ENDMDL
MODEL        1
ATOM      1  H1  ACD     1      31.220  -3.870  29.220  1.00  0.00            
ATOM      2  O1  ACD     1      30.750  -4.170  30.010  1.00  0.00            
ATOM      3  C1  ACD     1      31.320  -3.640  31.170  1.00  0.00            
ATOM      4  H2  ACD     1      32.370  -3.930  31.310  1.00  0.00            
ATOM      5  H3  ACD     1      30.790  -4.010  32.060  1.00  0.00            
ATOM      6  C2  ACD     1      31.070  -2.180  31.110  1.00  0.00            
ATOM      7  H4  ACD     1      31.350  -1.870  30.090  1.00  0.00            
ATOM      8  O2  ACD     1      29.620  -1.910  31.390  1.00  0.00            
ATOM      9  C3  ACD     1      29.250  -0.570  31.620  1.00  0.00            
ATOM     10  H5  ACD     1      28.170  -0.490  31.750  1.00  0.00            
ATOM     11  O3  ACD     1      29.660   0.170  30.430  1.00  0.00            
ATOM     12  C4  ACD     1      28.750   1.190  29.930  1.00  0.00            
ATOM     13  H6  ACD     1      28.120   1.450  30.790  1.00  0.00            
ATOM     14  C5  ACD     1      29.540   2.390  29.410  1.00  0.00            
ATOM     15  H7  ACD     1      30.400   2.050  28.820  1.00  0.00            
ATOM     16  O4  ACD     1      29.990   3.160  30.530  1.00  0.00            
ATOM     17  H8  ACD     1      30.630   3.760  30.140  1.00  0.00            
ATOM     18  C6  ACD     1      28.620   3.260  28.580  1.00  0.00            
ATOM     19  H9  ACD     1      27.810   3.600  29.240  1.00  0.00            
ATOM     20  O5  ACD     1      29.420   4.360  28.130  1.00  0.00            
ATOM     21  H10 ACD     1      29.730   4.010  27.290  1.00  0.00            
ATOM     22  C7  ACD     1      28.120   2.450  27.400  1.00  0.00            
ATOM     23  H11 ACD     1      27.400   3.090  26.870  1.00  0.00            
ATOM     24  O6  ACD     1      27.370   1.450  27.900  1.00  0.00            
ATOM     25  C8  ACD     1      27.910   0.480  28.810  1.00  0.00            
ATOM     26  H12 ACD     1      28.620  -0.120  28.220  1.00  0.00            
ATOM     27  C9  ACD     1      26.830  -0.420  29.280  1.00  0.00            
ATOM     28  H13 ACD     1      26.230  -0.850  28.470  1.00  0.00            
ATOM     29  H14 ACD     1      27.320  -1.220  29.850  1.00  0.00            
ATOM     30  O7  ACD     1      25.900   0.250  30.150  1.00  0.00            
ATOM     31  H15 ACD     1      25.420   0.910  29.640  1.00  0.00            
ATOM     32  O8  ACD     1      29.200   2.120  26.510  1.00  0.00            
ATOM     33  C10 ACD     1      28.910   2.030  25.170  1.00  0.00            
ATOM     34  H16 ACD     1      27.830   2.110  24.970  1.00  0.00            
ATOM     35  C11 ACD     1      29.580   3.260  24.580  1.00  0.00            
ATOM     36  H17 ACD     1      30.640   3.220  24.870  1.00  0.00            
ATOM     37  O9  ACD     1      29.020   4.480  25.090  1.00  0.00            
ATOM     38  H18 ACD     1      28.090   4.640  24.930  1.00  0.00            
ATOM     39  C12 ACD     1      29.530   3.120  23.050  1.00  0.00            
ATOM     40  H19 ACD     1      28.470   3.200  22.770  1.00  0.00            
ATOM     41  O10 ACD     1      30.180   4.150  22.340  1.00  0.00            
ATOM     42  H20 ACD     1      29.870   4.110  21.430  1.00  0.00            
ATOM     43  C13 ACD     1      30.000   1.770  22.470  1.00  0.00            
ATOM     44  H21 ACD     1      29.840   1.640  21.400  1.00  0.00            
ATOM     45  O11 ACD     1      29.240   0.780  23.100  1.00  0.00            
ATOM     46  C14 ACD     1      29.420   0.690  24.550  1.00  0.00            
ATOM     47  H22 ACD     1      30.500   0.620  24.750  1.00  0.00            
ATOM     48  C15 ACD     1      28.680  -0.540  25.160  1.00  0.00            
ATOM     49  H23 ACD     1      29.010  -0.550  26.210  1.00  0.00            
ATOM     50  H24 ACD     1      27.590  -0.470  25.150  1.00  0.00            
ATOM     51  O12 ACD     1      29.130  -1.720  24.590  1.00  0.00            
ATOM     52  H25 ACD     1      28.600  -1.790  23.790  1.00  0.00            
ATOM     53  O13 ACD     1      31.420   1.620  22.700  1.00  0.00            
ATOM     54  C16 ACD     1      32.190   0.880  21.780  1.00  0.00            
ATOM     55  H26 ACD     1      31.730   0.900  20.790  1.00  0.00            
ATOM     56  C17 ACD     1      33.570   1.530  21.710  1.00  0.00            
ATOM     57  H27 ACD     1      33.810   1.770  22.760  1.00  0.00            
ATOM     58  O14 ACD     1      33.590   2.800  21.030  1.00  0.00            
ATOM     59  H28 ACD     1      33.040   3.410  21.530  1.00  0.00            
ATOM     60  C18 ACD     1      34.600   0.620  21.250  1.00  0.00            
ATOM     61  H29 ACD     1      34.520   0.230  20.230  1.00  0.00            
ATOM     62  O15 ACD     1      35.870   1.280  21.360  1.00  0.00            
ATOM     63  H30 ACD     1      35.770   2.220  21.190  1.00  0.00            
ATOM     64  C19 ACD     1      34.610  -0.630  22.120  1.00  0.00            
ATOM     65  H31 ACD     1      35.360  -1.390  21.880  1.00  0.00            
ATOM     66  O16 ACD     1      33.410  -1.290  21.970  1.00  0.00            
ATOM     67  C20 ACD     1      32.210  -0.560  22.330  1.00  0.00            
ATOM     68  H32 ACD     1      32.070  -0.590  23.420  1.00  0.00            
ATOM     69  C21 ACD     1      31.140  -1.410  21.680  1.00  0.00            
ATOM     70  H33 ACD     1      31.260  -2.430  22.060  1.00  0.00            
ATOM     71  H34 ACD     1      30.130  -1.050  21.920  1.00  0.00            
ATOM     72  O17 ACD     1      31.420  -1.420  20.280  1.00  0.00            
ATOM     73  H35 ACD     1      32.320  -1.700  20.130  1.00  0.00            
ATOM     74  O18 ACD     1      34.760  -0.230  23.500  1.00  0.00            
ATOM     75  C22 ACD     1      35.900  -0.650  24.230  1.00  0.00            
ATOM     76  H36 ACD     1      36.570  -1.100  23.490  1.00  0.00            
ATOM     77  C23 ACD     1      36.480   0.600  24.960  1.00  0.00            
ATOM     78  H37 ACD     1      35.630   1.250  25.170  1.00  0.00            
ATOM     79  O19 ACD     1      37.340   1.270  24.070  1.00  0.00            
ATOM     80  H38 ACD     1      36.920   1.480  23.230  1.00  0.00            
ATOM     81  C24 ACD     1      37.280   0.230  26.180  1.00  0.00            
ATOM     82  H39 ACD     1      38.270  -0.160  25.920  1.00  0.00            
ATOM     83  O20 ACD     1      37.310   1.350  27.080  1.00  0.00            
ATOM     84  H40 ACD     1      36.740   1.050  27.800  1.00  0.00            
ATOM     85  C25 ACD     1      36.800  -0.900  26.980  1.00  0.00            
ATOM     86  H41 ACD     1      37.690  -1.240  27.510  1.00  0.00            
ATOM     87  O21 ACD     1      36.480  -1.990  26.130  1.00  0.00            
ATOM     88  C26 ACD     1      35.480  -1.730  25.170  1.00  0.00            
ATOM     89  H42 ACD     1      34.590  -1.380  25.710  1.00  0.00            
ATOM     90  C27 ACD     1      35.120  -3.050  24.500  1.00  0.00            
ATOM     91  H43 ACD     1      34.740  -3.700  25.300  1.00  0.00            
ATOM     92  H44 ACD     1      34.230  -2.950  23.850  1.00  0.00            
ATOM     93  O22 ACD     1      36.230  -3.700  23.680  1.00  0.00            
ATOM     94  H45 ACD     1      35.880  -4.440  23.190  1.00  0.00            
ATOM     95  O23 ACD     1      35.780  -0.520  27.930  1.00  0.00            
ATOM     96  C28 ACD     1      35.700  -1.450  29.030  1.00  0.00            
ATOM     97  H46 ACD     1      36.540  -2.160  29.000  1.00  0.00            
ATOM     98  C29 ACD     1      34.310  -2.140  29.120  1.00  0.00            
ATOM     99  H47 ACD     1      33.500  -1.450  28.850  1.00  0.00            
ATOM    100  O24 ACD     1      34.130  -2.710  30.440  1.00  0.00            
ATOM    101  C30 ACD     1      34.120  -3.370  28.190  1.00  0.00            
ATOM    102  H48 ACD     1      34.730  -3.160  27.300  1.00  0.00            
ATOM    103  H49 ACD     1      34.550  -4.190  28.770  1.00  0.00            
ATOM    104  O25 ACD     1      32.760  -3.600  27.910  1.00  0.00            
ATOM    105  H50 ACD     1      32.370  -2.890  27.380  1.00  0.00            
ATOM    106  C31 ACD     1      35.960  -0.540  30.240  1.00  0.00            
ATOM    107  H51 ACD     1      35.370   0.360  30.030  1.00  0.00            
ATOM    108  O26 ACD     1      37.300  -0.200  30.220  1.00  0.00            
ATOM    109  H52 ACD     1      37.520   0.140  31.090  1.00  0.00            
ATOM    110  C32 ACD     1      35.600  -1.210  31.570  1.00  0.00            
ATOM    111  H53 ACD     1      36.300  -2.030  31.800  1.00  0.00            
ATOM    112  O27 ACD     1      35.710  -0.090  32.490  1.00  0.00            
ATOM    113  H54 ACD     1      35.080  -0.200  33.200  1.00  0.00            
ATOM    114  C33 ACD     1      34.250  -1.900  31.630  1.00  0.00            
ATOM    115  H55 ACD     1      34.040  -2.500  32.510  1.00  0.00            
ATOM    116  O28 ACD     1      33.230  -1.000  31.490  1.00  0.00            
ATOM    117  C34 ACD     1      32.010  -1.440  32.070  1.00  0.00            
ATOM    118  H56 ACD     1      32.080  -2.000  33.010  1.00  0.00            
ATOM    119  C35 ACD     1      31.510  -0.070  32.570  1.00  0.00            
ATOM    120  H57 ACD     1      31.780   0.680  31.810  1.00  0.00            
ATOM    121  O29 ACD     1      32.200   0.230  33.800  1.00  0.00            
ATOM    122  H58 ACD     1      31.780  -0.130  34.580  1.00  0.00            
ATOM    123  C36 ACD     1      30.000   0.050  32.820  1.00  0.00            
ATOM    124  H59 ACD     1      29.700  -0.550  33.700  1.00  0.00            
ATOM    125  O30 ACD     1      29.630   1.370  33.090  1.00  0.00            
ATOM    126  H60 ACD     1      29.650   1.820  32.240  1.00  0.00            
ATOM    127  O1  HC8     2      31.070  -1.000  27.890  1.00  0.00            
ATOM    128  N1  HC8     2      31.780  -0.500  26.990  1.00  0.00            
ATOM    129  O2  HC8     2      32.230  -1.190  26.090  1.00  0.00            
ATOM    130  C1  HC8     2      32.520   0.680  27.290  1.00  0.00            
ATOM    131  C2  HC8     2      33.010   1.540  26.180  1.00  0.00            
ATOM    132  C3  HC8     2      33.690   2.670  26.530  1.00  0.00            
ATOM    133  C4  HC8     2      33.940   3.050  27.920  1.00  0.00            
ATOM    134  O3  HC8     2      34.520   4.090  28.160  1.00  0.00            
ATOM    135  C5  HC8     2      33.520   2.160  28.980  1.00  0.00            
ATOM    136  C6  HC8     2      32.760   1.050  28.680  1.00  0.00            
ATOM    137  H1  HC8     2      32.980   1.180  25.160  1.00  0.00            
ATOM    138  H2  HC8     2      34.160   3.280  25.770  1.00  0.00            
ATOM    139  H3  HC8     2      33.800   2.570  29.940  1.00  0.00            
ATOM    140  H4  HC8     2      32.370   0.400  29.450  1.00  0.00            
TER
ENDMDL
MODEL        1
ATOM      1  H1  ACD     1      30.420  28.020  34.560  1.00  0.00            
ATOM      2  O1  ACD     1      30.210  27.090  34.700  1.00  0.00            
ATOM      3  C1  ACD     1      29.740  26.950  36.060  1.00  0.00            
ATOM      4  H2  ACD     1      30.580  27.010  36.770  1.00  0.00            
ATOM      5  H3  ACD     1      29.260  25.980  36.280  1.00  0.00            
ATOM      6  C2  ACD     1      28.850  28.140  36.540  1.00  0.00            
ATOM      7  H4  ACD     1      28.540  27.920  37.570  1.00  0.00            
ATOM      8  O2  ACD     1      29.750  29.300  36.550  1.00  0.00            
ATOM      9  C3  ACD     1      29.140  30.440  37.190  1.00  0.00            
ATOM     10  H5  ACD     1      29.880  31.250  37.210  1.00  0.00            
ATOM     11  O3  ACD     1      28.650  30.150  38.470  1.00  0.00            
ATOM     12  C4  ACD     1      29.580  30.370  39.590  1.00  0.00            
ATOM     13  H6  ACD     1      30.150  31.310  39.570  1.00  0.00            
ATOM     14  C5  ACD     1      28.690  30.680  40.780  1.00  0.00            
ATOM     15  H7  ACD     1      27.950  29.870  40.750  1.00  0.00            
ATOM     16  O4  ACD     1      27.990  31.900  40.670  1.00  0.00            
ATOM     17  H8  ACD     1      27.260  32.020  41.280  1.00  0.00            
ATOM     18  C6  ACD     1      29.330  30.450  42.040  1.00  0.00            
ATOM     19  H9  ACD     1      30.220  31.090  42.090  1.00  0.00            
ATOM     20  O5  ACD     1      28.430  30.580  43.150  1.00  0.00            
ATOM     21  H10 ACD     1      28.270  31.520  43.300  1.00  0.00            
ATOM     22  C7  ACD     1      29.790  29.030  42.140  1.00  0.00            
ATOM     23  H11 ACD     1      30.280  28.850  43.110  1.00  0.00            
ATOM     24  O6  ACD     1      30.800  28.910  41.120  1.00  0.00            
ATOM     25  C8  ACD     1      30.470  29.130  39.760  1.00  0.00            
ATOM     26  H12 ACD     1      29.920  28.230  39.440  1.00  0.00            
ATOM     27  C9  ACD     1      31.750  29.230  38.990  1.00  0.00            
ATOM     28  H13 ACD     1      32.230  28.270  39.200  1.00  0.00            
ATOM     29  H14 ACD     1      31.550  29.190  37.910  1.00  0.00            
ATOM     30  O7  ACD     1      32.530  30.330  39.250  1.00  0.00            
ATOM     31  H15 ACD     1      32.780  30.300  40.170  1.00  0.00            
ATOM     32  O8  ACD     1      28.820  27.960  41.920  1.00  0.00            
ATOM     33  C10 ACD     1      28.680  26.960  42.890  1.00  0.00            
ATOM     34  H16 ACD     1      29.130  27.180  43.870  1.00  0.00            
ATOM     35  C11 ACD     1      27.200  26.840  43.130  1.00  0.00            
ATOM     36  H17 ACD     1      26.790  26.410  42.210  1.00  0.00            
ATOM     37  O9  ACD     1      26.570  28.150  43.430  1.00  0.00            
ATOM     38  H18 ACD     1      27.200  28.740  43.010  1.00  0.00            
ATOM     39  C12 ACD     1      26.950  25.730  44.170  1.00  0.00            
ATOM     40  H19 ACD     1      27.500  25.840  45.110  1.00  0.00            
ATOM     41  O10 ACD     1      25.610  25.620  44.370  1.00  0.00            
ATOM     42  H20 ACD     1      25.460  26.570  44.470  1.00  0.00            
ATOM     43  C13 ACD     1      27.550  24.460  43.630  1.00  0.00            
ATOM     44  H21 ACD     1      27.340  23.810  44.490  1.00  0.00            
ATOM     45  O11 ACD     1      28.920  24.650  43.370  1.00  0.00            
ATOM     46  C14 ACD     1      29.320  25.690  42.450  1.00  0.00            
ATOM     47  H22 ACD     1      29.010  25.380  41.450  1.00  0.00            
ATOM     48  C15 ACD     1      30.840  25.800  42.390  1.00  0.00            
ATOM     49  H23 ACD     1      31.320  24.810  42.440  1.00  0.00            
ATOM     50  H24 ACD     1      31.070  26.320  41.450  1.00  0.00            
ATOM     51  O12 ACD     1      31.420  26.530  43.500  1.00  0.00            
ATOM     52  H25 ACD     1      31.130  26.030  44.260  1.00  0.00            
ATOM     53  O13 ACD     1      26.900  23.930  42.450  1.00  0.00            
ATOM     54  C16 ACD     1      26.390  22.600  42.550  1.00  0.00            
ATOM     55  H26 ACD     1      26.750  22.130  43.480  1.00  0.00            
ATOM     56  C17 ACD     1      24.920  22.720  42.430  1.00  0.00            
ATOM     57  H27 ACD     1      24.870  23.390  41.570  1.00  0.00            
ATOM     58  O14 ACD     1      24.420  23.300  43.670  1.00  0.00            
ATOM     59  H28 ACD     1      24.780  24.160  43.900  1.00  0.00            
ATOM     60  C18 ACD     1      24.190  21.370  42.210  1.00  0.00            
ATOM     61  H29 ACD     1      24.330  20.600  42.970  1.00  0.00            
ATOM     62  O15 ACD     1      22.780  21.490  41.990  1.00  0.00            
ATOM     63  H30 ACD     1      22.320  20.640  42.060  1.00  0.00            
ATOM     64  C19 ACD     1      24.920  20.890  40.940  1.00  0.00            
ATOM     65  H31 ACD     1      24.510  19.910  40.660  1.00  0.00            
ATOM     66  O16 ACD     1      26.310  20.630  41.180  1.00  0.00            
ATOM     67  C20 ACD     1      27.020  21.830  41.400  1.00  0.00            
ATOM     68  H32 ACD     1      26.920  22.450  40.500  1.00  0.00            
ATOM     69  C21 ACD     1      28.520  21.630  41.570  1.00  0.00            
ATOM     70  H33 ACD     1      29.000  21.120  40.720  1.00  0.00            
ATOM     71  H34 ACD     1      29.020  22.600  41.710  1.00  0.00            
ATOM     72  O17 ACD     1      28.820  20.790  42.690  1.00  0.00            
ATOM     73  H35 ACD     1      28.460  19.930  42.460  1.00  0.00            
ATOM     74  O18 ACD     1      24.810  21.720  39.810  1.00  0.00            
ATOM     75  C22 ACD     1      24.450  21.100  38.530  1.00  0.00            
ATOM     76  H36 ACD     1      24.080  20.080  38.650  1.00  0.00            
ATOM     77  C23 ACD     1      23.340  21.940  37.990  1.00  0.00            
ATOM     78  H37 ACD     1      23.710  22.960  38.190  1.00  0.00            
ATOM     79  O19 ACD     1      22.050  21.650  38.660  1.00  0.00            
ATOM     80  H38 ACD     1      21.940  22.310  39.340  1.00  0.00            
ATOM     81  C24 ACD     1      23.170  21.780  36.480  1.00  0.00            
ATOM     82  H39 ACD     1      23.010  20.720  36.260  1.00  0.00            
ATOM     83  O20 ACD     1      22.090  22.550  35.870  1.00  0.00            
ATOM     84  H40 ACD     1      22.370  23.440  36.090  1.00  0.00            
ATOM     85  C25 ACD     1      24.470  22.110  35.770  1.00  0.00            
ATOM     86  H41 ACD     1      24.250  22.050  34.700  1.00  0.00            
ATOM     87  O21 ACD     1      25.470  21.200  36.270  1.00  0.00            
ATOM     88  C26 ACD     1      25.710  21.220  37.690  1.00  0.00            
ATOM     89  H42 ACD     1      26.280  22.130  37.900  1.00  0.00            
ATOM     90  C27 ACD     1      26.680  20.070  38.020  1.00  0.00            
ATOM     91  H43 ACD     1      27.400  20.070  37.190  1.00  0.00            
ATOM     92  H44 ACD     1      27.250  20.320  38.920  1.00  0.00            
ATOM     93  O22 ACD     1      26.120  18.700  38.150  1.00  0.00            
ATOM     94  H45 ACD     1      26.820  18.130  37.810  1.00  0.00            
ATOM     95  O23 ACD     1      24.790  23.450  36.050  1.00  0.00            
ATOM     96  C28 ACD     1      25.210  24.250  34.960  1.00  0.00            
ATOM     97  H46 ACD     1      24.920  23.780  34.010  1.00  0.00            
ATOM     98  C29 ACD     1      26.840  24.400  34.900  1.00  0.00            
ATOM     99  H47 ACD     1      27.160  24.620  35.930  1.00  0.00            
ATOM    100  O24 ACD     1      27.280  25.470  34.080  1.00  0.00            
ATOM    101  C30 ACD     1      27.480  23.120  34.480  1.00  0.00            
ATOM    102  H48 ACD     1      27.100  22.260  35.060  1.00  0.00            
ATOM    103  H49 ACD     1      27.180  22.930  33.440  1.00  0.00            
ATOM    104  O25 ACD     1      28.890  23.280  34.630  1.00  0.00            
ATOM    105  H50 ACD     1      29.240  23.990  34.080  1.00  0.00            
ATOM    106  C31 ACD     1      24.490  25.600  35.100  1.00  0.00            
ATOM    107  H51 ACD     1      24.730  26.010  36.090  1.00  0.00            
ATOM    108  O26 ACD     1      23.050  25.420  34.990  1.00  0.00            
ATOM    109  H52 ACD     1      22.770  25.170  34.110  1.00  0.00            
ATOM    110  C32 ACD     1      25.080  26.520  34.020  1.00  0.00            
ATOM    111  H53 ACD     1      25.010  26.050  33.030  1.00  0.00            
ATOM    112  O27 ACD     1      24.500  27.810  33.950  1.00  0.00            
ATOM    113  H54 ACD     1      25.000  28.230  34.660  1.00  0.00            
ATOM    114  C33 ACD     1      26.530  26.720  34.290  1.00  0.00            
ATOM    115  H55 ACD     1      26.990  27.510  33.680  1.00  0.00            
ATOM    116  O28 ACD     1      26.800  27.220  35.600  1.00  0.00            
ATOM    117  C34 ACD     1      27.640  28.450  35.690  1.00  0.00            
ATOM    118  H56 ACD     1      27.910  28.770  34.670  1.00  0.00            
ATOM    119  C35 ACD     1      26.830  29.570  36.310  1.00  0.00            
ATOM    120  H57 ACD     1      26.520  29.290  37.330  1.00  0.00            
ATOM    121  O29 ACD     1      25.800  29.910  35.410  1.00  0.00            
ATOM    122  H58 ACD     1      25.330  30.610  35.870  1.00  0.00            
ATOM    123  C36 ACD     1      27.860  30.780  36.450  1.00  0.00            
ATOM    124  H59 ACD     1      28.250  30.970  35.440  1.00  0.00            
ATOM    125  O30 ACD     1      27.230  32.060  36.840  1.00  0.00            
ATOM    126  H60 ACD     1      26.790  31.970  37.690  1.00  0.00            
ATOM    127  O1  HC8     2      29.190  25.680  39.000  1.00  0.00            
ATOM    128  N1  HC8     2      28.110  25.150  38.780  1.00  0.00            
ATOM    129  O2  HC8     2      28.070  23.920  38.660  1.00  0.00            
ATOM    130  C1  HC8     2      26.920  25.920  39.050  1.00  0.00            
ATOM    131  C2  HC8     2      25.590  25.340  38.850  1.00  0.00            
ATOM    132  C3  HC8     2      24.420  25.980  39.280  1.00  0.00            
ATOM    133  C4  HC8     2      24.410  27.340  39.820  1.00  0.00            
ATOM    134  O3  HC8     2      23.390  27.900  40.160  1.00  0.00            
ATOM    135  C5  HC8     2      25.730  27.960  39.930  1.00  0.00            
ATOM    136  C6  HC8     2      26.860  27.280  39.590  1.00  0.00            
ATOM    137  H1  HC8     2      25.540  24.330  38.460  1.00  0.00            
ATOM    138  H2  HC8     2      23.410  25.560  39.270  1.00  0.00            
ATOM    139  H3  HC8     2      25.860  28.940  40.390  1.00  0.00            
ATOM    140  H4  HC8     2      27.820  27.750  39.810  1.00  0.00            
TER
ENDMDL
MODEL        1
ATOM      1  H1  ACD     1      24.500   3.210  24.220  1.00  0.00            
ATOM      2  O1  ACD     1      24.070   3.500  25.040  1.00  0.00            
ATOM      3  C1  ACD     1      22.860   4.100  24.750  1.00  0.00            
ATOM      4  H2  ACD     1      22.900   4.780  23.890  1.00  0.00            
ATOM      5  H3  ACD     1      22.470   4.710  25.580  1.00  0.00            
ATOM      6  C2  ACD     1      21.760   3.080  24.510  1.00  0.00            
ATOM      7  H4  ACD     1      20.870   3.670  24.250  1.00  0.00            
ATOM      8  O2  ACD     1      22.110   2.270  23.390  1.00  0.00            
ATOM      9  C3  ACD     1      21.140   1.250  23.080  1.00  0.00            
ATOM     10  H5  ACD     1      21.420   0.600  22.250  1.00  0.00            
ATOM     11  O3  ACD     1      19.950   1.870  22.690  1.00  0.00            
ATOM     12  C4  ACD     1      19.690   2.060  21.250  1.00  0.00            
ATOM     13  H6  ACD     1      20.450   1.570  20.630  1.00  0.00            
ATOM     14  C5  ACD     1      18.390   1.320  21.000  1.00  0.00            
ATOM     15  H7  ACD     1      17.710   1.720  21.760  1.00  0.00            
ATOM     16  O4  ACD     1      18.620  -0.080  21.140  1.00  0.00            
ATOM     17  H8  ACD     1      18.950  -0.180  22.040  1.00  0.00            
ATOM     18  C6  ACD     1      17.880   1.760  19.650  1.00  0.00            
ATOM     19  H9  ACD     1      18.540   1.310  18.900  1.00  0.00            
ATOM     20  O5  ACD     1      16.580   1.250  19.480  1.00  0.00            
ATOM     21  H10 ACD     1      16.670   0.310  19.280  1.00  0.00            
ATOM     22  C7  ACD     1      17.830   3.280  19.540  1.00  0.00            
ATOM     23  H11 ACD     1      17.460   3.570  18.560  1.00  0.00            
ATOM     24  O6  ACD     1      19.080   3.790  19.700  1.00  0.00            
ATOM     25  C8  ACD     1      19.590   3.600  21.030  1.00  0.00            
ATOM     26  H12 ACD     1      18.850   4.010  21.730  1.00  0.00            
ATOM     27  C9  ACD     1      20.830   4.450  21.160  1.00  0.00            
ATOM     28  H13 ACD     1      20.700   5.430  20.690  1.00  0.00            
ATOM     29  H14 ACD     1      20.920   4.620  22.240  1.00  0.00            
ATOM     30  O7  ACD     1      21.990   3.700  20.710  1.00  0.00            
ATOM     31  H15 ACD     1      22.080   3.090  21.440  1.00  0.00            
ATOM     32  O8  ACD     1      16.920   3.720  20.500  1.00  0.00            
ATOM     33  C10 ACD     1      15.940   4.680  20.040  1.00  0.00            
ATOM     34  H16 ACD     1      16.040   4.730  18.950  1.00  0.00            
ATOM     35  C11 ACD     1      14.580   4.040  20.450  1.00  0.00            
ATOM     36  H17 ACD     1      14.610   3.900  21.540  1.00  0.00            
ATOM     37  O9  ACD     1      14.420   2.740  19.790  1.00  0.00            
ATOM     38  H18 ACD     1      15.270   2.300  19.900  1.00  0.00            
ATOM     39  C12 ACD     1      13.500   4.960  20.010  1.00  0.00            
ATOM     40  H19 ACD     1      13.460   5.110  18.920  1.00  0.00            
ATOM     41  O10 ACD     1      12.280   4.460  20.560  1.00  0.00            
ATOM     42  H20 ACD     1      12.110   4.950  21.370  1.00  0.00            
ATOM     43  C13 ACD     1      13.690   6.360  20.580  1.00  0.00            
ATOM     44  H21 ACD     1      12.940   7.020  20.140  1.00  0.00            
ATOM     45  O11 ACD     1      14.960   6.910  20.180  1.00  0.00            
ATOM     46  C14 ACD     1      16.080   6.110  20.680  1.00  0.00            
ATOM     47  H22 ACD     1      16.100   6.040  21.780  1.00  0.00            
ATOM     48  C15 ACD     1      17.370   6.850  20.280  1.00  0.00            
ATOM     49  H23 ACD     1      17.290   7.890  20.630  1.00  0.00            
ATOM     50  H24 ACD     1      18.280   6.440  20.730  1.00  0.00            
ATOM     51  O12 ACD     1      17.550   6.840  18.840  1.00  0.00            
ATOM     52  H25 ACD     1      18.450   7.170  18.750  1.00  0.00            
ATOM     53  O13 ACD     1      13.530   6.210  21.930  1.00  0.00            
ATOM     54  C16 ACD     1      12.930   7.250  22.670  1.00  0.00            
ATOM     55  H26 ACD     1      12.200   7.820  22.090  1.00  0.00            
ATOM     56  C17 ACD     1      12.060   6.630  23.730  1.00  0.00            
ATOM     57  H27 ACD     1      12.580   5.830  24.260  1.00  0.00            
ATOM     58  O14 ACD     1      10.840   6.110  23.100  1.00  0.00            
ATOM     59  H28 ACD     1      10.400   5.630  23.810  1.00  0.00            
ATOM     60  C18 ACD     1      11.790   7.670  24.870  1.00  0.00            
ATOM     61  H29 ACD     1      11.100   8.450  24.510  1.00  0.00            
ATOM     62  O15 ACD     1      11.210   7.050  26.030  1.00  0.00            
ATOM     63  H30 ACD     1      11.840   6.400  26.360  1.00  0.00            
ATOM     64  C19 ACD     1      13.180   8.210  25.350  1.00  0.00            
ATOM     65  H31 ACD     1      13.060   8.860  26.220  1.00  0.00            
ATOM     66  O16 ACD     1      13.700   8.910  24.260  1.00  0.00            
ATOM     67  C20 ACD     1      14.040   8.260  23.040  1.00  0.00            
ATOM     68  H32 ACD     1      15.010   7.880  23.390  1.00  0.00            
ATOM     69  C21 ACD     1      14.200   9.430  22.030  1.00  0.00            
ATOM     70  H33 ACD     1      14.900  10.140  22.480  1.00  0.00            
ATOM     71  H34 ACD     1      14.650   9.120  21.080  1.00  0.00            
ATOM     72  O17 ACD     1      12.920   9.940  21.680  1.00  0.00            
ATOM     73  H35 ACD     1      13.110  10.630  21.030  1.00  0.00            
ATOM     74  O18 ACD     1      14.030   7.170  25.740  1.00  0.00            
ATOM     75  C22 ACD     1      14.480   7.130  27.070  1.00  0.00            
ATOM     76  H36 ACD     1      13.820   7.700  27.740  1.00  0.00            
ATOM     77  C23 ACD     1      14.400   5.660  27.530  1.00  0.00            
ATOM     78  H37 ACD     1      15.020   5.160  26.770  1.00  0.00            
ATOM     79  O19 ACD     1      13.060   5.270  27.470  1.00  0.00            
ATOM     80  H38 ACD     1      13.010   4.310  27.460  1.00  0.00            
ATOM     81  C24 ACD     1      15.120   5.580  28.880  1.00  0.00            
ATOM     82  H39 ACD     1      14.460   6.120  29.570  1.00  0.00            
ATOM     83  O20 ACD     1      15.110   4.260  29.320  1.00  0.00            
ATOM     84  H40 ACD     1      15.960   3.860  29.130  1.00  0.00            
ATOM     85  C25 ACD     1      16.490   6.200  28.880  1.00  0.00            
ATOM     86  H41 ACD     1      16.930   6.190  29.880  1.00  0.00            
ATOM     87  O21 ACD     1      16.390   7.570  28.510  1.00  0.00            
ATOM     88  C26 ACD     1      15.930   7.730  27.180  1.00  0.00            
ATOM     89  H42 ACD     1      16.570   7.170  26.490  1.00  0.00            
ATOM     90  C27 ACD     1      15.930   9.220  26.870  1.00  0.00            
ATOM     91  H43 ACD     1      16.900   9.610  27.190  1.00  0.00            
ATOM     92  H44 ACD     1      15.690   9.370  25.810  1.00  0.00            
ATOM     93  O22 ACD     1      14.930   9.770  27.750  1.00  0.00            
ATOM     94  H45 ACD     1      14.940   9.290  28.580  1.00  0.00            
ATOM     95  O23 ACD     1      17.300   5.410  27.990  1.00  0.00            
ATOM     96  C28 ACD     1      18.610   5.160  28.440  1.00  0.00            
ATOM     97  H46 ACD     1      18.750   5.650  29.410  1.00  0.00            
ATOM     98  C29 ACD     1      19.640   5.640  27.310  1.00  0.00            
ATOM     99  H47 ACD     1      19.260   5.180  26.390  1.00  0.00            
ATOM    100  O24 ACD     1      20.930   5.110  27.450  1.00  0.00            
ATOM    101  C30 ACD     1      19.700   7.190  27.070  1.00  0.00            
ATOM    102  H48 ACD     1      18.670   7.480  26.790  1.00  0.00            
ATOM    103  H49 ACD     1      20.020   7.580  28.040  1.00  0.00            
ATOM    104  O25 ACD     1      20.660   7.580  26.080  1.00  0.00            
ATOM    105  H50 ACD     1      20.990   8.420  26.400  1.00  0.00            
ATOM    106  C31 ACD     1      18.810   3.700  28.830  1.00  0.00            
ATOM    107  H51 ACD     1      18.530   3.070  27.980  1.00  0.00            
ATOM    108  O26 ACD     1      17.930   3.330  29.900  1.00  0.00            
ATOM    109  H52 ACD     1      18.190   3.760  30.720  1.00  0.00            
ATOM    110  C32 ACD     1      20.290   3.280  28.910  1.00  0.00            
ATOM    111  H53 ACD     1      20.740   3.720  29.810  1.00  0.00            
ATOM    112  O27 ACD     1      20.390   1.850  29.000  1.00  0.00            
ATOM    113  H54 ACD     1      20.430   1.680  29.950  1.00  0.00            
ATOM    114  C33 ACD     1      21.070   3.720  27.640  1.00  0.00            
ATOM    115  H55 ACD     1      22.150   3.560  27.700  1.00  0.00            
ATOM    116  O28 ACD     1      20.520   3.120  26.520  1.00  0.00            
ATOM    117  C34 ACD     1      21.390   2.260  25.720  1.00  0.00            
ATOM    118  H56 ACD     1      22.290   2.060  26.310  1.00  0.00            
ATOM    119  C35 ACD     1      20.450   1.050  25.480  1.00  0.00            
ATOM    120  H57 ACD     1      19.470   1.480  25.200  1.00  0.00            
ATOM    121  O29 ACD     1      20.380   0.260  26.690  1.00  0.00            
ATOM    122  H58 ACD     1      20.220   0.870  27.420  1.00  0.00            
ATOM    123  C36 ACD     1      20.880   0.270  24.270  1.00  0.00            
ATOM    124  H59 ACD     1      21.850  -0.110  24.610  1.00  0.00            
ATOM    125  O30 ACD     1      19.890  -0.680  23.870  1.00  0.00            
ATOM    126  H60 ACD     1      19.570  -0.920  24.740  1.00  0.00            
ATOM    127  O1  HC8     2      18.970   5.520  23.590  1.00  0.00            
ATOM    128  N1  HC8     2      17.830   5.770  23.890  1.00  0.00            
ATOM    129  O2  HC8     2      17.280   6.840  23.670  1.00  0.00            
ATOM    130  C1  HC8     2      17.060   4.700  24.440  1.00  0.00            
ATOM    131  C2  HC8     2      15.620   4.700  24.140  1.00  0.00            
ATOM    132  C3  HC8     2      14.820   3.700  24.560  1.00  0.00            
ATOM    133  C4  HC8     2      15.280   2.580  25.260  1.00  0.00            
ATOM    134  O3  HC8     2      14.540   1.680  25.530  1.00  0.00            
ATOM    135  C5  HC8     2      16.710   2.500  25.500  1.00  0.00            
ATOM    136  C6  HC8     2      17.580   3.420  25.000  1.00  0.00            
ATOM    137  H1  HC8     2      15.210   5.560  23.630  1.00  0.00            
ATOM    138  H2  HC8     2      13.750   3.620  24.420  1.00  0.00            
ATOM    139  H3  HC8     2      17.030   1.580  25.970  1.00  0.00            
ATOM    140  H4  HC8     2      18.660   3.310  25.070  1.00  0.00            
TER
ENDMDL
MODEL        1
ATOM      1  H1  ACD     1      13.680  15.610  12.760  1.00  0.00            
ATOM      2  O1  ACD     1      14.020  14.810  13.170  1.00  0.00            
ATOM      3  C1  ACD     1      12.900  14.020  13.440  1.00  0.00            
ATOM      4  H2  ACD     1      13.360  13.080  13.750  1.00  0.00            
ATOM      5  H3  ACD     1      12.330  13.720  12.550  1.00  0.00            
ATOM      6  C2  ACD     1      12.000  14.520  14.590  1.00  0.00            
ATOM      7  H4  ACD     1      12.570  14.510  15.530  1.00  0.00            
ATOM      8  O2  ACD     1      11.580  15.870  14.340  1.00  0.00            
ATOM      9  C3  ACD     1      10.650  16.340  15.310  1.00  0.00            
ATOM     10  H5  ACD     1      10.390  17.340  14.940  1.00  0.00            
ATOM     11  O3  ACD     1      11.250  16.530  16.620  1.00  0.00            
ATOM     12  C4  ACD     1      11.650  17.870  17.020  1.00  0.00            
ATOM     13  H6  ACD     1      11.660  18.530  16.140  1.00  0.00            
ATOM     14  C5  ACD     1      10.700  18.420  18.100  1.00  0.00            
ATOM     15  H7  ACD     1      10.250  17.760  18.850  1.00  0.00            
ATOM     16  O4  ACD     1       9.610  18.760  17.190  1.00  0.00            
ATOM     17  H8  ACD     1       9.080  17.980  17.010  1.00  0.00            
ATOM     18  C6  ACD     1      11.240  19.720  18.760  1.00  0.00            
ATOM     19  H9  ACD     1      11.470  20.480  18.000  1.00  0.00            
ATOM     20  O5  ACD     1      10.400  20.240  19.850  1.00  0.00            
ATOM     21  H10 ACD     1      10.970  20.930  20.200  1.00  0.00            
ATOM     22  C7  ACD     1      12.650  19.390  19.350  1.00  0.00            
ATOM     23  H11 ACD     1      13.100  20.280  19.810  1.00  0.00            
ATOM     24  O6  ACD     1      13.470  19.050  18.240  1.00  0.00            
ATOM     25  C8  ACD     1      13.090  17.840  17.590  1.00  0.00            
ATOM     26  H12 ACD     1      13.280  17.040  18.310  1.00  0.00            
ATOM     27  C9  ACD     1      14.130  17.560  16.580  1.00  0.00            
ATOM     28  H13 ACD     1      15.090  17.600  17.120  1.00  0.00            
ATOM     29  H14 ACD     1      14.100  16.520  16.210  1.00  0.00            
ATOM     30  O7  ACD     1      14.050  18.410  15.490  1.00  0.00            
ATOM     31  H15 ACD     1      14.460  19.190  15.860  1.00  0.00            
ATOM     32  O8  ACD     1      12.520  18.360  20.300  1.00  0.00            
ATOM     33  C10 ACD     1      13.140  18.570  21.570  1.00  0.00            
ATOM     34  H16 ACD     1      12.940  19.620  21.820  1.00  0.00            
ATOM     35  C11 ACD     1      12.360  17.760  22.640  1.00  0.00            
ATOM     36  H17 ACD     1      12.140  16.770  22.220  1.00  0.00            
ATOM     37  O9  ACD     1      11.130  18.510  22.960  1.00  0.00            
ATOM     38  H18 ACD     1      11.360  19.450  22.990  1.00  0.00            
ATOM     39  C12 ACD     1      13.100  17.590  23.910  1.00  0.00            
ATOM     40  H19 ACD     1      13.330  18.530  24.430  1.00  0.00            
ATOM     41  O10 ACD     1      12.430  16.640  24.690  1.00  0.00            
ATOM     42  H20 ACD     1      12.540  15.820  24.210  1.00  0.00            
ATOM     43  C13 ACD     1      14.420  17.010  23.670  1.00  0.00            
ATOM     44  H21 ACD     1      15.090  16.840  24.510  1.00  0.00            
ATOM     45  O11 ACD     1      15.090  18.000  22.900  1.00  0.00            
ATOM     46  C14 ACD     1      14.640  18.230  21.540  1.00  0.00            
ATOM     47  H22 ACD     1      14.690  17.320  20.940  1.00  0.00            
ATOM     48  C15 ACD     1      15.470  19.290  20.930  1.00  0.00            
ATOM     49  H23 ACD     1      16.530  19.080  21.140  1.00  0.00            
ATOM     50  H24 ACD     1      15.210  19.290  19.860  1.00  0.00            
ATOM     51  O12 ACD     1      15.200  20.550  21.400  1.00  0.00            
ATOM     52  H25 ACD     1      15.790  20.710  22.140  1.00  0.00            
ATOM     53  O13 ACD     1      14.240  15.740  22.900  1.00  0.00            
ATOM     54  C16 ACD     1      14.850  14.520  23.320  1.00  0.00            
ATOM     55  H26 ACD     1      15.250  14.650  24.330  1.00  0.00            
ATOM     56  C17 ACD     1      13.670  13.520  23.380  1.00  0.00            
ATOM     57  H27 ACD     1      13.290  13.390  22.360  1.00  0.00            
ATOM     58  O14 ACD     1      12.550  13.980  24.190  1.00  0.00            
ATOM     59  H28 ACD     1      12.450  13.390  24.940  1.00  0.00            
ATOM     60  C18 ACD     1      14.300  12.130  23.780  1.00  0.00            
ATOM     61  H29 ACD     1      14.820  12.230  24.740  1.00  0.00            
ATOM     62  O15 ACD     1      13.270  11.140  23.780  1.00  0.00            
ATOM     63  H30 ACD     1      13.570  10.580  23.060  1.00  0.00            
ATOM     64  C19 ACD     1      15.360  11.680  22.800  1.00  0.00            
ATOM     65  H31 ACD     1      15.970  10.780  22.970  1.00  0.00            
ATOM     66  O16 ACD     1      16.330  12.740  22.890  1.00  0.00            
ATOM     67  C20 ACD     1      15.970  13.980  22.400  1.00  0.00            
ATOM     68  H32 ACD     1      15.710  13.910  21.340  1.00  0.00            
ATOM     69  C21 ACD     1      17.200  14.850  22.560  1.00  0.00            
ATOM     70  H33 ACD     1      16.920  15.850  22.220  1.00  0.00            
ATOM     71  H34 ACD     1      17.430  14.920  23.630  1.00  0.00            
ATOM     72  O17 ACD     1      18.340  14.390  21.850  1.00  0.00            
ATOM     73  H35 ACD     1      18.560  13.520  22.200  1.00  0.00            
ATOM     74  O18 ACD     1      14.790  11.550  21.480  1.00  0.00            
ATOM     75  C22 ACD     1      15.130  10.440  20.710  1.00  0.00            
ATOM     76  H36 ACD     1      15.880   9.820  21.210  1.00  0.00            
ATOM     77  C23 ACD     1      13.850   9.650  20.540  1.00  0.00            
ATOM     78  H37 ACD     1      13.090  10.390  20.250  1.00  0.00            
ATOM     79  O19 ACD     1      13.490   8.990  21.750  1.00  0.00            
ATOM     80  H38 ACD     1      12.640   8.540  21.760  1.00  0.00            
ATOM     81  C24 ACD     1      13.930   8.570  19.510  1.00  0.00            
ATOM     82  H39 ACD     1      14.580   7.790  19.920  1.00  0.00            
ATOM     83  O20 ACD     1      12.660   7.990  19.320  1.00  0.00            
ATOM     84  H40 ACD     1      12.240   8.470  18.600  1.00  0.00            
ATOM     85  C25 ACD     1      14.450   9.150  18.230  1.00  0.00            
ATOM     86  H41 ACD     1      14.790   8.360  17.560  1.00  0.00            
ATOM     87  O21 ACD     1      15.670   9.840  18.490  1.00  0.00            
ATOM     88  C26 ACD     1      15.590  10.960  19.370  1.00  0.00            
ATOM     89  H42 ACD     1      14.910  11.740  19.020  1.00  0.00            
ATOM     90  C27 ACD     1      16.960  11.600  19.600  1.00  0.00            
ATOM     91  H43 ACD     1      17.490  11.810  18.660  1.00  0.00            
ATOM     92  H44 ACD     1      16.810  12.510  20.200  1.00  0.00            
ATOM     93  O22 ACD     1      17.790  10.660  20.270  1.00  0.00            
ATOM     94  H45 ACD     1      18.180  10.060  19.630  1.00  0.00            
ATOM     95  O23 ACD     1      13.520  10.050  17.670  1.00  0.00            
ATOM     96  C28 ACD     1      12.800   9.790  16.430  1.00  0.00            
ATOM     97  H46 ACD     1      12.880   8.730  16.170  1.00  0.00            
ATOM     98  C29 ACD     1      13.380  10.630  15.310  1.00  0.00            
ATOM     99  H47 ACD     1      13.590  11.630  15.720  1.00  0.00            
ATOM    100  O24 ACD     1      12.460  10.730  14.170  1.00  0.00            
ATOM    101  C30 ACD     1      14.740  10.150  14.670  1.00  0.00            
ATOM    102  H48 ACD     1      15.170  10.890  13.990  1.00  0.00            
ATOM    103  H49 ACD     1      15.450  10.050  15.500  1.00  0.00            
ATOM    104  O25 ACD     1      14.750   8.880  14.030  1.00  0.00            
ATOM    105  H50 ACD     1      13.940   8.610  13.590  1.00  0.00            
ATOM    106  C31 ACD     1      11.320  10.040  16.690  1.00  0.00            
ATOM    107  H51 ACD     1      11.320  10.990  17.240  1.00  0.00            
ATOM    108  O26 ACD     1      10.790   9.030  17.490  1.00  0.00            
ATOM    109  H52 ACD     1       9.930   9.210  17.880  1.00  0.00            
ATOM    110  C32 ACD     1      10.530  10.120  15.400  1.00  0.00            
ATOM    111  H53 ACD     1      10.470   9.130  14.940  1.00  0.00            
ATOM    112  O27 ACD     1       9.210  10.540  15.610  1.00  0.00            
ATOM    113  H54 ACD     1       8.660   9.850  15.990  1.00  0.00            
ATOM    114  C33 ACD     1      11.130  11.150  14.490  1.00  0.00            
ATOM    115  H55 ACD     1      10.520  11.240  13.590  1.00  0.00            
ATOM    116  O28 ACD     1      11.300  12.350  15.210  1.00  0.00            
ATOM    117  C34 ACD     1      10.740  13.600  14.810  1.00  0.00            
ATOM    118  H56 ACD     1      10.190  13.500  13.860  1.00  0.00            
ATOM    119  C35 ACD     1       9.760  14.070  15.840  1.00  0.00            
ATOM    120  H57 ACD     1      10.250  14.060  16.820  1.00  0.00            
ATOM    121  O29 ACD     1       8.580  13.150  15.950  1.00  0.00            
ATOM    122  H58 ACD     1       8.870  12.240  16.070  1.00  0.00            
ATOM    123  C36 ACD     1       9.410  15.510  15.510  1.00  0.00            
ATOM    124  H59 ACD     1       8.990  15.510  14.500  1.00  0.00            
ATOM    125  O30 ACD     1       8.460  15.950  16.500  1.00  0.00            
ATOM    126  H60 ACD     1       8.840  15.700  17.350  1.00  0.00            
ATOM    127  O1  HC8     2      11.230  12.970  19.190  1.00  0.00            
ATOM    128  N1  HC8     2      12.040  13.720  19.700  1.00  0.00            
ATOM    129  O2  HC8     2      11.800  14.460  20.690  1.00  0.00            
ATOM    130  C1  HC8     2      13.220  13.960  18.910  1.00  0.00            
ATOM    131  C2  HC8     2      14.200  14.910  19.430  1.00  0.00            
ATOM    132  C3  HC8     2      15.420  15.130  18.900  1.00  0.00            
ATOM    133  C4  HC8     2      15.880  14.430  17.730  1.00  0.00            
ATOM    134  O3  HC8     2      17.010  14.490  17.250  1.00  0.00            
ATOM    135  C5  HC8     2      14.840  13.540  17.140  1.00  0.00            
ATOM    136  C6  HC8     2      13.580  13.370  17.640  1.00  0.00            
ATOM    137  H1  HC8     2      13.920  15.470  20.320  1.00  0.00            
ATOM    138  H2  HC8     2      16.040  15.820  19.460  1.00  0.00            
ATOM    139  H3  HC8     2      15.250  12.880  16.390  1.00  0.00            
ATOM    140  H4  HC8     2      12.910  12.620  17.240  1.00  0.00            
TER
ENDMDL
MODEL        1
ATOM      1  H1  ACD     1      35.270  44.680  18.190  1.00  0.00            
ATOM      2  O1  ACD     1      35.410  44.390  17.290  1.00  0.00            
ATOM      3  C1  ACD     1      34.210  44.470  16.550  1.00  0.00            
ATOM      4  H2  ACD     1      34.400  44.410  15.470  1.00  0.00            
ATOM      5  H3  ACD     1      33.730  45.430  16.780  1.00  0.00            
ATOM      6  C2  ACD     1      33.250  43.380  16.910  1.00  0.00            
ATOM      7  H4  ACD     1      33.740  42.410  16.770  1.00  0.00            
ATOM      8  O2  ACD     1      32.840  43.650  18.290  1.00  0.00            
ATOM      9  C3  ACD     1      31.920  42.660  18.780  1.00  0.00            
ATOM     10  H5  ACD     1      31.790  42.760  19.870  1.00  0.00            
ATOM     11  O3  ACD     1      32.420  41.280  18.630  1.00  0.00
[truncated: 1,262,921 more chars]
